# Supplementary material for: Strategies targeting hemagglutinin cocktail as a potential universal influenza vaccine
Source: Front Microbiol. 2022 Sep 29;13:1014122. doi: 10.3389/fmicb.2022.1014122 (PMC9558277; doi:10.3389/fmicb.2022.1014122)
Supplement: Supplementary file 1 [file Data_Sheet_1.ZIP]

Archive with 22 entries (19 files):
- 9.9-new-Supplementary Materials/
- 9.9-new-Supplementary Materials/Supplementary Data 1-The HA mosaic sequence.docx
- 9.9-new-Supplementary Materials/Supplementary Data 2-Information for potential epitopes analysis/
- 9.9-new-Supplementary Materials/Supplementary Data 2-Information for potential epitopes analysis/Supplementary Data 2-Information for potential CTL epitopes analysis - 副本.xlsx
- 9.9-new-Supplementary Materials/Supplementary Data 2-Information for potential epitopes analysis/Supplementary Data 2-Information for potential Th epitopes analysis.xlsx
- 9.9-new-Supplementary Materials/Supplementary Material 1-3D structure model/
- 9.9-new-Supplementary Materials/Supplementary Material 1-3D structure model/robetta_models_A-California-4109-2014-H3N2-HA.pdb
- 9.9-new-Supplementary Materials/Supplementary Material 1-3D structure model/robetta_models_A-Thailand-CU-MV8-2010-H1N1-HA.pdb
- 9.9-new-Supplementary Materials/Supplementary Material 1-3D structure model/robetta_models_B-California-NHRC_FDX11799-2015-HA.pdb
- 9.9-new-Supplementary Materials/Supplementary Material 1-3D structure model/robetta_models_B-Nevada-02-2017-HA .pdb
- 9.9-new-Supplementary Materials/Supplementary Material 1-3D structure model/robetta_models_HAm-H1.pdb
- 9.9-new-Supplementary Materials/Supplementary Material 1-3D structure model/robetta_models_HAm-H3.pdb
- 9.9-new-Supplementary Materials/Supplementary Material 1-3D structure model/robetta_models_HAm-Vic.pdb
- 9.9-new-Supplementary Materials/Supplementary Material 1-3D structure model/robetta_models_HAm-Yam.pdb
- 9.9-new-Supplementary Materials/Supplementary Material 1-3D structure model/SWISS-MODEL_A-California-4109-2014-H3N2-HA-model_-4WE8.pdb
- 9.9-new-Supplementary Materials/Supplementary Material 1-3D structure model/SWISS-MODEL_A-Thailand-CU-MV8-2010-H1N1-HA-model_7KNA.pdb
- 9.9-new-Supplementary Materials/Supplementary Material 1-3D structure model/SWISS-MODEL_B-California-NHRC_FDX11799-2015-HA-model_5YKC.pdb
- 9.9-new-Supplementary Materials/Supplementary Material 1-3D structure model/SWISS-MODEL_B-Nevada-02-2017-HA-model_5YKC.pdb
- 9.9-new-Supplementary Materials/Supplementary Material 1-3D structure model/SWISS-MODEL_HAm-H1-model_7KNA.pdb
- 9.9-new-Supplementary Materials/Supplementary Material 1-3D structure model/SWISS-MODEL_HAm-H3-model_4WE8.pdb
- 9.9-new-Supplementary Materials/Supplementary Material 1-3D structure model/SWISS-MODEL_HAm-Vic-model_5YKC.pdb
- 9.9-new-Supplementary Materials/Supplementary Material 1-3D structure model/SWISS-MODEL_HAm-Yam-model_5YKC.pdb
