# Supplementary material for: Strategies targeting hemagglutinin cocktail as a potential universal influenza vaccine
Source: Front Microbiol. 2022 Sep 29;13:1014122. doi: 10.3389/fmicb.2022.1014122 (PMC9558277; doi:10.3389/fmicb.2022.1014122)
Supplement: Supplementary file 1 [file Data_Sheet_1.ZIP › 9.9-new-Supplementary Materials/Supplementary Data 2-Information for potential epitopes analysis/Supplementary Data 2-Information for potential CTL epitopes analysis - 副本.xlsx]

## Sheet: HAm-H1
HLA-A
Pos	Peptide	Identity	Allele	Aff	Stab	Tcell	Comb	%Rank	Allele	Aff	Stab	Tcell	Comb	%Rank	Allele	Aff	Stab	Tcell	Comb	%Rank	Allele	Aff	Stab	Tcell	Comb	%Rank	Allele	Aff	Stab	Tcell	Comb	%Rank	Allele	Aff	Stab	Tcell	Comb	%Rank	Epitopes
0	MKQGKTKAT	Sequence	HLA-A01:01	0.042	0.005	-0.336	-0.002	50	HLA-A02:01	0.038	0.011	-0.336	-0.004	50	HLA-A03:01	0.037	0.002	-0.336	-0.006	50	HLA-A11:01	0.038	0.003	-0.336	-0.005	50	HLA-A24:02	0.008	0.004	-0.336	-0.027	50	HLA-A26:01	0.033	0.007	-0.336	-0.008	50	0
1	KQGKTKATK	Sequence	HLA-A01:01	0.041	0.004	-0.316	-0.001	50	HLA-A02:01	0.036	0.009	-0.316	-0.004	50	HLA-A03:01	0.337	0.574	-0.316	0.31	2	HLA-A11:01	0.274	0.412	-0.316	0.237	6	HLA-A24:02	0.048	0.008	-0.316	0.005	50	HLA-A26:01	0.032	0.003	-0.316	-0.007	50	1
2	QGKTKATKM	Sequence	HLA-A01:01	0.044	0.008	-0.297	0.004	50	HLA-A02:01	0.03	0.005	-0.297	-0.007	50	HLA-A03:01	0.05	0.001	-0.297	0.007	50	HLA-A11:01	0.049	0.003	-0.297	0.007	50	HLA-A24:02	0.016	0.004	-0.297	-0.017	50	HLA-A26:01	0.051	0.034	-0.297	0.013	50	0
3	GKTKATKMK	Sequence	HLA-A01:01	0.04	0.006	-0.414	-0.011	50	HLA-A02:01	0.026	0.006	-0.414	-0.021	50	HLA-A03:01	0.067	0.129	-0.414	0.029	50	HLA-A11:01	0.062	0.072	-0.414	0.016	50	HLA-A24:02	0.01	0.004	-0.414	-0.033	50	HLA-A26:01	0.034	0.004	-0.414	-0.016	50	0
4	KTKATKMKA	Sequence	HLA-A01:01	0.054	0.015	-0.47	-0.005	50	HLA-A02:01	0.051	0.015	-0.47	-0.007	50	HLA-A03:01	0.129	0.108	-0.47	0.066	32	HLA-A11:01	0.117	0.016	-0.47	0.042	50	HLA-A24:02	0.021	0.004	-0.47	-0.031	50	HLA-A26:01	0.038	0.033	-0.47	-0.014	50	0
5	TKATKMKAI	Sequence	HLA-A01:01	0.043	0.007	-0.483	-0.015	50	HLA-A02:01	0.043	0.013	-0.483	-0.014	50	HLA-A03:01	0.044	0.002	-0.483	-0.015	50	HLA-A11:01	0.042	0.003	-0.483	-0.017	50	HLA-A24:02	0.032	0.008	-0.483	-0.023	50	HLA-A26:01	0.05	0.009	-0.483	-0.01	50	0
6	KATKMKAIL	Sequence	HLA-A01:01	0.053	0.005	-0.468	-0.007	50	HLA-A02:01	0.08	0.018	-0.468	0.015	50	HLA-A03:01	0.07	0.002	-0.468	0.005	50	HLA-A11:01	0.057	0.004	-0.468	-0.004	50	HLA-A24:02	0.077	0.046	-0.468	0.018	50	HLA-A26:01	0.041	0.005	-0.468	-0.016	50	0
7	ATKMKAILV	Sequence	HLA-A01:01	0.122	0.027	-0.314	0.063	32	HLA-A02:01	0.142	0.068	-0.314	0.085	32	HLA-A03:01	0.129	0.008	-0.314	0.065	32	HLA-A11:01	0.182	0.068	-0.314	0.114	15	HLA-A24:02	0.05	0.006	-0.314	0.007	50	HLA-A26:01	0.091	0.016	-0.314	0.038	50	0
8	TKMKAILVV	Sequence	HLA-A01:01	0.053	0.006	-0.096	0.031	50	HLA-A02:01	0.13	0.213	-0.096	0.121	20	HLA-A03:01	0.06	0.003	-0.096	0.035	50	HLA-A11:01	0.063	0.004	-0.096	0.038	50	HLA-A24:02	0.081	0.035	-0.096	0.056	32	HLA-A26:01	0.064	0.008	-0.096	0.039	50	0
9	KMKAILVVL	Sequence	HLA-A01:01	0.051	0.004	0.147	0.053	50	HLA-A02:01	0.504	0.431	0.147	0.457	3	HLA-A03:01	0.142	0.004	0.147	0.12	10	HLA-A11:01	0.073	0.003	0.147	0.069	32	HLA-A24:02	0.218	0.026	0.147	0.18	5	HLA-A26:01	0.06	0.009	0.147	0.061	32	0
10	MKAILVVLL	Sequence	HLA-A01:01	0.063	0.007	0.203	0.068	32	HLA-A02:01	0.154	0.067	0.203	0.145	15	HLA-A03:01	0.056	0.001	0.203	0.062	32	HLA-A11:01	0.053	0.003	0.203	0.06	50	HLA-A24:02	0.088	0.03	0.203	0.09	15	HLA-A26:01	0.057	0.012	0.203	0.064	32	0
11	KAILVVLLY	Sequence	HLA-A01:01	0.206	0.178	0.095	0.19	2	HLA-A02:01	0.083	0.007	0.095	0.072	32	HLA-A03:01	0.426	0.013	0.095	0.327	2	HLA-A11:01	0.561	0.033	0.095	0.43	2	HLA-A24:02	0.093	0.06	0.095	0.088	15	HLA-A26:01	0.141	0.083	0.095	0.127	6	3
12	AILVVLLYT	Sequence	HLA-A01:01	0.053	0.015	0.056	0.047	50	HLA-A02:01	0.28	0.311	0.056	0.263	7	HLA-A03:01	0.101	0.014	0.056	0.083	20	HLA-A11:01	0.152	0.042	0.056	0.125	15	HLA-A24:02	0.025	0.008	0.056	0.025	50	HLA-A26:01	0.05	0.008	0.056	0.044	50	0
13	ILVVLLYTF	Sequence	HLA-A01:01	0.071	0.013	0.053	0.06	32	HLA-A02:01	0.268	0.186	0.053	0.233	8	HLA-A03:01	0.071	0.001	0.053	0.058	50	HLA-A11:01	0.066	0.004	0.053	0.055	50	HLA-A24:02	0.411	0.19	0.053	0.34	1.5	HLA-A26:01	0.091	0.012	0.053	0.075	20	1
14	LVVLLYTFA	Sequence	HLA-A01:01	0.068	0.039	0.089	0.065	32	HLA-A02:01	0.243	0.058	0.089	0.198	10	HLA-A03:01	0.066	0.003	0.089	0.058	50	HLA-A11:01	0.087	0.017	0.089	0.076	32	HLA-A24:02	0.03	0.009	0.089	0.033	50	HLA-A26:01	0.091	0.026	0.089	0.08	15	0
15	VVLLYTFAT	Sequence	HLA-A01:01	0.068	0.021	0.14	0.068	32	HLA-A02:01	0.367	0.161	0.14	0.311	6	HLA-A03:01	0.086	0.009	0.14	0.079	20	HLA-A11:01	0.137	0.077	0.14	0.128	15	HLA-A24:02	0.048	0.025	0.14	0.054	32	HLA-A26:01	0.043	0.005	0.14	0.047	50	0
16	VLLYTFATA	Sequence	HLA-A01:01	0.065	0.009	0.196	0.069	32	HLA-A02:01	0.545	0.571	0.196	0.514	2	HLA-A03:01	0.109	0.017	0.196	0.103	15	HLA-A11:01	0.089	0.013	0.196	0.088	20	HLA-A24:02	0.067	0.031	0.196	0.074	20	HLA-A26:01	0.044	0.003	0.196	0.053	50	1
17	LLYTFATAN	Sequence	HLA-A01:01	0.054	0.007	0.244	0.065	32	HLA-A02:01	0.155	0.091	0.244	0.154	15	HLA-A03:01	0.145	0.086	0.244	0.145	7	HLA-A11:01	0.083	0.023	0.244	0.089	20	HLA-A24:02	0.017	0.005	0.244	0.038	50	HLA-A26:01	0.041	0.005	0.244	0.056	32	0
18	LYTFATANA	Sequence	HLA-A01:01	0.06	0.009	0.234	0.069	32	HLA-A02:01	0.067	0.018	0.234	0.076	32	HLA-A03:01	0.052	0.001	0.234	0.062	32	HLA-A11:01	0.06	0.003	0.234	0.068	32	HLA-A24:02	0.24	0.132	0.234	0.222	4	HLA-A26:01	0.043	0.004	0.234	0.056	32	0
19	YTFATANAD	Sequence	HLA-A01:01	0.081	0.008	0.169	0.078	20	HLA-A02:01	0.06	0.015	0.169	0.064	50	HLA-A03:01	0.054	0.03	0.169	0.062	32	HLA-A11:01	0.077	0.219	0.169	0.109	15	HLA-A24:02	0.021	0.01	0.169	0.034	50	HLA-A26:01	0.079	0.02	0.169	0.079	15	0
20	TFATANADT	Sequence	HLA-A01:01	0.05	0.008	0.13	0.051	50	HLA-A02:01	0.041	0.006	0.13	0.044	50	HLA-A03:01	0.041	0.001	0.13	0.044	50	HLA-A11:01	0.046	0.003	0.13	0.048	50	HLA-A24:02	0.056	0.02	0.13	0.058	32	HLA-A26:01	0.038	0.005	0.13	0.042	50	0
21	FATANADTL	Sequence	HLA-A01:01	0.079	0.007	0.124	0.072	20	HLA-A02:01	0.203	0.031	0.124	0.168	15	HLA-A03:01	0.049	0.001	0.124	0.049	50	HLA-A11:01	0.054	0.003	0.124	0.053	50	HLA-A24:02	0.074	0.021	0.124	0.071	32	HLA-A26:01	0.1	0.004	0.124	0.087	15	0
22	ATANADTLC	Sequence	HLA-A01:01	0.083	0.015	0.091	0.073	20	HLA-A02:01	0.06	0.051	0.091	0.062	50	HLA-A03:01	0.058	0.016	0.091	0.055	50	HLA-A11:01	0.074	0.075	0.091	0.076	32	HLA-A24:02	0.021	0.006	0.091	0.026	50	HLA-A26:01	0.072	0.02	0.091	0.066	32	0
23	TANADTLCI	Sequence	HLA-A01:01	0.1	0.015	0.055	0.082	15	HLA-A02:01	0.116	0.043	0.055	0.098	32	HLA-A03:01	0.071	0.006	0.055	0.059	50	HLA-A11:01	0.088	0.006	0.055	0.072	32	HLA-A24:02	0.085	0.021	0.055	0.072	20	HLA-A26:01	0.066	0.005	0.055	0.055	32	0
24	ANADTLCIG	Sequence	HLA-A01:01	0.05	0.006	0.095	0.047	50	HLA-A02:01	0.037	0.021	0.095	0.04	50	HLA-A03:01	0.041	0.004	0.095	0.04	50	HLA-A11:01	0.05	0.033	0.095	0.052	50	HLA-A24:02	0.014	0.006	0.095	0.021	50	HLA-A26:01	0.042	0.008	0.095	0.042	50	0
25	NADTLCIGY	Sequence	HLA-A01:01	0.633	0.433	0.117	0.549	0.1	HLA-A02:01	0.061	0.005	0.117	0.058	50	HLA-A03:01	0.069	0.002	0.117	0.063	32	HLA-A11:01	0.11	0.007	0.117	0.094	20	HLA-A24:02	0.015	0.004	0.117	0.023	50	HLA-A26:01	0.099	0.011	0.117	0.087	15	1
26	ADTLCIGYH	Sequence	HLA-A01:01	0.051	0.008	0.101	0.049	50	HLA-A02:01	0.033	0.006	0.101	0.035	50	HLA-A03:01	0.054	0.011	0.101	0.052	50	HLA-A11:01	0.061	0.084	0.101	0.069	32	HLA-A24:02	0.013	0.004	0.101	0.02	50	HLA-A26:01	0.053	0.011	0.101	0.051	50	0
27	DTLCIGYHA	Sequence	HLA-A01:01	0.078	0.025	0.119	0.074	20	HLA-A02:01	0.113	0.016	0.119	0.098	32	HLA-A03:01	0.044	0.006	0.119	0.045	50	HLA-A11:01	0.077	0.013	0.119	0.071	32	HLA-A24:02	0.026	0.01	0.119	0.033	50	HLA-A26:01	0.082	0.037	0.119	0.079	15	0
28	TLCIGYHAN	Sequence	HLA-A01:01	0.051	0.008	0.196	0.059	32	HLA-A02:01	0.061	0.039	0.196	0.071	32	HLA-A03:01	0.05	0.028	0.196	0.061	32	HLA-A11:01	0.062	0.07	0.196	0.077	32	HLA-A24:02	0.026	0.008	0.196	0.04	50	HLA-A26:01	0.038	0.004	0.196	0.048	50	0
29	LCIGYHANN	Sequence	HLA-A01:01	0.042	0.031	0.133	0.049	50	HLA-A02:01	0.037	0.032	0.133	0.046	50	HLA-A03:01	0.036	0.008	0.133	0.041	50	HLA-A11:01	0.042	0.019	0.133	0.047	50	HLA-A24:02	0.018	0.015	0.133	0.029	50	HLA-A26:01	0.03	0.017	0.133	0.038	50	0
30	CIGYHANNS	Sequence	HLA-A01:01	0.057	0.009	0.066	0.05	50	HLA-A02:01	0.051	0.007	0.066	0.045	50	HLA-A03:01	0.058	0.004	0.066	0.05	50	HLA-A11:01	0.068	0.013	0.066	0.059	50	HLA-A24:02	0.019	0.004	0.066	0.021	50	HLA-A26:01	0.039	0.005	0.066	0.036	50	0
31	IGYHANNST	Sequence	HLA-A01:01	0.046	0.005	-0.039	0.031	50	HLA-A02:01	0.052	0.012	-0.039	0.036	50	HLA-A03:01	0.059	0.004	-0.039	0.04	50	HLA-A11:01	0.055	0.005	-0.039	0.038	50	HLA-A24:02	0.018	0.006	-0.039	0.01	50	HLA-A26:01	0.031	0.003	-0.039	0.02	50	0
32	GYHANNSTD	Sequence	HLA-A01:01	0.04	0.005	-0.079	0.022	50	HLA-A02:01	0.028	0.007	-0.079	0.014	50	HLA-A03:01	0.036	0.003	-0.079	0.019	50	HLA-A11:01	0.04	0.003	-0.079	0.022	50	HLA-A24:02	0.066	0.042	-0.079	0.048	50	HLA-A26:01	0.028	0.004	-0.079	0.013	50	0
33	YHANNSTDT	Sequence	HLA-A01:01	0.052	0.009	-0.11	0.029	50	HLA-A02:01	0.045	0.009	-0.11	0.024	50	HLA-A03:01	0.039	0.001	-0.11	0.018	50	HLA-A11:01	0.038	0.004	-0.11	0.018	50	HLA-A24:02	0.026	0.007	-0.11	0.009	50	HLA-A26:01	0.038	0.006	-0.11	0.018	50	0
34	HANNSTDTV	Sequence	HLA-A01:01	0.093	0.017	-0.092	0.062	32	HLA-A02:01	0.146	0.058	-0.092	0.108	20	HLA-A03:01	0.063	0.002	-0.092	0.038	50	HLA-A11:01	0.081	0.01	-0.092	0.052	50	HLA-A24:02	0.033	0.015	-0.092	0.018	50	HLA-A26:01	0.089	0.006	-0.092	0.058	32	0
35	ANNSTDTVD	Sequence	HLA-A01:01	0.043	0.005	-0.053	0.027	50	HLA-A02:01	0.026	0.007	-0.053	0.015	50	HLA-A03:01	0.037	0.007	-0.053	0.023	50	HLA-A11:01	0.041	0.021	-0.053	0.028	50	HLA-A24:02	0.007	0.004	-0.053	0.001	50	HLA-A26:01	0.03	0.003	-0.053	0.017	50	0
36	NNSTDTVDT	Sequence	HLA-A01:01	0.052	0.01	0.091	0.049	50	HLA-A02:01	0.038	0.006	0.091	0.038	50	HLA-A03:01	0.037	0.002	0.091	0.037	50	HLA-A11:01	0.039	0.004	0.091	0.039	50	HLA-A24:02	0.009	0.004	0.091	0.016	50	HLA-A26:01	0.034	0.005	0.091	0.035	50	0
37	NSTDTVDTV	Sequence	HLA-A01:01	0.104	0.013	0.153	0.094	10	HLA-A02:01	0.131	0.072	0.153	0.124	20	HLA-A03:01	0.043	0.001	0.153	0.047	50	HLA-A11:01	0.057	0.027	0.153	0.062	50	HLA-A24:02	0.03	0.012	0.153	0.039	50	HLA-A26:01	0.082	0.006	0.153	0.077	20	0
38	STDTVDTVL	Sequence	HLA-A01:01	0.298	0.021	0.164	0.24	1.5	HLA-A02:01	0.158	0.026	0.164	0.137	15	HLA-A03:01	0.056	0.002	0.164	0.058	50	HLA-A11:01	0.082	0.005	0.164	0.078	32	HLA-A24:02	0.035	0.005	0.164	0.043	50	HLA-A26:01	0.073	0.006	0.164	0.071	20	1
39	TDTVDTVLE	Sequence	HLA-A01:01	0.046	0.01	0.141	0.05	50	HLA-A02:01	0.028	0.006	0.141	0.036	50	HLA-A03:01	0.039	0.003	0.141	0.043	50	HLA-A11:01	0.042	0.007	0.141	0.046	50	HLA-A24:02	0.013	0.006	0.141	0.025	50	HLA-A26:01	0.034	0.005	0.141	0.04	50	0
40	DTVDTVLEK	Sequence	HLA-A01:01	0.092	0.046	0.162	0.092	15	HLA-A02:01	0.035	0.005	0.162	0.043	50	HLA-A03:01	0.157	0.372	0.162	0.192	5	HLA-A11:01	0.456	0.85	0.162	0.49	1.5	HLA-A24:02	0.019	0.005	0.162	0.031	50	HLA-A26:01	0.221	0.175	0.162	0.208	3	1
41	TVDTVLEKN	Sequence	HLA-A01:01	0.079	0.253	0.035	0.102	9	HLA-A02:01	0.035	0.015	0.035	0.032	50	HLA-A03:01	0.039	0.005	0.035	0.033	50	HLA-A11:01	0.065	0.013	0.035	0.054	50	HLA-A24:02	0.015	0.004	0.035	0.015	50	HLA-A26:01	0.04	0.01	0.035	0.035	50	0
42	VDTVLEKNV	Sequence	HLA-A01:01	0.048	0.006	-0.048	0.032	50	HLA-A02:01	0.035	0.018	-0.048	0.024	50	HLA-A03:01	0.037	0.001	-0.048	0.023	50	HLA-A11:01	0.042	0.003	-0.048	0.027	50	HLA-A24:02	0.018	0.004	-0.048	0.009	50	HLA-A26:01	0.029	0.003	-0.048	0.017	50	0
43	DTVLEKNVT	Sequence	HLA-A01:01	0.05	0.008	-0.085	0.03	50	HLA-A02:01	0.026	0.005	-0.085	0.012	50	HLA-A03:01	0.03	0.002	-0.085	0.014	50	HLA-A11:01	0.037	0.004	-0.085	0.02	50	HLA-A24:02	0.01	0.004	-0.085	0	50	HLA-A26:01	0.07	0.029	-0.085	0.048	50	0
44	TVLEKNVTV	Sequence	HLA-A01:01	0.066	0.013	-0.061	0.045	50	HLA-A02:01	0.579	0.643	-0.061	0.525	2	HLA-A03:01	0.072	0.005	-0.061	0.048	50	HLA-A11:01	0.097	0.02	-0.061	0.069	32	HLA-A24:02	0.081	0.028	-0.061	0.058	32	HLA-A26:01	0.088	0.01	-0.061	0.061	32	1
45	VLEKNVTVT	Sequence	HLA-A01:01	0.062	0.012	-0.095	0.038	50	HLA-A02:01	0.108	0.081	-0.095	0.083	32	HLA-A03:01	0.054	0.007	-0.095	0.032	50	HLA-A11:01	0.045	0.006	-0.095	0.025	50	HLA-A24:02	0.018	0.006	-0.095	0.005	50	HLA-A26:01	0.038	0.004	-0.095	0.019	50	0
46	LEKNVTVTH	Sequence	HLA-A01:01	0.044	0.014	0.058	0.041	50	HLA-A02:01	0.03	0.01	0.058	0.03	50	HLA-A03:01	0.059	0.009	0.058	0.051	50	HLA-A11:01	0.052	0.008	0.058	0.046	50	HLA-A24:02	0.017	0.007	0.058	0.02	50	HLA-A26:01	0.05	0.006	0.058	0.044	50	0
47	EKNVTVTHS	Sequence	HLA-A01:01	0.041	0.007	0.168	0.048	50	HLA-A02:01	0.026	0.005	0.168	0.037	50	HLA-A03:01	0.032	0.005	0.168	0.041	50	HLA-A11:01	0.037	0.005	0.168	0.045	50	HLA-A24:02	0.007	0.004	0.168	0.023	50	HLA-A26:01	0.04	0.045	0.168	0.054	50	0
48	KNVTVTHSV	Sequence	HLA-A01:01	0.062	0.006	0.06	0.053	50	HLA-A02:01	0.157	0.229	0.06	0.159	15	HLA-A03:01	0.068	0.004	0.06	0.057	50	HLA-A11:01	0.082	0.008	0.06	0.068	32	HLA-A24:02	0.081	0.036	0.06	0.072	20	HLA-A26:01	0.053	0.008	0.06	0.046	50	0
49	NVTVTHSVN	Sequence	HLA-A01:01	0.049	0.012	0.007	0.039	50	HLA-A02:01	0.028	0.009	0.007	0.023	50	HLA-A03:01	0.042	0.005	0.007	0.033	50	HLA-A11:01	0.045	0.02	0.007	0.037	50	HLA-A24:02	0.013	0.005	0.007	0.011	50	HLA-A26:01	0.044	0.009	0.007	0.035	50	0
50	VTVTHSVNL	Sequence	HLA-A01:01	0.075	0.02	-0.041	0.055	50	HLA-A02:01	0.201	0.099	-0.041	0.16	15	HLA-A03:01	0.085	0.004	-0.041	0.059	50	HLA-A11:01	0.103	0.01	-0.041	0.074	32	HLA-A24:02	0.106	0.018	-0.041	0.077	20	HLA-A26:01	0.116	0.034	-0.041	0.087	15	0
51	TVTHSVNLL	Sequence	HLA-A01:01	0.078	0.009	-0.089	0.05	50	HLA-A02:01	0.178	0.051	-0.089	0.131	20	HLA-A03:01	0.081	0.003	-0.089	0.052	50	HLA-A11:01	0.102	0.019	-0.089	0.07	32	HLA-A24:02	0.103	0.042	-0.089	0.074	20	HLA-A26:01	0.166	0.025	-0.089	0.118	7	0
52	VTHSVNLLE	Sequence	HLA-A01:01	0.108	0.066	-0.138	0.077	20	HLA-A02:01	0.05	0.007	-0.138	0.024	50	HLA-A03:01	0.1	0.173	-0.138	0.088	20	HLA-A11:01	0.17	0.074	-0.138	0.124	15	HLA-A24:02	0.04	0.015	-0.138	0.018	50	HLA-A26:01	0.054	0.011	-0.138	0.028	50	0
53	THSVNLLED	Sequence	HLA-A01:01	0.048	0.015	0.02	0.04	50	HLA-A02:01	0.032	0.006	0.02	0.027	50	HLA-A03:01	0.041	0.002	0.02	0.033	50	HLA-A11:01	0.042	0.004	0.02	0.034	50	HLA-A24:02	0.021	0.007	0.02	0.019	50	HLA-A26:01	0.032	0.004	0.02	0.026	50	0
54	HSVNLLEDK	Sequence	HLA-A01:01	0.074	0.015	0.083	0.065	32	HLA-A02:01	0.036	0.005	0.083	0.036	50	HLA-A03:01	0.191	0.014	0.083	0.152	7	HLA-A11:01	0.444	0.531	0.083	0.422	2	HLA-A24:02	0.02	0.003	0.083	0.024	50	HLA-A26:01	0.064	0.011	0.083	0.057	32	1
55	SVNLLEDKH	Sequence	HLA-A01:01	0.07	0.065	-0.037	0.059	32	HLA-A02:01	0.029	0.006	-0.037	0.019	50	HLA-A03:01	0.077	0.006	-0.037	0.054	50	HLA-A11:01	0.175	0.114	-0.037	0.144	10	HLA-A24:02	0.011	0.004	-0.037	0.005	50	HLA-A26:01	0.05	0.009	-0.037	0.035	50	0
56	VNLLEDKHN	Sequence	HLA-A01:01	0.038	0.006	-0.059	0.023	50	HLA-A02:01	0.025	0.006	-0.059	0.014	50	HLA-A03:01	0.028	0.002	-0.059	0.015	50	HLA-A11:01	0.036	0.007	-0.059	0.022	50	HLA-A24:02	0.007	0.004	-0.059	0	50	HLA-A26:01	0.025	0.003	-0.059	0.013	50	0
57	NLLEDKHNG	Sequence	HLA-A01:01	0.045	0.005	-0.061	0.028	50	HLA-A02:01	0.096	0.109	-0.061	0.082	32	HLA-A03:01	0.036	0.004	-0.061	0.021	50	HLA-A11:01	0.043	0.005	-0.061	0.027	50	HLA-A24:02	0.014	0.01	-0.061	0.006	50	HLA-A26:01	0.032	0.005	-0.061	0.018	50	0
58	LLEDKHNGK	Sequence	HLA-A01:01	0.075	0.01	-0.11	0.046	50	HLA-A02:01	0.047	0.01	-0.11	0.025	50	HLA-A03:01	0.237	0.213	-0.11	0.198	5	HLA-A11:01	0.199	0.405	-0.11	0.201	7	HLA-A24:02	0.017	0.004	-0.11	0.002	50	HLA-A26:01	0.043	0.003	-0.11	0.021	50	0
59	LEDKHNGKL	Sequence	HLA-A01:01	0.071	0.02	-0.282	0.028	50	HLA-A02:01	0.042	0.013	-0.282	0.005	50	HLA-A03:01	0.045	0.001	-0.282	0.005	50	HLA-A11:01	0.041	0.003	-0.282	0.003	50	HLA-A24:02	0.03	0.006	-0.282	-0.005	50	HLA-A26:01	0.045	0.005	-0.282	0.006	50	0
60	EDKHNGKLC	Sequence	HLA-A01:01	0.042	0.007	-0.2	0.012	50	HLA-A02:01	0.022	0.005	-0.2	-0.003	50	HLA-A03:01	0.034	0.001	-0.2	0.005	50	HLA-A11:01	0.036	0.002	-0.2	0.007	50	HLA-A24:02	0.009	0.004	-0.2	-0.013	50	HLA-A26:01	0.036	0.028	-0.2	0.011	50	0
61	DKHNGKLCK	Sequence	HLA-A01:01	0.042	0.009	-0.207	0.012	50	HLA-A02:01	0.024	0.004	-0.207	-0.002	50	HLA-A03:01	0.05	0.061	-0.207	0.026	50	HLA-A11:01	0.06	0.023	-0.207	0.027	50	HLA-A24:02	0.01	0.003	-0.207	-0.013	50	HLA-A26:01	0.043	0.005	-0.207	0.012	50	0
62	KHNGKLCKL	Sequence	HLA-A01:01	0.051	0.004	-0.36	0.002	50	HLA-A02:01	0.054	0.048	-0.36	0.012	50	HLA-A03:01	0.059	0.003	-0.36	0.008	50	HLA-A11:01	0.047	0.003	-0.36	-0.001	50	HLA-A24:02	0.067	0.027	-0.36	0.018	50	HLA-A26:01	0.038	0.005	-0.36	-0.007	50	0
63	HNGKLCKLR	Sequence	HLA-A01:01	0.047	0.007	-0.456	-0.01	50	HLA-A02:01	0.03	0.005	-0.456	-0.023	50	HLA-A03:01	0.068	0.004	-0.456	0.005	50	HLA-A11:01	0.073	0.049	-0.456	0.016	50	HLA-A24:02	0.022	0.006	-0.456	-0.028	50	HLA-A26:01	0.038	0.007	-0.456	-0.016	50	0
64	NGKLCKLRG	Sequence	HLA-A01:01	0.04	0.01	-0.316	0	50	HLA-A02:01	0.028	0.004	-0.316	-0.01	50	HLA-A03:01	0.038	0.001	-0.316	-0.003	50	HLA-A11:01	0.041	0.003	-0.316	-0.001	50	HLA-A24:02	0.014	0.004	-0.316	-0.021	50	HLA-A26:01	0.03	0.004	-0.316	-0.009	50	0
65	GKLCKLRGV	Sequence	HLA-A01:01	0.042	0.004	-0.215	0.01	50	HLA-A02:01	0.095	0.105	-0.215	0.066	32	HLA-A03:01	0.046	0.002	-0.215	0.013	50	HLA-A11:01	0.045	0.003	-0.215	0.012	50	HLA-A24:02	0.013	0.003	-0.215	-0.011	50	HLA-A26:01	0.037	0.006	-0.215	0.007	50	0
66	KLCKLRGVA	Sequence	HLA-A01:01	0.051	0.004	-0.144	0.024	50	HLA-A02:01	0.119	0.038	-0.144	0.08	32	HLA-A03:01	0.099	0.041	-0.144	0.065	32	HLA-A11:01	0.056	0.018	-0.144	0.03	50	HLA-A24:02	0.017	0.005	-0.144	-0.001	50	HLA-A26:01	0.041	0.004	-0.144	0.017	50	0
67	LCKLRGVAP	Sequence	HLA-A01:01	0.042	0.007	0.059	0.038	50	HLA-A02:01	0.03	0.006	0.059	0.029	50	HLA-A03:01	0.037	0.006	0.059	0.034	50	HLA-A11:01	0.038	0.009	0.059	0.035	50	HLA-A24:02	0.011	0.004	0.059	0.015	50	HLA-A26:01	0.032	0.007	0.059	0.031	50	0
68	CKLRGVAPL	Sequence	HLA-A01:01	0.048	0.004	0.147	0.051	50	HLA-A02:01	0.104	0.057	0.147	0.101	32	HLA-A03:01	0.051	0.002	0.147	0.053	50	HLA-A11:01	0.05	0.004	0.147	0.052	50	HLA-A24:02	0.065	0.032	0.147	0.068	32	HLA-A26:01	0.051	0.007	0.147	0.054	50	0
69	KLRGVAPLH	Sequence	HLA-A01:01	0.054	0.009	0.112	0.053	50	HLA-A02:01	0.061	0.043	0.112	0.063	50	HLA-A03:01	0.571	0.478	0.112	0.51	0.5	HLA-A11:01	0.178	0.005	0.112	0.144	10	HLA-A24:02	0.024	0.012	0.112	0.031	50	HLA-A26:01	0.064	0.017	0.112	0.061	32	1
70	LRGVAPLHL	Sequence	HLA-A01:01	0.059	0.006	0.09	0.054	50	HLA-A02:01	0.045	0.023	0.09	0.046	50	HLA-A03:01	0.046	0.002	0.09	0.043	50	HLA-A11:01	0.043	0.003	0.09	0.041	50	HLA-A24:02	0.053	0.008	0.09	0.049	50	HLA-A26:01	0.034	0.003	0.09	0.035	50	0
71	RGVAPLHLG	Sequence	HLA-A01:01	0.042	0.005	0.052	0.037	50	HLA-A02:01	0.044	0.009	0.052	0.039	50	HLA-A03:01	0.059	0.01	0.052	0.05	50	HLA-A11:01	0.061	0.007	0.052	0.051	50	HLA-A24:02	0.037	0.01	0.052	0.034	50	HLA-A26:01	0.036	0.013	0.052	0.034	50	0
72	GVAPLHLGK	Sequence	HLA-A01:01	0.076	0.018	0.032	0.062	32	HLA-A02:01	0.058	0.006	0.032	0.047	50	HLA-A03:01	0.591	0.616	0.032	0.539	0.4	HLA-A11:01	0.74	0.751	0.032	0.671	0.3	HLA-A24:02	0.036	0.004	0.032	0.03	50	HLA-A26:01	0.067	0.008	0.032	0.054	50	2
73	VAPLHLGKC	Sequence	HLA-A01:01	0.047	0.008	-0.091	0.027	50	HLA-A02:01	0.045	0.006	-0.091	0.025	50	HLA-A03:01	0.043	0.001	-0.091	0.023	50	HLA-A11:01	0.045	0.003	-0.091	0.025	50	HLA-A24:02	0.03	0.008	-0.091	0.014	50	HLA-A26:01	0.049	0.005	-0.091	0.028	50	0
74	APLHLGKCN	Sequence	HLA-A01:01	0.042	0.004	-0.163	0.015	50	HLA-A02:01	0.028	0.008	-0.163	0.006	50	HLA-A03:01	0.032	0.005	-0.163	0.008	50	HLA-A11:01	0.038	0.008	-0.163	0.013	50	HLA-A24:02	0.007	0.004	-0.163	-0.01	50	HLA-A26:01	0.029	0.003	-0.163	0.006	50	0
75	PLHLGKCNI	Sequence	HLA-A01:01	0.046	0.005	-0.22	0.013	50	HLA-A02:01	0.077	0.071	-0.22	0.046	50	HLA-A03:01	0.046	0.002	-0.22	0.012	50	HLA-A11:01	0.043	0.003	-0.22	0.01	50	HLA-A24:02	0.044	0.007	-0.22	0.012	50	HLA-A26:01	0.038	0.003	-0.22	0.007	50	0
76	LHLGKCNIA	Sequence	HLA-A01:01	0.049	0.005	-0.158	0.021	50	HLA-A02:01	0.057	0.019	-0.158	0.029	50	HLA-A03:01	0.043	0.002	-0.158	0.016	50	HLA-A11:01	0.042	0.005	-0.158	0.016	50	HLA-A24:02	0.035	0.008	-0.158	0.011	50	HLA-A26:01	0.032	0.003	-0.158	0.008	50	0
77	HLGKCNIAG	Sequence	HLA-A01:01	0.052	0.005	-0.129	0.026	50	HLA-A02:01	0.091	0.035	-0.129	0.06	50	HLA-A03:01	0.068	0.007	-0.129	0.039	50	HLA-A11:01	0.055	0.01	-0.129	0.029	50	HLA-A24:02	0.017	0.005	-0.129	0	50	HLA-A26:01	0.038	0.006	-0.129	0.016	50	0
78	LGKCNIAGW	Sequence	HLA-A01:01	0.046	0.006	0.048	0.04	50	HLA-A02:01	0.038	0.005	0.048	0.034	50	HLA-A03:01	0.05	0.001	0.048	0.042	50	HLA-A11:01	0.049	0.003	0.048	0.042	50	HLA-A24:02	0.088	0.021	0.048	0.073	20	HLA-A26:01	0.049	0.012	0.048	0.043	50	0
79	GKCNIAGWI	Sequence	HLA-A01:01	0.043	0.006	0.3	0.063	32	HLA-A02:01	0.043	0.014	0.3	0.064	32	HLA-A03:01	0.041	0.002	0.3	0.061	50	HLA-A11:01	0.046	0.004	0.3	0.065	50	HLA-A24:02	0.02	0.006	0.3	0.046	50	HLA-A26:01	0.041	0.006	0.3	0.061	32	0
80	KCNIAGWIL	Sequence	HLA-A01:01	0.056	0.006	0.467	0.089	15	HLA-A02:01	0.093	0.066	0.467	0.126	20	HLA-A03:01	0.054	0.002	0.467	0.087	20	HLA-A11:01	0.05	0.005	0.467	0.085	32	HLA-A24:02	0.126	0.071	0.467	0.151	7	HLA-A26:01	0.033	0.003	0.467	0.072	20	0
81	CNIAGWILG	Sequence	HLA-A01:01	0.052	0.011	0.43	0.083	15	HLA-A02:01	0.054	0.01	0.43	0.085	32	HLA-A03:01	0.054	0.002	0.43	0.083	20	HLA-A11:01	0.065	0.007	0.43	0.092	20	HLA-A24:02	0.041	0.011	0.43	0.075	20	HLA-A26:01	0.049	0.013	0.43	0.081	15	0
82	NIAGWILGN	Sequence	HLA-A01:01	0.058	0.01	0.398	0.084	15	HLA-A02:01	0.075	0.019	0.398	0.098	32	HLA-A03:01	0.06	0.03	0.398	0.089	20	HLA-A11:01	0.058	0.007	0.398	0.084	32	HLA-A24:02	0.026	0.007	0.398	0.06	32	HLA-A26:01	0.103	0.038	0.398	0.122	7	0
83	IAGWILGNP	Sequence	HLA-A01:01	0.047	0.009	0.378	0.074	20	HLA-A02:01	0.051	0.011	0.378	0.077	32	HLA-A03:01	0.047	0.002	0.378	0.073	32	HLA-A11:01	0.056	0.011	0.378	0.081	32	HLA-A24:02	0.026	0.006	0.378	0.058	32	HLA-A26:01	0.042	0.005	0.378	0.07	20	0
84	AGWILGNPE	Sequence	HLA-A01:01	0.044	0.004	0.215	0.055	50	HLA-A02:01	0.037	0.005	0.215	0.05	50	HLA-A03:01	0.044	0.002	0.215	0.054	50	HLA-A11:01	0.055	0.019	0.215	0.065	32	HLA-A24:02	0.013	0.004	0.215	0.032	50	HLA-A26:01	0.032	0.003	0.215	0.046	50	0
85	GWILGNPEC	Sequence	HLA-A01:01	0.041	0.006	0.108	0.042	50	HLA-A02:01	0.056	0.026	0.108	0.056	50	HLA-A03:01	0.037	0.001	0.108	0.038	50	HLA-A11:01	0.043	0.003	0.108	0.043	50	HLA-A24:02	0.047	0.015	0.108	0.048	50	HLA-A26:01	0.034	0.006	0.108	0.037	50	0
86	WILGNPECE	Sequence	HLA-A01:01	0.05	0.007	0.067	0.045	50	HLA-A02:01	0.045	0.024	0.067	0.044	50	HLA-A03:01	0.038	0.005	0.067	0.036	50	HLA-A11:01	0.045	0.014	0.067	0.042	50	HLA-A24:02	0.024	0.007	0.067	0.026	50	HLA-A26:01	0.038	0.005	0.067	0.036	50	0
87	ILGNPECES	Sequence	HLA-A01:01	0.048	0.008	0.101	0.047	50	HLA-A02:01	0.098	0.056	0.101	0.092	32	HLA-A03:01	0.053	0.007	0.101	0.05	50	HLA-A11:01	0.052	0.012	0.101	0.051	50	HLA-A24:02	0.015	0.004	0.101	0.022	50	HLA-A26:01	0.03	0.003	0.101	0.033	50	0
88	LGNPECESL	Sequence	HLA-A01:01	0.051	0.007	0.021	0.041	50	HLA-A02:01	0.053	0.034	0.021	0.047	50	HLA-A03:01	0.043	0.001	0.021	0.034	50	HLA-A11:01	0.044	0.003	0.021	0.035	50	HLA-A24:02	0.043	0.014	0.021	0.036	50	HLA-A26:01	0.034	0.003	0.021	0.028	50	0
89	GNPECESLS	Sequence	HLA-A01:01	0.045	0.007	-0.007	0.034	50	HLA-A02:01	0.035	0.007	-0.007	0.026	50	HLA-A03:01	0.037	0.002	-0.007	0.027	50	HLA-A11:01	0.042	0.006	-0.007	0.031	50	HLA-A24:02	0.014	0.005	-0.007	0.01	50	HLA-A26:01	0.037	0.005	-0.007	0.027	50	0
90	NPECESLST	Sequence	HLA-A01:01	0.053	0.012	-0.186	0.023	50	HLA-A02:01	0.038	0.006	-0.186	0.01	50	HLA-A03:01	0.034	0.001	-0.186	0.007	50	HLA-A11:01	0.037	0.003	-0.186	0.009	50	HLA-A24:02	0.009	0.004	-0.186	-0.011	50	HLA-A26:01	0.036	0.003	-0.186	0.009	50	0
91	PECESLSTA	Sequence	HLA-A01:01	0.043	0.008	-0.205	0.013	50	HLA-A02:01	0.033	0.017	-0.205	0.007	50	HLA-A03:01	0.033	0.004	-0.205	0.005	50	HLA-A11:01	0.039	0.01	-0.205	0.01	50	HLA-A24:02	0.013	0.006	-0.205	-0.01	50	HLA-A26:01	0.034	0.008	-0.205	0.006	50	0
92	ECESLSTAS	Sequence	HLA-A01:01	0.05	0.015	-0.245	0.015	50	HLA-A02:01	0.026	0.005	-0.245	-0.004	50	HLA-A03:01	0.032	0.003	-0.245	0	50	HLA-A11:01	0.036	0.006	-0.245	0.003	50	HLA-A24:02	0.007	0.003	-0.245	-0.019	50	HLA-A26:01	0.034	0.01	-0.245	0.002	50	0
93	CESLSTASS	Sequence	HLA-A01:01	0.052	0.007	-0.253	0.014	50	HLA-A02:01	0.038	0.007	-0.253	0.004	50	HLA-A03:01	0.042	0.003	-0.253	0.006	50	HLA-A11:01	0.045	0.007	-0.253	0.009	50	HLA-A24:02	0.017	0.007	-0.253	-0.012	50	HLA-A26:01	0.036	0.004	-0.253	0.002	50	0
94	ESLSTASSW	Sequence	HLA-A01:01	0.066	0.007	-0.332	0.017	50	HLA-A02:01	0.038	0.005	-0.332	-0.004	50	HLA-A03:01	0.048	0.003	-0.332	0.003	50	HLA-A11:01	0.059	0.005	-0.332	0.011	50	HLA-A24:02	0.096	0.027	-0.332	0.042	50	HLA-A26:01	0.107	0.02	-0.332	0.049	50	0
95	SLSTASSWS	Sequence	HLA-A01:01	0.062	0.007	-0.142	0.033	50	HLA-A02:01	0.148	0.071	-0.142	0.107	20	HLA-A03:01	0.093	0.018	-0.142	0.057	50	HLA-A11:01	0.079	0.007	-0.142	0.045	50	HLA-A24:02	0.02	0.006	-0.142	0.002	50	HLA-A26:01	0.062	0.005	-0.142	0.032	50	0
96	LSTASSWSY	Sequence	HLA-A01:01	0.576	0.193	-0.175	0.44	0.25	HLA-A02:01	0.062	0.007	-0.175	0.029	50	HLA-A03:01	0.196	0.003	-0.175	0.128	9	HLA-A11:01	0.309	0.045	-0.175	0.218	6	HLA-A24:02	0.059	0.014	-0.175	0.028	50	HLA-A26:01	0.176	0.009	-0.175	0.114	8	1
97	STASSWSYI	Sequence	HLA-A01:01	0.176	0.049	-0.248	0.113	7	HLA-A02:01	0.318	0.041	-0.248	0.217	9	HLA-A03:01	0.151	0.026	-0.248	0.091	15	HLA-A11:01	0.29	0.028	-0.248	0.194	7	HLA-A24:02	0.294	0.043	-0.248	0.2	4	HLA-A26:01	0.273	0.044	-0.248	0.184	3	0
98	TASSWSYIV	Sequence	HLA-A01:01	0.123	0.011	-0.086	0.084	15	HLA-A02:01	0.385	0.076	-0.086	0.288	6	HLA-A03:01	0.078	0.001	-0.086	0.049	50	HLA-A11:01	0.12	0.004	-0.086	0.081	32	HLA-A24:02	0.148	0.053	-0.086	0.109	15	HLA-A26:01	0.075	0.003	-0.086	0.047	50	0
99	ASSWSYIVE	Sequence	HLA-A01:01	0.067	0.011	0.141	0.065	32	HLA-A02:01	0.042	0.007	0.141	0.046	50	HLA-A03:01	0.073	0.012	0.141	0.07	32	HLA-A11:01	0.14	0.137	0.141	0.14	15	HLA-A24:02	0.021	0.006	0.141	0.031	50	HLA-A26:01	0.044	0.003	0.141	0.047	50	0
100	SSWSYIVET	Sequence	HLA-A01:01	0.071	0.012	0.12	0.066	32	HLA-A02:01	0.278	0.05	0.12	0.226	9	HLA-A03:01	0.071	0.004	0.12	0.065	32	HLA-A11:01	0.131	0.02	0.12	0.112	15	HLA-A24:02	0.032	0.005	0.12	0.036	50	HLA-A26:01	0.049	0.006	0.12	0.049	50	0
101	SWSYIVETS	Sequence	HLA-A01:01	0.049	0.007	0.218	0.059	32	HLA-A02:01	0.051	0.019	0.218	0.063	50	HLA-A03:01	0.043	0.001	0.218	0.054	50	HLA-A11:01	0.061	0.004	0.218	0.068	32	HLA-A24:02	0.091	0.026	0.218	0.093	15	HLA-A26:01	0.036	0.005	0.218	0.049	50	0
102	WSYIVETSS	Sequence	HLA-A01:01	0.061	0.006	0.203	0.066	32	HLA-A02:01	0.061	0.007	0.203	0.067	32	HLA-A03:01	0.058	0.003	0.203	0.064	32	HLA-A11:01	0.068	0.011	0.203	0.072	32	HLA-A24:02	0.018	0.003	0.203	0.034	50	HLA-A26:01	0.043	0.004	0.203	0.053	50	0
103	SYIVETSSS	Sequence	HLA-A01:01	0.044	0.005	-0.018	0.032	50	HLA-A02:01	0.037	0.009	-0.018	0.027	50	HLA-A03:01	0.04	0.002	-0.018	0.028	50	HLA-A11:01	0.053	0.004	-0.018	0.038	50	HLA-A24:02	0.137	0.082	-0.018	0.113	15	HLA-A26:01	0.043	0.006	-0.018	0.031	50	0
104	YIVETSSSD	Sequence	HLA-A01:01	0.049	0.011	-0.24	0.014	50	HLA-A02:01	0.076	0.083	-0.24	0.046	50	HLA-A03:01	0.042	0.008	-0.24	0.008	50	HLA-A11:01	0.047	0.052	-0.24	0.019	50	HLA-A24:02	0.017	0.009	-0.24	-0.01	50	HLA-A26:01	0.101	0.039	-0.24	0.057	32	0
105	IVETSSSDN	Sequence	HLA-A01:01	0.053	0.064	-0.372	0.012	50	HLA-A02:01	0.03	0.006	-0.372	-0.014	50	HLA-A03:01	0.044	0.013	-0.372	-0.003	50	HLA-A11:01	0.048	0.031	-0.372	0.003	50	HLA-A24:02	0.011	0.004	-0.372	-0.028	50	HLA-A26:01	0.036	0.008	-0.372	-0.009	50	0
106	VETSSSDNG	Sequence	HLA-A01:01	0.039	0.01	-0.456	-0.015	50	HLA-A02:01	0.03	0.006	-0.456	-0.022	50	HLA-A03:01	0.033	0.003	-0.456	-0.021	50	HLA-A11:01	0.038	0.007	-0.456	-0.016	50	HLA-A24:02	0.011	0.005	-0.456	-0.037	50	HLA-A26:01	0.028	0.003	-0.456	-0.024	50	0
107	ETSSSDNGT	Sequence	HLA-A01:01	0.078	0.011	-0.346	0.025	50	HLA-A02:01	0.038	0.005	-0.346	-0.006	50	HLA-A03:01	0.034	0.003	-0.346	-0.009	50	HLA-A11:01	0.043	0.007	-0.346	-0.002	50	HLA-A24:02	0.009	0.004	-0.346	-0.027	50	HLA-A26:01	0.104	0.05	-0.346	0.05	50	0
108	TSSSDNGTC	Sequence	HLA-A01:01	0.065	0.012	-0.153	0.035	50	HLA-A02:01	0.036	0.006	-0.153	0.012	50	HLA-A03:01	0.045	0.002	-0.153	0.018	50	HLA-A11:01	0.05	0.004	-0.153	0.022	50	HLA-A24:02	0.018	0.005	-0.153	-0.001	50	HLA-A26:01	0.041	0.004	-0.153	0.016	50	0
109	SSSDNGTCY	Sequence	HLA-A01:01	0.553	0.088	-0.005	0.423	0.3	HLA-A02:01	0.04	0.005	-0.005	0.03	50	HLA-A03:01	0.122	0.009	-0.005	0.091	15	HLA-A11:01	0.308	0.06	-0.005	0.237	6	HLA-A24:02	0.022	0.007	-0.005	0.017	50	HLA-A26:01	0.16	0.014	-0.005	0.12	7	1
110	SSDNGTCYP	Sequence	HLA-A01:01	0.164	0.216	0.023	0.158	3	HLA-A02:01	0.045	0.019	0.023	0.039	50	HLA-A03:01	0.05	0.015	0.023	0.042	50	HLA-A11:01	0.084	0.21	0.023	0.098	20	HLA-A24:02	0.012	0.004	0.023	0.012	50	HLA-A26:01	0.041	0.004	0.023	0.033	50	0
111	SDNGTCYPG	Sequence	HLA-A01:01	0.049	0.005	0.009	0.038	50	HLA-A02:01	0.041	0.03	0.009	0.036	50	HLA-A03:01	0.037	0.006	0.009	0.029	50	HLA-A11:01	0.049	0.077	0.009	0.049	50	HLA-A24:02	0.02	0.009	0.009	0.017	50	HLA-A26:01	0.037	0.005	0.009	0.029	50	0
112	DNGTCYPGD	Sequence	HLA-A01:01	0.04	0.006	0.005	0.031	50	HLA-A02:01	0.027	0.005	0.005	0.021	50	HLA-A03:01	0.031	0.002	0.005	0.024	50	HLA-A11:01	0.037	0.004	0.005	0.029	50	HLA-A24:02	0.009	0.004	0.005	0.008	50	HLA-A26:01	0.034	0.012	0.005	0.028	50	0
113	NGTCYPGDF	Sequence	HLA-A01:01	0.058	0.009	-0.014	0.043	50	HLA-A02:01	0.038	0.004	-0.014	0.027	50	HLA-A03:01	0.042	0.001	-0.014	0.03	50	HLA-A11:01	0.044	0.003	-0.014	0.032	50	HLA-A24:02	0.057	0.01	-0.014	0.042	50	HLA-A26:01	0.044	0.006	-0.014	0.032	50	0
114	GTCYPGDFI	Sequence	HLA-A01:01	0.084	0.011	0.087	0.073	20	HLA-A02:01	0.09	0.015	0.087	0.078	32	HLA-A03:01	0.058	0.004	0.087	0.052	50	HLA-A11:01	0.107	0.095	0.087	0.103	20	HLA-A24:02	0.046	0.008	0.087	0.044	50	HLA-A26:01	0.056	0.008	0.087	0.051	50	0
115	TCYPGDFID	Sequence	HLA-A01:01	0.045	0.007	0.218	0.056	50	HLA-A02:01	0.035	0.01	0.218	0.049	50	HLA-A03:01	0.041	0.008	0.218	0.053	50	HLA-A11:01	0.045	0.035	0.218	0.061	50	HLA-A24:02	0.016	0.006	0.218	0.035	50	HLA-A26:01	0.025	0.003	0.218	0.041	50	0
116	CYPGDFIDY	Sequence	HLA-A01:01	0.074	0.035	0.288	0.089	15	HLA-A02:01	0.039	0.004	0.288	0.058	50	HLA-A03:01	0.058	0.001	0.288	0.072	32	HLA-A11:01	0.072	0.003	0.288	0.083	32	HLA-A24:02	0.287	0.111	0.288	0.259	3	HLA-A26:01	0.08	0.007	0.288	0.089	15	0
117	YPGDFIDYE	Sequence	HLA-A01:01	0.052	0.008	0.289	0.069	32	HLA-A02:01	0.044	0.013	0.289	0.064	50	HLA-A03:01	0.032	0.003	0.289	0.053	50	HLA-A11:01	0.043	0.015	0.289	0.063	50	HLA-A24:02	0.013	0.011	0.289	0.04	50	HLA-A26:01	0.044	0.013	0.289	0.064	32	0
118	PGDFIDYEE	Sequence	HLA-A01:01	0.056	0.047	0.331	0.082	15	HLA-A02:01	0.03	0.005	0.331	0.056	50	HLA-A03:01	0.029	0.001	0.331	0.055	50	HLA-A11:01	0.04	0.004	0.331	0.063	50	HLA-A24:02	0.009	0.004	0.331	0.04	50	HLA-A26:01	0.029	0.003	0.331	0.055	32	0
119	GDFIDYEEL	Sequence	HLA-A01:01	0.048	0.004	0.333	0.069	32	HLA-A02:01	0.055	0.019	0.333	0.077	32	HLA-A03:01	0.036	0.001	0.333	0.06	50	HLA-A11:01	0.046	0.003	0.333	0.068	32	HLA-A24:02	0.033	0.007	0.333	0.059	32	HLA-A26:01	0.038	0.003	0.333	0.062	32	0
120	DFIDYEELR	Sequence	HLA-A01:01	0.046	0.016	0.234	0.06	32	HLA-A02:01	0.034	0.006	0.234	0.05	50	HLA-A03:01	0.048	0.004	0.234	0.06	50	HLA-A11:01	0.076	0.011	0.234	0.081	32	HLA-A24:02	0.046	0.021	0.234	0.061	32	HLA-A26:01	0.062	0.014	0.234	0.072	20	0
121	FIDYEELRE	Sequence	HLA-A01:01	0.146	0.216	0.216	0.164	3	HLA-A02:01	0.055	0.014	0.216	0.065	32	HLA-A03:01	0.045	0.003	0.216	0.055	50	HLA-A11:01	0.052	0.006	0.216	0.061	50	HLA-A24:02	0.013	0.003	0.216	0.032	50	HLA-A26:01	0.038	0.005	0.216	0.051	50	0
122	IDYEELREQ	Sequence	HLA-A01:01	0.041	0.008	0.289	0.061	32	HLA-A02:01	0.034	0.011	0.289	0.056	50	HLA-A03:01	0.035	0.022	0.289	0.058	50	HLA-A11:01	0.04	0.01	0.289	0.06	50	HLA-A24:02	0.014	0.005	0.289	0.04	50	HLA-A26:01	0.036	0.008	0.289	0.057	32	0
123	DYEELREQL	Sequence	HLA-A01:01	0.051	0.006	0.188	0.057	50	HLA-A02:01	0.029	0.005	0.188	0.041	50	HLA-A03:01	0.032	0.001	0.188	0.043	50	HLA-A11:01	0.038	0.003	0.188	0.047	50	HLA-A24:02	0.143	0.194	0.188	0.156	7	HLA-A26:01	0.044	0.005	0.188	0.052	50	0
124	YEELREQLS	Sequence	HLA-A01:01	0.056	0.013	0.062	0.05	50	HLA-A02:01	0.032	0.006	0.062	0.031	50	HLA-A03:01	0.034	0.001	0.062	0.032	50	HLA-A11:01	0.037	0.003	0.062	0.034	50	HLA-A24:02	0.017	0.004	0.062	0.019	50	HLA-A26:01	0.034	0.004	0.062	0.032	50	0
125	EELREQLSS	Sequence	HLA-A01:01	0.041	0.005	-0.069	0.024	50	HLA-A02:01	0.028	0.005	-0.069	0.015	50	HLA-A03:01	0.035	0.004	-0.069	0.02	50	HLA-A11:01	0.038	0.004	-0.069	0.022	50	HLA-A24:02	0.015	0.005	-0.069	0.005	50	HLA-A26:01	0.037	0.008	-0.069	0.022	50	0
126	ELREQLSSV	Sequence	HLA-A01:01	0.064	0.005	-0.242	0.024	50	HLA-A02:01	0.267	0.132	-0.242	0.195	10	HLA-A03:01	0.066	0.003	-0.242	0.025	50	HLA-A11:01	0.052	0.003	-0.242	0.015	50	HLA-A24:02	0.018	0.005	-0.242	-0.01	50	HLA-A26:01	0.307	0.109	-0.242	0.22	3	0
127	LREQLSSVS	Sequence	HLA-A01:01	0.052	0.01	-0.366	0.003	50	HLA-A02:01	0.03	0.007	-0.366	-0.013	50	HLA-A03:01	0.036	0.002	-0.366	-0.01	50	HLA-A11:01	0.038	0.003	-0.366	-0.008	50	HLA-A24:02	0.009	0.004	-0.366	-0.029	50	HLA-A26:01	0.033	0.003	-0.366	-0.012	50	0
128	REQLSSVSS	Sequence	HLA-A01:01	0.044	0.004	-0.427	-0.01	50	HLA-A02:01	0.04	0.007	-0.427	-0.012	50	HLA-A03:01	0.044	0.01	-0.427	-0.009	50	HLA-A11:01	0.046	0.008	-0.427	-0.007	50	HLA-A24:02	0.024	0.005	-0.427	-0.024	50	HLA-A26:01	0.033	0.003	-0.427	-0.018	50	0
129	EQLSSVSSF	Sequence	HLA-A01:01	0.058	0.005	-0.529	-0.009	50	HLA-A02:01	0.087	0.006	-0.529	0.012	50	HLA-A03:01	0.057	0.002	-0.529	-0.01	50	HLA-A11:01	0.064	0.003	-0.529	-0.005	50	HLA-A24:02	0.206	0.051	-0.529	0.108	15	HLA-A26:01	0.191	0.059	-0.529	0.098	10	0
130	QLSSVSSFE	Sequence	HLA-A01:01	0.065	0.009	-0.407	0.009	50	HLA-A02:01	0.073	0.066	-0.407	0.024	50	HLA-A03:01	0.106	0.132	-0.407	0.059	50	HLA-A11:01	0.09	0.024	-0.407	0.03	50	HLA-A24:02	0.02	0.009	-0.407	-0.024	50	HLA-A26:01	0.062	0.008	-0.407	0.006	50	0
131	LSSVSSFER	Sequence	HLA-A01:01	0.099	0.042	-0.172	0.063	32	HLA-A02:01	0.053	0.008	-0.172	0.023	50	HLA-A03:01	0.204	0.008	-0.172	0.135	8	HLA-A11:01	0.51	0.266	-0.172	0.403	3	HLA-A24:02	0.04	0.007	-0.172	0.014	50	HLA-A26:01	0.044	0.003	-0.172	0.016	50	0
132	SSVSSFERF	Sequence	HLA-A01:01	0.118	0.032	-0.089	0.084	15	HLA-A02:01	0.063	0.005	-0.089	0.039	50	HLA-A03:01	0.067	0.002	-0.089	0.041	50	HLA-A11:01	0.122	0.006	-0.089	0.082	32	HLA-A24:02	0.317	0.033	-0.089	0.231	4	HLA-A26:01	0.203	0.019	-0.089	0.144	5	0
133	SVSSFERFE	Sequence	HLA-A01:01	0.057	0.008	0.1	0.053	50	HLA-A02:01	0.04	0.009	0.1	0.041	50	HLA-A03:01	0.067	0.032	0.1	0.065	32	HLA-A11:01	0.125	0.075	0.1	0.115	15	HLA-A24:02	0.015	0.004	0.1	0.022	50	HLA-A26:01	0.044	0.013	0.1	0.045	50	0
134	VSSFERFEI	Sequence	HLA-A01:01	0.115	0.018	0.368	0.125	6	HLA-A02:01	0.117	0.02	0.368	0.127	20	HLA-A03:01	0.071	0.002	0.368	0.09	20	HLA-A11:01	0.115	0.007	0.368	0.123	15	HLA-A24:02	0.183	0.019	0.368	0.175	5	HLA-A26:01	0.042	0.003	0.368	0.068	20	0
135	SSFERFEIF	Sequence	HLA-A01:01	0.137	0.008	0.462	0.149	4	HLA-A02:01	0.104	0.007	0.462	0.124	20	HLA-A03:01	0.095	0.003	0.462	0.117	10	HLA-A11:01	0.159	0.017	0.462	0.167	8	HLA-A24:02	0.333	0.106	0.462	0.31	2	HLA-A26:01	0.234	0.006	0.462	0.22	3	1
136	SFERFEIFP	Sequence	HLA-A01:01	0.055	0.008	0.474	0.089	15	HLA-A02:01	0.036	0.008	0.474	0.075	32	HLA-A03:01	0.047	0.005	0.474	0.083	20	HLA-A11:01	0.061	0.009	0.474	0.094	20	HLA-A24:02	0.037	0.007	0.474	0.076	20	HLA-A26:01	0.03	0.003	0.474	0.07	20	0
137	FERFEIFPK	Sequence	HLA-A01:01	0.053	0.005	0.45	0.085	15	HLA-A02:01	0.048	0.006	0.45	0.081	32	HLA-A03:01	0.121	0.014	0.45	0.137	8	HLA-A11:01	0.138	0.031	0.45	0.152	9	HLA-A24:02	0.033	0.003	0.45	0.07	32	HLA-A26:01	0.056	0.004	0.45	0.087	15	0
138	ERFEIFPKT	Sequence	HLA-A01:01	0.046	0.006	0.243	0.059	32	HLA-A02:01	0.047	0.013	0.243	0.061	50	HLA-A03:01	0.035	0.002	0.243	0.051	50	HLA-A11:01	0.042	0.004	0.243	0.056	50	HLA-A24:02	0.017	0.01	0.243	0.038	50	HLA-A26:01	0.056	0.03	0.243	0.071	20	0
139	RFEIFPKTS	Sequence	HLA-A01:01	0.049	0.009	0.111	0.049	50	HLA-A02:01	0.034	0.007	0.111	0.037	50	HLA-A03:01	0.046	0.003	0.111	0.046	50	HLA-A11:01	0.046	0.003	0.111	0.046	50	HLA-A24:02	0.061	0.006	0.111	0.057	32	HLA-A26:01	0.026	0.002	0.111	0.031	50	0
140	FEIFPKTSS	Sequence	HLA-A01:01	0.042	0.005	-0.117	0.02	50	HLA-A02:01	0.042	0.008	-0.117	0.021	50	HLA-A03:01	0.038	0.001	-0.117	0.017	50	HLA-A11:01	0.041	0.005	-0.117	0.019	50	HLA-A24:02	0.015	0.003	-0.117	0	50	HLA-A26:01	0.04	0.004	-0.117	0.019	50	0
141	EIFPKTSSW	Sequence	HLA-A01:01	0.06	0.008	-0.383	0.007	50	HLA-A02:01	0.049	0.009	-0.383	-0.001	50	HLA-A03:01	0.066	0.01	-0.383	0.012	50	HLA-A11:01	0.069	0.009	-0.383	0.014	50	HLA-A24:02	0.085	0.049	-0.383	0.032	50	HLA-A26:01	0.291	0.023	-0.383	0.181	4	0
142	IFPKTSSWP	Sequence	HLA-A01:01	0.043	0.011	-0.349	-0.001	50	HLA-A02:01	0.034	0.01	-0.349	-0.008	50	HLA-A03:01	0.041	0.002	-0.349	-0.004	50	HLA-A11:01	0.041	0.004	-0.349	-0.004	50	HLA-A24:02	0.113	0.09	-0.349	0.063	32	HLA-A26:01	0.036	0.004	-0.349	-0.008	50	0
143	FPKTSSWPN	Sequence	HLA-A01:01	0.046	0.008	-0.167	0.019	50	HLA-A02:01	0.044	0.008	-0.167	0.017	50	HLA-A03:01	0.036	0.002	-0.167	0.01	50	HLA-A11:01	0.041	0.008	-0.167	0.015	50	HLA-A24:02	0.015	0.005	-0.167	-0.005	50	HLA-A26:01	0.045	0.005	-0.167	0.017	50	0
144	PKTSSWPNH	Sequence	HLA-A01:01	0.04	0.014	-0.12	0.02	50	HLA-A02:01	0.025	0.005	-0.12	0.007	50	HLA-A03:01	0.036	0.005	-0.12	0.015	50	HLA-A11:01	0.039	0.005	-0.12	0.018	50	HLA-A24:02	0.009	0.006	-0.12	-0.004	50	HLA-A26:01	0.033	0.007	-0.12	0.014	50	0
145	KTSSWPNHD	Sequence	HLA-A01:01	0.061	0.014	-0.001	0.047	50	HLA-A02:01	0.039	0.009	-0.001	0.03	50	HLA-A03:01	0.06	0.214	-0.001	0.079	20	HLA-A11:01	0.069	0.159	-0.001	0.076	32	HLA-A24:02	0.032	0.009	-0.001	0.025	50	HLA-A26:01	0.029	0.006	-0.001	0.022	50	0
146	TSSWPNHDS	Sequence	HLA-A01:01	0.085	0.016	0.193	0.085	15	HLA-A02:01	0.043	0.006	0.193	0.052	50	HLA-A03:01	0.05	0.002	0.193	0.057	50	HLA-A11:01	0.093	0.027	0.193	0.092	20	HLA-A24:02	0.019	0.005	0.193	0.034	50	HLA-A26:01	0.037	0.003	0.193	0.047	50	0
147	SSWPNHDSN	Sequence	HLA-A01:01	0.056	0.011	0.007	0.044	50	HLA-A02:01	0.038	0.007	0.007	0.03	50	HLA-A03:01	0.048	0.003	0.007	0.037	50	HLA-A11:01	0.077	0.02	0.007	0.061	50	HLA-A24:02	0.026	0.005	0.007	0.021	50	HLA-A26:01	0.032	0.003	0.007	0.025	50	0
148	SWPNHDSNK	Sequence	HLA-A01:01	0.045	0.006	-0.101	0.024	50	HLA-A02:01	0.033	0.005	-0.101	0.015	50	HLA-A03:01	0.095	0.006	-0.101	0.061	32	HLA-A11:01	0.142	0.103	-0.101	0.111	15	HLA-A24:02	0.085	0.011	-0.101	0.055	32	HLA-A26:01	0.043	0.003	-0.101	0.022	50	0
149	WPNHDSNKG	Sequence	HLA-A01:01	0.046	0.005	-0.235	0.011	50	HLA-A02:01	0.038	0.005	-0.235	0.005	50	HLA-A03:01	0.033	0.001	-0.235	0.001	50	HLA-A11:01	0.037	0.003	-0.235	0.004	50	HLA-A24:02	0.009	0.004	-0.235	-0.016	50	HLA-A26:01	0.033	0.005	-0.235	0.002	50	0
150	PNHDSNKGV	Sequence	HLA-A01:01	0.047	0.006	-0.297	0.006	50	HLA-A02:01	0.027	0.012	-0.297	-0.008	50	HLA-A03:01	0.036	0.002	-0.297	-0.003	50	HLA-A11:01	0.039	0.003	-0.297	0	50	HLA-A24:02	0.009	0.004	-0.297	-0.022	50	HLA-A26:01	0.034	0.007	-0.297	-0.003	50	0
151	NHDSNKGVT	Sequence	HLA-A01:01	0.051	0.014	-0.316	0.008	50	HLA-A02:01	0.032	0.004	-0.316	-0.007	50	HLA-A03:01	0.036	0.001	-0.316	-0.005	50	HLA-A11:01	0.037	0.002	-0.316	-0.004	50	HLA-A24:02	0.01	0.004	-0.316	-0.024	50	HLA-A26:01	0.032	0.003	-0.316	-0.007	50	0
152	HDSNKGVTA	Sequence	HLA-A01:01	0.056	0.007	-0.181	0.024	50	HLA-A02:01	0.039	0.015	-0.181	0.013	50	HLA-A03:01	0.045	0.003	-0.181	0.016	50	HLA-A11:01	0.045	0.005	-0.181	0.016	50	HLA-A24:02	0.015	0.005	-0.181	-0.006	50	HLA-A26:01	0.043	0.005	-0.181	0.015	50	0
153	DSNKGVTAA	Sequence	HLA-A01:01	0.083	0.015	-0.092	0.055	50	HLA-A02:01	0.045	0.006	-0.092	0.025	50	HLA-A03:01	0.043	0.005	-0.092	0.023	50	HLA-A11:01	0.051	0.007	-0.092	0.03	50	HLA-A24:02	0.011	0.004	-0.092	0	50	HLA-A26:01	0.111	0.014	-0.092	0.075	20	0
154	SNKGVTAAC	Sequence	HLA-A01:01	0.046	0.005	0.097	0.045	50	HLA-A02:01	0.033	0.011	0.097	0.036	50	HLA-A03:01	0.043	0.003	0.097	0.042	50	HLA-A11:01	0.049	0.006	0.097	0.047	50	HLA-A24:02	0.017	0.009	0.097	0.024	50	HLA-A26:01	0.058	0.013	0.097	0.055	50	0
155	NKGVTAACP	Sequence	HLA-A01:01	0.04	0.005	0.129	0.043	50	HLA-A02:01	0.028	0.007	0.129	0.035	50	HLA-A03:01	0.032	0.003	0.129	0.037	50	HLA-A11:01	0.037	0.006	0.129	0.041	50	HLA-A24:02	0.009	0.006	0.129	0.021	50	HLA-A26:01	0.03	0.005	0.129	0.036	50	0
156	KGVTAACPH	Sequence	HLA-A01:01	0.046	0.009	0.075	0.043	50	HLA-A02:01	0.035	0.007	0.075	0.035	50	HLA-A03:01	0.088	0.019	0.075	0.076	32	HLA-A11:01	0.101	0.018	0.075	0.085	32	HLA-A24:02	0.014	0.007	0.075	0.019	50	HLA-A26:01	0.043	0.008	0.075	0.041	50	0
157	GVTAACPHA	Sequence	HLA-A01:01	0.054	0.009	0.049	0.046	50	HLA-A02:01	0.157	0.335	0.049	0.175	15	HLA-A03:01	0.067	0.021	0.049	0.058	50	HLA-A11:01	0.08	0.108	0.049	0.081	32	HLA-A24:02	0.018	0.004	0.049	0.019	50	HLA-A26:01	0.051	0.052	0.049	0.051	50	0
158	VTAACPHAG	Sequence	HLA-A01:01	0.09	0.026	0.039	0.075	20	HLA-A02:01	0.066	0.017	0.039	0.055	50	HLA-A03:01	0.062	0.034	0.039	0.055	50	HLA-A11:01	0.085	0.069	0.039	0.078	32	HLA-A24:02	0.038	0.012	0.039	0.034	50	HLA-A26:01	0.043	0.02	0.039	0.039	50	0
159	TAACPHAGA	Sequence	HLA-A01:01	0.067	0.008	0.031	0.054	50	HLA-A02:01	0.12	0.007	0.031	0.093	32	HLA-A03:01	0.066	0.004	0.031	0.053	50	HLA-A11:01	0.085	0.006	0.031	0.067	32	HLA-A24:02	0.021	0.005	0.031	0.019	50	HLA-A26:01	0.083	0.008	0.031	0.066	32	0
160	AACPHAGAK	Sequence	HLA-A01:01	0.058	0.006	0.091	0.053	50	HLA-A02:01	0.035	0.004	0.091	0.036	50	HLA-A03:01	0.383	0.598	0.091	0.388	1.5	HLA-A11:01	0.538	0.869	0.091	0.546	1	HLA-A24:02	0.015	0.004	0.091	0.021	50	HLA-A26:01	0.056	0.005	0.091	0.051	50	2
161	ACPHAGAKS	Sequence	HLA-A01:01	0.042	0.007	0.006	0.033	50	HLA-A02:01	0.029	0.008	0.006	0.023	50	HLA-A03:01	0.034	0.005	0.006	0.027	50	HLA-A11:01	0.039	0.012	0.006	0.031	50	HLA-A24:02	0.017	0.007	0.006	0.014	50	HLA-A26:01	0.032	0.005	0.006	0.025	50	0
162	CPHAGAKSF	Sequence	HLA-A01:01	0.053	0.004	-0.159	0.024	50	HLA-A02:01	0.04	0.004	-0.159	0.014	50	HLA-A03:01	0.046	0.001	-0.159	0.018	50	HLA-A11:01	0.044	0.002	-0.159	0.017	50	HLA-A24:02	0.052	0.008	-0.159	0.024	50	HLA-A26:01	0.069	0.007	-0.159	0.036	50	0
163	PHAGAKSFY	Sequence	HLA-A01:01	0.072	0.019	-0.189	0.037	50	HLA-A02:01	0.027	0.004	-0.189	0.002	50	HLA-A03:01	0.057	0.004	-0.189	0.024	50	HLA-A11:01	0.049	0.003	-0.189	0.018	50	HLA-A24:02	0.032	0.012	-0.189	0.007	50	HLA-A26:01	0.08	0.034	-0.189	0.046	50	0
164	HAGAKSFYK	Sequence	HLA-A01:01	0.084	0.007	-0.219	0.041	50	HLA-A02:01	0.05	0.005	-0.219	0.016	50	HLA-A03:01	0.531	0.178	-0.219	0.4	1.5	HLA-A11:01	0.706	0.627	-0.219	0.601	0.8	HLA-A24:02	0.041	0.007	-0.219	0.01	50	HLA-A26:01	0.049	0.004	-0.219	0.015	50	2
165	AGAKSFYKN	Sequence	HLA-A01:01	0.043	0.01	-0.384	-0.005	50	HLA-A02:01	0.033	0.007	-0.384	-0.013	50	HLA-A03:01	0.045	0.005	-0.384	-0.004	50	HLA-A11:01	0.058	0.019	-0.384	0.008	50	HLA-A24:02	0.025	0.011	-0.384	-0.018	50	HLA-A26:01	0.032	0.005	-0.384	-0.014	50	0
166	GAKSFYKNL	Sequence	HLA-A01:01	0.048	0.005	-0.312	0.005	50	HLA-A02:01	0.053	0.007	-0.312	0.009	50	HLA-A03:01	0.054	0.001	-0.312	0.009	50	HLA-A11:01	0.066	0.003	-0.312	0.018	50	HLA-A24:02	0.048	0.005	-0.312	0.005	50	HLA-A26:01	0.05	0.005	-0.312	0.007	50	0
167	AKSFYKNLI	Sequence	HLA-A01:01	0.052	0.008	-0.154	0.024	50	HLA-A02:01	0.061	0.026	-0.154	0.034	50	HLA-A03:01	0.05	0.002	-0.154	0.022	50	HLA-A11:01	0.05	0.004	-0.154	0.022	50	HLA-A24:02	0.071	0.017	-0.154	0.04	50	HLA-A26:01	0.035	0.004	-0.154	0.011	50	0
168	KSFYKNLIW	Sequence	HLA-A01:01	0.082	0.012	-0.113	0.051	50	HLA-A02:01	0.061	0.007	-0.113	0.035	50	HLA-A03:01	0.132	0.024	-0.113	0.09	20	HLA-A11:01	0.122	0.06	-0.113	0.089	20	HLA-A24:02	0.164	0.032	-0.113	0.115	10	HLA-A26:01	0.042	0.003	-0.113	0.02	50	0
169	SFYKNLIWL	Sequence	HLA-A01:01	0.066	0.005	0.007	0.05	50	HLA-A02:01	0.201	0.091	0.007	0.164	15	HLA-A03:01	0.09	0.002	0.007	0.068	32	HLA-A11:01	0.083	0.003	0.007	0.063	50	HLA-A24:02	0.28	0.079	0.007	0.221	4	HLA-A26:01	0.073	0.004	0.007	0.055	32	0
170	FYKNLIWLV	Sequence	HLA-A01:01	0.071	0.01	0.218	0.076	20	HLA-A02:01	0.28	0.155	0.218	0.254	8	HLA-A03:01	0.06	0.001	0.218	0.066	32	HLA-A11:01	0.068	0.003	0.218	0.073	32	HLA-A24:02	0.58	0.68	0.218	0.56	0.25	HLA-A26:01	0.08	0.009	0.218	0.082	15	1
171	YKNLIWLVK	Sequence	HLA-A01:01	0.066	0.011	0.34	0.085	15	HLA-A02:01	0.048	0.007	0.34	0.071	32	HLA-A03:01	0.136	0.047	0.34	0.142	8	HLA-A11:01	0.163	0.029	0.34	0.159	9	HLA-A24:02	0.046	0.009	0.34	0.069	32	HLA-A26:01	0.046	0.004	0.34	0.069	20	0
172	KNLIWLVKK	Sequence	HLA-A01:01	0.049	0.006	0.244	0.062	32	HLA-A02:01	0.053	0.01	0.244	0.065	32	HLA-A03:01	0.34	0.183	0.244	0.305	3	HLA-A11:01	0.37	0.282	0.244	0.343	3	HLA-A24:02	0.056	0.008	0.244	0.067	32	HLA-A26:01	0.034	0.003	0.244	0.05	50	0
173	NLIWLVKKG	Sequence	HLA-A01:01	0.045	0.007	-0.014	0.033	50	HLA-A02:01	0.086	0.052	-0.014	0.071	32	HLA-A03:01	0.045	0.002	-0.014	0.032	50	HLA-A11:01	0.044	0.005	-0.014	0.032	50	HLA-A24:02	0.018	0.007	-0.014	0.013	50	HLA-A26:01	0.046	0.015	-0.014	0.035	50	0
174	LIWLVKKGN	Sequence	HLA-A01:01	0.041	0.007	-0.264	0.005	50	HLA-A02:01	0.046	0.014	-0.264	0.01	50	HLA-A03:01	0.049	0.003	-0.264	0.01	50	HLA-A11:01	0.045	0.004	-0.264	0.008	50	HLA-A24:02	0.011	0.004	-0.264	-0.018	50	HLA-A26:01	0.033	0.004	-0.264	-0.001	50	0
175	IWLVKKGNS	Sequence	HLA-A01:01	0.04	0.006	-0.35	-0.004	50	HLA-A02:01	0.035	0.007	-0.35	-0.008	50	HLA-A03:01	0.04	0.001	-0.35	-0.005	50	HLA-A11:01	0.043	0.003	-0.35	-0.003	50	HLA-A24:02	0.041	0.009	-0.35	-0.003	50	HLA-A26:01	0.028	0.003	-0.35	-0.014	50	0
176	WLVKKGNSY	Sequence	HLA-A01:01	0.153	0.019	-0.484	0.068	32	HLA-A02:01	0.068	0.008	-0.484	0.003	50	HLA-A03:01	0.137	0.005	-0.484	0.054	50	HLA-A11:01	0.095	0.005	-0.484	0.023	50	HLA-A24:02	0.041	0.005	-0.484	-0.017	50	HLA-A26:01	0.336	0.118	-0.484	0.219	3	0
177	LVKKGNSYP	Sequence	HLA-A01:01	0.048	0.025	-0.402	-0.001	50	HLA-A02:01	0.04	0.015	-0.402	-0.008	50	HLA-A03:01	0.062	0.028	-0.402	0.01	50	HLA-A11:01	0.059	0.057	-0.402	0.013	50	HLA-A24:02	0.015	0.006	-0.402	-0.028	50	HLA-A26:01	0.059	0.042	-0.402	0.01	50	0
178	VKKGNSYPK	Sequence	HLA-A01:01	0.044	0.006	-0.208	0.013	50	HLA-A02:01	0.033	0.006	-0.208	0.005	50	HLA-A03:01	0.091	0.082	-0.208	0.06	50	HLA-A11:01	0.112	0.117	-0.208	0.081	32	HLA-A24:02	0.024	0.006	-0.208	-0.002	50	HLA-A26:01	0.038	0.004	-0.208	0.008	50	0
179	KKGNSYPKL	Sequence	HLA-A01:01	0.042	0.006	-0.295	0.003	50	HLA-A02:01	0.047	0.042	-0.295	0.012	50	HLA-A03:01	0.05	0.002	-0.295	0.008	50	HLA-A11:01	0.045	0.004	-0.295	0.004	50	HLA-A24:02	0.058	0.024	-0.295	0.017	50	HLA-A26:01	0.032	0.006	-0.295	-0.005	50	0
180	KGNSYPKLS	Sequence	HLA-A01:01	0.044	0.015	-0.371	-0.002	50	HLA-A02:01	0.035	0.007	-0.371	-0.01	50	HLA-A03:01	0.059	0.012	-0.371	0.008	50	HLA-A11:01	0.052	0.005	-0.371	0.002	50	HLA-A24:02	0.017	0.008	-0.371	-0.023	50	HLA-A26:01	0.027	0.003	-0.371	-0.017	50	0
181	GNSYPKLSK	Sequence	HLA-A01:01	0.05	0.006	-0.377	0	50	HLA-A02:01	0.032	0.004	-0.377	-0.013	50	HLA-A03:01	0.226	0.083	-0.377	0.143	8	HLA-A11:01	0.298	0.279	-0.377	0.227	6	HLA-A24:02	0.013	0.003	-0.377	-0.028	50	HLA-A26:01	0.034	0.003	-0.377	-0.012	50	0
182	NSYPKLSKS	Sequence	HLA-A01:01	0.064	0.018	-0.498	0	50	HLA-A02:01	0.05	0.008	-0.498	-0.012	50	HLA-A03:01	0.074	0.018	-0.498	0.008	50	HLA-A11:01	0.08	0.016	-0.498	0.012	50	HLA-A24:02	0.018	0.005	-0.498	-0.036	50	HLA-A26:01	0.065	0.006	-0.498	-0.001	50	0
183	SYPKLSKSY	Sequence	HLA-A01:01	0.053	0.015	-0.666	-0.025	50	HLA-A02:01	0.029	0.004	-0.666	-0.045	50	HLA-A03:01	0.056	0.001	-0.666	-0.025	50	HLA-A11:01	0.058	0.003	-0.666	-0.023	50	HLA-A24:02	0.213	0.196	-0.666	0.122	10	HLA-A26:01	0.083	0.006	-0.666	-0.004	50	0
184	YPKLSKSYI	Sequence	HLA-A01:01	0.054	0.01	-0.587	-0.017	50	HLA-A02:01	0.048	0.012	-0.587	-0.021	50	HLA-A03:01	0.042	0.001	-0.587	-0.027	50	HLA-A11:01	0.043	0.003	-0.587	-0.026	50	HLA-A24:02	0.046	0.016	-0.587	-0.022	50	HLA-A26:01	0.059	0.007	-0.587	-0.014	50	0
185	PKLSKSYIN	Sequence	HLA-A01:01	0.038	0.006	-0.461	-0.017	50	HLA-A02:01	0.028	0.008	-0.461	-0.024	50	HLA-A03:01	0.032	0.003	-0.461	-0.022	50	HLA-A11:01	0.037	0.005	-0.461	-0.018	50	HLA-A24:02	0.011	0.009	-0.461	-0.037	50	HLA-A26:01	0.026	0.003	-0.461	-0.026	50	0
186	KLSKSYIND	Sequence	HLA-A01:01	0.045	0.009	-0.327	0.002	50	HLA-A02:01	0.069	0.116	-0.327	0.037	50	HLA-A03:01	0.108	0.187	-0.327	0.077	32	HLA-A11:01	0.07	0.019	-0.327	0.022	50	HLA-A24:02	0.019	0.01	-0.327	-0.017	50	HLA-A26:01	0.033	0.004	-0.327	-0.008	50	0
187	LSKSYINDK	Sequence	HLA-A01:01	0.063	0.019	-0.107	0.039	50	HLA-A02:01	0.035	0.004	-0.107	0.016	50	HLA-A03:01	0.314	0.04	-0.107	0.228	4	HLA-A11:01	0.408	0.28	-0.107	0.336	4	HLA-A24:02	0.028	0.004	-0.107	0.011	50	HLA-A26:01	0.046	0.006	-0.107	0.024	50	0
188	SKSYINDKG	Sequence	HLA-A01:01	0.04	0.009	-0.041	0.027	50	HLA-A02:01	0.031	0.008	-0.041	0.02	50	HLA-A03:01	0.033	0.002	-0.041	0.021	50	HLA-A11:01	0.041	0.005	-0.041	0.027	50	HLA-A24:02	0.009	0.006	-0.041	0.004	50	HLA-A26:01	0.029	0.006	-0.041	0.018	50	0
189	KSYINDKGK	Sequence	HLA-A01:01	0.051	0.005	-0.015	0.037	50	HLA-A02:01	0.041	0.005	-0.015	0.03	50	HLA-A03:01	0.501	0.368	-0.015	0.428	1	HLA-A11:01	0.463	0.229	-0.015	0.378	3	HLA-A24:02	0.019	0.003	-0.015	0.013	50	HLA-A26:01	0.034	0.003	-0.015	0.024	50	1
190	SYINDKGKE	Sequence	HLA-A01:01	0.038	0.005	-0.242	0.005	50	HLA-A02:01	0.024	0.004	-0.242	-0.006	50	HLA-A03:01	0.034	0.001	-0.242	0.001	50	HLA-A11:01	0.042	0.004	-0.242	0.008	50	HLA-A24:02	0.049	0.043	-0.242	0.019	50	HLA-A26:01	0.035	0.013	-0.242	0.004	50	0
191	YINDKGKEV	Sequence	HLA-A01:01	0.075	0.016	-0.281	0.03	50	HLA-A02:01	0.401	0.481	-0.281	0.346	5	HLA-A03:01	0.052	0.002	-0.281	0.011	50	HLA-A11:01	0.056	0.006	-0.281	0.014	50	HLA-A24:02	0.02	0.01	-0.281	-0.012	50	HLA-A26:01	0.099	0.014	-0.281	0.047	50	0
192	INDKGKEVL	Sequence	HLA-A01:01	0.067	0.02	-0.271	0.026	50	HLA-A02:01	0.044	0.018	-0.271	0.008	50	HLA-A03:01	0.044	0.001	-0.271	0.006	50	HLA-A11:01	0.045	0.002	-0.271	0.007	50	HLA-A24:02	0.034	0.007	-0.271	-0.001	50	HLA-A26:01	0.035	0.003	-0.271	-0.001	50	0
193	NDKGKEVLV	Sequence	HLA-A01:01	0.056	0.006	-0.123	0.03	50	HLA-A02:01	0.037	0.018	-0.123	0.018	50	HLA-A03:01	0.042	0.002	-0.123	0.019	50	HLA-A11:01	0.042	0.003	-0.123	0.019	50	HLA-A24:02	0.02	0.005	-0.123	0.003	50	HLA-A26:01	0.045	0.007	-0.123	0.022	50	0
194	DKGKEVLVL	Sequence	HLA-A01:01	0.044	0.005	-0.055	0.028	50	HLA-A02:01	0.03	0.007	-0.055	0.018	50	HLA-A03:01	0.038	0.001	-0.055	0.023	50	HLA-A11:01	0.039	0.003	-0.055	0.024	50	HLA-A24:02	0.024	0.008	-0.055	0.014	50	HLA-A26:01	0.046	0.011	-0.055	0.03	50	0
195	KGKEVLVLW	Sequence	HLA-A01:01	0.047	0.006	0.089	0.045	50	HLA-A02:01	0.051	0.008	0.089	0.048	50	HLA-A03:01	0.067	0.003	0.089	0.059	50	HLA-A11:01	0.064	0.004	0.089	0.057	50	HLA-A24:02	0.195	0.064	0.089	0.163	6	HLA-A26:01	0.041	0.007	0.089	0.04	50	0
196	GKEVLVLWG	Sequence	HLA-A01:01	0.041	0.011	0.222	0.054	50	HLA-A02:01	0.032	0.005	0.222	0.047	50	HLA-A03:01	0.034	0.002	0.222	0.048	50	HLA-A11:01	0.04	0.004	0.222	0.052	50	HLA-A24:02	0.007	0.003	0.222	0.028	50	HLA-A26:01	0.03	0.004	0.222	0.045	50	0
197	KEVLVLWGI	Sequence	HLA-A01:01	0.052	0.004	0.239	0.063	32	HLA-A02:01	0.211	0.127	0.239	0.2	10	HLA-A03:01	0.051	0.002	0.239	0.062	32	HLA-A11:01	0.056	0.004	0.239	0.066	32	HLA-A24:02	0.167	0.038	0.239	0.154	7	HLA-A26:01	0.047	0.005	0.239	0.059	32	0
198	EVLVLWGIH	Sequence	HLA-A01:01	0.057	0.014	0.342	0.079	20	HLA-A02:01	0.031	0.005	0.342	0.058	50	HLA-A03:01	0.062	0.005	0.342	0.081	20	HLA-A11:01	0.073	0.021	0.342	0.092	20	HLA-A24:02	0.018	0.006	0.342	0.048	50	HLA-A26:01	0.171	0.19	0.342	0.191	3	0
199	VLVLWGIHH	Sequence	HLA-A01:01	0.058	0.065	0.381	0.091	15	HLA-A02:01	0.076	0.02	0.381	0.098	32	HLA-A03:01	0.225	0.175	0.381	0.233	4	HLA-A11:01	0.13	0.025	0.381	0.138	15	HLA-A24:02	0.022	0.006	0.381	0.055	32	HLA-A26:01	0.053	0.008	0.381	0.079	15	0
200	LVLWGIHHP	Sequence	HLA-A01:01	0.048	0.011	0.424	0.08	20	HLA-A02:01	0.13	0.267	0.424	0.181	15	HLA-A03:01	0.058	0.011	0.424	0.087	20	HLA-A11:01	0.069	0.365	0.424	0.152	10	HLA-A24:02	0.033	0.025	0.424	0.071	32	HLA-A26:01	0.043	0.018	0.424	0.077	20	0
201	VLWGIHHPS	Sequence	HLA-A01:01	0.058	0.006	0.287	0.073	20	HLA-A02:01	0.446	0.472	0.287	0.434	3	HLA-A03:01	0.098	0.024	0.287	0.105	15	HLA-A11:01	0.092	0.016	0.287	0.099	20	HLA-A24:02	0.044	0.007	0.287	0.062	32	HLA-A26:01	0.042	0.005	0.287	0.061	32	0
202	LWGIHHPST	Sequence	HLA-A01:01	0.046	0.008	0.101	0.045	50	HLA-A02:01	0.051	0.016	0.101	0.05	50	HLA-A03:01	0.044	0.001	0.101	0.043	50	HLA-A11:01	0.045	0.004	0.101	0.044	50	HLA-A24:02	0.065	0.012	0.101	0.06	32	HLA-A26:01	0.028	0.004	0.101	0.031	50	0
203	WGIHHPSTS	Sequence	HLA-A01:01	0.05	0.007	-0.02	0.036	50	HLA-A02:01	0.045	0.012	-0.02	0.033	50	HLA-A03:01	0.044	0.002	-0.02	0.031	50	HLA-A11:01	0.046	0.005	-0.02	0.033	50	HLA-A24:02	0.022	0.005	-0.02	0.015	50	HLA-A26:01	0.044	0.007	-0.02	0.032	50	0
204	GIHHPSTSA	Sequence	HLA-A01:01	0.054	0.006	-0.187	0.022	50	HLA-A02:01	0.121	0.037	-0.187	0.077	32	HLA-A03:01	0.103	0.02	-0.187	0.061	50	HLA-A11:01	0.085	0.01	-0.187	0.046	50	HLA-A24:02	0.011	0.003	-0.187	-0.01	50	HLA-A26:01	0.054	0.004	-0.187	0.022	50	0
205	IHHPSTSAD	Sequence	HLA-A01:01	0.045	0.015	-0.242	0.011	50	HLA-A02:01	0.029	0.006	-0.242	-0.002	50	HLA-A03:01	0.041	0.007	-0.242	0.007	50	HLA-A11:01	0.039	0.005	-0.242	0.005	50	HLA-A24:02	0.014	0.009	-0.242	-0.012	50	HLA-A26:01	0.032	0.005	-0.242	0	50	0
206	HHPSTSADQ	Sequence	HLA-A01:01	0.043	0.006	-0.242	0.009	50	HLA-A02:01	0.024	0.004	-0.242	-0.006	50	HLA-A03:01	0.035	0.002	-0.242	0.002	50	HLA-A11:01	0.036	0.004	-0.242	0.003	50	HLA-A24:02	0.025	0.009	-0.242	-0.004	50	HLA-A26:01	0.037	0.004	-0.242	0.004	50	0
207	HPSTSADQQ	Sequence	HLA-A01:01	0.046	0.009	-0.188	0.017	50	HLA-A02:01	0.027	0.004	-0.188	0.002	50	HLA-A03:01	0.034	0.002	-0.188	0.007	50	HLA-A11:01	0.04	0.007	-0.188	0.012	50	HLA-A24:02	0.008	0.007	-0.188	-0.012	50	HLA-A26:01	0.035	0.008	-0.188	0.008	50	0
208	PSTSADQQS	Sequence	HLA-A01:01	0.045	0.009	-0.26	0.009	50	HLA-A02:01	0.026	0.005	-0.26	-0.006	50	HLA-A03:01	0.033	0.003	-0.26	-0.001	50	HLA-A11:01	0.038	0.008	-0.26	0.003	50	HLA-A24:02	0.011	0.003	-0.26	-0.017	50	HLA-A26:01	0.027	0.004	-0.26	-0.005	50	0
209	STSADQQSL	Sequence	HLA-A01:01	0.111	0.007	-0.296	0.054	50	HLA-A02:01	0.132	0.023	-0.296	0.072	32	HLA-A03:01	0.068	0.003	-0.296	0.021	50	HLA-A11:01	0.081	0.005	-0.296	0.031	50	HLA-A24:02	0.059	0.009	-0.296	0.015	50	HLA-A26:01	0.123	0.034	-0.296	0.067	32	0
210	TSADQQSLY	Sequence	HLA-A01:01	0.7	0.285	-0.333	0.53	0.12	HLA-A02:01	0.048	0.005	-0.333	0.003	50	HLA-A03:01	0.258	0.009	-0.333	0.159	6	HLA-A11:01	0.402	0.029	-0.333	0.269	5	HLA-A24:02	0.032	0.011	-0.333	-0.008	50	HLA-A26:01	0.486	0.062	-0.333	0.336	0.8	2
211	SADQQSLYQ	Sequence	HLA-A01:01	0.18	0.211	-0.389	0.128	5	HLA-A02:01	0.039	0.008	-0.389	-0.009	50	HLA-A03:01	0.057	0.033	-0.389	0.009	50	HLA-A11:01	0.086	0.026	-0.389	0.029	50	HLA-A24:02	0.013	0.004	-0.389	-0.029	50	HLA-A26:01	0.044	0.004	-0.389	-0.006	50	0
212	ADQQSLYQN	Sequence	HLA-A01:01	0.043	0.007	-0.397	-0.007	50	HLA-A02:01	0.032	0.01	-0.397	-0.014	50	HLA-A03:01	0.034	0.005	-0.397	-0.014	50	HLA-A11:01	0.043	0.03	-0.397	-0.003	50	HLA-A24:02	0.018	0.008	-0.397	-0.025	50	HLA-A26:01	0.028	0.007	-0.397	-0.018	50	0
213	DQQSLYQNA	Sequence	HLA-A01:01	0.054	0.006	-0.32	0.009	50	HLA-A02:01	0.051	0.008	-0.32	0.007	50	HLA-A03:01	0.036	0.001	-0.32	-0.005	50	HLA-A11:01	0.046	0.003	-0.32	0.003	50	HLA-A24:02	0.036	0.005	-0.32	-0.005	50	HLA-A26:01	0.048	0.006	-0.32	0.004	50	0
214	QQSLYQNAD	Sequence	HLA-A01:01	0.046	0.007	-0.16	0.019	50	HLA-A02:01	0.045	0.007	-0.16	0.018	50	HLA-A03:01	0.036	0.005	-0.16	0.011	50	HLA-A11:01	0.042	0.009	-0.16	0.017	50	HLA-A24:02	0.012	0.005	-0.16	-0.006	50	HLA-A26:01	0.033	0.005	-0.16	0.009	50	0
215	QSLYQNADA	Sequence	HLA-A01:01	0.07	0.012	-0.08	0.046	50	HLA-A02:01	0.068	0.011	-0.08	0.044	50	HLA-A03:01	0.049	0.002	-0.08	0.029	50	HLA-A11:01	0.061	0.009	-0.08	0.039	50	HLA-A24:02	0.013	0.004	-0.08	0.002	50	HLA-A26:01	0.038	0.007	-0.08	0.021	50	0
216	SLYQNADAY	Sequence	HLA-A01:01	0.24	0.032	-0.046	0.178	3	HLA-A02:01	0.09	0.014	-0.046	0.064	32	HLA-A03:01	0.326	0.031	-0.046	0.242	4	HLA-A11:01	0.255	0.014	-0.046	0.186	7	HLA-A24:02	0.042	0.007	-0.046	0.028	50	HLA-A26:01	0.237	0.009	-0.046	0.172	4	0
217	LYQNADAYV	Sequence	HLA-A01:01	0.074	0.009	0.046	0.061	32	HLA-A02:01	0.123	0.077	0.046	0.108	20	HLA-A03:01	0.049	0.001	0.046	0.041	50	HLA-A11:01	0.056	0.003	0.046	0.047	50	HLA-A24:02	0.386	0.426	0.046	0.358	1.5	HLA-A26:01	0.046	0.004	0.046	0.039	50	1
218	YQNADAYVF	Sequence	HLA-A01:01	0.099	0.005	0.117	0.086	15	HLA-A02:01	0.225	0.016	0.117	0.181	15	HLA-A03:01	0.068	0.001	0.117	0.062	32	HLA-A11:01	0.071	0.003	0.117	0.065	50	HLA-A24:02	0.352	0.13	0.117	0.293	2	HLA-A26:01	0.096	0.009	0.117	0.084	15	1
219	QNADAYVFV	Sequence	HLA-A01:01	0.083	0.008	0.173	0.08	15	HLA-A02:01	0.126	0.196	0.173	0.142	15	HLA-A03:01	0.057	0.004	0.173	0.06	50	HLA-A11:01	0.08	0.007	0.173	0.078	32	HLA-A24:02	0.07	0.025	0.173	0.073	20	HLA-A26:01	0.113	0.014	0.173	0.103	9	0
220	NADAYVFVG	Sequence	HLA-A01:01	0.101	0.037	0.205	0.101	9	HLA-A02:01	0.076	0.01	0.205	0.078	32	HLA-A03:01	0.042	0.002	0.205	0.052	50	HLA-A11:01	0.053	0.006	0.205	0.061	50	HLA-A24:02	0.017	0.007	0.205	0.034	50	HLA-A26:01	0.037	0.005	0.205	0.049	50	0
221	ADAYVFVGT	Sequence	HLA-A01:01	0.05	0.005	0.214	0.059	32	HLA-A02:01	0.07	0.013	0.214	0.075	32	HLA-A03:01	0.043	0.004	0.214	0.054	50	HLA-A11:01	0.05	0.008	0.214	0.06	50	HLA-A24:02	0.021	0.006	0.214	0.038	50	HLA-A26:01	0.048	0.005	0.214	0.058	32	0
222	DAYVFVGTS	Sequence	HLA-A01:01	0.049	0.005	0.244	0.061	32	HLA-A02:01	0.034	0.005	0.244	0.05	50	HLA-A03:01	0.041	0.004	0.244	0.055	50	HLA-A11:01	0.051	0.011	0.244	0.064	50	HLA-A24:02	0.014	0.004	0.244	0.035	50	HLA-A26:01	0.08	0.008	0.244	0.085	15	0
223	AYVFVGTSR	Sequence	HLA-A01:01	0.043	0.005	0.139	0.047	50	HLA-A02:01	0.035	0.005	0.139	0.041	50	HLA-A03:01	0.095	0.003	0.139	0.085	20	HLA-A11:01	0.173	0.023	0.139	0.146	10	HLA-A24:02	0.127	0.035	0.139	0.113	15	HLA-A26:01	0.051	0.006	0.139	0.053	50	0
224	YVFVGTSRY	Sequence	HLA-A01:01	0.384	0.11	0.04	0.306	0.8	HLA-A02:01	0.109	0.03	0.04	0.089	32	HLA-A03:01	0.395	0.007	0.04	0.297	3	HLA-A11:01	0.43	0.038	0.04	0.328	4	HLA-A24:02	0.061	0.01	0.04	0.051	50	HLA-A26:01	0.667	0.185	0.04	0.527	0.25	2
225	VFVGTSRYS	Sequence	HLA-A01:01	0.044	0.008	-0.029	0.031	50	HLA-A02:01	0.04	0.009	-0.029	0.028	50	HLA-A03:01	0.044	0.004	-0.029	0.03	50	HLA-A11:01	0.051	0.004	-0.029	0.035	50	HLA-A24:02	0.046	0.014	-0.029	0.033	50	HLA-A26:01	0.037	0.008	-0.029	0.026	50	0
226	FVGTSRYSK	Sequence	HLA-A01:01	0.073	0.008	-0.162	0.039	50	HLA-A02:01	0.059	0.008	-0.162	0.029	50	HLA-A03:01	0.411	0.03	-0.162	0.293	3	HLA-A11:01	0.633	0.669	-0.162	0.559	1	HLA-A24:02	0.046	0.005	-0.162	0.019	50	HLA-A26:01	0.053	0.005	-0.162	0.024	50	1
227	VGTSRYSKK	Sequence	HLA-A01:01	0.048	0.01	-0.373	0	50	HLA-A02:01	0.028	0.004	-0.373	-0.016	50	HLA-A03:01	0.288	0.039	-0.373	0.182	5	HLA-A11:01	0.268	0.074	-0.373	0.173	8	HLA-A24:02	0.032	0.007	-0.373	-0.012	50	HLA-A26:01	0.036	0.004	-0.373	-0.01	50	0
228	GTSRYSKKF	Sequence	HLA-A01:01	0.086	0.015	-0.469	0.019	50	HLA-A02:01	0.044	0.007	-0.469	-0.013	50	HLA-A03:01	0.079	0.003	-0.469	0.012	50	HLA-A11:01	0.093	0.005	-0.469	0.023	50	HLA-A24:02	0.114	0.014	-0.469	0.04	50	HLA-A26:01	0.093	0.03	-0.469	0.027	50	0
229	TSRYSKKFK	Sequence	HLA-A01:01	0.05	0.009	-0.465	-0.008	50	HLA-A02:01	0.028	0.004	-0.465	-0.025	50	HLA-A03:01	0.404	0.113	-0.465	0.271	3	HLA-A11:01	0.362	0.093	-0.465	0.236	6	HLA-A24:02	0.015	0.003	-0.465	-0.035	50	HLA-A26:01	0.038	0.003	-0.465	-0.018	50	0
230	SRYSKKFKP	Sequence	HLA-A01:01	0.042	0.005	-0.608	-0.029	50	HLA-A02:01	0.033	0.012	-0.608	-0.034	50	HLA-A03:01	0.047	0.014	-0.608	-0.024	50	HLA-A11:01	0.046	0.018	-0.608	-0.024	50	HLA-A24:02	0.018	0.004	-0.608	-0.047	50	HLA-A26:01	0.029	0.003	-0.608	-0.039	50	0
231	RYSKKFKPE	Sequence	HLA-A01:01	0.041	0.006	-0.559	-0.025	50	HLA-A02:01	0.03	0.005	-0.559	-0.033	50	HLA-A03:01	0.05	0.018	-0.559	-0.016	50	HLA-A11:01	0.045	0.007	-0.559	-0.021	50	HLA-A24:02	0.129	0.138	-0.559	0.062	32	HLA-A26:01	0.034	0.004	-0.559	-0.03	50	0
232	YSKKFKPEI	Sequence	HLA-A01:01	0.069	0.015	-0.327	0.021	50	HLA-A02:01	0.084	0.041	-0.327	0.036	50	HLA-A03:01	0.057	0.001	-0.327	0.01	50	HLA-A11:01	0.062	0.004	-0.327	0.014	50	HLA-A24:02	0.116	0.025	-0.327	0.057	32	HLA-A26:01	0.059	0.015	-0.327	0.013	50	0
233	SKKFKPEIA	Sequence	HLA-A01:01	0.045	0.008	-0.01	0.034	50	HLA-A02:01	0.033	0.007	-0.01	0.025	50	HLA-A03:01	0.038	0.001	-0.01	0.027	50	HLA-A11:01	0.04	0.003	-0.01	0.029	50	HLA-A24:02	0.011	0.003	-0.01	0.008	50	HLA-A26:01	0.032	0.004	-0.01	0.023	50	0
234	KKFKPEIAI	Sequence	HLA-A01:01	0.042	0.004	0.04	0.036	50	HLA-A02:01	0.073	0.049	0.04	0.066	32	HLA-A03:01	0.058	0.011	0.04	0.049	50	HLA-A11:01	0.049	0.01	0.04	0.042	50	HLA-A24:02	0.037	0.009	0.04	0.033	50	HLA-A26:01	0.033	0.003	0.04	0.029	50	0
235	KFKPEIAIR	Sequence	HLA-A01:01	0.042	0.006	0.252	0.057	50	HLA-A02:01	0.034	0.005	0.252	0.051	50	HLA-A03:01	0.115	0.013	0.252	0.112	15	HLA-A11:01	0.111	0.008	0.252	0.109	15	HLA-A24:02	0.105	0.031	0.252	0.108	15	HLA-A26:01	0.036	0.007	0.252	0.053	50	0
236	FKPEIAIRP	Sequence	HLA-A01:01	0.042	0.013	0.406	0.074	20	HLA-A02:01	0.042	0.038	0.406	0.078	32	HLA-A03:01	0.033	0.002	0.406	0.065	32	HLA-A11:01	0.038	0.005	0.406	0.07	32	HLA-A24:02	0.015	0.007	0.406	0.053	32	HLA-A26:01	0.037	0.007	0.406	0.069	20	0
237	KPEIAIRPK	Sequence	HLA-A01:01	0.053	0.005	0.367	0.077	20	HLA-A02:01	0.03	0.005	0.367	0.06	50	HLA-A03:01	0.082	0.037	0.367	0.103	15	HLA-A11:01	0.091	0.081	0.367	0.117	15	HLA-A24:02	0.015	0.003	0.367	0.048	50	HLA-A26:01	0.038	0.003	0.367	0.065	32	0
238	PEIAIRPKV	Sequence	HLA-A01:01	0.043	0.006	0.126	0.045	50	HLA-A02:01	0.04	0.051	0.126	0.05	50	HLA-A03:01	0.04	0.001	0.126	0.042	50	HLA-A11:01	0.042	0.003	0.126	0.044	50	HLA-A24:02	0.032	0.012	0.126	0.038	50	HLA-A26:01	0.045	0.014	0.126	0.048	50	0
239	EIAIRPKVR	Sequence	HLA-A01:01	0.049	0.01	0.029	0.041	50	HLA-A02:01	0.024	0.004	0.029	0.021	50	HLA-A03:01	0.095	0.004	0.029	0.074	32	HLA-A11:01	0.087	0.007	0.029	0.068	32	HLA-A24:02	0.019	0.003	0.029	0.017	50	HLA-A26:01	0.082	0.037	0.029	0.07	20	0
240	IAIRPKVRD	Sequence	HLA-A01:01	0.041	0.009	-0.053	0.026	50	HLA-A02:01	0.032	0.008	-0.053	0.02	50	HLA-A03:01	0.043	0.005	-0.053	0.027	50	HLA-A11:01	0.05	0.013	-0.053	0.034	50	HLA-A24:02	0.018	0.007	-0.053	0.009	50	HLA-A26:01	0.034	0.008	-0.053	0.021	50	0
241	AIRPKVRDQ	Sequence	HLA-A01:01	0.043	0.007	-0.109	0.022	50	HLA-A02:01	0.03	0.005	-0.109	0.012	50	HLA-A03:01	0.063	0.03	-0.109	0.041	50	HLA-A11:01	0.048	0.011	-0.109	0.026	50	HLA-A24:02	0.009	0.003	-0.109	-0.004	50	HLA-A26:01	0.045	0.011	-0.109	0.024	50	0
242	IRPKVRDQE	Sequence	HLA-A01:01	0.039	0.007	-0.181	0.012	50	HLA-A02:01	0.028	0.004	-0.181	0.003	50	HLA-A03:01	0.03	0.002	-0.181	0.004	50	HLA-A11:01	0.037	0.004	-0.181	0.01	50	HLA-A24:02	0.017	0.015	-0.181	-0.003	50	HLA-A26:01	0.031	0.004	-0.181	0.005	50	0
243	RPKVRDQEG	Sequence	HLA-A01:01	0.041	0.005	0.004	0.032	50	HLA-A02:01	0.029	0.005	0.004	0.023	50	HLA-A03:01	0.035	0.002	0.004	0.027	50	HLA-A11:01	0.038	0.003	0.004	0.029	50	HLA-A24:02	0.011	0.003	0.004	0.009	50	HLA-A26:01	0.03	0.004	0.004	0.023	50	0
244	PKVRDQEGR	Sequence	HLA-A01:01	0.036	0.005	0.082	0.036	50	HLA-A02:01	0.026	0.004	0.082	0.028	50	HLA-A03:01	0.032	0.003	0.082	0.032	50	HLA-A11:01	0.035	0.005	0.082	0.035	50	HLA-A24:02	0.007	0.004	0.082	0.014	50	HLA-A26:01	0.029	0.011	0.082	0.031	50	0
245	KVRDQEGRM	Sequence	HLA-A01:01	0.054	0.005	0.079	0.049	50	HLA-A02:01	0.052	0.012	0.079	0.048	50	HLA-A03:01	0.092	0.01	0.079	0.078	32	HLA-A11:01	0.066	0.006	0.079	0.058	50	HLA-A24:02	0.018	0.004	0.079	0.022	50	HLA-A26:01	0.093	0.098	0.079	0.092	15	0
246	VRDQEGRMN	Sequence	HLA-A01:01	0.044	0.04	-0.039	0.035	50	HLA-A02:01	0.024	0.005	-0.039	0.015	50	HLA-A03:01	0.03	0.004	-0.039	0.019	50	HLA-A11:01	0.035	0.003	-0.039	0.022	50	HLA-A24:02	0.008	0.003	-0.039	0.002	50	HLA-A26:01	0.028	0.003	-0.039	0.017	50	0
247	RDQEGRMNY	Sequence	HLA-A01:01	0.077	0.021	-0.007	0.06	32	HLA-A02:01	0.036	0.005	-0.007	0.027	50	HLA-A03:01	0.079	0.012	-0.007	0.06	50	HLA-A11:01	0.082	0.008	-0.007	0.061	50	HLA-A24:02	0.034	0.005	-0.007	0.025	50	HLA-A26:01	0.054	0.009	-0.007	0.041	50	0
248	DQEGRMNYY	Sequence	HLA-A01:01	0.188	0.068	-0.056	0.144	4	HLA-A02:01	0.041	0.004	-0.056	0.025	50	HLA-A03:01	0.058	0.003	-0.056	0.038	50	HLA-A11:01	0.074	0.004	-0.056	0.05	50	HLA-A24:02	0.017	0.005	-0.056	0.008	50	HLA-A26:01	0.247	0.081	-0.056	0.19	3	0
249	QEGRMNYYW	Sequence	HLA-A01:01	0.055	0.006	-0.119	0.03	50	HLA-A02:01	0.042	0.006	-0.119	0.02	50	HLA-A03:01	0.041	0.002	-0.119	0.019	50	HLA-A11:01	0.048	0.004	-0.119	0.024	50	HLA-A24:02	0.118	0.045	-0.119	0.083	20	HLA-A26:01	0.032	0.004	-0.119	0.012	50	0
250	EGRMNYYWT	Sequence	HLA-A01:01	0.048	0.006	-0.043	0.032	50	HLA-A02:01	0.033	0.004	-0.043	0.021	50	HLA-A03:01	0.036	0.001	-0.043	0.022	50	HLA-A11:01	0.045	0.003	-0.043	0.029	50	HLA-A24:02	0.019	0.006	-0.043	0.011	50	HLA-A26:01	0.044	0.008	-0.043	0.03	50	0
251	GRMNYYWTL	Sequence	HLA-A01:01	0.068	0.005	0.139	0.065	32	HLA-A02:01	0.292	0.267	0.139	0.273	7	HLA-A03:01	0.06	0.002	0.139	0.059	50	HLA-A11:01	0.069	0.005	0.139	0.066	32	HLA-A24:02	0.332	0.069	0.139	0.271	3	HLA-A26:01	0.053	0.004	0.139	0.054	50	0
252	RMNYYWTLV	Sequence	HLA-A01:01	0.12	0.022	0.225	0.115	7	HLA-A02:01	0.766	0.672	0.225	0.697	0.4	HLA-A03:01	0.262	0.021	0.225	0.22	4	HLA-A11:01	0.179	0.009	0.225	0.156	9	HLA-A24:02	0.27	0.09	0.225	0.237	3	HLA-A26:01	0.064	0.004	0.225	0.071	20	1
253	MNYYWTLVE	Sequence	HLA-A01:01	0.064	0.007	0.262	0.075	20	HLA-A02:01	0.062	0.009	0.262	0.074	32	HLA-A03:01	0.099	0.023	0.262	0.103	15	HLA-A11:01	0.092	0.02	0.262	0.097	20	HLA-A24:02	0.036	0.008	0.262	0.054	32	HLA-A26:01	0.053	0.004	0.262	0.066	32	0
254	NYYWTLVEP	Sequence	HLA-A01:01	0.046	0.006	0.342	0.069	32	HLA-A02:01	0.059	0.024	0.342	0.082	32	HLA-A03:01	0.043	0.003	0.342	0.067	32	HLA-A11:01	0.053	0.009	0.342	0.075	32	HLA-A24:02	0.187	0.158	0.342	0.198	5	HLA-A26:01	0.038	0.004	0.342	0.063	32	0
255	YYWTLVEPG	Sequence	HLA-A01:01	0.046	0.006	0.217	0.057	50	HLA-A02:01	0.099	0.027	0.217	0.099	32	HLA-A03:01	0.036	0.001	0.217	0.049	50	HLA-A11:01	0.046	0.004	0.217	0.056	50	HLA-A24:02	0.231	0.13	0.217	0.213	4	HLA-A26:01	0.035	0.008	0.217	0.049	50	0
256	YWTLVEPGD	Sequence	HLA-A01:01	0.043	0.005	0.146	0.047	50	HLA-A02:01	0.039	0.013	0.146	0.046	50	HLA-A03:01	0.033	0.001	0.146	0.039	50	HLA-A11:01	0.04	0.003	0.146	0.045	50	HLA-A24:02	0.028	0.012	0.146	0.037	50	HLA-A26:01	0.031	0.005	0.146	0.038	50	0
257	WTLVEPGDK	Sequence	HLA-A01:01	0.085	0.007	0.167	0.081	15	HLA-A02:01	0.033	0.004	0.167	0.042	50	HLA-A03:01	0.153	0.023	0.167	0.134	8	HLA-A11:01	0.249	0.297	0.167	0.248	5	HLA-A24:02	0.026	0.003	0.167	0.036	50	HLA-A26:01	0.051	0.007	0.167	0.056	32	0
258	TLVEPGDKI	Sequence	HLA-A01:01	0.052	0.008	0.028	0.043	50	HLA-A02:01	0.216	0.092	0.028	0.177	15	HLA-A03:01	0.049	0.002	0.028	0.039	50	HLA-A11:01	0.053	0.006	0.028	0.043	50	HLA-A24:02	0.063	0.018	0.028	0.052	32	HLA-A26:01	0.072	0.01	0.028	0.058	32	0
259	LVEPGDKIT	Sequence	HLA-A01:01	0.054	0.023	-0.029	0.041	50	HLA-A02:01	0.042	0.008	-0.029	0.029	50	HLA-A03:01	0.037	0.001	-0.029	0.025	50	HLA-A11:01	0.039	0.005	-0.029	0.027	50	HLA-A24:02	0.009	0.003	-0.029	0.004	50	HLA-A26:01	0.033	0.004	-0.029	0.022	50	0
260	VEPGDKITF	Sequence	HLA-A01:01	0.044	0.005	-0.016	0.032	50	HLA-A02:01	0.038	0.005	-0.016	0.027	50	HLA-A03:01	0.038	0.001	-0.016	0.027	50	HLA-A11:01	0.04	0.003	-0.016	0.028	50	HLA-A24:02	0.142	0.039	-0.016	0.11	15	HLA-A26:01	0.041	0.004	-0.016	0.029	50	0
261	EPGDKITFE	Sequence	HLA-A01:01	0.045	0.005	0.05	0.039	50	HLA-A02:01	0.026	0.004	0.05	0.025	50	HLA-A03:01	0.033	0.005	0.05	0.03	50	HLA-A11:01	0.038	0.007	0.05	0.034	50	HLA-A24:02	0.007	0.004	0.05	0.011	50	HLA-A26:01	0.064	0.055	0.05	0.061	32	0
262	PGDKITFEA	Sequence	HLA-A01:01	0.085	0.07	0.114	0.085	15	HLA-A02:01	0.052	0.02	0.114	0.053	50	HLA-A03:01	0.039	0.002	0.114	0.041	50	HLA-A11:01	0.048	0.003	0.114	0.047	50	HLA-A24:02	0.019	0.006	0.114	0.026	50	HLA-A26:01	0.032	0.003	0.114	0.036	50	0
263	GDKITFEAT	Sequence	HLA-A01:01	0.046	0.006	0.319	0.067	32	HLA-A02:01	0.032	0.006	0.319	0.057	50	HLA-A03:01	0.034	0.002	0.319	0.057	50	HLA-A11:01	0.04	0.004	0.319	0.062	50	HLA-A24:02	0.01	0.004	0.319	0.04	50	HLA-A26:01	0.036	0.003	0.319	0.059	32	0
264	DKITFEATG	Sequence	HLA-A01:01	0.038	0.005	0.346	0.064	32	HLA-A02:01	0.029	0.007	0.346	0.057	50	HLA-A03:01	0.028	0.001	0.346	0.055	50	HLA-A11:01	0.037	0.003	0.346	0.062	50	HLA-A24:02	0.01	0.006	0.346	0.043	50	HLA-A26:01	0.04	0.02	0.346	0.067	32	0
265	KITFEATGN	Sequence	HLA-A01:01	0.043	0.009	0.317	0.065	32	HLA-A02:01	0.034	0.009	0.317	0.058	50	HLA-A03:01	0.061	0.055	0.317	0.086	20	HLA-A11:01	0.055	0.016	0.317	0.075	32	HLA-A24:02	0.01	0.004	0.317	0.04	50	HLA-A26:01	0.033	0.007	0.317	0.057	32	0
266	ITFEATGNL	Sequence	HLA-A01:01	0.085	0.007	0.238	0.088	15	HLA-A02:01	0.31	0.099	0.238	0.269	7	HLA-A03:01	0.099	0.012	0.238	0.099	15	HLA-A11:01	0.104	0.013	0.238	0.103	20	HLA-A24:02	0.094	0.035	0.238	0.099	15	HLA-A26:01	0.231	0.014	0.238	0.197	3	0
267	TFEATGNLV	Sequence	HLA-A01:01	0.105	0.012	0.13	0.093	15	HLA-A02:01	0.069	0.01	0.13	0.066	32	HLA-A03:01	0.051	0.001	0.13	0.051	50	HLA-A11:01	0.057	0.003	0.13	0.056	50	HLA-A24:02	0.147	0.081	0.13	0.135	8	HLA-A26:01	0.05	0.003	0.13	0.05	50	0
268	FEATGNLVV	Sequence	HLA-A01:01	0.082	0.01	0.093	0.072	20	HLA-A02:01	0.148	0.075	0.093	0.131	20	HLA-A03:01	0.053	0.002	0.093	0.049	50	HLA-A11:01	0.046	0.003	0.093	0.044	50	HLA-A24:02	0.052	0.006	0.093	0.049	50	HLA-A26:01	0.06	0.004	0.093	0.054	50	0
269	EATGNLVVP	Sequence	HLA-A01:01	0.045	0.005	0.089	0.043	50	HLA-A02:01	0.03	0.007	0.089	0.032	50	HLA-A03:01	0.038	0.005	0.089	0.038	50	HLA-A11:01	0.04	0.012	0.089	0.04	50	HLA-A24:02	0.011	0.005	0.089	0.018	50	HLA-A26:01	0.07	0.043	0.089	0.068	32	0
270	ATGNLVVPR	Sequence	HLA-A01:01	0.076	0.009	0.061	0.064	32	HLA-A02:01	0.058	0.015	0.061	0.051	50	HLA-A03:01	0.245	0.125	0.061	0.207	4	HLA-A11:01	0.641	0.908	0.061	0.626	0.5	HLA-A24:02	0.038	0.004	0.061	0.035	50	HLA-A26:01	0.063	0.022	0.061	0.056	32	1
271	TGNLVVPRY	Sequence	HLA-A01:01	0.132	0.098	0.087	0.122	6	HLA-A02:01	0.037	0.005	0.087	0.037	50	HLA-A03:01	0.121	0.002	0.087	0.099	15	HLA-A11:01	0.167	0.003	0.087	0.133	15	HLA-A24:02	0.029	0.009	0.087	0.032	50	HLA-A26:01	0.079	0.014	0.087	0.069	20	0
272	GNLVVPRYA	Sequence	HLA-A01:01	0.052	0.006	0.109	0.05	50	HLA-A02:01	0.054	0.023	0.109	0.055	50	HLA-A03:01	0.048	0.003	0.109	0.047	50	HLA-A11:01	0.062	0.006	0.109	0.058	50	HLA-A24:02	0.017	0.004	0.109	0.024	50	HLA-A26:01	0.032	0.003	0.109	0.035	50	0
273	NLVVPRYAF	Sequence	HLA-A01:01	0.067	0.005	0.113	0.062	32	HLA-A02:01	0.101	0.01	0.113	0.088	32	HLA-A03:01	0.057	0.001	0.113	0.054	50	HLA-A11:01	0.059	0.004	0.113	0.056	50	HLA-A24:02	0.16	0.037	0.113	0.136	8	HLA-A26:01	0.12	0.014	0.113	0.102	9	0
274	LVVPRYAFA	Sequence	HLA-A01:01	0.07	0.04	0.151	0.073	20	HLA-A02:01	0.313	0.073	0.151	0.258	7	HLA-A03:01	0.092	0.01	0.151	0.085	20	HLA-A11:01	0.128	0.014	0.151	0.112	15	HLA-A24:02	0.05	0.026	0.151	0.056	32	HLA-A26:01	0.158	0.108	0.151	0.149	5	0
275	VVPRYAFAM	Sequence	HLA-A01:01	0.09	0.02	0.203	0.09	15	HLA-A02:01	0.218	0.029	0.203	0.186	15	HLA-A03:01	0.082	0.004	0.203	0.082	20	HLA-A11:01	0.113	0.01	0.203	0.106	15	HLA-A24:02	0.213	0.089	0.203	0.192	5	HLA-A26:01	0.132	0.015	0.203	0.12	7	0
276	VPRYAFAME	Sequence	HLA-A01:01	0.045	0.006	0.092	0.043	50	HLA-A02:01	0.03	0.005	0.092	0.032	50	HLA-A03:01	0.043	0.004	0.092	0.042	50	HLA-A11:01	0.043	0.005	0.092	0.042	50	HLA-A24:02	0.017	0.012	0.092	0.024	50	HLA-A26:01	0.045	0.004	0.092	0.043	50	0
277	PRYAFAMER	Sequence	HLA-A01:01	0.043	0.005	0.099	0.043	50	HLA-A02:01	0.035	0.005	0.099	0.037	50	HLA-A03:01	0.08	0.053	0.099	0.078	32	HLA-A11:01	0.077	0.016	0.099	0.069	32	HLA-A24:02	0.026	0.004	0.099	0.03	50	HLA-A26:01	0.035	0.005	0.099	0.037	50	0
278	RYAFAMERN	Sequence	HLA-A01:01	0.043	0.01	0.118	0.045	50	HLA-A02:01	0.034	0.007	0.118	0.038	50	HLA-A03:01	0.049	0.005	0.118	0.049	50	HLA-A11:01	0.049	0.004	0.118	0.049	50	HLA-A24:02	0.233	0.091	0.118	0.199	5	HLA-A26:01	0.03	0.005	0.118	0.035	50	0
279	YAFAMERNA	Sequence	HLA-A01:01	0.059	0.005	0.041	0.049	50	HLA-A02:01	0.169	0.025	0.041	0.133	15	HLA-A03:01	0.055	0.002	0.041	0.045	50	HLA-A11:01	0.067	0.005	0.041	0.054	50	HLA-A24:02	0.021	0.004	0.041	0.02	50	HLA-A26:01	0.049	0.006	0.041	0.041	50	0
280	AFAMERNAG	Sequence	HLA-A01:01	0.044	0.004	0	0.033	50	HLA-A02:01	0.029	0.005	0	0.022	50	HLA-A03:01	0.035	0.002	0	0.026	50	HLA-A11:01	0.044	0.005	0	0.033	50	HLA-A24:02	0.038	0.008	0	0.029	50	HLA-A26:01	0.033	0.004	0	0.025	50	0
281	FAMERNAGS	Sequence	HLA-A01:01	0.066	0.006	0.141	0.064	32	HLA-A02:01	0.199	0.018	0.141	0.164	15	HLA-A03:01	0.051	0.003	0.141	0.052	50	HLA-A11:01	0.06	0.011	0.141	0.06	50	HLA-A24:02	0.018	0.009	0.141	0.029	50	HLA-A26:01	0.117	0.021	0.141	0.104	9	0
282	AMERNAGSG	Sequence	HLA-A01:01	0.053	0.005	0.047	0.045	50	HLA-A02:01	0.039	0.008	0.047	0.035	50	HLA-A03:01	0.051	0.008	0.047	0.044	50	HLA-A11:01	0.05	0.005	0.047	0.042	50	HLA-A24:02	0.019	0.004	0.047	0.019	50	HLA-A26:01	0.037	0.004	0.047	0.033	50	0
283	MERNAGSGI	Sequence	HLA-A01:01	0.052	0.004	-0.04	0.035	50	HLA-A02:01	0.044	0.009	-0.04	0.03	50	HLA-A03:01	0.052	0.003	-0.04	0.035	50	HLA-A11:01	0.046	0.003	-0.04	0.031	50	HLA-A24:02	0.038	0.007	-0.04	0.025	50	HLA-A26:01	0.068	0.006	-0.04	0.047	50	0
284	ERNAGSGII	Sequence	HLA-A01:01	0.051	0.004	0.021	0.04	50	HLA-A02:01	0.034	0.005	0.021	0.028	50	HLA-A03:01	0.041	0.001	0.021	0.033	50	HLA-A11:01	0.04	0.002	0.021	0.032	50	HLA-A24:02	0.028	0.006	0.021	0.024	50	HLA-A26:01	0.07	0.012	0.021	0.056	32	0
285	RNAGSGIII	Sequence	HLA-A01:01	0.061	0.007	0.108	0.057	50	HLA-A02:01	0.068	0.016	0.108	0.064	50	HLA-A03:01	0.076	0.011	0.108	0.069	32	HLA-A11:01	0.064	0.006	0.108	0.059	50	HLA-A24:02	0.105	0.024	0.108	0.092	15	HLA-A26:01	0.048	0.004	0.108	0.047	50	0
286	NAGSGIIIS	Sequence	HLA-A01:01	0.051	0.008	0.193	0.058	32	HLA-A02:01	0.051	0.005	0.193	0.058	50	HLA-A03:01	0.041	0.003	0.193	0.05	50	HLA-A11:01	0.049	0.006	0.193	0.057	50	HLA-A24:02	0.013	0.004	0.193	0.03	50	HLA-A26:01	0.04	0.004	0.193	0.05	50	0
287	AGSGIIISD	Sequence	HLA-A01:01	0.042	0.005	0.251	0.057	50	HLA-A02:01	0.034	0.022	0.251	0.054	50	HLA-A03:01	0.045	0.004	0.251	0.059	50	HLA-A11:01	0.052	0.009	0.251	0.065	32	HLA-A24:02	0.011	0.005	0.251	0.034	50	HLA-A26:01	0.034	0.006	0.251	0.051	50	0
288	GSGIIISDT	Sequence	HLA-A01:01	0.056	0.009	0.273	0.07	32	HLA-A02:01	0.05	0.007	0.273	0.065	32	HLA-A03:01	0.042	0.002	0.273	0.059	50	HLA-A11:01	0.054	0.005	0.273	0.068	32	HLA-A24:02	0.014	0.003	0.273	0.038	50	HLA-A26:01	0.036	0.005	0.273	0.055	50	0
289	SGIIISDTP	Sequence	HLA-A01:01	0.042	0.008	0.192	0.052	50	HLA-A02:01	0.034	0.014	0.192	0.047	50	HLA-A03:01	0.036	0.001	0.192	0.046	50	HLA-A11:01	0.046	0.016	0.192	0.056	50	HLA-A24:02	0.021	0.007	0.192	0.036	50	HLA-A26:01	0.034	0.004	0.192	0.045	50	0
290	GIIISDTPV	Sequence	HLA-A01:01	0.059	0.011	0.063	0.052	50	HLA-A02:01	0.414	0.248	0.063	0.352	5	HLA-A03:01	0.064	0.002	0.063	0.054	50	HLA-A11:01	0.079	0.011	0.063	0.067	32	HLA-A24:02	0.022	0.005	0.063	0.023	50	HLA-A26:01	0.086	0.007	0.063	0.071	20	0
291	IIISDTPVH	Sequence	HLA-A01:01	0.057	0.094	-0.05	0.052	50	HLA-A02:01	0.057	0.044	-0.05	0.044	50	HLA-A03:01	0.169	0.013	-0.05	0.122	9	HLA-A11:01	0.175	0.012	-0.05	0.126	15	HLA-A24:02	0.027	0.011	-0.05	0.017	50	HLA-A26:01	0.097	0.042	-0.05	0.073	20	0
292	IISDTPVHD	Sequence	HLA-A01:01	0.05	0.023	0.05	0.046	50	HLA-A02:01	0.048	0.075	0.05	0.053	50	HLA-A03:01	0.047	0.049	0.05	0.048	50	HLA-A11:01	0.051	0.238	0.05	0.081	32	HLA-A24:02	0.018	0.008	0.05	0.02	50	HLA-A26:01	0.036	0.006	0.05	0.033	50	0
293	ISDTPVHDC	Sequence	HLA-A01:01	0.119	0.092	0.115	0.114	7	HLA-A02:01	0.056	0.013	0.115	0.055	50	HLA-A03:01	0.042	0.002	0.115	0.043	50	HLA-A11:01	0.055	0.009	0.115	0.054	50	HLA-A24:02	0.018	0.004	0.115	0.025	50	HLA-A26:01	0.035	0.004	0.115	0.038	50	0
294	SDTPVHDCN	Sequence	HLA-A01:01	0.044	0.009	0.059	0.04	50	HLA-A02:01	0.025	0.007	0.059	0.026	50	HLA-A03:01	0.033	0.003	0.059	0.031	50	HLA-A11:01	0.04	0.015	0.059	0.038	50	HLA-A24:02	0.011	0.007	0.059	0.015	50	HLA-A26:01	0.031	0.004	0.059	0.029	50	0
295	DTPVHDCNT	Sequence	HLA-A01:01	0.05	0.016	0.041	0.044	50	HLA-A02:01	0.031	0.006	0.041	0.028	50	HLA-A03:01	0.032	0.001	0.041	0.028	50	HLA-A11:01	0.038	0.005	0.041	0.033	50	HLA-A24:02	0.011	0.004	0.041	0.013	50	HLA-A26:01	0.072	0.01	0.041	0.059	32	0
296	TPVHDCNTT	Sequence	HLA-A01:01	0.042	0.006	0.034	0.035	50	HLA-A02:01	0.04	0.009	0.034	0.034	50	HLA-A03:01	0.032	0.001	0.034	0.027	50	HLA-A11:01	0.038	0.004	0.034	0.032	50	HLA-A24:02	0.012	0.004	0.034	0.013	50	HLA-A26:01	0.038	0.005	0.034	0.032	50	0
297	PVHDCNTTC	Sequence	HLA-A01:01	0.045	0.007	0.03	0.037	50	HLA-A02:01	0.041	0.04	0.03	0.04	50	HLA-A03:01	0.038	0.005	0.03	0.032	50	HLA-A11:01	0.041	0.017	0.03	0.036	50	HLA-A24:02	0.014	0.006	0.03	0.014	50	HLA-A26:01	0.038	0.017	0.03	0.034	50	0
298	VHDCNTTCQ	Sequence	HLA-A01:01	0.066	0.068	-0.016	0.058	32	HLA-A02:01	0.035	0.006	-0.016	0.025	50	HLA-A03:01	0.039	0.01	-0.016	0.029	50	HLA-A11:01	0.042	0.004	-0.016	0.03	50	HLA-A24:02	0.015	0.005	-0.016	0.01	50	HLA-A26:01	0.036	0.004	-0.016	0.026	50	0
299	HDCNTTCQT	Sequence	HLA-A01:01	0.046	0.008	-0.063	0.029	50	HLA-A02:01	0.03	0.014	-0.063	0.018	50	HLA-A03:01	0.037	0.005	-0.063	0.022	50	HLA-A11:01	0.042	0.085	-0.063	0.038	50	HLA-A24:02	0.009	0.009	-0.063	0.002	50	HLA-A26:01	0.033	0.011	-0.063	0.02	50	0
300	DCNTTCQTP	Sequence	HLA-A01:01	0.04	0.013	-0.051	0.027	50	HLA-A02:01	0.024	0.012	-0.051	0.015	50	HLA-A03:01	0.029	0.01	-0.051	0.018	50	HLA-A11:01	0.036	0.077	-0.051	0.034	50	HLA-A24:02	0.011	0.005	-0.051	0.004	50	HLA-A26:01	0.029	0.01	-0.051	0.018	50	0
301	CNTTCQTPK	Sequence	HLA-A01:01	0.074	0.008	-0.084	0.048	50	HLA-A02:01	0.035	0.005	-0.084	0.018	50	HLA-A03:01	0.17	0.07	-0.084	0.129	9	HLA-A11:01	0.257	0.694	-0.084	0.293	4	HLA-A24:02	0.018	0.004	-0.084	0.006	50	HLA-A26:01	0.046	0.005	-0.084	0.026	50	0
302	NTTCQTPKG	Sequence	HLA-A01:01	0.053	0.032	-0.253	0.019	50	HLA-A02:01	0.039	0.012	-0.253	0.005	50	HLA-A03:01	0.046	0.004	-0.253	0.009	50	HLA-A11:01	0.049	0.017	-0.253	0.014	50	HLA-A24:02	0.011	0.006	-0.253	-0.016	50	HLA-A26:01	0.045	0.042	-0.253	0.015	50	0
303	TTCQTPKGA	Sequence	HLA-A01:01	0.067	0.019	-0.269	0.026	50	HLA-A02:01	0.042	0.011	-0.269	0.006	50	HLA-A03:01	0.045	0.027	-0.269	0.011	50	HLA-A11:01	0.059	0.034	-0.269	0.022	50	HLA-A24:02	0.013	0.004	-0.269	-0.017	50	HLA-A26:01	0.044	0.009	-0.269	0.007	50	0
304	TCQTPKGAI	Sequence	HLA-A01:01	0.045	0.005	-0.161	0.018	50	HLA-A02:01	0.032	0.007	-0.161	0.009	50	HLA-A03:01	0.041	0.001	-0.161	0.014	50	HLA-A11:01	0.043	0.004	-0.161	0.016	50	HLA-A24:02	0.038	0.008	-0.161	0.013	50	HLA-A26:01	0.034	0.005	-0.161	0.01	50	0
305	CQTPKGAIN	Sequence	HLA-A01:01	0.046	0.008	-0.066	0.029	50	HLA-A02:01	0.037	0.007	-0.066	0.022	50	HLA-A03:01	0.046	0.006	-0.066	0.028	50	HLA-A11:01	0.046	0.01	-0.066	0.029	50	HLA-A24:02	0.017	0.009	-0.066	0.007	50	HLA-A26:01	0.034	0.004	-0.066	0.019	50	0
306	QTPKGAINT	Sequence	HLA-A01:01	0.052	0.021	-0.042	0.038	50	HLA-A02:01	0.055	0.009	-0.042	0.038	50	HLA-A03:01	0.045	0.003	-0.042	0.03	50	HLA-A11:01	0.058	0.006	-0.042	0.04	50	HLA-A24:02	0.018	0.005	-0.042	0.01	50	HLA-A26:01	0.059	0.011	-0.042	0.041	50	0
307	TPKGAINTS	Sequence	HLA-A01:01	0.042	0.004	0.145	0.046	50	HLA-A02:01	0.03	0.005	0.145	0.037	50	HLA-A03:01	0.036	0.002	0.145	0.041	50	HLA-A11:01	0.041	0.003	0.145	0.045	50	HLA-A24:02	0.014	0.006	0.145	0.026	50	HLA-A26:01	0.051	0.006	0.145	0.053	50	0
308	PKGAINTSL	Sequence	HLA-A01:01	0.042	0.004	0.11	0.043	50	HLA-A02:01	0.033	0.012	0.11	0.037	50	HLA-A03:01	0.037	0.001	0.11	0.039	50	HLA-A11:01	0.038	0.003	0.11	0.04	50	HLA-A24:02	0.021	0.008	0.11	0.028	50	HLA-A26:01	0.035	0.006	0.11	0.038	50	0
309	KGAINTSLP	Sequence	HLA-A01:01	0.048	0.015	0.031	0.041	50	HLA-A02:01	0.036	0.01	0.031	0.031	50	HLA-A03:01	0.062	0.016	0.031	0.052	50	HLA-A11:01	0.052	0.019	0.031	0.045	50	HLA-A24:02	0.035	0.021	0.031	0.032	50	HLA-A26:01	0.033	0.005	0.031	0.028	50	0
310	GAINTSLPF	Sequence	HLA-A01:01	0.087	0.01	-0.097	0.056	50	HLA-A02:01	0.1	0.009	-0.097	0.066	32	HLA-A03:01	0.093	0.003	-0.097	0.06	50	HLA-A11:01	0.136	0.041	-0.097	0.098	20	HLA-A24:02	0.177	0.036	-0.097	0.127	9	HLA-A26:01	0.193	0.017	-0.097	0.136	6	0
311	AINTSLPFQ	Sequence	HLA-A01:01	0.057	0.022	-0.076	0.038	50	HLA-A02:01	0.085	0.048	-0.076	0.063	50	HLA-A03:01	0.141	0.145	-0.076	0.12	10	HLA-A11:01	0.175	0.133	-0.076	0.143	10	HLA-A24:02	0.017	0.005	-0.076	0.006	50	HLA-A26:01	0.075	0.017	-0.076	0.051	50	0
312	INTSLPFQN	Sequence	HLA-A01:01	0.049	0.023	-0.144	0.026	50	HLA-A02:01	0.035	0.01	-0.144	0.013	50	HLA-A03:01	0.044	0.004	-0.144	0.019	50	HLA-A11:01	0.052	0.028	-0.144	0.029	50	HLA-A24:02	0.025	0.018	-0.144	0.007	50	HLA-A26:01	0.027	0.003	-0.144	0.006	50	0
313	NTSLPFQNI	Sequence	HLA-A01:01	0.104	0.02	-0.067	0.073	20	HLA-A02:01	0.109	0.011	-0.067	0.076	32	HLA-A03:01	0.061	0.002	-0.067	0.039	50	HLA-A11:01	0.087	0.005	-0.067	0.058	50	HLA-A24:02	0.164	0.017	-0.067	0.117	10	HLA-A26:01	0.114	0.007	-0.067	0.079	15	0
314	TSLPFQNIH	Sequence	HLA-A01:01	0.091	0.049	0.062	0.081	15	HLA-A02:01	0.041	0.005	0.062	0.037	50	HLA-A03:01	0.124	0.021	0.062	0.101	15	HLA-A11:01	0.262	0.145	0.062	0.223	6	HLA-A24:02	0.027	0.019	0.062	0.029	50	HLA-A26:01	0.045	0.004	0.062	0.04	50	0
315	SLPFQNIHP	Sequence	HLA-A01:01	0.05	0.011	0.127	0.051	50	HLA-A02:01	0.082	0.069	0.127	0.084	32	HLA-A03:01	0.057	0.006	0.127	0.056	50	HLA-A11:01	0.055	0.041	0.127	0.06	50	HLA-A24:02	0.025	0.005	0.127	0.032	50	HLA-A26:01	0.04	0.005	0.127	0.043	50	0
316	LPFQNIHPI	Sequence	HLA-A01:01	0.056	0.005	0.061	0.048	50	HLA-A02:01	0.136	0.217	0.061	0.141	15	HLA-A03:01	0.046	0.002	0.061	0.04	50	HLA-A11:01	0.053	0.005	0.061	0.046	50	HLA-A24:02	0.106	0.087	0.061	0.098	15	HLA-A26:01	0.096	0.004	0.061	0.078	20	0
317	PFQNIHPIT	Sequence	HLA-A01:01	0.045	0.009	0.184	0.053	50	HLA-A02:01	0.035	0.008	0.184	0.046	50	HLA-A03:01	0.038	0.001	0.184	0.047	50	HLA-A11:01	0.043	0.003	0.184	0.051	50	HLA-A24:02	0.064	0.025	0.184	0.07	32	HLA-A26:01	0.031	0.005	0.184	0.042	50	0
318	FQNIHPITI	Sequence	HLA-A01:01	0.083	0.01	0.288	0.092	15	HLA-A02:01	0.438	0.468	0.288	0.428	3	HLA-A03:01	0.069	0.002	0.288	0.08	20	HLA-A11:01	0.062	0.005	0.288	0.075	32	HLA-A24:02	0.158	0.014	0.288	0.148	7	HLA-A26:01	0.051	0.003	0.288	0.067	32	0
319	QNIHPITIG	Sequence	HLA-A01:01	0.042	0.006	0.301	0.062	32	HLA-A02:01	0.038	0.007	0.301	0.059	50	HLA-A03:01	0.039	0.004	0.301	0.06	50	HLA-A11:01	0.046	0.008	0.301	0.065	32	HLA-A24:02	0.012	0.005	0.301	0.04	50	HLA-A26:01	0.045	0.025	0.301	0.067	32	0
320	NIHPITIGK	Sequence	HLA-A01:01	0.061	0.019	0.298	0.078	20	HLA-A02:01	0.057	0.011	0.298	0.074	32	HLA-A03:01	0.47	0.382	0.298	0.439	0.8	HLA-A11:01	0.611	0.229	0.298	0.519	1.5	HLA-A24:02	0.023	0.005	0.298	0.048	50	HLA-A26:01	0.082	0.005	0.298	0.091	15	2
321	IHPITIGKC	Sequence	HLA-A01:01	0.043	0.006	0.196	0.052	50	HLA-A02:01	0.029	0.005	0.196	0.042	50	HLA-A03:01	0.038	0.001	0.196	0.048	50	HLA-A11:01	0.039	0.003	0.196	0.049	50	HLA-A24:02	0.04	0.015	0.196	0.052	32	HLA-A26:01	0.036	0.006	0.196	0.047	50	0
322	HPITIGKCP	Sequence	HLA-A01:01	0.043	0.006	0.03	0.036	50	HLA-A02:01	0.033	0.007	0.03	0.029	50	HLA-A03:01	0.032	0.002	0.03	0.027	50	HLA-A11:01	0.038	0.006	0.03	0.032	50	HLA-A24:02	0.009	0.007	0.03	0.011	50	HLA-A26:01	0.042	0.018	0.03	0.037	50	0
323	PITIGKCPK	Sequence	HLA-A01:01	0.046	0.008	-0.075	0.028	50	HLA-A02:01	0.026	0.006	-0.075	0.013	50	HLA-A03:01	0.128	0.038	-0.075	0.093	15	HLA-A11:01	0.192	0.26	-0.075	0.176	8	HLA-A24:02	0.014	0.003	-0.075	0.003	50	HLA-A26:01	0.039	0.004	-0.075	0.022	50	0
324	ITIGKCPKY	Sequence	HLA-A01:01	0.172	0.409	-0.319	0.161	3	HLA-A02:01	0.064	0.023	-0.319	0.019	50	HLA-A03:01	0.222	0.007	-0.319	0.134	8	HLA-A11:01	0.307	0.065	-0.319	0.206	7	HLA-A24:02	0.057	0.012	-0.319	0.012	50	HLA-A26:01	0.413	0.544	-0.319	0.361	0.8	1
325	TIGKCPKYV	Sequence	HLA-A01:01	0.061	0.021	-0.453	0.003	50	HLA-A02:01	0.231	0.178	-0.453	0.154	15	HLA-A03:01	0.072	0.002	-0.453	0.008	50	HLA-A11:01	0.077	0.005	-0.453	0.012	50	HLA-A24:02	0.045	0.007	-0.453	-0.011	50	HLA-A26:01	0.045	0.005	-0.453	-0.011	50	0
326	IGKCPKYVK	Sequence	HLA-A01:01	0.041	0.006	-0.317	0	50	HLA-A02:01	0.031	0.004	-0.317	-0.008	50	HLA-A03:01	0.165	0.011	-0.317	0.092	15	HLA-A11:01	0.172	0.039	-0.317	0.102	20	HLA-A24:02	0.026	0.004	-0.317	-0.012	50	HLA-A26:01	0.03	0.003	-0.317	-0.009	50	0
327	GKCPKYVKS	Sequence	HLA-A01:01	0.041	0.007	-0.333	-0.002	50	HLA-A02:01	0.029	0.007	-0.333	-0.011	50	HLA-A03:01	0.035	0.014	-0.333	-0.005	50	HLA-A11:01	0.041	0.018	-0.333	0	50	HLA-A24:02	0.009	0.004	-0.333	-0.026	50	HLA-A26:01	0.029	0.004	-0.333	-0.011	50	0
328	KCPKYVKST	Sequence	HLA-A01:01	0.039	0.008	-0.464	-0.016	50	HLA-A02:01	0.045	0.02	-0.464	-0.01	50	HLA-A03:01	0.036	0.005	-0.464	-0.019	50	HLA-A11:01	0.038	0.005	-0.464	-0.017	50	HLA-A24:02	0.02	0.01	-0.464	-0.03	50	HLA-A26:01	0.026	0.007	-0.464	-0.026	50	0
329	CPKYVKSTK	Sequence	HLA-A01:01	0.052	0.005	-0.353	0.004	50	HLA-A02:01	0.03	0.005	-0.353	-0.012	50	HLA-A03:01	0.101	0.006	-0.353	0.04	50	HLA-A11:01	0.093	0.022	-0.353	0.037	50	HLA-A24:02	0.017	0.004	-0.353	-0.022	50	HLA-A26:01	0.046	0.004	-0.353	-0.001	50	0
330	PKYVKSTKL	Sequence	HLA-A01:01	0.041	0.004	-0.419	-0.011	50	HLA-A02:01	0.03	0.016	-0.419	-0.017	50	HLA-A03:01	0.045	0.002	-0.419	-0.008	50	HLA-A11:01	0.039	0.003	-0.419	-0.013	50	HLA-A24:02	0.021	0.006	-0.419	-0.025	50	HLA-A26:01	0.034	0.004	-0.419	-0.016	50	0
331	KYVKSTKLR	Sequence	HLA-A01:01	0.04	0.01	-0.517	-0.021	50	HLA-A02:01	0.033	0.005	-0.517	-0.026	50	HLA-A03:01	0.105	0.02	-0.517	0.029	50	HLA-A11:01	0.109	0.017	-0.517	0.032	50	HLA-A24:02	0.148	0.207	-0.517	0.091	15	HLA-A26:01	0.035	0.009	-0.517	-0.024	50	0
332	YVKSTKLRL	Sequence	HLA-A01:01	0.075	0.013	-0.381	0.019	50	HLA-A02:01	0.136	0.057	-0.381	0.072	32	HLA-A03:01	0.073	0.003	-0.381	0.016	50	HLA-A11:01	0.07	0.005	-0.381	0.015	50	HLA-A24:02	0.131	0.014	-0.381	0.061	32	HLA-A26:01	0.12	0.091	-0.381	0.065	32	0
333	VKSTKLRLA	Sequence	HLA-A01:01	0.048	0.012	-0.198	0.018	50	HLA-A02:01	0.05	0.022	-0.198	0.021	50	HLA-A03:01	0.048	0.003	-0.198	0.016	50	HLA-A11:01	0.045	0.003	-0.198	0.014	50	HLA-A24:02	0.013	0.005	-0.198	-0.009	50	HLA-A26:01	0.036	0.008	-0.198	0.008	50	0
334	KSTKLRLAT	Sequence	HLA-A01:01	0.065	0.011	-0.153	0.035	50	HLA-A02:01	0.054	0.008	-0.153	0.026	50	HLA-A03:01	0.085	0.011	-0.153	0.049	50	HLA-A11:01	0.086	0.055	-0.153	0.057	50	HLA-A24:02	0.02	0.005	-0.153	0	50	HLA-A26:01	0.037	0.004	-0.153	0.013	50	0
335	STKLRLATG	Sequence	HLA-A01:01	0.053	0.009	0.015	0.042	50	HLA-A02:01	0.038	0.007	0.015	0.031	50	HLA-A03:01	0.058	0.003	0.015	0.045	50	HLA-A11:01	0.07	0.006	0.015	0.054	50	HLA-A24:02	0.03	0.005	0.015	0.024	50	HLA-A26:01	0.077	0.044	0.015	0.066	32	0
336	TKLRLATGL	Sequence	HLA-A01:01	0.044	0.004	0.127	0.046	50	HLA-A02:01	0.055	0.016	0.127	0.056	50	HLA-A03:01	0.045	0.001	0.127	0.046	50	HLA-A11:01	0.045	0.003	0.127	0.046	50	HLA-A24:02	0.033	0.018	0.127	0.04	50	HLA-A26:01	0.041	0.004	0.127	0.044	50	0
337	KLRLATGLR	Sequence	HLA-A01:01	0.05	0.005	0.102	0.048	50	HLA-A02:01	0.049	0.009	0.102	0.048	50	HLA-A03:01	0.513	0.46	0.102	0.463	0.8	HLA-A11:01	0.188	0.015	0.102	0.152	10	HLA-A24:02	0.039	0.005	0.102	0.04	50	HLA-A26:01	0.063	0.004	0.102	0.057	32	1
338	LRLATGLRN	Sequence	HLA-A01:01	0.045	0.01	0.126	0.048	50	HLA-A02:01	0.029	0.009	0.126	0.036	50	HLA-A03:01	0.042	0.008	0.126	0.045	50	HLA-A11:01	0.043	0.005	0.126	0.045	50	HLA-A24:02	0.015	0.008	0.126	0.025	50	HLA-A26:01	0.031	0.004	0.126	0.036	50	0
339	RLATGLRNV	Sequence	HLA-A01:01	0.062	0.006	0.114	0.058	32	HLA-A02:01	0.619	0.611	0.114	0.567	1.5	HLA-A03:01	0.141	0.024	0.114	0.12	10	HLA-A11:01	0.077	0.003	0.114	0.069	32	HLA-A24:02	0.076	0.005	0.114	0.068	32	HLA-A26:01	0.065	0.007	0.114	0.061	32	1
340	LATGLRNVP	Sequence	HLA-A01:01	0.045	0.005	0.103	0.044	50	HLA-A02:01	0.029	0.007	0.103	0.033	50	HLA-A03:01	0.042	0.003	0.103	0.042	50	HLA-A11:01	0.043	0.092	0.103	0.057	50	HLA-A24:02	0.011	0.006	0.103	0.019	50	HLA-A26:01	0.033	0.004	0.103	0.035	50	0
341	ATGLRNVPS	Sequence	HLA-A01:01	0.072	0.008	0.073	0.062	32	HLA-A02:01	0.058	0.01	0.073	0.052	50	HLA-A03:01	0.059	0.015	0.073	0.053	50	HLA-A11:01	0.112	0.046	0.073	0.098	20	HLA-A24:02	0.019	0.003	0.073	0.022	50	HLA-A26:01	0.047	0.009	0.073	0.044	50	0
342	TGLRNVPSI	Sequence	HLA-A01:01	0.046	0.005	-0.025	0.032	50	HLA-A02:01	0.098	0.04	-0.025	0.076	32	HLA-A03:01	0.06	0.002	-0.025	0.042	50	HLA-A11:01	0.065	0.003	-0.025	0.046	50	HLA-A24:02	0.188	0.09	-0.025	0.151	7	HLA-A26:01	0.041	0.004	-0.025	0.028	50	0
343	GLRNVPSIQ	Sequence	HLA-A01:01	0.046	0.006	-0.022	0.033	50	HLA-A02:01	0.051	0.014	-0.022	0.038	50	HLA-A03:01	0.104	0.086	-0.022	0.089	20	HLA-A11:01	0.056	0.009	-0.022	0.041	50	HLA-A24:02	0.011	0.003	-0.022	0.006	50	HLA-A26:01	0.05	0.005	-0.022	0.036	50	0
344	LRNVPSIQS	Sequence	HLA-A01:01	0.046	0.008	-0.082	0.027	50	HLA-A02:01	0.036	0.007	-0.082	0.02	50	HLA-A03:01	0.043	0.004	-0.082	0.024	50	HLA-A11:01	0.047	0.004	-0.082	0.027	50	HLA-A24:02	0.009	0.004	-0.082	-0.001	50	HLA-A26:01	0.03	0.003	-0.082	0.014	50	0
345	RNVPSIQSR	Sequence	HLA-A01:01	0.045	0.008	-0.228	0.012	50	HLA-A02:01	0.035	0.006	-0.228	0.004	50	HLA-A03:01	0.115	0.052	-0.228	0.071	32	HLA-A11:01	0.165	0.159	-0.228	0.125	15	HLA-A24:02	0.034	0.007	-0.228	0.003	50	HLA-A26:01	0.045	0.013	-0.228	0.013	50	0
346	NVPSIQSRG	Sequence	HLA-A01:01	0.05	0.018	-0.259	0.014	50	HLA-A02:01	0.04	0.01	-0.259	0.005	50	HLA-A03:01	0.041	0.004	-0.259	0.005	50	HLA-A11:01	0.045	0.006	-0.259	0.008	50	HLA-A24:02	0.027	0.01	-0.259	-0.004	50	HLA-A26:01	0.069	0.022	-0.259	0.029	50	0
347	VPSIQSRGL	Sequence	HLA-A01:01	0.052	0.005	-0.125	0.027	50	HLA-A02:01	0.049	0.01	-0.125	0.025	50	HLA-A03:01	0.043	0.001	-0.125	0.019	50	HLA-A11:01	0.041	0.002	-0.125	0.018	50	HLA-A24:02	0.022	0.006	-0.125	0.005	50	HLA-A26:01	0.045	0.004	-0.125	0.021	50	0
348	PSIQSRGLF	Sequence	HLA-A01:01	0.082	0.012	-0.164	0.046	50	HLA-A02:01	0.035	0.004	-0.164	0.01	50	HLA-A03:01	0.053	0.001	-0.164	0.023	50	HLA-A11:01	0.058	0.005	-0.164	0.027	50	HLA-A24:02	0.131	0.048	-0.164	0.088	15	HLA-A26:01	0.142	0.024	-0.164	0.093	15	0
349	SIQSRGLFG	Sequence	HLA-A01:01	0.07	0.011	-0.063	0.047	50	HLA-A02:01	0.059	0.008	-0.063	0.039	50	HLA-A03:01	0.091	0.016	-0.063	0.064	32	HLA-A11:01	0.117	0.012	-0.063	0.082	32	HLA-A24:02	0.03	0.007	-0.063	0.017	50	HLA-A26:01	0.053	0.009	-0.063	0.034	50	0
350	IQSRGLFGA	Sequence	HLA-A01:01	0.066	0.006	0.14	0.064	32	HLA-A02:01	0.405	0.151	0.14	0.338	5	HLA-A03:01	0.077	0.005	0.14	0.072	32	HLA-A11:01	0.086	0.004	0.14	0.078	32	HLA-A24:02	0.05	0.007	0.14	0.052	32	HLA-A26:01	0.045	0.004	0.14	0.048	50	0
351	QSRGLFGAI	Sequence	HLA-A01:01	0.068	0.005	0.202	0.071	20	HLA-A02:01	0.061	0.007	0.202	0.066	32	HLA-A03:01	0.072	0.002	0.202	0.074	32	HLA-A11:01	0.064	0.003	0.202	0.068	32	HLA-A24:02	0.059	0.006	0.202	0.065	32	HLA-A26:01	0.132	0.024	0.202	0.122	7	0
352	SRGLFGAIA	Sequence	HLA-A01:01	0.058	0.005	0.257	0.069	32	HLA-A02:01	0.05	0.008	0.257	0.064	50	HLA-A03:01	0.04	0.001	0.257	0.055	50	HLA-A11:01	0.047	0.003	0.257	0.061	50	HLA-A24:02	0.017	0.004	0.257	0.039	50	HLA-A26:01	0.035	0.003	0.257	0.052	50	0
353	RGLFGAIAG	Sequence	HLA-A01:01	0.043	0.006	0.319	0.065	32	HLA-A02:01	0.05	0.006	0.319	0.07	32	HLA-A03:01	0.06	0.005	0.319	0.077	32	HLA-A11:01	0.058	0.006	0.319	0.076	32	HLA-A24:02	0.022	0.004	0.319	0.049	50	HLA-A26:01	0.031	0.003	0.319	0.055	32	0
354	GLFGAIAGF	Sequence	HLA-A01:01	0.06	0.003	0.288	0.074	20	HLA-A02:01	0.401	0.133	0.288	0.347	5	HLA-A03:01	0.137	0.01	0.288	0.132	8	HLA-A11:01	0.092	0.005	0.288	0.098	20	HLA-A24:02	0.12	0.036	0.288	0.123	9	HLA-A26:01	0.229	0.024	0.288	0.202	3	0
355	LFGAIAGFI	Sequence	HLA-A01:01	0.07	0.006	0.314	0.084	15	HLA-A02:01	0.108	0.022	0.314	0.115	20	HLA-A03:01	0.058	0.001	0.314	0.074	32	HLA-A11:01	0.057	0.003	0.314	0.074	32	HLA-A24:02	0.271	0.12	0.314	0.251	3	HLA-A26:01	0.05	0.005	0.314	0.069	20	0
356	FGAIAGFIE	Sequence	HLA-A01:01	0.052	0.008	0.393	0.079	20	HLA-A02:01	0.039	0.006	0.393	0.069	32	HLA-A03:01	0.046	0.001	0.393	0.074	32	HLA-A11:01	0.051	0.004	0.393	0.078	32	HLA-A24:02	0.025	0.009	0.393	0.059	32	HLA-A26:01	0.035	0.003	0.393	0.066	32	0
357	GAIAGFIEG	Sequence	HLA-A01:01	0.045	0.008	0.397	0.074	20	HLA-A02:01	0.073	0.01	0.397	0.095	32	HLA-A03:01	0.053	0.004	0.397	0.08	20	HLA-A11:01	0.077	0.014	0.397	0.099	20	HLA-A24:02	0.019	0.005	0.397	0.055	32	HLA-A26:01	0.048	0.007	0.397	0.076	20	0
358	AIAGFIEGG	Sequence	HLA-A01:01	0.05	0.006	0.39	0.077	20	HLA-A02:01	0.104	0.047	0.39	0.123	20	HLA-A03:01	0.056	0.009	0.39	0.082	20	HLA-A11:01	0.074	0.012	0.39	0.096	20	HLA-A24:02	0.021	0.005	0.39	0.055	32	HLA-A26:01	0.072	0.023	0.39	0.096	15	0
359	IAGFIEGGW	Sequence	HLA-A01:01	0.06	0.006	0.401	0.085	15	HLA-A02:01	0.045	0.005	0.401	0.074	32	HLA-A03:01	0.048	0.001	0.401	0.076	32	HLA-A11:01	0.05	0.003	0.401	0.078	32	HLA-A24:02	0.081	0.007	0.401	0.101	15	HLA-A26:01	0.042	0.004	0.401	0.072	20	0
360	AGFIEGGWT	Sequence	HLA-A01:01	0.044	0.004	0.459	0.079	20	HLA-A02:01	0.036	0.006	0.459	0.074	32	HLA-A03:01	0.042	0.002	0.459	0.077	32	HLA-A11:01	0.046	0.005	0.459	0.081	32	HLA-A24:02	0.009	0.003	0.459	0.053	32	HLA-A26:01	0.035	0.003	0.459	0.072	20	0
361	GFIEGGWTG	Sequence	HLA-A01:01	0.046	0.005	0.418	0.077	20	HLA-A02:01	0.068	0.015	0.418	0.095	32	HLA-A03:01	0.037	0.002	0.418	0.07	32	HLA-A11:01	0.049	0.005	0.418	0.079	32	HLA-A24:02	0.112	0.044	0.418	0.132	9	HLA-A26:01	0.04	0.006	0.418	0.072	20	0
362	FIEGGWTGM	Sequence	HLA-A01:01	0.112	0.016	0.361	0.122	6	HLA-A02:01	0.241	0.026	0.361	0.219	9	HLA-A03:01	0.057	0.002	0.361	0.079	20	HLA-A11:01	0.055	0.003	0.361	0.077	32	HLA-A24:02	0.037	0.007	0.361	0.065	32	HLA-A26:01	0.249	0.017	0.361	0.223	3	0
363	IEGGWTGMV	Sequence	HLA-A01:01	0.061	0.006	0.223	0.068	32	HLA-A02:01	0.087	0.066	0.223	0.097	32	HLA-A03:01	0.05	0.002	0.223	0.06	50	HLA-A11:01	0.046	0.003	0.223	0.057	50	HLA-A24:02	0.073	0.015	0.223	0.079	20	HLA-A26:01	0.049	0.004	0.223	0.059	32	0
364	EGGWTGMVD	Sequence	HLA-A01:01	0.042	0.005	0.18	0.05	50	HLA-A02:01	0.024	0.004	0.18	0.036	50	HLA-A03:01	0.036	0.002	0.18	0.045	50	HLA-A11:01	0.039	0.003	0.18	0.047	50	HLA-A24:02	0.009	0.004	0.18	0.025	50	HLA-A26:01	0.034	0.007	0.18	0.044	50	0
365	GGWTGMVDG	Sequence	HLA-A01:01	0.041	0.005	0.026	0.034	50	HLA-A02:01	0.045	0.006	0.026	0.037	50	HLA-A03:01	0.042	0.002	0.026	0.034	50	HLA-A11:01	0.046	0.003	0.026	0.037	50	HLA-A24:02	0.013	0.003	0.026	0.013	50	HLA-A26:01	0.031	0.004	0.026	0.026	50	0
366	GWTGMVDGW	Sequence	HLA-A01:01	0.044	0.004	-0.047	0.028	50	HLA-A02:01	0.04	0.007	-0.047	0.026	50	HLA-A03:01	0.039	0.001	-0.047	0.024	50	HLA-A11:01	0.044	0.003	-0.047	0.028	50	HLA-A24:02	0.167	0.04	-0.047	0.125	9	HLA-A26:01	0.036	0.007	-0.047	0.023	50	0
367	WTGMVDGWY	Sequence	HLA-A01:01	0.648	0.047	0.053	0.492	0.17	HLA-A02:01	0.049	0.004	0.053	0.042	50	HLA-A03:01	0.071	0.001	0.053	0.058	50	HLA-A11:01	0.108	0.006	0.053	0.086	32	HLA-A24:02	0.025	0.004	0.053	0.024	50	HLA-A26:01	0.279	0.073	0.053	0.223	3	1
368	TGMVDGWYG	Sequence	HLA-A01:01	0.047	0.008	0.223	0.058	32	HLA-A02:01	0.049	0.008	0.223	0.06	50	HLA-A03:01	0.043	0.002	0.223	0.054	50	HLA-A11:01	0.064	0.008	0.223	0.071	32	HLA-A24:02	0.035	0.014	0.223	0.05	50	HLA-A26:01	0.032	0.004	0.223	0.047	50	0
369	GMVDGWYGY	Sequence	HLA-A01:01	0.172	0.02	0.294	0.16	3	HLA-A02:01	0.237	0.016	0.294	0.207	10	HLA-A03:01	0.221	0.006	0.294	0.194	5	HLA-A11:01	0.306	0.009	0.294	0.257	5	HLA-A24:02	0.07	0.015	0.294	0.084	20	HLA-A26:01	0.214	0.032	0.294	0.193	3	0
370	MVDGWYGYH	Sequence	HLA-A01:01	0.273	0.145	0.28	0.253	1.5	HLA-A02:01	0.08	0.009	0.28	0.089	32	HLA-A03:01	0.261	0.042	0.28	0.228	4	HLA-A11:01	0.307	0.022	0.28	0.259	5	HLA-A24:02	0.027	0.007	0.28	0.049	50	HLA-A26:01	0.183	0.039	0.28	0.17	4	1
371	VDGWYGYHH	Sequence	HLA-A01:01	0.05	0.037	0.278	0.071	32	HLA-A02:01	0.035	0.006	0.278	0.055	50	HLA-A03:01	0.046	0.007	0.278	0.063	32	HLA-A11:01	0.053	0.024	0.278	0.071	32	HLA-A24:02	0.022	0.018	0.278	0.047	50	HLA-A26:01	0.031	0.004	0.278	0.051	50	0
372	DGWYGYHHQ	Sequence	HLA-A01:01	0.043	0.006	0.144	0.047	50	HLA-A02:01	0.032	0.005	0.144	0.039	50	HLA-A03:01	0.033	0.001	0.144	0.039	50	HLA-A11:01	0.041	0.005	0.144	0.046	50	HLA-A24:02	0.014	0.005	0.144	0.026	50	HLA-A26:01	0.038	0.007	0.144	0.044	50	0
373	GWYGYHHQN	Sequence	HLA-A01:01	0.043	0.005	0.019	0.035	50	HLA-A02:01	0.046	0.021	0.019	0.039	50	HLA-A03:01	0.052	0.009	0.019	0.042	50	HLA-A11:01	0.059	0.012	0.019	0.047	50	HLA-A24:02	0.07	0.013	0.019	0.056	32	HLA-A26:01	0.027	0.006	0.019	0.023	50	0
374	WYGYHHQNE	Sequence	HLA-A01:01	0.042	0.006	-0.032	0.029	50	HLA-A02:01	0.03	0.005	-0.032	0.02	50	HLA-A03:01	0.035	0.001	-0.032	0.023	50	HLA-A11:01	0.039	0.003	-0.032	0.026	50	HLA-A24:02	0.126	0.028	-0.032	0.095	15	HLA-A26:01	0.028	0.005	-0.032	0.018	50	0
375	YGYHHQNEQ	Sequence	HLA-A01:01	0.053	0.007	0.007	0.041	50	HLA-A02:01	0.045	0.009	0.007	0.035	50	HLA-A03:01	0.057	0.012	0.007	0.045	50	HLA-A11:01	0.056	0.018	0.007	0.045	50	HLA-A24:02	0.017	0.008	0.007	0.015	50	HLA-A26:01	0.038	0.005	0.007	0.03	50	0
376	GYHHQNEQG	Sequence	HLA-A01:01	0.04	0.005	-0.059	0.025	50	HLA-A02:01	0.029	0.006	-0.059	0.017	50	HLA-A03:01	0.036	0.002	-0.059	0.021	50	HLA-A11:01	0.04	0.003	-0.059	0.024	50	HLA-A24:02	0.045	0.022	-0.059	0.031	50	HLA-A26:01	0.023	0.004	-0.059	0.012	50	0
377	YHHQNEQGS	Sequence	HLA-A01:01	0.048	0.006	-0.096	0.027	50	HLA-A02:01	0.033	0.006	-0.096	0.016	50	HLA-A03:01	0.035	0.002	-0.096	0.017	50	HLA-A11:01	0.037	0.003	-0.096	0.018	50	HLA-A24:02	0.017	0.004	-0.096	0.004	50	HLA-A26:01	0.034	0.006	-0.096	0.017	50	0
378	HHQNEQGSG	Sequence	HLA-A01:01	0.04	0.004	-0.124	0.018	50	HLA-A02:01	0.026	0.004	-0.124	0.007	50	HLA-A03:01	0.036	0.001	-0.124	0.014	50	HLA-A11:01	0.038	0.004	-0.124	0.016	50	HLA-A24:02	0.011	0.005	-0.124	-0.003	50	HLA-A26:01	0.033	0.01	-0.124	0.014	50	0
379	HQNEQGSGY	Sequence	HLA-A01:01	0.152	0.018	-0.102	0.105	8	HLA-A02:01	0.06	0.006	-0.102	0.035	50	HLA-A03:01	0.182	0.01	-0.102	0.126	9	HLA-A11:01	0.131	0.005	-0.102	0.088	20	HLA-A24:02	0.014	0.008	-0.102	0.001	50	HLA-A26:01	0.284	0.049	-0.102	0.208	3	0
380	QNEQGSGYA	Sequence	HLA-A01:01	0.065	0.017	-0.18	0.033	50	HLA-A02:01	0.033	0.006	-0.18	0.007	50	HLA-A03:01	0.04	0.003	-0.18	0.012	50	HLA-A11:01	0.045	0.004	-0.18	0.016	50	HLA-A24:02	0.009	0.003	-0.18	-0.011	50	HLA-A26:01	0.042	0.005	-0.18	0.014	50	0
381	NEQGSGYAA	Sequence	HLA-A01:01	0.053	0.005	-0.113	0.029	50	HLA-A02:01	0.051	0.008	-0.113	0.028	50	HLA-A03:01	0.034	0.002	-0.113	0.014	50	HLA-A11:01	0.04	0.004	-0.113	0.019	50	HLA-A24:02	0.017	0.008	-0.113	0.003	50	HLA-A26:01	0.038	0.004	-0.113	0.017	50	0
382	EQGSGYAAD	Sequence	HLA-A01:01	0.042	0.005	-0.07	0.025	50	HLA-A02:01	0.032	0.005	-0.07	0.017	50	HLA-A03:01	0.033	0.004	-0.07	0.018	50	HLA-A11:01	0.039	0.004	-0.07	0.022	50	HLA-A24:02	0.016	0.004	-0.07	0.005	50	HLA-A26:01	0.042	0.013	-0.07	0.026	50	0
383	QGSGYAADL	Sequence	HLA-A01:01	0.055	0.006	0.06	0.048	50	HLA-A02:01	0.056	0.01	0.06	0.049	50	HLA-A03:01	0.049	0.001	0.06	0.042	50	HLA-A11:01	0.051	0.003	0.06	0.044	50	HLA-A24:02	0.034	0.011	0.06	0.033	50	HLA-A26:01	0.04	0.008	0.06	0.037	50	0
384	GSGYAADLK	Sequence	HLA-A01:01	0.082	0.01	0.094	0.072	20	HLA-A02:01	0.035	0.004	0.094	0.036	50	HLA-A03:01	0.224	0.036	0.094	0.181	5	HLA-A11:01	0.541	0.567	0.094	0.5	1.5	HLA-A24:02	0.021	0.004	0.094	0.026	50	HLA-A26:01	0.035	0.003	0.094	0.036	50	1
385	SGYAADLKS	Sequence	HLA-A01:01	0.047	0.005	-0.038	0.032	50	HLA-A02:01	0.036	0.007	-0.038	0.024	50	HLA-A03:01	0.065	0.005	-0.038	0.045	50	HLA-A11:01	0.069	0.008	-0.038	0.049	50	HLA-A24:02	0.017	0.004	-0.038	0.009	50	HLA-A26:01	0.035	0.004	-0.038	0.023	50	0
386	GYAADLKST	Sequence	HLA-A01:01	0.04	0.004	-0.215	0.009	50	HLA-A02:01	0.042	0.007	-0.215	0.011	50	HLA-A03:01	0.037	0.001	-0.215	0.006	50	HLA-A11:01	0.041	0.003	-0.215	0.009	50	HLA-A24:02	0.061	0.012	-0.215	0.026	50	HLA-A26:01	0.03	0.007	-0.215	0.002	50	0
387	YAADLKSTQ	Sequence	HLA-A01:01	0.062	0.01	-0.296	0.018	50	HLA-A02:01	0.05	0.013	-0.296	0.009	50	HLA-A03:01	0.042	0.004	-0.296	0.002	50	HLA-A11:01	0.05	0.04	-0.296	0.014	50	HLA-A24:02	0.021	0.012	-0.296	-0.012	50	HLA-A26:01	0.076	0.013	-0.296	0.029	50	0
388	AADLKSTQN	Sequence	HLA-A01:01	0.059	0.042	-0.405	0.01	50	HLA-A02:01	0.032	0.006	-0.405	-0.016	50	HLA-A03:01	0.038	0.007	-0.405	-0.011	50	HLA-A11:01	0.049	0.022	-0.405	-0.001	50	HLA-A24:02	0.009	0.003	-0.405	-0.033	50	HLA-A26:01	0.033	0.003	-0.405	-0.016	50	0
389	ADLKSTQNA	Sequence	HLA-A01:01	0.048	0.007	-0.447	-0.008	50	HLA-A02:01	0.044	0.036	-0.447	-0.006	50	HLA-A03:01	0.042	0.008	-0.447	-0.012	50	HLA-A11:01	0.048	0.009	-0.447	-0.008	50	HLA-A24:02	0.019	0.005	-0.447	-0.03	50	HLA-A26:01	0.035	0.005	-0.447	-0.018	50	0
390	DLKSTQNAI	Sequence	HLA-A01:01	0.055	0.005	-0.29	0.013	50	HLA-A02:01	0.06	0.012	-0.29	0.017	50	HLA-A03:01	0.042	0.007	-0.29	0.003	50	HLA-A11:01	0.044	0.006	-0.29	0.005	50	HLA-A24:02	0.043	0.009	-0.29	0.004	50	HLA-A26:01	0.083	0.01	-0.29	0.034	50	0
391	LKSTQNAID	Sequence	HLA-A01:01	0.04	0.01	-0.023	0.029	50	HLA-A02:01	0.028	0.009	-0.023	0.02	50	HLA-A03:01	0.038	0.002	-0.023	0.026	50	HLA-A11:01	0.038	0.004	-0.023	0.026	50	HLA-A24:02	0.008	0.008	-0.023	0.005	50	HLA-A26:01	0.027	0.006	-0.023	0.019	50	0
392	KSTQNAIDK	Sequence	HLA-A01:01	0.075	0.017	0.052	0.063	32	HLA-A02:01	0.035	0.005	0.052	0.032	50	HLA-A03:01	0.345	0.605	0.052	0.357	1.5	HLA-A11:01	0.482	0.596	0.052	0.457	2	HLA-A24:02	0.024	0.004	0.052	0.024	50	HLA-A26:01	0.032	0.003	0.052	0.029	50	2
393	STQNAIDKI	Sequence	HLA-A01:01	0.085	0.012	0.012	0.066	32	HLA-A02:01	0.112	0.04	0.012	0.09	32	HLA-A03:01	0.054	0.002	0.012	0.041	50	HLA-A11:01	0.093	0.039	0.012	0.076	32	HLA-A24:02	0.132	0.024	0.012	0.103	15	HLA-A26:01	0.098	0.035	0.012	0.079	15	0
394	TQNAIDKIT	Sequence	HLA-A01:01	0.045	0.006	0.084	0.043	50	HLA-A02:01	0.058	0.017	0.084	0.054	50	HLA-A03:01	0.042	0.002	0.084	0.04	50	HLA-A11:01	0.046	0.003	0.084	0.043	50	HLA-A24:02	0.013	0.004	0.084	0.019	50	HLA-A26:01	0.036	0.003	0.084	0.036	50	0
395	QNAIDKITN	Sequence	HLA-A01:01	0.041	0.01	0.1	0.042	50	HLA-A02:01	0.028	0.007	0.1	0.032	50	HLA-A03:01	0.038	0.002	0.1	0.038	50	HLA-A11:01	0.04	0.004	0.1	0.04	50	HLA-A24:02	0.009	0.004	0.1	0.017	50	HLA-A26:01	0.029	0.005	0.1	0.032	50	0
396	NAIDKITNK	Sequence	HLA-A01:01	0.053	0.007	0.01	0.041	50	HLA-A02:01	0.048	0.006	0.01	0.037	50	HLA-A03:01	0.195	0.035	0.01	0.151	7	HLA-A11:01	0.438	0.595	0.01	0.42	2	HLA-A24:02	0.018	0.007	0.01	0.015	50	HLA-A26:01	0.109	0.016	0.01	0.084	15	1
397	AIDKITNKV	Sequence	HLA-A01:01	0.168	0.098	-0.175	0.122	6	HLA-A02:01	0.424	0.413	-0.175	0.362	5	HLA-A03:01	0.077	0.004	-0.175	0.04	50	HLA-A11:01	0.094	0.009	-0.175	0.053	50	HLA-A24:02	0.041	0.007	-0.175	0.014	50	HLA-A26:01	0.064	0.007	-0.175	0.031	50	0
398	IDKITNKVN	Sequence	HLA-A01:01	0.04	0.007	-0.062	0.025	50	HLA-A02:01	0.024	0.005	-0.062	0.012	50	HLA-A03:01	0.033	0.002	-0.062	0.019	50	HLA-A11:01	0.037	0.003	-0.062	0.022	50	HLA-A24:02	0.009	0.004	-0.062	0.001	50	HLA-A26:01	0.027	0.004	-0.062	0.014	50	0
399	DKITNKVNS	Sequence	HLA-A01:01	0.04	0.006	-0.096	0.021	50	HLA-A02:01	0.029	0.006	-0.096	0.013	50	HLA-A03:01	0.029	0.002	-0.096	0.012	50	HLA-A11:01	0.036	0.003	-0.096	0.018	50	HLA-A24:02	0.008	0.004	-0.096	-0.003	50	HLA-A26:01	0.042	0.011	-0.096	0.023	50	0
400	KITNKVNSV	Sequence	HLA-A01:01	0.059	0.008	-0.267	0.018	50	HLA-A02:01	0.458	0.409	-0.267	0.378	4	HLA-A03:01	0.109	0.009	-0.267	0.055	50	HLA-A11:01	0.087	0.055	-0.267	0.046	50	HLA-A24:02	0.041	0.014	-0.267	0.006	50	HLA-A26:01	0.058	0.011	-0.267	0.018	50	0
401	ITNKVNSVI	Sequence	HLA-A01:01	0.114	0.024	-0.3	0.058	32	HLA-A02:01	0.138	0.093	-0.3	0.087	32	HLA-A03:01	0.092	0.011	-0.3	0.04	50	HLA-A11:01	0.091	0.008	-0.3	0.039	50	HLA-A24:02	0.161	0.09	-0.3	0.104	15	HLA-A26:01	0.1	0.01	-0.3	0.046	50	0
402	TNKVNSVIE	Sequence	HLA-A01:01	0.043	0.007	-0.078	0.025	50	HLA-A02:01	0.026	0.004	-0.078	0.012	50	HLA-A03:01	0.04	0.003	-0.078	0.022	50	HLA-A11:01	0.043	0.005	-0.078	0.025	50	HLA-A24:02	0.014	0.004	-0.078	0.003	50	HLA-A26:01	0.038	0.004	-0.078	0.021	50	0
403	NKVNSVIEK	Sequence	HLA-A01:01	0.041	0.011	0.055	0.038	50	HLA-A02:01	0.034	0.006	0.055	0.032	50	HLA-A03:01	0.072	0.055	0.055	0.068	32	HLA-A11:01	0.113	0.337	0.055	0.143	10	HLA-A24:02	0.011	0.004	0.055	0.014	50	HLA-A26:01	0.043	0.012	0.055	0.039	50	0
404	KVNSVIEKM	Sequence	HLA-A01:01	0.067	0.018	-0.045	0.048	50	HLA-A02:01	0.162	0.106	-0.045	0.132	20	HLA-A03:01	0.117	0.023	-0.045	0.086	20	HLA-A11:01	0.155	0.012	-0.045	0.112	15	HLA-A24:02	0.083	0.02	-0.045	0.06	32	HLA-A26:01	0.116	0.084	-0.045	0.095	15	0
405	VNSVIEKMN	Sequence	HLA-A01:01	0.042	0.013	-0.073	0.026	50	HLA-A02:01	0.028	0.008	-0.073	0.015	50	HLA-A03:01	0.037	0.003	-0.073	0.021	50	HLA-A11:01	0.04	0.005	-0.073	0.023	50	HLA-A24:02	0.009	0.004	-0.073	0	50	HLA-A26:01	0.027	0.004	-0.073	0.013	50	0
406	NSVIEKMNT	Sequence	HLA-A01:01	0.051	0.015	-0.11	0.029	50	HLA-A02:01	0.04	0.006	-0.11	0.02	50	HLA-A03:01	0.038	0.002	-0.11	0.017	50	HLA-A11:01	0.049	0.004	-0.11	0.026	50	HLA-A24:02	0.011	0.003	-0.11	-0.002	50	HLA-A26:01	0.037	0.006	-0.11	0.017	50	0
407	SVIEKMNTQ	Sequence	HLA-A01:01	0.052	0.01	-0.214	0.019	50	HLA-A02:01	0.071	0.015	-0.214	0.034	50	HLA-A03:01	0.06	0.031	-0.214	0.028	50	HLA-A11:01	0.107	0.156	-0.214	0.083	32	HLA-A24:02	0.024	0.013	-0.214	-0.002	50	HLA-A26:01	0.288	0.095	-0.214	0.207	3	0
408	VIEKMNTQF	Sequence	HLA-A01:01	0.112	0.089	-0.397	0.057	50	HLA-A02:01	0.067	0.007	-0.397	0.011	50	HLA-A03:01	0.067	0.003	-0.397	0.01	50	HLA-A11:01	0.069	0.006	-0.397	0.012	50	HLA-A24:02	0.161	0.047	-0.397	0.087	20	HLA-A26:01	0.069	0.012	-0.397	0.013	50	0
409	IEKMNTQFT	Sequence	HLA-A01:01	0.045	0.011	-0.246	0.01	50	HLA-A02:01	0.036	0.013	-0.246	0.004	50	HLA-A03:01	0.04	0.003	-0.246	0.005	50	HLA-A11:01	0.041	0.005	-0.246	0.007	50	HLA-A24:02	0.022	0.009	-0.246	-0.007	50	HLA-A26:01	0.04	0.005	-0.246	0.006	50	0
410	EKMNTQFTA	Sequence	HLA-A01:01	0.052	0.006	-0.013	0.038	50	HLA-A02:01	0.058	0.026	-0.013	0.046	50	HLA-A03:01	0.039	0.003	-0.013	0.028	50	HLA-A11:01	0.048	0.006	-0.013	0.035	50	HLA-A24:02	0.021	0.011	-0.013	0.016	50	HLA-A26:01	0.049	0.018	-0.013	0.038	50	0
411	KMNTQFTAV	Sequence	HLA-A01:01	0.091	0.008	0.09	0.078	20	HLA-A02:01	0.726	0.657	0.09	0.651	0.8	HLA-A03:01	0.235	0.024	0.09	0.187	5	HLA-A11:01	0.131	0.007	0.09	0.107	15	HLA-A24:02	0.093	0.028	0.09	0.082	20	HLA-A26:01	0.063	0.004	0.09	0.056	32	1
412	MNTQFTAVG	Sequence	HLA-A01:01	0.053	0.008	0.104	0.051	50	HLA-A02:01	0.041	0.011	0.104	0.043	50	HLA-A03:01	0.046	0.003	0.104	0.045	50	HLA-A11:01	0.051	0.008	0.104	0.049	50	HLA-A24:02	0.021	0.01	0.104	0.028	50	HLA-A26:01	0.042	0.007	0.104	0.043	50	0
413	NTQFTAVGK	Sequence	HLA-A01:01	0.104	0.012	0.209	0.1	9	HLA-A02:01	0.042	0.004	0.209	0.053	50	HLA-A03:01	0.285	0.107	0.209	0.249	3	HLA-A11:01	0.552	0.563	0.209	0.519	1.5	HLA-A24:02	0.03	0.004	0.209	0.044	50	HLA-A26:01	0.069	0.008	0.209	0.073	20	1
414	TQFTAVGKE	Sequence	HLA-A01:01	0.043	0.004	0.057	0.038	50	HLA-A02:01	0.043	0.007	0.057	0.039	50	HLA-A03:01	0.057	0.013	0.057	0.05	50	HLA-A11:01	0.071	0.042	0.057	0.065	50	HLA-A24:02	0.017	0.006	0.057	0.019	50	HLA-A26:01	0.056	0.006	0.057	0.048	50	0
415	QFTAVGKEF	Sequence	HLA-A01:01	0.052	0.006	0.001	0.04	50	HLA-A02:01	0.042	0.005	0.001	0.032	50	HLA-A03:01	0.044	0.001	0.001	0.033	50	HLA-A11:01	0.047	0.002	0.001	0.035	50	HLA-A24:02	0.255	0.223	0.001	0.224	4	HLA-A26:01	0.067	0.02	0.001	0.053	50	0
416	FTAVGKEFN	Sequence	HLA-A01:01	0.082	0.055	0.037	0.073	20	HLA-A02:01	0.044	0.014	0.037	0.038	50	HLA-A03:01	0.044	0.005	0.037	0.037	50	HLA-A11:01	0.057	0.011	0.037	0.048	50	HLA-A24:02	0.018	0.004	0.037	0.018	50	HLA-A26:01	0.051	0.01	0.037	0.043	50	0
417	TAVGKEFNH	Sequence	HLA-A01:01	0.054	0.018	0.027	0.046	50	HLA-A02:01	0.037	0.006	0.027	0.031	50	HLA-A03:01	0.08	0.005	0.027	0.063	32	HLA-A11:01	0.134	0.02	0.027	0.105	15	HLA-A24:02	0.015	0.005	0.027	0.015	50	HLA-A26:01	0.057	0.007	0.027	0.046	50	0
418	AVGKEFNHL	Sequence	HLA-A01:01	0.059	0.005	0.015	0.046	50	HLA-A02:01	0.14	0.049	0.015	0.113	20	HLA-A03:01	0.059	0.007	0.015	0.046	50	HLA-A11:01	0.068	0.021	0.015	0.055	50	HLA-A24:02	0.106	0.014	0.015	0.082	20	HLA-A26:01	0.07	0.016	0.015	0.056	32	0
419	VGKEFNHLE	Sequence	HLA-A01:01	0.049	0.011	0.159	0.054	50	HLA-A02:01	0.032	0.006	0.159	0.041	50	HLA-A03:01	0.045	0.004	0.159	0.05	50	HLA-A11:01	0.056	0.01	0.159	0.059	50	HLA-A24:02	0.019	0.029	0.159	0.035	50	HLA-A26:01	0.031	0.008	0.159	0.04	50	0
420	GKEFNHLEK	Sequence	HLA-A01:01	0.054	0.019	0.224	0.065	32	HLA-A02:01	0.03	0.004	0.224	0.045	50	HLA-A03:01	0.079	0.045	0.224	0.088	20	HLA-A11:01	0.104	0.059	0.224	0.109	15	HLA-A24:02	0.015	0.003	0.224	0.034	50	HLA-A26:01	0.033	0.003	0.224	0.047	50	0
421	KEFNHLEKR	Sequence	HLA-A01:01	0.041	0.006	0.011	0.032	50	HLA-A02:01	0.042	0.015	0.011	0.035	50	HLA-A03:01	0.106	0.1	0.011	0.096	15	HLA-A11:01	0.101	0.415	0.011	0.142	10	HLA-A24:02	0.028	0.006	0.011	0.023	50	HLA-A26:01	0.035	0.004	0.011	0.028	50	0
422	EFNHLEKRI	Sequence	HLA-A01:01	0.052	0.006	-0.038	0.036	50	HLA-A02:01	0.035	0.008	-0.038	0.023	50	HLA-A03:01	0.04	0.001	-0.038	0.026	50	HLA-A11:01	0.042	0.002	-0.038	0.028	50	HLA-A24:02	0.067	0.011	-0.038	0.048	50	HLA-A26:01	0.038	0.01	-0.038	0.026	50	0
423	FNHLEKRIE	Sequence	HLA-A01:01	0.043	0.006	0.015	0.034	50	HLA-A02:01	0.026	0.005	0.015	0.022	50	HLA-A03:01	0.035	0.001	0.015	0.028	50	HLA-A11:01	0.038	0.003	0.015	0.03	50	HLA-A24:02	0.009	0.003	0.015	0.009	50	HLA-A26:01	0.035	0.004	0.015	0.028	50	0
424	NHLEKRIEN	Sequence	HLA-A01:01	0.04	0.006	0.107	0.041	50	HLA-A02:01	0.032	0.007	0.107	0.036	50	HLA-A03:01	0.035	0.003	0.107	0.037	50	HLA-A11:01	0.039	0.008	0.107	0.041	50	HLA-A24:02	0.011	0.008	0.107	0.02	50	HLA-A26:01	0.029	0.003	0.107	0.033	50	0
425	HLEKRIENL	Sequence	HLA-A01:01	0.07	0.006	0.072	0.06	32	HLA-A02:01	0.244	0.097	0.072	0.203	10	HLA-A03:01	0.062	0.002	0.072	0.053	50	HLA-A11:01	0.053	0.003	0.072	0.047	50	HLA-A24:02	0.059	0.011	0.072	0.053	32	HLA-A26:01	0.068	0.012	0.072	0.059	32	0
426	LEKRIENLN	Sequence	HLA-A01:01	0.041	0.007	0.194	0.051	50	HLA-A02:01	0.028	0.006	0.194	0.041	50	HLA-A03:01	0.036	0.003	0.194	0.047	50	HLA-A11:01	0.039	0.004	0.194	0.049	50	HLA-A24:02	0.013	0.007	0.194	0.03	50	HLA-A26:01	0.03	0.005	0.194	0.042	50	0
427	EKRIENLNK	Sequence	HLA-A01:01	0.043	0.007	0.229	0.056	50	HLA-A02:01	0.023	0.004	0.229	0.041	50	HLA-A03:01	0.053	0.013	0.229	0.064	32	HLA-A11:01	0.052	0.006	0.229	0.062	50	HLA-A24:02	0.008	0.003	0.229	0.029	50	HLA-A26:01	0.038	0.01	0.229	0.053	50	0
428	KRIENLNKK	Sequence	HLA-A01:01	0.044	0.005	-0.004	0.033	50	HLA-A02:01	0.038	0.007	-0.004	0.029	50	HLA-A03:01	0.113	0.192	-0.004	0.114	15	HLA-A11:01	0.116	0.187	-0.004	0.115	15	HLA-A24:02	0.029	0.011	-0.004	0.023	50	HLA-A26:01	0.042	0.008	-0.004	0.032	50	0
429	RIENLNKKV	Sequence	HLA-A01:01	0.068	0.024	-0.299	0.024	50	HLA-A02:01	0.098	0.086	-0.299	0.056	50	HLA-A03:01	0.065	0.002	-0.299	0.019	50	HLA-A11:01	0.057	0.006	-0.299	0.013	50	HLA-A24:02	0.022	0.005	-0.299	-0.013	50	HLA-A26:01	0.039	0.005	-0.299	0	50	0
430	IENLNKKVD	Sequence	HLA-A01:01	0.037	0.006	-0.38	-0.01	50	HLA-A02:01	0.026	0.005	-0.38	-0.018	50	HLA-A03:01	0.034	0.003	-0.38	-0.012	50	HLA-A11:01	0.036	0.003	-0.38	-0.011	50	HLA-A24:02	0.009	0.005	-0.38	-0.031	50	HLA-A26:01	0.027	0.003	-0.38	-0.018	50	0
431	ENLNKKVDD	Sequence	HLA-A01:01	0.039	0.006	-0.375	-0.008	50	HLA-A02:01	0.024	0.005	-0.375	-0.019	50	HLA-A03:01	0.034	0.002	-0.375	-0.012	50	HLA-A11:01	0.038	0.007	-0.375	-0.008	50	HLA-A24:02	0.007	0.003	-0.375	-0.032	50	HLA-A26:01	0.03	0.009	-0.375	-0.014	50	0
432	NLNKKVDDG	Sequence	HLA-A01:01	0.045	0.009	-0.359	-0.001	50	HLA-A02:01	0.045	0.018	-0.359	0	50	HLA-A03:01	0.037	0.005	-0.359	-0.008	50	HLA-A11:01	0.039	0.008	-0.359	-0.006	50	HLA-A24:02	0.01	0.005	-0.359	-0.028	50	HLA-A26:01	0.035	0.006	-0.359	-0.009	50	0
433	LNKKVDDGF	Sequence	HLA-A01:01	0.052	0.007	-0.187	0.021	50	HLA-A02:01	0.035	0.005	-0.187	0.008	50	HLA-A03:01	0.037	0.001	-0.187	0.009	50	HLA-A11:01	0.041	0.003	-0.187	0.012	50	HLA-A24:02	0.047	0.014	-0.187	0.018	50	HLA-A26:01	0.053	0.008	-0.187	0.022	50	0
434	NKKVDDGFL	Sequence	HLA-A01:01	0.044	0.004	0.111	0.044	50	HLA-A02:01	0.03	0.005	0.111	0.034	50	HLA-A03:01	0.036	0.001	0.111	0.038	50	HLA-A11:01	0.038	0.002	0.111	0.04	50	HLA-A24:02	0.012	0.004	0.111	0.021	50	HLA-A26:01	0.044	0.006	0.111	0.045	50	0
435	KKVDDGFLD	Sequence	HLA-A01:01	0.041	0.006	0.182	0.05	50	HLA-A02:01	0.035	0.011	0.182	0.046	50	HLA-A03:01	0.038	0.007	0.182	0.047	50	HLA-A11:01	0.041	0.01	0.182	0.05	50	HLA-A24:02	0.011	0.015	0.182	0.029	50	HLA-A26:01	0.029	0.008	0.182	0.041	50	0
436	KVDDGFLDI	Sequence	HLA-A01:01	0.177	0.105	0.176	0.165	3	HLA-A02:01	0.352	0.067	0.176	0.289	6	HLA-A03:01	0.079	0.023	0.176	0.08	20	HLA-A11:01	0.104	0.027	0.176	0.099	20	HLA-A24:02	0.086	0.01	0.176	0.083	20	HLA-A26:01	0.051	0.005	0.176	0.056	32	0
437	VDDGFLDIW	Sequence	HLA-A01:01	0.097	0.033	0.241	0.101	9	HLA-A02:01	0.04	0.007	0.241	0.055	50	HLA-A03:01	0.037	0.001	0.241	0.052	50	HLA-A11:01	0.044	0.003	0.241	0.057	50	HLA-A24:02	0.069	0.01	0.241	0.077	20	HLA-A26:01	0.036	0.003	0.241	0.051	50	0
438	DDGFLDIWT	Sequence	HLA-A01:01	0.046	0.007	0.381	0.073	20	HLA-A02:01	0.032	0.005	0.381	0.063	50	HLA-A03:01	0.03	0.001	0.381	0.06	50	HLA-A11:01	0.036	0.003	0.381	0.065	32	HLA-A24:02	0.009	0.003	0.381	0.045	50	HLA-A26:01	0.034	0.003	0.381	0.064	32	0
439	DGFLDIWTY	Sequence	HLA-A01:01	0.094	0.016	0.383	0.11	7	HLA-A02:01	0.037	0.005	0.383	0.066	32	HLA-A03:01	0.047	0.001	0.383	0.073	32	HLA-A11:01	0.07	0.005	0.383	0.091	20	HLA-A24:02	0.042	0.007	0.383	0.071	32	HLA-A26:01	0.137	0.011	0.383	0.141	5	0
440	GFLDIWTYN	Sequence	HLA-A01:01	0.046	0.008	0.387	0.074	20	HLA-A02:01	0.052	0.019	0.387	0.08	32	HLA-A03:01	0.045	0.01	0.387	0.074	32	HLA-A11:01	0.069	0.009	0.387	0.091	20	HLA-A24:02	0.051	0.027	0.387	0.081	20	HLA-A26:01	0.036	0.005	0.387	0.066	32	0
441	FLDIWTYNA	Sequence	HLA-A01:01	0.36	0.067	0.386	0.316	0.8	HLA-A02:01	0.849	0.669	0.386	0.774	0.1	HLA-A03:01	0.074	0.002	0.386	0.094	15	HLA-A11:01	0.071	0.003	0.386	0.092	20	HLA-A24:02	0.049	0.005	0.386	0.076	20	HLA-A26:01	0.053	0.003	0.386	0.078	15	2
442	LDIWTYNAE	Sequence	HLA-A01:01	0.045	0.007	0.318	0.066	32	HLA-A02:01	0.034	0.007	0.318	0.058	50	HLA-A03:01	0.035	0.002	0.318	0.058	50	HLA-A11:01	0.043	0.025	0.318	0.068	32	HLA-A24:02	0.02	0.03	0.318	0.051	32	HLA-A26:01	0.044	0.006	0.318	0.065	32	0
443	DIWTYNAEL	Sequence	HLA-A01:01	0.068	0.01	0.193	0.071	20	HLA-A02:01	0.289	0.068	0.193	0.244	8	HLA-A03:01	0.049	0.001	0.193	0.056	50	HLA-A11:01	0.055	0.004	0.193	0.061	50	HLA-A24:02	0.054	0.014	0.193	0.061	32	HLA-A26:01	0.156	0.027	0.193	0.139	6	0
444	IWTYNAELL	Sequence	HLA-A01:01	0.063	0.009	0.117	0.06	32	HLA-A02:01	0.083	0.026	0.117	0.077	32	HLA-A03:01	0.048	0.001	0.117	0.047	50	HLA-A11:01	0.053	0.003	0.117	0.051	50	HLA-A24:02	0.393	0.355	0.117	0.359	1.5	HLA-A26:01	0.043	0.004	0.117	0.044	50	1
445	WTYNAELLV	Sequence	HLA-A01:01	0.244	0.027	0.109	0.196	2	HLA-A02:01	0.447	0.244	0.109	0.381	4	HLA-A03:01	0.121	0.014	0.109	0.103	15	HLA-A11:01	0.141	0.024	0.109	0.119	15	HLA-A24:02	0.097	0.006	0.109	0.084	20	HLA-A26:01	0.152	0.024	0.109	0.127	6	1
446	TYNAELLVL	Sequence	HLA-A01:01	0.059	0.005	0.139	0.058	32	HLA-A02:01	0.065	0.019	0.139	0.065	32	HLA-A03:01	0.062	0.002	0.139	0.06	50	HLA-A11:01	0.058	0.002	0.139	0.057	50	HLA-A24:02	0.488	0.419	0.139	0.442	0.8	HLA-A26:01	0.058	0.004	0.139	0.057	32	1
447	YNAELLVLL	Sequence	HLA-A01:01	0.113	0.009	0.121	0.097	10	HLA-A02:01	0.32	0.26	0.121	0.291	6	HLA-A03:01	0.06	0.001	0.121	0.057	50	HLA-A11:01	0.064	0.003	0.121	0.06	50	HLA-A24:02	0.186	0.097	0.121	0.165	6	HLA-A26:01	0.152	0.033	0.121	0.13	6	0
448	NAELLVLLE	Sequence	HLA-A01:01	0.097	0.037	0.034	0.081	15	HLA-A02:01	0.034	0.004	0.034	0.029	50	HLA-A03:01	0.042	0.003	0.034	0.035	50	HLA-A11:01	0.056	0.013	0.034	0.047	50	HLA-A24:02	0.014	0.007	0.034	0.015	50	HLA-A26:01	0.043	0.004	0.034	0.036	50	0
449	AELLVLLEN	Sequence	HLA-A01:01	0.041	0.006	0.064	0.038	50	HLA-A02:01	0.045	0.016	0.064	0.042	50	HLA-A03:01	0.036	0.009	0.064	0.034	50	HLA-A11:01	0.045	0.021	0.064	0.043	50	HLA-A24:02	0.018	0.007	0.064	0.021	50	HLA-A26:01	0.034	0.003	0.064	0.032	50	0
450	ELLVLLENE	Sequence	HLA-A01:01	0.046	0.006	0.097	0.045	50	HLA-A02:01	0.043	0.018	0.097	0.044	50	HLA-A03:01	0.035	0.004	0.097	0.036	50	HLA-A11:01	0.043	0.006	0.097	0.042	50	HLA-A24:02	0.014	0.005	0.097	0.021	50	HLA-A26:01	0.046	0.012	0.097	0.046	50	0
451	LLVLLENER	Sequence	HLA-A01:01	0.05	0.009	0.139	0.052	50	HLA-A02:01	0.068	0.013	0.139	0.066	32	HLA-A03:01	0.105	0.006	0.139	0.093	15	HLA-A11:01	0.124	0.057	0.139	0.115	15	HLA-A24:02	0.021	0.004	0.139	0.03	50	HLA-A26:01	0.043	0.005	0.139	0.047	50	0
452	LVLLENERT	Sequence	HLA-A01:01	0.049	0.016	0.191	0.058	50	HLA-A02:01	0.07	0.045	0.191	0.078	32	HLA-A03:01	0.038	0.002	0.191	0.048	50	HLA-A11:01	0.044	0.007	0.191	0.053	50	HLA-A24:02	0.018	0.006	0.191	0.033	50	HLA-A26:01	0.033	0.005	0.191	0.044	50	0
453	VLLENERTL	Sequence	HLA-A01:01	0.051	0.004	0.251	0.063	32	HLA-A02:01	0.469	0.548	0.251	0.46	3	HLA-A03:01	0.061	0.003	0.251	0.071	32	HLA-A11:01	0.049	0.003	0.251	0.062	50	HLA-A24:02	0.102	0.019	0.251	0.104	15	HLA-A26:01	0.038	0.004	0.251	0.054	50	0
454	LLENERTLD	Sequence	HLA-A01:01	0.06	0.019	0.198	0.067	32	HLA-A02:01	0.03	0.017	0.198	0.045	50	HLA-A03:01	0.046	0.006	0.198	0.055	50	HLA-A11:01	0.044	0.009	0.198	0.054	50	HLA-A24:02	0.01	0.004	0.198	0.028	50	HLA-A26:01	0.033	0.004	0.198	0.045	50	0
455	LENERTLDY	Sequence	HLA-A01:01	0.175	0.153	0.189	0.173	3	HLA-A02:01	0.038	0.005	0.189	0.048	50	HLA-A03:01	0.094	0.008	0.189	0.09	20	HLA-A11:01	0.08	0.006	0.189	0.079	32	HLA-A24:02	0.022	0.007	0.189	0.036	50	HLA-A26:01	0.096	0.015	0.189	0.092	15	0
456	ENERTLDYH	Sequence	HLA-A01:01	0.076	0.054	0.129	0.078	20	HLA-A02:01	0.024	0.004	0.129	0.031	50	HLA-A03:01	0.036	0.003	0.129	0.04	50	HLA-A11:01	0.049	0.007	0.129	0.05	50	HLA-A24:02	0.009	0.005	0.129	0.02	50	HLA-A26:01	0.064	0.027	0.129	0.065	32	0
457	NERTLDYHD	Sequence	HLA-A01:01	0.04	0.005	0.082	0.039	50	HLA-A02:01	0.028	0.005	0.082	0.03	50	HLA-A03:01	0.029	0.002	0.082	0.03	50	HLA-A11:01	0.036	0.004	0.082	0.035	50	HLA-A24:02	0.007	0.004	0.082	0.014	50	HLA-A26:01	0.029	0.004	0.082	0.03	50	0
458	ERTLDYHDS	Sequence	HLA-A01:01	0.042	0.005	0.06	0.038	50	HLA-A02:01	0.027	0.004	0.06	0.027	50	HLA-A03:01	0.03	0.001	0.06	0.028	50	HLA-A11:01	0.036	0.003	0.06	0.033	50	HLA-A24:02	0.01	0.004	0.06	0.014	50	HLA-A26:01	0.034	0.009	0.06	0.033	50	0
459	RTLDYHDSN	Sequence	HLA-A01:01	0.052	0.018	-0.032	0.038	50	HLA-A02:01	0.05	0.021	-0.032	0.037	50	HLA-A03:01	0.054	0.06	-0.032	0.046	50	HLA-A11:01	0.105	0.518	-0.032	0.157	9	HLA-A24:02	0.024	0.008	-0.032	0.016	50	HLA-A26:01	0.033	0.006	-0.032	0.022	50	0
460	TLDYHDSNV	Sequence	HLA-A01:01	0.154	0.06	-0.088	0.115	7	HLA-A02:01	0.538	0.538	-0.088	0.475	3	HLA-A03:01	0.071	0.002	-0.088	0.044	50	HLA-A11:01	0.065	0.003	-0.088	0.04	50	HLA-A24:02	0.026	0.004	-0.088	0.011	50	HLA-A26:01	0.064	0.003	-0.088	0.039	50	0
461	LDYHDSNVK	Sequence	HLA-A01:01	0.05	0.005	-0.084	0.029	50	HLA-A02:01	0.035	0.006	-0.084	0.018	50	HLA-A03:01	0.147	0.082	-0.084	0.113	15	HLA-A11:01	0.119	0.09	-0.084	0.094	20	HLA-A24:02	0.017	0.004	-0.084	0.005	50	HLA-A26:01	0.036	0.003	-0.084	0.019	50	0
462	DYHDSNVKN	Sequence	HLA-A01:01	0.041	0.007	-0.226	0.009	50	HLA-A02:01	0.025	0.005	-0.226	-0.003	50	HLA-A03:01	0.032	0.002	-0.226	0.001	50	HLA-A11:01	0.038	0.004	-0.226	0.006	50	HLA-A24:02	0.035	0.034	-0.226	0.009	50	HLA-A26:01	0.03	0.01	-0.226	0.001	50	0
463	YHDSNVKNL	Sequence	HLA-A01:01	0.077	0.016	-0.312	0.028	50	HLA-A02:01	0.07	0.017	-0.312	0.023	50	HLA-A03:01	0.042	0.001	-0.312	0	50	HLA-A11:01	0.043	0.002	-0.312	0.001	50	HLA-A24:02	0.066	0.01	-0.312	0.019	50	HLA-A26:01	0.042	0.005	-0.312	0.001	50	0
464	HDSNVKNLY	Sequence	HLA-A01:01	0.121	0.043	-0.235	0.073	20	HLA-A02:01	0.034	0.005	-0.235	0.002	50	HLA-A03:01	0.082	0.002	-0.235	0.038	50	HLA-A11:01	0.075	0.008	-0.235	0.033	50	HLA-A24:02	0.025	0.015	-0.235	-0.003	50	HLA-A26:01	0.106	0.027	-0.235	0.059	32	0
465	DSNVKNLYE	Sequence	HLA-A01:01	0.083	0.082	-0.188	0.056	50	HLA-A02:01	0.03	0.004	-0.188	0.004	50	HLA-A03:01	0.045	0.013	-0.188	0.017	50	HLA-A11:01	0.062	0.015	-0.188	0.029	50	HLA-A24:02	0.011	0.004	-0.188	-0.01	50	HLA-A26:01	0.054	0.007	-0.188	0.022	50	0
466	SNVKNLYEK	Sequence	HLA-A01:01	0.059	0.008	-0.165	0.028	50	HLA-A02:01	0.044	0.007	-0.165	0.017	50	HLA-A03:01	0.133	0.03	-0.165	0.087	20	HLA-A11:01	0.365	0.375	-0.165	0.314	4	HLA-A24:02	0.044	0.01	-0.165	0.018	50	HLA-A26:01	0.061	0.008	-0.165	0.03	50	0
467	NVKNLYEKV	Sequence	HLA-A01:01	0.062	0.017	-0.132	0.035	50	HLA-A02:01	0.091	0.033	-0.132	0.059	50	HLA-A03:01	0.053	0.002	-0.132	0.026	50	HLA-A11:01	0.065	0.008	-0.132	0.036	50	HLA-A24:02	0.051	0.013	-0.132	0.027	50	HLA-A26:01	0.126	0.026	-0.132	0.084	15	0
468	VKNLYEKVR	Sequence	HLA-A01:01	0.04	0.007	-0.08	0.023	50	HLA-A02:01	0.028	0.005	-0.08	0.014	50	HLA-A03:01	0.053	0.006	-0.08	0.032	50	HLA-A11:01	0.048	0.006	-0.08	0.028	50	HLA-A24:02	0.01	0.003	-0.08	0	50	HLA-A26:01	0.028	0.003	-0.08	0.013	50	0
469	KNLYEKVRS	Sequence	HLA-A01:01	0.04	0.006	-0.048	0.026	50	HLA-A02:01	0.035	0.012	-0.048	0.023	50	HLA-A03:01	0.043	0.005	-0.048	0.028	50	HLA-A11:01	0.048	0.007	-0.048	0.032	50	HLA-A24:02	0.014	0.005	-0.048	0.006	50	HLA-A26:01	0.026	0.003	-0.048	0.015	50	0
470	NLYEKVRSQ	Sequence	HLA-A01:01	0.048	0.005	-0.125	0.024	50	HLA-A02:01	0.137	0.042	-0.125	0.096	32	HLA-A03:01	0.076	0.085	-0.125	0.057	50	HLA-A11:01	0.052	0.018	-0.125	0.029	50	HLA-A24:02	0.013	0.004	-0.125	-0.002	50	HLA-A26:01	0.068	0.011	-0.125	0.04	50	0
471	LYEKVRSQL	Sequence	HLA-A01:01	0.058	0.006	-0.303	0.014	50	HLA-A02:01	0.048	0.008	-0.303	0.007	50	HLA-A03:01	0.048	0.001	-0.303	0.005	50	HLA-A11:01	0.048	0.003	-0.303	0.006	50	HLA-A24:02	0.339	0.497	-0.303	0.3	2	HLA-A26:01	0.044	0.004	-0.303	0.003	50	1
472	YEKVRSQLK	Sequence	HLA-A01:01	0.052	0.007	-0.238	0.016	50	HLA-A02:01	0.03	0.005	-0.238	-0.001	50	HLA-A03:01	0.086	0.01	-0.238	0.041	50	HLA-A11:01	0.074	0.024	-0.238	0.035	50	HLA-A24:02	0.034	0.006	-0.238	0.002	50	HLA-A26:01	0.052	0.008	-0.238	0.016	50	0
473	EKVRSQLKN	Sequence	HLA-A01:01	0.039	0.011	-0.34	-0.003	50	HLA-A02:01	0.024	0.004	-0.34	-0.016	50	HLA-A03:01	0.034	0.005	-0.34	-0.008	50	HLA-A11:01	0.037	0.005	-0.34	-0.006	50	HLA-A24:02	0.007	0.005	-0.34	-0.028	50	HLA-A26:01	0.037	0.151	-0.34	0.018	50	0
474	KVRSQLKNN	Sequence	HLA-A01:01	0.041	0.007	-0.459	-0.014	50	HLA-A02:01	0.03	0.009	-0.459	-0.022	50	HLA-A03:01	0.074	0.045	-0.459	0.016	50	HLA-A11:01	0.053	0.005	-0.459	-0.006	50	HLA-A24:02	0.01	0.003	-0.459	-0.038	50	HLA-A26:01	0.033	0.017	-0.459	-0.019	50	0
475	VRSQLKNNA	Sequence	HLA-A01:01	0.051	0.008	-0.393	0	50	HLA-A02:01	0.033	0.009	-0.393	-0.013	50	HLA-A03:01	0.037	0.003	-0.393	-0.011	50	HLA-A11:01	0.041	0.003	-0.393	-0.008	50	HLA-A24:02	0.013	0.005	-0.393	-0.029	50	HLA-A26:01	0.029	0.003	-0.393	-0.017	50	0
476	RSQLKNNAK	Sequence	HLA-A01:01	0.087	0.006	-0.247	0.041	50	HLA-A02:01	0.037	0.004	-0.247	0.003	50	HLA-A03:01	0.348	0.252	-0.247	0.273	3	HLA-A11:01	0.54	0.785	-0.247	0.501	1.5	HLA-A24:02	0.036	0.004	-0.247	0.003	50	HLA-A26:01	0.041	0.003	-0.247	0.006	50	1
477	SQLKNNAKE	Sequence	HLA-A01:01	0.042	0.005	-0.326	-0.001	50	HLA-A02:01	0.041	0.012	-0.326	0	50	HLA-A03:01	0.045	0.012	-0.326	0.003	50	HLA-A11:01	0.056	0.022	-0.326	0.012	50	HLA-A24:02	0.025	0.019	-0.326	-0.011	50	HLA-A26:01	0.037	0.005	-0.326	-0.004	50	0
478	QLKNNAKEI	Sequence	HLA-A01:01	0.046	0.007	-0.169	0.018	50	HLA-A02:01	0.079	0.067	-0.169	0.052	50	HLA-A03:01	0.052	0.003	-0.169	0.022	50	HLA-A11:01	0.046	0.003	-0.169	0.018	50	HLA-A24:02	0.043	0.008	-0.169	0.016	50	HLA-A26:01	0.046	0.016	-0.169	0.02	50	0
479	LKNNAKEIG	Sequence	HLA-A01:01	0.038	0.009	-0.011	0.028	50	HLA-A02:01	0.028	0.01	-0.011	0.021	50	HLA-A03:01	0.037	0.003	-0.011	0.027	50	HLA-A11:01	0.039	0.003	-0.011	0.028	50	HLA-A24:02	0.009	0.006	-0.011	0.007	50	HLA-A26:01	0.029	0.003	-0.011	0.021	50	0
480	KNNAKEIGN	Sequence	HLA-A01:01	0.041	0.006	0.054	0.037	50	HLA-A02:01	0.032	0.011	0.054	0.031	50	HLA-A03:01	0.051	0.076	0.054	0.055	50	HLA-A11:01	0.046	0.01	0.054	0.041	50	HLA-A24:02	0.007	0.004	0.054	0.011	50	HLA-A26:01	0.028	0.004	0.054	0.027	50	0
481	NNAKEIGNG	Sequence	HLA-A01:01	0.042	0.006	0.043	0.036	50	HLA-A02:01	0.03	0.005	0.043	0.027	50	HLA-A03:01	0.034	0.002	0.043	0.03	50	HLA-A11:01	0.04	0.003	0.043	0.034	50	HLA-A24:02	0.011	0.005	0.043	0.013	50	HLA-A26:01	0.045	0.018	0.043	0.04	50	0
482	NAKEIGNGC	Sequence	HLA-A01:01	0.047	0.006	0.207	0.056	50	HLA-A02:01	0.036	0.006	0.207	0.048	50	HLA-A03:01	0.035	0.002	0.207	0.047	50	HLA-A11:01	0.04	0.004	0.207	0.051	50	HLA-A24:02	0.011	0.007	0.207	0.03	50	HLA-A26:01	0.052	0.013	0.207	0.061	32	0
483	AKEIGNGCF	Sequence	HLA-A01:01	0.054	0.006	0.19	0.06	32	HLA-A02:01	0.033	0.005	0.19	0.044	50	HLA-A03:01	0.038	0.001	0.19	0.047	50	HLA-A11:01	0.041	0.003	0.19	0.05	50	HLA-A24:02	0.028	0.005	0.19	0.041	50	HLA-A26:01	0.045	0.005	0.19	0.053	50	0
484	KEIGNGCFE	Sequence	HLA-A01:01	0.043	0.004	0.126	0.045	50	HLA-A02:01	0.035	0.011	0.126	0.04	50	HLA-A03:01	0.042	0.046	0.126	0.051	50	HLA-A11:01	0.044	0.013	0.126	0.047	50	HLA-A24:02	0.018	0.024	0.126	0.03	50	HLA-A26:01	0.036	0.006	0.126	0.04	50	0
485	EIGNGCFEF	Sequence	HLA-A01:01	0.087	0.013	0.144	0.081	15	HLA-A02:01	0.076	0.012	0.144	0.073	32	HLA-A03:01	0.05	0.001	0.144	0.052	50	HLA-A11:01	0.062	0.006	0.144	0.061	50	HLA-A24:02	0.185	0.023	0.144	0.155	7	HLA-A26:01	0.189	0.083	0.144	0.168	4	0
486	IGNGCFEFY	Sequence	HLA-A01:01	0.159	0.135	0.243	0.164	3	HLA-A02:01	0.054	0.006	0.243	0.065	32	HLA-A03:01	0.156	0.004	0.243	0.14	8	HLA-A11:01	0.206	0.004	0.243	0.177	8	HLA-A24:02	0.075	0.013	0.243	0.082	20	HLA-A26:01	0.076	0.006	0.243	0.082	15	0
487	GNGCFEFYH	Sequence	HLA-A01:01	0.058	0.015	0.262	0.072	20	HLA-A02:01	0.042	0.01	0.262	0.059	50	HLA-A03:01	0.079	0.011	0.262	0.086	20	HLA-A11:01	0.145	0.04	0.262	0.14	15	HLA-A24:02	0.017	0.004	0.262	0.039	50	HLA-A26:01	0.032	0.004	0.262	0.051	50	0
488	NGCFEFYHK	Sequence	HLA-A01:01	0.051	0.009	0.324	0.072	20	HLA-A02:01	0.039	0.004	0.324	0.062	50	HLA-A03:01	0.113	0.017	0.324	0.119	10	HLA-A11:01	0.296	0.344	0.324	0.306	4	HLA-A24:02	0.028	0.006	0.324	0.054	32	HLA-A26:01	0.032	0.003	0.324	0.057	32	0
489	GCFEFYHKC	Sequence	HLA-A01:01	0.044	0.005	0.151	0.048	50	HLA-A02:01	0.076	0.192	0.151	0.102	20	HLA-A03:01	0.041	0.009	0.151	0.047	50	HLA-A11:01	0.053	0.043	0.151	0.061	50	HLA-A24:02	0.023	0.018	0.151	0.035	50	HLA-A26:01	0.03	0.006	0.151	0.038	50	0
490	CFEFYHKCD	Sequence	HLA-A01:01	0.048	0.024	-0.036	0.036	50	HLA-A02:01	0.028	0.005	-0.036	0.018	50	HLA-A03:01	0.035	0.001	-0.036	0.022	50	HLA-A11:01	0.04	0.003	-0.036	0.026	50	HLA-A24:02	0.027	0.004	-0.036	0.017	50	HLA-A26:01	0.028	0.003	-0.036	0.018	50	0
491	FEFYHKCDN	Sequence	HLA-A01:01	0.042	0.005	-0.17	0.015	50	HLA-A02:01	0.035	0.012	-0.17	0.011	50	HLA-A03:01	0.035	0.002	-0.17	0.009	50	HLA-A11:01	0.037	0.01	-0.17	0.012	50	HLA-A24:02	0.009	0.004	-0.17	-0.01	50	HLA-A26:01	0.029	0.003	-0.17	0.005	50	0
492	EFYHKCDNT	Sequence	HLA-A01:01	0.049	0.006	-0.214	0.016	50	HLA-A02:01	0.036	0.009	-0.214	0.007	50	HLA-A03:01	0.038	0.002	-0.214	0.007	50	HLA-A11:01	0.045	0.004	-0.214	0.013	50	HLA-A24:02	0.025	0.006	-0.214	-0.002	50	HLA-A26:01	0.04	0.007	-0.214	0.009	50	0
493	FYHKCDNTC	Sequence	HLA-A01:01	0.045	0.005	-0.221	0.012	50	HLA-A02:01	0.045	0.015	-0.221	0.014	50	HLA-A03:01	0.036	0.001	-0.221	0.005	50	HLA-A11:01	0.038	0.003	-0.221	0.006	50	HLA-A24:02	0.186	0.056	-0.221	0.124	9	HLA-A26:01	0.035	0.003	-0.221	0.004	50	0
494	YHKCDNTCM	Sequence	HLA-A01:01	0.057	0.008	-0.107	0.033	50	HLA-A02:01	0.048	0.007	-0.107	0.026	50	HLA-A03:01	0.042	0.001	-0.107	0.021	50	HLA-A11:01	0.042	0.003	-0.107	0.021	50	HLA-A24:02	0.045	0.007	-0.107	0.024	50	HLA-A26:01	0.058	0.038	-0.107	0.038	50	0
495	HKCDNTCME	Sequence	HLA-A01:01	0.043	0.008	-0.113	0.022	50	HLA-A02:01	0.028	0.01	-0.113	0.011	50	HLA-A03:01	0.035	0.009	-0.113	0.016	50	HLA-A11:01	0.038	0.074	-0.113	0.029	50	HLA-A24:02	0.007	0.012	-0.113	-0.004	50	HLA-A26:01	0.033	0.009	-0.113	0.015	50	0
496	KCDNTCMES	Sequence	HLA-A01:01	0.06	0.194	-0.102	0.065	32	HLA-A02:01	0.045	0.049	-0.102	0.031	50	HLA-A03:01	0.043	0.074	-0.102	0.033	50	HLA-A11:01	0.049	0.232	-0.102	0.063	50	HLA-A24:02	0.014	0.004	-0.102	0.001	50	HLA-A26:01	0.026	0.004	-0.102	0.01	50	0
497	CDNTCMESV	Sequence	HLA-A01:01	0.077	0.011	-0.193	0.039	50	HLA-A02:01	0.069	0.046	-0.193	0.039	50	HLA-A03:01	0.048	0.002	-0.193	0.017	50	HLA-A11:01	0.054	0.003	-0.193	0.021	50	HLA-A24:02	0.042	0.006	-0.193	0.013	50	HLA-A26:01	0.05	0.005	-0.193	0.018	50	0
498	DNTCMESVK	Sequence	HLA-A01:01	0.053	0.006	-0.234	0.017	50	HLA-A02:01	0.026	0.004	-0.234	-0.004	50	HLA-A03:01	0.063	0.013	-0.234	0.025	50	HLA-A11:01	0.072	0.035	-0.234	0.035	50	HLA-A24:02	0.011	0.003	-0.234	-0.015	50	HLA-A26:01	0.05	0.005	-0.234	0.014	50	0
499	NTCMESVKN	Sequence	HLA-A01:01	0.056	0.029	-0.344	0.012	50	HLA-A02:01	0.03	0.009	-0.344	-0.011	50	HLA-A03:01	0.035	0.025	-0.344	-0.004	50	HLA-A11:01	0.052	0.083	-0.344	0.017	50	HLA-A24:02	0.012	0.005	-0.344	-0.025	50	HLA-A26:01	0.037	0.014	-0.344	-0.005	50	0
500	TCMESVKNG	Sequence	HLA-A01:01	0.039	0.007	-0.264	0.004	50	HLA-A02:01	0.041	0.014	-0.264	0.006	50	HLA-A03:01	0.034	0.005	-0.264	0	50	HLA-A11:01	0.043	0.023	-0.264	0.009	50	HLA-A24:02	0.013	0.009	-0.264	-0.015	50	HLA-A26:01	0.029	0.012	-0.264	-0.003	50	0
501	CMESVKNGT	Sequence	HLA-A01:01	0.068	0.007	-0.282	0.023	50	HLA-A02:01	0.077	0.013	-0.282	0.031	50	HLA-A03:01	0.05	0.003	-0.282	0.009	50	HLA-A11:01	0.049	0.004	-0.282	0.009	50	HLA-A24:02	0.017	0.005	-0.282	-0.015	50	HLA-A26:01	0.034	0.003	-0.282	-0.003	50	0
502	MESVKNGTY	Sequence	HLA-A01:01	0.105	0.028	-0.177	0.064	32	HLA-A02:01	0.037	0.005	-0.177	0.01	50	HLA-A03:01	0.069	0.002	-0.177	0.034	50	HLA-A11:01	0.058	0.003	-0.177	0.026	50	HLA-A24:02	0.024	0.005	-0.177	0.001	50	HLA-A26:01	0.098	0.012	-0.177	0.057	32	0
503	ESVKNGTYD	Sequence	HLA-A01:01	0.051	0.018	-0.147	0.026	50	HLA-A02:01	0.029	0.004	-0.147	0.007	50	HLA-A03:01	0.035	0.012	-0.147	0.013	50	HLA-A11:01	0.045	0.009	-0.147	0.02	50	HLA-A24:02	0.01	0.005	-0.147	-0.006	50	HLA-A26:01	0.073	0.088	-0.147	0.053	50	0
504	SVKNGTYDY	Sequence	HLA-A01:01	0.181	0.096	0.003	0.15	4	HLA-A02:01	0.051	0.006	0.003	0.039	50	HLA-A03:01	0.201	0.005	0.003	0.15	7	HLA-A11:01	0.347	0.026	0.003	0.261	5	HLA-A24:02	0.039	0.006	0.003	0.03	50	HLA-A26:01	0.347	0.075	0.003	0.269	1.5	1
505	VKNGTYDYP	Sequence	HLA-A01:01	0.04	0.011	0.083	0.04	50	HLA-A02:01	0.029	0.015	0.083	0.032	50	HLA-A03:01	0.037	0.019	0.083	0.039	50	HLA-A11:01	0.041	0.054	0.083	0.047	50	HLA-A24:02	0.011	0.019	0.083	0.019	50	HLA-A26:01	0.033	0.005	0.083	0.034	50	0
506	KNGTYDYPK	Sequence	HLA-A01:01	0.057	0.006	0.058	0.049	50	HLA-A02:01	0.045	0.007	0.058	0.04	50	HLA-A03:01	0.15	0.126	0.058	0.137	8	HLA-A11:01	0.351	0.592	0.058	0.36	3	HLA-A24:02	0.029	0.005	0.058	0.028	50	HLA-A26:01	0.031	0.003	0.058	0.029	50	0
507	NGTYDYPKY	Sequence	HLA-A01:01	0.08	0.079	-0.108	0.061	32	HLA-A02:01	0.036	0.004	-0.108	0.016	50	HLA-A03:01	0.052	0.001	-0.108	0.028	50	HLA-A11:01	0.062	0.003	-0.108	0.036	50	HLA-A24:02	0.017	0.007	-0.108	0.003	50	HLA-A26:01	0.075	0.019	-0.108	0.048	50	0
508	GTYDYPKYS	Sequence	HLA-A01:01	0.066	0.019	-0.177	0.034	50	HLA-A02:01	0.096	0.023	-0.177	0.057	50	HLA-A03:01	0.101	0.093	-0.177	0.072	32	HLA-A11:01	0.171	0.135	-0.177	0.13	15	HLA-A24:02	0.012	0.003	-0.177	-0.008	50	HLA-A26:01	0.043	0.01	-0.177	0.016	50	0
509	TYDYPKYSE	Sequence	HLA-A01:01	0.046	0.017	-0.31	0.006	50	HLA-A02:01	0.033	0.005	-0.31	-0.006	50	HLA-A03:01	0.036	0.001	-0.31	-0.004	50	HLA-A11:01	0.054	0.004	-0.31	0.01	50	HLA-A24:02	0.064	0.046	-0.31	0.024	50	HLA-A26:01	0.026	0.003	-0.31	-0.011	50	0
510	YDYPKYSEE	Sequence	HLA-A01:01	0.051	0.009	-0.307	0.008	50	HLA-A02:01	0.039	0.013	-0.307	0	50	HLA-A03:01	0.042	0.012	-0.307	0.002	50	HLA-A11:01	0.046	0.019	-0.307	0.006	50	HLA-A24:02	0.026	0.019	-0.307	-0.008	50	HLA-A26:01	0.05	0.006	-0.307	0.007	50	0
511	DYPKYSEEA	Sequence	HLA-A01:01	0.043	0.013	-0.237	0.01	50	HLA-A02:01	0.037	0.006	-0.237	0.005	50	HLA-A03:01	0.03	0.001	-0.237	-0.001	50	HLA-A11:01	0.037	0.003	-0.237	0.004	50	HLA-A24:02	0.128	0.135	-0.237	0.093	15	HLA-A26:01	0.041	0.005	-0.237	0.007	50	0
512	YPKYSEEAK	Sequence	HLA-A01:01	0.056	0.007	-0.033	0.039	50	HLA-A02:01	0.034	0.004	-0.033	0.023	50	HLA-A03:01	0.061	0.004	-0.033	0.042	50	HLA-A11:01	0.074	0.031	-0.033	0.056	50	HLA-A24:02	0.013	0.004	-0.033	0.007	50	HLA-A26:01	0.047	0.004	-0.033	0.032	50	0
513	PKYSEEAKL	Sequence	HLA-A01:01	0.04	0.004	-0.069	0.023	50	HLA-A02:01	0.026	0.012	-0.069	0.014	50	HLA-A03:01	0.037	0.001	-0.069	0.021	50	HLA-A11:01	0.038	0.003	-0.069	0.022	50	HLA-A24:02	0.018	0.005	-0.069	0.007	50	HLA-A26:01	0.028	0.005	-0.069	0.015	50	0
514	KYSEEAKLN	Sequence	HLA-A01:01	0.04	0.007	-0.007	0.03	50	HLA-A02:01	0.028	0.006	-0.007	0.021	50	HLA-A03:01	0.041	0.006	-0.007	0.031	50	HLA-A11:01	0.04	0.003	-0.007	0.029	50	HLA-A24:02	0.089	0.221	-0.007	0.101	15	HLA-A26:01	0.024	0.005	-0.007	0.018	50	0
515	YSEEAKLNR	Sequence	HLA-A01:01	0.111	0.058	-0.045	0.087	15	HLA-A02:01	0.036	0.006	-0.045	0.023	50	HLA-A03:01	0.08	0.009	-0.045	0.056	50	HLA-A11:01	0.168	0.08	-0.045	0.133	15	HLA-A24:02	0.027	0.004	-0.045	0.016	50	HLA-A26:01	0.05	0.005	-0.045	0.033	50	0
516	SEEAKLNRE	Sequence	HLA-A01:01	0.044	0.007	-0.124	0.021	50	HLA-A02:01	0.024	0.005	-0.124	0.006	50	HLA-A03:01	0.033	0.004	-0.124	0.013	50	HLA-A11:01	0.038	0.008	-0.124	0.017	50	HLA-A24:02	0.011	0.004	-0.124	-0.004	50	HLA-A26:01	0.034	0.005	-0.124	0.014	50	0
517	EEAKLNREE	Sequence	HLA-A01:01	0.041	0.006	-0.119	0.019	50	HLA-A02:01	0.025	0.004	-0.119	0.007	50	HLA-A03:01	0.032	0.003	-0.119	0.012	50	HLA-A11:01	0.035	0.004	-0.119	0.015	50	HLA-A24:02	0.009	0.005	-0.119	-0.004	50	HLA-A26:01	0.041	0.039	-0.119	0.025	50	0
518	EAKLNREEI	Sequence	HLA-A01:01	0.049	0.006	0.104	0.048	50	HLA-A02:01	0.033	0.005	0.104	0.036	50	HLA-A03:01	0.036	0.001	0.104	0.037	50	HLA-A11:01	0.043	0.003	0.104	0.043	50	HLA-A24:02	0.045	0.008	0.104	0.045	50	HLA-A26:01	0.072	0.009	0.104	0.065	32	0
519	AKLNREEID	Sequence	HLA-A01:01	0.037	0.005	0.297	0.058	50	HLA-A02:01	0.026	0.01	0.297	0.051	50	HLA-A03:01	0.033	0.004	0.297	0.055	50	HLA-A11:01	0.037	0.009	0.297	0.059	50	HLA-A24:02	0.007	0.004	0.297	0.036	50	HLA-A26:01	0.026	0.004	0.297	0.05	50	0
520	KLNREEIDG	Sequence	HLA-A01:01	0.043	0.005	0.367	0.069	32	HLA-A02:01	0.051	0.033	0.367	0.08	32	HLA-A03:01	0.058	0.07	0.367	0.091	20	HLA-A11:01	0.048	0.008	0.367	0.074	32	HLA-A24:02	0.013	0.004	0.367	0.047	50	HLA-A26:01	0.028	0.003	0.367	0.058	32	0
521	LNREEIDGV	Sequence	HLA-A01:01	0.058	0.006	0.379	0.082	15	HLA-A02:01	0.054	0.031	0.379	0.083	32	HLA-A03:01	0.042	0.001	0.379	0.069	32	HLA-A11:01	0.046	0.003	0.379	0.072	32	HLA-A24:02	0.016	0.004	0.379	0.05	50	HLA-A26:01	0.055	0.012	0.379	0.081	15	0
522	NREEIDGVK	Sequence	HLA-A01:01	0.057	0.006	0.336	0.077	20	HLA-A02:01	0.029	0.004	0.336	0.056	50	HLA-A03:01	0.042	0.006	0.336	0.066	32	HLA-A11:01	0.046	0.011	0.336	0.069	32	HLA-A24:02	0.009	0.003	0.336	0.041	50	HLA-A26:01	0.042	0.003	0.336	0.065	32	0
523	REEIDGVKL	Sequence	HLA-A01:01	0.052	0.005	0.129	0.052	50	HLA-A02:01	0.037	0.008	0.129	0.042	50	HLA-A03:01	0.042	0.002	0.129	0.044	50	HLA-A11:01	0.042	0.003	0.129	0.044	50	HLA-A24:02	0.033	0.005	0.129	0.038	50	HLA-A26:01	0.034	0.003	0.129	0.039	50	0
524	EEIDGVKLE	Sequence	HLA-A01:01	0.042	0.006	-0.051	0.027	50	HLA-A02:01	0.029	0.005	-0.051	0.017	50	HLA-A03:01	0.033	0.003	-0.051	0.02	50	HLA-A11:01	0.036	0.006	-0.051	0.022	50	HLA-A24:02	0.009	0.006	-0.051	0.003	50	HLA-A26:01	0.07	0.117	-0.051	0.065	32	0
525	EIDGVKLES	Sequence	HLA-A01:01	0.09	0.106	-0.072	0.076	20	HLA-A02:01	0.041	0.009	-0.072	0.025	50	HLA-A03:01	0.043	0.005	-0.072	0.025	50	HLA-A11:01	0.051	0.004	-0.072	0.031	50	HLA-A24:02	0.012	0.004	-0.072	0.002	50	HLA-A26:01	0.052	0.017	-0.072	0.034	50	0
526	IDGVKLEST	Sequence	HLA-A01:01	0.042	0.008	-0.18	0.014	50	HLA-A02:01	0.04	0.013	-0.18	0.014	50	HLA-A03:01	0.035	0.001	-0.18	0.008	50	HLA-A11:01	0.04	0.003	-0.18	0.012	50	HLA-A24:02	0.017	0.004	-0.18	-0.005	50	HLA-A26:01	0.029	0.003	-0.18	0.004	50	0
527	DGVKLESTR	Sequence	HLA-A01:01	0.043	0.006	-0.237	0.009	50	HLA-A02:01	0.025	0.004	-0.237	-0.005	50	HLA-A03:01	0.04	0.002	-0.237	0.006	50	HLA-A11:01	0.05	0.007	-0.237	0.014	50	HLA-A24:02	0.011	0.004	-0.237	-0.015	50	HLA-A26:01	0.051	0.011	-0.237	0.016	50	0
528	GVKLESTRI	Sequence	HLA-A01:01	0.05	0.007	-0.076	0.031	50	HLA-A02:01	0.06	0.024	-0.076	0.041	50	HLA-A03:01	0.057	0.002	-0.076	0.035	50	HLA-A11:01	0.057	0.005	-0.076	0.035	50	HLA-A24:02	0.043	0.005	-0.076	0.025	50	HLA-A26:01	0.059	0.011	-0.076	0.038	50	0
529	VKLESTRIY	Sequence	HLA-A01:01	0.057	0.065	0.094	0.062	32	HLA-A02:01	0.036	0.006	0.094	0.037	50	HLA-A03:01	0.067	0.005	0.094	0.06	50	HLA-A11:01	0.057	0.007	0.094	0.053	50	HLA-A24:02	0.018	0.01	0.094	0.024	50	HLA-A26:01	0.049	0.014	0.094	0.048	50	0
530	KLESTRIYQ	Sequence	HLA-A01:01	0.057	0.017	0.063	0.051	50	HLA-A02:01	0.066	0.021	0.063	0.059	50	HLA-A03:01	0.138	0.327	0.063	0.161	6	HLA-A11:01	0.102	0.043	0.063	0.089	20	HLA-A24:02	0.015	0.004	0.063	0.018	50	HLA-A26:01	0.036	0.003	0.063	0.033	50	0
531	LESTRIYQI	Sequence	HLA-A01:01	0.056	0.007	0.09	0.052	50	HLA-A02:01	0.096	0.089	0.09	0.094	32	HLA-A03:01	0.048	0.001	0.09	0.045	50	HLA-A11:01	0.051	0.003	0.09	0.047	50	HLA-A24:02	0.12	0.096	0.09	0.113	15	HLA-A26:01	0.042	0.008	0.09	0.041	50	0
532	ESTRIYQIL	Sequence	HLA-A01:01	0.085	0.007	0.171	0.081	15	HLA-A02:01	0.043	0.008	0.171	0.05	50	HLA-A03:01	0.048	0.001	0.171	0.053	50	HLA-A11:01	0.056	0.003	0.171	0.059	50	HLA-A24:02	0.115	0.028	0.171	0.107	15	HLA-A26:01	0.152	0.038	0.171	0.136	6	0
533	STRIYQILA	Sequence	HLA-A01:01	0.131	0.036	0.144	0.117	6	HLA-A02:01	0.112	0.012	0.144	0.099	32	HLA-A03:01	0.144	0.01	0.144	0.123	9	HLA-A11:01	0.168	0.009	0.144	0.14	10	HLA-A24:02	0.027	0.004	0.144	0.035	50	HLA-A26:01	0.077	0.017	0.144	0.074	20	0
534	TRIYQILAI	Sequence	HLA-A01:01	0.057	0.007	0.065	0.05	50	HLA-A02:01	0.088	0.047	0.065	0.079	32	HLA-A03:01	0.051	0.001	0.065	0.044	50	HLA-A11:01	0.053	0.003	0.065	0.046	50	HLA-A24:02	0.08	0.023	0.065	0.069	32	HLA-A26:01	0.074	0.01	0.065	0.063	32	0
535	RIYQILAIY	Sequence	HLA-A01:01	0.144	0.09	0.112	0.132	5	HLA-A02:01	0.096	0.034	0.112	0.088	32	HLA-A03:01	0.581	0.142	0.112	0.464	0.8	HLA-A11:01	0.435	0.026	0.112	0.337	4	HLA-A24:02	0.091	0.019	0.112	0.082	20	HLA-A26:01	0.262	0.037	0.112	0.211	3	1
536	IYQILAIYS	Sequence	HLA-A01:01	0.049	0.016	0.233	0.062	32	HLA-A02:01	0.052	0.006	0.233	0.063	50	HLA-A03:01	0.046	0.001	0.233	0.058	50	HLA-A11:01	0.065	0.004	0.233	0.072	32	HLA-A24:02	0.173	0.147	0.233	0.175	6	HLA-A26:01	0.029	0.003	0.233	0.045	50	0
537	YQILAIYST	Sequence	HLA-A01:01	0.056	0.005	0.096	0.052	50	HLA-A02:01	0.572	0.31	0.096	0.482	3	HLA-A03:01	0.046	0.001	0.096	0.044	50	HLA-A11:01	0.067	0.005	0.096	0.06	50	HLA-A24:02	0.074	0.028	0.096	0.069	32	HLA-A26:01	0.075	0.01	0.096	0.067	32	0
538	QILAIYSTV	Sequence	HLA-A01:01	0.064	0.011	0.045	0.054	50	HLA-A02:01	0.554	0.591	0.045	0.509	2	HLA-A03:01	0.099	0.003	0.045	0.078	20	HLA-A11:01	0.098	0.005	0.045	0.078	32	HLA-A24:02	0.13	0.071	0.045	0.112	15	HLA-A26:01	0.121	0.023	0.045	0.098	10	1
539	ILAIYSTVA	Sequence	HLA-A01:01	0.077	0.021	0.044	0.065	32	HLA-A02:01	0.478	0.322	0.044	0.41	4	HLA-A03:01	0.104	0.008	0.044	0.083	20	HLA-A11:01	0.068	0.005	0.044	0.056	50	HLA-A24:02	0.041	0.006	0.044	0.036	50	HLA-A26:01	0.049	0.005	0.044	0.041	50	0
540	LAIYSTVAS	Sequence	HLA-A01:01	0.054	0.018	-0.027	0.04	50	HLA-A02:01	0.087	0.013	-0.027	0.064	50	HLA-A03:01	0.06	0.003	-0.027	0.042	50	HLA-A11:01	0.08	0.022	-0.027	0.06	50	HLA-A24:02	0.017	0.008	-0.027	0.011	50	HLA-A26:01	0.062	0.008	-0.027	0.044	50	0
541	AIYSTVASS	Sequence	HLA-A01:01	0.049	0.005	-0.155	0.022	50	HLA-A02:01	0.222	0.064	-0.155	0.159	15	HLA-A03:01	0.163	0.143	-0.155	0.128	9	HLA-A11:01	0.173	0.188	-0.155	0.143	10	HLA-A24:02	0.021	0.005	-0.155	0.001	50	HLA-A26:01	0.071	0.008	-0.155	0.038	50	0
542	IYSTVASSL	Sequence	HLA-A01:01	0.057	0.006	-0.174	0.026	50	HLA-A02:01	0.095	0.02	-0.174	0.056	50	HLA-A03:01	0.058	0.001	-0.174	0.026	50	HLA-A11:01	0.058	0.002	-0.174	0.026	50	HLA-A24:02	0.562	0.768	-0.174	0.521	0.4	HLA-A26:01	0.056	0.004	-0.174	0.025	50	1
543	YSTVASSLV	Sequence	HLA-A01:01	0.2	0.022	-0.21	0.131	5	HLA-A02:01	0.24	0.214	-0.21	0.191	15	HLA-A03:01	0.077	0.001	-0.21	0.036	50	HLA-A11:01	0.083	0.005	-0.21	0.041	50	HLA-A24:02	0.091	0.027	-0.21	0.051	50	HLA-A26:01	0.142	0.006	-0.21	0.085	15	0
544	STVASSLVL	Sequence	HLA-A01:01	0.113	0.01	-0.249	0.06	32	HLA-A02:01	0.216	0.03	-0.249	0.14	15	HLA-A03:01	0.112	0.004	-0.249	0.059	50	HLA-A11:01	0.166	0.011	-0.249	0.1	20	HLA-A24:02	0.101	0.016	-0.249	0.052	32	HLA-A26:01	0.21	0.047	-0.249	0.138	6	0
545	TVASSLVLV	Sequence	HLA-A01:01	0.114	0.043	-0.297	0.062	32	HLA-A02:01	0.596	0.342	-0.297	0.466	3	HLA-A03:01	0.122	0.007	-0.297	0.062	32	HLA-A11:01	0.204	0.012	-0.297	0.123	15	HLA-A24:02	0.132	0.023	-0.297	0.072	20	HLA-A26:01	0.238	0.034	-0.297	0.152	5	0
546	VASSLVLVV	Sequence	HLA-A01:01	0.119	0.016	-0.177	0.073	20	HLA-A02:01	0.304	0.062	-0.177	0.217	9	HLA-A03:01	0.087	0.002	-0.177	0.047	50	HLA-A11:01	0.101	0.005	-0.177	0.058	50	HLA-A24:02	0.079	0.022	-0.177	0.044	50	HLA-A26:01	0.052	0.005	-0.177	0.022	50	0
547	ASSLVLVVS	Sequence	HLA-A01:01	0.072	0.008	0.024	0.057	50	HLA-A02:01	0.071	0.011	0.024	0.057	50	HLA-A03:01	0.064	0.005	0.024	0.051	50	HLA-A11:01	0.106	0.016	0.024	0.083	32	HLA-A24:02	0.021	0.004	0.024	0.019	50	HLA-A26:01	0.048	0.003	0.024	0.038	50	0
548	SSLVLVVSL	Sequence	HLA-A01:01	0.077	0.005	0.004	0.058	32	HLA-A02:01	0.228	0.059	0.004	0.179	15	HLA-A03:01	0.078	0.001	0.004	0.058	50	HLA-A11:01	0.121	0.01	0.004	0.092	20	HLA-A24:02	0.107	0.015	0.004	0.082	20	HLA-A26:01	0.056	0.006	0.004	0.043	50	0
549	SLVLVVSLG	Sequence	HLA-A01:01	0.05	0.006	-0.065	0.031	50	HLA-A02:01	0.14	0.066	-0.065	0.108	20	HLA-A03:01	0.074	0.007	-0.065	0.049	50	HLA-A11:01	0.071	0.009	-0.065	0.047	50	HLA-A24:02	0.027	0.012	-0.065	0.015	50	HLA-A26:01	0.065	0.02	-0.065	0.045	50	0
550	LVLVVSLGA	Sequence	HLA-A01:01	0.068	0.015	-0.067	0.046	50	HLA-A02:01	0.277	0.12	-0.067	0.217	9	HLA-A03:01	0.1	0.007	-0.067	0.068	32	HLA-A11:01	0.098	0.011	-0.067	0.068	32	HLA-A24:02	0.024	0.008	-0.067	0.012	50	HLA-A26:01	0.057	0.007	-0.067	0.037	50	0
551	VLVVSLGAI	Sequence	HLA-A01:01	0.057	0.007	-0.065	0.037	50	HLA-A02:01	0.338	0.17	-0.065	0.271	7	HLA-A03:01	0.076	0.003	-0.065	0.05	50	HLA-A11:01	0.058	0.004	-0.065	0.037	50	HLA-A24:02	0.077	0.012	-0.065	0.052	32	HLA-A26:01	0.085	0.014	-0.065	0.059	32	0
552	LVVSLGAIS	Sequence	HLA-A01:01	0.051	0.016	-0.021	0.038	50	HLA-A02:01	0.065	0.011	-0.021	0.048	50	HLA-A03:01	0.053	0.005	-0.021	0.038	50	HLA-A11:01	0.061	0.016	-0.021	0.046	50	HLA-A24:02	0.02	0.008	-0.021	0.014	50	HLA-A26:01	0.068	0.026	-0.021	0.052	50	0
553	VVSLGAISF	Sequence	HLA-A01:01	0.096	0.021	0.021	0.077	20	HLA-A02:01	0.086	0.007	0.021	0.067	32	HLA-A03:01	0.092	0.005	0.021	0.071	32	HLA-A11:01	0.103	0.005	0.021	0.079	32	HLA-A24:02	0.189	0.04	0.021	0.148	7	HLA-A26:01	0.099	0.009	0.021	0.077	20	0
554	VSLGAISFW	Sequence	HLA-A01:01	0.074	0.007	0.123	0.068	32	HLA-A02:01	0.074	0.013	0.123	0.069	32	HLA-A03:01	0.083	0.013	0.123	0.076	32	HLA-A11:01	0.105	0.009	0.123	0.091	20	HLA-A24:02	0.24	0.162	0.123	0.216	4	HLA-A26:01	0.072	0.009	0.123	0.067	32	0
555	SLGAISFWM	Sequence	HLA-A01:01	0.096	0.006	0.252	0.097	10	HLA-A02:01	0.637	0.436	0.252	0.566	1.5	HLA-A03:01	0.129	0.003	0.252	0.121	10	HLA-A11:01	0.139	0.005	0.252	0.129	15	HLA-A24:02	0.129	0.013	0.252	0.123	10	HLA-A26:01	0.09	0.006	0.252	0.093	15	1
556	LGAISFWMC	Sequence	HLA-A01:01	0.053	0.025	0.18	0.061	32	HLA-A02:01	0.062	0.02	0.18	0.067	32	HLA-A03:01	0.049	0.001	0.18	0.054	50	HLA-A11:01	0.054	0.005	0.18	0.059	50	HLA-A24:02	0.06	0.032	0.18	0.068	32	HLA-A26:01	0.033	0.003	0.18	0.043	50	0
557	GAISFWMCS	Sequence	HLA-A01:01	0.056	0.009	0.02	0.045	50	HLA-A02:01	0.091	0.012	0.02	0.071	32	HLA-A03:01	0.065	0.017	0.02	0.053	50	HLA-A11:01	0.146	0.033	0.02	0.115	15	HLA-A24:02	0.03	0.005	0.02	0.025	50	HLA-A26:01	0.048	0.007	0.02	0.039	50	0
558	AISFWMCSN	Sequence	HLA-A01:01	0.059	0.009	-0.028	0.042	50	HLA-A02:01	0.075	0.033	-0.028	0.058	50	HLA-A03:01	0.091	0.012	-0.028	0.066	32	HLA-A11:01	0.12	0.026	-0.028	0.09	20	HLA-A24:02	0.019	0.004	-0.028	0.012	50	HLA-A26:01	0.057	0.007	-0.028	0.041	50	0
559	ISFWMCSNG	Sequence	HLA-A01:01	0.053	0.012	-0.104	0.031	50	HLA-A02:01	0.064	0.025	-0.104	0.041	50	HLA-A03:01	0.087	0.005	-0.104	0.055	50	HLA-A11:01	0.104	0.064	-0.104	0.077	32	HLA-A24:02	0.041	0.007	-0.104	0.021	50	HLA-A26:01	0.042	0.003	-0.104	0.021	50	0
560	SFWMCSNGS	Sequence	HLA-A01:01	0.05	0.004	-0.299	0.008	50	HLA-A02:01	0.072	0.01	-0.299	0.025	50	HLA-A03:01	0.051	0.002	-0.299	0.008	50	HLA-A11:01	0.067	0.004	-0.299	0.02	50	HLA-A24:02	0.051	0.008	-0.299	0.009	50	HLA-A26:01	0.036	0.003	-0.299	-0.003	50	0
561	FWMCSNGSL	Sequence	HLA-A01:01	0.067	0.004	-0.346	0.016	50	HLA-A02:01	0.203	0.033	-0.346	0.121	20	HLA-A03:01	0.053	0.001	-0.346	0.005	50	HLA-A11:01	0.055	0.003	-0.346	0.007	50	HLA-A24:02	0.273	0.095	-0.346	0.183	5	HLA-A26:01	0.066	0.007	-0.346	0.015	50	0
562	WMCSNGSLQ	Sequence	HLA-A01:01	0.07	0.011	-0.304	0.023	50	HLA-A02:01	0.069	0.012	-0.304	0.023	50	HLA-A03:01	0.067	0.041	-0.304	0.026	50	HLA-A11:01	0.061	0.025	-0.304	0.019	50	HLA-A24:02	0.046	0.013	-0.304	0.006	50	HLA-A26:01	0.059	0.009	-0.304	0.015	50	0
563	MCSNGSLQC	Sequence	HLA-A01:01	0.053	0.021	-0.26	0.017	50	HLA-A02:01	0.048	0.051	-0.26	0.018	50	HLA-A03:01	0.048	0.006	-0.26	0.01	50	HLA-A11:01	0.048	0.012	-0.26	0.011	50	HLA-A24:02	0.019	0.009	-0.26	-0.011	50	HLA-A26:01	0.032	0.008	-0.26	-0.001	50	0
564	CSNGSLQCR	Sequence	HLA-A01:01	0.084	0.017	-0.269	0.038	50	HLA-A02:01	0.036	0.007	-0.269	0.001	50	HLA-A03:01	0.161	0.033	-0.269	0.098	15	HLA-A11:01	0.302	0.274	-0.269	0.24	5	HLA-A24:02	0.028	0.004	-0.269	-0.006	50	HLA-A26:01	0.052	0.007	-0.269	0.013	50	0
565	SNGSLQCRI	Sequence	HLA-A01:01	0.067	0.006	-0.291	0.021	50	HLA-A02:01	0.045	0.018	-0.291	0.007	50	HLA-A03:01	0.048	0.001	-0.291	0.007	50	HLA-A11:01	0.059	0.005	-0.291	0.015	50	HLA-A24:02	0.06	0.011	-0.291	0.017	50	HLA-A26:01	0.037	0.004	-0.291	-0.001	50	0
566	NGSLQCRIC	Sequence	HLA-A01:01	0.044	0.007	-0.107	0.023	50	HLA-A02:01	0.032	0.007	-0.107	0.014	50	HLA-A03:01	0.038	0.001	-0.107	0.018	50	HLA-A11:01	0.039	0.003	-0.107	0.019	50	HLA-A24:02	0.01	0.004	-0.107	-0.003	50	HLA-A26:01	0.03	0.004	-0.107	0.012	50	0
567	GSLQCRICI	Sequence	HLA-A01:01	0.061	0.007	-0.043	0.042	50	HLA-A02:01	0.1	0.083	-0.043	0.083	32	HLA-A03:01	0.066	0.003	-0.043	0.045	50	HLA-A11:01	0.09	0.016	-0.043	0.065	50	HLA-A24:02	0.071	0.008	-0.043	0.05	50	HLA-A26:01	0.04	0.003	-0.043	0.026	50	0
																																							57
HLA-B
Pos	Peptide	Identity	Allele	Aff	Stab	Tcell	Comb	%Rank	Allele	Aff	Stab	Tcell	Comb	%Rank	Allele	Aff	Stab	Tcell	Comb	%Rank	Allele	Aff	Stab	Tcell	Comb	%Rank	Allele	Aff	Stab	Tcell	Comb	%Rank	Allele	Aff	Stab	Tcell	Comb	%Rank	Allele	Aff	Stab	Tcell	Comb	%Rank	Epitopes
0	MKQGKTKAT	Sequence	HLA-B07:02	0.08	0.018	-0.336	0.028	50	HLA-B15:01	0.06	0.004	-0.336	0.011	50	HLA-B27:05	0.072	0.007	-0.336	0.021	50	HLA-B35:01	0.035	0.011	-0.336	-0.006	50	HLA-B39:01	0.128	0.151	-0.336	0.085	32	HLA-B40:01	0.036	0.004	-0.336	-0.006	50	HLA-B58:01	0.037	0.007	-0.336	-0.005	50	0
1	KQGKTKATK	Sequence	HLA-B07:02	0.046	0.005	-0.316	0.003	50	HLA-B15:01	0.097	0.044	-0.316	0.047	50	HLA-B27:05	0.168	0.167	-0.316	0.119	15	HLA-B35:01	0.023	0.005	-0.316	-0.014	50	HLA-B39:01	0.053	0.015	-0.316	0.01	50	HLA-B40:01	0.043	0.021	-0.316	0.004	50	HLA-B58:01	0.056	0.01	-0.316	0.011	50	0
2	QGKTKATKM	Sequence	HLA-B07:02	0.057	0.032	-0.297	0.018	50	HLA-B15:01	0.081	0.01	-0.297	0.032	50	HLA-B27:05	0.056	0.002	-0.297	0.012	50	HLA-B35:01	0.052	0.028	-0.297	0.013	50	HLA-B39:01	0.056	0.01	-0.297	0.013	50	HLA-B40:01	0.041	0.005	-0.297	0.001	50	HLA-B58:01	0.06	0.008	-0.297	0.016	50	0
3	GKTKATKMK	Sequence	HLA-B07:02	0.04	0.005	-0.414	-0.011	50	HLA-B15:01	0.052	0.001	-0.414	-0.003	50	HLA-B27:05	0.139	0.297	-0.414	0.109	15	HLA-B35:01	0.014	0.006	-0.414	-0.03	50	HLA-B39:01	0.047	0.012	-0.414	-0.005	50	HLA-B40:01	0.034	0.008	-0.414	-0.015	50	HLA-B58:01	0.038	0.005	-0.414	-0.012	50	0
4	KTKATKMKA	Sequence	HLA-B07:02	0.074	0.017	-0.47	0.01	50	HLA-B15:01	0.092	0.039	-0.47	0.027	50	HLA-B27:05	0.062	0.009	-0.47	0	50	HLA-B35:01	0.017	0.007	-0.47	-0.033	50	HLA-B39:01	0.044	0.006	-0.47	-0.013	50	HLA-B40:01	0.037	0.004	-0.47	-0.019	50	HLA-B58:01	0.101	0.101	-0.47	0.044	50	0
5	TKATKMKAI	Sequence	HLA-B07:02	0.084	0.039	-0.483	0.02	50	HLA-B15:01	0.067	0.005	-0.483	0.002	50	HLA-B27:05	0.084	0.025	-0.483	0.018	50	HLA-B35:01	0.03	0.017	-0.483	-0.023	50	HLA-B39:01	0.199	0.44	-0.483	0.169	9	HLA-B40:01	0.051	0.012	-0.483	-0.009	50	HLA-B58:01	0.045	0.006	-0.483	-0.014	50	0
6	KATKMKAIL	Sequence	HLA-B07:02	0.285	0.161	-0.468	0.19	5	HLA-B15:01	0.112	0.036	-0.468	0.042	50	HLA-B27:05	0.08	0.003	-0.468	0.013	50	HLA-B35:01	0.111	0.079	-0.468	0.048	50	HLA-B39:01	0.132	0.043	-0.468	0.058	50	HLA-B40:01	0.091	0.025	-0.468	0.025	50	HLA-B58:01	0.386	0.541	-0.468	0.325	3	0
7	ATKMKAILV	Sequence	HLA-B07:02	0.072	0.021	-0.314	0.025	50	HLA-B15:01	0.098	0.013	-0.314	0.043	50	HLA-B27:05	0.068	0.002	-0.314	0.019	50	HLA-B35:01	0.022	0.007	-0.314	-0.014	50	HLA-B39:01	0.056	0.01	-0.314	0.012	50	HLA-B40:01	0.062	0.008	-0.314	0.016	50	HLA-B58:01	0.067	0.007	-0.314	0.019	50	0
8	TKMKAILVV	Sequence	HLA-B07:02	0.105	0.043	-0.096	0.075	32	HLA-B15:01	0.146	0.008	-0.096	0.1	32	HLA-B27:05	0.158	0.091	-0.096	0.122	15	HLA-B35:01	0.082	0.021	-0.096	0.054	50	HLA-B39:01	0.544	0.524	-0.096	0.477	1	HLA-B40:01	0.111	0.035	-0.096	0.078	20	HLA-B58:01	0.065	0.007	-0.096	0.04	50	1
9	KMKAILVVL	Sequence	HLA-B07:02	0.165	0.128	0.147	0.157	6	HLA-B15:01	0.543	0.801	0.147	0.545	0.8	HLA-B27:05	0.198	0.029	0.147	0.166	7	HLA-B35:01	0.062	0.021	0.147	0.064	50	HLA-B39:01	0.158	0.076	0.147	0.144	15	HLA-B40:01	0.137	0.035	0.147	0.122	8	HLA-B58:01	0.192	0.163	0.147	0.183	7	1
10	MKAILVVLL	Sequence	HLA-B07:02	0.084	0.019	0.203	0.086	20	HLA-B15:01	0.116	0.009	0.203	0.108	32	HLA-B27:05	0.215	0.01	0.203	0.181	6	HLA-B35:01	0.113	0.132	0.203	0.125	20	HLA-B39:01	0.543	0.515	0.203	0.505	0.8	HLA-B40:01	0.153	0.119	0.203	0.153	6	HLA-B58:01	0.106	0.013	0.203	0.101	20	1
11	KAILVVLLY	Sequence	HLA-B07:02	0.061	0.02	0.095	0.058	50	HLA-B15:01	0.429	0.396	0.095	0.39	3	HLA-B27:05	0.152	0.016	0.095	0.125	15	HLA-B35:01	0.419	0.415	0.095	0.386	3	HLA-B39:01	0.057	0.004	0.095	0.052	50	HLA-B40:01	0.065	0.004	0.095	0.058	50	HLA-B58:01	0.742	0.58	0.095	0.651	0.3	1
12	AILVVLLYT	Sequence	HLA-B07:02	0.049	0.014	0.056	0.044	50	HLA-B15:01	0.071	0.003	0.056	0.059	50	HLA-B27:05	0.052	0.002	0.056	0.044	50	HLA-B35:01	0.025	0.009	0.056	0.026	50	HLA-B39:01	0.042	0.005	0.056	0.037	50	HLA-B40:01	0.042	0.01	0.056	0.038	50	HLA-B58:01	0.062	0.012	0.056	0.053	50	0
13	ILVVLLYTF	Sequence	HLA-B07:02	0.073	0.008	0.053	0.061	50	HLA-B15:01	0.505	0.356	0.053	0.436	2	HLA-B27:05	0.101	0.004	0.053	0.081	32	HLA-B35:01	0.243	0.095	0.053	0.2	9	HLA-B39:01	0.081	0.007	0.053	0.066	50	HLA-B40:01	0.076	0.017	0.053	0.064	32	HLA-B58:01	0.351	0.136	0.053	0.287	4	1
14	LVVLLYTFA	Sequence	HLA-B07:02	0.058	0.012	0.089	0.054	50	HLA-B15:01	0.116	0.004	0.089	0.095	32	HLA-B27:05	0.057	0.001	0.089	0.051	50	HLA-B35:01	0.077	0.019	0.089	0.069	50	HLA-B39:01	0.05	0.005	0.089	0.047	50	HLA-B40:01	0.05	0.007	0.089	0.047	50	HLA-B58:01	0.064	0.012	0.089	0.058	50	0
15	VVLLYTFAT	Sequence	HLA-B07:02	0.109	0.024	0.14	0.099	15	HLA-B15:01	0.08	0.005	0.14	0.074	50	HLA-B27:05	0.057	0.003	0.14	0.057	50	HLA-B35:01	0.13	0.054	0.14	0.119	20	HLA-B39:01	0.074	0.012	0.14	0.071	50	HLA-B40:01	0.054	0.003	0.14	0.054	50	HLA-B58:01	0.059	0.017	0.14	0.06	50	0
16	VLLYTFATA	Sequence	HLA-B07:02	0.076	0.008	0.196	0.077	32	HLA-B15:01	0.236	0.053	0.196	0.203	9	HLA-B27:05	0.07	0.002	0.196	0.072	32	HLA-B35:01	0.075	0.013	0.196	0.077	50	HLA-B39:01	0.079	0.008	0.196	0.079	32	HLA-B40:01	0.053	0.004	0.196	0.059	50	HLA-B58:01	0.064	0.013	0.196	0.069	32	0
17	LLYTFATAN	Sequence	HLA-B07:02	0.059	0.012	0.244	0.07	32	HLA-B15:01	0.158	0.142	0.244	0.164	15	HLA-B27:05	0.071	0.002	0.244	0.077	32	HLA-B35:01	0.098	0.016	0.244	0.099	32	HLA-B39:01	0.062	0.015	0.244	0.073	50	HLA-B40:01	0.051	0.005	0.244	0.063	32	HLA-B58:01	0.052	0.007	0.244	0.064	50	0
18	LYTFATANA	Sequence	HLA-B07:02	0.066	0.007	0.234	0.073	32	HLA-B15:01	0.085	0.002	0.234	0.087	32	HLA-B27:05	0.059	0.001	0.234	0.067	50	HLA-B35:01	0.055	0.014	0.234	0.066	50	HLA-B39:01	0.056	0.007	0.234	0.066	50	HLA-B40:01	0.045	0.004	0.234	0.057	50	HLA-B58:01	0.054	0.036	0.234	0.069	32	0
19	YTFATANAD	Sequence	HLA-B07:02	0.065	0.011	0.169	0.067	32	HLA-B15:01	0.117	0.115	0.169	0.122	20	HLA-B27:05	0.053	0.006	0.169	0.057	50	HLA-B35:01	0.158	0.04	0.169	0.14	20	HLA-B39:01	0.144	0.137	0.169	0.145	15	HLA-B40:01	0.059	0.006	0.169	0.062	32	HLA-B58:01	0.077	0.046	0.169	0.081	32	0
20	TFATANADT	Sequence	HLA-B07:02	0.049	0.008	0.13	0.051	50	HLA-B15:01	0.057	0.002	0.13	0.056	50	HLA-B27:05	0.034	0.002	0.13	0.038	50	HLA-B35:01	0.046	0.018	0.13	0.05	50	HLA-B39:01	0.05	0.017	0.13	0.053	50	HLA-B40:01	0.04	0.004	0.13	0.043	50	HLA-B58:01	0.045	0.005	0.13	0.047	50	0
21	FATANADTL	Sequence	HLA-B07:02	0.206	0.266	0.124	0.207	4	HLA-B15:01	0.146	0.033	0.124	0.126	20	HLA-B27:05	0.097	0.002	0.124	0.084	32	HLA-B35:01	0.701	0.231	0.124	0.568	0.5	HLA-B39:01	0.514	0.306	0.124	0.442	1.5	HLA-B40:01	0.169	0.046	0.124	0.145	6	HLA-B58:01	0.314	0.025	0.124	0.249	5	2
22	ATANADTLC	Sequence	HLA-B07:02	0.057	0.017	0.091	0.054	50	HLA-B15:01	0.103	0.042	0.091	0.092	32	HLA-B27:05	0.045	0.003	0.091	0.043	50	HLA-B35:01	0.045	0.015	0.091	0.045	50	HLA-B39:01	0.047	0.01	0.091	0.045	50	HLA-B40:01	0.06	0.009	0.091	0.055	50	HLA-B58:01	0.099	0.068	0.091	0.093	20	0
23	TANADTLCI	Sequence	HLA-B07:02	0.093	0.032	0.055	0.079	20	HLA-B15:01	0.12	0.045	0.055	0.101	32	HLA-B27:05	0.067	0.013	0.055	0.057	50	HLA-B35:01	0.351	0.228	0.055	0.302	4	HLA-B39:01	0.223	0.04	0.055	0.177	9	HLA-B40:01	0.065	0.026	0.055	0.058	50	HLA-B58:01	0.31	0.35	0.055	0.291	4	0
24	ANADTLCIG	Sequence	HLA-B07:02	0.041	0.013	0.095	0.042	50	HLA-B15:01	0.096	0.009	0.095	0.082	32	HLA-B27:05	0.038	0.002	0.095	0.038	50	HLA-B35:01	0.032	0.02	0.095	0.036	50	HLA-B39:01	0.055	0.084	0.095	0.064	50	HLA-B40:01	0.042	0.012	0.095	0.043	50	HLA-B58:01	0.048	0.01	0.095	0.047	50	0
25	NADTLCIGY	Sequence	HLA-B07:02	0.055	0.004	0.117	0.053	50	HLA-B15:01	0.099	0.005	0.117	0.086	32	HLA-B27:05	0.066	0.002	0.117	0.061	50	HLA-B35:01	0.562	0.332	0.117	0.481	1	HLA-B39:01	0.083	0.005	0.117	0.074	50	HLA-B40:01	0.051	0.004	0.117	0.05	50	HLA-B58:01	0.08	0.023	0.117	0.075	32	1
26	ADTLCIGYH	Sequence	HLA-B07:02	0.045	0.008	0.101	0.045	50	HLA-B15:01	0.064	0.003	0.101	0.058	50	HLA-B27:05	0.057	0.003	0.101	0.053	50	HLA-B35:01	0.022	0.01	0.101	0.028	50	HLA-B39:01	0.041	0.006	0.101	0.041	50	HLA-B40:01	0.045	0.013	0.101	0.045	50	HLA-B58:01	0.037	0.004	0.101	0.038	50	0
27	DTLCIGYHA	Sequence	HLA-B07:02	0.047	0.004	0.119	0.047	50	HLA-B15:01	0.064	0.001	0.119	0.059	50	HLA-B27:05	0.051	0.006	0.119	0.051	50	HLA-B35:01	0.048	0.015	0.119	0.05	50	HLA-B39:01	0.064	0.007	0.119	0.06	50	HLA-B40:01	0.045	0.004	0.119	0.046	50	HLA-B58:01	0.05	0.058	0.119	0.058	50	0
28	TLCIGYHAN	Sequence	HLA-B07:02	0.043	0.008	0.196	0.053	50	HLA-B15:01	0.076	0.02	0.196	0.079	50	HLA-B27:05	0.04	0.002	0.196	0.05	50	HLA-B35:01	0.038	0.019	0.196	0.051	50	HLA-B39:01	0.058	0.02	0.196	0.066	50	HLA-B40:01	0.045	0.006	0.196	0.054	50	HLA-B58:01	0.038	0.006	0.196	0.049	50	0
29	LCIGYHANN	Sequence	HLA-B07:02	0.04	0.005	0.133	0.044	50	HLA-B15:01	0.059	0.006	0.133	0.058	50	HLA-B27:05	0.035	0.002	0.133	0.04	50	HLA-B35:01	0.03	0.018	0.133	0.038	50	HLA-B39:01	0.043	0.005	0.133	0.046	50	HLA-B40:01	0.037	0.008	0.133	0.042	50	HLA-B58:01	0.048	0.046	0.133	0.056	50	0
30	CIGYHANNS	Sequence	HLA-B07:02	0.046	0.01	0.066	0.042	50	HLA-B15:01	0.062	0.004	0.066	0.053	50	HLA-B27:05	0.036	0.001	0.066	0.033	50	HLA-B35:01	0.03	0.007	0.066	0.03	50	HLA-B39:01	0.043	0.005	0.066	0.039	50	HLA-B40:01	0.035	0.004	0.066	0.033	50	HLA-B58:01	0.039	0.009	0.066	0.037	50	0
31	IGYHANNST	Sequence	HLA-B07:02	0.064	0.012	-0.039	0.045	50	HLA-B15:01	0.089	0.012	-0.039	0.064	50	HLA-B27:05	0.045	0.004	-0.039	0.03	50	HLA-B35:01	0.077	0.022	-0.039	0.057	50	HLA-B39:01	0.06	0.024	-0.039	0.044	50	HLA-B40:01	0.044	0.003	-0.039	0.029	50	HLA-B58:01	0.06	0.011	-0.039	0.042	50	0
32	GYHANNSTD	Sequence	HLA-B07:02	0.045	0.008	-0.079	0.027	50	HLA-B15:01	0.05	0.004	-0.079	0.03	50	HLA-B27:05	0.046	0.004	-0.079	0.027	50	HLA-B35:01	0.02	0.006	-0.079	0.008	50	HLA-B39:01	0.045	0.02	-0.079	0.029	50	HLA-B40:01	0.041	0.012	-0.079	0.024	50	HLA-B58:01	0.04	0.005	-0.079	0.022	50	0
33	YHANNSTDT	Sequence	HLA-B07:02	0.061	0.009	-0.11	0.036	50	HLA-B15:01	0.058	0.006	-0.11	0.033	50	HLA-B27:05	0.055	0.004	-0.11	0.03	50	HLA-B35:01	0.059	0.012	-0.11	0.035	50	HLA-B39:01	0.247	0.174	-0.11	0.2	7	HLA-B40:01	0.047	0.007	-0.11	0.025	50	HLA-B58:01	0.046	0.008	-0.11	0.024	50	0
34	HANNSTDTV	Sequence	HLA-B07:02	0.157	0.057	-0.092	0.116	15	HLA-B15:01	0.12	0.025	-0.092	0.084	32	HLA-B27:05	0.07	0.003	-0.092	0.043	50	HLA-B35:01	0.417	0.178	-0.092	0.328	4	HLA-B39:01	0.247	0.088	-0.092	0.188	8	HLA-B40:01	0.087	0.015	-0.092	0.058	50	HLA-B58:01	0.197	0.157	-0.092	0.162	9	0
35	ANNSTDTVD	Sequence	HLA-B07:02	0.041	0.008	-0.053	0.026	50	HLA-B15:01	0.065	0.037	-0.053	0.049	50	HLA-B27:05	0.033	0.005	-0.053	0.02	50	HLA-B35:01	0.028	0.02	-0.053	0.019	50	HLA-B39:01	0.043	0.021	-0.053	0.03	50	HLA-B40:01	0.035	0.015	-0.053	0.023	50	HLA-B58:01	0.041	0.027	-0.053	0.029	50	0
36	NNSTDTVDT	Sequence	HLA-B07:02	0.043	0.005	0.091	0.042	50	HLA-B15:01	0.048	0.002	0.091	0.045	50	HLA-B27:05	0.034	0.002	0.091	0.035	50	HLA-B35:01	0.036	0.018	0.091	0.039	50	HLA-B39:01	0.054	0.016	0.091	0.052	50	HLA-B40:01	0.032	0.005	0.091	0.034	50	HLA-B58:01	0.037	0.006	0.091	0.037	50	0
37	NSTDTVDTV	Sequence	HLA-B07:02	0.053	0.015	0.153	0.057	50	HLA-B15:01	0.073	0.003	0.153	0.07	50	HLA-B27:05	0.049	0.001	0.153	0.052	50	HLA-B35:01	0.123	0.027	0.153	0.111	32	HLA-B39:01	0.164	0.046	0.153	0.144	15	HLA-B40:01	0.069	0.008	0.153	0.068	32	HLA-B58:01	0.085	0.01	0.153	0.08	32	0
38	STDTVDTVL	Sequence	HLA-B07:02	0.096	0.012	0.164	0.089	20	HLA-B15:01	0.097	0.005	0.164	0.089	32	HLA-B27:05	0.049	0.002	0.164	0.053	50	HLA-B35:01	0.161	0.032	0.164	0.141	20	HLA-B39:01	0.255	0.078	0.164	0.218	6	HLA-B40:01	0.109	0.028	0.164	0.102	15	HLA-B58:01	0.221	0.04	0.164	0.186	7	0
39	TDTVDTVLE	Sequence	HLA-B07:02	0.036	0.004	0.141	0.041	50	HLA-B15:01	0.046	0.002	0.141	0.048	50	HLA-B27:05	0.036	0.001	0.141	0.041	50	HLA-B35:01	0.025	0.046	0.141	0.04	50	HLA-B39:01	0.043	0.011	0.141	0.048	50	HLA-B40:01	0.035	0.028	0.141	0.044	50	HLA-B58:01	0.037	0.007	0.141	0.043	50	0
40	DTVDTVLEK	Sequence	HLA-B07:02	0.04	0.004	0.162	0.046	50	HLA-B15:01	0.059	0.001	0.162	0.06	50	HLA-B27:05	0.05	0.011	0.162	0.055	50	HLA-B35:01	0.078	0.016	0.162	0.076	50	HLA-B39:01	0.049	0.006	0.162	0.053	50	HLA-B40:01	0.036	0.003	0.162	0.043	50	HLA-B58:01	0.055	0.01	0.162	0.059	50	0
41	TVDTVLEKN	Sequence	HLA-B07:02	0.04	0.006	0.035	0.034	50	HLA-B15:01	0.046	0.001	0.035	0.038	50	HLA-B27:05	0.033	0.001	0.035	0.028	50	HLA-B35:01	0.022	0.014	0.035	0.022	50	HLA-B39:01	0.041	0.006	0.035	0.035	50	HLA-B40:01	0.035	0.005	0.035	0.03	50	HLA-B58:01	0.044	0.009	0.035	0.037	50	0
42	VDTVLEKNV	Sequence	HLA-B07:02	0.039	0.005	-0.048	0.025	50	HLA-B15:01	0.053	0.001	-0.048	0.035	50	HLA-B27:05	0.043	0.001	-0.048	0.027	50	HLA-B35:01	0.018	0.009	-0.048	0.01	50	HLA-B39:01	0.05	0.006	-0.048	0.033	50	HLA-B40:01	0.043	0.034	-0.048	0.032	50	HLA-B58:01	0.04	0.005	-0.048	0.026	50	0
43	DTVLEKNVT	Sequence	HLA-B07:02	0.041	0.004	-0.085	0.022	50	HLA-B15:01	0.05	0.001	-0.085	0.029	50	HLA-B27:05	0.03	0.002	-0.085	0.014	50	HLA-B35:01	0.038	0.013	-0.085	0.022	50	HLA-B39:01	0.049	0.01	-0.085	0.029	50	HLA-B40:01	0.03	0.004	-0.085	0.014	50	HLA-B58:01	0.036	0.01	-0.085	0.02	50	0
44	TVLEKNVTV	Sequence	HLA-B07:02	0.096	0.107	-0.061	0.082	20	HLA-B15:01	0.089	0.018	-0.061	0.063	50	HLA-B27:05	0.06	0.003	-0.061	0.039	50	HLA-B35:01	0.11	0.022	-0.061	0.079	50	HLA-B39:01	0.148	0.08	-0.061	0.116	20	HLA-B40:01	0.072	0.006	-0.061	0.048	50	HLA-B58:01	0.068	0.007	-0.061	0.045	50	0
45	VLEKNVTVT	Sequence	HLA-B07:02	0.058	0.014	-0.095	0.036	50	HLA-B15:01	0.08	0.006	-0.095	0.051	50	HLA-B27:05	0.04	0.001	-0.095	0.02	50	HLA-B35:01	0.035	0.007	-0.095	0.018	50	HLA-B39:01	0.06	0.008	-0.095	0.036	50	HLA-B40:01	0.051	0.004	-0.095	0.029	50	HLA-B58:01	0.04	0.005	-0.095	0.021	50	0
46	LEKNVTVTH	Sequence	HLA-B07:02	0.045	0.017	0.058	0.042	50	HLA-B15:01	0.171	0.405	0.058	0.197	9	HLA-B27:05	0.07	0.005	0.058	0.058	50	HLA-B35:01	0.066	0.02	0.058	0.058	50	HLA-B39:01	0.056	0.01	0.058	0.049	50	HLA-B40:01	0.166	0.302	0.058	0.177	5	HLA-B58:01	0.049	0.009	0.058	0.043	50	0
47	EKNVTVTHS	Sequence	HLA-B07:02	0.037	0.004	0.168	0.045	50	HLA-B15:01	0.057	0.002	0.168	0.059	50	HLA-B27:05	0.049	0.004	0.168	0.054	50	HLA-B35:01	0.02	0.011	0.168	0.033	50	HLA-B39:01	0.056	0.023	0.168	0.062	50	HLA-B40:01	0.028	0.005	0.168	0.038	50	HLA-B58:01	0.04	0.007	0.168	0.048	50	0
48	KNVTVTHSV	Sequence	HLA-B07:02	0.087	0.036	0.06	0.076	32	HLA-B15:01	0.105	0.028	0.06	0.088	32	HLA-B27:05	0.087	0.023	0.06	0.074	32	HLA-B35:01	0.042	0.02	0.06	0.04	50	HLA-B39:01	0.139	0.115	0.06	0.127	15	HLA-B40:01	0.077	0.028	0.06	0.067	32	HLA-B58:01	0.155	0.271	0.06	0.164	8	0
49	NVTVTHSVN	Sequence	HLA-B07:02	0.058	0.012	0.007	0.046	50	HLA-B15:01	0.062	0.007	0.007	0.048	50	HLA-B27:05	0.037	0.001	0.007	0.028	50	HLA-B35:01	0.076	0.048	0.007	0.065	50	HLA-B39:01	0.058	0.007	0.007	0.045	50	HLA-B40:01	0.038	0.007	0.007	0.03	50	HLA-B58:01	0.041	0.008	0.007	0.032	50	0
50	VTVTHSVNL	Sequence	HLA-B07:02	0.102	0.04	-0.041	0.078	32	HLA-B15:01	0.179	0.177	-0.041	0.157	15	HLA-B27:05	0.056	0.003	-0.041	0.038	50	HLA-B35:01	0.104	0.027	-0.041	0.077	50	HLA-B39:01	0.126	0.034	-0.041	0.095	32	HLA-B40:01	0.08	0.019	-0.041	0.058	50	HLA-B58:01	0.228	0.369	-0.041	0.224	5	0
51	TVTHSVNLL	Sequence	HLA-B07:02	0.115	0.072	-0.089	0.088	20	HLA-B15:01	0.102	0.026	-0.089	0.071	50	HLA-B27:05	0.058	0.002	-0.089	0.034	50	HLA-B35:01	0.149	0.106	-0.089	0.118	20	HLA-B39:01	0.159	0.028	-0.089	0.113	20	HLA-B40:01	0.086	0.009	-0.089	0.056	50	HLA-B58:01	0.129	0.016	-0.089	0.089	20	0
52	VTHSVNLLE	Sequence	HLA-B07:02	0.048	0.005	-0.138	0.023	50	HLA-B15:01	0.077	0.01	-0.138	0.045	50	HLA-B27:05	0.054	0.004	-0.138	0.027	50	HLA-B35:01	0.052	0.017	-0.138	0.027	50	HLA-B39:01	0.048	0.009	-0.138	0.023	50	HLA-B40:01	0.049	0.006	-0.138	0.023	50	HLA-B58:01	0.117	0.08	-0.138	0.086	32	0
53	THSVNLLED	Sequence	HLA-B07:02	0.037	0.007	0.02	0.03	50	HLA-B15:01	0.048	0.002	0.02	0.038	50	HLA-B27:05	0.04	0.002	0.02	0.032	50	HLA-B35:01	0.024	0.011	0.02	0.022	50	HLA-B39:01	0.114	0.029	0.02	0.091	32	HLA-B40:01	0.036	0.008	0.02	0.03	50	HLA-B58:01	0.045	0.007	0.02	0.036	50	0
54	HSVNLLEDK	Sequence	HLA-B07:02	0.041	0.003	0.083	0.039	50	HLA-B15:01	0.078	0.002	0.083	0.066	50	HLA-B27:05	0.092	0.014	0.083	0.079	32	HLA-B35:01	0.041	0.017	0.083	0.041	50	HLA-B39:01	0.045	0.006	0.083	0.043	50	HLA-B40:01	0.045	0.004	0.083	0.042	50	HLA-B58:01	0.086	0.025	0.083	0.076	32	0
55	SVNLLEDKH	Sequence	HLA-B07:02	0.045	0.007	-0.037	0.031	50	HLA-B15:01	0.066	0.006	-0.037	0.046	50	HLA-B27:05	0.051	0.003	-0.037	0.035	50	HLA-B35:01	0.087	0.015	-0.037	0.063	50	HLA-B39:01	0.042	0.005	-0.037	0.028	50	HLA-B40:01	0.044	0.004	-0.037	0.029	50	HLA-B58:01	0.054	0.004	-0.037	0.037	50	0
56	VNLLEDKHN	Sequence	HLA-B07:02	0.034	0.004	-0.059	0.02	50	HLA-B15:01	0.046	0.001	-0.059	0.028	50	HLA-B27:05	0.033	0.003	-0.059	0.019	50	HLA-B35:01	0.014	0.012	-0.059	0.006	50	HLA-B39:01	0.038	0.005	-0.059	0.023	50	HLA-B40:01	0.026	0.004	-0.059	0.014	50	HLA-B58:01	0.035	0.011	-0.059	0.022	50	0
57	NLLEDKHNG	Sequence	HLA-B07:02	0.039	0.003	-0.061	0.023	50	HLA-B15:01	0.056	0.002	-0.061	0.036	50	HLA-B27:05	0.042	0.002	-0.061	0.025	50	HLA-B35:01	0.04	0.008	-0.061	0.025	50	HLA-B39:01	0.054	0.006	-0.061	0.035	50	HLA-B40:01	0.032	0.003	-0.061	0.018	50	HLA-B58:01	0.039	0.005	-0.061	0.024	50	0
58	LLEDKHNGK	Sequence	HLA-B07:02	0.043	0.006	-0.11	0.022	50	HLA-B15:01	0.068	0.001	-0.11	0.039	50	HLA-B27:05	0.053	0.002	-0.11	0.029	50	HLA-B35:01	0.023	0.005	-0.11	0.007	50	HLA-B39:01	0.046	0.004	-0.11	0.024	50	HLA-B40:01	0.045	0.003	-0.11	0.023	50	HLA-B58:01	0.039	0.003	-0.11	0.018	50	0
59	LEDKHNGKL	Sequence	HLA-B07:02	0.064	0.014	-0.282	0.021	50	HLA-B15:01	0.076	0.003	-0.282	0.029	50	HLA-B27:05	0.054	0.001	-0.282	0.012	50	HLA-B35:01	0.06	0.007	-0.282	0.017	50	HLA-B39:01	0.159	0.022	-0.282	0.093	32	HLA-B40:01	0.583	0.662	-0.282	0.509	0.8	HLA-B58:01	0.05	0.005	-0.282	0.01	50	1
60	EDKHNGKLC	Sequence	HLA-B07:02	0.038	0.009	-0.2	0.01	50	HLA-B15:01	0.046	0.001	-0.2	0.014	50	HLA-B27:05	0.034	0.001	-0.2	0.005	50	HLA-B35:01	0.015	0.008	-0.2	-0.008	50	HLA-B39:01	0.042	0.008	-0.2	0.012	50	HLA-B40:01	0.029	0.005	-0.2	0.002	50	HLA-B58:01	0.035	0.004	-0.2	0.007	50	0
61	DKHNGKLCK	Sequence	HLA-B07:02	0.038	0.003	-0.207	0.008	50	HLA-B15:01	0.046	0.001	-0.207	0.014	50	HLA-B27:05	0.096	0.43	-0.207	0.119	15	HLA-B35:01	0.024	0.007	-0.207	-0.002	50	HLA-B39:01	0.061	0.018	-0.207	0.027	50	HLA-B40:01	0.028	0.006	-0.207	0.001	50	HLA-B58:01	0.036	0.004	-0.207	0.007	50	0
62	KHNGKLCKL	Sequence	HLA-B07:02	0.064	0.012	-0.36	0.013	50	HLA-B15:01	0.059	0.01	-0.36	0.009	50	HLA-B27:05	0.099	0.012	-0.36	0.039	50	HLA-B35:01	0.023	0.006	-0.36	-0.018	50	HLA-B39:01	0.302	0.2	-0.36	0.219	6	HLA-B40:01	0.072	0.012	-0.36	0.019	50	HLA-B58:01	0.077	0.078	-0.36	0.033	50	0
63	HNGKLCKLR	Sequence	HLA-B07:02	0.038	0.003	-0.456	-0.017	50	HLA-B15:01	0.049	0.001	-0.456	-0.009	50	HLA-B27:05	0.07	0.004	-0.456	0.007	50	HLA-B35:01	0.017	0.009	-0.456	-0.032	50	HLA-B39:01	0.042	0.008	-0.456	-0.013	50	HLA-B40:01	0.028	0.005	-0.456	-0.024	50	HLA-B58:01	0.04	0.007	-0.456	-0.015	50	0
64	NGKLCKLRG	Sequence	HLA-B07:02	0.038	0.005	-0.316	-0.003	50	HLA-B15:01	0.05	0.001	-0.316	0.006	50	HLA-B27:05	0.038	0.002	-0.316	-0.003	50	HLA-B35:01	0.019	0.009	-0.316	-0.016	50	HLA-B39:01	0.043	0.005	-0.316	0.001	50	HLA-B40:01	0.027	0.003	-0.316	-0.011	50	HLA-B58:01	0.038	0.003	-0.316	-0.003	50	0
65	GKLCKLRGV	Sequence	HLA-B07:02	0.044	0.008	-0.215	0.012	50	HLA-B15:01	0.055	0.002	-0.215	0.02	50	HLA-B27:05	0.141	0.046	-0.215	0.09	20	HLA-B35:01	0.014	0.005	-0.215	-0.01	50	HLA-B39:01	0.065	0.021	-0.215	0.03	50	HLA-B40:01	0.059	0.014	-0.215	0.024	50	HLA-B58:01	0.039	0.004	-0.215	0.008	50	0
66	KLCKLRGVA	Sequence	HLA-B07:02	0.089	0.02	-0.144	0.055	50	HLA-B15:01	0.199	0.032	-0.144	0.138	20	HLA-B27:05	0.069	0.003	-0.144	0.037	50	HLA-B35:01	0.022	0.006	-0.144	0.003	50	HLA-B39:01	0.054	0.006	-0.144	0.027	50	HLA-B40:01	0.054	0.004	-0.144	0.026	50	HLA-B58:01	0.047	0.036	-0.144	0.026	50	0
67	LCKLRGVAP	Sequence	HLA-B07:02	0.049	0.023	0.059	0.046	50	HLA-B15:01	0.063	0.015	0.059	0.055	50	HLA-B27:05	0.036	0.001	0.059	0.033	50	HLA-B35:01	0.02	0.01	0.059	0.022	50	HLA-B39:01	0.043	0.012	0.059	0.04	50	HLA-B40:01	0.04	0.004	0.059	0.036	50	HLA-B58:01	0.037	0.004	0.059	0.034	50	0
68	CKLRGVAPL	Sequence	HLA-B07:02	0.132	0.041	0.147	0.119	10	HLA-B15:01	0.123	0.03	0.147	0.111	32	HLA-B27:05	0.179	0.023	0.147	0.151	8	HLA-B35:01	0.102	0.028	0.147	0.095	32	HLA-B39:01	0.518	0.419	0.147	0.465	1	HLA-B40:01	0.143	0.072	0.147	0.132	7	HLA-B58:01	0.066	0.01	0.147	0.065	50	1
69	KLRGVAPLH	Sequence	HLA-B07:02	0.073	0.042	0.112	0.072	32	HLA-B15:01	0.186	0.351	0.112	0.205	9	HLA-B27:05	0.119	0.004	0.112	0.1	20	HLA-B35:01	0.054	0.008	0.112	0.052	50	HLA-B39:01	0.046	0.005	0.112	0.046	50	HLA-B40:01	0.054	0.004	0.112	0.052	50	HLA-B58:01	0.092	0.021	0.112	0.083	32	0
70	LRGVAPLHL	Sequence	HLA-B07:02	0.068	0.012	0.09	0.061	32	HLA-B15:01	0.079	0.002	0.09	0.068	50	HLA-B27:05	0.373	0.027	0.09	0.289	3	HLA-B35:01	0.036	0.008	0.09	0.037	50	HLA-B39:01	0.233	0.146	0.09	0.205	7	HLA-B40:01	0.067	0.054	0.09	0.067	32	HLA-B58:01	0.075	0.01	0.09	0.066	32	0
71	RGVAPLHLG	Sequence	HLA-B07:02	0.045	0.006	0.052	0.039	50	HLA-B15:01	0.077	0.007	0.052	0.063	50	HLA-B27:05	0.073	0.01	0.052	0.061	50	HLA-B35:01	0.033	0.025	0.052	0.034	50	HLA-B39:01	0.048	0.005	0.052	0.042	50	HLA-B40:01	0.043	0.01	0.052	0.039	50	HLA-B58:01	0.115	0.065	0.052	0.101	20	0
72	GVAPLHLGK	Sequence	HLA-B07:02	0.066	0.011	0.032	0.054	50	HLA-B15:01	0.093	0.003	0.032	0.072	50	HLA-B27:05	0.14	0.004	0.032	0.107	15	HLA-B35:01	0.037	0.011	0.032	0.032	50	HLA-B39:01	0.048	0.004	0.032	0.039	50	HLA-B40:01	0.056	0.005	0.032	0.045	50	HLA-B58:01	0.075	0.005	0.032	0.059	50	0
73	VAPLHLGKC	Sequence	HLA-B07:02	0.048	0.011	-0.091	0.028	50	HLA-B15:01	0.056	0.002	-0.091	0.033	50	HLA-B27:05	0.035	0.002	-0.091	0.017	50	HLA-B35:01	0.022	0.02	-0.091	0.01	50	HLA-B39:01	0.042	0.004	-0.091	0.023	50	HLA-B40:01	0.038	0.004	-0.091	0.02	50	HLA-B58:01	0.039	0.005	-0.091	0.021	50	0
74	APLHLGKCN	Sequence	HLA-B07:02	0.085	0.168	-0.163	0.073	32	HLA-B15:01	0.046	0.001	-0.163	0.018	50	HLA-B27:05	0.036	0.002	-0.163	0.011	50	HLA-B35:01	0.073	0.046	-0.163	0.045	50	HLA-B39:01	0.044	0.01	-0.163	0.018	50	HLA-B40:01	0.028	0.004	-0.163	0.005	50	HLA-B58:01	0.035	0.005	-0.163	0.01	50	0
75	PLHLGKCNI	Sequence	HLA-B07:02	0.051	0.006	-0.22	0.017	50	HLA-B15:01	0.063	0.006	-0.22	0.026	50	HLA-B27:05	0.044	0.002	-0.22	0.011	50	HLA-B35:01	0.018	0.006	-0.22	-0.008	50	HLA-B39:01	0.052	0.01	-0.22	0.018	50	HLA-B40:01	0.046	0.007	-0.22	0.013	50	HLA-B58:01	0.049	0.006	-0.22	0.015	50	0
76	LHLGKCNIA	Sequence	HLA-B07:02	0.046	0.005	-0.158	0.019	50	HLA-B15:01	0.058	0.001	-0.158	0.027	50	HLA-B27:05	0.06	0.002	-0.158	0.029	50	HLA-B35:01	0.04	0.007	-0.158	0.015	50	HLA-B39:01	0.195	0.084	-0.158	0.142	15	HLA-B40:01	0.044	0.005	-0.158	0.018	50	HLA-B58:01	0.039	0.008	-0.158	0.014	50	0
77	HLGKCNIAG	Sequence	HLA-B07:02	0.068	0.008	-0.129	0.039	50	HLA-B15:01	0.122	0.013	-0.129	0.079	50	HLA-B27:05	0.05	0.002	-0.129	0.024	50	HLA-B35:01	0.088	0.008	-0.129	0.053	50	HLA-B39:01	0.08	0.042	-0.129	0.053	50	HLA-B40:01	0.05	0.003	-0.129	0.025	50	HLA-B58:01	0.049	0.004	-0.129	0.024	50	0
78	LGKCNIAGW	Sequence	HLA-B07:02	0.044	0.008	0.048	0.039	50	HLA-B15:01	0.149	0.036	0.048	0.121	20	HLA-B27:05	0.057	0.002	0.048	0.047	50	HLA-B35:01	0.049	0.05	0.048	0.049	50	HLA-B39:01	0.051	0.004	0.048	0.043	50	HLA-B40:01	0.046	0.004	0.048	0.039	50	HLA-B58:01	0.328	0.117	0.048	0.266	4	0
79	GKCNIAGWI	Sequence	HLA-B07:02	0.044	0.005	0.3	0.063	32	HLA-B15:01	0.066	0.002	0.3	0.079	50	HLA-B27:05	0.117	0.034	0.3	0.122	15	HLA-B35:01	0.015	0.009	0.3	0.043	50	HLA-B39:01	0.059	0.023	0.3	0.077	32	HLA-B40:01	0.112	0.124	0.3	0.133	7	HLA-B58:01	0.045	0.011	0.3	0.065	50	0
80	KCNIAGWIL	Sequence	HLA-B07:02	0.073	0.02	0.467	0.104	15	HLA-B15:01	0.091	0.009	0.467	0.115	20	HLA-B27:05	0.07	0.003	0.467	0.099	20	HLA-B35:01	0.069	0.035	0.467	0.103	32	HLA-B39:01	0.106	0.159	0.467	0.151	15	HLA-B40:01	0.107	0.035	0.467	0.131	7	HLA-B58:01	0.201	0.575	0.467	0.287	4	0
81	CNIAGWILG	Sequence	HLA-B07:02	0.043	0.004	0.43	0.075	32	HLA-B15:01	0.065	0.002	0.43	0.091	32	HLA-B27:05	0.057	0.005	0.43	0.086	32	HLA-B35:01	0.051	0.021	0.43	0.084	32	HLA-B39:01	0.054	0.009	0.43	0.084	32	HLA-B40:01	0.045	0.01	0.43	0.078	20	HLA-B58:01	0.053	0.015	0.43	0.085	32	0
82	NIAGWILGN	Sequence	HLA-B07:02	0.044	0.01	0.398	0.074	32	HLA-B15:01	0.067	0.006	0.398	0.09	32	HLA-B27:05	0.054	0.002	0.398	0.08	32	HLA-B35:01	0.041	0.013	0.398	0.072	50	HLA-B39:01	0.055	0.007	0.398	0.082	32	HLA-B40:01	0.037	0.005	0.398	0.068	32	HLA-B58:01	0.044	0.007	0.398	0.073	32	0
83	IAGWILGNP	Sequence	HLA-B07:02	0.046	0.005	0.378	0.073	32	HLA-B15:01	0.059	0.002	0.378	0.082	32	HLA-B27:05	0.039	0.001	0.378	0.067	50	HLA-B35:01	0.033	0.048	0.378	0.07	50	HLA-B39:01	0.042	0.004	0.378	0.07	50	HLA-B40:01	0.037	0.015	0.378	0.068	32	HLA-B58:01	0.053	0.107	0.378	0.094	20	0
84	AGWILGNPE	Sequence	HLA-B07:02	0.054	0.008	0.215	0.063	32	HLA-B15:01	0.073	0.001	0.215	0.076	50	HLA-B27:05	0.051	0.002	0.215	0.06	50	HLA-B35:01	0.064	0.009	0.215	0.07	50	HLA-B39:01	0.048	0.023	0.215	0.061	50	HLA-B40:01	0.046	0.01	0.215	0.057	50	HLA-B58:01	0.046	0.004	0.215	0.056	50	0
85	GWILGNPEC	Sequence	HLA-B07:02	0.042	0.011	0.108	0.044	50	HLA-B15:01	0.06	0.004	0.108	0.056	50	HLA-B27:05	0.051	0.006	0.108	0.049	50	HLA-B35:01	0.022	0.008	0.108	0.028	50	HLA-B39:01	0.044	0.007	0.108	0.044	50	HLA-B40:01	0.058	0.012	0.108	0.056	50	HLA-B58:01	0.042	0.005	0.108	0.043	50	0
86	WILGNPECE	Sequence	HLA-B07:02	0.041	0.008	0.067	0.038	50	HLA-B15:01	0.057	0.002	0.067	0.049	50	HLA-B27:05	0.045	0.002	0.067	0.04	50	HLA-B35:01	0.066	0.011	0.067	0.057	50	HLA-B39:01	0.053	0.028	0.067	0.05	50	HLA-B40:01	0.04	0.007	0.067	0.037	50	HLA-B58:01	0.042	0.007	0.067	0.039	50	0
87	ILGNPECES	Sequence	HLA-B07:02	0.045	0.004	0.101	0.044	50	HLA-B15:01	0.075	0.03	0.101	0.07	50	HLA-B27:05	0.036	0.001	0.101	0.037	50	HLA-B35:01	0.028	0.009	0.101	0.032	50	HLA-B39:01	0.043	0.004	0.101	0.043	50	HLA-B40:01	0.037	0.003	0.101	0.038	50	HLA-B58:01	0.051	0.016	0.101	0.05	50	0
88	LGNPECESL	Sequence	HLA-B07:02	0.05	0.024	0.021	0.043	50	HLA-B15:01	0.163	0.151	0.021	0.147	15	HLA-B27:05	0.046	0.001	0.021	0.036	50	HLA-B35:01	0.105	0.087	0.021	0.094	32	HLA-B39:01	0.106	0.039	0.021	0.087	32	HLA-B40:01	0.061	0.037	0.021	0.053	50	HLA-B58:01	0.154	0.153	0.021	0.141	15	0
89	GNPECESLS	Sequence	HLA-B07:02	0.042	0.004	-0.007	0.031	50	HLA-B15:01	0.049	0.001	-0.007	0.036	50	HLA-B27:05	0.037	0.002	-0.007	0.027	50	HLA-B35:01	0.018	0.009	-0.007	0.014	50	HLA-B39:01	0.04	0.005	-0.007	0.03	50	HLA-B40:01	0.031	0.005	-0.007	0.023	50	HLA-B58:01	0.037	0.004	-0.007	0.027	50	0
90	NPECESLST	Sequence	HLA-B07:02	0.168	0.267	-0.186	0.148	7	HLA-B15:01	0.049	0.001	-0.186	0.018	50	HLA-B27:05	0.034	0.001	-0.186	0.007	50	HLA-B35:01	0.279	0.12	-0.186	0.207	9	HLA-B39:01	0.12	0.014	-0.186	0.072	50	HLA-B40:01	0.033	0.004	-0.186	0.006	50	HLA-B58:01	0.036	0.005	-0.186	0.009	50	0
91	PECESLSTA	Sequence	HLA-B07:02	0.038	0.005	-0.205	0.008	50	HLA-B15:01	0.065	0.003	-0.205	0.028	50	HLA-B27:05	0.037	0.002	-0.205	0.007	50	HLA-B35:01	0.018	0.011	-0.205	-0.005	50	HLA-B39:01	0.048	0.007	-0.205	0.016	50	HLA-B40:01	0.093	0.12	-0.205	0.068	32	HLA-B58:01	0.037	0.006	-0.205	0.008	50	0
92	ECESLSTAS	Sequence	HLA-B07:02	0.046	0.007	-0.245	0.011	50	HLA-B15:01	0.048	0.001	-0.245	0.011	50	HLA-B27:05	0.032	0.001	-0.245	-0.001	50	HLA-B35:01	0.068	0.012	-0.245	0.028	50	HLA-B39:01	0.057	0.017	-0.245	0.02	50	HLA-B40:01	0.038	0.003	-0.245	0.004	50	HLA-B58:01	0.035	0.004	-0.245	0.002	50	0
93	CESLSTASS	Sequence	HLA-B07:02	0.045	0.014	-0.253	0.01	50	HLA-B15:01	0.086	0.006	-0.253	0.039	50	HLA-B27:05	0.048	0.002	-0.253	0.011	50	HLA-B35:01	0.041	0.016	-0.253	0.008	50	HLA-B39:01	0.07	0.009	-0.253	0.028	50	HLA-B40:01	0.163	0.2	-0.253	0.127	7	HLA-B58:01	0.044	0.008	-0.253	0.009	50	0
94	ESLSTASSW	Sequence	HLA-B07:02	0.061	0.008	-0.332	0.013	50	HLA-B15:01	0.147	0.007	-0.332	0.077	50	HLA-B27:05	0.066	0.002	-0.332	0.016	50	HLA-B35:01	0.235	0.033	-0.332	0.146	15	HLA-B39:01	0.098	0.011	-0.332	0.041	50	HLA-B40:01	0.047	0.004	-0.332	0.002	50	HLA-B58:01	0.756	0.808	-0.332	0.656	0.25	1
95	SLSTASSWS	Sequence	HLA-B07:02	0.065	0.007	-0.142	0.035	50	HLA-B15:01	0.113	0.007	-0.142	0.071	50	HLA-B27:05	0.048	0.002	-0.142	0.022	50	HLA-B35:01	0.048	0.007	-0.142	0.022	50	HLA-B39:01	0.053	0.006	-0.142	0.026	50	HLA-B40:01	0.049	0.005	-0.142	0.023	50	HLA-B58:01	0.048	0.007	-0.142	0.022	50	0
96	LSTASSWSY	Sequence	HLA-B07:02	0.063	0.006	-0.175	0.03	50	HLA-B15:01	0.578	0.723	-0.175	0.526	0.8	HLA-B27:05	0.098	0.003	-0.175	0.056	50	HLA-B35:01	0.705	0.458	-0.175	0.577	0.4	HLA-B39:01	0.079	0.007	-0.175	0.042	50	HLA-B40:01	0.066	0.009	-0.175	0.033	50	HLA-B58:01	0.749	0.819	-0.175	0.668	0.25	3
97	STASSWSYI	Sequence	HLA-B07:02	0.145	0.016	-0.248	0.085	20	HLA-B15:01	0.209	0.006	-0.248	0.131	20	HLA-B27:05	0.076	0.003	-0.248	0.032	50	HLA-B35:01	0.1	0.021	-0.248	0.053	50	HLA-B39:01	0.093	0.014	-0.248	0.046	50	HLA-B40:01	0.082	0.016	-0.248	0.038	50	HLA-B58:01	0.384	0.069	-0.248	0.27	4	0
98	TASSWSYIV	Sequence	HLA-B07:02	0.087	0.024	-0.086	0.06	50	HLA-B15:01	0.104	0.007	-0.086	0.069	50	HLA-B27:05	0.069	0.01	-0.086	0.044	50	HLA-B35:01	0.292	0.159	-0.086	0.233	7	HLA-B39:01	0.425	0.21	-0.086	0.34	3	HLA-B40:01	0.085	0.018	-0.086	0.057	50	HLA-B58:01	0.203	0.068	-0.086	0.153	9	0
99	ASSWSYIVE	Sequence	HLA-B07:02	0.047	0.008	0.141	0.05	50	HLA-B15:01	0.095	0.006	0.141	0.085	32	HLA-B27:05	0.043	0.002	0.141	0.046	50	HLA-B35:01	0.075	0.042	0.141	0.076	50	HLA-B39:01	0.057	0.016	0.141	0.059	50	HLA-B40:01	0.072	0.03	0.141	0.072	32	HLA-B58:01	0.083	0.037	0.141	0.081	32	0
100	SSWSYIVET	Sequence	HLA-B07:02	0.057	0.005	0.12	0.055	50	HLA-B15:01	0.1	0.003	0.12	0.086	32	HLA-B27:05	0.069	0.005	0.12	0.064	50	HLA-B35:01	0.1	0.045	0.12	0.093	32	HLA-B39:01	0.075	0.008	0.12	0.069	50	HLA-B40:01	0.062	0.005	0.12	0.059	50	HLA-B58:01	0.093	0.044	0.12	0.088	32	0
101	SWSYIVETS	Sequence	HLA-B07:02	0.04	0.008	0.218	0.053	50	HLA-B15:01	0.064	0.004	0.218	0.07	50	HLA-B27:05	0.051	0.003	0.218	0.06	50	HLA-B35:01	0.031	0.019	0.218	0.048	50	HLA-B39:01	0.049	0.009	0.218	0.059	50	HLA-B40:01	0.048	0.01	0.218	0.059	50	HLA-B58:01	0.051	0.007	0.218	0.061	50	0
102	WSYIVETSS	Sequence	HLA-B07:02	0.051	0.005	0.203	0.059	50	HLA-B15:01	0.105	0.007	0.203	0.099	32	HLA-B27:05	0.062	0.003	0.203	0.067	50	HLA-B35:01	0.116	0.034	0.203	0.112	32	HLA-B39:01	0.066	0.011	0.203	0.071	50	HLA-B40:01	0.053	0.007	0.203	0.061	32	HLA-B58:01	0.131	0.023	0.203	0.121	15	0
103	SYIVETSSS	Sequence	HLA-B07:02	0.053	0.008	-0.018	0.039	50	HLA-B15:01	0.071	0.004	-0.018	0.051	50	HLA-B27:05	0.05	0.001	-0.018	0.035	50	HLA-B35:01	0.039	0.015	-0.018	0.029	50	HLA-B39:01	0.055	0.008	-0.018	0.04	50	HLA-B40:01	0.038	0.007	-0.018	0.027	50	HLA-B58:01	0.043	0.009	-0.018	0.031	50	0
104	YIVETSSSD	Sequence	HLA-B07:02	0.06	0.03	-0.24	0.025	50	HLA-B15:01	0.14	0.234	-0.24	0.117	20	HLA-B27:05	0.043	0.005	-0.24	0.009	50	HLA-B35:01	0.111	0.037	-0.24	0.064	50	HLA-B39:01	0.095	0.031	-0.24	0.051	50	HLA-B40:01	0.045	0.007	-0.24	0.01	50	HLA-B58:01	0.046	0.021	-0.24	0.013	50	0
105	IVETSSSDN	Sequence	HLA-B07:02	0.047	0.016	-0.372	0	50	HLA-B15:01	0.053	0.006	-0.372	0.003	50	HLA-B27:05	0.032	0.001	-0.372	-0.013	50	HLA-B35:01	0.037	0.021	-0.372	-0.006	50	HLA-B39:01	0.041	0.004	-0.372	-0.006	50	HLA-B40:01	0.033	0.005	-0.372	-0.012	50	HLA-B58:01	0.038	0.01	-0.372	-0.007	50	0
106	VETSSSDNG	Sequence	HLA-B07:02	0.035	0.005	-0.456	-0.019	50	HLA-B15:01	0.059	0.002	-0.456	-0.002	50	HLA-B27:05	0.034	0.001	-0.456	-0.02	50	HLA-B35:01	0.025	0.008	-0.456	-0.026	50	HLA-B39:01	0.047	0.005	-0.456	-0.01	50	HLA-B40:01	0.079	0.152	-0.456	0.037	50	HLA-B58:01	0.039	0.012	-0.456	-0.015	50	0
107	ETSSSDNGT	Sequence	HLA-B07:02	0.046	0.005	-0.346	0	50	HLA-B15:01	0.058	0.003	-0.346	0.009	50	HLA-B27:05	0.032	0.002	-0.346	-0.011	50	HLA-B35:01	0.056	0.013	-0.346	0.009	50	HLA-B39:01	0.05	0.006	-0.346	0.003	50	HLA-B40:01	0.036	0.003	-0.346	-0.007	50	HLA-B58:01	0.042	0.018	-0.346	-0.001	50	0
108	TSSSDNGTC	Sequence	HLA-B07:02	0.048	0.014	-0.153	0.022	50	HLA-B15:01	0.08	0.014	-0.153	0.046	50	HLA-B27:05	0.038	0.003	-0.153	0.013	50	HLA-B35:01	0.066	0.019	-0.153	0.037	50	HLA-B39:01	0.064	0.029	-0.153	0.037	50	HLA-B40:01	0.051	0.009	-0.153	0.024	50	HLA-B58:01	0.071	0.026	-0.153	0.041	50	0
109	SSSDNGTCY	Sequence	HLA-B07:02	0.061	0.017	-0.005	0.047	50	HLA-B15:01	0.478	0.656	-0.005	0.458	1.5	HLA-B27:05	0.067	0.003	-0.005	0.05	50	HLA-B35:01	0.509	0.116	-0.005	0.395	2	HLA-B39:01	0.064	0.008	-0.005	0.048	50	HLA-B40:01	0.062	0.006	-0.005	0.046	50	HLA-B58:01	0.201	0.059	-0.005	0.158	9	2
110	SSDNGTCYP	Sequence	HLA-B07:02	0.041	0.004	0.023	0.033	50	HLA-B15:01	0.056	0.002	0.023	0.044	50	HLA-B27:05	0.035	0.001	0.023	0.028	50	HLA-B35:01	0.028	0.017	0.023	0.026	50	HLA-B39:01	0.047	0.009	0.023	0.039	50	HLA-B40:01	0.045	0.01	0.023	0.037	50	HLA-B58:01	0.061	0.165	0.023	0.074	32	0
111	SDNGTCYPG	Sequence	HLA-B07:02	0.038	0.004	0.009	0.03	50	HLA-B15:01	0.082	0.012	0.009	0.064	50	HLA-B27:05	0.043	0.01	0.009	0.034	50	HLA-B35:01	0.051	0.015	0.009	0.041	50	HLA-B39:01	0.081	0.035	0.009	0.066	50	HLA-B40:01	0.045	0.045	0.009	0.041	50	HLA-B58:01	0.041	0.014	0.009	0.033	50	0
112	DNGTCYPGD	Sequence	HLA-B07:02	0.036	0.003	0.005	0.028	50	HLA-B15:01	0.044	0.001	0.005	0.033	50	HLA-B27:05	0.029	0.001	0.005	0.022	50	HLA-B35:01	0.015	0.009	0.005	0.013	50	HLA-B39:01	0.038	0.006	0.005	0.03	50	HLA-B40:01	0.026	0.003	0.005	0.02	50	HLA-B58:01	0.034	0.005	0.005	0.026	50	0
113	NGTCYPGDF	Sequence	HLA-B07:02	0.05	0.005	-0.014	0.036	50	HLA-B15:01	0.079	0.003	-0.014	0.058	50	HLA-B27:05	0.048	0.002	-0.014	0.034	50	HLA-B35:01	0.105	0.103	-0.014	0.093	32	HLA-B39:01	0.082	0.006	-0.014	0.06	50	HLA-B40:01	0.052	0.008	-0.014	0.038	50	HLA-B58:01	0.061	0.017	-0.014	0.046	50	0
114	GTCYPGDFI	Sequence	HLA-B07:02	0.054	0.007	0.087	0.05	50	HLA-B15:01	0.108	0.008	0.087	0.09	32	HLA-B27:05	0.055	0.001	0.087	0.05	50	HLA-B35:01	0.029	0.007	0.087	0.031	50	HLA-B39:01	0.051	0.006	0.087	0.047	50	HLA-B40:01	0.087	0.023	0.087	0.077	20	HLA-B58:01	0.118	0.045	0.087	0.103	20	0
115	TCYPGDFID	Sequence	HLA-B07:02	0.041	0.004	0.218	0.053	50	HLA-B15:01	0.048	0.003	0.218	0.058	50	HLA-B27:05	0.034	0.001	0.218	0.047	50	HLA-B35:01	0.06	0.11	0.218	0.084	32	HLA-B39:01	0.056	0.02	0.218	0.066	50	HLA-B40:01	0.044	0.007	0.218	0.055	50	HLA-B58:01	0.051	0.012	0.218	0.061	50	0
116	CYPGDFIDY	Sequence	HLA-B07:02	0.045	0.003	0.288	0.063	32	HLA-B15:01	0.09	0.019	0.288	0.098	32	HLA-B27:05	0.054	0.001	0.288	0.069	50	HLA-B35:01	0.138	0.02	0.288	0.134	20	HLA-B39:01	0.046	0.004	0.288	0.063	50	HLA-B40:01	0.041	0.003	0.288	0.06	50	HLA-B58:01	0.062	0.004	0.288	0.075	32	0
117	YPGDFIDYE	Sequence	HLA-B07:02	0.057	0.057	0.289	0.08	20	HLA-B15:01	0.05	0.001	0.289	0.066	50	HLA-B27:05	0.035	0.002	0.289	0.055	50	HLA-B35:01	0.226	0.208	0.289	0.229	7	HLA-B39:01	0.056	0.011	0.289	0.072	50	HLA-B40:01	0.036	0.004	0.289	0.056	50	HLA-B58:01	0.042	0.004	0.289	0.061	50	0
118	PGDFIDYEE	Sequence	HLA-B07:02	0.034	0.003	0.331	0.059	50	HLA-B15:01	0.045	0.001	0.331	0.067	50	HLA-B27:05	0.03	0.001	0.331	0.055	50	HLA-B35:01	0.024	0.024	0.331	0.055	50	HLA-B39:01	0.04	0.006	0.331	0.064	50	HLA-B40:01	0.031	0.005	0.331	0.057	50	HLA-B58:01	0.037	0.013	0.331	0.063	50	0
119	GDFIDYEEL	Sequence	HLA-B07:02	0.041	0.007	0.333	0.065	32	HLA-B15:01	0.075	0.006	0.333	0.09	32	HLA-B27:05	0.056	0.002	0.333	0.075	32	HLA-B35:01	0.038	0.013	0.333	0.064	50	HLA-B39:01	0.075	0.03	0.333	0.094	32	HLA-B40:01	0.241	0.289	0.333	0.258	3	HLA-B58:01	0.046	0.01	0.333	0.069	32	0
120	DFIDYEELR	Sequence	HLA-B07:02	0.038	0.003	0.234	0.052	50	HLA-B15:01	0.047	0.001	0.234	0.058	50	HLA-B27:05	0.045	0.004	0.234	0.057	50	HLA-B35:01	0.044	0.015	0.234	0.058	50	HLA-B39:01	0.045	0.005	0.234	0.057	50	HLA-B40:01	0.034	0.004	0.234	0.049	50	HLA-B58:01	0.04	0.005	0.234	0.054	50	0
121	FIDYEELRE	Sequence	HLA-B07:02	0.041	0.004	0.216	0.053	50	HLA-B15:01	0.054	0.001	0.216	0.062	50	HLA-B27:05	0.034	0.001	0.216	0.047	50	HLA-B35:01	0.049	0.02	0.216	0.061	50	HLA-B39:01	0.047	0.01	0.216	0.058	50	HLA-B40:01	0.042	0.004	0.216	0.053	50	HLA-B58:01	0.042	0.005	0.216	0.053	50	0
122	IDYEELREQ	Sequence	HLA-B07:02	0.036	0.006	0.289	0.056	50	HLA-B15:01	0.058	0.042	0.289	0.079	50	HLA-B27:05	0.041	0.002	0.289	0.06	50	HLA-B35:01	0.033	0.017	0.289	0.056	50	HLA-B39:01	0.044	0.007	0.289	0.063	50	HLA-B40:01	0.034	0.007	0.289	0.055	50	HLA-B58:01	0.037	0.018	0.289	0.059	50	0
123	DYEELREQL	Sequence	HLA-B07:02	0.052	0.006	0.188	0.058	50	HLA-B15:01	0.051	0.001	0.188	0.057	50	HLA-B27:05	0.046	0.001	0.188	0.053	50	HLA-B35:01	0.052	0.007	0.188	0.058	50	HLA-B39:01	0.094	0.03	0.188	0.093	32	HLA-B40:01	0.05	0.011	0.188	0.058	50	HLA-B58:01	0.045	0.004	0.188	0.053	50	0
124	YEELREQLS	Sequence	HLA-B07:02	0.038	0.004	0.062	0.035	50	HLA-B15:01	0.051	0.001	0.062	0.044	50	HLA-B27:05	0.045	0.003	0.062	0.04	50	HLA-B35:01	0.022	0.01	0.062	0.024	50	HLA-B39:01	0.055	0.008	0.062	0.048	50	HLA-B40:01	0.1	0.05	0.062	0.088	15	HLA-B58:01	0.036	0.003	0.062	0.033	50	0
125	EELREQLSS	Sequence	HLA-B07:02	0.037	0.005	-0.069	0.021	50	HLA-B15:01	0.06	0.001	-0.069	0.038	50	HLA-B27:05	0.045	0.002	-0.069	0.027	50	HLA-B35:01	0.026	0.008	-0.069	0.014	50	HLA-B39:01	0.066	0.007	-0.069	0.043	50	HLA-B40:01	0.076	0.055	-0.069	0.058	50	HLA-B58:01	0.041	0.006	-0.069	0.024	50	0
126	ELREQLSSV	Sequence	HLA-B07:02	0.148	0.074	-0.242	0.097	15	HLA-B15:01	0.15	0.039	-0.242	0.093	32	HLA-B27:05	0.055	0.001	-0.242	0.017	50	HLA-B35:01	0.052	0.007	-0.242	0.015	50	HLA-B39:01	0.079	0.008	-0.242	0.036	50	HLA-B40:01	0.057	0.003	-0.242	0.018	50	HLA-B58:01	0.043	0.003	-0.242	0.008	50	0
127	LREQLSSVS	Sequence	HLA-B07:02	0.048	0.006	-0.366	0	50	HLA-B15:01	0.061	0.001	-0.366	0.009	50	HLA-B27:05	0.126	0.017	-0.366	0.059	50	HLA-B35:01	0.032	0.009	-0.366	-0.011	50	HLA-B39:01	0.139	0.033	-0.366	0.072	50	HLA-B40:01	0.043	0.009	-0.366	-0.003	50	HLA-B58:01	0.037	0.005	-0.366	-0.008	50	0
128	REQLSSVSS	Sequence	HLA-B07:02	0.052	0.025	-0.427	0	50	HLA-B15:01	0.102	0.027	-0.427	0.037	50	HLA-B27:05	0.079	0.009	-0.427	0.017	50	HLA-B35:01	0.026	0.006	-0.427	-0.022	50	HLA-B39:01	0.071	0.008	-0.427	0.011	50	HLA-B40:01	0.289	0.306	-0.427	0.22	3	HLA-B58:01	0.045	0.008	-0.427	-0.008	50	0
129	EQLSSVSSF	Sequence	HLA-B07:02	0.089	0.01	-0.529	0.015	50	HLA-B15:01	0.697	0.62	-0.529	0.562	0.5	HLA-B27:05	0.163	0.045	-0.529	0.075	32	HLA-B35:01	0.42	0.053	-0.529	0.266	6	HLA-B39:01	0.311	0.035	-0.529	0.183	8	HLA-B40:01	0.173	0.045	-0.529	0.082	20	HLA-B58:01	0.105	0.011	-0.529	0.027	50	1
130	QLSSVSSFE	Sequence	HLA-B07:02	0.047	0.007	-0.407	-0.005	50	HLA-B15:01	0.104	0.007	-0.407	0.037	50	HLA-B27:05	0.049	0.002	-0.407	-0.004	50	HLA-B35:01	0.059	0.008	-0.407	0.004	50	HLA-B39:01	0.053	0.01	-0.407	0	50	HLA-B40:01	0.049	0.007	-0.407	-0.003	50	HLA-B58:01	0.053	0.021	-0.407	0.002	50	0
131	LSSVSSFER	Sequence	HLA-B07:02	0.045	0.004	-0.172	0.017	50	HLA-B15:01	0.081	0.014	-0.172	0.045	50	HLA-B27:05	0.072	0.002	-0.172	0.036	50	HLA-B35:01	0.093	0.035	-0.172	0.057	50	HLA-B39:01	0.049	0.005	-0.172	0.02	50	HLA-B40:01	0.043	0.008	-0.172	0.016	50	HLA-B58:01	0.157	0.147	-0.172	0.122	15	0
132	SSVSSFERF	Sequence	HLA-B07:02	0.068	0.006	-0.089	0.042	50	HLA-B15:01	0.574	0.244	-0.089	0.455	1.5	HLA-B27:05	0.074	0.003	-0.089	0.046	50	HLA-B35:01	0.282	0.152	-0.089	0.224	8	HLA-B39:01	0.071	0.005	-0.089	0.044	50	HLA-B40:01	0.086	0.011	-0.089	0.056	50	HLA-B58:01	0.554	0.428	-0.089	0.47	1.5	2
133	SVSSFERFE	Sequence	HLA-B07:02	0.046	0.007	0.1	0.045	50	HLA-B15:01	0.065	0.002	0.1	0.058	50	HLA-B27:05	0.04	0.002	0.1	0.04	50	HLA-B35:01	0.046	0.014	0.1	0.046	50	HLA-B39:01	0.042	0.005	0.1	0.042	50	HLA-B40:01	0.045	0.004	0.1	0.044	50	HLA-B58:01	0.049	0.007	0.1	0.047	50	0
134	VSSFERFEI	Sequence	HLA-B07:02	0.067	0.009	0.368	0.088	20	HLA-B15:01	0.099	0.012	0.368	0.112	32	HLA-B27:05	0.06	0.001	0.368	0.081	32	HLA-B35:01	0.082	0.025	0.368	0.101	32	HLA-B39:01	0.093	0.009	0.368	0.107	20	HLA-B40:01	0.077	0.008	0.368	0.095	15	HLA-B58:01	0.393	0.399	0.368	0.391	2	1
135	SSFERFEIF	Sequence	HLA-B07:02	0.069	0.006	0.462	0.098	15	HLA-B15:01	0.6	0.265	0.462	0.533	0.8	HLA-B27:05	0.105	0.004	0.462	0.125	15	HLA-B35:01	0.314	0.081	0.462	0.292	5	HLA-B39:01	0.135	0.011	0.462	0.148	15	HLA-B40:01	0.103	0.006	0.462	0.123	8	HLA-B58:01	0.421	0.123	0.462	0.377	2	2
136	SFERFEIFP	Sequence	HLA-B07:02	0.036	0.003	0.474	0.075	32	HLA-B15:01	0.049	0.001	0.474	0.084	32	HLA-B27:05	0.036	0.002	0.474	0.074	32	HLA-B35:01	0.024	0.009	0.474	0.067	50	HLA-B39:01	0.043	0.005	0.474	0.08	32	HLA-B40:01	0.048	0.009	0.474	0.084	20	HLA-B58:01	0.041	0.004	0.474	0.078	32	0
137	FERFEIFPK	Sequence	HLA-B07:02	0.053	0.006	0.45	0.085	20	HLA-B15:01	0.101	0.003	0.45	0.12	20	HLA-B27:05	0.142	0.012	0.45	0.152	8	HLA-B35:01	0.065	0.014	0.45	0.095	32	HLA-B39:01	0.075	0.011	0.45	0.102	20	HLA-B40:01	0.147	0.067	0.45	0.164	5	HLA-B58:01	0.048	0.003	0.45	0.081	32	0
138	ERFEIFPKT	Sequence	HLA-B07:02	0.041	0.003	0.243	0.055	50	HLA-B15:01	0.052	0.001	0.243	0.063	50	HLA-B27:05	0.198	0.074	0.243	0.183	6	HLA-B35:01	0.029	0.015	0.243	0.048	50	HLA-B39:01	0.128	0.027	0.243	0.123	15	HLA-B40:01	0.049	0.003	0.243	0.061	32	HLA-B58:01	0.038	0.004	0.243	0.053	50	0
139	RFEIFPKTS	Sequence	HLA-B07:02	0.044	0.006	0.111	0.045	50	HLA-B15:01	0.054	0.001	0.111	0.051	50	HLA-B27:05	0.048	0.003	0.111	0.047	50	HLA-B35:01	0.023	0.006	0.111	0.029	50	HLA-B39:01	0.043	0.007	0.111	0.044	50	HLA-B40:01	0.045	0.007	0.111	0.046	50	HLA-B58:01	0.044	0.007	0.111	0.045	50	0
140	FEIFPKTSS	Sequence	HLA-B07:02	0.046	0.007	-0.117	0.023	50	HLA-B15:01	0.093	0.005	-0.117	0.058	50	HLA-B27:05	0.061	0.002	-0.117	0.034	50	HLA-B35:01	0.043	0.012	-0.117	0.022	50	HLA-B39:01	0.073	0.009	-0.117	0.044	50	HLA-B40:01	0.188	0.219	-0.117	0.162	5	HLA-B58:01	0.042	0.004	-0.117	0.02	50	0
141	EIFPKTSSW	Sequence	HLA-B07:02	0.087	0.031	-0.383	0.031	50	HLA-B15:01	0.193	0.022	-0.383	0.108	32	HLA-B27:05	0.059	0.001	-0.383	0.006	50	HLA-B35:01	0.248	0.034	-0.383	0.151	15	HLA-B39:01	0.076	0.009	-0.383	0.019	50	HLA-B40:01	0.048	0.003	-0.383	-0.002	50	HLA-B58:01	0.421	0.347	-0.383	0.329	3	0
142	IFPKTSSWP	Sequence	HLA-B07:02	0.042	0.003	-0.349	-0.003	50	HLA-B15:01	0.055	0.002	-0.349	0.006	50	HLA-B27:05	0.036	0.001	-0.349	-0.008	50	HLA-B35:01	0.021	0.007	-0.349	-0.018	50	HLA-B39:01	0.04	0.005	-0.349	-0.004	50	HLA-B40:01	0.029	0.01	-0.349	-0.012	50	HLA-B58:01	0.038	0.009	-0.349	-0.005	50	0
143	FPKTSSWPN	Sequence	HLA-B07:02	0.155	0.16	-0.167	0.124	10	HLA-B15:01	0.06	0.003	-0.167	0.028	50	HLA-B27:05	0.042	0.002	-0.167	0.015	50	HLA-B35:01	0.362	0.394	-0.167	0.314	4	HLA-B39:01	0.11	0.05	-0.167	0.073	50	HLA-B40:01	0.034	0.004	-0.167	0.009	50	HLA-B58:01	0.041	0.005	-0.167	0.014	50	0
144	PKTSSWPNH	Sequence	HLA-B07:02	0.037	0.005	-0.12	0.016	50	HLA-B15:01	0.048	0.001	-0.12	0.024	50	HLA-B27:05	0.051	0.01	-0.12	0.027	50	HLA-B35:01	0.019	0.014	-0.12	0.004	50	HLA-B39:01	0.043	0.013	-0.12	0.022	50	HLA-B40:01	0.03	0.006	-0.12	0.011	50	HLA-B58:01	0.037	0.011	-0.12	0.017	50	0
145	KTSSWPNHD	Sequence	HLA-B07:02	0.037	0.01	-0.001	0.029	50	HLA-B15:01	0.068	0.009	-0.001	0.052	50	HLA-B27:05	0.039	0.008	-0.001	0.03	50	HLA-B35:01	0.015	0.006	-0.001	0.012	50	HLA-B39:01	0.041	0.014	-0.001	0.032	50	HLA-B40:01	0.036	0.004	-0.001	0.027	50	HLA-B58:01	0.137	0.367	-0.001	0.16	9	0
146	TSSWPNHDS	Sequence	HLA-B07:02	0.045	0.005	0.193	0.053	50	HLA-B15:01	0.058	0.007	0.193	0.063	50	HLA-B27:05	0.04	0.002	0.193	0.049	50	HLA-B35:01	0.055	0.023	0.193	0.064	50	HLA-B39:01	0.056	0.008	0.193	0.062	50	HLA-B40:01	0.043	0.008	0.193	0.052	50	HLA-B58:01	0.071	0.022	0.193	0.075	32	0
147	SSWPNHDSN	Sequence	HLA-B07:02	0.05	0.01	0.007	0.039	50	HLA-B15:01	0.078	0.004	0.007	0.059	50	HLA-B27:05	0.052	0.001	0.007	0.039	50	HLA-B35:01	0.101	0.017	0.007	0.078	50	HLA-B39:01	0.053	0.006	0.007	0.041	50	HLA-B40:01	0.047	0.007	0.007	0.037	50	HLA-B58:01	0.085	0.026	0.007	0.068	32	0
148	SWPNHDSNK	Sequence	HLA-B07:02	0.044	0.004	-0.101	0.023	50	HLA-B15:01	0.056	0.002	-0.101	0.032	50	HLA-B27:05	0.062	0.018	-0.101	0.039	50	HLA-B35:01	0.021	0.006	-0.101	0.006	50	HLA-B39:01	0.042	0.004	-0.101	0.022	50	HLA-B40:01	0.03	0.004	-0.101	0.013	50	HLA-B58:01	0.038	0.003	-0.101	0.018	50	0
149	WPNHDSNKG	Sequence	HLA-B07:02	0.088	0.09	-0.235	0.056	50	HLA-B15:01	0.052	0.001	-0.235	0.015	50	HLA-B27:05	0.036	0.002	-0.235	0.003	50	HLA-B35:01	0.347	0.117	-0.235	0.252	6	HLA-B39:01	0.065	0.016	-0.235	0.027	50	HLA-B40:01	0.029	0.003	-0.235	-0.002	50	HLA-B58:01	0.041	0.005	-0.235	0.008	50	0
150	PNHDSNKGV	Sequence	HLA-B07:02	0.04	0.007	-0.297	0.001	50	HLA-B15:01	0.046	0.003	-0.297	0.005	50	HLA-B27:05	0.036	0.004	-0.297	-0.002	50	HLA-B35:01	0.016	0.007	-0.297	-0.017	50	HLA-B39:01	0.045	0.019	-0.297	0.007	50	HLA-B40:01	0.036	0.008	-0.297	-0.002	50	HLA-B58:01	0.036	0.004	-0.297	-0.002	50	0
151	NHDSNKGVT	Sequence	HLA-B07:02	0.053	0.004	-0.316	0.008	50	HLA-B15:01	0.046	0.001	-0.316	0.003	50	HLA-B27:05	0.039	0.002	-0.316	-0.002	50	HLA-B35:01	0.036	0.009	-0.316	-0.004	50	HLA-B39:01	0.232	0.125	-0.316	0.16	10	HLA-B40:01	0.036	0.004	-0.316	-0.004	50	HLA-B58:01	0.038	0.004	-0.316	-0.003	50	0
152	HDSNKGVTA	Sequence	HLA-B07:02	0.053	0.02	-0.181	0.024	50	HLA-B15:01	0.079	0.003	-0.181	0.041	50	HLA-B27:05	0.058	0.003	-0.181	0.025	50	HLA-B35:01	0.046	0.012	-0.181	0.018	50	HLA-B39:01	0.085	0.048	-0.181	0.052	50	HLA-B40:01	0.067	0.012	-0.181	0.033	50	HLA-B58:01	0.04	0.01	-0.181	0.013	50	0
153	DSNKGVTAA	Sequence	HLA-B07:02	0.071	0.006	-0.092	0.044	50	HLA-B15:01	0.091	0.003	-0.092	0.059	50	HLA-B27:05	0.046	0.002	-0.092	0.025	50	HLA-B35:01	0.167	0.014	-0.092	0.117	20	HLA-B39:01	0.093	0.009	-0.092	0.061	50	HLA-B40:01	0.048	0.004	-0.092	0.027	50	HLA-B58:01	0.045	0.026	-0.092	0.028	50	0
154	SNKGVTAAC	Sequence	HLA-B07:02	0.07	0.03	0.097	0.066	32	HLA-B15:01	0.087	0.026	0.097	0.078	50	HLA-B27:05	0.048	0.006	0.097	0.046	50	HLA-B35:01	0.029	0.013	0.097	0.033	50	HLA-B39:01	0.078	0.043	0.097	0.074	32	HLA-B40:01	0.045	0.008	0.097	0.044	50	HLA-B58:01	0.041	0.006	0.097	0.041	50	0
155	NKGVTAACP	Sequence	HLA-B07:02	0.037	0.004	0.129	0.041	50	HLA-B15:01	0.046	0.001	0.129	0.047	50	HLA-B27:05	0.043	0.002	0.129	0.045	50	HLA-B35:01	0.017	0.011	0.129	0.027	50	HLA-B39:01	0.059	0.045	0.129	0.064	50	HLA-B40:01	0.029	0.018	0.129	0.037	50	HLA-B58:01	0.036	0.007	0.129	0.041	50	0
156	KGVTAACPH	Sequence	HLA-B07:02	0.052	0.015	0.075	0.048	50	HLA-B15:01	0.143	0.203	0.075	0.146	15	HLA-B27:05	0.064	0.01	0.075	0.056	50	HLA-B35:01	0.104	0.079	0.075	0.097	32	HLA-B39:01	0.052	0.026	0.075	0.05	50	HLA-B40:01	0.044	0.008	0.075	0.041	50	HLA-B58:01	0.151	0.093	0.075	0.134	15	0
157	GVTAACPHA	Sequence	HLA-B07:02	0.057	0.021	0.049	0.05	50	HLA-B15:01	0.111	0.002	0.049	0.087	32	HLA-B27:05	0.054	0.002	0.049	0.045	50	HLA-B35:01	0.036	0.016	0.049	0.034	50	HLA-B39:01	0.048	0.005	0.049	0.041	50	HLA-B40:01	0.062	0.005	0.049	0.052	50	HLA-B58:01	0.057	0.014	0.049	0.049	50	0
158	VTAACPHAG	Sequence	HLA-B07:02	0.058	0.014	0.039	0.049	50	HLA-B15:01	0.111	0.03	0.039	0.091	32	HLA-B27:05	0.045	0.002	0.039	0.038	50	HLA-B35:01	0.099	0.036	0.039	0.083	32	HLA-B39:01	0.072	0.079	0.039	0.07	50	HLA-B40:01	0.043	0.004	0.039	0.036	50	HLA-B58:01	0.148	0.056	0.039	0.122	15	0
159	TAACPHAGA	Sequence	HLA-B07:02	0.105	0.026	0.031	0.085	20	HLA-B15:01	0.104	0.013	0.031	0.082	32	HLA-B27:05	0.049	0.002	0.031	0.04	50	HLA-B35:01	0.1	0.122	0.031	0.097	32	HLA-B39:01	0.088	0.006	0.031	0.069	50	HLA-B40:01	0.057	0.006	0.031	0.046	50	HLA-B58:01	0.064	0.031	0.031	0.055	50	0
160	AACPHAGAK	Sequence	HLA-B07:02	0.081	0.031	0.091	0.074	32	HLA-B15:01	0.087	0.008	0.091	0.075	50	HLA-B27:05	0.078	0.004	0.091	0.067	50	HLA-B35:01	0.073	0.048	0.091	0.071	50	HLA-B39:01	0.048	0.008	0.091	0.046	50	HLA-B40:01	0.05	0.005	0.091	0.047	50	HLA-B58:01	0.05	0.006	0.091	0.047	50	0
161	ACPHAGAKS	Sequence	HLA-B07:02	0.041	0.009	0.006	0.032	50	HLA-B15:01	0.049	0.001	0.006	0.037	50	HLA-B27:05	0.031	0.002	0.006	0.024	50	HLA-B35:01	0.018	0.007	0.006	0.015	50	HLA-B39:01	0.038	0.007	0.006	0.03	50	HLA-B40:01	0.036	0.004	0.006	0.028	50	HLA-B58:01	0.036	0.004	0.006	0.028	50	0
162	CPHAGAKSF	Sequence	HLA-B07:02	0.641	0.511	-0.159	0.54	0.4	HLA-B15:01	0.128	0.012	-0.159	0.081	32	HLA-B27:05	0.063	0.004	-0.159	0.031	50	HLA-B35:01	0.686	0.33	-0.159	0.545	0.8	HLA-B39:01	0.128	0.011	-0.159	0.081	32	HLA-B40:01	0.054	0.012	-0.159	0.026	50	HLA-B58:01	0.074	0.02	-0.159	0.042	50	2
163	PHAGAKSFY	Sequence	HLA-B07:02	0.041	0.004	-0.189	0.012	50	HLA-B15:01	0.08	0.015	-0.189	0.043	50	HLA-B27:05	0.059	0.003	-0.189	0.025	50	HLA-B35:01	0.087	0.02	-0.189	0.049	50	HLA-B39:01	0.07	0.014	-0.189	0.035	50	HLA-B40:01	0.037	0.003	-0.189	0.009	50	HLA-B58:01	0.056	0.009	-0.189	0.024	50	0
164	HAGAKSFYK	Sequence	HLA-B07:02	0.056	0.004	-0.219	0.02	50	HLA-B15:01	0.067	0.001	-0.219	0.028	50	HLA-B27:05	0.101	0.012	-0.219	0.055	50	HLA-B35:01	0.098	0.023	-0.219	0.054	50	HLA-B39:01	0.057	0.006	-0.219	0.021	50	HLA-B40:01	0.042	0.003	-0.219	0.01	50	HLA-B58:01	0.093	0.033	-0.219	0.052	50	0
165	AGAKSFYKN	Sequence	HLA-B07:02	0.038	0.007	-0.384	-0.009	50	HLA-B15:01	0.057	0.002	-0.384	0.004	50	HLA-B27:05	0.043	0.002	-0.384	-0.006	50	HLA-B35:01	0.026	0.015	-0.384	-0.017	50	HLA-B39:01	0.043	0.007	-0.384	-0.005	50	HLA-B40:01	0.037	0.01	-0.384	-0.009	50	HLA-B58:01	0.051	0.009	-0.384	0.001	50	0
166	GAKSFYKNL	Sequence	HLA-B07:02	0.09	0.067	-0.312	0.046	50	HLA-B15:01	0.104	0.009	-0.312	0.047	50	HLA-B27:05	0.068	0.013	-0.312	0.021	50	HLA-B35:01	0.033	0.03	-0.312	-0.002	50	HLA-B39:01	0.061	0.013	-0.312	0.016	50	HLA-B40:01	0.073	0.013	-0.312	0.025	50	HLA-B58:01	0.071	0.021	-0.312	0.025	50	0
167	AKSFYKNLI	Sequence	HLA-B07:02	0.056	0.009	-0.154	0.027	50	HLA-B15:01	0.068	0.002	-0.154	0.035	50	HLA-B27:05	0.114	0.031	-0.154	0.074	32	HLA-B35:01	0.028	0.009	-0.154	0.007	50	HLA-B39:01	0.124	0.147	-0.154	0.1	32	HLA-B40:01	0.087	0.067	-0.154	0.06	50	HLA-B58:01	0.058	0.008	-0.154	0.029	50	0
168	KSFYKNLIW	Sequence	HLA-B07:02	0.058	0.009	-0.113	0.033	50	HLA-B15:01	0.194	0.059	-0.113	0.142	15	HLA-B27:05	0.1	0.006	-0.113	0.064	50	HLA-B35:01	0.101	0.023	-0.113	0.067	50	HLA-B39:01	0.071	0.013	-0.113	0.043	50	HLA-B40:01	0.065	0.005	-0.113	0.038	50	HLA-B58:01	0.861	0.934	-0.113	0.775	0.05	1
169	SFYKNLIWL	Sequence	HLA-B07:02	0.084	0.01	0.007	0.064	32	HLA-B15:01	0.102	0.003	0.007	0.077	50	HLA-B27:05	0.088	0.003	0.007	0.066	50	HLA-B35:01	0.088	0.015	0.007	0.068	50	HLA-B39:01	0.112	0.034	0.007	0.089	32	HLA-B40:01	0.109	0.049	0.007	0.089	15	HLA-B58:01	0.072	0.006	0.007	0.055	50	0
170	FYKNLIWLV	Sequence	HLA-B07:02	0.051	0.004	0.218	0.06	50	HLA-B15:01	0.069	0.002	0.218	0.073	50	HLA-B27:05	0.116	0.006	0.218	0.109	15	HLA-B35:01	0.031	0.021	0.218	0.048	50	HLA-B39:01	0.073	0.046	0.218	0.083	32	HLA-B40:01	0.059	0.006	0.218	0.066	32	HLA-B58:01	0.057	0.005	0.218	0.065	50	0
171	YKNLIWLVK	Sequence	HLA-B07:02	0.047	0.006	0.34	0.07	32	HLA-B15:01	0.075	0.001	0.34	0.09	32	HLA-B27:05	0.298	0.765	0.34	0.377	1.5	HLA-B35:01	0.049	0.018	0.34	0.073	50	HLA-B39:01	0.093	0.102	0.34	0.119	20	HLA-B40:01	0.066	0.013	0.34	0.085	20	HLA-B58:01	0.05	0.005	0.34	0.072	32	1
172	KNLIWLVKK	Sequence	HLA-B07:02	0.039	0.004	0.244	0.054	50	HLA-B15:01	0.055	0.001	0.244	0.065	50	HLA-B27:05	0.169	0.106	0.244	0.166	7	HLA-B35:01	0.022	0.006	0.244	0.042	50	HLA-B39:01	0.045	0.006	0.244	0.059	50	HLA-B40:01	0.036	0.004	0.244	0.052	50	HLA-B58:01	0.053	0.013	0.244	0.066	50	0
173	NLIWLVKKG	Sequence	HLA-B07:02	0.043	0.004	-0.014	0.031	50	HLA-B15:01	0.07	0.002	-0.014	0.051	50	HLA-B27:05	0.052	0.002	-0.014	0.037	50	HLA-B35:01	0.04	0.007	-0.014	0.029	50	HLA-B39:01	0.052	0.005	-0.014	0.038	50	HLA-B40:01	0.037	0.003	-0.014	0.026	50	HLA-B58:01	0.04	0.004	-0.014	0.029	50	0
174	LIWLVKKGN	Sequence	HLA-B07:02	0.04	0.01	-0.264	0.005	50	HLA-B15:01	0.058	0.001	-0.264	0.017	50	HLA-B27:05	0.045	0.002	-0.264	0.007	50	HLA-B35:01	0.024	0.009	-0.264	-0.007	50	HLA-B39:01	0.04	0.004	-0.264	0.004	50	HLA-B40:01	0.034	0.007	-0.264	0	50	HLA-B58:01	0.04	0.004	-0.264	0.004	50	0
175	IWLVKKGNS	Sequence	HLA-B07:02	0.04	0.004	-0.35	-0.005	50	HLA-B15:01	0.047	0.001	-0.35	0	50	HLA-B27:05	0.043	0.002	-0.35	-0.003	50	HLA-B35:01	0.014	0.008	-0.35	-0.023	50	HLA-B39:01	0.038	0.004	-0.35	-0.006	50	HLA-B40:01	0.028	0.004	-0.35	-0.014	50	HLA-B58:01	0.038	0.007	-0.35	-0.006	50	0
176	WLVKKGNSY	Sequence	HLA-B07:02	0.122	0.045	-0.484	0.049	50	HLA-B15:01	0.639	0.719	-0.484	0.539	0.8	HLA-B27:05	0.096	0.003	-0.484	0.023	50	HLA-B35:01	0.413	0.026	-0.484	0.261	6	HLA-B39:01	0.074	0.008	-0.484	0.008	50	HLA-B40:01	0.06	0.003	-0.484	-0.004	50	HLA-B58:01	0.081	0.015	-0.484	0.014	50	1
177	LVKKGNSYP	Sequence	HLA-B07:02	0.062	0.015	-0.402	0.008	50	HLA-B15:01	0.12	0.109	-0.402	0.066	50	HLA-B27:05	0.04	0.001	-0.402	-0.01	50	HLA-B35:01	0.029	0.008	-0.402	-0.017	50	HLA-B39:01	0.042	0.004	-0.402	-0.008	50	HLA-B40:01	0.042	0.006	-0.402	-0.008	50	HLA-B58:01	0.044	0.008	-0.402	-0.006	50	0
178	VKKGNSYPK	Sequence	HLA-B07:02	0.05	0.006	-0.208	0.017	50	HLA-B15:01	0.065	0.008	-0.208	0.029	50	HLA-B27:05	0.169	0.281	-0.208	0.149	8	HLA-B35:01	0.032	0.007	-0.208	0.004	50	HLA-B39:01	0.07	0.044	-0.208	0.038	50	HLA-B40:01	0.035	0.007	-0.208	0.006	50	HLA-B58:01	0.041	0.004	-0.208	0.01	50	0
179	KKGNSYPKL	Sequence	HLA-B07:02	0.068	0.02	-0.295	0.024	50	HLA-B15:01	0.062	0.005	-0.295	0.017	50	HLA-B27:05	0.116	0.024	-0.295	0.06	50	HLA-B35:01	0.026	0.01	-0.295	-0.009	50	HLA-B39:01	0.084	0.098	-0.295	0.048	50	HLA-B40:01	0.081	0.02	-0.295	0.034	50	HLA-B58:01	0.066	0.045	-0.295	0.027	50	0
180	KGNSYPKLS	Sequence	HLA-B07:02	0.037	0.005	-0.371	-0.009	50	HLA-B15:01	0.052	0.001	-0.371	0.002	50	HLA-B27:05	0.042	0.012	-0.371	-0.004	50	HLA-B35:01	0.02	0.014	-0.371	-0.02	50	HLA-B39:01	0.041	0.008	-0.371	-0.005	50	HLA-B40:01	0.032	0.004	-0.371	-0.013	50	HLA-B58:01	0.064	0.145	-0.371	0.033	50	0
181	GNSYPKLSK	Sequence	HLA-B07:02	0.045	0.008	-0.377	-0.003	50	HLA-B15:01	0.057	0.001	-0.377	0.005	50	HLA-B27:05	0.085	0.021	-0.377	0.029	50	HLA-B35:01	0.019	0.006	-0.377	-0.023	50	HLA-B39:01	0.046	0.005	-0.377	-0.003	50	HLA-B40:01	0.038	0.011	-0.377	-0.008	50	HLA-B58:01	0.046	0.004	-0.377	-0.003	50	0
182	NSYPKLSKS	Sequence	HLA-B07:02	0.047	0.005	-0.498	-0.014	50	HLA-B15:01	0.066	0.003	-0.498	0	50	HLA-B27:05	0.046	0.001	-0.498	-0.016	50	HLA-B35:01	0.042	0.027	-0.498	-0.014	50	HLA-B39:01	0.053	0.006	-0.498	-0.01	50	HLA-B40:01	0.034	0.003	-0.498	-0.024	50	HLA-B58:01	0.053	0.014	-0.498	-0.008	50	0
183	SYPKLSKSY	Sequence	HLA-B07:02	0.056	0.004	-0.666	-0.025	50	HLA-B15:01	0.143	0.009	-0.666	0.041	50	HLA-B27:05	0.065	0.004	-0.666	-0.018	50	HLA-B35:01	0.105	0.009	-0.666	0.013	50	HLA-B39:01	0.048	0.005	-0.666	-0.03	50	HLA-B40:01	0.035	0.003	-0.666	-0.04	50	HLA-B58:01	0.048	0.005	-0.666	-0.03	50	0
184	YPKLSKSYI	Sequence	HLA-B07:02	0.589	0.486	-0.587	0.455	0.8	HLA-B15:01	0.067	0.002	-0.587	-0.009	50	HLA-B27:05	0.056	0.003	-0.587	-0.017	50	HLA-B35:01	0.163	0.159	-0.587	0.087	32	HLA-B39:01	0.087	0.013	-0.587	0.008	50	HLA-B40:01	0.047	0.007	-0.587	-0.023	50	HLA-B58:01	0.058	0.004	-0.587	-0.015	50	1
185	PKLSKSYIN	Sequence	HLA-B07:02	0.034	0.004	-0.461	-0.02	50	HLA-B15:01	0.045	0.001	-0.461	-0.013	50	HLA-B27:05	0.041	0.018	-0.461	-0.013	50	HLA-B35:01	0.015	0.009	-0.461	-0.034	50	HLA-B39:01	0.049	0.106	-0.461	0.007	50	HLA-B40:01	0.025	0.006	-0.461	-0.027	50	HLA-B58:01	0.035	0.016	-0.461	-0.018	50	0
186	KLSKSYIND	Sequence	HLA-B07:02	0.04	0.01	-0.327	-0.001	50	HLA-B15:01	0.072	0.026	-0.327	0.025	50	HLA-B27:05	0.045	0.004	-0.327	0.001	50	HLA-B35:01	0.019	0.006	-0.327	-0.018	50	HLA-B39:01	0.042	0.005	-0.327	-0.001	50	HLA-B40:01	0.044	0.005	-0.327	0.001	50	HLA-B58:01	0.056	0.164	-0.327	0.035	50	0
187	LSKSYINDK	Sequence	HLA-B07:02	0.042	0.005	-0.107	0.021	50	HLA-B15:01	0.086	0.005	-0.107	0.054	50	HLA-B27:05	0.065	0.007	-0.107	0.039	50	HLA-B35:01	0.033	0.011	-0.107	0.015	50	HLA-B39:01	0.042	0.005	-0.107	0.021	50	HLA-B40:01	0.036	0.003	-0.107	0.016	50	HLA-B58:01	0.054	0.009	-0.107	0.031	50	0
188	SKSYINDKG	Sequence	HLA-B07:02	0.035	0.006	-0.041	0.023	50	HLA-B15:01	0.051	0.001	-0.041	0.034	50	HLA-B27:05	0.049	0.006	-0.041	0.033	50	HLA-B35:01	0.022	0.008	-0.041	0.013	50	HLA-B39:01	0.056	0.026	-0.041	0.041	50	HLA-B40:01	0.036	0.008	-0.041	0.024	50	HLA-B58:01	0.039	0.005	-0.041	0.026	50	0
189	KSYINDKGK	Sequence	HLA-B07:02	0.045	0.004	-0.015	0.032	50	HLA-B15:01	0.073	0.003	-0.015	0.053	50	HLA-B27:05	0.091	0.015	-0.015	0.068	50	HLA-B35:01	0.029	0.007	-0.015	0.021	50	HLA-B39:01	0.042	0.004	-0.015	0.03	50	HLA-B40:01	0.037	0.003	-0.015	0.026	50	HLA-B58:01	0.092	0.027	-0.015	0.071	32	0
190	SYINDKGKE	Sequence	HLA-B07:02	0.038	0.004	-0.242	0.005	50	HLA-B15:01	0.048	0.001	-0.242	0.011	50	HLA-B27:05	0.038	0.001	-0.242	0.004	50	HLA-B35:01	0.017	0.007	-0.242	-0.01	50	HLA-B39:01	0.039	0.005	-0.242	0.005	50	HLA-B40:01	0.032	0.005	-0.242	0	50	HLA-B58:01	0.038	0.004	-0.242	0.005	50	0
191	YINDKGKEV	Sequence	HLA-B07:02	0.117	0.135	-0.281	0.08	20	HLA-B15:01	0.134	0.062	-0.281	0.081	32	HLA-B27:05	0.051	0.004	-0.281	0.01	50	HLA-B35:01	0.062	0.016	-0.281	0.02	50	HLA-B39:01	0.088	0.033	-0.281	0.042	50	HLA-B40:01	0.06	0.005	-0.281	0.017	50	HLA-B58:01	0.049	0.006	-0.281	0.009	50	0
192	INDKGKEVL	Sequence	HLA-B07:02	0.07	0.014	-0.271	0.027	50	HLA-B15:01	0.062	0.003	-0.271	0.019	50	HLA-B27:05	0.044	0.001	-0.271	0.006	50	HLA-B35:01	0.047	0.014	-0.271	0.01	50	HLA-B39:01	0.166	0.088	-0.271	0.11	20	HLA-B40:01	0.079	0.057	-0.271	0.04	50	HLA-B58:01	0.066	0.021	-0.271	0.025	50	0
193	NDKGKEVLV	Sequence	HLA-B07:02	0.042	0.005	-0.123	0.02	50	HLA-B15:01	0.052	0.002	-0.123	0.027	50	HLA-B27:05	0.049	0.003	-0.123	0.024	50	HLA-B35:01	0.023	0.008	-0.123	0.006	50	HLA-B39:01	0.07	0.011	-0.123	0.041	50	HLA-B40:01	0.05	0.011	-0.123	0.026	50	HLA-B58:01	0.037	0.004	-0.123	0.016	50	0
194	DKGKEVLVL	Sequence	HLA-B07:02	0.05	0.01	-0.055	0.033	50	HLA-B15:01	0.061	0.003	-0.055	0.04	50	HLA-B27:05	0.057	0.003	-0.055	0.037	50	HLA-B35:01	0.057	0.012	-0.055	0.039	50	HLA-B39:01	0.236	0.244	-0.055	0.208	7	HLA-B40:01	0.056	0.015	-0.055	0.038	50	HLA-B58:01	0.044	0.009	-0.055	0.028	50	0
195	KGKEVLVLW	Sequence	HLA-B07:02	0.044	0.009	0.089	0.043	50	HLA-B15:01	0.098	0.023	0.089	0.085	32	HLA-B27:05	0.077	0.007	0.089	0.067	50	HLA-B35:01	0.038	0.033	0.089	0.042	50	HLA-B39:01	0.05	0.005	0.089	0.047	50	HLA-B40:01	0.053	0.004	0.089	0.049	50	HLA-B58:01	0.631	0.805	0.089	0.605	0.4	1
196	GKEVLVLWG	Sequence	HLA-B07:02	0.036	0.003	0.222	0.049	50	HLA-B15:01	0.049	0.001	0.222	0.059	50	HLA-B27:05	0.061	0.003	0.222	0.068	50	HLA-B35:01	0.013	0.006	0.222	0.033	50	HLA-B39:01	0.045	0.01	0.222	0.057	50	HLA-B40:01	0.04	0.015	0.222	0.054	50	HLA-B58:01	0.038	0.004	0.222	0.051	50	0
197	KEVLVLWGI	Sequence	HLA-B07:02	0.043	0.005	0.239	0.057	50	HLA-B15:01	0.091	0.003	0.239	0.092	32	HLA-B27:05	0.114	0.01	0.239	0.11	15	HLA-B35:01	0.025	0.009	0.239	0.044	50	HLA-B39:01	0.089	0.01	0.239	0.091	32	HLA-B40:01	0.633	0.714	0.239	0.607	0.5	HLA-B58:01	0.115	0.057	0.239	0.118	15	1
198	EVLVLWGIH	Sequence	HLA-B07:02	0.055	0.005	0.342	0.076	32	HLA-B15:01	0.075	0.002	0.342	0.09	32	HLA-B27:05	0.059	0.002	0.342	0.078	32	HLA-B35:01	0.111	0.032	0.342	0.121	20	HLA-B39:01	0.046	0.007	0.342	0.069	50	HLA-B40:01	0.044	0.004	0.342	0.067	32	HLA-B58:01	0.048	0.005	0.342	0.071	32	0
199	VLVLWGIHH	Sequence	HLA-B07:02	0.048	0.009	0.381	0.075	32	HLA-B15:01	0.188	0.244	0.381	0.216	8	HLA-B27:05	0.074	0.004	0.381	0.093	20	HLA-B35:01	0.055	0.013	0.381	0.081	32	HLA-B39:01	0.045	0.008	0.381	0.073	50	HLA-B40:01	0.045	0.005	0.381	0.072	32	HLA-B58:01	0.053	0.009	0.381	0.079	32	0
200	LVLWGIHHP	Sequence	HLA-B07:02	0.049	0.008	0.424	0.08	20	HLA-B15:01	0.088	0.009	0.424	0.109	32	HLA-B27:05	0.05	0.002	0.424	0.08	32	HLA-B35:01	0.05	0.06	0.424	0.089	32	HLA-B39:01	0.046	0.005	0.424	0.077	32	HLA-B40:01	0.046	0.016	0.424	0.079	20	HLA-B58:01	0.062	0.02	0.424	0.091	20	0
201	VLWGIHHPS	Sequence	HLA-B07:02	0.067	0.007	0.287	0.079	20	HLA-B15:01	0.111	0.029	0.287	0.115	20	HLA-B27:05	0.089	0.009	0.287	0.096	20	HLA-B35:01	0.097	0.013	0.287	0.103	32	HLA-B39:01	0.082	0.009	0.287	0.091	32	HLA-B40:01	0.061	0.006	0.287	0.075	20	HLA-B58:01	0.06	0.009	0.287	0.075	32	0
202	LWGIHHPST	Sequence	HLA-B07:02	0.051	0.008	0.101	0.049	50	HLA-B15:01	0.063	0.002	0.101	0.057	50	HLA-B27:05	0.041	0.001	0.101	0.041	50	HLA-B35:01	0.032	0.012	0.101	0.036	50	HLA-B39:01	0.045	0.005	0.101	0.044	50	HLA-B40:01	0.038	0.006	0.101	0.039	50	HLA-B58:01	0.042	0.007	0.101	0.042	50	0
203	WGIHHPSTS	Sequence	HLA-B07:02	0.059	0.011	-0.02	0.043	50	HLA-B15:01	0.082	0.003	-0.02	0.059	50	HLA-B27:05	0.052	0.002	-0.02	0.037	50	HLA-B35:01	0.116	0.032	-0.02	0.089	32	HLA-B39:01	0.08	0.024	-0.02	0.061	50	HLA-B40:01	0.046	0.005	-0.02	0.033	50	HLA-B58:01	0.056	0.008	-0.02	0.041	50	0
204	GIHHPSTSA	Sequence	HLA-B07:02	0.142	0.025	-0.187	0.09	20	HLA-B15:01	0.182	0.046	-0.187	0.123	20	HLA-B27:05	0.059	0.002	-0.187	0.025	50	HLA-B35:01	0.034	0.006	-0.187	0.007	50	HLA-B39:01	0.059	0.006	-0.187	0.026	50	HLA-B40:01	0.062	0.009	-0.187	0.029	50	HLA-B58:01	0.045	0.009	-0.187	0.016	50	0
205	IHHPSTSAD	Sequence	HLA-B07:02	0.057	0.013	-0.242	0.02	50	HLA-B15:01	0.052	0.051	-0.242	0.022	50	HLA-B27:05	0.044	0.002	-0.242	0.009	50	HLA-B35:01	0.038	0.041	-0.242	0.01	50	HLA-B39:01	0.179	0.088	-0.242	0.122	15	HLA-B40:01	0.037	0.005	-0.242	0.004	50	HLA-B58:01	0.041	0.013	-0.242	0.008	50	0
206	HHPSTSADQ	Sequence	HLA-B07:02	0.038	0.004	-0.242	0.005	50	HLA-B15:01	0.051	0.002	-0.242	0.014	50	HLA-B27:05	0.043	0.003	-0.242	0.008	50	HLA-B35:01	0.027	0.011	-0.242	-0.002	50	HLA-B39:01	0.116	0.08	-0.242	0.074	32	HLA-B40:01	0.03	0.004	-0.242	-0.001	50	HLA-B58:01	0.039	0.006	-0.242	0.006	50	0
207	HPSTSADQQ	Sequence	HLA-B07:02	0.108	0.222	-0.188	0.097	15	HLA-B15:01	0.05	0.001	-0.188	0.018	50	HLA-B27:05	0.035	0.001	-0.188	0.007	50	HLA-B35:01	0.228	0.345	-0.188	0.205	9	HLA-B39:01	0.071	0.022	-0.188	0.037	50	HLA-B40:01	0.034	0.006	-0.188	0.007	50	HLA-B58:01	0.042	0.007	-0.188	0.013	50	0
208	PSTSADQQS	Sequence	HLA-B07:02	0.036	0.004	-0.26	0.001	50	HLA-B15:01	0.049	0.003	-0.26	0.011	50	HLA-B27:05	0.033	0.002	-0.26	-0.001	50	HLA-B35:01	0.029	0.044	-0.26	0.002	50	HLA-B39:01	0.038	0.009	-0.26	0.004	50	HLA-B40:01	0.029	0.003	-0.26	-0.004	50	HLA-B58:01	0.044	0.074	-0.26	0.018	50	0
209	STSADQQSL	Sequence	HLA-B07:02	0.167	0.051	-0.296	0.102	15	HLA-B15:01	0.234	0.106	-0.296	0.161	15	HLA-B27:05	0.062	0.004	-0.296	0.017	50	HLA-B35:01	0.119	0.024	-0.296	0.062	50	HLA-B39:01	0.222	0.201	-0.296	0.167	9	HLA-B40:01	0.086	0.027	-0.296	0.038	50	HLA-B58:01	0.268	0.06	-0.296	0.178	7	0
210	TSADQQSLY	Sequence	HLA-B07:02	0.063	0.008	-0.333	0.015	50	HLA-B15:01	0.426	0.564	-0.333	0.372	3	HLA-B27:05	0.067	0.004	-0.333	0.017	50	HLA-B35:01	0.447	0.476	-0.333	0.374	3	HLA-B39:01	0.062	0.006	-0.333	0.014	50	HLA-B40:01	0.051	0.004	-0.333	0.005	50	HLA-B58:01	0.37	0.138	-0.333	0.263	4	0
211	SADQQSLYQ	Sequence	HLA-B07:02	0.049	0.011	-0.389	-0.001	50	HLA-B15:01	0.057	0.001	-0.389	0.003	50	HLA-B27:05	0.04	0.002	-0.389	-0.009	50	HLA-B35:01	0.106	0.026	-0.389	0.044	50	HLA-B39:01	0.054	0.006	-0.389	0.002	50	HLA-B40:01	0.044	0.006	-0.389	-0.005	50	HLA-B58:01	0.06	0.053	-0.389	0.014	50	0
212	ADQQSLYQN	Sequence	HLA-B07:02	0.037	0.009	-0.397	-0.011	50	HLA-B15:01	0.051	0.005	-0.397	-0.001	50	HLA-B27:05	0.038	0.002	-0.397	-0.011	50	HLA-B35:01	0.017	0.009	-0.397	-0.026	50	HLA-B39:01	0.041	0.007	-0.397	-0.008	50	HLA-B40:01	0.035	0.019	-0.397	-0.011	50	HLA-B58:01	0.037	0.009	-0.397	-0.011	50	0
213	DQQSLYQNA	Sequence	HLA-B07:02	0.044	0.004	-0.32	0.001	50	HLA-B15:01	0.088	0.003	-0.32	0.034	50	HLA-B27:05	0.082	0.012	-0.32	0.031	50	HLA-B35:01	0.04	0.007	-0.32	-0.001	50	HLA-B39:01	0.106	0.035	-0.32	0.052	50	HLA-B40:01	0.06	0.01	-0.32	0.014	50	HLA-B58:01	0.038	0.006	-0.32	-0.003	50	0
214	QQSLYQNAD	Sequence	HLA-B07:02	0.04	0.007	-0.16	0.015	50	HLA-B15:01	0.089	0.071	-0.16	0.061	50	HLA-B27:05	0.057	0.022	-0.16	0.03	50	HLA-B35:01	0.034	0.01	-0.16	0.011	50	HLA-B39:01	0.135	0.211	-0.16	0.118	20	HLA-B40:01	0.06	0.027	-0.16	0.033	50	HLA-B58:01	0.039	0.004	-0.16	0.013	50	0
215	QSLYQNADA	Sequence	HLA-B07:02	0.049	0.005	-0.08	0.029	50	HLA-B15:01	0.077	0.01	-0.08	0.051	50	HLA-B27:05	0.045	0.002	-0.08	0.026	50	HLA-B35:01	0.045	0.019	-0.08	0.028	50	HLA-B39:01	0.057	0.007	-0.08	0.035	50	HLA-B40:01	0.04	0.004	-0.08	0.022	50	HLA-B58:01	0.065	0.036	-0.08	0.046	50	0
216	SLYQNADAY	Sequence	HLA-B07:02	0.101	0.018	-0.046	0.073	32	HLA-B15:01	0.627	0.741	-0.046	0.578	0.4	HLA-B27:05	0.107	0.002	-0.046	0.075	32	HLA-B35:01	0.621	0.026	-0.046	0.459	1.5	HLA-B39:01	0.092	0.01	-0.046	0.065	50	HLA-B40:01	0.079	0.003	-0.046	0.054	50	HLA-B58:01	0.119	0.006	-0.046	0.084	32	2
217	LYQNADAYV	Sequence	HLA-B07:02	0.064	0.008	0.046	0.053	50	HLA-B15:01	0.09	0.004	0.046	0.072	50	HLA-B27:05	0.059	0.002	0.046	0.049	50	HLA-B35:01	0.048	0.012	0.046	0.042	50	HLA-B39:01	0.062	0.009	0.046	0.052	50	HLA-B40:01	0.061	0.008	0.046	0.051	50	HLA-B58:01	0.072	0.009	0.046	0.059	50	0
218	YQNADAYVF	Sequence	HLA-B07:02	0.102	0.007	0.117	0.088	20	HLA-B15:01	0.768	0.908	0.117	0.725	0.01	HLA-B27:05	0.292	0.512	0.117	0.31	3	HLA-B35:01	0.614	0.196	0.117	0.497	1	HLA-B39:01	0.591	0.264	0.117	0.491	0.8	HLA-B40:01	0.387	0.517	0.117	0.381	1.5	HLA-B58:01	0.267	0.054	0.117	0.218	6	4
219	QNADAYVFV	Sequence	HLA-B07:02	0.05	0.034	0.173	0.06	50	HLA-B15:01	0.079	0.004	0.173	0.076	50	HLA-B27:05	0.059	0.004	0.173	0.062	50	HLA-B35:01	0.056	0.024	0.173	0.063	50	HLA-B39:01	0.122	0.164	0.173	0.134	15	HLA-B40:01	0.09	0.018	0.173	0.087	15	HLA-B58:01	0.067	0.013	0.173	0.069	32	0
220	NADAYVFVG	Sequence	HLA-B07:02	0.046	0.005	0.205	0.055	50	HLA-B15:01	0.058	0.001	0.205	0.064	50	HLA-B27:05	0.042	0.002	0.205	0.052	50	HLA-B35:01	0.216	0.162	0.205	0.206	9	HLA-B39:01	0.153	0.026	0.205	0.138	15	HLA-B40:01	0.049	0.004	0.205	0.057	50	HLA-B58:01	0.069	0.03	0.205	0.076	32	0
221	ADAYVFVGT	Sequence	HLA-B07:02	0.044	0.009	0.214	0.055	50	HLA-B15:01	0.078	0.004	0.214	0.08	50	HLA-B27:05	0.055	0.002	0.214	0.062	50	HLA-B35:01	0.026	0.012	0.214	0.043	50	HLA-B39:01	0.054	0.009	0.214	0.063	50	HLA-B40:01	0.077	0.045	0.214	0.086	15	HLA-B58:01	0.039	0.006	0.214	0.051	50	0
222	DAYVFVGTS	Sequence	HLA-B07:02	0.046	0.005	0.244	0.059	50	HLA-B15:01	0.059	0.001	0.244	0.068	50	HLA-B27:05	0.043	0.002	0.244	0.057	50	HLA-B35:01	0.117	0.126	0.244	0.131	20	HLA-B39:01	0.062	0.008	0.244	0.072	50	HLA-B40:01	0.038	0.003	0.244	0.053	50	HLA-B58:01	0.044	0.008	0.244	0.058	50	0
223	AYVFVGTSR	Sequence	HLA-B07:02	0.049	0.007	0.139	0.051	50	HLA-B15:01	0.061	0.002	0.139	0.059	50	HLA-B27:05	0.113	0.003	0.139	0.098	20	HLA-B35:01	0.028	0.007	0.139	0.036	50	HLA-B39:01	0.046	0.011	0.139	0.05	50	HLA-B40:01	0.044	0.01	0.139	0.048	50	HLA-B58:01	0.05	0.006	0.139	0.052	50	0
224	YVFVGTSRY	Sequence	HLA-B07:02	0.115	0.012	0.04	0.091	20	HLA-B15:01	0.619	0.776	0.04	0.586	0.4	HLA-B27:05	0.115	0.006	0.04	0.09	20	HLA-B35:01	0.815	0.513	0.04	0.689	0.1	HLA-B39:01	0.077	0.005	0.04	0.062	50	HLA-B40:01	0.07	0.004	0.04	0.056	50	HLA-B58:01	0.311	0.035	0.04	0.24	5	2
225	VFVGTSRYS	Sequence	HLA-B07:02	0.043	0.004	-0.029	0.03	50	HLA-B15:01	0.065	0.004	-0.029	0.046	50	HLA-B27:05	0.038	0.002	-0.029	0.026	50	HLA-B35:01	0.036	0.008	-0.029	0.025	50	HLA-B39:01	0.042	0.005	-0.029	0.029	50	HLA-B40:01	0.035	0.005	-0.029	0.024	50	HLA-B58:01	0.042	0.012	-0.029	0.03	50	0
226	FVGTSRYSK	Sequence	HLA-B07:02	0.081	0.012	-0.162	0.046	50	HLA-B15:01	0.077	0.001	-0.162	0.041	50	HLA-B27:05	0.082	0.005	-0.162	0.045	50	HLA-B35:01	0.063	0.013	-0.162	0.033	50	HLA-B39:01	0.057	0.008	-0.162	0.027	50	HLA-B40:01	0.043	0.003	-0.162	0.016	50	HLA-B58:01	0.058	0.004	-0.162	0.027	50	0
227	VGTSRYSKK	Sequence	HLA-B07:02	0.042	0.006	-0.373	-0.005	50	HLA-B15:01	0.054	0.001	-0.373	0.003	50	HLA-B27:05	0.068	0.012	-0.373	0.015	50	HLA-B35:01	0.022	0.011	-0.373	-0.019	50	HLA-B39:01	0.046	0.004	-0.373	-0.003	50	HLA-B40:01	0.032	0.002	-0.373	-0.013	50	HLA-B58:01	0.048	0.005	-0.373	-0.001	50	0
228	GTSRYSKKF	Sequence	HLA-B07:02	0.057	0.012	-0.469	-0.003	50	HLA-B15:01	0.213	0.044	-0.469	0.118	20	HLA-B27:05	0.076	0.014	-0.469	0.012	50	HLA-B35:01	0.066	0.009	-0.469	0.003	50	HLA-B39:01	0.05	0.005	-0.469	-0.009	50	HLA-B40:01	0.06	0.01	-0.469	-0.001	50	HLA-B58:01	0.269	0.135	-0.469	0.174	8	0
229	TSRYSKKFK	Sequence	HLA-B07:02	0.051	0.005	-0.465	-0.008	50	HLA-B15:01	0.058	0.002	-0.465	-0.003	50	HLA-B27:05	0.054	0.004	-0.465	-0.006	50	HLA-B35:01	0.02	0.008	-0.465	-0.03	50	HLA-B39:01	0.041	0.004	-0.465	-0.016	50	HLA-B40:01	0.027	0.004	-0.465	-0.026	50	HLA-B58:01	0.046	0.005	-0.465	-0.012	50	0
230	SRYSKKFKP	Sequence	HLA-B07:02	0.044	0.004	-0.608	-0.028	50	HLA-B15:01	0.048	0.001	-0.608	-0.025	50	HLA-B27:05	0.25	0.228	-0.608	0.161	7	HLA-B35:01	0.015	0.008	-0.608	-0.048	50	HLA-B39:01	0.074	0.035	-0.608	0	50	HLA-B40:01	0.037	0.006	-0.608	-0.032	50	HLA-B58:01	0.04	0.004	-0.608	-0.031	50	0
231	RYSKKFKPE	Sequence	HLA-B07:02	0.055	0.011	-0.559	-0.013	50	HLA-B15:01	0.056	0.002	-0.559	-0.014	50	HLA-B27:05	0.062	0.005	-0.559	-0.009	50	HLA-B35:01	0.02	0.005	-0.559	-0.04	50	HLA-B39:01	0.046	0.008	-0.559	-0.021	50	HLA-B40:01	0.043	0.008	-0.559	-0.023	50	HLA-B58:01	0.041	0.008	-0.559	-0.024	50	0
232	YSKKFKPEI	Sequence	HLA-B07:02	0.079	0.022	-0.327	0.029	50	HLA-B15:01	0.149	0.021	-0.327	0.081	32	HLA-B27:05	0.075	0.007	-0.327	0.024	50	HLA-B35:01	0.061	0.028	-0.327	0.017	50	HLA-B39:01	0.075	0.014	-0.327	0.025	50	HLA-B40:01	0.068	0.006	-0.327	0.019	50	HLA-B58:01	0.161	0.04	-0.327	0.093	20	0
233	SKKFKPEIA	Sequence	HLA-B07:02	0.042	0.005	-0.01	0.031	50	HLA-B15:01	0.06	0.002	-0.01	0.044	50	HLA-B27:05	0.062	0.003	-0.01	0.045	50	HLA-B35:01	0.015	0.006	-0.01	0.011	50	HLA-B39:01	0.057	0.071	-0.01	0.053	50	HLA-B40:01	0.036	0.004	-0.01	0.026	50	HLA-B58:01	0.037	0.006	-0.01	0.027	50	0
234	KKFKPEIAI	Sequence	HLA-B07:02	0.085	0.017	0.04	0.07	32	HLA-B15:01	0.091	0.016	0.04	0.074	50	HLA-B27:05	0.155	0.151	0.04	0.143	9	HLA-B35:01	0.052	0.011	0.04	0.044	50	HLA-B39:01	0.166	0.09	0.04	0.141	15	HLA-B40:01	0.132	0.038	0.04	0.108	10	HLA-B58:01	0.085	0.034	0.04	0.072	32	0
235	KFKPEIAIR	Sequence	HLA-B07:02	0.041	0.006	0.252	0.057	50	HLA-B15:01	0.063	0.006	0.252	0.073	50	HLA-B27:05	0.087	0.004	0.252	0.09	20	HLA-B35:01	0.022	0.012	0.252	0.043	50	HLA-B39:01	0.041	0.006	0.252	0.057	50	HLA-B40:01	0.035	0.004	0.252	0.052	50	HLA-B58:01	0.046	0.011	0.252	0.061	50	0
236	FKPEIAIRP	Sequence	HLA-B07:02	0.037	0.004	0.406	0.069	32	HLA-B15:01	0.049	0.001	0.406	0.077	50	HLA-B27:05	0.053	0.021	0.406	0.083	32	HLA-B35:01	0.024	0.024	0.406	0.062	50	HLA-B39:01	0.064	0.066	0.406	0.099	32	HLA-B40:01	0.038	0.014	0.406	0.071	32	HLA-B58:01	0.037	0.004	0.406	0.069	32	0
237	KPEIAIRPK	Sequence	HLA-B07:02	0.155	0.153	0.367	0.176	5	HLA-B15:01	0.051	0.001	0.367	0.075	50	HLA-B27:05	0.057	0.005	0.367	0.08	32	HLA-B35:01	0.067	0.021	0.367	0.09	32	HLA-B39:01	0.051	0.008	0.367	0.076	32	HLA-B40:01	0.038	0.003	0.367	0.065	32	HLA-B58:01	0.043	0.004	0.367	0.069	32	0
238	PEIAIRPKV	Sequence	HLA-B07:02	0.04	0.009	0.126	0.044	50	HLA-B15:01	0.056	0.001	0.126	0.054	50	HLA-B27:05	0.056	0.002	0.126	0.054	50	HLA-B35:01	0.017	0.008	0.126	0.026	50	HLA-B39:01	0.054	0.011	0.126	0.054	50	HLA-B40:01	0.232	0.17	0.126	0.211	4	HLA-B58:01	0.041	0.004	0.126	0.044	50	0
239	EIAIRPKVR	Sequence	HLA-B07:02	0.042	0.009	0.029	0.035	50	HLA-B15:01	0.054	0.001	0.029	0.043	50	HLA-B27:05	0.045	0.002	0.029	0.037	50	HLA-B35:01	0.025	0.009	0.029	0.023	50	HLA-B39:01	0.045	0.014	0.029	0.038	50	HLA-B40:01	0.033	0.002	0.029	0.028	50	HLA-B58:01	0.038	0.004	0.029	0.032	50	0
240	IAIRPKVRD	Sequence	HLA-B07:02	0.043	0.013	-0.053	0.029	50	HLA-B15:01	0.054	0.013	-0.053	0.037	50	HLA-B27:05	0.04	0.002	-0.053	0.025	50	HLA-B35:01	0.027	0.067	-0.053	0.025	50	HLA-B39:01	0.041	0.004	-0.053	0.026	50	HLA-B40:01	0.036	0.004	-0.053	0.022	50	HLA-B58:01	0.069	0.04	-0.053	0.052	50	0
241	AIRPKVRDQ	Sequence	HLA-B07:02	0.076	0.119	-0.109	0.064	32	HLA-B15:01	0.07	0.043	-0.109	0.048	50	HLA-B27:05	0.041	0.001	-0.109	0.02	50	HLA-B35:01	0.018	0.006	-0.109	0.003	50	HLA-B39:01	0.041	0.004	-0.109	0.02	50	HLA-B40:01	0.035	0.003	-0.109	0.015	50	HLA-B58:01	0.037	0.003	-0.109	0.017	50	0
242	IRPKVRDQE	Sequence	HLA-B07:02	0.041	0.005	-0.181	0.013	50	HLA-B15:01	0.048	0.001	-0.181	0.018	50	HLA-B27:05	0.096	0.011	-0.181	0.055	50	HLA-B35:01	0.014	0.005	-0.181	-0.007	50	HLA-B39:01	0.051	0.017	-0.181	0.022	50	HLA-B40:01	0.028	0.006	-0.181	0.004	50	HLA-B58:01	0.037	0.005	-0.181	0.01	50	0
243	RPKVRDQEG	Sequence	HLA-B07:02	0.165	0.241	0.004	0.161	6	HLA-B15:01	0.052	0.004	0.004	0.04	50	HLA-B27:05	0.038	0.002	0.004	0.029	50	HLA-B35:01	0.037	0.035	0.004	0.033	50	HLA-B39:01	0.045	0.004	0.004	0.034	50	HLA-B40:01	0.028	0.002	0.004	0.021	50	HLA-B58:01	0.04	0.006	0.004	0.031	50	0
244	PKVRDQEGR	Sequence	HLA-B07:02	0.033	0.003	0.082	0.033	50	HLA-B15:01	0.044	0.001	0.082	0.041	50	HLA-B27:05	0.054	0.009	0.082	0.05	50	HLA-B35:01	0.01	0.007	0.082	0.017	50	HLA-B39:01	0.04	0.012	0.082	0.04	50	HLA-B40:01	0.024	0.005	0.082	0.027	50	HLA-B58:01	0.036	0.005	0.082	0.036	50	0
245	KVRDQEGRM	Sequence	HLA-B07:02	0.337	0.243	0.079	0.296	2	HLA-B15:01	0.193	0.234	0.079	0.188	10	HLA-B27:05	0.062	0.003	0.079	0.054	50	HLA-B35:01	0.087	0.034	0.079	0.078	50	HLA-B39:01	0.045	0.004	0.079	0.042	50	HLA-B40:01	0.055	0.003	0.079	0.049	50	HLA-B58:01	0.089	0.022	0.079	0.077	32	1
246	VRDQEGRMN	Sequence	HLA-B07:02	0.038	0.004	-0.039	0.025	50	HLA-B15:01	0.045	0.001	-0.039	0.03	50	HLA-B27:05	0.073	0.007	-0.039	0.051	50	HLA-B35:01	0.013	0.005	-0.039	0.007	50	HLA-B39:01	0.05	0.016	-0.039	0.036	50	HLA-B40:01	0.032	0.004	-0.039	0.02	50	HLA-B58:01	0.034	0.006	-0.039	0.022	50	0
247	RDQEGRMNY	Sequence	HLA-B07:02	0.059	0.018	-0.007	0.046	50	HLA-B15:01	0.22	0.458	-0.007	0.235	7	HLA-B27:05	0.111	0.013	-0.007	0.084	32	HLA-B35:01	0.073	0.014	-0.007	0.056	50	HLA-B39:01	0.059	0.004	-0.007	0.044	50	HLA-B40:01	0.069	0.018	-0.007	0.053	50	HLA-B58:01	0.058	0.074	-0.007	0.054	50	0
248	DQEGRMNYY	Sequence	HLA-B07:02	0.048	0.003	-0.056	0.03	50	HLA-B15:01	0.151	0.029	-0.056	0.111	32	HLA-B27:05	0.074	0.012	-0.056	0.051	50	HLA-B35:01	0.17	0.011	-0.056	0.122	20	HLA-B39:01	0.08	0.006	-0.056	0.055	50	HLA-B40:01	0.05	0.007	-0.056	0.033	50	HLA-B58:01	0.044	0.004	-0.056	0.028	50	0
249	QEGRMNYYW	Sequence	HLA-B07:02	0.04	0.003	-0.119	0.018	50	HLA-B15:01	0.07	0.002	-0.119	0.04	50	HLA-B27:05	0.052	0.002	-0.119	0.027	50	HLA-B35:01	0.037	0.007	-0.119	0.017	50	HLA-B39:01	0.06	0.006	-0.119	0.033	50	HLA-B40:01	0.148	0.124	-0.119	0.117	8	HLA-B58:01	0.278	0.356	-0.119	0.251	4	0
250	EGRMNYYWT	Sequence	HLA-B07:02	0.053	0.005	-0.043	0.036	50	HLA-B15:01	0.051	0.001	-0.043	0.034	50	HLA-B27:05	0.039	0.002	-0.043	0.025	50	HLA-B35:01	0.033	0.011	-0.043	0.022	50	HLA-B39:01	0.051	0.005	-0.043	0.034	50	HLA-B40:01	0.034	0.003	-0.043	0.021	50	HLA-B58:01	0.04	0.004	-0.043	0.026	50	0
251	GRMNYYWTL	Sequence	HLA-B07:02	0.09	0.009	0.139	0.082	20	HLA-B15:01	0.108	0.002	0.139	0.094	32	HLA-B27:05	0.714	0.771	0.139	0.666	0.05	HLA-B35:01	0.06	0.012	0.139	0.06	50	HLA-B39:01	0.673	0.659	0.139	0.617	0.25	HLA-B40:01	0.238	0.188	0.139	0.22	3	HLA-B58:01	0.092	0.02	0.139	0.085	32	2
252	RMNYYWTLV	Sequence	HLA-B07:02	0.13	0.01	0.225	0.12	10	HLA-B15:01	0.343	0.112	0.225	0.294	5	HLA-B27:05	0.296	0.025	0.225	0.246	4	HLA-B35:01	0.073	0.008	0.225	0.078	50	HLA-B39:01	0.158	0.018	0.225	0.142	15	HLA-B40:01	0.142	0.032	0.225	0.133	7	HLA-B58:01	0.22	0.078	0.225	0.198	6	0
253	MNYYWTLVE	Sequence	HLA-B07:02	0.057	0.008	0.262	0.07	32	HLA-B15:01	0.134	0.012	0.262	0.127	20	HLA-B27:05	0.072	0.003	0.262	0.08	32	HLA-B35:01	0.133	0.098	0.262	0.14	20	HLA-B39:01	0.116	0.074	0.262	0.124	15	HLA-B40:01	0.051	0.015	0.262	0.066	32	HLA-B58:01	0.066	0.028	0.262	0.08	32	0
254	NYYWTLVEP	Sequence	HLA-B07:02	0.046	0.003	0.342	0.069	32	HLA-B15:01	0.055	0.002	0.342	0.075	50	HLA-B27:05	0.057	0.002	0.342	0.077	32	HLA-B35:01	0.046	0.019	0.342	0.071	50	HLA-B39:01	0.073	0.013	0.342	0.09	32	HLA-B40:01	0.041	0.014	0.342	0.067	32	HLA-B58:01	0.045	0.008	0.342	0.069	32	0
255	YYWTLVEPG	Sequence	HLA-B07:02	0.054	0.004	0.217	0.062	32	HLA-B15:01	0.085	0.002	0.217	0.085	32	HLA-B27:05	0.101	0.008	0.217	0.098	20	HLA-B35:01	0.081	0.017	0.217	0.084	32	HLA-B39:01	0.077	0.03	0.217	0.083	32	HLA-B40:01	0.045	0.004	0.217	0.056	50	HLA-B58:01	0.057	0.005	0.217	0.065	50	0
256	YWTLVEPGD	Sequence	HLA-B07:02	0.038	0.005	0.146	0.044	50	HLA-B15:01	0.048	0.001	0.146	0.05	50	HLA-B27:05	0.044	0.005	0.146	0.048	50	HLA-B35:01	0.02	0.019	0.146	0.032	50	HLA-B39:01	0.041	0.006	0.146	0.046	50	HLA-B40:01	0.04	0.007	0.146	0.045	50	HLA-B58:01	0.04	0.005	0.146	0.045	50	0
257	WTLVEPGDK	Sequence	HLA-B07:02	0.04	0.003	0.167	0.047	50	HLA-B15:01	0.059	0.001	0.167	0.061	50	HLA-B27:05	0.074	0.004	0.167	0.072	32	HLA-B35:01	0.031	0.009	0.167	0.041	50	HLA-B39:01	0.042	0.006	0.167	0.049	50	HLA-B40:01	0.036	0.004	0.167	0.044	50	HLA-B58:01	0.055	0.007	0.167	0.059	50	0
258	TLVEPGDKI	Sequence	HLA-B07:02	0.064	0.021	0.028	0.054	50	HLA-B15:01	0.092	0.015	0.028	0.073	50	HLA-B27:05	0.059	0.001	0.028	0.047	50	HLA-B35:01	0.056	0.009	0.028	0.046	50	HLA-B39:01	0.087	0.011	0.028	0.069	50	HLA-B40:01	0.07	0.006	0.028	0.056	50	HLA-B58:01	0.07	0.007	0.028	0.056	50	0
259	LVEPGDKIT	Sequence	HLA-B07:02	0.058	0.015	-0.029	0.042	50	HLA-B15:01	0.058	0.003	-0.029	0.041	50	HLA-B27:05	0.034	0.001	-0.029	0.022	50	HLA-B35:01	0.074	0.049	-0.029	0.06	50	HLA-B39:01	0.048	0.005	-0.029	0.033	50	HLA-B40:01	0.046	0.005	-0.029	0.032	50	HLA-B58:01	0.04	0.006	-0.029	0.028	50	0
260	VEPGDKITF	Sequence	HLA-B07:02	0.044	0.006	-0.016	0.032	50	HLA-B15:01	0.108	0.062	-0.016	0.088	32	HLA-B27:05	0.048	0.003	-0.016	0.034	50	HLA-B35:01	0.089	0.013	-0.016	0.066	50	HLA-B39:01	0.072	0.007	-0.016	0.053	50	HLA-B40:01	0.294	0.505	-0.016	0.297	2	HLA-B58:01	0.052	0.005	-0.016	0.038	50	1
261	EPGDKITFE	Sequence	HLA-B07:02	0.05	0.035	0.05	0.048	50	HLA-B15:01	0.045	0.001	0.05	0.038	50	HLA-B27:05	0.029	0.001	0.05	0.027	50	HLA-B35:01	0.067	0.038	0.05	0.061	50	HLA-B39:01	0.042	0.006	0.05	0.037	50	HLA-B40:01	0.028	0.003	0.05	0.026	50	HLA-B58:01	0.035	0.003	0.05	0.031	50	0
262	PGDKITFEA	Sequence	HLA-B07:02	0.041	0.004	0.114	0.042	50	HLA-B15:01	0.046	0.001	0.114	0.046	50	HLA-B27:05	0.036	0.001	0.114	0.038	50	HLA-B35:01	0.03	0.013	0.114	0.036	50	HLA-B39:01	0.05	0.007	0.114	0.05	50	HLA-B40:01	0.037	0.004	0.114	0.039	50	HLA-B58:01	0.043	0.036	0.114	0.049	50	0
263	GDKITFEAT	Sequence	HLA-B07:02	0.04	0.006	0.319	0.062	32	HLA-B15:01	0.067	0.005	0.319	0.082	32	HLA-B27:05	0.04	0.001	0.319	0.062	50	HLA-B35:01	0.017	0.007	0.319	0.046	50	HLA-B39:01	0.044	0.01	0.319	0.066	50	HLA-B40:01	0.059	0.016	0.319	0.078	20	HLA-B58:01	0.035	0.004	0.319	0.058	50	0
264	DKITFEATG	Sequence	HLA-B07:02	0.037	0.003	0.346	0.062	32	HLA-B15:01	0.052	0.001	0.346	0.073	50	HLA-B27:05	0.042	0.016	0.346	0.068	50	HLA-B35:01	0.038	0.019	0.346	0.066	50	HLA-B39:01	0.068	0.034	0.346	0.09	32	HLA-B40:01	0.029	0.004	0.346	0.057	50	HLA-B58:01	0.038	0.006	0.346	0.064	50	0
265	KITFEATGN	Sequence	HLA-B07:02	0.041	0.012	0.317	0.064	32	HLA-B15:01	0.061	0.019	0.317	0.08	50	HLA-B27:05	0.044	0.001	0.317	0.064	50	HLA-B35:01	0.021	0.007	0.317	0.048	50	HLA-B39:01	0.04	0.004	0.317	0.062	50	HLA-B40:01	0.037	0.007	0.317	0.06	32	HLA-B58:01	0.05	0.111	0.317	0.086	32	0
266	ITFEATGNL	Sequence	HLA-B07:02	0.136	0.02	0.238	0.128	9	HLA-B15:01	0.235	0.243	0.238	0.237	7	HLA-B27:05	0.07	0.004	0.238	0.076	32	HLA-B35:01	0.155	0.041	0.238	0.145	15	HLA-B39:01	0.117	0.033	0.238	0.116	20	HLA-B40:01	0.092	0.015	0.238	0.094	15	HLA-B58:01	0.276	0.47	0.238	0.303	3	0
267	TFEATGNLV	Sequence	HLA-B07:02	0.065	0.01	0.13	0.063	32	HLA-B15:01	0.06	0.001	0.13	0.058	50	HLA-B27:05	0.049	0.001	0.13	0.049	50	HLA-B35:01	0.056	0.012	0.13	0.056	50	HLA-B39:01	0.096	0.039	0.13	0.09	32	HLA-B40:01	0.067	0.025	0.13	0.067	32	HLA-B58:01	0.05	0.005	0.13	0.051	50	0
268	FEATGNLVV	Sequence	HLA-B07:02	0.078	0.043	0.093	0.074	32	HLA-B15:01	0.198	0.02	0.093	0.159	15	HLA-B27:05	0.087	0.006	0.093	0.075	32	HLA-B35:01	0.128	0.031	0.093	0.109	32	HLA-B39:01	0.471	0.346	0.093	0.413	1.5	HLA-B40:01	0.675	0.571	0.093	0.6	0.5	HLA-B58:01	0.066	0.004	0.093	0.059	50	2
269	EATGNLVVP	Sequence	HLA-B07:02	0.045	0.008	0.089	0.043	50	HLA-B15:01	0.054	0.003	0.089	0.049	50	HLA-B27:05	0.037	0.002	0.089	0.037	50	HLA-B35:01	0.084	0.071	0.089	0.082	32	HLA-B39:01	0.066	0.016	0.089	0.06	50	HLA-B40:01	0.044	0.007	0.089	0.043	50	HLA-B58:01	0.045	0.013	0.089	0.044	50	0
270	ATGNLVVPR	Sequence	HLA-B07:02	0.051	0.005	0.061	0.045	50	HLA-B15:01	0.084	0.009	0.061	0.07	50	HLA-B27:05	0.092	0.006	0.061	0.075	32	HLA-B35:01	0.033	0.008	0.061	0.032	50	HLA-B39:01	0.048	0.015	0.061	0.044	50	HLA-B40:01	0.049	0.006	0.061	0.043	50	HLA-B58:01	0.062	0.007	0.061	0.053	50	0
271	TGNLVVPRY	Sequence	HLA-B07:02	0.043	0.004	0.087	0.041	50	HLA-B15:01	0.202	0.013	0.087	0.16	15	HLA-B27:05	0.071	0.007	0.087	0.062	50	HLA-B35:01	0.232	0.28	0.087	0.225	8	HLA-B39:01	0.052	0.005	0.087	0.048	50	HLA-B40:01	0.045	0.003	0.087	0.042	50	HLA-B58:01	0.218	0.013	0.087	0.172	8	0
272	GNLVVPRYA	Sequence	HLA-B07:02	0.042	0.004	0.109	0.043	50	HLA-B15:01	0.059	0.001	0.109	0.055	50	HLA-B27:05	0.059	0.003	0.109	0.055	50	HLA-B35:01	0.017	0.005	0.109	0.024	50	HLA-B39:01	0.045	0.006	0.109	0.045	50	HLA-B40:01	0.041	0.01	0.109	0.043	50	HLA-B58:01	0.042	0.008	0.109	0.043	50	0
273	NLVVPRYAF	Sequence	HLA-B07:02	0.17	0.02	0.113	0.14	8	HLA-B15:01	0.416	0.061	0.113	0.329	4	HLA-B27:05	0.092	0.002	0.113	0.08	32	HLA-B35:01	0.296	0.026	0.113	0.234	7	HLA-B39:01	0.166	0.007	0.113	0.135	15	HLA-B40:01	0.078	0.007	0.113	0.07	32	HLA-B58:01	0.089	0.012	0.113	0.079	32	0
274	LVVPRYAFA	Sequence	HLA-B07:02	0.097	0.029	0.151	0.092	20	HLA-B15:01	0.163	0.009	0.151	0.137	20	HLA-B27:05	0.058	0.001	0.151	0.058	50	HLA-B35:01	0.091	0.042	0.151	0.089	32	HLA-B39:01	0.057	0.004	0.151	0.058	50	HLA-B40:01	0.05	0.003	0.151	0.053	50	HLA-B58:01	0.08	0.026	0.151	0.078	32	0
275	VVPRYAFAM	Sequence	HLA-B07:02	0.174	0.051	0.203	0.157	6	HLA-B15:01	0.186	0.025	0.203	0.162	15	HLA-B27:05	0.073	0.002	0.203	0.075	32	HLA-B35:01	0.31	0.078	0.203	0.262	6	HLA-B39:01	0.122	0.012	0.203	0.113	20	HLA-B40:01	0.08	0.005	0.203	0.08	20	HLA-B58:01	0.122	0.012	0.203	0.113	15	0
276	VPRYAFAME	Sequence	HLA-B07:02	0.326	0.231	0.092	0.287	3	HLA-B15:01	0.058	0.002	0.092	0.052	50	HLA-B27:05	0.037	0.001	0.092	0.037	50	HLA-B35:01	0.137	0.195	0.092	0.142	15	HLA-B39:01	0.049	0.005	0.092	0.046	50	HLA-B40:01	0.033	0.004	0.092	0.034	50	HLA-B58:01	0.037	0.004	0.092	0.037	50	0
277	PRYAFAMER	Sequence	HLA-B07:02	0.041	0.003	0.099	0.041	50	HLA-B15:01	0.049	0.001	0.099	0.046	50	HLA-B27:05	0.397	0.663	0.099	0.41	1.5	HLA-B35:01	0.018	0.011	0.099	0.025	50	HLA-B39:01	0.059	0.069	0.099	0.065	50	HLA-B40:01	0.034	0.004	0.099	0.036	50	HLA-B58:01	0.041	0.007	0.099	0.041	50	1
278	RYAFAMERN	Sequence	HLA-B07:02	0.044	0.009	0.118	0.046	50	HLA-B15:01	0.054	0.006	0.118	0.053	50	HLA-B27:05	0.069	0.005	0.118	0.064	50	HLA-B35:01	0.019	0.009	0.118	0.027	50	HLA-B39:01	0.041	0.006	0.118	0.043	50	HLA-B40:01	0.041	0.006	0.118	0.043	50	HLA-B58:01	0.053	0.046	0.118	0.058	50	0
279	YAFAMERNA	Sequence	HLA-B07:02	0.081	0.007	0.041	0.065	32	HLA-B15:01	0.132	0.007	0.041	0.103	32	HLA-B27:05	0.08	0.005	0.041	0.064	50	HLA-B35:01	0.271	0.105	0.041	0.221	8	HLA-B39:01	0.1	0.009	0.041	0.08	32	HLA-B40:01	0.059	0.004	0.041	0.048	50	HLA-B58:01	0.084	0.034	0.041	0.072	32	0
280	AFAMERNAG	Sequence	HLA-B07:02	0.056	0.024	0	0.045	50	HLA-B15:01	0.071	0.003	0	0.053	50	HLA-B27:05	0.037	0.002	0	0.028	50	HLA-B35:01	0.034	0.008	0	0.026	50	HLA-B39:01	0.048	0.018	0	0.038	50	HLA-B40:01	0.038	0.005	0	0.029	50	HLA-B58:01	0.038	0.004	0	0.029	50	0
281	FAMERNAGS	Sequence	HLA-B07:02	0.103	0.027	0.141	0.095	15	HLA-B15:01	0.1	0.051	0.141	0.096	32	HLA-B27:05	0.068	0.007	0.141	0.066	50	HLA-B35:01	0.224	0.081	0.141	0.193	10	HLA-B39:01	0.12	0.019	0.141	0.106	20	HLA-B40:01	0.052	0.003	0.141	0.053	50	HLA-B58:01	0.061	0.011	0.141	0.061	50	0
282	AMERNAGSG	Sequence	HLA-B07:02	0.059	0.014	0.047	0.051	50	HLA-B15:01	0.105	0.007	0.047	0.084	32	HLA-B27:05	0.053	0.001	0.047	0.044	50	HLA-B35:01	0.029	0.005	0.047	0.027	50	HLA-B39:01	0.059	0.008	0.047	0.05	50	HLA-B40:01	0.056	0.01	0.047	0.048	50	HLA-B58:01	0.043	0.004	0.047	0.037	50	0
283	MERNAGSGI	Sequence	HLA-B07:02	0.14	0.048	-0.04	0.107	15	HLA-B15:01	0.226	0.035	-0.04	0.169	15	HLA-B27:05	0.085	0.002	-0.04	0.059	50	HLA-B35:01	0.06	0.008	-0.04	0.042	50	HLA-B39:01	0.1	0.011	-0.04	0.072	50	HLA-B40:01	0.406	0.403	-0.04	0.361	1.5	HLA-B58:01	0.077	0.006	-0.04	0.054	50	1
284	ERNAGSGII	Sequence	HLA-B07:02	0.069	0.005	0.021	0.054	50	HLA-B15:01	0.068	0.002	0.021	0.053	50	HLA-B27:05	0.191	0.173	0.021	0.171	6	HLA-B35:01	0.054	0.009	0.021	0.044	50	HLA-B39:01	0.429	0.328	0.021	0.372	2	HLA-B40:01	0.068	0.015	0.021	0.055	50	HLA-B58:01	0.053	0.006	0.021	0.042	50	1
285	RNAGSGIII	Sequence	HLA-B07:02	0.14	0.044	0.108	0.121	10	HLA-B15:01	0.132	0.098	0.108	0.124	20	HLA-B27:05	0.132	0.011	0.108	0.11	15	HLA-B35:01	0.063	0.014	0.108	0.06	50	HLA-B39:01	0.185	0.144	0.108	0.171	9	HLA-B40:01	0.158	0.058	0.108	0.137	6	HLA-B58:01	0.142	0.064	0.108	0.126	15	0
286	NAGSGIIIS	Sequence	HLA-B07:02	0.048	0.005	0.193	0.056	50	HLA-B15:01	0.053	0.002	0.193	0.059	50	HLA-B27:05	0.04	0.002	0.193	0.049	50	HLA-B35:01	0.119	0.141	0.193	0.13	20	HLA-B39:01	0.061	0.012	0.193	0.066	50	HLA-B40:01	0.038	0.005	0.193	0.048	50	HLA-B58:01	0.043	0.01	0.193	0.053	50	0
287	AGSGIIISD	Sequence	HLA-B07:02	0.037	0.009	0.251	0.054	50	HLA-B15:01	0.056	0.004	0.251	0.067	50	HLA-B27:05	0.043	0.008	0.251	0.058	50	HLA-B35:01	0.025	0.014	0.251	0.046	50	HLA-B39:01	0.045	0.011	0.251	0.06	50	HLA-B40:01	0.044	0.013	0.251	0.06	50	HLA-B58:01	0.047	0.006	0.251	0.061	50	0
288	GSGIIISDT	Sequence	HLA-B07:02	0.043	0.004	0.273	0.06	50	HLA-B15:01	0.06	0.002	0.273	0.072	50	HLA-B27:05	0.04	0.001	0.273	0.057	50	HLA-B35:01	0.016	0.01	0.273	0.041	50	HLA-B39:01	0.041	0.004	0.273	0.058	50	HLA-B40:01	0.042	0.007	0.273	0.06	50	HLA-B58:01	0.044	0.012	0.273	0.062	50	0
289	SGIIISDTP	Sequence	HLA-B07:02	0.037	0.006	0.192	0.048	50	HLA-B15:01	0.062	0.001	0.192	0.065	50	HLA-B27:05	0.039	0.001	0.192	0.048	50	HLA-B35:01	0.04	0.012	0.192	0.051	50	HLA-B39:01	0.051	0.011	0.192	0.059	50	HLA-B40:01	0.044	0.016	0.192	0.054	50	HLA-B58:01	0.053	0.009	0.192	0.06	50	0
290	GIIISDTPV	Sequence	HLA-B07:02	0.089	0.029	0.063	0.077	32	HLA-B15:01	0.229	0.085	0.063	0.189	10	HLA-B27:05	0.054	0.002	0.063	0.047	50	HLA-B35:01	0.075	0.016	0.063	0.064	50	HLA-B39:01	0.079	0.012	0.063	0.067	50	HLA-B40:01	0.092	0.02	0.063	0.078	20	HLA-B58:01	0.068	0.005	0.063	0.057	50	0
291	IIISDTPVH	Sequence	HLA-B07:02	0.062	0.031	-0.05	0.046	50	HLA-B15:01	0.251	0.477	-0.05	0.257	6	HLA-B27:05	0.053	0.002	-0.05	0.035	50	HLA-B35:01	0.266	0.168	-0.05	0.219	8	HLA-B39:01	0.051	0.015	-0.05	0.035	50	HLA-B40:01	0.051	0.005	-0.05	0.034	50	HLA-B58:01	0.106	0.036	-0.05	0.079	32	0
292	IISDTPVHD	Sequence	HLA-B07:02	0.041	0.026	0.05	0.04	50	HLA-B15:01	0.072	0.046	0.05	0.066	50	HLA-B27:05	0.035	0.002	0.05	0.031	50	HLA-B35:01	0.032	0.018	0.05	0.032	50	HLA-B39:01	0.043	0.024	0.05	0.041	50	HLA-B40:01	0.038	0.006	0.05	0.034	50	HLA-B58:01	0.058	0.036	0.05	0.054	50	0
293	ISDTPVHDC	Sequence	HLA-B07:02	0.043	0.005	0.115	0.044	50	HLA-B15:01	0.054	0.002	0.115	0.052	50	HLA-B27:05	0.036	0.001	0.115	0.038	50	HLA-B35:01	0.031	0.02	0.115	0.038	50	HLA-B39:01	0.051	0.007	0.115	0.05	50	HLA-B40:01	0.042	0.005	0.115	0.043	50	HLA-B58:01	0.084	0.038	0.115	0.08	32	0
294	SDTPVHDCN	Sequence	HLA-B07:02	0.036	0.007	0.059	0.034	50	HLA-B15:01	0.046	0.001	0.059	0.04	50	HLA-B27:05	0.036	0.001	0.059	0.033	50	HLA-B35:01	0.027	0.018	0.059	0.029	50	HLA-B39:01	0.043	0.007	0.059	0.039	50	HLA-B40:01	0.035	0.015	0.059	0.034	50	HLA-B58:01	0.036	0.009	0.059	0.034	50	0
295	DTPVHDCNT	Sequence	HLA-B07:02	0.041	0.003	0.041	0.035	50	HLA-B15:01	0.046	0.001	0.041	0.038	50	HLA-B27:05	0.028	0.001	0.041	0.025	50	HLA-B35:01	0.026	0.01	0.041	0.025	50	HLA-B39:01	0.042	0.004	0.041	0.036	50	HLA-B40:01	0.027	0.003	0.041	0.025	50	HLA-B58:01	0.035	0.008	0.041	0.031	50	0
296	TPVHDCNTT	Sequence	HLA-B07:02	0.126	0.186	0.034	0.126	9	HLA-B15:01	0.051	0.001	0.034	0.041	50	HLA-B27:05	0.032	0.001	0.034	0.027	50	HLA-B35:01	0.319	0.255	0.034	0.28	5	HLA-B39:01	0.08	0.03	0.034	0.067	50	HLA-B40:01	0.031	0.004	0.034	0.027	50	HLA-B58:01	0.039	0.006	0.034	0.033	50	0
297	PVHDCNTTC	Sequence	HLA-B07:02	0.056	0.035	0.03	0.05	50	HLA-B15:01	0.056	0.016	0.03	0.047	50	HLA-B27:05	0.036	0.002	0.03	0.03	50	HLA-B35:01	0.053	0.01	0.03	0.044	50	HLA-B39:01	0.045	0.029	0.03	0.041	50	HLA-B40:01	0.045	0.004	0.03	0.037	50	HLA-B58:01	0.04	0.006	0.03	0.034	50	0
298	VHDCNTTCQ	Sequence	HLA-B07:02	0.04	0.006	-0.016	0.029	50	HLA-B15:01	0.048	0.002	-0.016	0.034	50	HLA-B27:05	0.048	0.001	-0.016	0.034	50	HLA-B35:01	0.036	0.011	-0.016	0.027	50	HLA-B39:01	0.129	0.064	-0.016	0.104	20	HLA-B40:01	0.041	0.006	-0.016	0.03	50	HLA-B58:01	0.04	0.008	-0.016	0.029	50	0
299	HDCNTTCQT	Sequence	HLA-B07:02	0.04	0.006	-0.063	0.024	50	HLA-B15:01	0.061	0.009	-0.063	0.04	50	HLA-B27:05	0.04	0.006	-0.063	0.024	50	HLA-B35:01	0.026	0.073	-0.063	0.025	50	HLA-B39:01	0.053	0.043	-0.063	0.04	50	HLA-B40:01	0.036	0.014	-0.063	0.023	50	HLA-B58:01	0.038	0.081	-0.063	0.035	50	0
300	DCNTTCQTP	Sequence	HLA-B07:02	0.034	0.004	-0.051	0.021	50	HLA-B15:01	0.049	0.001	-0.051	0.031	50	HLA-B27:05	0.029	0.003	-0.051	0.017	50	HLA-B35:01	0.032	0.02	-0.051	0.022	50	HLA-B39:01	0.042	0.034	-0.051	0.031	50	HLA-B40:01	0.028	0.005	-0.051	0.016	50	HLA-B58:01	0.036	0.022	-0.051	0.025	50	0
301	CNTTCQTPK	Sequence	HLA-B07:02	0.052	0.006	-0.084	0.031	50	HLA-B15:01	0.06	0.001	-0.084	0.036	50	HLA-B27:05	0.079	0.01	-0.084	0.052	50	HLA-B35:01	0.036	0.012	-0.084	0.02	50	HLA-B39:01	0.051	0.019	-0.084	0.032	50	HLA-B40:01	0.033	0.005	-0.084	0.017	50	HLA-B58:01	0.046	0.005	-0.084	0.026	50	0
302	NTTCQTPKG	Sequence	HLA-B07:02	0.039	0.005	-0.253	0.004	50	HLA-B15:01	0.054	0.001	-0.253	0.015	50	HLA-B27:05	0.038	0.002	-0.253	0.003	50	HLA-B35:01	0.035	0.024	-0.253	0.004	50	HLA-B39:01	0.044	0.006	-0.253	0.008	50	HLA-B40:01	0.033	0.003	-0.253	0	50	HLA-B58:01	0.045	0.015	-0.253	0.01	50	0
303	TTCQTPKGA	Sequence	HLA-B07:02	0.042	0.005	-0.269	0.005	50	HLA-B15:01	0.068	0.004	-0.269	0.024	50	HLA-B27:05	0.036	0.002	-0.269	0	50	HLA-B35:01	0.023	0.008	-0.269	-0.009	50	HLA-B39:01	0.048	0.008	-0.269	0.01	50	HLA-B40:01	0.035	0.004	-0.269	0	50	HLA-B58:01	0.045	0.039	-0.269	0.013	50	0
304	TCQTPKGAI	Sequence	HLA-B07:02	0.079	0.034	-0.161	0.048	50	HLA-B15:01	0.059	0.002	-0.161	0.028	50	HLA-B27:05	0.044	0.001	-0.161	0.017	50	HLA-B35:01	0.032	0.014	-0.161	0.01	50	HLA-B39:01	0.072	0.014	-0.161	0.039	50	HLA-B40:01	0.049	0.007	-0.161	0.021	50	HLA-B58:01	0.048	0.006	-0.161	0.02	50	0
305	CQTPKGAIN	Sequence	HLA-B07:02	0.043	0.009	-0.066	0.027	50	HLA-B15:01	0.082	0.087	-0.066	0.068	50	HLA-B27:05	0.06	0.002	-0.066	0.038	50	HLA-B35:01	0.03	0.014	-0.066	0.018	50	HLA-B39:01	0.068	0.046	-0.066	0.051	50	HLA-B40:01	0.058	0.033	-0.066	0.042	50	HLA-B58:01	0.042	0.007	-0.066	0.026	50	0
306	QTPKGAINT	Sequence	HLA-B07:02	0.042	0.005	-0.042	0.028	50	HLA-B15:01	0.056	0.002	-0.042	0.038	50	HLA-B27:05	0.035	0.001	-0.042	0.022	50	HLA-B35:01	0.024	0.007	-0.042	0.015	50	HLA-B39:01	0.044	0.007	-0.042	0.029	50	HLA-B40:01	0.038	0.005	-0.042	0.025	50	HLA-B58:01	0.043	0.014	-0.042	0.03	50	0
307	TPKGAINTS	Sequence	HLA-B07:02	0.131	0.228	0.145	0.148	7	HLA-B15:01	0.054	0.002	0.145	0.055	50	HLA-B27:05	0.035	0.002	0.145	0.041	50	HLA-B35:01	0.143	0.072	0.145	0.132	20	HLA-B39:01	0.058	0.016	0.145	0.06	50	HLA-B40:01	0.031	0.003	0.145	0.038	50	HLA-B58:01	0.038	0.004	0.145	0.043	50	0
308	PKGAINTSL	Sequence	HLA-B07:02	0.057	0.019	0.11	0.056	50	HLA-B15:01	0.054	0.004	0.11	0.052	50	HLA-B27:05	0.067	0.008	0.11	0.062	50	HLA-B35:01	0.026	0.009	0.11	0.032	50	HLA-B39:01	0.127	0.282	0.11	0.15	15	HLA-B40:01	0.062	0.03	0.11	0.062	32	HLA-B58:01	0.045	0.009	0.11	0.046	50	0
309	KGAINTSLP	Sequence	HLA-B07:02	0.049	0.011	0.031	0.041	50	HLA-B15:01	0.061	0.006	0.031	0.049	50	HLA-B27:05	0.049	0.002	0.031	0.04	50	HLA-B35:01	0.025	0.021	0.031	0.025	50	HLA-B39:01	0.044	0.01	0.031	0.037	50	HLA-B40:01	0.036	0.008	0.031	0.031	50	HLA-B58:01	0.071	0.073	0.031	0.067	32	0
310	GAINTSLPF	Sequence	HLA-B07:02	0.193	0.058	-0.097	0.142	8	HLA-B15:01	0.734	0.787	-0.097	0.659	0.07	HLA-B27:05	0.116	0.029	-0.097	0.081	32	HLA-B35:01	0.655	0.177	-0.097	0.503	0.8	HLA-B39:01	0.152	0.013	-0.097	0.105	20	HLA-B40:01	0.14	0.039	-0.097	0.1	15	HLA-B58:01	0.531	0.56	-0.097	0.473	1	3
311	AINTSLPFQ	Sequence	HLA-B07:02	0.044	0.01	-0.076	0.027	50	HLA-B15:01	0.093	0.006	-0.076	0.062	50	HLA-B27:05	0.045	0.001	-0.076	0.026	50	HLA-B35:01	0.035	0.015	-0.076	0.021	50	HLA-B39:01	0.042	0.005	-0.076	0.024	50	HLA-B40:01	0.049	0.008	-0.076	0.03	50	HLA-B58:01	0.056	0.015	-0.076	0.036	50	0
312	INTSLPFQN	Sequence	HLA-B07:02	0.04	0.005	-0.144	0.016	50	HLA-B15:01	0.049	0.002	-0.144	0.022	50	HLA-B27:05	0.045	0.002	-0.144	0.019	50	HLA-B35:01	0.028	0.031	-0.144	0.011	50	HLA-B39:01	0.043	0.017	-0.144	0.02	50	HLA-B40:01	0.034	0.008	-0.144	0.012	50	HLA-B58:01	0.054	0.047	-0.144	0.033	50	0
313	NTSLPFQNI	Sequence	HLA-B07:02	0.071	0.007	-0.067	0.047	50	HLA-B15:01	0.097	0.003	-0.067	0.066	50	HLA-B27:05	0.058	0.002	-0.067	0.037	50	HLA-B35:01	0.048	0.009	-0.067	0.03	50	HLA-B39:01	0.085	0.011	-0.067	0.058	50	HLA-B40:01	0.064	0.008	-0.067	0.042	50	HLA-B58:01	0.122	0.014	-0.067	0.086	32	0
314	TSLPFQNIH	Sequence	HLA-B07:02	0.048	0.005	0.062	0.043	50	HLA-B15:01	0.096	0.015	0.062	0.08	50	HLA-B27:05	0.059	0.01	0.062	0.051	50	HLA-B35:01	0.132	0.123	0.062	0.124	20	HLA-B39:01	0.058	0.037	0.062	0.055	50	HLA-B40:01	0.041	0.005	0.062	0.037	50	HLA-B58:01	0.17	0.053	0.062	0.14	15	0
315	SLPFQNIHP	Sequence	HLA-B07:02	0.042	0.004	0.127	0.044	50	HLA-B15:01	0.078	0.004	0.127	0.071	50	HLA-B27:05	0.04	0.002	0.127	0.043	50	HLA-B35:01	0.019	0.006	0.127	0.028	50	HLA-B39:01	0.043	0.007	0.127	0.046	50	HLA-B40:01	0.04	0.004	0.127	0.043	50	HLA-B58:01	0.038	0.004	0.127	0.041	50	0
316	LPFQNIHPI	Sequence	HLA-B07:02	0.609	0.41	0.061	0.522	0.5	HLA-B15:01	0.121	0.007	0.061	0.097	32	HLA-B27:05	0.093	0.003	0.061	0.075	32	HLA-B35:01	0.676	0.567	0.061	0.597	0.4	HLA-B39:01	0.427	0.171	0.061	0.349	3	HLA-B40:01	0.079	0.019	0.061	0.068	32	HLA-B58:01	0.137	0.008	0.061	0.109	15	2
317	PFQNIHPIT	Sequence	HLA-B07:02	0.038	0.004	0.184	0.047	50	HLA-B15:01	0.05	0.001	0.184	0.056	50	HLA-B27:05	0.035	0.001	0.184	0.044	50	HLA-B35:01	0.018	0.013	0.184	0.034	50	HLA-B39:01	0.041	0.008	0.184	0.05	50	HLA-B40:01	0.038	0.004	0.184	0.047	50	HLA-B58:01	0.037	0.006	0.184	0.047	50	0
318	FQNIHPITI	Sequence	HLA-B07:02	0.079	0.009	0.288	0.089	20	HLA-B15:01	0.321	0.272	0.288	0.31	4	HLA-B27:05	0.18	0.05	0.288	0.17	7	HLA-B35:01	0.2	0.02	0.288	0.18	15	HLA-B39:01	0.587	0.572	0.288	0.555	0.5	HLA-B40:01	0.282	0.445	0.288	0.309	2	HLA-B58:01	0.111	0.006	0.288	0.112	15	2
319	QNIHPITIG	Sequence	HLA-B07:02	0.039	0.005	0.301	0.06	50	HLA-B15:01	0.072	0.004	0.301	0.084	32	HLA-B27:05	0.044	0.001	0.301	0.063	50	HLA-B35:01	0.029	0.016	0.301	0.054	50	HLA-B39:01	0.049	0.015	0.301	0.069	50	HLA-B40:01	0.038	0.006	0.301	0.059	50	HLA-B58:01	0.046	0.009	0.301	0.066	50	0
320	NIHPITIGK	Sequence	HLA-B07:02	0.056	0.005	0.298	0.072	32	HLA-B15:01	0.073	0.002	0.298	0.084	32	HLA-B27:05	0.09	0.014	0.298	0.099	20	HLA-B35:01	0.063	0.016	0.298	0.079	50	HLA-B39:01	0.058	0.006	0.298	0.074	50	HLA-B40:01	0.046	0.004	0.298	0.064	32	HLA-B58:01	0.049	0.005	0.298	0.067	32	0
321	IHPITIGKC	Sequence	HLA-B07:02	0.039	0.004	0.196	0.049	50	HLA-B15:01	0.051	0.001	0.196	0.057	50	HLA-B27:05	0.042	0.002	0.196	0.051	50	HLA-B35:01	0.014	0.007	0.196	0.031	50	HLA-B39:01	0.061	0.016	0.196	0.067	50	HLA-B40:01	0.035	0.004	0.196	0.046	50	HLA-B58:01	0.038	0.004	0.196	0.048	50	0
322	HPITIGKCP	Sequence	HLA-B07:02	0.115	0.096	0.03	0.103	15	HLA-B15:01	0.05	0.001	0.03	0.04	50	HLA-B27:05	0.039	0.003	0.03	0.032	50	HLA-B35:01	0.153	0.196	0.03	0.148	15	HLA-B39:01	0.067	0.019	0.03	0.056	50	HLA-B40:01	0.033	0.006	0.03	0.028	50	HLA-B58:01	0.037	0.006	0.03	0.031	50	0
323	PITIGKCPK	Sequence	HLA-B07:02	0.042	0.006	-0.075	0.025	50	HLA-B15:01	0.054	0.001	-0.075	0.033	50	HLA-B27:05	0.043	0.003	-0.075	0.025	50	HLA-B35:01	0.018	0.009	-0.075	0.007	50	HLA-B39:01	0.041	0.007	-0.075	0.024	50	HLA-B40:01	0.035	0.004	-0.075	0.019	50	HLA-B58:01	0.038	0.004	-0.075	0.021	50	0
324	ITIGKCPKY	Sequence	HLA-B07:02	0.052	0.005	-0.319	0.007	50	HLA-B15:01	0.329	0.479	-0.319	0.288	5	HLA-B27:05	0.071	0.003	-0.319	0.021	50	HLA-B35:01	0.238	0.1	-0.319	0.16	15	HLA-B39:01	0.045	0.004	-0.319	0.002	50	HLA-B40:01	0.044	0.003	-0.319	0.001	50	HLA-B58:01	0.344	0.156	-0.319	0.248	5	0
325	TIGKCPKYV	Sequence	HLA-B07:02	0.057	0.016	-0.453	-0.001	50	HLA-B15:01	0.067	0.002	-0.453	0.005	50	HLA-B27:05	0.039	0.001	-0.453	-0.016	50	HLA-B35:01	0.024	0.006	-0.453	-0.027	50	HLA-B39:01	0.053	0.02	-0.453	-0.003	50	HLA-B40:01	0.043	0.006	-0.453	-0.013	50	HLA-B58:01	0.054	0.006	-0.453	-0.004	50	0
326	IGKCPKYVK	Sequence	HLA-B07:02	0.044	0.005	-0.317	0.002	50	HLA-B15:01	0.06	0.002	-0.317	0.013	50	HLA-B27:05	0.069	0.017	-0.317	0.022	50	HLA-B35:01	0.024	0.018	-0.317	-0.011	50	HLA-B39:01	0.048	0.005	-0.317	0.005	50	HLA-B40:01	0.033	0.004	-0.317	-0.007	50	HLA-B58:01	0.049	0.005	-0.317	0.005	50	0
327	GKCPKYVKS	Sequence	HLA-B07:02	0.037	0.006	-0.333	-0.005	50	HLA-B15:01	0.048	0.002	-0.333	0.003	50	HLA-B27:05	0.061	0.011	-0.333	0.014	50	HLA-B35:01	0.013	0.01	-0.333	-0.022	50	HLA-B39:01	0.043	0.02	-0.333	0.002	50	HLA-B40:01	0.035	0.006	-0.333	-0.006	50	HLA-B58:01	0.037	0.006	-0.333	-0.005	50	0
328	KCPKYVKST	Sequence	HLA-B07:02	0.042	0.01	-0.464	-0.014	50	HLA-B15:01	0.052	0.001	-0.464	-0.008	50	HLA-B27:05	0.035	0.004	-0.464	-0.02	50	HLA-B35:01	0.014	0.006	-0.464	-0.035	50	HLA-B39:01	0.041	0.006	-0.464	-0.015	50	HLA-B40:01	0.034	0.003	-0.464	-0.021	50	HLA-B58:01	0.038	0.014	-0.464	-0.016	50	0
329	CPKYVKSTK	Sequence	HLA-B07:02	0.137	0.207	-0.353	0.099	15	HLA-B15:01	0.055	0.001	-0.353	0.006	50	HLA-B27:05	0.052	0.003	-0.353	0.004	50	HLA-B35:01	0.083	0.052	-0.353	0.034	50	HLA-B39:01	0.051	0.005	-0.353	0.003	50	HLA-B40:01	0.028	0.003	-0.353	-0.014	50	HLA-B58:01	0.042	0.003	-0.353	-0.004	50	0
330	PKYVKSTKL	Sequence	HLA-B07:02	0.044	0.009	-0.419	-0.008	50	HLA-B15:01	0.053	0.003	-0.419	-0.002	50	HLA-B27:05	0.076	0.006	-0.419	0.015	50	HLA-B35:01	0.021	0.008	-0.419	-0.025	50	HLA-B39:01	0.089	0.168	-0.419	0.051	50	HLA-B40:01	0.052	0.019	-0.419	0	50	HLA-B58:01	0.04	0.006	-0.419	-0.011	50	0
331	KYVKSTKLR	Sequence	HLA-B07:02	0.043	0.005	-0.517	-0.019	50	HLA-B15:01	0.051	0.002	-0.517	-0.014	50	HLA-B27:05	0.096	0.015	-0.517	0.022	50	HLA-B35:01	0.019	0.009	-0.517	-0.036	50	HLA-B39:01	0.041	0.005	-0.517	-0.021	50	HLA-B40:01	0.031	0.004	-0.517	-0.028	50	HLA-B58:01	0.05	0.056	-0.517	-0.006	50	0
332	YVKSTKLRL	Sequence	HLA-B07:02	0.316	0.22	-0.381	0.231	4	HLA-B15:01	0.254	0.199	-0.381	0.182	10	HLA-B27:05	0.089	0.007	-0.381	0.029	50	HLA-B35:01	0.12	0.055	-0.381	0.059	50	HLA-B39:01	0.119	0.031	-0.381	0.055	50	HLA-B40:01	0.076	0.008	-0.381	0.019	50	HLA-B58:01	0.108	0.01	-0.381	0.043	50	0
333	VKSTKLRLA	Sequence	HLA-B07:02	0.043	0.006	-0.198	0.013	50	HLA-B15:01	0.058	0.002	-0.198	0.023	50	HLA-B27:05	0.083	0.006	-0.198	0.043	50	HLA-B35:01	0.017	0.007	-0.198	-0.006	50	HLA-B39:01	0.056	0.012	-0.198	0.024	50	HLA-B40:01	0.036	0.004	-0.198	0.007	50	HLA-B58:01	0.038	0.009	-0.198	0.01	50	0
334	KSTKLRLAT	Sequence	HLA-B07:02	0.127	0.044	-0.153	0.086	20	HLA-B15:01	0.098	0.005	-0.153	0.058	50	HLA-B27:05	0.073	0.005	-0.153	0.04	50	HLA-B35:01	0.044	0.008	-0.153	0.019	50	HLA-B39:01	0.059	0.009	-0.153	0.03	50	HLA-B40:01	0.051	0.004	-0.153	0.023	50	HLA-B58:01	0.127	0.206	-0.153	0.112	15	0
335	STKLRLATG	Sequence	HLA-B07:02	0.054	0.01	0.015	0.043	50	HLA-B15:01	0.105	0.009	0.015	0.081	32	HLA-B27:05	0.043	0.002	0.015	0.034	50	HLA-B35:01	0.02	0.007	0.015	0.017	50	HLA-B39:01	0.046	0.006	0.015	0.036	50	HLA-B40:01	0.035	0.003	0.015	0.028	50	HLA-B58:01	0.05	0.006	0.015	0.039	50	0
336	TKLRLATGL	Sequence	HLA-B07:02	0.065	0.012	0.127	0.063	32	HLA-B15:01	0.068	0.003	0.127	0.064	50	HLA-B27:05	0.202	0.022	0.127	0.166	7	HLA-B35:01	0.044	0.01	0.127	0.047	50	HLA-B39:01	0.442	0.161	0.127	0.366	2	HLA-B40:01	0.107	0.085	0.127	0.105	10	HLA-B58:01	0.056	0.008	0.127	0.055	50	1
337	KLRLATGLR	Sequence	HLA-B07:02	0.064	0.024	0.102	0.061	32	HLA-B15:01	0.1	0.032	0.102	0.089	32	HLA-B27:05	0.136	0.006	0.102	0.112	15	HLA-B35:01	0.025	0.005	0.102	0.029	50	HLA-B39:01	0.043	0.004	0.102	0.043	50	HLA-B40:01	0.046	0.003	0.102	0.045	50	HLA-B58:01	0.047	0.007	0.102	0.046	50	0
338	LRLATGLRN	Sequence	HLA-B07:02	0.041	0.007	0.126	0.044	50	HLA-B15:01	0.056	0.001	0.126	0.054	50	HLA-B27:05	0.285	0.158	0.126	0.249	4	HLA-B35:01	0.024	0.012	0.126	0.032	50	HLA-B39:01	0.077	0.027	0.126	0.074	50	HLA-B40:01	0.037	0.008	0.126	0.041	50	HLA-B58:01	0.045	0.021	0.126	0.049	50	0
339	RLATGLRNV	Sequence	HLA-B07:02	0.169	0.054	0.114	0.145	7	HLA-B15:01	0.203	0.117	0.114	0.18	10	HLA-B27:05	0.117	0.003	0.114	0.098	20	HLA-B35:01	0.028	0.005	0.114	0.033	50	HLA-B39:01	0.073	0.008	0.114	0.067	50	HLA-B40:01	0.079	0.006	0.114	0.071	32	HLA-B58:01	0.079	0.011	0.114	0.072	32	0
340	LATGLRNVP	Sequence	HLA-B07:02	0.06	0.016	0.103	0.057	50	HLA-B15:01	0.07	0.011	0.103	0.064	50	HLA-B27:05	0.042	0.002	0.103	0.042	50	HLA-B35:01	0.085	0.033	0.103	0.078	50	HLA-B39:01	0.059	0.011	0.103	0.056	50	HLA-B40:01	0.043	0.01	0.103	0.044	50	HLA-B58:01	0.053	0.03	0.103	0.054	50	0
341	ATGLRNVPS	Sequence	HLA-B07:02	0.069	0.012	0.073	0.06	50	HLA-B15:01	0.073	0.01	0.073	0.063	50	HLA-B27:05	0.048	0.002	0.073	0.043	50	HLA-B35:01	0.024	0.006	0.073	0.026	50	HLA-B39:01	0.05	0.017	0.073	0.047	50	HLA-B40:01	0.047	0.004	0.073	0.043	50	HLA-B58:01	0.048	0.005	0.073	0.044	50	0
342	TGLRNVPSI	Sequence	HLA-B07:02	0.067	0.018	-0.025	0.05	50	HLA-B15:01	0.081	0.002	-0.025	0.058	50	HLA-B27:05	0.083	0.004	-0.025	0.06	50	HLA-B35:01	0.086	0.028	-0.025	0.066	50	HLA-B39:01	0.138	0.022	-0.025	0.103	20	HLA-B40:01	0.06	0.007	-0.025	0.043	50	HLA-B58:01	0.176	0.007	-0.025	0.129	15	0
343	GLRNVPSIQ	Sequence	HLA-B07:02	0.056	0.022	-0.022	0.043	50	HLA-B15:01	0.106	0.026	-0.022	0.08	32	HLA-B27:05	0.058	0.002	-0.022	0.041	50	HLA-B35:01	0.022	0.006	-0.022	0.015	50	HLA-B39:01	0.044	0.008	-0.022	0.032	50	HLA-B40:01	0.049	0.007	-0.022	0.035	50	HLA-B58:01	0.042	0.005	-0.022	0.03	50	0
344	LRNVPSIQS	Sequence	HLA-B07:02	0.045	0.004	-0.082	0.026	50	HLA-B15:01	0.059	0.002	-0.082	0.036	50	HLA-B27:05	0.162	0.055	-0.082	0.12	15	HLA-B35:01	0.03	0.013	-0.082	0.016	50	HLA-B39:01	0.077	0.014	-0.082	0.051	50	HLA-B40:01	0.04	0.017	-0.082	0.024	50	HLA-B58:01	0.044	0.008	-0.082	0.026	50	0
345	RNVPSIQSR	Sequence	HLA-B07:02	0.054	0.014	-0.228	0.019	50	HLA-B15:01	0.069	0.03	-0.228	0.033	50	HLA-B27:05	0.149	0.027	-0.228	0.092	20	HLA-B35:01	0.03	0.02	-0.228	0.003	50	HLA-B39:01	0.05	0.011	-0.228	0.016	50	HLA-B40:01	0.041	0.008	-0.228	0.009	50	HLA-B58:01	0.057	0.021	-0.228	0.023	50	0
346	NVPSIQSRG	Sequence	HLA-B07:02	0.044	0.006	-0.259	0.008	50	HLA-B15:01	0.057	0.001	-0.259	0.016	50	HLA-B27:05	0.035	0.002	-0.259	0	50	HLA-B35:01	0.034	0.026	-0.259	0.003	50	HLA-B39:01	0.044	0.005	-0.259	0.007	50	HLA-B40:01	0.03	0.003	-0.259	-0.003	50	HLA-B58:01	0.039	0.004	-0.259	0.004	50	0
347	VPSIQSRGL	Sequence	HLA-B07:02	0.645	0.488	-0.125	0.543	0.4	HLA-B15:01	0.063	0.002	-0.125	0.034	50	HLA-B27:05	0.05	0.001	-0.125	0.025	50	HLA-B35:01	0.26	0.065	-0.125	0.19	10	HLA-B39:01	0.151	0.014	-0.125	0.101	20	HLA-B40:01	0.051	0.009	-0.125	0.027	50	HLA-B58:01	0.052	0.006	-0.125	0.027	50	1
348	PSIQSRGLF	Sequence	HLA-B07:02	0.063	0.007	-0.164	0.031	50	HLA-B15:01	0.193	0.051	-0.164	0.135	20	HLA-B27:05	0.058	0.003	-0.164	0.027	50	HLA-B35:01	0.092	0.033	-0.164	0.057	50	HLA-B39:01	0.049	0.004	-0.164	0.021	50	HLA-B40:01	0.052	0.006	-0.164	0.023	50	HLA-B58:01	0.18	0.293	-0.164	0.164	9	0
349	SIQSRGLFG	Sequence	HLA-B07:02	0.061	0.029	-0.063	0.043	50	HLA-B15:01	0.127	0.004	-0.063	0.088	32	HLA-B27:05	0.049	0.001	-0.063	0.03	50	HLA-B35:01	0.029	0.007	-0.063	0.016	50	HLA-B39:01	0.05	0.007	-0.063	0.032	50	HLA-B40:01	0.042	0.003	-0.063	0.025	50	HLA-B58:01	0.048	0.008	-0.063	0.031	50	0
350	IQSRGLFGA	Sequence	HLA-B07:02	0.052	0.004	0.14	0.053	50	HLA-B15:01	0.218	0.097	0.14	0.191	10	HLA-B27:05	0.137	0.011	0.14	0.117	15	HLA-B35:01	0.06	0.008	0.14	0.06	50	HLA-B39:01	0.104	0.008	0.14	0.092	32	HLA-B40:01	0.121	0.059	0.14	0.113	9	HLA-B58:01	0.067	0.015	0.14	0.066	50	0
351	QSRGLFGAI	Sequence	HLA-B07:02	0.201	0.029	0.202	0.174	6	HLA-B15:01	0.267	0.065	0.202	0.228	7	HLA-B27:05	0.084	0.002	0.202	0.083	32	HLA-B35:01	0.081	0.014	0.202	0.082	32	HLA-B39:01	0.099	0.019	0.202	0.097	32	HLA-B40:01	0.086	0.006	0.202	0.085	20	HLA-B58:01	0.106	0.011	0.202	0.1	20	0
352	SRGLFGAIA	Sequence	HLA-B07:02	0.055	0.005	0.257	0.067	32	HLA-B15:01	0.066	0.001	0.257	0.075	50	HLA-B27:05	0.227	0.053	0.257	0.202	5	HLA-B35:01	0.023	0.007	0.257	0.044	50	HLA-B39:01	0.131	0.104	0.257	0.139	15	HLA-B40:01	0.053	0.005	0.257	0.066	32	HLA-B58:01	0.041	0.004	0.257	0.057	50	0
353	RGLFGAIAG	Sequence	HLA-B07:02	0.059	0.01	0.319	0.077	32	HLA-B15:01	0.084	0.006	0.319	0.095	32	HLA-B27:05	0.069	0.009	0.319	0.084	32	HLA-B35:01	0.073	0.015	0.319	0.088	32	HLA-B39:01	0.061	0.013	0.319	0.079	32	HLA-B40:01	0.052	0.007	0.319	0.072	32	HLA-B58:01	0.077	0.013	0.319	0.091	20	0
354	GLFGAIAGF	Sequence	HLA-B07:02	0.078	0.007	0.288	0.088	20	HLA-B15:01	0.633	0.604	0.288	0.594	0.3	HLA-B27:05	0.155	0.017	0.288	0.146	8	HLA-B35:01	0.15	0.013	0.288	0.142	15	HLA-B39:01	0.082	0.005	0.288	0.09	32	HLA-B40:01	0.112	0.01	0.288	0.113	9	HLA-B58:01	0.139	0.014	0.288	0.134	15	1
355	LFGAIAGFI	Sequence	HLA-B07:02	0.053	0.006	0.314	0.072	32	HLA-B15:01	0.087	0.002	0.314	0.096	32	HLA-B27:05	0.057	0.001	0.314	0.074	32	HLA-B35:01	0.054	0.011	0.314	0.073	50	HLA-B39:01	0.058	0.007	0.314	0.075	32	HLA-B40:01	0.072	0.031	0.314	0.09	15	HLA-B58:01	0.089	0.015	0.314	0.1	20	0
356	FGAIAGFIE	Sequence	HLA-B07:02	0.046	0.007	0.393	0.074	32	HLA-B15:01	0.065	0.002	0.393	0.088	32	HLA-B27:05	0.049	0.001	0.393	0.076	32	HLA-B35:01	0.11	0.082	0.393	0.134	20	HLA-B39:01	0.066	0.134	0.393	0.11	20	HLA-B40:01	0.051	0.006	0.393	0.078	20	HLA-B58:01	0.06	0.008	0.393	0.085	32	0
357	GAIAGFIEG	Sequence	HLA-B07:02	0.053	0.008	0.397	0.08	20	HLA-B15:01	0.143	0.037	0.397	0.151	15	HLA-B27:05	0.053	0.003	0.397	0.079	32	HLA-B35:01	0.131	0.071	0.397	0.148	15	HLA-B39:01	0.058	0.005	0.397	0.083	32	HLA-B40:01	0.075	0.01	0.397	0.097	15	HLA-B58:01	0.075	0.027	0.397	0.1	20	0
358	AIAGFIEGG	Sequence	HLA-B07:02	0.046	0.01	0.39	0.075	32	HLA-B15:01	0.116	0.016	0.39	0.127	20	HLA-B27:05	0.05	0.002	0.39	0.076	32	HLA-B35:01	0.028	0.008	0.39	0.061	50	HLA-B39:01	0.044	0.007	0.39	0.073	50	HLA-B40:01	0.049	0.006	0.39	0.076	20	HLA-B58:01	0.053	0.006	0.39	0.079	32	0
359	IAGFIEGGW	Sequence	HLA-B07:02	0.052	0.004	0.401	0.079	20	HLA-B15:01	0.08	0.003	0.401	0.1	32	HLA-B27:05	0.049	0.001	0.401	0.077	32	HLA-B35:01	0.087	0.064	0.401	0.115	20	HLA-B39:01	0.053	0.003	0.401	0.08	32	HLA-B40:01	0.046	0.004	0.401	0.075	20	HLA-B58:01	0.627	0.662	0.401	0.61	0.4	1
360	AGFIEGGWT	Sequence	HLA-B07:02	0.048	0.004	0.459	0.082	20	HLA-B15:01	0.068	0.001	0.459	0.096	32	HLA-B27:05	0.043	0.001	0.459	0.078	32	HLA-B35:01	0.025	0.01	0.459	0.066	50	HLA-B39:01	0.042	0.007	0.459	0.078	32	HLA-B40:01	0.042	0.007	0.459	0.078	20	HLA-B58:01	0.04	0.007	0.459	0.077	32	0
361	GFIEGGWTG	Sequence	HLA-B07:02	0.042	0.004	0.418	0.074	32	HLA-B15:01	0.089	0.003	0.418	0.108	32	HLA-B27:05	0.052	0.002	0.418	0.081	32	HLA-B35:01	0.051	0.011	0.418	0.081	32	HLA-B39:01	0.053	0.011	0.418	0.083	32	HLA-B40:01	0.073	0.013	0.418	0.098	15	HLA-B58:01	0.053	0.008	0.418	0.082	32	0
362	FIEGGWTGM	Sequence	HLA-B07:02	0.141	0.035	0.361	0.146	7	HLA-B15:01	0.153	0.011	0.361	0.151	15	HLA-B27:05	0.067	0.002	0.361	0.086	32	HLA-B35:01	0.323	0.028	0.361	0.28	5	HLA-B39:01	0.172	0.017	0.361	0.166	9	HLA-B40:01	0.085	0.025	0.361	0.103	10	HLA-B58:01	0.062	0.005	0.361	0.083	32	0
363	IEGGWTGMV	Sequence	HLA-B07:02	0.056	0.006	0.223	0.065	32	HLA-B15:01	0.087	0.006	0.223	0.088	32	HLA-B27:05	0.073	0.002	0.223	0.077	32	HLA-B35:01	0.031	0.008	0.223	0.047	50	HLA-B39:01	0.092	0.018	0.223	0.093	32	HLA-B40:01	0.294	0.381	0.223	0.301	2	HLA-B58:01	0.052	0.007	0.223	0.062	50	1
364	EGGWTGMVD	Sequence	HLA-B07:02	0.04	0.004	0.18	0.048	50	HLA-B15:01	0.05	0.001	0.18	0.055	50	HLA-B27:05	0.032	0.001	0.18	0.042	50	HLA-B35:01	0.03	0.018	0.18	0.043	50	HLA-B39:01	0.051	0.018	0.18	0.059	50	HLA-B40:01	0.033	0.005	0.18	0.043	50	HLA-B58:01	0.039	0.008	0.18	0.048	50	0
365	GGWTGMVDG	Sequence	HLA-B07:02	0.038	0.004	0.026	0.031	50	HLA-B15:01	0.061	0.001	0.026	0.048	50	HLA-B27:05	0.042	0.003	0.026	0.034	50	HLA-B35:01	0.028	0.011	0.026	0.025	50	HLA-B39:01	0.041	0.005	0.026	0.034	50	HLA-B40:01	0.038	0.009	0.026	0.032	50	HLA-B58:01	0.049	0.005	0.026	0.04	50	0
366	GWTGMVDGW	Sequence	HLA-B07:02	0.043	0.005	-0.047	0.028	50	HLA-B15:01	0.056	0.003	-0.047	0.037	50	HLA-B27:05	0.063	0.002	-0.047	0.042	50	HLA-B35:01	0.026	0.007	-0.047	0.016	50	HLA-B39:01	0.05	0.004	-0.047	0.033	50	HLA-B40:01	0.048	0.009	-0.047	0.032	50	HLA-B58:01	0.155	0.044	-0.047	0.117	15	0
367	WTGMVDGWY	Sequence	HLA-B07:02	0.059	0.003	0.053	0.049	50	HLA-B15:01	0.29	0.035	0.053	0.225	7	HLA-B27:05	0.062	0.002	0.053	0.051	50	HLA-B35:01	0.307	0.103	0.053	0.249	6	HLA-B39:01	0.045	0.004	0.053	0.039	50	HLA-B40:01	0.052	0.004	0.053	0.044	50	HLA-B58:01	0.214	0.044	0.053	0.171	8	0
368	TGMVDGWYG	Sequence	HLA-B07:02	0.037	0.003	0.223	0.05	50	HLA-B15:01	0.064	0.002	0.223	0.07	50	HLA-B27:05	0.044	0.001	0.223	0.055	50	HLA-B35:01	0.047	0.024	0.223	0.061	50	HLA-B39:01	0.053	0.013	0.223	0.064	50	HLA-B40:01	0.037	0.01	0.223	0.051	50	HLA-B58:01	0.076	0.012	0.223	0.08	32	0
369	GMVDGWYGY	Sequence	HLA-B07:02	0.063	0.004	0.294	0.077	32	HLA-B15:01	0.589	0.589	0.294	0.559	0.5	HLA-B27:05	0.174	0.019	0.294	0.161	7	HLA-B35:01	0.304	0.036	0.294	0.26	6	HLA-B39:01	0.084	0.005	0.294	0.092	32	HLA-B40:01	0.103	0.011	0.294	0.107	10	HLA-B58:01	0.153	0.013	0.294	0.145	10	1
370	MVDGWYGYH	Sequence	HLA-B07:02	0.07	0.006	0.28	0.081	20	HLA-B15:01	0.099	0.003	0.28	0.102	32	HLA-B27:05	0.062	0.002	0.28	0.074	32	HLA-B35:01	0.212	0.026	0.28	0.189	10	HLA-B39:01	0.059	0.008	0.28	0.073	50	HLA-B40:01	0.056	0.006	0.28	0.07	32	HLA-B58:01	0.08	0.015	0.28	0.09	20	0
371	VDGWYGYHH	Sequence	HLA-B07:02	0.041	0.005	0.278	0.059	50	HLA-B15:01	0.067	0.003	0.278	0.078	50	HLA-B27:05	0.05	0.002	0.278	0.065	50	HLA-B35:01	0.039	0.013	0.278	0.059	50	HLA-B39:01	0.046	0.007	0.278	0.063	50	HLA-B40:01	0.036	0.024	0.278	0.058	50	HLA-B58:01	0.041	0.022	0.278	0.062	50	0
372	DGWYGYHHQ	Sequence	HLA-B07:02	0.038	0.003	0.144	0.043	50	HLA-B15:01	0.051	0.001	0.144	0.052	50	HLA-B27:05	0.042	0.005	0.144	0.046	50	HLA-B35:01	0.052	0.028	0.144	0.057	50	HLA-B39:01	0.052	0.006	0.144	0.054	50	HLA-B40:01	0.034	0.007	0.144	0.041	50	HLA-B58:01	0.04	0.008	0.144	0.045	50	0
373	GWYGYHHQN	Sequence	HLA-B07:02	0.04	0.004	0.019	0.032	50	HLA-B15:01	0.054	0.008	0.019	0.043	50	HLA-B27:05	0.067	0.016	0.019	0.054	50	HLA-B35:01	0.021	0.014	0.019	0.02	50	HLA-B39:01	0.046	0.012	0.019	0.038	50	HLA-B40:01	0.045	0.02	0.019	0.038	50	HLA-B58:01	0.046	0.008	0.019	0.037	50	0
374	WYGYHHQNE	Sequence	HLA-B07:02	0.045	0.004	-0.032	0.031	50	HLA-B15:01	0.052	0.001	-0.032	0.035	50	HLA-B27:05	0.038	0.001	-0.032	0.025	50	HLA-B35:01	0.027	0.008	-0.032	0.018	50	HLA-B39:01	0.045	0.008	-0.032	0.031	50	HLA-B40:01	0.034	0.005	-0.032	0.023	50	HLA-B58:01	0.039	0.005	-0.032	0.026	50	0
375	YGYHHQNEQ	Sequence	HLA-B07:02	0.055	0.009	0.007	0.043	50	HLA-B15:01	0.088	0.017	0.007	0.069	50	HLA-B27:05	0.056	0.006	0.007	0.043	50	HLA-B35:01	0.097	0.071	0.007	0.084	32	HLA-B39:01	0.066	0.023	0.007	0.053	50	HLA-B40:01	0.045	0.004	0.007	0.035	50	HLA-B58:01	0.051	0.011	0.007	0.04	50	0
376	GYHHQNEQG	Sequence	HLA-B07:02	0.041	0.004	-0.059	0.025	50	HLA-B15:01	0.05	0.002	-0.059	0.031	50	HLA-B27:05	0.041	0.003	-0.059	0.025	50	HLA-B35:01	0.015	0.006	-0.059	0.006	50	HLA-B39:01	0.041	0.01	-0.059	0.026	50	HLA-B40:01	0.036	0.005	-0.059	0.022	50	HLA-B58:01	0.04	0.006	-0.059	0.025	50	0
377	YHHQNEQGS	Sequence	HLA-B07:02	0.045	0.004	-0.096	0.024	50	HLA-B15:01	0.053	0.004	-0.096	0.03	50	HLA-B27:05	0.057	0.009	-0.096	0.034	50	HLA-B35:01	0.045	0.008	-0.096	0.025	50	HLA-B39:01	0.166	0.068	-0.096	0.124	15	HLA-B40:01	0.042	0.004	-0.096	0.022	50	HLA-B58:01	0.04	0.005	-0.096	0.021	50	0
378	HHQNEQGSG	Sequence	HLA-B07:02	0.042	0.005	-0.124	0.019	50	HLA-B15:01	0.057	0.003	-0.124	0.03	50	HLA-B27:05	0.046	0.003	-0.124	0.022	50	HLA-B35:01	0.022	0.009	-0.124	0.005	50	HLA-B39:01	0.116	0.085	-0.124	0.087	32	HLA-B40:01	0.034	0.004	-0.124	0.013	50	HLA-B58:01	0.04	0.009	-0.124	0.019	50	0
379	HQNEQGSGY	Sequence	HLA-B07:02	0.076	0.005	-0.102	0.047	50	HLA-B15:01	0.623	0.858	-0.102	0.588	0.4	HLA-B27:05	0.195	0.05	-0.102	0.142	9	HLA-B35:01	0.39	0.081	-0.102	0.291	5	HLA-B39:01	0.113	0.013	-0.102	0.075	32	HLA-B40:01	0.104	0.037	-0.102	0.073	32	HLA-B58:01	0.089	0.013	-0.102	0.058	50	1
380	QNEQGSGYA	Sequence	HLA-B07:02	0.049	0.005	-0.18	0.019	50	HLA-B15:01	0.055	0.001	-0.18	0.023	50	HLA-B27:05	0.039	0.001	-0.18	0.011	50	HLA-B35:01	0.029	0.006	-0.18	0.004	50	HLA-B39:01	0.053	0.007	-0.18	0.022	50	HLA-B40:01	0.042	0.009	-0.18	0.015	50	HLA-B58:01	0.037	0.007	-0.18	0.01	50	0
381	NEQGSGYAA	Sequence	HLA-B07:02	0.064	0.007	-0.113	0.037	50	HLA-B15:01	0.084	0.002	-0.113	0.051	50	HLA-B27:05	0.059	0.002	-0.113	0.033	50	HLA-B35:01	0.076	0.008	-0.113	0.046	50	HLA-B39:01	0.245	0.024	-0.113	0.174	9	HLA-B40:01	0.239	0.138	-0.113	0.188	4	HLA-B58:01	0.039	0.004	-0.113	0.018	50	0
382	EQGSGYAAD	Sequence	HLA-B07:02	0.043	0.005	-0.07	0.026	50	HLA-B15:01	0.075	0.019	-0.07	0.052	50	HLA-B27:05	0.04	0.004	-0.07	0.023	50	HLA-B35:01	0.038	0.012	-0.07	0.023	50	HLA-B39:01	0.09	0.054	-0.07	0.068	50	HLA-B40:01	0.056	0.012	-0.07	0.036	50	HLA-B58:01	0.037	0.004	-0.07	0.021	50	0
383	QGSGYAADL	Sequence	HLA-B07:02	0.059	0.016	0.06	0.052	50	HLA-B15:01	0.079	0.009	0.06	0.066	50	HLA-B27:05	0.052	0.003	0.06	0.045	50	HLA-B35:01	0.071	0.035	0.06	0.064	50	HLA-B39:01	0.17	0.089	0.06	0.146	15	HLA-B40:01	0.08	0.024	0.06	0.069	32	HLA-B58:01	0.097	0.026	0.06	0.082	32	0
384	GSGYAADLK	Sequence	HLA-B07:02	0.04	0.003	0.094	0.039	50	HLA-B15:01	0.058	0.001	0.094	0.052	50	HLA-B27:05	0.068	0.002	0.094	0.06	50	HLA-B35:01	0.022	0.006	0.094	0.027	50	HLA-B39:01	0.042	0.004	0.094	0.041	50	HLA-B40:01	0.043	0.006	0.094	0.042	50	HLA-B58:01	0.063	0.009	0.094	0.057	50	0
385	SGYAADLKS	Sequence	HLA-B07:02	0.042	0.005	-0.038	0.028	50	HLA-B15:01	0.064	0.002	-0.038	0.044	50	HLA-B27:05	0.048	0.004	-0.038	0.032	50	HLA-B35:01	0.072	0.039	-0.038	0.056	50	HLA-B39:01	0.048	0.007	-0.038	0.033	50	HLA-B40:01	0.04	0.004	-0.038	0.026	50	HLA-B58:01	0.068	0.007	-0.038	0.048	50	0
386	GYAADLKST	Sequence	HLA-B07:02	0.045	0.008	-0.215	0.013	50	HLA-B15:01	0.056	0.002	-0.215	0.02	50	HLA-B27:05	0.048	0.003	-0.215	0.015	50	HLA-B35:01	0.018	0.009	-0.215	-0.007	50	HLA-B39:01	0.046	0.008	-0.215	0.014	50	HLA-B40:01	0.039	0.008	-0.215	0.009	50	HLA-B58:01	0.041	0.007	-0.215	0.01	50	0
387	YAADLKSTQ	Sequence	HLA-B07:02	0.074	0.093	-0.296	0.04	50	HLA-B15:01	0.113	0.05	-0.296	0.062	50	HLA-B27:05	0.055	0.004	-0.296	0.012	50	HLA-B35:01	0.32	0.313	-0.296	0.257	6	HLA-B39:01	0.083	0.033	-0.296	0.037	50	HLA-B40:01	0.053	0.006	-0.296	0.011	50	HLA-B58:01	0.071	0.015	-0.296	0.025	50	0
388	AADLKSTQN	Sequence	HLA-B07:02	0.044	0.02	-0.405	-0.005	50	HLA-B15:01	0.048	0.002	-0.405	-0.005	50	HLA-B27:05	0.034	0.001	-0.405	-0.015	50	HLA-B35:01	0.026	0.011	-0.405	-0.02	50	HLA-B39:01	0.045	0.01	-0.405	-0.006	50	HLA-B40:01	0.034	0.009	-0.405	-0.014	50	HLA-B58:01	0.04	0.01	-0.405	-0.009	50	0
389	ADLKSTQNA	Sequence	HLA-B07:02	0.045	0.01	-0.447	-0.01	50	HLA-B15:01	0.068	0.003	-0.447	0.006	50	HLA-B27:05	0.048	0.003	-0.447	-0.009	50	HLA-B35:01	0.022	0.007	-0.447	-0.027	50	HLA-B39:01	0.049	0.01	-0.447	-0.007	50	HLA-B40:01	0.043	0.013	-0.447	-0.011	50	HLA-B58:01	0.039	0.027	-0.447	-0.012	50	0
390	DLKSTQNAI	Sequence	HLA-B07:02	0.092	0.014	-0.29	0.041	50	HLA-B15:01	0.112	0.011	-0.29	0.056	50	HLA-B27:05	0.048	0.003	-0.29	0.007	50	HLA-B35:01	0.081	0.008	-0.29	0.032	50	HLA-B39:01	0.088	0.031	-0.29	0.041	50	HLA-B40:01	0.052	0.003	-0.29	0.01	50	HLA-B58:01	0.045	0.005	-0.29	0.005	50	0
391	LKSTQNAID	Sequence	HLA-B07:02	0.037	0.009	-0.023	0.027	50	HLA-B15:01	0.053	0.004	-0.023	0.038	50	HLA-B27:05	0.041	0.004	-0.023	0.029	50	HLA-B35:01	0.021	0.019	-0.023	0.016	50	HLA-B39:01	0.057	0.084	-0.023	0.053	50	HLA-B40:01	0.033	0.007	-0.023	0.023	50	HLA-B58:01	0.038	0.011	-0.023	0.028	50	0
392	KSTQNAIDK	Sequence	HLA-B07:02	0.046	0.006	0.052	0.04	50	HLA-B15:01	0.065	0.004	0.052	0.054	50	HLA-B27:05	0.076	0.014	0.052	0.064	50	HLA-B35:01	0.035	0.007	0.052	0.032	50	HLA-B39:01	0.043	0.005	0.052	0.038	50	HLA-B40:01	0.044	0.004	0.052	0.038	50	HLA-B58:01	0.095	0.045	0.052	0.083	32	0
393	STQNAIDKI	Sequence	HLA-B07:02	0.061	0.014	0.012	0.049	50	HLA-B15:01	0.088	0.004	0.012	0.067	50	HLA-B27:05	0.064	0.002	0.012	0.049	50	HLA-B35:01	0.036	0.009	0.012	0.029	50	HLA-B39:01	0.071	0.011	0.012	0.055	50	HLA-B40:01	0.066	0.007	0.012	0.051	50	HLA-B58:01	0.144	0.019	0.012	0.111	15	0
394	TQNAIDKIT	Sequence	HLA-B07:02	0.043	0.004	0.084	0.041	50	HLA-B15:01	0.091	0.033	0.084	0.081	32	HLA-B27:05	0.061	0.065	0.084	0.064	50	HLA-B35:01	0.049	0.03	0.084	0.049	50	HLA-B39:01	0.096	0.055	0.084	0.088	32	HLA-B40:01	0.069	0.05	0.084	0.067	32	HLA-B58:01	0.043	0.008	0.084	0.041	50	0
395	QNAIDKITN	Sequence	HLA-B07:02	0.037	0.007	0.1	0.038	50	HLA-B15:01	0.048	0.003	0.1	0.046	50	HLA-B27:05	0.036	0.001	0.1	0.037	50	HLA-B35:01	0.028	0.024	0.1	0.035	50	HLA-B39:01	0.043	0.032	0.1	0.047	50	HLA-B40:01	0.032	0.009	0.1	0.035	50	HLA-B58:01	0.039	0.006	0.1	0.04	50	0
396	NAIDKITNK	Sequence	HLA-B07:02	0.046	0.006	0.01	0.036	50	HLA-B15:01	0.065	0.001	0.01	0.049	50	HLA-B27:05	0.066	0.01	0.01	0.051	50	HLA-B35:01	0.062	0.022	0.01	0.05	50	HLA-B39:01	0.051	0.004	0.01	0.039	50	HLA-B40:01	0.036	0.003	0.01	0.028	50	HLA-B58:01	0.047	0.006	0.01	0.037	50	0
397	AIDKITNKV	Sequence	HLA-B07:02	0.082	0.056	-0.175	0.052	50	HLA-B15:01	0.064	0.002	-0.175	0.03	50	HLA-B27:05	0.048	0.002	-0.175	0.018	50	HLA-B35:01	0.033	0.007	-0.175	0.008	50	HLA-B39:01	0.078	0.02	-0.175	0.043	50	HLA-B40:01	0.064	0.009	-0.175	0.031	50	HLA-B58:01	0.058	0.006	-0.175	0.026	50	0
398	IDKITNKVN	Sequence	HLA-B07:02	0.034	0.007	-0.062	0.02	50	HLA-B15:01	0.053	0.012	-0.062	0.035	50	HLA-B27:05	0.033	0.002	-0.062	0.019	50	HLA-B35:01	0.014	0.01	-0.062	0.006	50	HLA-B39:01	0.04	0.011	-0.062	0.025	50	HLA-B40:01	0.028	0.005	-0.062	0.015	50	HLA-B58:01	0.034	0.007	-0.062	0.02	50	0
399	DKITNKVNS	Sequence	HLA-B07:02	0.038	0.004	-0.096	0.019	50	HLA-B15:01	0.046	0.001	-0.096	0.025	50	HLA-B27:05	0.044	0.004	-0.096	0.024	50	HLA-B35:01	0.021	0.01	-0.096	0.008	50	HLA-B39:01	0.052	0.019	-0.096	0.032	50	HLA-B40:01	0.027	0.004	-0.096	0.011	50	HLA-B58:01	0.036	0.005	-0.096	0.018	50	0
400	KITNKVNSV	Sequence	HLA-B07:02	0.119	0.233	-0.267	0.099	15	HLA-B15:01	0.132	0.025	-0.267	0.075	50	HLA-B27:05	0.071	0.004	-0.267	0.026	50	HLA-B35:01	0.026	0.007	-0.267	-0.006	50	HLA-B39:01	0.071	0.017	-0.267	0.029	50	HLA-B40:01	0.063	0.005	-0.267	0.021	50	HLA-B58:01	0.084	0.024	-0.267	0.039	50	0
401	ITNKVNSVI	Sequence	HLA-B07:02	0.139	0.025	-0.3	0.077	32	HLA-B15:01	0.272	0.156	-0.3	0.196	9	HLA-B27:05	0.07	0.004	-0.3	0.022	50	HLA-B35:01	0.117	0.022	-0.3	0.06	50	HLA-B39:01	0.12	0.031	-0.3	0.064	50	HLA-B40:01	0.08	0.017	-0.3	0.032	50	HLA-B58:01	0.579	0.465	-0.3	0.473	1	1
402	TNKVNSVIE	Sequence	HLA-B07:02	0.04	0.006	-0.078	0.023	50	HLA-B15:01	0.052	0.003	-0.078	0.031	50	HLA-B27:05	0.037	0.001	-0.078	0.02	50	HLA-B35:01	0.024	0.011	-0.078	0.012	50	HLA-B39:01	0.047	0.036	-0.078	0.033	50	HLA-B40:01	0.034	0.013	-0.078	0.019	50	HLA-B58:01	0.036	0.004	-0.078	0.019	50	0
403	NKVNSVIEK	Sequence	HLA-B07:02	0.04	0.003	0.055	0.036	50	HLA-B15:01	0.059	0.001	0.055	0.049	50	HLA-B27:05	0.121	0.134	0.055	0.116	15	HLA-B35:01	0.035	0.023	0.055	0.035	50	HLA-B39:01	0.062	0.022	0.055	0.055	50	HLA-B40:01	0.037	0.004	0.055	0.034	50	HLA-B58:01	0.04	0.005	0.055	0.036	50	0
404	KVNSVIEKM	Sequence	HLA-B07:02	0.104	0.07	-0.045	0.084	20	HLA-B15:01	0.236	0.213	-0.045	0.204	9	HLA-B27:05	0.103	0.012	-0.045	0.074	32	HLA-B35:01	0.15	0.074	-0.045	0.118	20	HLA-B39:01	0.064	0.009	-0.045	0.044	50	HLA-B40:01	0.077	0.007	-0.045	0.054	50	HLA-B58:01	0.47	0.6	-0.045	0.439	1.5	1
405	VNSVIEKMN	Sequence	HLA-B07:02	0.034	0.004	-0.073	0.019	50	HLA-B15:01	0.047	0.001	-0.073	0.028	50	HLA-B27:05	0.034	0.002	-0.073	0.018	50	HLA-B35:01	0.015	0.016	-0.073	0.006	50	HLA-B39:01	0.04	0.005	-0.073	0.023	50	HLA-B40:01	0.029	0.009	-0.073	0.016	50	HLA-B58:01	0.038	0.008	-0.073	0.022	50	0
406	NSVIEKMNT	Sequence	HLA-B07:02	0.041	0.004	-0.11	0.02	50	HLA-B15:01	0.053	0.002	-0.11	0.029	50	HLA-B27:05	0.037	0.001	-0.11	0.017	50	HLA-B35:01	0.029	0.018	-0.11	0.013	50	HLA-B39:01	0.049	0.006	-0.11	0.026	50	HLA-B40:01	0.031	0.004	-0.11	0.013	50	HLA-B58:01	0.044	0.044	-0.11	0.029	50	0
407	SVIEKMNTQ	Sequence	HLA-B07:02	0.062	0.046	-0.214	0.032	50	HLA-B15:01	0.096	0.026	-0.214	0.054	50	HLA-B27:05	0.044	0.002	-0.214	0.011	50	HLA-B35:01	0.072	0.017	-0.214	0.035	50	HLA-B39:01	0.053	0.009	-0.214	0.019	50	HLA-B40:01	0.049	0.004	-0.214	0.015	50	HLA-B58:01	0.046	0.009	-0.214	0.014	50	0
408	VIEKMNTQF	Sequence	HLA-B07:02	0.094	0.046	-0.397	0.037	50	HLA-B15:01	0.249	0.124	-0.397	0.164	15	HLA-B27:05	0.059	0.001	-0.397	0.004	50	HLA-B35:01	0.195	0.028	-0.397	0.109	32	HLA-B39:01	0.064	0.006	-0.397	0.009	50	HLA-B40:01	0.065	0.011	-0.397	0.01	50	HLA-B58:01	0.133	0.044	-0.397	0.066	50	0
409	IEKMNTQFT	Sequence	HLA-B07:02	0.044	0.006	-0.246	0.009	50	HLA-B15:01	0.072	0.009	-0.246	0.03	50	HLA-B27:05	0.046	0.002	-0.246	0.01	50	HLA-B35:01	0.025	0.009	-0.246	-0.005	50	HLA-B39:01	0.053	0.007	-0.246	0.016	50	HLA-B40:01	0.083	0.102	-0.246	0.053	50	HLA-B58:01	0.039	0.007	-0.246	0.005	50	0
410	EKMNTQFTA	Sequence	HLA-B07:02	0.061	0.006	-0.013	0.045	50	HLA-B15:01	0.075	0.002	-0.013	0.055	50	HLA-B27:05	0.108	0.035	-0.013	0.084	32	HLA-B35:01	0.07	0.015	-0.013	0.053	50	HLA-B39:01	0.233	0.219	-0.013	0.206	7	HLA-B40:01	0.054	0.005	-0.013	0.039	50	HLA-B58:01	0.047	0.016	-0.013	0.036	50	0
411	KMNTQFTAV	Sequence	HLA-B07:02	0.174	0.024	0.09	0.142	8	HLA-B15:01	0.473	0.494	0.09	0.438	2	HLA-B27:05	0.138	0.005	0.09	0.112	15	HLA-B35:01	0.096	0.009	0.09	0.081	32	HLA-B39:01	0.166	0.04	0.09	0.138	15	HLA-B40:01	0.105	0.007	0.09	0.088	15	HLA-B58:01	0.145	0.034	0.09	0.122	15	1
412	MNTQFTAVG	Sequence	HLA-B07:02	0.057	0.009	0.104	0.054	50	HLA-B15:01	0.108	0.006	0.104	0.091	32	HLA-B27:05	0.05	0.006	0.104	0.048	50	HLA-B35:01	0.104	0.087	0.104	0.101	32	HLA-B39:01	0.087	0.036	0.104	0.081	32	HLA-B40:01	0.044	0.007	0.104	0.044	50	HLA-B58:01	0.06	0.046	0.104	0.062	50	0
413	NTQFTAVGK	Sequence	HLA-B07:02	0.047	0.004	0.209	0.056	50	HLA-B15:01	0.067	0.001	0.209	0.071	50	HLA-B27:05	0.092	0.003	0.209	0.089	20	HLA-B35:01	0.037	0.007	0.209	0.049	50	HLA-B39:01	0.053	0.007	0.209	0.061	50	HLA-B40:01	0.041	0.004	0.209	0.052	50	HLA-B58:01	0.054	0.009	0.209	0.062	50	0
414	TQFTAVGKE	Sequence	HLA-B07:02	0.042	0.004	0.057	0.037	50	HLA-B15:01	0.114	0.016	0.057	0.093	32	HLA-B27:05	0.087	0.013	0.057	0.072	32	HLA-B35:01	0.037	0.013	0.057	0.035	50	HLA-B39:01	0.063	0.038	0.057	0.058	50	HLA-B40:01	0.07	0.023	0.057	0.061	32	HLA-B58:01	0.041	0.004	0.057	0.037	50	0
415	QFTAVGKEF	Sequence	HLA-B07:02	0.07	0.014	0.001	0.054	50	HLA-B15:01	0.163	0.018	0.001	0.124	20	HLA-B27:05	0.061	0.004	0.001	0.046	50	HLA-B35:01	0.21	0.037	0.001	0.161	15	HLA-B39:01	0.057	0.007	0.001	0.043	50	HLA-B40:01	0.071	0.011	0.001	0.054	50	HLA-B58:01	0.112	0.048	0.001	0.091	20	0
416	FTAVGKEFN	Sequence	HLA-B07:02	0.041	0.005	0.037	0.035	50	HLA-B15:01	0.058	0.008	0.037	0.048	50	HLA-B27:05	0.04	0.001	0.037	0.033	50	HLA-B35:01	0.035	0.02	0.037	0.033	50	HLA-B39:01	0.043	0.01	0.037	0.037	50	HLA-B40:01	0.038	0.009	0.037	0.033	50	HLA-B58:01	0.062	0.02	0.037	0.053	50	0
417	TAVGKEFNH	Sequence	HLA-B07:02	0.048	0.005	0.027	0.039	50	HLA-B15:01	0.066	0.01	0.027	0.053	50	HLA-B27:05	0.051	0.005	0.027	0.041	50	HLA-B35:01	0.146	0.095	0.027	0.126	20	HLA-B39:01	0.049	0.007	0.027	0.04	50	HLA-B40:01	0.038	0.004	0.027	0.031	50	HLA-B58:01	0.084	0.042	0.027	0.072	32	0
418	AVGKEFNHL	Sequence	HLA-B07:02	0.098	0.074	0.015	0.086	20	HLA-B15:01	0.214	0.023	0.015	0.164	15	HLA-B27:05	0.049	0.001	0.015	0.038	50	HLA-B35:01	0.04	0.007	0.015	0.032	50	HLA-B39:01	0.066	0.013	0.015	0.052	50	HLA-B40:01	0.071	0.016	0.015	0.057	50	HLA-B58:01	0.079	0.024	0.015	0.064	50	0
419	VGKEFNHLE	Sequence	HLA-B07:02	0.038	0.004	0.159	0.045	50	HLA-B15:01	0.057	0.004	0.159	0.059	50	HLA-B27:05	0.042	0.003	0.159	0.047	50	HLA-B35:01	0.028	0.031	0.159	0.042	50	HLA-B39:01	0.044	0.008	0.159	0.05	50	HLA-B40:01	0.036	0.004	0.159	0.043	50	HLA-B58:01	0.044	0.007	0.159	0.05	50	0
420	GKEFNHLEK	Sequence	HLA-B07:02	0.042	0.005	0.224	0.054	50	HLA-B15:01	0.052	0.001	0.224	0.061	50	HLA-B27:05	0.117	0.014	0.224	0.111	15	HLA-B35:01	0.02	0.006	0.224	0.038	50	HLA-B39:01	0.054	0.009	0.224	0.064	50	HLA-B40:01	0.05	0.009	0.224	0.061	32	HLA-B58:01	0.04	0.004	0.224	0.053	50	0
421	KEFNHLEKR	Sequence	HLA-B07:02	0.037	0.004	0.011	0.029	50	HLA-B15:01	0.06	0.004	0.011	0.046	50	HLA-B27:05	0.152	0.056	0.011	0.123	15	HLA-B35:01	0.017	0.006	0.011	0.015	50	HLA-B39:01	0.05	0.005	0.011	0.039	50	HLA-B40:01	0.11	0.138	0.011	0.105	10	HLA-B58:01	0.053	0.019	0.011	0.043	50	0
422	EFNHLEKRI	Sequence	HLA-B07:02	0.043	0.003	-0.038	0.028	50	HLA-B15:01	0.057	0.001	-0.038	0.039	50	HLA-B27:05	0.041	0.003	-0.038	0.027	50	HLA-B35:01	0.043	0.01	-0.038	0.03	50	HLA-B39:01	0.05	0.007	-0.038	0.034	50	HLA-B40:01	0.046	0.003	-0.038	0.031	50	HLA-B58:01	0.053	0.005	-0.038	0.036	50	0
423	FNHLEKRIE	Sequence	HLA-B07:02	0.038	0.005	0.015	0.03	50	HLA-B15:01	0.05	0.002	0.015	0.039	50	HLA-B27:05	0.043	0.002	0.015	0.034	50	HLA-B35:01	0.026	0.01	0.015	0.022	50	HLA-B39:01	0.049	0.07	0.015	0.049	50	HLA-B40:01	0.034	0.007	0.015	0.028	50	HLA-B58:01	0.034	0.004	0.015	0.027	50	0
424	NHLEKRIEN	Sequence	HLA-B07:02	0.041	0.005	0.107	0.042	50	HLA-B15:01	0.046	0.001	0.107	0.045	50	HLA-B27:05	0.048	0.003	0.107	0.047	50	HLA-B35:01	0.025	0.007	0.107	0.03	50	HLA-B39:01	0.135	0.027	0.107	0.115	20	HLA-B40:01	0.032	0.003	0.107	0.035	50	HLA-B58:01	0.037	0.005	0.107	0.039	50	0
425	HLEKRIENL	Sequence	HLA-B07:02	0.093	0.018	0.072	0.079	32	HLA-B15:01	0.098	0.005	0.072	0.081	32	HLA-B27:05	0.073	0.001	0.072	0.061	50	HLA-B35:01	0.039	0.006	0.072	0.037	50	HLA-B39:01	0.145	0.018	0.072	0.117	20	HLA-B40:01	0.075	0.007	0.072	0.064	32	HLA-B58:01	0.062	0.006	0.072	0.054	50	0
426	LEKRIENLN	Sequence	HLA-B07:02	0.034	0.005	0.194	0.045	50	HLA-B15:01	0.056	0.005	0.194	0.062	50	HLA-B27:05	0.038	0.002	0.194	0.048	50	HLA-B35:01	0.015	0.008	0.194	0.032	50	HLA-B39:01	0.042	0.004	0.194	0.051	50	HLA-B40:01	0.067	0.119	0.194	0.088	15	HLA-B58:01	0.038	0.005	0.194	0.048	50	0
427	EKRIENLNK	Sequence	HLA-B07:02	0.038	0.005	0.229	0.052	50	HLA-B15:01	0.051	0.001	0.229	0.061	50	HLA-B27:05	0.076	0.009	0.229	0.081	32	HLA-B35:01	0.019	0.005	0.229	0.038	50	HLA-B39:01	0.049	0.008	0.229	0.06	50	HLA-B40:01	0.026	0.002	0.229	0.042	50	HLA-B58:01	0.036	0.003	0.229	0.05	50	0
428	KRIENLNKK	Sequence	HLA-B07:02	0.045	0.005	-0.004	0.034	50	HLA-B15:01	0.054	0.001	-0.004	0.04	50	HLA-B27:05	0.544	0.848	-0.004	0.538	0.4	HLA-B35:01	0.018	0.005	-0.004	0.014	50	HLA-B39:01	0.06	0.014	-0.004	0.046	50	HLA-B40:01	0.038	0.004	-0.004	0.028	50	HLA-B58:01	0.044	0.006	-0.004	0.033	50	1
429	RIENLNKKV	Sequence	HLA-B07:02	0.08	0.079	-0.299	0.042	50	HLA-B15:01	0.065	0.004	-0.299	0.019	50	HLA-B27:05	0.071	0.005	-0.299	0.023	50	HLA-B35:01	0.02	0.006	-0.299	-0.014	50	HLA-B39:01	0.058	0.01	-0.299	0.015	50	HLA-B40:01	0.065	0.006	-0.299	0.019	50	HLA-B58:01	0.054	0.008	-0.299	0.011	50	0
430	IENLNKKVD	Sequence	HLA-B07:02	0.034	0.006	-0.38	-0.012	50	HLA-B15:01	0.053	0.003	-0.38	0.002	50	HLA-B27:05	0.033	0.002	-0.38	-0.013	50	HLA-B35:01	0.016	0.009	-0.38	-0.025	50	HLA-B39:01	0.043	0.008	-0.38	-0.005	50	HLA-B40:01	0.052	0.168	-0.38	0.027	50	HLA-B58:01	0.036	0.005	-0.38	-0.011	50	0
431	ENLNKKVDD	Sequence	HLA-B07:02	0.034	0.004	-0.375	-0.012	50	HLA-B15:01	0.044	0.001	-0.375	-0.005	50	HLA-B27:05	0.032	0.002	-0.375	-0.014	50	HLA-B35:01	0.013	0.007	-0.375	-0.027	50	HLA-B39:01	0.039	0.008	-0.375	-0.007	50	HLA-B40:01	0.026	0.003	-0.375	-0.018	50	HLA-B58:01	0.035	0.004	-0.375	-0.011	50	0
432	NLNKKVDDG	Sequence	HLA-B07:02	0.037	0.004	-0.359	-0.008	50	HLA-B15:01	0.06	0.002	-0.359	0.009	50	HLA-B27:05	0.034	0.001	-0.359	-0.011	50	HLA-B35:01	0.025	0.005	-0.359	-0.017	50	HLA-B39:01	0.044	0.005	-0.359	-0.003	50	HLA-B40:01	0.032	0.003	-0.359	-0.012	50	HLA-B58:01	0.038	0.005	-0.359	-0.007	50	0
433	LNKKVDDGF	Sequence	HLA-B07:02	0.048	0.009	-0.187	0.018	50	HLA-B15:01	0.205	0.118	-0.187	0.152	15	HLA-B27:05	0.05	0.002	-0.187	0.019	50	HLA-B35:01	0.08	0.015	-0.187	0.043	50	HLA-B39:01	0.05	0.005	-0.187	0.019	50	HLA-B40:01	0.05	0.013	-0.187	0.02	50	HLA-B58:01	0.074	0.043	-0.187	0.043	50	0
434	NKKVDDGFL	Sequence	HLA-B07:02	0.052	0.006	0.111	0.051	50	HLA-B15:01	0.06	0.004	0.111	0.056	50	HLA-B27:05	0.059	0.003	0.111	0.055	50	HLA-B35:01	0.047	0.012	0.111	0.048	50	HLA-B39:01	0.103	0.03	0.111	0.092	32	HLA-B40:01	0.062	0.024	0.111	0.061	32	HLA-B58:01	0.039	0.004	0.111	0.041	50	0
435	KKVDDGFLD	Sequence	HLA-B07:02	0.038	0.007	0.182	0.047	50	HLA-B15:01	0.048	0.004	0.182	0.054	50	HLA-B27:05	0.056	0.008	0.182	0.061	50	HLA-B35:01	0.021	0.02	0.182	0.037	50	HLA-B39:01	0.045	0.029	0.182	0.056	50	HLA-B40:01	0.043	0.008	0.182	0.051	50	HLA-B58:01	0.043	0.077	0.182	0.062	50	0
436	KVDDGFLDI	Sequence	HLA-B07:02	0.093	0.038	0.176	0.092	20	HLA-B15:01	0.08	0.004	0.176	0.077	50	HLA-B27:05	0.058	0.002	0.176	0.061	50	HLA-B35:01	0.07	0.011	0.176	0.071	50	HLA-B39:01	0.091	0.007	0.176	0.086	32	HLA-B40:01	0.101	0.008	0.176	0.094	15	HLA-B58:01	0.15	0.028	0.176	0.133	15	0
437	VDDGFLDIW	Sequence	HLA-B07:02	0.039	0.003	0.241	0.053	50	HLA-B15:01	0.05	0.002	0.241	0.061	50	HLA-B27:05	0.041	0.002	0.241	0.055	50	HLA-B35:01	0.038	0.012	0.241	0.054	50	HLA-B39:01	0.062	0.012	0.241	0.072	50	HLA-B40:01	0.061	0.014	0.241	0.071	32	HLA-B58:01	0.174	0.149	0.241	0.177	8	0
438	DDGFLDIWT	Sequence	HLA-B07:02	0.038	0.002	0.381	0.067	32	HLA-B15:01	0.045	0.001	0.381	0.072	50	HLA-B27:05	0.034	0.001	0.381	0.063	50	HLA-B35:01	0.028	0.013	0.381	0.061	50	HLA-B39:01	0.042	0.005	0.381	0.07	50	HLA-B40:01	0.029	0.005	0.381	0.06	32	HLA-B58:01	0.035	0.005	0.381	0.065	50	0
439	DGFLDIWTY	Sequence	HLA-B07:02	0.041	0.003	0.383	0.069	32	HLA-B15:01	0.126	0.005	0.383	0.132	20	HLA-B27:05	0.071	0.005	0.383	0.092	20	HLA-B35:01	0.417	0.341	0.383	0.401	2	HLA-B39:01	0.061	0.008	0.383	0.085	32	HLA-B40:01	0.043	0.004	0.383	0.071	32	HLA-B58:01	0.118	0.011	0.383	0.127	15	1
440	GFLDIWTYN	Sequence	HLA-B07:02	0.038	0.004	0.387	0.067	32	HLA-B15:01	0.054	0.001	0.387	0.079	50	HLA-B27:05	0.045	0.005	0.387	0.073	32	HLA-B35:01	0.021	0.008	0.387	0.056	50	HLA-B39:01	0.039	0.004	0.387	0.068	50	HLA-B40:01	0.051	0.022	0.387	0.08	20	HLA-B58:01	0.043	0.006	0.387	0.071	32	0
441	FLDIWTYNA	Sequence	HLA-B07:02	0.062	0.004	0.386	0.085	20	HLA-B15:01	0.075	0.002	0.386	0.094	32	HLA-B27:05	0.066	0.002	0.386	0.088	32	HLA-B35:01	0.072	0.009	0.386	0.093	32	HLA-B39:01	0.112	0.022	0.386	0.125	15	HLA-B40:01	0.058	0.004	0.386	0.082	20	HLA-B58:01	0.05	0.009	0.386	0.077	32	0
442	LDIWTYNAE	Sequence	HLA-B07:02	0.042	0.01	0.318	0.064	32	HLA-B15:01	0.075	0.004	0.318	0.088	32	HLA-B27:05	0.041	0.001	0.318	0.062	50	HLA-B35:01	0.085	0.024	0.318	0.099	32	HLA-B39:01	0.061	0.02	0.318	0.08	32	HLA-B40:01	0.056	0.052	0.318	0.082	20	HLA-B58:01	0.037	0.009	0.318	0.061	50	0
443	DIWTYNAEL	Sequence	HLA-B07:02	0.095	0.019	0.193	0.093	20	HLA-B15:01	0.092	0.002	0.193	0.088	32	HLA-B27:05	0.064	0.003	0.193	0.067	50	HLA-B35:01	0.258	0.027	0.193	0.215	8	HLA-B39:01	0.194	0.036	0.193	0.169	9	HLA-B40:01	0.074	0.007	0.193	0.075	20	HLA-B58:01	0.064	0.008	0.193	0.068	32	0
444	IWTYNAELL	Sequence	HLA-B07:02	0.06	0.016	0.117	0.059	50	HLA-B15:01	0.079	0.023	0.117	0.074	50	HLA-B27:05	0.095	0.002	0.117	0.082	32	HLA-B35:01	0.061	0.032	0.117	0.062	50	HLA-B39:01	0.098	0.027	0.117	0.089	32	HLA-B40:01	0.084	0.056	0.117	0.083	20	HLA-B58:01	0.092	0.017	0.117	0.083	32	0
445	WTYNAELLV	Sequence	HLA-B07:02	0.075	0.011	0.109	0.068	32	HLA-B15:01	0.142	0.011	0.109	0.118	20	HLA-B27:05	0.106	0.011	0.109	0.091	20	HLA-B35:01	0.144	0.066	0.109	0.128	20	HLA-B39:01	0.12	0.033	0.109	0.105	20	HLA-B40:01	0.107	0.009	0.109	0.092	15	HLA-B58:01	0.27	0.033	0.109	0.216	6	0
446	TYNAELLVL	Sequence	HLA-B07:02	0.064	0.018	0.139	0.064	32	HLA-B15:01	0.103	0.009	0.139	0.092	32	HLA-B27:05	0.072	0.007	0.139	0.068	50	HLA-B35:01	0.088	0.036	0.139	0.085	32	HLA-B39:01	0.271	0.173	0.139	0.242	5	HLA-B40:01	0.082	0.057	0.139	0.084	20	HLA-B58:01	0.087	0.03	0.139	0.083	32	0
447	YNAELLVLL	Sequence	HLA-B07:02	0.086	0.028	0.121	0.08	20	HLA-B15:01	0.145	0.047	0.121	0.127	20	HLA-B27:05	0.139	0.016	0.121	0.118	15	HLA-B35:01	0.13	0.173	0.121	0.136	20	HLA-B39:01	0.455	0.335	0.121	0.402	1.5	HLA-B40:01	0.15	0.066	0.121	0.134	7	HLA-B58:01	0.114	0.021	0.121	0.1	20	1
448	NAELLVLLE	Sequence	HLA-B07:02	0.04	0.006	0.034	0.034	50	HLA-B15:01	0.049	0.001	0.034	0.04	50	HLA-B27:05	0.045	0.001	0.034	0.037	50	HLA-B35:01	0.068	0.062	0.034	0.064	50	HLA-B39:01	0.057	0.007	0.034	0.047	50	HLA-B40:01	0.04	0.005	0.034	0.034	50	HLA-B58:01	0.041	0.005	0.034	0.035	50	0
449	AELLVLLEN	Sequence	HLA-B07:02	0.037	0.009	0.064	0.035	50	HLA-B15:01	0.061	0.002	0.064	0.052	50	HLA-B27:05	0.055	0.003	0.064	0.048	50	HLA-B35:01	0.019	0.007	0.064	0.022	50	HLA-B39:01	0.045	0.005	0.064	0.04	50	HLA-B40:01	0.167	0.323	0.064	0.182	4	HLA-B58:01	0.042	0.006	0.064	0.038	50	0
450	ELLVLLENE	Sequence	HLA-B07:02	0.038	0.003	0.097	0.038	50	HLA-B15:01	0.055	0.001	0.097	0.051	50	HLA-B27:05	0.041	0.001	0.097	0.04	50	HLA-B35:01	0.021	0.006	0.097	0.026	50	HLA-B39:01	0.042	0.005	0.097	0.042	50	HLA-B40:01	0.036	0.003	0.097	0.037	50	HLA-B58:01	0.038	0.006	0.097	0.039	50	0
451	LLVLLENER	Sequence	HLA-B07:02	0.042	0.004	0.139	0.046	50	HLA-B15:01	0.066	0.011	0.139	0.065	50	HLA-B27:05	0.064	0.002	0.139	0.062	50	HLA-B35:01	0.039	0.009	0.139	0.044	50	HLA-B39:01	0.043	0.005	0.139	0.047	50	HLA-B40:01	0.039	0.003	0.139	0.043	50	HLA-B58:01	0.048	0.005	0.139	0.05	50	0
452	LVLLENERT	Sequence	HLA-B07:02	0.041	0.009	0.191	0.051	50	HLA-B15:01	0.059	0.005	0.191	0.064	50	HLA-B27:05	0.038	0.002	0.191	0.048	50	HLA-B35:01	0.032	0.015	0.191	0.045	50	HLA-B39:01	0.043	0.005	0.191	0.052	50	HLA-B40:01	0.039	0.003	0.191	0.048	50	HLA-B58:01	0.046	0.012	0.191	0.055	50	0
453	VLLENERTL	Sequence	HLA-B07:02	0.106	0.041	0.251	0.11	15	HLA-B15:01	0.131	0.199	0.251	0.154	15	HLA-B27:05	0.075	0.002	0.251	0.081	32	HLA-B35:01	0.115	0.011	0.251	0.112	32	HLA-B39:01	0.15	0.032	0.251	0.141	15	HLA-B40:01	0.082	0.007	0.251	0.087	15	HLA-B58:01	0.077	0.007	0.251	0.083	32	0
454	LLENERTLD	Sequence	HLA-B07:02	0.039	0.007	0.198	0.05	50	HLA-B15:01	0.056	0.004	0.198	0.062	50	HLA-B27:05	0.036	0.001	0.198	0.047	50	HLA-B35:01	0.017	0.006	0.198	0.033	50	HLA-B39:01	0.041	0.004	0.198	0.051	50	HLA-B40:01	0.041	0.006	0.198	0.051	50	HLA-B58:01	0.037	0.01	0.198	0.049	50	0
455	LENERTLDY	Sequence	HLA-B07:02	0.048	0.006	0.189	0.055	50	HLA-B15:01	0.388	0.61	0.189	0.404	2	HLA-B27:05	0.086	0.004	0.189	0.083	32	HLA-B35:01	0.275	0.056	0.189	0.231	7	HLA-B39:01	0.071	0.004	0.189	0.072	50	HLA-B40:01	0.133	0.064	0.189	0.128	7	HLA-B58:01	0.084	0.022	0.189	0.085	32	1
456	ENERTLDYH	Sequence	HLA-B07:02	0.037	0.004	0.129	0.041	50	HLA-B15:01	0.05	0.001	0.129	0.05	50	HLA-B27:05	0.037	0.001	0.129	0.04	50	HLA-B35:01	0.027	0.007	0.129	0.034	50	HLA-B39:01	0.045	0.006	0.129	0.047	50	HLA-B40:01	0.034	0.005	0.129	0.039	50	HLA-B58:01	0.037	0.005	0.129	0.041	50	0
457	NERTLDYHD	Sequence	HLA-B07:02	0.038	0.004	0.082	0.037	50	HLA-B15:01	0.053	0.001	0.082	0.048	50	HLA-B27:05	0.035	0.002	0.082	0.034	50	HLA-B35:01	0.018	0.008	0.082	0.023	50	HLA-B39:01	0.045	0.005	0.082	0.042	50	HLA-B40:01	0.042	0.056	0.082	0.048	50	HLA-B58:01	0.037	0.004	0.082	0.036	50	0
458	ERTLDYHDS	Sequence	HLA-B07:02	0.037	0.003	0.06	0.034	50	HLA-B15:01	0.045	0.001	0.06	0.039	50	HLA-B27:05	0.074	0.034	0.06	0.066	50	HLA-B35:01	0.019	0.009	0.06	0.021	50	HLA-B39:01	0.07	0.024	0.06	0.062	50	HLA-B40:01	0.033	0.004	0.06	0.031	50	HLA-B58:01	0.036	0.003	0.06	0.033	50	0
459	RTLDYHDSN	Sequence	HLA-B07:02	0.05	0.015	-0.032	0.036	50	HLA-B15:01	0.073	0.012	-0.032	0.053	50	HLA-B27:05	0.063	0.008	-0.032	0.045	50	HLA-B35:01	0.045	0.007	-0.032	0.031	50	HLA-B39:01	0.049	0.007	-0.032	0.034	50	HLA-B40:01	0.054	0.009	-0.032	0.038	50	HLA-B58:01	0.096	0.156	-0.032	0.093	20	0
460	TLDYHDSNV	Sequence	HLA-B07:02	0.076	0.007	-0.088	0.049	50	HLA-B15:01	0.074	0.003	-0.088	0.046	50	HLA-B27:05	0.044	0.001	-0.088	0.024	50	HLA-B35:01	0.064	0.009	-0.088	0.04	50	HLA-B39:01	0.11	0.009	-0.088	0.074	32	HLA-B40:01	0.064	0.007	-0.088	0.04	50	HLA-B58:01	0.052	0.004	-0.088	0.03	50	0
461	LDYHDSNVK	Sequence	HLA-B07:02	0.04	0.005	-0.084	0.022	50	HLA-B15:01	0.076	0.004	-0.084	0.048	50	HLA-B27:05	0.073	0.008	-0.084	0.047	50	HLA-B35:01	0.052	0.014	-0.084	0.032	50	HLA-B39:01	0.054	0.013	-0.084	0.034	50	HLA-B40:01	0.04	0.009	-0.084	0.023	50	HLA-B58:01	0.041	0.005	-0.084	0.023	50	0
462	DYHDSNVKN	Sequence	HLA-B07:02	0.037	0.004	-0.226	0.005	50	HLA-B15:01	0.045	0.001	-0.226	0.011	50	HLA-B27:05	0.037	0.003	-0.226	0.005	50	HLA-B35:01	0.036	0.01	-0.226	0.006	50	HLA-B39:01	0.042	0.01	-0.226	0.01	50	HLA-B40:01	0.031	0.004	-0.226	0.001	50	HLA-B58:01	0.037	0.004	-0.226	0.005	50	0
463	YHDSNVKNL	Sequence	HLA-B07:02	0.072	0.01	-0.312	0.024	50	HLA-B15:01	0.056	0.002	-0.312	0.011	50	HLA-B27:05	0.067	0.004	-0.312	0.019	50	HLA-B35:01	0.076	0.012	-0.312	0.027	50	HLA-B39:01	0.676	0.586	-0.312	0.563	0.4	HLA-B40:01	0.077	0.013	-0.312	0.028	50	HLA-B58:01	0.061	0.005	-0.312	0.015	50	1
464	HDSNVKNLY	Sequence	HLA-B07:02	0.05	0.005	-0.235	0.014	50	HLA-B15:01	0.132	0.051	-0.235	0.082	32	HLA-B27:05	0.077	0.012	-0.235	0.035	50	HLA-B35:01	0.192	0.12	-0.235	0.138	20	HLA-B39:01	0.059	0.007	-0.235	0.021	50	HLA-B40:01	0.052	0.019	-0.235	0.018	50	HLA-B58:01	0.07	0.021	-0.235	0.032	50	0
465	DSNVKNLYE	Sequence	HLA-B07:02	0.037	0.003	-0.188	0.009	50	HLA-B15:01	0.051	0.001	-0.188	0.019	50	HLA-B27:05	0.035	0.002	-0.188	0.007	50	HLA-B35:01	0.035	0.009	-0.188	0.009	50	HLA-B39:01	0.045	0.005	-0.188	0.015	50	HLA-B40:01	0.03	0.004	-0.188	0.004	50	HLA-B58:01	0.046	0.033	-0.188	0.021	50	0
466	SNVKNLYEK	Sequence	HLA-B07:02	0.046	0.004	-0.165	0.018	50	HLA-B15:01	0.061	0.001	-0.165	0.029	50	HLA-B27:05	0.094	0.016	-0.165	0.056	50	HLA-B35:01	0.038	0.009	-0.165	0.013	50	HLA-B39:01	0.053	0.007	-0.165	0.024	50	HLA-B40:01	0.038	0.008	-0.165	0.013	50	HLA-B58:01	0.048	0.008	-0.165	0.02	50	0
467	NVKNLYEKV	Sequence	HLA-B07:02	0.057	0.015	-0.132	0.031	50	HLA-B15:01	0.072	0.003	-0.132	0.041	50	HLA-B27:05	0.056	0.002	-0.132	0.029	50	HLA-B35:01	0.033	0.01	-0.132	0.013	50	HLA-B39:01	0.057	0.009	-0.132	0.03	50	HLA-B40:01	0.053	0.004	-0.132	0.027	50	HLA-B58:01	0.047	0.005	-0.132	0.022	50	0
468	VKNLYEKVR	Sequence	HLA-B07:02	0.035	0.004	-0.08	0.019	50	HLA-B15:01	0.051	0.001	-0.08	0.03	50	HLA-B27:05	0.089	0.124	-0.08	0.078	32	HLA-B35:01	0.02	0.012	-0.08	0.009	50	HLA-B39:01	0.051	0.024	-0.08	0.034	50	HLA-B40:01	0.029	0.006	-0.08	0.014	50	HLA-B58:01	0.038	0.005	-0.08	0.021	50	0
469	KNLYEKVRS	Sequence	HLA-B07:02	0.038	0.006	-0.048	0.024	50	HLA-B15:01	0.049	0.003	-0.048	0.032	50	HLA-B27:05	0.046	0.008	-0.048	0.031	50	HLA-B35:01	0.017	0.01	-0.048	0.009	50	HLA-B39:01	0.041	0.006	-0.048	0.027	50	HLA-B40:01	0.031	0.005	-0.048	0.019	50	HLA-B58:01	0.042	0.043	-0.048	0.033	50	0
470	NLYEKVRSQ	Sequence	HLA-B07:02	0.056	0.01	-0.125	0.031	50	HLA-B15:01	0.106	0.016	-0.125	0.068	50	HLA-B27:05	0.064	0.002	-0.125	0.035	50	HLA-B35:01	0.053	0.007	-0.125	0.028	50	HLA-B39:01	0.074	0.01	-0.125	0.044	50	HLA-B40:01	0.043	0.003	-0.125	0.02	50	HLA-B58:01	0.038	0.004	-0.125	0.016	50	0
471	LYEKVRSQL	Sequence	HLA-B07:02	0.112	0.051	-0.303	0.061	50	HLA-B15:01	0.073	0.001	-0.303	0.024	50	HLA-B27:05	0.064	0.001	-0.303	0.017	50	HLA-B35:01	0.048	0.009	-0.303	0.007	50	HLA-B39:01	0.106	0.022	-0.303	0.052	50	HLA-B40:01	0.07	0.053	-0.303	0.03	50	HLA-B58:01	0.068	0.007	-0.303	0.021	50	0
472	YEKVRSQLK	Sequence	HLA-B07:02	0.044	0.004	-0.238	0.009	50	HLA-B15:01	0.073	0.002	-0.238	0.031	50	HLA-B27:05	0.123	0.039	-0.238	0.073	32	HLA-B35:01	0.025	0.007	-0.238	-0.004	50	HLA-B39:01	0.069	0.007	-0.238	0.028	50	HLA-B40:01	0.062	0.031	-0.238	0.027	50	HLA-B58:01	0.04	0.003	-0.238	0.006	50	0
473	EKVRSQLKN	Sequence	HLA-B07:02	0.036	0.005	-0.34	-0.007	50	HLA-B15:01	0.048	0.001	-0.34	0.002	50	HLA-B27:05	0.046	0.005	-0.34	0.001	50	HLA-B35:01	0.017	0.015	-0.34	-0.019	50	HLA-B39:01	0.049	0.017	-0.34	0.005	50	HLA-B40:01	0.028	0.004	-0.34	-0.013	50	HLA-B58:01	0.038	0.006	-0.34	-0.005	50	0
474	KVRSQLKNN	Sequence	HLA-B07:02	0.058	0.072	-0.459	0.009	50	HLA-B15:01	0.063	0.02	-0.459	0.004	50	HLA-B27:05	0.042	0.002	-0.459	-0.015	50	HLA-B35:01	0.014	0.008	-0.459	-0.034	50	HLA-B39:01	0.038	0.003	-0.459	-0.017	50	HLA-B40:01	0.03	0.003	-0.459	-0.023	50	HLA-B58:01	0.043	0.041	-0.459	-0.008	50	0
475	VRSQLKNNA	Sequence	HLA-B07:02	0.049	0.005	-0.393	-0.002	50	HLA-B15:01	0.057	0.001	-0.393	0.003	50	HLA-B27:05	0.179	0.066	-0.393	0.104	15	HLA-B35:01	0.018	0.005	-0.393	-0.025	50	HLA-B39:01	0.081	0.014	-0.393	0.023	50	HLA-B40:01	0.037	0.004	-0.393	-0.011	50	HLA-B58:01	0.039	0.006	-0.393	-0.009	50	0
476	RSQLKNNAK	Sequence	HLA-B07:02	0.084	0.022	-0.247	0.041	50	HLA-B15:01	0.089	0.007	-0.247	0.042	50	HLA-B27:05	0.141	0.052	-0.247	0.088	32	HLA-B35:01	0.028	0.005	-0.247	-0.003	50	HLA-B39:01	0.055	0.011	-0.247	0.018	50	HLA-B40:01	0.052	0.003	-0.247	0.014	50	HLA-B58:01	0.058	0.007	-0.247	0.019	50	0
477	SQLKNNAKE	Sequence	HLA-B07:02	0.043	0.005	-0.326	0	50	HLA-B15:01	0.081	0.021	-0.326	0.031	50	HLA-B27:05	0.079	0.011	-0.326	0.028	50	HLA-B35:01	0.037	0.006	-0.326	-0.004	50	HLA-B39:01	0.062	0.035	-0.326	0.019	50	HLA-B40:01	0.06	0.032	-0.326	0.017	50	HLA-B58:01	0.042	0.004	-0.326	-0.001	50	0
478	QLKNNAKEI	Sequence	HLA-B07:02	0.079	0.032	-0.169	0.047	50	HLA-B15:01	0.11	0.097	-0.169	0.08	32	HLA-B27:05	0.058	0.002	-0.169	0.026	50	HLA-B35:01	0.035	0.006	-0.169	0.01	50	HLA-B39:01	0.06	0.013	-0.169	0.03	50	HLA-B40:01	0.055	0.005	-0.169	0.025	50	HLA-B58:01	0.054	0.007	-0.169	0.024	50	0
479	LKNNAKEIG	Sequence	HLA-B07:02	0.035	0.004	-0.011	0.025	50	HLA-B15:01	0.064	0.004	-0.011	0.047	50	HLA-B27:05	0.045	0.005	-0.011	0.033	50	HLA-B35:01	0.026	0.012	-0.011	0.02	50	HLA-B39:01	0.05	0.042	-0.011	0.043	50	HLA-B40:01	0.032	0.01	-0.011	0.024	50	HLA-B58:01	0.043	0.014	-0.011	0.033	50	0
480	KNNAKEIGN	Sequence	HLA-B07:02	0.037	0.005	0.054	0.034	50	HLA-B15:01	0.049	0.005	0.054	0.042	50	HLA-B27:05	0.044	0.011	0.054	0.04	50	HLA-B35:01	0.018	0.008	0.054	0.02	50	HLA-B39:01	0.04	0.006	0.054	0.036	50	HLA-B40:01	0.03	0.006	0.054	0.029	50	HLA-B58:01	0.043	0.052	0.054	0.046	50	0
481	NNAKEIGNG	Sequence	HLA-B07:02	0.038	0.005	0.043	0.033	50	HLA-B15:01	0.059	0.002	0.043	0.048	50	HLA-B27:05	0.036	0.001	0.043	0.031	50	HLA-B35:01	0.021	0.01	0.043	0.021	50	HLA-B39:01	0.045	0.007	0.043	0.039	50	HLA-B40:01	0.027	0.004	0.043	0.025	50	HLA-B58:01	0.036	0.01	0.043	0.033	50	0
482	NAKEIGNGC	Sequence	HLA-B07:02	0.054	0.033	0.207	0.066	32	HLA-B15:01	0.059	0.005	0.207	0.065	50	HLA-B27:05	0.041	0.002	0.207	0.051	50	HLA-B35:01	0.05	0.026	0.207	0.062	50	HLA-B39:01	0.056	0.007	0.207	0.063	50	HLA-B40:01	0.043	0.004	0.207	0.053	50	HLA-B58:01	0.038	0.011	0.207	0.051	50	0
483	AKEIGNGCF	Sequence	HLA-B07:02	0.06	0.012	0.19	0.065	32	HLA-B15:01	0.088	0.013	0.19	0.086	32	HLA-B27:05	0.07	0.007	0.19	0.072	32	HLA-B35:01	0.065	0.011	0.19	0.069	50	HLA-B39:01	0.08	0.021	0.19	0.082	32	HLA-B40:01	0.086	0.07	0.19	0.094	15	HLA-B58:01	0.042	0.006	0.19	0.051	50	0
484	KEIGNGCFE	Sequence	HLA-B07:02	0.04	0.006	0.126	0.043	50	HLA-B15:01	0.089	0.006	0.126	0.079	50	HLA-B27:05	0.056	0.002	0.126	0.054	50	HLA-B35:01	0.025	0.006	0.126	0.032	50	HLA-B39:01	0.051	0.008	0.126	0.052	50	HLA-B40:01	0.232	0.239	0.126	0.223	3	HLA-B58:01	0.051	0.028	0.126	0.055	50	0
485	EIGNGCFEF	Sequence	HLA-B07:02	0.064	0.008	0.144	0.063	32	HLA-B15:01	0.218	0.046	0.144	0.183	10	HLA-B27:05	0.045	0.001	0.144	0.048	50	HLA-B35:01	0.304	0.043	0.144	0.246	7	HLA-B39:01	0.067	0.005	0.144	0.065	50	HLA-B40:01	0.068	0.005	0.144	0.066	32	HLA-B58:01	0.098	0.059	0.144	0.096	20	0
486	IGNGCFEFY	Sequence	HLA-B07:02	0.048	0.003	0.243	0.06	50	HLA-B15:01	0.369	0.183	0.243	0.327	4	HLA-B27:05	0.076	0.002	0.243	0.081	32	HLA-B35:01	0.289	0.114	0.243	0.256	6	HLA-B39:01	0.053	0.005	0.243	0.064	50	HLA-B40:01	0.053	0.004	0.243	0.064	32	HLA-B58:01	0.299	0.149	0.243	0.269	4	0
487	GNGCFEFYH	Sequence	HLA-B07:02	0.041	0.003	0.262	0.057	50	HLA-B15:01	0.058	0.004	0.262	0.07	50	HLA-B27:05	0.055	0.01	0.262	0.069	50	HLA-B35:01	0.026	0.011	0.262	0.047	50	HLA-B39:01	0.042	0.005	0.262	0.058	50	HLA-B40:01	0.045	0.009	0.262	0.061	32	HLA-B58:01	0.05	0.009	0.262	0.065	50	0
488	NGCFEFYHK	Sequence	HLA-B07:02	0.034	0.003	0.324	0.058	50	HLA-B15:01	0.061	0.001	0.324	0.078	50	HLA-B27:05	0.065	0.008	0.324	0.082	32	HLA-B35:01	0.031	0.019	0.324	0.058	50	HLA-B39:01	0.049	0.006	0.324	0.07	50	HLA-B40:01	0.033	0.004	0.324	0.057	50	HLA-B58:01	0.044	0.007	0.324	0.066	32	0
489	GCFEFYHKC	Sequence	HLA-B07:02	0.038	0.006	0.151	0.044	50	HLA-B15:01	0.052	0.001	0.151	0.054	50	HLA-B27:05	0.052	0.03	0.151	0.058	50	HLA-B35:01	0.026	0.022	0.151	0.038	50	HLA-B39:01	0.052	0.013	0.151	0.056	50	HLA-B40:01	0.058	0.008	0.151	0.059	50	HLA-B58:01	0.045	0.012	0.151	0.05	50	0
490	CFEFYHKCD	Sequence	HLA-B07:02	0.034	0.004	-0.036	0.022	50	HLA-B15:01	0.048	0.001	-0.036	0.032	50	HLA-B27:05	0.03	0.001	-0.036	0.019	50	HLA-B35:01	0.017	0.01	-0.036	0.011	50	HLA-B39:01	0.04	0.005	-0.036	0.027	50	HLA-B40:01	0.033	0.005	-0.036	0.022	50	HLA-B58:01	0.035	0.005	-0.036	0.023	50	0
491	FEFYHKCDN	Sequence	HLA-B07:02	0.038	0.004	-0.17	0.012	50	HLA-B15:01	0.065	0.01	-0.17	0.033	50	HLA-B27:05	0.05	0.002	-0.17	0.02	50	HLA-B35:01	0.035	0.023	-0.17	0.013	50	HLA-B39:01	0.064	0.01	-0.17	0.032	50	HLA-B40:01	0.117	0.178	-0.17	0.098	15	HLA-B58:01	0.039	0.004	-0.17	0.013	50	0
492	EFYHKCDNT	Sequence	HLA-B07:02	0.04	0.004	-0.214	0.009	50	HLA-B15:01	0.05	0.001	-0.214	0.016	50	HLA-B27:05	0.034	0.001	-0.214	0.004	50	HLA-B35:01	0.028	0.007	-0.214	0	50	HLA-B39:01	0.044	0.006	-0.214	0.012	50	HLA-B40:01	0.034	0.002	-0.214	0.004	50	HLA-B58:01	0.037	0.005	-0.214	0.007	50	0
493	FYHKCDNTC	Sequence	HLA-B07:02	0.064	0.008	-0.221	0.027	50	HLA-B15:01	0.06	0.003	-0.221	0.023	50	HLA-B27:05	0.049	0.005	-0.221	0.015	50	HLA-B35:01	0.077	0.011	-0.221	0.037	50	HLA-B39:01	0.078	0.085	-0.221	0.049	50	HLA-B40:01	0.045	0.005	-0.221	0.012	50	HLA-B58:01	0.045	0.006	-0.221	0.012	50	0
494	YHKCDNTCM	Sequence	HLA-B07:02	0.082	0.015	-0.107	0.052	50	HLA-B15:01	0.126	0.206	-0.107	0.115	20	HLA-B27:05	0.088	0.016	-0.107	0.057	50	HLA-B35:01	0.163	0.037	-0.107	0.116	20	HLA-B39:01	0.461	0.269	-0.107	0.373	2	HLA-B40:01	0.082	0.012	-0.107	0.052	50	HLA-B58:01	0.053	0.005	-0.107	0.029	50	1
495	HKCDNTCME	Sequence	HLA-B07:02	0.039	0.007	-0.113	0.019	50	HLA-B15:01	0.053	0.004	-0.113	0.029	50	HLA-B27:05	0.049	0.013	-0.113	0.027	50	HLA-B35:01	0.027	0.07	-0.113	0.02	50	HLA-B39:01	0.077	0.23	-0.113	0.082	32	HLA-B40:01	0.037	0.012	-0.113	0.018	50	HLA-B58:01	0.037	0.012	-0.113	0.018	50	0
496	KCDNTCMES	Sequence	HLA-B07:02	0.039	0.005	-0.102	0.019	50	HLA-B15:01	0.049	0.002	-0.102	0.026	50	HLA-B27:05	0.034	0.004	-0.102	0.016	50	HLA-B35:01	0.025	0.012	-0.102	0.01	50	HLA-B39:01	0.043	0.009	-0.102	0.023	50	HLA-B40:01	0.038	0.006	-0.102	0.019	50	HLA-B58:01	0.049	0.249	-0.102	0.066	50	0
497	CDNTCMESV	Sequence	HLA-B07:02	0.049	0.015	-0.193	0.019	50	HLA-B15:01	0.081	0.006	-0.193	0.042	50	HLA-B27:05	0.054	0.002	-0.193	0.021	50	HLA-B35:01	0.035	0.013	-0.193	0.009	50	HLA-B39:01	0.069	0.035	-0.193	0.037	50	HLA-B40:01	0.08	0.061	-0.193	0.05	50	HLA-B58:01	0.052	0.012	-0.193	0.021	50	0
498	DNTCMESVK	Sequence	HLA-B07:02	0.04	0.003	-0.234	0.007	50	HLA-B15:01	0.049	0.001	-0.234	0.013	50	HLA-B27:05	0.053	0.008	-0.234	0.017	50	HLA-B35:01	0.029	0.021	-0.234	0.001	50	HLA-B39:01	0.054	0.007	-0.234	0.018	50	HLA-B40:01	0.031	0.004	-0.234	0	50	HLA-B58:01	0.037	0.004	-0.234	0.005	50	0
499	NTCMESVKN	Sequence	HLA-B07:02	0.035	0.004	-0.344	-0.008	50	HLA-B15:01	0.052	0.004	-0.344	0.005	50	HLA-B27:05	0.034	0.002	-0.344	-0.009	50	HLA-B35:01	0.025	0.015	-0.344	-0.014	50	HLA-B39:01	0.041	0.007	-0.344	-0.003	50	HLA-B40:01	0.031	0.004	-0.344	-0.011	50	HLA-B58:01	0.038	0.025	-0.344	-0.002	50	0
500	TCMESVKNG	Sequence	HLA-B07:02	0.037	0.006	-0.264	0.002	50	HLA-B15:01	0.056	0.003	-0.264	0.016	50	HLA-B27:05	0.032	0.003	-0.264	-0.002	50	HLA-B35:01	0.029	0.021	-0.264	-0.002	50	HLA-B39:01	0.045	0.01	-0.264	0.008	50	HLA-B40:01	0.03	0.004	-0.264	-0.004	50	HLA-B58:01	0.042	0.009	-0.264	0.006	50	0
501	CMESVKNGT	Sequence	HLA-B07:02	0.048	0.008	-0.282	0.009	50	HLA-B15:01	0.06	0.002	-0.282	0.017	50	HLA-B27:05	0.046	0.002	-0.282	0.006	50	HLA-B35:01	0.031	0.007	-0.282	-0.004	50	HLA-B39:01	0.059	0.007	-0.282	0.017	50	HLA-B40:01	0.043	0.005	-0.282	0.004	50	HLA-B58:01	0.04	0.006	-0.282	0.002	50	0
502	MESVKNGTY	Sequence	HLA-B07:02	0.062	0.007	-0.177	0.029	50	HLA-B15:01	0.4	0.197	-0.177	0.31	4	HLA-B27:05	0.089	0.002	-0.177	0.048	50	HLA-B35:01	0.288	0.052	-0.177	0.204	9	HLA-B39:01	0.088	0.007	-0.177	0.049	50	HLA-B40:01	0.22	0.192	-0.177	0.176	5	HLA-B58:01	0.08	0.008	-0.177	0.043	50	0
503	ESVKNGTYD	Sequence	HLA-B07:02	0.039	0.005	-0.147	0.015	50	HLA-B15:01	0.057	0.003	-0.147	0.028	50	HLA-B27:05	0.033	0.001	-0.147	0.01	50	HLA-B35:01	0.034	0.009	-0.147	0.012	50	HLA-B39:01	0.041	0.006	-0.147	0.017	50	HLA-B40:01	0.037	0.004	-0.147	0.013	50	HLA-B58:01	0.049	0.044	-0.147	0.029	50	0
504	SVKNGTYDY	Sequence	HLA-B07:02	0.082	0.013	0.003	0.063	32	HLA-B15:01	0.45	0.777	0.003	0.458	1.5	HLA-B27:05	0.067	0.003	0.003	0.05	50	HLA-B35:01	0.32	0.108	0.003	0.254	6	HLA-B39:01	0.054	0.004	0.003	0.041	50	HLA-B40:01	0.053	0.003	0.003	0.04	50	HLA-B58:01	0.092	0.022	0.003	0.072	32	1
505	VKNGTYDYP	Sequence	HLA-B07:02	0.035	0.004	0.083	0.035	50	HLA-B15:01	0.051	0.002	0.083	0.046	50	HLA-B27:05	0.044	0.006	0.083	0.042	50	HLA-B35:01	0.019	0.008	0.083	0.024	50	HLA-B39:01	0.048	0.024	0.083	0.048	50	HLA-B40:01	0.037	0.016	0.083	0.038	50	HLA-B58:01	0.041	0.032	0.083	0.044	50	0
506	KNGTYDYPK	Sequence	HLA-B07:02	0.048	0.004	0.058	0.042	50	HLA-B15:01	0.056	0.001	0.058	0.047	50	HLA-B27:05	0.086	0.085	0.058	0.083	32	HLA-B35:01	0.029	0.008	0.058	0.029	50	HLA-B39:01	0.05	0.01	0.058	0.044	50	HLA-B40:01	0.035	0.005	0.058	0.033	50	HLA-B58:01	0.056	0.021	0.058	0.051	50	0
507	NGTYDYPKY	Sequence	HLA-B07:02	0.039	0.004	-0.108	0.019	50	HLA-B15:01	0.084	0.004	-0.108	0.052	50	HLA-B27:05	0.056	0.002	-0.108	0.031	50	HLA-B35:01	0.259	0.303	-0.108	0.229	7	HLA-B39:01	0.056	0.004	-0.108	0.031	50	HLA-B40:01	0.042	0.003	-0.108	0.021	50	HLA-B58:01	0.077	0.008	-0.108	0.047	50	0
508	GTYDYPKYS	Sequence	HLA-B07:02	0.041	0.004	-0.177	0.013	50	HLA-B15:01	0.071	0.002	-0.177	0.035	50	HLA-B27:05	0.047	0.003	-0.177	0.018	50	HLA-B35:01	0.025	0.007	-0.177	0.002	50	HLA-B39:01	0.043	0.007	-0.177	0.015	50	HLA-B40:01	0.043	0.007	-0.177	0.015	50	HLA-B58:01	0.059	0.017	-0.177	0.029	50	0
509	TYDYPKYSE	Sequence	HLA-B07:02	0.039	0.004	-0.31	-0.001	50	HLA-B15:01	0.048	0.001	-0.31	0.005	50	HLA-B27:05	0.036	0.001	-0.31	-0.004	50	HLA-B35:01	0.022	0.009	-0.31	-0.013	50	HLA-B39:01	0.054	0.009	-0.31	0.01	50	HLA-B40:01	0.034	0.01	-0.31	-0.004	50	HLA-B58:01	0.043	0.004	-0.31	0.001	50	0
510	YDYPKYSEE	Sequence	HLA-B07:02	0.046	0.009	-0.307	0.005	50	HLA-B15:01	0.069	0.006	-0.307	0.021	50	HLA-B27:05	0.051	0.002	-0.307	0.007	50	HLA-B35:01	0.054	0.045	-0.307	0.016	50	HLA-B39:01	0.056	0.015	-0.307	0.013	50	HLA-B40:01	0.044	0.011	-0.307	0.004	50	HLA-B58:01	0.039	0.008	-0.307	-0.001	50	0
511	DYPKYSEEA	Sequence	HLA-B07:02	0.04	0.003	-0.237	0.006	50	HLA-B15:01	0.05	0.001	-0.237	0.013	50	HLA-B27:05	0.036	0.001	-0.237	0.003	50	HLA-B35:01	0.034	0.005	-0.237	0.002	50	HLA-B39:01	0.049	0.005	-0.237	0.013	50	HLA-B40:01	0.03	0.003	-0.237	-0.001	50	HLA-B58:01	0.036	0.007	-0.237	0.004	50	0
512	YPKYSEEAK	Sequence	HLA-B07:02	0.159	0.088	-0.033	0.128	9	HLA-B15:01	0.06	0.001	-0.033	0.041	50	HLA-B27:05	0.055	0.008	-0.033	0.039	50	HLA-B35:01	0.206	0.186	-0.033	0.179	15	HLA-B39:01	0.061	0.009	-0.033	0.043	50	HLA-B40:01	0.036	0.003	-0.033	0.024	50	HLA-B58:01	0.042	0.003	-0.033	0.028	50	0
513	PKYSEEAKL	Sequence	HLA-B07:02	0.038	0.006	-0.069	0.022	50	HLA-B15:01	0.05	0.005	-0.069	0.031	50	HLA-B27:05	0.051	0.017	-0.069	0.034	50	HLA-B35:01	0.026	0.021	-0.069	0.016	50	HLA-B39:01	0.075	0.179	-0.069	0.077	32	HLA-B40:01	0.052	0.01	-0.069	0.033	50	HLA-B58:01	0.042	0.008	-0.069	0.025	50	0
514	KYSEEAKLN	Sequence	HLA-B07:02	0.035	0.006	-0.007	0.026	50	HLA-B15:01	0.046	0.002	-0.007	0.034	50	HLA-B27:05	0.042	0.003	-0.007	0.031	50	HLA-B35:01	0.017	0.008	-0.007	0.013	50	HLA-B39:01	0.04	0.006	-0.007	0.03	50	HLA-B40:01	0.03	0.005	-0.007	0.022	50	HLA-B58:01	0.043	0.063	-0.007	0.041	50	0
515	YSEEAKLNR	Sequence	HLA-B07:02	0.042	0.005	-0.045	0.027	50	HLA-B15:01	0.054	0.002	-0.045	0.036	50	HLA-B27:05	0.064	0.007	-0.045	0.044	50	HLA-B35:01	0.039	0.015	-0.045	0.027	50	HLA-B39:01	0.046	0.008	-0.045	0.031	50	HLA-B40:01	0.04	0.005	-0.045	0.026	50	HLA-B58:01	0.057	0.011	-0.045	0.039	50	0
516	SEEAKLNRE	Sequence	HLA-B07:02	0.035	0.005	-0.124	0.014	50	HLA-B15:01	0.05	0.001	-0.124	0.025	50	HLA-B27:05	0.037	0.001	-0.124	0.015	50	HLA-B35:01	0.014	0.006	-0.124	-0.001	50	HLA-B39:01	0.046	0.006	-0.124	0.023	50	HLA-B40:01	0.056	0.175	-0.124	0.057	50	HLA-B58:01	0.035	0.004	-0.124	0.014	50	0
517	EEAKLNREE	Sequence	HLA-B07:02	0.037	0.005	-0.119	0.016	50	HLA-B15:01	0.058	0.002	-0.119	0.031	50	HLA-B27:05	0.038	0.001	-0.119	0.016	50	HLA-B35:01	0.03	0.006	-0.119	0.011	50	HLA-B39:01	0.059	0.01	-0.119	0.033	50	HLA-B40:01	0.071	0.041	-0.119	0.047	50	HLA-B58:01	0.037	0.004	-0.119	0.016	50	0
518	EAKLNREEI	Sequence	HLA-B07:02	0.087	0.039	0.104	0.081	20	HLA-B15:01	0.065	0.004	0.104	0.059	50	HLA-B27:05	0.046	0.001	0.104	0.045	50	HLA-B35:01	0.058	0.013	0.104	0.055	50	HLA-B39:01	0.068	0.007	0.104	0.062	50	HLA-B40:01	0.048	0.004	0.104	0.047	50	HLA-B58:01	0.058	0.006	0.104	0.054	50	0
519	AKLNREEID	Sequence	HLA-B07:02	0.034	0.004	0.297	0.056	50	HLA-B15:01	0.046	0.001	0.297	0.064	50	HLA-B27:05	0.045	0.008	0.297	0.064	50	HLA-B35:01	0.011	0.006	0.297	0.039	50	HLA-B39:01	0.042	0.038	0.297	0.067	50	HLA-B40:01	0.031	0.005	0.297	0.053	50	HLA-B58:01	0.036	0.006	0.297	0.057	50	0
520	KLNREEIDG	Sequence	HLA-B07:02	0.036	0.004	0.367	0.064	32	HLA-B15:01	0.067	0.073	0.367	0.098	32	HLA-B27:05	0.039	0.003	0.367	0.066	50	HLA-B35:01	0.024	0.006	0.367	0.055	50	HLA-B39:01	0.041	0.004	0.367	0.068	50	HLA-B40:01	0.036	0.003	0.367	0.064	32	HLA-B58:01	0.059	0.032	0.367	0.085	32	0
521	LNREEIDGV	Sequence	HLA-B07:02	0.046	0.022	0.379	0.075	32	HLA-B15:01	0.076	0.009	0.379	0.096	32	HLA-B27:05	0.045	0.001	0.379	0.071	32	HLA-B35:01	0.028	0.008	0.379	0.06	50	HLA-B39:01	0.056	0.007	0.379	0.08	32	HLA-B40:01	0.052	0.008	0.379	0.078	20	HLA-B58:01	0.043	0.004	0.379	0.07	32	0
522	NREEIDGVK	Sequence	HLA-B07:02	0.043	0.003	0.336	0.066	32	HLA-B15:01	0.054	0.001	0.336	0.074	50	HLA-B27:05	0.186	0.248	0.336	0.211	5	HLA-B35:01	0.025	0.01	0.336	0.054	50	HLA-B39:01	0.086	0.016	0.336	0.1	32	HLA-B40:01	0.041	0.004	0.336	0.065	32	HLA-B58:01	0.036	0.003	0.336	0.061	50	0
523	REEIDGVKL	Sequence	HLA-B07:02	0.059	0.032	0.129	0.062	32	HLA-B15:01	0.073	0.005	0.129	0.068	50	HLA-B27:05	0.076	0.002	0.129	0.069	50	HLA-B35:01	0.036	0.007	0.129	0.041	50	HLA-B39:01	0.102	0.023	0.129	0.092	32	HLA-B40:01	0.778	0.757	0.129	0.71	0.15	HLA-B58:01	0.052	0.006	0.129	0.052	50	1
524	EEIDGVKLE	Sequence	HLA-B07:02	0.037	0.004	-0.051	0.023	50	HLA-B15:01	0.06	0.001	-0.051	0.039	50	HLA-B27:05	0.038	0.001	-0.051	0.023	50	HLA-B35:01	0.03	0.012	-0.051	0.019	50	HLA-B39:01	0.053	0.007	-0.051	0.035	50	HLA-B40:01	0.101	0.057	-0.051	0.079	20	HLA-B58:01	0.037	0.003	-0.051	0.023	50	0
525	EIDGVKLES	Sequence	HLA-B07:02	0.049	0.007	-0.072	0.03	50	HLA-B15:01	0.048	0.001	-0.072	0.028	50	HLA-B27:05	0.035	0.001	-0.072	0.019	50	HLA-B35:01	0.043	0.008	-0.072	0.026	50	HLA-B39:01	0.057	0.006	-0.072	0.036	50	HLA-B40:01	0.037	0.003	-0.072	0.021	50	HLA-B58:01	0.041	0.005	-0.072	0.024	50	0
526	IDGVKLEST	Sequence	HLA-B07:02	0.038	0.005	-0.18	0.011	50	HLA-B15:01	0.052	0.003	-0.18	0.021	50	HLA-B27:05	0.035	0.001	-0.18	0.008	50	HLA-B35:01	0.013	0.007	-0.18	-0.007	50	HLA-B39:01	0.043	0.005	-0.18	0.015	50	HLA-B40:01	0.03	0.009	-0.18	0.006	50	HLA-B58:01	0.037	0.012	-0.18	0.011	50	0
527	DGVKLESTR	Sequence	HLA-B07:02	0.039	0.003	-0.237	0.006	50	HLA-B15:01	0.048	0.001	-0.237	0.012	50	HLA-B27:05	0.051	0.003	-0.237	0.015	50	HLA-B35:01	0.04	0.014	-0.237	0.008	50	HLA-B39:01	0.044	0.006	-0.237	0.01	50	HLA-B40:01	0.028	0.004	-0.237	-0.002	50	HLA-B58:01	0.041	0.005	-0.237	0.007	50	0
528	GVKLESTRI	Sequence	HLA-B07:02	0.062	0.031	-0.076	0.043	50	HLA-B15:01	0.106	0.022	-0.076	0.074	50	HLA-B27:05	0.057	0.002	-0.076	0.035	50	HLA-B35:01	0.023	0.007	-0.076	0.011	50	HLA-B39:01	0.049	0.005	-0.076	0.029	50	HLA-B40:01	0.061	0.008	-0.076	0.039	50	HLA-B58:01	0.06	0.006	-0.076	0.038	50	0
529	VKLESTRIY	Sequence	HLA-B07:02	0.051	0.006	0.094	0.048	50	HLA-B15:01	0.163	0.345	0.094	0.185	10	HLA-B27:05	0.107	0.044	0.094	0.096	20	HLA-B35:01	0.21	0.125	0.094	0.185	15	HLA-B39:01	0.067	0.023	0.094	0.063	50	HLA-B40:01	0.043	0.005	0.094	0.042	50	HLA-B58:01	0.066	0.023	0.094	0.062	50	0
530	KLESTRIYQ	Sequence	HLA-B07:02	0.05	0.013	0.063	0.045	50	HLA-B15:01	0.069	0.004	0.063	0.058	50	HLA-B27:05	0.056	0.002	0.063	0.048	50	HLA-B35:01	0.024	0.006	0.063	0.025	50	HLA-B39:01	0.046	0.006	0.063	0.041	50	HLA-B40:01	0.05	0.005	0.063	0.044	50	HLA-B58:01	0.049	0.029	0.063	0.047	50	0
531	LESTRIYQI	Sequence	HLA-B07:02	0.052	0.009	0.09	0.049	50	HLA-B15:01	0.109	0.004	0.09	0.09	32	HLA-B27:05	0.088	0.005	0.09	0.075	32	HLA-B35:01	0.045	0.015	0.09	0.045	50	HLA-B39:01	0.131	0.019	0.09	0.109	20	HLA-B40:01	0.341	0.371	0.09	0.321	2	HLA-B58:01	0.087	0.009	0.09	0.075	32	1
532	ESTRIYQIL	Sequence	HLA-B07:02	0.058	0.015	0.171	0.062	32	HLA-B15:01	0.079	0.003	0.171	0.076	50	HLA-B27:05	0.061	0.002	0.171	0.063	50	HLA-B35:01	0.085	0.041	0.171	0.087	32	HLA-B39:01	0.182	0.122	0.171	0.171	9	HLA-B40:01	0.093	0.011	0.171	0.088	15	HLA-B58:01	0.175	0.07	0.171	0.158	9	0
533	STRIYQILA	Sequence	HLA-B07:02	0.091	0.009	0.144	0.083	20	HLA-B15:01	0.118	0.003	0.144	0.102	32	HLA-B27:05	0.064	0.002	0.144	0.062	50	HLA-B35:01	0.037	0.013	0.144	0.044	50	HLA-B39:01	0.053	0.006	0.144	0.055	50	HLA-B40:01	0.053	0.004	0.144	0.054	50	HLA-B58:01	0.065	0.011	0.144	0.064	50	0
534	TRIYQILAI	Sequence	HLA-B07:02	0.096	0.01	0.065	0.079	20	HLA-B15:01	0.091	0.003	0.065	0.074	50	HLA-B27:05	0.484	0.288	0.065	0.411	1.5	HLA-B35:01	0.062	0.022	0.065	0.056	50	HLA-B39:01	0.597	0.324	0.065	0.5	0.8	HLA-B40:01	0.088	0.02	0.065	0.075	20	HLA-B58:01	0.065	0.005	0.065	0.055	50	2
535	RIYQILAIY	Sequence	HLA-B07:02	0.087	0.038	0.112	0.082	20	HLA-B15:01	0.583	0.865	0.112	0.581	0.4	HLA-B27:05	0.177	0.025	0.112	0.146	8	HLA-B35:01	0.293	0.174	0.112	0.256	6	HLA-B39:01	0.059	0.006	0.112	0.056	50	HLA-B40:01	0.075	0.005	0.112	0.068	32	HLA-B58:01	0.435	0.332	0.112	0.386	2	2
536	IYQILAIYS	Sequence	HLA-B07:02	0.044	0.004	0.233	0.057	50	HLA-B15:01	0.055	0.001	0.233	0.064	50	HLA-B27:05	0.054	0.001	0.233	0.063	50	HLA-B35:01	0.029	0.009	0.233	0.046	50	HLA-B39:01	0.044	0.006	0.233	0.057	50	HLA-B40:01	0.038	0.005	0.233	0.052	50	HLA-B58:01	0.047	0.008	0.233	0.059	50	0
537	YQILAIYST	Sequence	HLA-B07:02	0.067	0.007	0.096	0.06	50	HLA-B15:01	0.341	0.147	0.096	0.285	5	HLA-B27:05	0.203	0.315	0.096	0.21	5	HLA-B35:01	0.122	0.023	0.096	0.104	32	HLA-B39:01	0.388	0.164	0.096	0.323	3	HLA-B40:01	0.17	0.086	0.096	0.149	6	HLA-B58:01	0.057	0.006	0.096	0.053	50	0
538	QILAIYSTV	Sequence	HLA-B07:02	0.073	0.084	0.045	0.072	32	HLA-B15:01	0.121	0.009	0.045	0.095	32	HLA-B27:05	0.079	0.005	0.045	0.064	50	HLA-B35:01	0.099	0.029	0.045	0.082	32	HLA-B39:01	0.13	0.06	0.045	0.11	20	HLA-B40:01	0.072	0.013	0.045	0.06	50	HLA-B58:01	0.111	0.02	0.045	0.09	20	0
539	ILAIYSTVA	Sequence	HLA-B07:02	0.101	0.017	0.044	0.082	20	HLA-B15:01	0.359	0.05	0.044	0.278	5	HLA-B27:05	0.066	0.001	0.044	0.053	50	HLA-B35:01	0.099	0.013	0.044	0.08	50	HLA-B39:01	0.091	0.015	0.044	0.074	32	HLA-B40:01	0.06	0.006	0.044	0.05	50	HLA-B58:01	0.066	0.032	0.044	0.058	50	0
540	LAIYSTVAS	Sequence	HLA-B07:02	0.095	0.041	-0.027	0.074	32	HLA-B15:01	0.173	0.223	-0.027	0.161	15	HLA-B27:05	0.05	0.002	-0.027	0.035	50	HLA-B35:01	0.466	0.355	-0.027	0.399	2	HLA-B39:01	0.095	0.012	-0.027	0.07	50	HLA-B40:01	0.058	0.007	-0.027	0.041	50	HLA-B58:01	0.102	0.051	-0.027	0.081	32	1
541	AIYSTVASS	Sequence	HLA-B07:02	0.072	0.041	-0.155	0.044	50	HLA-B15:01	0.213	0.156	-0.155	0.167	15	HLA-B27:05	0.051	0.003	-0.155	0.023	50	HLA-B35:01	0.063	0.019	-0.155	0.034	50	HLA-B39:01	0.058	0.025	-0.155	0.031	50	HLA-B40:01	0.052	0.005	-0.155	0.024	50	HLA-B58:01	0.061	0.008	-0.155	0.031	50	0
542	IYSTVASSL	Sequence	HLA-B07:02	0.126	0.056	-0.174	0.085	20	HLA-B15:01	0.118	0.011	-0.174	0.072	50	HLA-B27:05	0.089	0.002	-0.174	0.049	50	HLA-B35:01	0.098	0.019	-0.174	0.058	50	HLA-B39:01	0.196	0.077	-0.174	0.14	15	HLA-B40:01	0.099	0.03	-0.174	0.061	32	HLA-B58:01	0.13	0.022	-0.174	0.082	32	0
543	YSTVASSLV	Sequence	HLA-B07:02	0.089	0.014	-0.21	0.047	50	HLA-B15:01	0.151	0.019	-0.21	0.094	32	HLA-B27:05	0.082	0.004	-0.21	0.04	50	HLA-B35:01	0.147	0.069	-0.21	0.099	32	HLA-B39:01	0.15	0.039	-0.21	0.096	32	HLA-B40:01	0.096	0.019	-0.21	0.053	50	HLA-B58:01	0.242	0.035	-0.21	0.164	9	0
544	STVASSLVL	Sequence	HLA-B07:02	0.25	0.062	-0.249	0.17	6	HLA-B15:01	0.486	0.197	-0.249	0.366	3	HLA-B27:05	0.081	0.005	-0.249	0.036	50	HLA-B35:01	0.237	0.079	-0.249	0.163	15	HLA-B39:01	0.421	0.195	-0.249	0.318	3	HLA-B40:01	0.126	0.065	-0.249	0.079	20	HLA-B58:01	0.418	0.193	-0.249	0.315	3	0
545	TVASSLVLV	Sequence	HLA-B07:02	0.092	0.071	-0.297	0.05	50	HLA-B15:01	0.128	0.027	-0.297	0.069	50	HLA-B27:05	0.06	0.002	-0.297	0.015	50	HLA-B35:01	0.114	0.169	-0.297	0.082	32	HLA-B39:01	0.112	0.026	-0.297	0.057	50	HLA-B40:01	0.073	0.011	-0.297	0.026	50	HLA-B58:01	0.116	0.013	-0.297	0.058	50	0
546	VASSLVLVV	Sequence	HLA-B07:02	0.115	0.076	-0.177	0.08	20	HLA-B15:01	0.201	0.018	-0.177	0.134	20	HLA-B27:05	0.072	0.004	-0.177	0.036	50	HLA-B35:01	0.232	0.231	-0.177	0.191	10	HLA-B39:01	0.182	0.038	-0.177	0.123	15	HLA-B40:01	0.086	0.008	-0.177	0.047	50	HLA-B58:01	0.322	0.043	-0.177	0.227	5	0
547	ASSLVLVVS	Sequence	HLA-B07:02	0.046	0.012	0.024	0.038	50	HLA-B15:01	0.103	0.012	0.024	0.081	32	HLA-B27:05	0.051	0.004	0.024	0.041	50	HLA-B35:01	0.043	0.02	0.024	0.037	50	HLA-B39:01	0.054	0.015	0.024	0.045	50	HLA-B40:01	0.059	0.016	0.024	0.049	50	HLA-B58:01	0.096	0.024	0.024	0.077	32	0
548	SSLVLVVSL	Sequence	HLA-B07:02	0.104	0.021	0.004	0.081	20	HLA-B15:01	0.218	0.026	0.004	0.166	15	HLA-B27:05	0.113	0.004	0.004	0.085	32	HLA-B35:01	0.12	0.05	0.004	0.097	32	HLA-B39:01	0.318	0.075	0.004	0.248	5	HLA-B40:01	0.115	0.037	0.004	0.091	15	HLA-B58:01	0.325	0.037	0.004	0.247	5	0
549	SLVLVVSLG	Sequence	HLA-B07:02	0.043	0.006	-0.065	0.026	50	HLA-B15:01	0.116	0.008	-0.065	0.081	32	HLA-B27:05	0.053	0.002	-0.065	0.033	50	HLA-B35:01	0.037	0.012	-0.065	0.023	50	HLA-B39:01	0.05	0.006	-0.065	0.031	50	HLA-B40:01	0.044	0.004	-0.065	0.027	50	HLA-B58:01	0.05	0.005	-0.065	0.031	50	0
550	LVLVVSLGA	Sequence	HLA-B07:02	0.072	0.018	-0.067	0.049	50	HLA-B15:01	0.132	0.005	-0.067	0.092	32	HLA-B27:05	0.065	0.002	-0.067	0.042	50	HLA-B35:01	0.094	0.017	-0.067	0.066	50	HLA-B39:01	0.054	0.004	-0.067	0.034	50	HLA-B40:01	0.048	0.008	-0.067	0.03	50	HLA-B58:01	0.085	0.027	-0.067	0.061	50	0
551	VLVVSLGAI	Sequence	HLA-B07:02	0.1	0.02	-0.065	0.071	32	HLA-B15:01	0.274	0.092	-0.065	0.211	8	HLA-B27:05	0.061	0.002	-0.065	0.039	50	HLA-B35:01	0.071	0.022	-0.065	0.05	50	HLA-B39:01	0.084	0.011	-0.065	0.057	50	HLA-B40:01	0.076	0.01	-0.065	0.051	50	HLA-B58:01	0.081	0.009	-0.065	0.055	50	0
552	LVVSLGAIS	Sequence	HLA-B07:02	0.068	0.021	-0.021	0.052	50	HLA-B15:01	0.126	0.041	-0.021	0.098	32	HLA-B27:05	0.046	0.001	-0.021	0.032	50	HLA-B35:01	0.129	0.084	-0.021	0.107	32	HLA-B39:01	0.05	0.012	-0.021	0.037	50	HLA-B40:01	0.049	0.005	-0.021	0.035	50	HLA-B58:01	0.064	0.017	-0.021	0.048	50	0
553	VVSLGAISF	Sequence	HLA-B07:02	0.166	0.094	0.021	0.14	8	HLA-B15:01	0.456	0.545	0.021	0.427	2	HLA-B27:05	0.071	0.003	0.021	0.055	50	HLA-B35:01	0.464	0.098	0.021	0.361	3	HLA-B39:01	0.09	0.007	0.021	0.07	50	HLA-B40:01	0.093	0.014	0.021	0.073	32	HLA-B58:01	0.244	0.049	0.021	0.191	7	1
554	VSLGAISFW	Sequence	HLA-B07:02	0.054	0.005	0.123	0.053	50	HLA-B15:01	0.174	0.021	0.123	0.144	15	HLA-B27:05	0.081	0.004	0.123	0.073	32	HLA-B35:01	0.115	0.029	0.123	0.102	32	HLA-B39:01	0.059	0.004	0.123	0.057	50	HLA-B40:01	0.053	0.005	0.123	0.052	50	HLA-B58:01	0.867	0.904	0.123	0.799	0.01	1
555	SLGAISFWM	Sequence	HLA-B07:02	0.091	0.008	0.252	0.094	15	HLA-B15:01	0.258	0.01	0.252	0.218	8	HLA-B27:05	0.095	0.003	0.252	0.096	20	HLA-B35:01	0.173	0.022	0.252	0.157	15	HLA-B39:01	0.113	0.009	0.252	0.11	20	HLA-B40:01	0.083	0.012	0.252	0.089	15	HLA-B58:01	0.147	0.03	0.252	0.139	15	0
556	LGAISFWMC	Sequence	HLA-B07:02	0.04	0.005	0.18	0.048	50	HLA-B15:01	0.074	0.002	0.18	0.073	50	HLA-B27:05	0.048	0.001	0.18	0.054	50	HLA-B35:01	0.049	0.078	0.18	0.067	50	HLA-B39:01	0.053	0.01	0.18	0.059	50	HLA-B40:01	0.049	0.014	0.18	0.056	50	HLA-B58:01	0.082	0.02	0.18	0.082	32	0
557	GAISFWMCS	Sequence	HLA-B07:02	0.052	0.007	0.02	0.042	50	HLA-B15:01	0.08	0.003	0.02	0.062	50	HLA-B27:05	0.067	0.036	0.02	0.057	50	HLA-B35:01	0.082	0.069	0.02	0.074	50	HLA-B39:01	0.054	0.008	0.02	0.043	50	HLA-B40:01	0.056	0.01	0.02	0.045	50	HLA-B58:01	0.071	0.039	0.02	0.061	50	0
558	AISFWMCSN	Sequence	HLA-B07:02	0.048	0.028	-0.028	0.037	50	HLA-B15:01	0.118	0.08	-0.028	0.097	32	HLA-B27:05	0.045	0.002	-0.028	0.031	50	HLA-B35:01	0.029	0.013	-0.028	0.021	50	HLA-B39:01	0.046	0.012	-0.028	0.033	50	HLA-B40:01	0.046	0.008	-0.028	0.033	50	HLA-B58:01	0.052	0.013	-0.028	0.038	50	0
559	ISFWMCSNG	Sequence	HLA-B07:02	0.045	0.004	-0.104	0.024	50	HLA-B15:01	0.133	0.02	-0.104	0.091	32	HLA-B27:05	0.051	0.002	-0.104	0.028	50	HLA-B35:01	0.092	0.052	-0.104	0.066	50	HLA-B39:01	0.051	0.006	-0.104	0.028	50	HLA-B40:01	0.041	0.008	-0.104	0.021	50	HLA-B58:01	0.135	0.202	-0.104	0.122	15	0
560	SFWMCSNGS	Sequence	HLA-B07:02	0.052	0.005	-0.299	0.009	50	HLA-B15:01	0.069	0.001	-0.299	0.021	50	HLA-B27:05	0.052	0.003	-0.299	0.009	50	HLA-B35:01	0.058	0.008	-0.299	0.014	50	HLA-B39:01	0.048	0.006	-0.299	0.007	50	HLA-B40:01	0.043	0.005	-0.299	0.003	50	HLA-B58:01	0.042	0.005	-0.299	0.002	50	0
561	FWMCSNGSL	Sequence	HLA-B07:02	0.181	0.149	-0.346	0.123	10	HLA-B15:01	0.193	0.422	-0.346	0.176	15	HLA-B27:05	0.132	0.036	-0.346	0.069	50	HLA-B35:01	0.157	0.063	-0.346	0.092	32	HLA-B39:01	0.394	0.301	-0.346	0.305	3	HLA-B40:01	0.131	0.039	-0.346	0.069	32	HLA-B58:01	0.064	0.005	-0.346	0.014	50	0
562	WMCSNGSLQ	Sequence	HLA-B07:02	0.06	0.013	-0.304	0.016	50	HLA-B15:01	0.191	0.156	-0.304	0.136	20	HLA-B27:05	0.079	0.003	-0.304	0.029	50	HLA-B35:01	0.095	0.05	-0.304	0.048	50	HLA-B39:01	0.072	0.023	-0.304	0.027	50	HLA-B40:01	0.059	0.006	-0.304	0.014	50	HLA-B58:01	0.047	0.011	-0.304	0.006	50	0
563	MCSNGSLQC	Sequence	HLA-B07:02	0.051	0.022	-0.26	0.015	50	HLA-B15:01	0.073	0.004	-0.26	0.029	50	HLA-B27:05	0.043	0.005	-0.26	0.007	50	HLA-B35:01	0.089	0.033	-0.26	0.045	50	HLA-B39:01	0.062	0.019	-0.26	0.023	50	HLA-B40:01	0.052	0.017	-0.26	0.015	50	HLA-B58:01	0.073	0.072	-0.26	0.04	50	0
564	CSNGSLQCR	Sequence	HLA-B07:02	0.038	0.004	-0.269	0.002	50	HLA-B15:01	0.064	0.014	-0.269	0.023	50	HLA-B27:05	0.068	0.007	-0.269	0.025	50	HLA-B35:01	0.042	0.017	-0.269	0.007	50	HLA-B39:01	0.044	0.008	-0.269	0.007	50	HLA-B40:01	0.032	0.005	-0.269	-0.002	50	HLA-B58:01	0.065	0.102	-0.269	0.038	50	0
565	SNGSLQCRI	Sequence	HLA-B07:02	0.052	0.005	-0.291	0.01	50	HLA-B15:01	0.074	0.002	-0.291	0.026	50	HLA-B27:05	0.052	0.003	-0.291	0.01	50	HLA-B35:01	0.028	0.013	-0.291	-0.006	50	HLA-B39:01	0.083	0.022	-0.291	0.036	50	HLA-B40:01	0.048	0.01	-0.291	0.008	50	HLA-B58:01	0.077	0.016	-0.291	0.03	50	0
566	NGSLQCRIC	Sequence	HLA-B07:02	0.038	0.006	-0.107	0.018	50	HLA-B15:01	0.05	0.001	-0.107	0.026	50	HLA-B27:05	0.036	0.003	-0.107	0.016	50	HLA-B35:01	0.024	0.012	-0.107	0.009	50	HLA-B39:01	0.053	0.017	-0.107	0.031	50	HLA-B40:01	0.036	0.005	-0.107	0.017	50	HLA-B58:01	0.037	0.004	-0.107	0.017	50	0
567	GSLQCRICI	Sequence	HLA-B07:02	0.07	0.021	-0.043	0.051	50	HLA-B15:01	0.094	0.006	-0.043	0.066	50	HLA-B27:05	0.093	0.008	-0.043	0.066	50	HLA-B35:01	0.05	0.011	-0.043	0.034	50	HLA-B39:01	0.087	0.023	-0.043	0.064	50	HLA-B40:01	0.078	0.015	-0.043	0.056	50	HLA-B58:01	0.16	0.043	-0.043	0.121	15	0
																																													80

## Sheet: HAm-H3
HLA-A
Pos	Peptide	Identity	Allele	Aff	Stab	Tcell	Comb	%Rank	Allele	Aff	Stab	Tcell	Comb	%Rank	Allele	Aff	Stab	Tcell	Comb	%Rank	Allele	Aff	Stab	Tcell	Comb	%Rank	Allele	Aff	Stab	Tcell	Comb	%Rank	Allele	Aff	Stab	Tcell	Comb	%Rank	Epitopes
0	MKTIIALSY	Sequence	HLA-A01:01	0.111	0.106	0.207	0.12	6	HLA-A02:01	0.046	0.005	0.207	0.056	50	HLA-A03:01	0.099	0.002	0.207	0.094	15	HLA-A11:01	0.093	0.003	0.207	0.09	20	HLA-A24:02	0.028	0.007	0.207	0.043	50	HLA-A26:01	0.09	0.016	0.207	0.09	15	0
1	KTIIALSYI	Sequence	HLA-A01:01	0.085	0.027	0.063	0.074	20	HLA-A02:01	0.443	0.29	0.063	0.381	4	HLA-A03:01	0.138	0.012	0.063	0.11	15	HLA-A11:01	0.185	0.016	0.063	0.146	10	HLA-A24:02	0.264	0.083	0.063	0.215	4	HLA-A26:01	0.141	0.06	0.063	0.12	7	0
2	TIIALSYIL	Sequence	HLA-A01:01	0.069	0.007	-0.009	0.051	50	HLA-A02:01	0.517	0.259	-0.009	0.423	4	HLA-A03:01	0.082	0.001	-0.009	0.06	50	HLA-A11:01	0.12	0.005	-0.009	0.089	20	HLA-A24:02	0.193	0.133	-0.009	0.163	6	HLA-A26:01	0.157	0.01	-0.009	0.117	7	0
3	IIALSYILC	Sequence	HLA-A01:01	0.063	0.052	-0.057	0.049	50	HLA-A02:01	0.138	0.074	-0.057	0.108	20	HLA-A03:01	0.085	0.008	-0.057	0.058	50	HLA-A11:01	0.083	0.008	-0.057	0.057	50	HLA-A24:02	0.051	0.031	-0.057	0.037	50	HLA-A26:01	0.054	0.006	-0.057	0.035	50	0
4	IALSYILCL	Sequence	HLA-A01:01	0.069	0.013	-0.089	0.044	50	HLA-A02:01	0.411	0.18	-0.089	0.324	5	HLA-A03:01	0.08	0.003	-0.089	0.051	50	HLA-A11:01	0.094	0.005	-0.089	0.061	50	HLA-A24:02	0.155	0.082	-0.089	0.119	10	HLA-A26:01	0.053	0.007	-0.089	0.031	50	0
5	ALSYILCLV	Sequence	HLA-A01:01	0.127	0.011	0.01	0.097	10	HLA-A02:01	0.795	0.903	0.01	0.734	0.25	HLA-A03:01	0.14	0.003	0.01	0.105	15	HLA-A11:01	0.122	0.007	0.01	0.092	20	HLA-A24:02	0.077	0.018	0.01	0.061	32	HLA-A26:01	0.09	0.007	0.01	0.069	20	1
6	LSYILCLVF	Sequence	HLA-A01:01	0.138	0.016	0.086	0.113	7	HLA-A02:01	0.089	0.011	0.086	0.076	32	HLA-A03:01	0.123	0.002	0.086	0.1	15	HLA-A11:01	0.115	0.015	0.086	0.096	20	HLA-A24:02	0.236	0.023	0.086	0.187	5	HLA-A26:01	0.082	0.005	0.086	0.07	20	0
7	SYILCLVFA	Sequence	HLA-A01:01	0.054	0.006	0.072	0.048	50	HLA-A02:01	0.183	0.049	0.072	0.15	15	HLA-A03:01	0.054	0.002	0.072	0.047	50	HLA-A11:01	0.091	0.004	0.072	0.075	32	HLA-A24:02	0.306	0.088	0.072	0.248	3	HLA-A26:01	0.056	0.007	0.072	0.05	50	0
8	YILCLVFAQ	Sequence	HLA-A01:01	0.058	0.012	0.092	0.054	50	HLA-A02:01	0.347	0.101	0.092	0.282	7	HLA-A03:01	0.065	0.011	0.092	0.059	50	HLA-A11:01	0.095	0.122	0.092	0.099	20	HLA-A24:02	0.041	0.029	0.092	0.044	50	HLA-A26:01	0.053	0.023	0.092	0.052	50	0
9	ILCLVFAQK	Sequence	HLA-A01:01	0.057	0.016	0.087	0.053	50	HLA-A02:01	0.087	0.019	0.087	0.076	32	HLA-A03:01	0.605	0.715	0.087	0.571	0.25	HLA-A11:01	0.618	0.71	0.087	0.58	0.8	HLA-A24:02	0.058	0.021	0.087	0.055	32	HLA-A26:01	0.049	0.004	0.087	0.046	50	2
10	LCLVFAQKI	Sequence	HLA-A01:01	0.05	0.015	-0.035	0.036	50	HLA-A02:01	0.083	0.108	-0.035	0.075	32	HLA-A03:01	0.045	0.002	-0.035	0.03	50	HLA-A11:01	0.05	0.004	-0.035	0.034	50	HLA-A24:02	0.106	0.027	-0.035	0.079	20	HLA-A26:01	0.028	0.006	-0.035	0.018	50	0
11	CLVFAQKIP	Sequence	HLA-A01:01	0.045	0.007	-0.044	0.03	50	HLA-A02:01	0.058	0.019	-0.044	0.042	50	HLA-A03:01	0.052	0.007	-0.044	0.035	50	HLA-A11:01	0.045	0.021	-0.044	0.032	50	HLA-A24:02	0.017	0.004	-0.044	0.009	50	HLA-A26:01	0.038	0.01	-0.044	0.025	50	0
12	LVFAQKIPG	Sequence	HLA-A01:01	0.048	0.007	-0.133	0.023	50	HLA-A02:01	0.073	0.065	-0.133	0.051	50	HLA-A03:01	0.082	0.02	-0.133	0.051	50	HLA-A11:01	0.099	0.069	-0.133	0.071	32	HLA-A24:02	0.015	0.005	-0.133	-0.001	50	HLA-A26:01	0.049	0.01	-0.133	0.025	50	0
13	VFAQKIPGN	Sequence	HLA-A01:01	0.043	0.011	-0.178	0.016	50	HLA-A02:01	0.036	0.012	-0.178	0.011	50	HLA-A03:01	0.049	0.005	-0.178	0.019	50	HLA-A11:01	0.047	0.003	-0.178	0.017	50	HLA-A24:02	0.044	0.024	-0.178	0.019	50	HLA-A26:01	0.035	0.012	-0.178	0.01	50	0
14	FAQKIPGND	Sequence	HLA-A01:01	0.052	0.008	-0.111	0.029	50	HLA-A02:01	0.036	0.006	-0.111	0.016	50	HLA-A03:01	0.036	0.002	-0.111	0.016	50	HLA-A11:01	0.043	0.006	-0.111	0.022	50	HLA-A24:02	0.015	0.005	-0.111	0.001	50	HLA-A26:01	0.04	0.005	-0.111	0.019	50	0
15	AQKIPGNDN	Sequence	HLA-A01:01	0.041	0.004	0.093	0.04	50	HLA-A02:01	0.029	0.004	0.093	0.031	50	HLA-A03:01	0.034	0.003	0.093	0.035	50	HLA-A11:01	0.044	0.009	0.093	0.043	50	HLA-A24:02	0.011	0.003	0.093	0.018	50	HLA-A26:01	0.031	0.004	0.093	0.033	50	0
16	QKIPGNDNS	Sequence	HLA-A01:01	0.042	0.01	0.074	0.04	50	HLA-A02:01	0.034	0.007	0.074	0.034	50	HLA-A03:01	0.031	0.001	0.074	0.03	50	HLA-A11:01	0.038	0.004	0.074	0.036	50	HLA-A24:02	0.007	0.006	0.074	0.014	50	HLA-A26:01	0.032	0.006	0.074	0.032	50	0
17	KIPGNDNST	Sequence	HLA-A01:01	0.042	0.005	-0.057	0.026	50	HLA-A02:01	0.064	0.019	-0.057	0.045	50	HLA-A03:01	0.041	0.003	-0.057	0.025	50	HLA-A11:01	0.043	0.006	-0.057	0.027	50	HLA-A24:02	0.021	0.008	-0.057	0.011	50	HLA-A26:01	0.035	0.004	-0.057	0.021	50	0
18	IPGNDNSTA	Sequence	HLA-A01:01	0.05	0.009	-0.097	0.029	50	HLA-A02:01	0.045	0.013	-0.097	0.026	50	HLA-A03:01	0.039	0.002	-0.097	0.019	50	HLA-A11:01	0.041	0.003	-0.097	0.021	50	HLA-A24:02	0.014	0.005	-0.097	0.001	50	HLA-A26:01	0.035	0.004	-0.097	0.017	50	0
19	PGNDNSTAT	Sequence	HLA-A01:01	0.043	0.006	-0.086	0.024	50	HLA-A02:01	0.03	0.007	-0.086	0.015	50	HLA-A03:01	0.036	0.002	-0.086	0.018	50	HLA-A11:01	0.038	0.005	-0.086	0.02	50	HLA-A24:02	0.008	0.005	-0.086	-0.002	50	HLA-A26:01	0.034	0.004	-0.086	0.017	50	0
20	GNDNSTATL	Sequence	HLA-A01:01	0.093	0.023	-0.068	0.066	32	HLA-A02:01	0.064	0.058	-0.068	0.05	50	HLA-A03:01	0.051	0.002	-0.068	0.031	50	HLA-A11:01	0.06	0.004	-0.068	0.038	50	HLA-A24:02	0.032	0.007	-0.068	0.018	50	HLA-A26:01	0.048	0.004	-0.068	0.029	50	0
21	NDNSTATLC	Sequence	HLA-A01:01	0.053	0.012	-0.068	0.034	50	HLA-A02:01	0.032	0.008	-0.068	0.018	50	HLA-A03:01	0.038	0.004	-0.068	0.022	50	HLA-A11:01	0.04	0.004	-0.068	0.023	50	HLA-A24:02	0.013	0.013	-0.068	0.005	50	HLA-A26:01	0.037	0.004	-0.068	0.021	50	0
22	DNSTATLCL	Sequence	HLA-A01:01	0.073	0.008	0.019	0.057	50	HLA-A02:01	0.037	0.015	0.019	0.032	50	HLA-A03:01	0.045	0.002	0.019	0.036	50	HLA-A11:01	0.05	0.003	0.019	0.039	50	HLA-A24:02	0.043	0.015	0.019	0.036	50	HLA-A26:01	0.082	0.009	0.019	0.064	32	0
23	NSTATLCLG	Sequence	HLA-A01:01	0.081	0.014	0.027	0.065	32	HLA-A02:01	0.044	0.009	0.027	0.037	50	HLA-A03:01	0.047	0.003	0.027	0.038	50	HLA-A11:01	0.057	0.013	0.027	0.047	50	HLA-A24:02	0.022	0.009	0.027	0.02	50	HLA-A26:01	0.049	0.007	0.027	0.04	50	0
24	STATLCLGH	Sequence	HLA-A01:01	0.18	0.077	0.001	0.146	4	HLA-A02:01	0.051	0.009	0.001	0.039	50	HLA-A03:01	0.29	0.088	0.001	0.229	4	HLA-A11:01	0.463	0.397	0.001	0.406	3	HLA-A24:02	0.026	0.005	0.001	0.02	50	HLA-A26:01	0.169	0.086	0.001	0.139	6	0
25	TATLCLGHH	Sequence	HLA-A01:01	0.061	0.028	-0.014	0.048	50	HLA-A02:01	0.035	0.005	-0.014	0.025	50	HLA-A03:01	0.081	0.007	-0.014	0.06	50	HLA-A11:01	0.099	0.098	-0.014	0.088	20	HLA-A24:02	0.015	0.004	-0.014	0.01	50	HLA-A26:01	0.083	0.014	-0.014	0.062	32	0
26	ATLCLGHHA	Sequence	HLA-A01:01	0.084	0.009	0.009	0.065	32	HLA-A02:01	0.218	0.083	0.009	0.175	15	HLA-A03:01	0.076	0.031	0.009	0.062	32	HLA-A11:01	0.149	0.242	0.009	0.15	10	HLA-A24:02	0.028	0.008	0.009	0.023	50	HLA-A26:01	0.048	0.018	0.009	0.039	50	0
27	TLCLGHHAV	Sequence	HLA-A01:01	0.081	0.009	0.085	0.07	32	HLA-A02:01	0.475	0.435	0.085	0.43	3	HLA-A03:01	0.072	0.004	0.085	0.062	32	HLA-A11:01	0.082	0.007	0.085	0.07	32	HLA-A24:02	0.064	0.013	0.085	0.058	32	HLA-A26:01	0.06	0.003	0.085	0.053	50	0
28	LCLGHHAVP	Sequence	HLA-A01:01	0.041	0.008	0.15	0.047	50	HLA-A02:01	0.036	0.038	0.15	0.048	50	HLA-A03:01	0.042	0.019	0.15	0.049	50	HLA-A11:01	0.041	0.231	0.15	0.082	32	HLA-A24:02	0.019	0.018	0.15	0.032	50	HLA-A26:01	0.026	0.005	0.15	0.035	50	0
29	CLGHHAVPN	Sequence	HLA-A01:01	0.058	0.008	0.14	0.058	32	HLA-A02:01	0.078	0.07	0.14	0.083	32	HLA-A03:01	0.075	0.085	0.14	0.083	20	HLA-A11:01	0.061	0.043	0.14	0.066	32	HLA-A24:02	0.022	0.004	0.14	0.031	50	HLA-A26:01	0.036	0.005	0.14	0.041	50	0
30	LGHHAVPNG	Sequence	HLA-A01:01	0.041	0.006	0.107	0.042	50	HLA-A02:01	0.036	0.015	0.107	0.04	50	HLA-A03:01	0.046	0.002	0.107	0.045	50	HLA-A11:01	0.046	0.003	0.107	0.045	50	HLA-A24:02	0.014	0.005	0.107	0.022	50	HLA-A26:01	0.033	0.005	0.107	0.036	50	0
31	GHHAVPNGT	Sequence	HLA-A01:01	0.044	0.004	0.094	0.043	50	HLA-A02:01	0.036	0.006	0.094	0.037	50	HLA-A03:01	0.04	0.003	0.094	0.039	50	HLA-A11:01	0.041	0.004	0.094	0.04	50	HLA-A24:02	0.012	0.004	0.094	0.019	50	HLA-A26:01	0.036	0.004	0.094	0.037	50	0
32	HHAVPNGTI	Sequence	HLA-A01:01	0.056	0.004	0.089	0.051	50	HLA-A02:01	0.042	0.006	0.089	0.041	50	HLA-A03:01	0.051	0.001	0.089	0.047	50	HLA-A11:01	0.046	0.003	0.089	0.043	50	HLA-A24:02	0.107	0.019	0.089	0.091	15	HLA-A26:01	0.05	0.007	0.089	0.047	50	0
33	HAVPNGTIV	Sequence	HLA-A01:01	0.065	0.01	0.138	0.064	32	HLA-A02:01	0.12	0.012	0.138	0.105	20	HLA-A03:01	0.062	0.002	0.138	0.06	50	HLA-A11:01	0.065	0.004	0.138	0.063	50	HLA-A24:02	0.036	0.034	0.138	0.046	50	HLA-A26:01	0.121	0.013	0.138	0.105	9	0
34	AVPNGTIVK	Sequence	HLA-A01:01	0.058	0.01	0.196	0.064	32	HLA-A02:01	0.045	0.01	0.196	0.054	50	HLA-A03:01	0.426	0.344	0.196	0.39	1.5	HLA-A11:01	0.627	0.836	0.196	0.617	0.8	HLA-A24:02	0.042	0.004	0.196	0.051	32	HLA-A26:01	0.067	0.005	0.196	0.07	20	2
35	VPNGTIVKT	Sequence	HLA-A01:01	0.05	0.006	0.104	0.048	50	HLA-A02:01	0.041	0.018	0.104	0.044	50	HLA-A03:01	0.042	0.003	0.104	0.042	50	HLA-A11:01	0.044	0.005	0.104	0.044	50	HLA-A24:02	0.012	0.009	0.104	0.021	50	HLA-A26:01	0.039	0.006	0.104	0.04	50	0
36	PNGTIVKTI	Sequence	HLA-A01:01	0.044	0.006	0.059	0.039	50	HLA-A02:01	0.031	0.012	0.059	0.031	50	HLA-A03:01	0.036	0.001	0.059	0.033	50	HLA-A11:01	0.041	0.003	0.059	0.037	50	HLA-A24:02	0.058	0.01	0.059	0.05	50	HLA-A26:01	0.034	0.006	0.059	0.032	50	0
37	NGTIVKTIT	Sequence	HLA-A01:01	0.045	0.007	0.094	0.044	50	HLA-A02:01	0.034	0.006	0.094	0.036	50	HLA-A03:01	0.038	0.001	0.094	0.038	50	HLA-A11:01	0.041	0.003	0.094	0.04	50	HLA-A24:02	0.009	0.004	0.094	0.017	50	HLA-A26:01	0.032	0.003	0.094	0.034	50	0
38	GTIVKTITN	Sequence	HLA-A01:01	0.053	0.025	0.046	0.048	50	HLA-A02:01	0.042	0.044	0.046	0.043	50	HLA-A03:01	0.06	0.023	0.046	0.053	50	HLA-A11:01	0.095	0.071	0.046	0.086	32	HLA-A24:02	0.017	0.004	0.046	0.018	50	HLA-A26:01	0.048	0.015	0.046	0.043	50	0
39	TIVKTITND	Sequence	HLA-A01:01	0.042	0.012	-0.012	0.032	50	HLA-A02:01	0.033	0.015	-0.012	0.026	50	HLA-A03:01	0.045	0.009	-0.012	0.034	50	HLA-A11:01	0.055	0.027	-0.012	0.044	50	HLA-A24:02	0.013	0.006	-0.012	0.009	50	HLA-A26:01	0.059	0.029	-0.012	0.047	50	0
40	IVKTITNDR	Sequence	HLA-A01:01	0.049	0.021	0.143	0.054	50	HLA-A02:01	0.04	0.005	0.143	0.045	50	HLA-A03:01	0.17	0.031	0.143	0.145	7	HLA-A11:01	0.217	0.163	0.143	0.201	7	HLA-A24:02	0.035	0.005	0.143	0.041	50	HLA-A26:01	0.068	0.021	0.143	0.068	32	0
41	VKTITNDRI	Sequence	HLA-A01:01	0.046	0.012	0.227	0.059	32	HLA-A02:01	0.036	0.02	0.227	0.053	50	HLA-A03:01	0.036	0.001	0.227	0.05	50	HLA-A11:01	0.041	0.004	0.227	0.054	50	HLA-A24:02	0.036	0.015	0.227	0.052	32	HLA-A26:01	0.03	0.003	0.227	0.045	50	0
42	KTITNDRIE	Sequence	HLA-A01:01	0.047	0.01	0.218	0.058	32	HLA-A02:01	0.037	0.007	0.218	0.05	50	HLA-A03:01	0.05	0.025	0.218	0.063	32	HLA-A11:01	0.061	0.031	0.218	0.072	32	HLA-A24:02	0.018	0.005	0.218	0.036	50	HLA-A26:01	0.044	0.017	0.218	0.057	32	0
43	TITNDRIEV	Sequence	HLA-A01:01	0.065	0.022	0.247	0.076	20	HLA-A02:01	0.222	0.183	0.247	0.218	9	HLA-A03:01	0.067	0.002	0.247	0.075	32	HLA-A11:01	0.086	0.008	0.247	0.09	20	HLA-A24:02	0.021	0.007	0.247	0.041	50	HLA-A26:01	0.066	0.006	0.247	0.074	20	0
44	ITNDRIEVT	Sequence	HLA-A01:01	0.078	0.02	0.305	0.091	15	HLA-A02:01	0.084	0.046	0.305	0.1	32	HLA-A03:01	0.056	0.007	0.305	0.073	32	HLA-A11:01	0.073	0.011	0.305	0.086	32	HLA-A24:02	0.019	0.011	0.305	0.046	50	HLA-A26:01	0.066	0.023	0.305	0.083	15	0
45	TNDRIEVTN	Sequence	HLA-A01:01	0.056	0.035	0.341	0.081	15	HLA-A02:01	0.03	0.012	0.341	0.058	50	HLA-A03:01	0.037	0.003	0.341	0.062	32	HLA-A11:01	0.045	0.005	0.341	0.068	32	HLA-A24:02	0.015	0.004	0.341	0.046	50	HLA-A26:01	0.03	0.003	0.341	0.057	32	0
46	NDRIEVTNA	Sequence	HLA-A01:01	0.051	0.006	0.316	0.07	32	HLA-A02:01	0.032	0.005	0.316	0.056	50	HLA-A03:01	0.033	0.002	0.316	0.056	50	HLA-A11:01	0.04	0.003	0.316	0.062	50	HLA-A24:02	0.01	0.003	0.316	0.039	50	HLA-A26:01	0.038	0.006	0.316	0.061	32	0
47	DRIEVTNAT	Sequence	HLA-A01:01	0.046	0.005	0.238	0.059	32	HLA-A02:01	0.039	0.007	0.238	0.054	50	HLA-A03:01	0.029	0.002	0.238	0.046	50	HLA-A11:01	0.037	0.004	0.238	0.052	50	HLA-A24:02	0.012	0.009	0.238	0.034	50	HLA-A26:01	0.072	0.021	0.238	0.08	15	0
48	RIEVTNATE	Sequence	HLA-A01:01	0.052	0.013	0.161	0.057	50	HLA-A02:01	0.033	0.01	0.161	0.042	50	HLA-A03:01	0.058	0.038	0.161	0.065	32	HLA-A11:01	0.06	0.038	0.161	0.067	32	HLA-A24:02	0.019	0.006	0.161	0.031	50	HLA-A26:01	0.036	0.004	0.161	0.043	50	0
49	IEVTNATEL	Sequence	HLA-A01:01	0.047	0.007	0.174	0.053	50	HLA-A02:01	0.066	0.021	0.174	0.07	32	HLA-A03:01	0.042	0.001	0.174	0.049	50	HLA-A11:01	0.044	0.003	0.174	0.05	50	HLA-A24:02	0.046	0.019	0.174	0.054	32	HLA-A26:01	0.047	0.007	0.174	0.053	50	0
50	EVTNATELV	Sequence	HLA-A01:01	0.088	0.027	0.159	0.085	15	HLA-A02:01	0.119	0.091	0.159	0.119	20	HLA-A03:01	0.051	0.003	0.159	0.054	50	HLA-A11:01	0.061	0.009	0.159	0.062	50	HLA-A24:02	0.043	0.022	0.159	0.051	32	HLA-A26:01	0.336	0.13	0.159	0.285	1.5	1
51	VTNATELVQ	Sequence	HLA-A01:01	0.102	0.039	0.184	0.1	9	HLA-A02:01	0.04	0.007	0.184	0.049	50	HLA-A03:01	0.091	0.227	0.184	0.122	9	HLA-A11:01	0.115	0.067	0.184	0.114	15	HLA-A24:02	0.019	0.006	0.184	0.033	50	HLA-A26:01	0.048	0.009	0.184	0.055	32	0
52	TNATELVQN	Sequence	HLA-A01:01	0.044	0.011	0.106	0.045	50	HLA-A02:01	0.03	0.008	0.106	0.034	50	HLA-A03:01	0.037	0.004	0.106	0.039	50	HLA-A11:01	0.047	0.008	0.106	0.047	50	HLA-A24:02	0.014	0.005	0.106	0.022	50	HLA-A26:01	0.036	0.011	0.106	0.039	50	0
53	NATELVQNS	Sequence	HLA-A01:01	0.05	0.009	0.04	0.042	50	HLA-A02:01	0.043	0.007	0.04	0.037	50	HLA-A03:01	0.034	0.002	0.04	0.029	50	HLA-A11:01	0.042	0.009	0.04	0.037	50	HLA-A24:02	0.011	0.007	0.04	0.013	50	HLA-A26:01	0.046	0.011	0.04	0.04	50	0
54	ATELVQNSS	Sequence	HLA-A01:01	0.106	0.011	-0.15	0.065	32	HLA-A02:01	0.042	0.006	-0.15	0.017	50	HLA-A03:01	0.045	0.008	-0.15	0.02	50	HLA-A11:01	0.076	0.045	-0.15	0.048	50	HLA-A24:02	0.014	0.004	-0.15	-0.004	50	HLA-A26:01	0.041	0.005	-0.15	0.016	50	0
55	TELVQNSSI	Sequence	HLA-A01:01	0.048	0.005	-0.317	0.005	50	HLA-A02:01	0.052	0.038	-0.317	0.013	50	HLA-A03:01	0.045	0.001	-0.317	0.002	50	HLA-A11:01	0.046	0.003	-0.317	0.003	50	HLA-A24:02	0.065	0.02	-0.317	0.02	50	HLA-A26:01	0.037	0.003	-0.317	-0.004	50	0
56	ELVQNSSIG	Sequence	HLA-A01:01	0.045	0.007	-0.327	0.002	50	HLA-A02:01	0.035	0.014	-0.327	-0.005	50	HLA-A03:01	0.04	0.008	-0.327	-0.002	50	HLA-A11:01	0.041	0.003	-0.327	-0.002	50	HLA-A24:02	0.015	0.005	-0.327	-0.021	50	HLA-A26:01	0.091	0.05	-0.327	0.043	50	0
57	LVQNSSIGE	Sequence	HLA-A01:01	0.052	0.015	-0.229	0.018	50	HLA-A02:01	0.043	0.012	-0.229	0.011	50	HLA-A03:01	0.069	0.021	-0.229	0.032	50	HLA-A11:01	0.087	0.114	-0.229	0.06	50	HLA-A24:02	0.013	0.005	-0.229	-0.012	50	HLA-A26:01	0.05	0.012	-0.229	0.016	50	0
58	VQNSSIGEI	Sequence	HLA-A01:01	0.057	0.008	-0.117	0.032	50	HLA-A02:01	0.242	0.045	-0.117	0.175	15	HLA-A03:01	0.068	0.004	-0.117	0.039	50	HLA-A11:01	0.068	0.005	-0.117	0.039	50	HLA-A24:02	0.102	0.02	-0.117	0.067	32	HLA-A26:01	0.054	0.005	-0.117	0.029	50	0
59	QNSSIGEIC	Sequence	HLA-A01:01	0.051	0.012	0.104	0.05	50	HLA-A02:01	0.032	0.009	0.104	0.036	50	HLA-A03:01	0.039	0.002	0.104	0.04	50	HLA-A11:01	0.043	0.003	0.104	0.043	50	HLA-A24:02	0.015	0.008	0.104	0.023	50	HLA-A26:01	0.035	0.005	0.104	0.037	50	0
60	NSSIGEICD	Sequence	HLA-A01:01	0.062	0.017	0.288	0.077	20	HLA-A02:01	0.034	0.005	0.288	0.055	50	HLA-A03:01	0.036	0.003	0.288	0.056	50	HLA-A11:01	0.043	0.008	0.288	0.062	50	HLA-A24:02	0.009	0.003	0.288	0.036	50	HLA-A26:01	0.029	0.003	0.288	0.051	50	0
61	SSIGEICDS	Sequence	HLA-A01:01	0.055	0.006	0.268	0.068	32	HLA-A02:01	0.048	0.009	0.268	0.064	50	HLA-A03:01	0.042	0.002	0.268	0.058	50	HLA-A11:01	0.069	0.014	0.268	0.08	32	HLA-A24:02	0.015	0.004	0.268	0.039	50	HLA-A26:01	0.065	0.012	0.268	0.077	20	0
62	SIGEICDSP	Sequence	HLA-A01:01	0.048	0.01	0.113	0.048	50	HLA-A02:01	0.064	0.067	0.113	0.069	32	HLA-A03:01	0.04	0.012	0.113	0.043	50	HLA-A11:01	0.052	0.406	0.113	0.115	15	HLA-A24:02	0.019	0.005	0.113	0.026	50	HLA-A26:01	0.038	0.009	0.113	0.041	50	0
63	IGEICDSPH	Sequence	HLA-A01:01	0.061	0.031	-0.011	0.049	50	HLA-A02:01	0.034	0.005	-0.011	0.025	50	HLA-A03:01	0.047	0.003	-0.011	0.034	50	HLA-A11:01	0.055	0.007	-0.011	0.041	50	HLA-A24:02	0.011	0.003	-0.011	0.008	50	HLA-A26:01	0.036	0.003	-0.011	0.026	50	0
64	GEICDSPHQ	Sequence	HLA-A01:01	0.04	0.005	-0.136	0.017	50	HLA-A02:01	0.036	0.01	-0.136	0.015	50	HLA-A03:01	0.032	0.012	-0.136	0.012	50	HLA-A11:01	0.038	0.012	-0.136	0.016	50	HLA-A24:02	0.009	0.004	-0.136	-0.006	50	HLA-A26:01	0.037	0.012	-0.136	0.016	50	0
65	EICDSPHQI	Sequence	HLA-A01:01	0.066	0.012	-0.207	0.03	50	HLA-A02:01	0.107	0.051	-0.207	0.067	32	HLA-A03:01	0.041	0.003	-0.207	0.01	50	HLA-A11:01	0.056	0.038	-0.207	0.027	50	HLA-A24:02	0.058	0.048	-0.207	0.03	50	HLA-A26:01	0.098	0.056	-0.207	0.061	32	0
66	ICDSPHQIL	Sequence	HLA-A01:01	0.08	0.068	-0.16	0.054	50	HLA-A02:01	0.066	0.017	-0.16	0.036	50	HLA-A03:01	0.044	0.001	-0.16	0.017	50	HLA-A11:01	0.048	0.003	-0.16	0.02	50	HLA-A24:02	0.069	0.006	-0.16	0.036	50	HLA-A26:01	0.034	0.003	-0.16	0.01	50	0
67	CDSPHQILD	Sequence	HLA-A01:01	0.053	0.022	-0.037	0.039	50	HLA-A02:01	0.031	0.008	-0.037	0.021	50	HLA-A03:01	0.048	0.008	-0.037	0.033	50	HLA-A11:01	0.043	0.019	-0.037	0.031	50	HLA-A24:02	0.013	0.015	-0.037	0.008	50	HLA-A26:01	0.028	0.005	-0.037	0.018	50	0
68	DSPHQILDG	Sequence	HLA-A01:01	0.05	0.018	0.045	0.044	50	HLA-A02:01	0.031	0.004	0.045	0.028	50	HLA-A03:01	0.035	0.001	0.045	0.031	50	HLA-A11:01	0.04	0.004	0.045	0.035	50	HLA-A24:02	0.014	0.004	0.045	0.015	50	HLA-A26:01	0.044	0.008	0.045	0.038	50	0
69	SPHQILDGE	Sequence	HLA-A01:01	0.046	0.006	0.052	0.04	50	HLA-A02:01	0.029	0.006	0.052	0.028	50	HLA-A03:01	0.034	0.003	0.052	0.031	50	HLA-A11:01	0.041	0.005	0.052	0.036	50	HLA-A24:02	0.009	0.004	0.052	0.012	50	HLA-A26:01	0.05	0.007	0.052	0.043	50	0
70	PHQILDGEN	Sequence	HLA-A01:01	0.04	0.005	0.194	0.05	50	HLA-A02:01	0.024	0.004	0.194	0.038	50	HLA-A03:01	0.028	0.001	0.194	0.04	50	HLA-A11:01	0.035	0.003	0.194	0.046	50	HLA-A24:02	0.008	0.004	0.194	0.026	50	HLA-A26:01	0.027	0.004	0.194	0.04	50	0
71	HQILDGENC	Sequence	HLA-A01:01	0.042	0.005	0.166	0.048	50	HLA-A02:01	0.05	0.016	0.166	0.056	50	HLA-A03:01	0.035	0.001	0.166	0.043	50	HLA-A11:01	0.04	0.003	0.166	0.047	50	HLA-A24:02	0.016	0.007	0.166	0.03	50	HLA-A26:01	0.038	0.006	0.166	0.046	50	0
72	QILDGENCT	Sequence	HLA-A01:01	0.048	0.006	0.109	0.047	50	HLA-A02:01	0.09	0.052	0.109	0.086	32	HLA-A03:01	0.036	0.003	0.109	0.038	50	HLA-A11:01	0.047	0.027	0.109	0.05	50	HLA-A24:02	0.011	0.005	0.109	0.02	50	HLA-A26:01	0.036	0.006	0.109	0.038	50	0
73	ILDGENCTL	Sequence	HLA-A01:01	0.124	0.016	0.11	0.105	8	HLA-A02:01	0.545	0.729	0.11	0.531	2	HLA-A03:01	0.057	0.002	0.11	0.054	50	HLA-A11:01	0.051	0.003	0.11	0.049	50	HLA-A24:02	0.069	0.009	0.11	0.064	32	HLA-A26:01	0.045	0.003	0.11	0.045	50	1
74	LDGENCTLI	Sequence	HLA-A01:01	0.062	0.012	0.081	0.056	50	HLA-A02:01	0.06	0.08	0.081	0.065	32	HLA-A03:01	0.044	0.002	0.081	0.041	50	HLA-A11:01	0.043	0.005	0.081	0.041	50	HLA-A24:02	0.086	0.048	0.081	0.079	20	HLA-A26:01	0.04	0.005	0.081	0.039	50	0
75	DGENCTLID	Sequence	HLA-A01:01	0.048	0.037	0.078	0.049	50	HLA-A02:01	0.025	0.004	0.078	0.027	50	HLA-A03:01	0.036	0.002	0.078	0.035	50	HLA-A11:01	0.038	0.005	0.078	0.037	50	HLA-A24:02	0.009	0.003	0.078	0.015	50	HLA-A26:01	0.032	0.004	0.078	0.032	50	0
76	GENCTLIDA	Sequence	HLA-A01:01	0.051	0.006	0.096	0.048	50	HLA-A02:01	0.055	0.019	0.096	0.053	50	HLA-A03:01	0.043	0.006	0.096	0.042	50	HLA-A11:01	0.049	0.006	0.096	0.047	50	HLA-A24:02	0.012	0.003	0.096	0.019	50	HLA-A26:01	0.036	0.003	0.096	0.037	50	0
77	ENCTLIDAL	Sequence	HLA-A01:01	0.057	0.005	0.178	0.061	32	HLA-A02:01	0.035	0.007	0.178	0.045	50	HLA-A03:01	0.037	0.001	0.178	0.045	50	HLA-A11:01	0.044	0.003	0.178	0.051	50	HLA-A24:02	0.022	0.009	0.178	0.036	50	HLA-A26:01	0.085	0.057	0.178	0.09	15	0
78	NCTLIDALL	Sequence	HLA-A01:01	0.063	0.007	0.178	0.066	32	HLA-A02:01	0.075	0.028	0.178	0.078	32	HLA-A03:01	0.038	0.001	0.178	0.046	50	HLA-A11:01	0.043	0.003	0.178	0.05	50	HLA-A24:02	0.052	0.026	0.178	0.06	32	HLA-A26:01	0.045	0.005	0.178	0.052	50	0
79	CTLIDALLG	Sequence	HLA-A01:01	0.092	0.047	0.173	0.093	15	HLA-A02:01	0.06	0.007	0.173	0.063	50	HLA-A03:01	0.069	0.005	0.173	0.069	32	HLA-A11:01	0.097	0.016	0.173	0.092	20	HLA-A24:02	0.036	0.01	0.173	0.046	50	HLA-A26:01	0.04	0.01	0.173	0.049	50	0
80	TLIDALLGD	Sequence	HLA-A01:01	0.053	0.008	0.104	0.051	50	HLA-A02:01	0.158	0.206	0.104	0.16	15	HLA-A03:01	0.059	0.026	0.104	0.058	50	HLA-A11:01	0.064	0.02	0.104	0.061	50	HLA-A24:02	0.018	0.007	0.104	0.025	50	HLA-A26:01	0.08	0.015	0.104	0.072	20	0
81	LIDALLGDP	Sequence	HLA-A01:01	0.077	0.063	0.067	0.074	20	HLA-A02:01	0.061	0.012	0.067	0.054	50	HLA-A03:01	0.044	0.003	0.067	0.04	50	HLA-A11:01	0.045	0.013	0.067	0.042	50	HLA-A24:02	0.011	0.003	0.067	0.015	50	HLA-A26:01	0.042	0.008	0.067	0.039	50	0
82	IDALLGDPQ	Sequence	HLA-A01:01	0.045	0.011	0.035	0.039	50	HLA-A02:01	0.029	0.005	0.035	0.026	50	HLA-A03:01	0.032	0.003	0.035	0.028	50	HLA-A11:01	0.038	0.015	0.035	0.034	50	HLA-A24:02	0.015	0.007	0.035	0.016	50	HLA-A26:01	0.038	0.004	0.035	0.032	50	0
83	DALLGDPQC	Sequence	HLA-A01:01	0.042	0.006	-0.038	0.028	50	HLA-A02:01	0.034	0.007	-0.038	0.022	50	HLA-A03:01	0.033	0.001	-0.038	0.021	50	HLA-A11:01	0.038	0.003	-0.038	0.025	50	HLA-A24:02	0.01	0.005	-0.038	0.004	50	HLA-A26:01	0.036	0.005	-0.038	0.024	50	0
84	ALLGDPQCD	Sequence	HLA-A01:01	0.043	0.004	-0.088	0.024	50	HLA-A02:01	0.058	0.168	-0.088	0.061	50	HLA-A03:01	0.041	0.03	-0.088	0.026	50	HLA-A11:01	0.043	0.017	-0.088	0.026	50	HLA-A24:02	0.014	0.004	-0.088	0.002	50	HLA-A26:01	0.031	0.004	-0.088	0.015	50	0
85	LLGDPQCDG	Sequence	HLA-A01:01	0.049	0.006	-0.119	0.025	50	HLA-A02:01	0.071	0.026	-0.119	0.045	50	HLA-A03:01	0.04	0.004	-0.119	0.018	50	HLA-A11:01	0.042	0.011	-0.119	0.021	50	HLA-A24:02	0.011	0.004	-0.119	-0.003	50	HLA-A26:01	0.029	0.004	-0.119	0.01	50	0
86	LGDPQCDGF	Sequence	HLA-A01:01	0.111	0.063	-0.129	0.079	20	HLA-A02:01	0.047	0.006	-0.129	0.023	50	HLA-A03:01	0.041	0.001	-0.129	0.018	50	HLA-A11:01	0.046	0.003	-0.129	0.022	50	HLA-A24:02	0.043	0.011	-0.129	0.021	50	HLA-A26:01	0.039	0.004	-0.129	0.017	50	0
87	GDPQCDGFQ	Sequence	HLA-A01:01	0.042	0.005	-0.055	0.026	50	HLA-A02:01	0.026	0.005	-0.055	0.015	50	HLA-A03:01	0.03	0.003	-0.055	0.017	50	HLA-A11:01	0.037	0.007	-0.055	0.023	50	HLA-A24:02	0.011	0.003	-0.055	0.003	50	HLA-A26:01	0.039	0.004	-0.055	0.024	50	0
88	DPQCDGFQN	Sequence	HLA-A01:01	0.043	0.006	-0.007	0.032	50	HLA-A02:01	0.03	0.004	-0.007	0.022	50	HLA-A03:01	0.031	0.001	-0.007	0.022	50	HLA-A11:01	0.037	0.003	-0.007	0.027	50	HLA-A24:02	0.01	0.007	-0.007	0.008	50	HLA-A26:01	0.032	0.007	-0.007	0.024	50	0
89	PQCDGFQNK	Sequence	HLA-A01:01	0.044	0.006	0.046	0.038	50	HLA-A02:01	0.035	0.005	0.046	0.031	50	HLA-A03:01	0.107	0.233	0.046	0.121	10	HLA-A11:01	0.22	0.536	0.046	0.253	5	HLA-A24:02	0.023	0.004	0.046	0.022	50	HLA-A26:01	0.037	0.004	0.046	0.033	50	0
90	QCDGFQNKK	Sequence	HLA-A01:01	0.071	0.032	-0.085	0.049	50	HLA-A02:01	0.029	0.006	-0.085	0.014	50	HLA-A03:01	0.104	0.067	-0.085	0.079	20	HLA-A11:01	0.126	0.395	-0.085	0.148	10	HLA-A24:02	0.013	0.004	-0.085	0.002	50	HLA-A26:01	0.029	0.005	-0.085	0.014	50	0
91	CDGFQNKKW	Sequence	HLA-A01:01	0.046	0.006	-0.298	0.005	50	HLA-A02:01	0.03	0.005	-0.298	-0.007	50	HLA-A03:01	0.039	0.001	-0.298	-0.001	50	HLA-A11:01	0.04	0.003	-0.298	0	50	HLA-A24:02	0.045	0.005	-0.298	0.004	50	HLA-A26:01	0.029	0.004	-0.298	-0.008	50	0
92	DGFQNKKWD	Sequence	HLA-A01:01	0.037	0.006	-0.34	-0.006	50	HLA-A02:01	0.022	0.004	-0.34	-0.017	50	HLA-A03:01	0.029	0.002	-0.34	-0.012	50	HLA-A11:01	0.035	0.003	-0.34	-0.008	50	HLA-A24:02	0.006	0.004	-0.34	-0.029	50	HLA-A26:01	0.027	0.004	-0.34	-0.013	50	0
93	GFQNKKWDL	Sequence	HLA-A01:01	0.05	0.005	-0.257	0.012	50	HLA-A02:01	0.06	0.015	-0.257	0.021	50	HLA-A03:01	0.046	0.001	-0.257	0.009	50	HLA-A11:01	0.05	0.003	-0.257	0.012	50	HLA-A24:02	0.198	0.028	-0.257	0.125	9	HLA-A26:01	0.033	0.003	-0.257	-0.001	50	0
94	FQNKKWDLF	Sequence	HLA-A01:01	0.103	0.012	-0.208	0.057	50	HLA-A02:01	0.14	0.012	-0.208	0.085	32	HLA-A03:01	0.063	0.001	-0.208	0.026	50	HLA-A11:01	0.058	0.004	-0.208	0.023	50	HLA-A24:02	0.361	0.12	-0.208	0.266	3	HLA-A26:01	0.12	0.006	-0.208	0.069	20	0
95	QNKKWDLFV	Sequence	HLA-A01:01	0.075	0.01	0.009	0.058	32	HLA-A02:01	0.057	0.022	0.009	0.047	50	HLA-A03:01	0.056	0.002	0.009	0.043	50	HLA-A11:01	0.061	0.004	0.009	0.047	50	HLA-A24:02	0.046	0.006	0.009	0.036	50	HLA-A26:01	0.059	0.007	0.009	0.046	50	0
96	NKKWDLFVE	Sequence	HLA-A01:01	0.042	0.005	0.287	0.061	32	HLA-A02:01	0.034	0.005	0.287	0.055	50	HLA-A03:01	0.035	0.001	0.287	0.055	50	HLA-A11:01	0.04	0.003	0.287	0.059	50	HLA-A24:02	0.011	0.006	0.287	0.038	50	HLA-A26:01	0.036	0.005	0.287	0.056	32	0
97	KKWDLFVER	Sequence	HLA-A01:01	0.043	0.006	0.287	0.061	32	HLA-A02:01	0.065	0.02	0.287	0.08	32	HLA-A03:01	0.093	0.025	0.287	0.102	15	HLA-A11:01	0.114	0.123	0.287	0.133	15	HLA-A24:02	0.026	0.007	0.287	0.049	50	HLA-A26:01	0.033	0.004	0.287	0.054	50	0
98	KWDLFVERS	Sequence	HLA-A01:01	0.056	0.034	0.264	0.073	20	HLA-A02:01	0.054	0.015	0.264	0.069	32	HLA-A03:01	0.043	0.002	0.264	0.059	50	HLA-A11:01	0.056	0.004	0.264	0.068	32	HLA-A24:02	0.048	0.007	0.264	0.063	32	HLA-A26:01	0.027	0.003	0.264	0.047	50	0
99	WDLFVERSK	Sequence	HLA-A01:01	0.045	0.004	0.196	0.054	50	HLA-A02:01	0.036	0.005	0.196	0.047	50	HLA-A03:01	0.08	0.007	0.196	0.08	20	HLA-A11:01	0.083	0.041	0.196	0.088	20	HLA-A24:02	0.019	0.003	0.196	0.034	50	HLA-A26:01	0.035	0.004	0.196	0.046	50	0
100	DLFVERSKA	Sequence	HLA-A01:01	0.051	0.005	-0.04	0.035	50	HLA-A02:01	0.058	0.032	-0.04	0.044	50	HLA-A03:01	0.045	0.003	-0.04	0.03	50	HLA-A11:01	0.048	0.005	-0.04	0.032	50	HLA-A24:02	0.011	0.003	-0.04	0.005	50	HLA-A26:01	0.064	0.006	-0.04	0.044	50	0
101	LFVERSKAY	Sequence	HLA-A01:01	0.083	0.041	-0.15	0.053	50	HLA-A02:01	0.045	0.005	-0.15	0.019	50	HLA-A03:01	0.081	0.001	-0.15	0.045	50	HLA-A11:01	0.068	0.003	-0.15	0.036	50	HLA-A24:02	0.064	0.023	-0.15	0.036	50	HLA-A26:01	0.168	0.066	-0.15	0.12	7	0
102	FVERSKAYS	Sequence	HLA-A01:01	0.076	0.032	-0.249	0.036	50	HLA-A02:01	0.055	0.012	-0.249	0.018	50	HLA-A03:01	0.051	0.005	-0.249	0.014	50	HLA-A11:01	0.065	0.018	-0.249	0.026	50	HLA-A24:02	0.014	0.005	-0.249	-0.014	50	HLA-A26:01	0.049	0.012	-0.249	0.013	50	0
103	VERSKAYSN	Sequence	HLA-A01:01	0.042	0.006	-0.423	-0.01	50	HLA-A02:01	0.03	0.005	-0.423	-0.019	50	HLA-A03:01	0.036	0.009	-0.423	-0.014	50	HLA-A11:01	0.04	0.004	-0.423	-0.012	50	HLA-A24:02	0.013	0.005	-0.423	-0.032	50	HLA-A26:01	0.028	0.003	-0.423	-0.021	50	0
104	ERSKAYSNC	Sequence	HLA-A01:01	0.043	0.005	-0.379	-0.005	50	HLA-A02:01	0.026	0.007	-0.379	-0.018	50	HLA-A03:01	0.036	0.002	-0.379	-0.011	50	HLA-A11:01	0.039	0.002	-0.379	-0.009	50	HLA-A24:02	0.014	0.01	-0.379	-0.026	50	HLA-A26:01	0.05	0.024	-0.379	0.003	50	0
105	RSKAYSNCY	Sequence	HLA-A01:01	0.201	0.064	-0.227	0.136	5	HLA-A02:01	0.043	0.005	-0.227	0.01	50	HLA-A03:01	0.289	0.031	-0.227	0.196	5	HLA-A11:01	0.303	0.028	-0.227	0.206	7	HLA-A24:02	0.054	0.006	-0.227	0.018	50	HLA-A26:01	0.093	0.015	-0.227	0.049	50	0
106	SKAYSNCYP	Sequence	HLA-A01:01	0.043	0.014	-0.206	0.013	50	HLA-A02:01	0.035	0.013	-0.206	0.007	50	HLA-A03:01	0.038	0.005	-0.206	0.008	50	HLA-A11:01	0.044	0.036	-0.206	0.018	50	HLA-A24:02	0.009	0.008	-0.206	-0.013	50	HLA-A26:01	0.032	0.009	-0.206	0.005	50	0
107	KAYSNCYPY	Sequence	HLA-A01:01	0.181	0.031	-0.234	0.115	7	HLA-A02:01	0.117	0.012	-0.234	0.065	32	HLA-A03:01	0.491	0.083	-0.234	0.353	1.5	HLA-A11:01	0.585	0.225	-0.234	0.445	2	HLA-A24:02	0.157	0.013	-0.234	0.095	15	HLA-A26:01	0.116	0.01	-0.234	0.064	32	2
108	AYSNCYPYD	Sequence	HLA-A01:01	0.041	0.009	-0.128	0.019	50	HLA-A02:01	0.035	0.026	-0.128	0.017	50	HLA-A03:01	0.043	0.004	-0.128	0.02	50	HLA-A11:01	0.055	0.012	-0.128	0.03	50	HLA-A24:02	0.148	0.195	-0.128	0.128	9	HLA-A26:01	0.032	0.006	-0.128	0.012	50	0
109	YSNCYPYDV	Sequence	HLA-A01:01	0.276	0.085	-0.061	0.212	2	HLA-A02:01	0.419	0.163	-0.061	0.33	5	HLA-A03:01	0.066	0.002	-0.061	0.043	50	HLA-A11:01	0.09	0.007	-0.061	0.062	50	HLA-A24:02	0.085	0.015	-0.061	0.059	32	HLA-A26:01	0.054	0.004	-0.061	0.035	50	1
110	SNCYPYDVP	Sequence	HLA-A01:01	0.041	0.005	0.007	0.032	50	HLA-A02:01	0.029	0.005	0.007	0.023	50	HLA-A03:01	0.036	0.003	0.007	0.028	50	HLA-A11:01	0.046	0.311	0.007	0.084	32	HLA-A24:02	0.012	0.006	0.007	0.011	50	HLA-A26:01	0.031	0.004	0.007	0.024	50	0
111	NCYPYDVPD	Sequence	HLA-A01:01	0.045	0.008	0.033	0.038	50	HLA-A02:01	0.037	0.015	0.033	0.033	50	HLA-A03:01	0.033	0.032	0.033	0.033	50	HLA-A11:01	0.041	0.051	0.033	0.042	50	HLA-A24:02	0.011	0.004	0.033	0.012	50	HLA-A26:01	0.028	0.004	0.033	0.025	50	0
112	CYPYDVPDY	Sequence	HLA-A01:01	0.072	0.043	0.057	0.066	32	HLA-A02:01	0.038	0.004	0.057	0.034	50	HLA-A03:01	0.052	0.001	0.057	0.044	50	HLA-A11:01	0.064	0.003	0.057	0.054	50	HLA-A24:02	0.218	0.12	0.057	0.186	5	HLA-A26:01	0.069	0.019	0.057	0.06	32	0
113	YPYDVPDYA	Sequence	HLA-A01:01	0.075	0.008	0.067	0.063	32	HLA-A02:01	0.166	0.072	0.067	0.141	15	HLA-A03:01	0.043	0.003	0.067	0.039	50	HLA-A11:01	0.055	0.01	0.067	0.049	50	HLA-A24:02	0.018	0.009	0.067	0.021	50	HLA-A26:01	0.067	0.004	0.067	0.057	32	0
114	PYDVPDYAS	Sequence	HLA-A01:01	0.05	0.013	0.079	0.047	50	HLA-A02:01	0.032	0.005	0.079	0.032	50	HLA-A03:01	0.029	0.001	0.079	0.03	50	HLA-A11:01	0.038	0.003	0.079	0.036	50	HLA-A24:02	0.039	0.011	0.079	0.039	50	HLA-A26:01	0.025	0.003	0.079	0.027	50	0
115	YDVPDYASL	Sequence	HLA-A01:01	0.058	0.005	-0.043	0.039	50	HLA-A02:01	0.094	0.03	-0.043	0.07	32	HLA-A03:01	0.041	0.001	-0.043	0.026	50	HLA-A11:01	0.045	0.003	-0.043	0.029	50	HLA-A24:02	0.095	0.064	-0.043	0.076	20	HLA-A26:01	0.099	0.023	-0.043	0.073	20	0
116	DVPDYASLR	Sequence	HLA-A01:01	0.056	0.038	-0.094	0.038	50	HLA-A02:01	0.038	0.005	-0.094	0.02	50	HLA-A03:01	0.073	0.011	-0.094	0.046	50	HLA-A11:01	0.146	0.087	-0.094	0.113	15	HLA-A24:02	0.029	0.013	-0.094	0.014	50	HLA-A26:01	0.212	0.056	-0.094	0.156	5	0
117	VPDYASLRS	Sequence	HLA-A01:01	0.077	0.1	-0.093	0.064	32	HLA-A02:01	0.044	0.007	-0.093	0.024	50	HLA-A03:01	0.043	0.003	-0.093	0.023	50	HLA-A11:01	0.046	0.004	-0.093	0.025	50	HLA-A24:02	0.014	0.004	-0.093	0.002	50	HLA-A26:01	0.037	0.003	-0.093	0.019	50	0
118	PDYASLRSL	Sequence	HLA-A01:01	0.045	0.004	-0.186	0.015	50	HLA-A02:01	0.036	0.014	-0.186	0.01	50	HLA-A03:01	0.045	0.002	-0.186	0.015	50	HLA-A11:01	0.042	0.003	-0.186	0.013	50	HLA-A24:02	0.033	0.005	-0.186	0.007	50	HLA-A26:01	0.041	0.008	-0.186	0.013	50	0
119	DYASLRSLV	Sequence	HLA-A01:01	0.065	0.01	-0.262	0.024	50	HLA-A02:01	0.044	0.008	-0.262	0.008	50	HLA-A03:01	0.045	0.001	-0.262	0.007	50	HLA-A11:01	0.05	0.003	-0.262	0.011	50	HLA-A24:02	0.241	0.384	-0.262	0.214	4	HLA-A26:01	0.082	0.007	-0.262	0.036	50	0
120	YASLRSLVA	Sequence	HLA-A01:01	0.15	0.012	-0.155	0.097	10	HLA-A02:01	0.157	0.019	-0.155	0.104	20	HLA-A03:01	0.078	0.002	-0.155	0.043	50	HLA-A11:01	0.072	0.004	-0.155	0.038	50	HLA-A24:02	0.035	0.007	-0.155	0.012	50	HLA-A26:01	0.068	0.005	-0.155	0.036	50	0
121	ASLRSLVAS	Sequence	HLA-A01:01	0.056	0.006	-0.065	0.036	50	HLA-A02:01	0.071	0.013	-0.065	0.048	50	HLA-A03:01	0.075	0.016	-0.065	0.052	50	HLA-A11:01	0.137	0.106	-0.065	0.112	15	HLA-A24:02	0.022	0.004	-0.065	0.01	50	HLA-A26:01	0.046	0.004	-0.065	0.028	50	0
122	SLRSLVASS	Sequence	HLA-A01:01	0.051	0.005	-0.185	0.02	50	HLA-A02:01	0.158	0.022	-0.185	0.102	20	HLA-A03:01	0.106	0.013	-0.185	0.062	32	HLA-A11:01	0.074	0.006	-0.185	0.037	50	HLA-A24:02	0.018	0.004	-0.185	-0.005	50	HLA-A26:01	0.064	0.008	-0.185	0.03	50	0
123	LRSLVASSG	Sequence	HLA-A01:01	0.046	0.006	-0.224	0.013	50	HLA-A02:01	0.037	0.006	-0.224	0.006	50	HLA-A03:01	0.039	0.002	-0.224	0.007	50	HLA-A11:01	0.044	0.003	-0.224	0.011	50	HLA-A24:02	0.013	0.007	-0.224	-0.012	50	HLA-A26:01	0.035	0.003	-0.224	0.004	50	0
124	RSLVASSGT	Sequence	HLA-A01:01	0.051	0.005	-0.2	0.019	50	HLA-A02:01	0.069	0.017	-0.2	0.034	50	HLA-A03:01	0.08	0.014	-0.2	0.041	50	HLA-A11:01	0.079	0.013	-0.2	0.041	50	HLA-A24:02	0.022	0.006	-0.2	-0.003	50	HLA-A26:01	0.043	0.003	-0.2	0.012	50	0
125	SLVASSGTL	Sequence	HLA-A01:01	0.056	0.004	-0.213	0.021	50	HLA-A02:01	0.38	0.162	-0.213	0.286	7	HLA-A03:01	0.095	0.002	-0.213	0.049	50	HLA-A11:01	0.064	0.004	-0.213	0.027	50	HLA-A24:02	0.077	0.013	-0.213	0.038	50	HLA-A26:01	0.132	0.013	-0.213	0.078	15	0
126	LVASSGTLE	Sequence	HLA-A01:01	0.062	0.042	-0.257	0.027	50	HLA-A02:01	0.04	0.007	-0.257	0.005	50	HLA-A03:01	0.076	0.038	-0.257	0.037	50	HLA-A11:01	0.086	0.086	-0.257	0.052	50	HLA-A24:02	0.022	0.013	-0.257	-0.007	50	HLA-A26:01	0.07	0.025	-0.257	0.03	50	0
127	VASSGTLEF	Sequence	HLA-A01:01	0.163	0.05	-0.101	0.119	6	HLA-A02:01	0.089	0.006	-0.101	0.057	50	HLA-A03:01	0.094	0.004	-0.101	0.06	50	HLA-A11:01	0.099	0.006	-0.101	0.064	50	HLA-A24:02	0.256	0.077	-0.101	0.192	5	HLA-A26:01	0.098	0.007	-0.101	0.064	32	0
128	ASSGTLEFN	Sequence	HLA-A01:01	0.07	0.011	0.161	0.07	32	HLA-A02:01	0.038	0.018	0.161	0.047	50	HLA-A03:01	0.053	0.032	0.161	0.06	50	HLA-A11:01	0.087	0.093	0.161	0.095	20	HLA-A24:02	0.018	0.005	0.161	0.03	50	HLA-A26:01	0.043	0.006	0.161	0.049	50	0
129	SSGTLEFNN	Sequence	HLA-A01:01	0.057	0.008	0.229	0.066	32	HLA-A02:01	0.036	0.006	0.229	0.051	50	HLA-A03:01	0.048	0.002	0.229	0.059	50	HLA-A11:01	0.091	0.022	0.229	0.094	20	HLA-A24:02	0.017	0.004	0.229	0.036	50	HLA-A26:01	0.029	0.003	0.229	0.045	50	0
130	SGTLEFNNE	Sequence	HLA-A01:01	0.044	0.005	0.2	0.053	50	HLA-A02:01	0.025	0.004	0.2	0.039	50	HLA-A03:01	0.035	0.002	0.2	0.046	50	HLA-A11:01	0.047	0.006	0.2	0.056	50	HLA-A24:02	0.013	0.005	0.2	0.03	50	HLA-A26:01	0.032	0.003	0.2	0.044	50	0
131	GTLEFNNES	Sequence	HLA-A01:01	0.065	0.011	0.258	0.076	20	HLA-A02:01	0.104	0.016	0.258	0.105	20	HLA-A03:01	0.049	0.02	0.258	0.065	32	HLA-A11:01	0.104	0.217	0.258	0.137	15	HLA-A24:02	0.017	0.007	0.258	0.04	50	HLA-A26:01	0.04	0.009	0.258	0.057	32	0
132	TLEFNNESF	Sequence	HLA-A01:01	0.116	0.026	0.126	0.103	9	HLA-A02:01	0.088	0.009	0.126	0.079	32	HLA-A03:01	0.055	0.002	0.126	0.054	50	HLA-A11:01	0.062	0.003	0.126	0.059	50	HLA-A24:02	0.189	0.016	0.126	0.155	7	HLA-A26:01	0.078	0.004	0.126	0.071	20	0
133	LEFNNESFN	Sequence	HLA-A01:01	0.043	0.006	0.048	0.038	50	HLA-A02:01	0.033	0.018	0.048	0.032	50	HLA-A03:01	0.041	0.024	0.048	0.039	50	HLA-A11:01	0.043	0.018	0.048	0.039	50	HLA-A24:02	0.012	0.006	0.048	0.015	50	HLA-A26:01	0.033	0.003	0.048	0.03	50	0
134	EFNNESFNW	Sequence	HLA-A01:01	0.058	0.006	0.028	0.047	50	HLA-A02:01	0.036	0.005	0.028	0.03	50	HLA-A03:01	0.041	0.001	0.028	0.033	50	HLA-A11:01	0.049	0.003	0.028	0.04	50	HLA-A24:02	0.216	0.129	0.028	0.183	5	HLA-A26:01	0.059	0.007	0.028	0.048	50	0
135	FNNESFNWT	Sequence	HLA-A01:01	0.072	0.013	0.172	0.073	20	HLA-A02:01	0.08	0.011	0.172	0.078	32	HLA-A03:01	0.043	0.002	0.172	0.049	50	HLA-A11:01	0.049	0.006	0.172	0.054	50	HLA-A24:02	0.018	0.011	0.172	0.032	50	HLA-A26:01	0.063	0.005	0.172	0.065	32	0
136	NNESFNWTG	Sequence	HLA-A01:01	0.061	0.015	0.184	0.066	32	HLA-A02:01	0.038	0.007	0.184	0.048	50	HLA-A03:01	0.034	0.001	0.184	0.044	50	HLA-A11:01	0.043	0.006	0.184	0.051	50	HLA-A24:02	0.022	0.007	0.184	0.036	50	HLA-A26:01	0.03	0.003	0.184	0.041	50	0
137	NESFNWTGV	Sequence	HLA-A01:01	0.061	0.007	0.319	0.078	20	HLA-A02:01	0.085	0.014	0.319	0.097	32	HLA-A03:01	0.045	0.001	0.319	0.065	32	HLA-A11:01	0.046	0.003	0.319	0.066	32	HLA-A24:02	0.04	0.007	0.319	0.063	32	HLA-A26:01	0.06	0.004	0.319	0.077	20	0
138	ESFNWTGVT	Sequence	HLA-A01:01	0.076	0.006	0.336	0.091	15	HLA-A02:01	0.051	0.007	0.336	0.072	32	HLA-A03:01	0.054	0.01	0.336	0.075	32	HLA-A11:01	0.061	0.013	0.336	0.081	32	HLA-A24:02	0.018	0.005	0.336	0.048	50	HLA-A26:01	0.186	0.014	0.336	0.173	4	0
139	SFNWTGVTQ	Sequence	HLA-A01:01	0.051	0.007	0.348	0.074	20	HLA-A02:01	0.034	0.008	0.348	0.061	50	HLA-A03:01	0.058	0.004	0.348	0.078	20	HLA-A11:01	0.069	0.005	0.348	0.087	32	HLA-A24:02	0.059	0.05	0.348	0.086	20	HLA-A26:01	0.043	0.003	0.348	0.067	32	0
140	FNWTGVTQN	Sequence	HLA-A01:01	0.048	0.007	0.148	0.051	50	HLA-A02:01	0.056	0.017	0.148	0.059	50	HLA-A03:01	0.041	0.002	0.148	0.045	50	HLA-A11:01	0.046	0.007	0.148	0.05	50	HLA-A24:02	0.014	0.004	0.148	0.026	50	HLA-A26:01	0.035	0.01	0.148	0.042	50	0
141	NWTGVTQNG	Sequence	HLA-A01:01	0.042	0.006	0.022	0.034	50	HLA-A02:01	0.034	0.01	0.022	0.029	50	HLA-A03:01	0.034	0.002	0.022	0.028	50	HLA-A11:01	0.04	0.003	0.022	0.032	50	HLA-A24:02	0.042	0.024	0.022	0.037	50	HLA-A26:01	0.034	0.006	0.022	0.028	50	0
142	WTGVTQNGT	Sequence	HLA-A01:01	0.088	0.006	-0.004	0.066	32	HLA-A02:01	0.053	0.007	-0.004	0.04	50	HLA-A03:01	0.04	0.003	-0.004	0.03	50	HLA-A11:01	0.045	0.018	-0.004	0.036	50	HLA-A24:02	0.014	0.004	-0.004	0.011	50	HLA-A26:01	0.048	0.016	-0.004	0.038	50	0
143	TGVTQNGTS	Sequence	HLA-A01:01	0.042	0.006	-0.015	0.031	50	HLA-A02:01	0.029	0.005	-0.015	0.021	50	HLA-A03:01	0.039	0.001	-0.015	0.028	50	HLA-A11:01	0.045	0.004	-0.015	0.032	50	HLA-A24:02	0.009	0.004	-0.015	0.006	50	HLA-A26:01	0.036	0.006	-0.015	0.026	50	0
144	GVTQNGTSS	Sequence	HLA-A01:01	0.048	0.008	-0.142	0.023	50	HLA-A02:01	0.036	0.011	-0.142	0.014	50	HLA-A03:01	0.048	0.035	-0.142	0.027	50	HLA-A11:01	0.056	0.029	-0.142	0.032	50	HLA-A24:02	0.012	0.004	-0.142	-0.005	50	HLA-A26:01	0.05	0.008	-0.142	0.024	50	0
145	VTQNGTSSA	Sequence	HLA-A01:01	0.121	0.027	-0.211	0.073	20	HLA-A02:01	0.112	0.03	-0.211	0.067	32	HLA-A03:01	0.08	0.013	-0.211	0.04	50	HLA-A11:01	0.103	0.033	-0.211	0.06	50	HLA-A24:02	0.031	0.006	-0.211	0.003	50	HLA-A26:01	0.073	0.014	-0.211	0.035	50	0
146	TQNGTSSAC	Sequence	HLA-A01:01	0.045	0.005	-0.203	0.014	50	HLA-A02:01	0.061	0.06	-0.203	0.034	50	HLA-A03:01	0.051	0.011	-0.203	0.019	50	HLA-A11:01	0.051	0.008	-0.203	0.019	50	HLA-A24:02	0.017	0.009	-0.203	-0.006	50	HLA-A26:01	0.049	0.004	-0.203	0.017	50	0
147	QNGTSSACI	Sequence	HLA-A01:01	0.053	0.006	-0.265	0.014	50	HLA-A02:01	0.042	0.022	-0.265	0.008	50	HLA-A03:01	0.042	0.002	-0.265	0.005	50	HLA-A11:01	0.049	0.005	-0.265	0.011	50	HLA-A24:02	0.051	0.016	-0.265	0.014	50	HLA-A26:01	0.041	0.006	-0.265	0.005	50	0
148	NGTSSACIR	Sequence	HLA-A01:01	0.05	0.01	-0.246	0.014	50	HLA-A02:01	0.029	0.004	-0.246	-0.002	50	HLA-A03:01	0.058	0.002	-0.246	0.019	50	HLA-A11:01	0.079	0.012	-0.246	0.036	50	HLA-A24:02	0.015	0.004	-0.246	-0.013	50	HLA-A26:01	0.033	0.003	-0.246	0	50	0
149	GTSSACIRR	Sequence	HLA-A01:01	0.076	0.025	-0.09	0.051	50	HLA-A02:01	0.041	0.019	-0.09	0.024	50	HLA-A03:01	0.252	0.134	-0.09	0.199	5	HLA-A11:01	0.518	0.594	-0.09	0.469	2	HLA-A24:02	0.027	0.003	-0.09	0.011	50	HLA-A26:01	0.05	0.01	-0.09	0.03	50	1
150	TSSACIRRS	Sequence	HLA-A01:01	0.058	0.014	0.132	0.058	32	HLA-A02:01	0.041	0.008	0.132	0.045	50	HLA-A03:01	0.06	0.004	0.132	0.058	50	HLA-A11:01	0.08	0.01	0.132	0.074	32	HLA-A24:02	0.022	0.004	0.132	0.03	50	HLA-A26:01	0.042	0.01	0.132	0.046	50	0
151	SSACIRRSS	Sequence	HLA-A01:01	0.054	0.008	0.084	0.05	50	HLA-A02:01	0.04	0.006	0.084	0.039	50	HLA-A03:01	0.06	0.005	0.084	0.054	50	HLA-A11:01	0.088	0.011	0.084	0.075	32	HLA-A24:02	0.018	0.003	0.084	0.022	50	HLA-A26:01	0.046	0.006	0.084	0.043	50	0
152	SACIRRSSS	Sequence	HLA-A01:01	0.05	0.006	-0.021	0.036	50	HLA-A02:01	0.034	0.005	-0.021	0.024	50	HLA-A03:01	0.056	0.004	-0.021	0.04	50	HLA-A11:01	0.074	0.034	-0.021	0.058	50	HLA-A24:02	0.012	0.004	-0.021	0.007	50	HLA-A26:01	0.037	0.005	-0.021	0.026	50	0
153	ACIRRSSSS	Sequence	HLA-A01:01	0.042	0.005	-0.246	0.007	50	HLA-A02:01	0.04	0.016	-0.246	0.008	50	HLA-A03:01	0.044	0.017	-0.246	0.011	50	HLA-A11:01	0.048	0.024	-0.246	0.015	50	HLA-A24:02	0.016	0.006	-0.246	-0.012	50	HLA-A26:01	0.042	0.012	-0.246	0.008	50	0
154	CIRRSSSSF	Sequence	HLA-A01:01	0.076	0.006	-0.484	0.009	50	HLA-A02:01	0.065	0.006	-0.484	0.001	50	HLA-A03:01	0.144	0.002	-0.484	0.058	50	HLA-A11:01	0.092	0.003	-0.484	0.02	50	HLA-A24:02	0.163	0.018	-0.484	0.075	20	HLA-A26:01	0.206	0.013	-0.484	0.106	9	0
155	IRRSSSSFF	Sequence	HLA-A01:01	0.057	0.007	-0.538	-0.011	50	HLA-A02:01	0.042	0.005	-0.538	-0.022	50	HLA-A03:01	0.064	0.003	-0.538	-0.006	50	HLA-A11:01	0.049	0.002	-0.538	-0.017	50	HLA-A24:02	0.128	0.018	-0.538	0.044	50	HLA-A26:01	0.073	0.006	-0.538	0.001	50	0
156	RRSSSSFFS	Sequence	HLA-A01:01	0.056	0.007	-0.37	0.006	50	HLA-A02:01	0.055	0.012	-0.37	0.006	50	HLA-A03:01	0.06	0.05	-0.37	0.015	50	HLA-A11:01	0.066	0.009	-0.37	0.013	50	HLA-A24:02	0.036	0.009	-0.37	-0.009	50	HLA-A26:01	0.035	0.003	-0.37	-0.011	50	0
157	RSSSSFFSR	Sequence	HLA-A01:01	0.083	0.016	-0.269	0.037	50	HLA-A02:01	0.066	0.006	-0.269	0.023	50	HLA-A03:01	0.502	0.194	-0.269	0.376	1.5	HLA-A11:01	0.72	0.597	-0.269	0.601	0.8	HLA-A24:02	0.113	0.011	-0.269	0.058	32	HLA-A26:01	0.049	0.003	-0.269	0.01	50	2
158	SSSSFFSRL	Sequence	HLA-A01:01	0.188	0.012	-0.105	0.131	5	HLA-A02:01	0.152	0.026	-0.105	0.106	20	HLA-A03:01	0.129	0.002	-0.105	0.085	20	HLA-A11:01	0.235	0.005	-0.105	0.164	9	HLA-A24:02	0.171	0.02	-0.105	0.119	10	HLA-A26:01	0.126	0.006	-0.105	0.084	15	0
159	SSSFFSRLN	Sequence	HLA-A01:01	0.076	0.018	0.06	0.065	32	HLA-A02:01	0.04	0.007	0.06	0.037	50	HLA-A03:01	0.079	0.004	0.06	0.065	32	HLA-A11:01	0.133	0.02	0.06	0.108	15	HLA-A24:02	0.024	0.005	0.06	0.025	50	HLA-A26:01	0.041	0.004	0.06	0.037	50	0
160	SSFFSRLNW	Sequence	HLA-A01:01	0.097	0.01	0.03	0.076	20	HLA-A02:01	0.052	0.005	0.03	0.042	50	HLA-A03:01	0.131	0.004	0.03	0.101	15	HLA-A11:01	0.204	0.031	0.03	0.159	9	HLA-A24:02	0.149	0.011	0.03	0.115	10	HLA-A26:01	0.064	0.003	0.03	0.051	50	0
161	SFFSRLNWL	Sequence	HLA-A01:01	0.067	0.004	0.035	0.054	50	HLA-A02:01	0.218	0.028	0.035	0.169	15	HLA-A03:01	0.081	0.002	0.035	0.064	32	HLA-A11:01	0.092	0.003	0.035	0.072	32	HLA-A24:02	0.309	0.085	0.035	0.246	3	HLA-A26:01	0.085	0.005	0.035	0.067	32	0
162	FFSRLNWLT	Sequence	HLA-A01:01	0.091	0.011	0.162	0.085	15	HLA-A02:01	0.146	0.051	0.162	0.132	20	HLA-A03:01	0.051	0.001	0.162	0.054	50	HLA-A11:01	0.058	0.004	0.162	0.06	50	HLA-A24:02	0.161	0.156	0.162	0.16	6	HLA-A26:01	0.044	0.004	0.162	0.049	50	0
163	FSRLNWLTH	Sequence	HLA-A01:01	0.12	0.064	0.221	0.121	6	HLA-A02:01	0.053	0.005	0.221	0.062	50	HLA-A03:01	0.137	0.008	0.221	0.125	9	HLA-A11:01	0.117	0.004	0.221	0.109	15	HLA-A24:02	0.061	0.004	0.221	0.068	32	HLA-A26:01	0.095	0.004	0.221	0.093	15	0
164	SRLNWLTHL	Sequence	HLA-A01:01	0.057	0.004	0.247	0.068	32	HLA-A02:01	0.145	0.1	0.247	0.148	15	HLA-A03:01	0.053	0.002	0.247	0.064	32	HLA-A11:01	0.052	0.004	0.247	0.064	50	HLA-A24:02	0.102	0.016	0.247	0.103	15	HLA-A26:01	0.054	0.006	0.247	0.066	32	0
165	RLNWLTHLN	Sequence	HLA-A01:01	0.073	0.012	0.267	0.083	15	HLA-A02:01	0.125	0.356	0.267	0.176	15	HLA-A03:01	0.207	0.147	0.267	0.203	5	HLA-A11:01	0.155	0.067	0.267	0.152	9	HLA-A24:02	0.051	0.051	0.267	0.073	20	HLA-A26:01	0.041	0.004	0.267	0.058	32	0
166	LNWLTHLNY	Sequence	HLA-A01:01	0.157	0.112	0.116	0.146	4	HLA-A02:01	0.05	0.006	0.116	0.05	50	HLA-A03:01	0.118	0.002	0.116	0.099	15	HLA-A11:01	0.134	0.004	0.116	0.111	15	HLA-A24:02	0.051	0.006	0.116	0.05	50	HLA-A26:01	0.066	0.005	0.116	0.061	32	0
167	NWLTHLNYT	Sequence	HLA-A01:01	0.048	0.008	0.049	0.042	50	HLA-A02:01	0.09	0.021	0.049	0.075	32	HLA-A03:01	0.038	0.004	0.049	0.034	50	HLA-A11:01	0.049	0.006	0.049	0.042	50	HLA-A24:02	0.073	0.057	0.049	0.068	32	HLA-A26:01	0.036	0.006	0.049	0.033	50	0
168	WLTHLNYTY	Sequence	HLA-A01:01	0.39	0.045	0.048	0.301	0.8	HLA-A02:01	0.147	0.047	0.048	0.121	20	HLA-A03:01	0.145	0.002	0.048	0.112	15	HLA-A11:01	0.147	0.005	0.048	0.114	15	HLA-A24:02	0.103	0.008	0.048	0.082	20	HLA-A26:01	0.174	0.019	0.048	0.137	6	1
169	LTHLNYTYP	Sequence	HLA-A01:01	0.064	0.034	0.02	0.055	50	HLA-A02:01	0.054	0.014	0.02	0.044	50	HLA-A03:01	0.063	0.068	0.02	0.06	50	HLA-A11:01	0.081	0.136	0.02	0.084	32	HLA-A24:02	0.037	0.009	0.02	0.031	50	HLA-A26:01	0.073	0.01	0.02	0.058	32	0
170	THLNYTYPA	Sequence	HLA-A01:01	0.065	0.011	0.013	0.051	50	HLA-A02:01	0.164	0.058	0.013	0.132	20	HLA-A03:01	0.053	0.003	0.013	0.041	50	HLA-A11:01	0.079	0.012	0.013	0.062	50	HLA-A24:02	0.078	0.02	0.013	0.062	32	HLA-A26:01	0.041	0.004	0.013	0.032	50	0
171	HLNYTYPAL	Sequence	HLA-A01:01	0.07	0.005	0.042	0.057	50	HLA-A02:01	0.503	0.367	0.042	0.435	3	HLA-A03:01	0.118	0.006	0.042	0.092	15	HLA-A11:01	0.073	0.006	0.042	0.059	50	HLA-A24:02	0.079	0.051	0.042	0.071	32	HLA-A26:01	0.143	0.011	0.042	0.112	8	0
172	LNYTYPALN	Sequence	HLA-A01:01	0.055	0.018	0.05	0.049	50	HLA-A02:01	0.039	0.02	0.05	0.037	50	HLA-A03:01	0.063	0.015	0.05	0.054	50	HLA-A11:01	0.06	0.017	0.05	0.052	50	HLA-A24:02	0.022	0.019	0.05	0.024	50	HLA-A26:01	0.033	0.006	0.05	0.03	50	0
173	NYTYPALNV	Sequence	HLA-A01:01	0.06	0.01	0.022	0.048	50	HLA-A02:01	0.067	0.009	0.022	0.053	50	HLA-A03:01	0.047	0.001	0.022	0.037	50	HLA-A11:01	0.058	0.003	0.022	0.046	50	HLA-A24:02	0.227	0.173	0.022	0.198	5	HLA-A26:01	0.043	0.004	0.022	0.035	50	0
174	YTYPALNVT	Sequence	HLA-A01:01	0.095	0.009	0.034	0.075	20	HLA-A02:01	0.242	0.063	0.034	0.193	10	HLA-A03:01	0.076	0.012	0.034	0.062	32	HLA-A11:01	0.09	0.025	0.034	0.074	32	HLA-A24:02	0.049	0.015	0.034	0.042	50	HLA-A26:01	0.153	0.015	0.034	0.119	7	0
175	TYPALNVTM	Sequence	HLA-A01:01	0.052	0.006	0.076	0.047	50	HLA-A02:01	0.064	0.01	0.076	0.057	50	HLA-A03:01	0.045	0.001	0.076	0.041	50	HLA-A11:01	0.05	0.003	0.076	0.045	50	HLA-A24:02	0.528	0.501	0.076	0.478	0.5	HLA-A26:01	0.075	0.004	0.076	0.064	32	1
176	YPALNVTMP	Sequence	HLA-A01:01	0.05	0.01	-0.036	0.035	50	HLA-A02:01	0.049	0.013	-0.036	0.035	50	HLA-A03:01	0.038	0.002	-0.036	0.025	50	HLA-A11:01	0.04	0.011	-0.036	0.028	50	HLA-A24:02	0.02	0.013	-0.036	0.013	50	HLA-A26:01	0.052	0.009	-0.036	0.036	50	0
177	PALNVTMPN	Sequence	HLA-A01:01	0.044	0.009	-0.088	0.025	50	HLA-A02:01	0.034	0.012	-0.088	0.018	50	HLA-A03:01	0.043	0.041	-0.088	0.03	50	HLA-A11:01	0.059	0.074	-0.088	0.047	50	HLA-A24:02	0.016	0.009	-0.088	0.004	50	HLA-A26:01	0.04	0.007	-0.088	0.022	50	0
178	ALNVTMPNN	Sequence	HLA-A01:01	0.05	0.009	-0.101	0.028	50	HLA-A02:01	0.075	0.196	-0.101	0.077	32	HLA-A03:01	0.09	0.08	-0.101	0.069	32	HLA-A11:01	0.082	0.017	-0.101	0.053	50	HLA-A24:02	0.014	0.005	-0.101	0.001	50	HLA-A26:01	0.044	0.006	-0.101	0.023	50	0
179	LNVTMPNNE	Sequence	HLA-A01:01	0.044	0.011	-0.138	0.021	50	HLA-A02:01	0.028	0.005	-0.138	0.008	50	HLA-A03:01	0.035	0.002	-0.138	0.012	50	HLA-A11:01	0.042	0.016	-0.138	0.02	50	HLA-A24:02	0.012	0.006	-0.138	-0.004	50	HLA-A26:01	0.032	0.007	-0.138	0.011	50	0
180	NVTMPNNEQ	Sequence	HLA-A01:01	0.052	0.015	-0.128	0.028	50	HLA-A02:01	0.032	0.005	-0.128	0.012	50	HLA-A03:01	0.036	0.007	-0.128	0.015	50	HLA-A11:01	0.053	0.065	-0.128	0.037	50	HLA-A24:02	0.011	0.007	-0.128	-0.004	50	HLA-A26:01	0.051	0.012	-0.128	0.027	50	0
181	VTMPNNEQF	Sequence	HLA-A01:01	0.141	0.075	-0.064	0.11	7	HLA-A02:01	0.103	0.01	-0.064	0.071	32	HLA-A03:01	0.066	0.005	-0.064	0.043	50	HLA-A11:01	0.114	0.02	-0.064	0.081	32	HLA-A24:02	0.431	0.439	-0.064	0.383	1	HLA-A26:01	0.128	0.02	-0.064	0.092	15	1
182	TMPNNEQFD	Sequence	HLA-A01:01	0.046	0.01	0.048	0.04	50	HLA-A02:01	0.036	0.019	0.048	0.034	50	HLA-A03:01	0.042	0.005	0.048	0.037	50	HLA-A11:01	0.045	0.007	0.048	0.039	50	HLA-A24:02	0.039	0.008	0.048	0.035	50	HLA-A26:01	0.036	0.004	0.048	0.032	50	0
183	MPNNEQFDK	Sequence	HLA-A01:01	0.084	0.008	0.092	0.073	20	HLA-A02:01	0.035	0.004	0.092	0.036	50	HLA-A03:01	0.104	0.031	0.092	0.091	15	HLA-A11:01	0.169	0.125	0.092	0.154	9	HLA-A24:02	0.018	0.005	0.092	0.023	50	HLA-A26:01	0.04	0.003	0.092	0.039	50	0
184	PNNEQFDKL	Sequence	HLA-A01:01	0.054	0.007	-0.011	0.04	50	HLA-A02:01	0.029	0.011	-0.011	0.022	50	HLA-A03:01	0.04	0.001	-0.011	0.029	50	HLA-A11:01	0.042	0.003	-0.011	0.03	50	HLA-A24:02	0.027	0.023	-0.011	0.023	50	HLA-A26:01	0.043	0.006	-0.011	0.032	50	0
185	NNEQFDKLY	Sequence	HLA-A01:01	0.158	0.159	-0.138	0.129	5	HLA-A02:01	0.031	0.004	-0.138	0.01	50	HLA-A03:01	0.043	0.001	-0.138	0.018	50	HLA-A11:01	0.05	0.003	-0.138	0.024	50	HLA-A24:02	0.012	0.004	-0.138	-0.004	50	HLA-A26:01	0.068	0.006	-0.138	0.037	50	0
186	NEQFDKLYI	Sequence	HLA-A01:01	0.057	0.012	-0.113	0.033	50	HLA-A02:01	0.05	0.009	-0.113	0.027	50	HLA-A03:01	0.043	0.001	-0.113	0.021	50	HLA-A11:01	0.045	0.003	-0.113	0.022	50	HLA-A24:02	0.071	0.011	-0.113	0.043	50	HLA-A26:01	0.04	0.004	-0.113	0.019	50	0
187	EQFDKLYIW	Sequence	HLA-A01:01	0.058	0.004	-0.085	0.035	50	HLA-A02:01	0.086	0.012	-0.085	0.057	50	HLA-A03:01	0.044	0.002	-0.085	0.024	50	HLA-A11:01	0.061	0.01	-0.085	0.038	50	HLA-A24:02	0.181	0.047	-0.085	0.133	8	HLA-A26:01	0.111	0.01	-0.085	0.075	20	0
188	QFDKLYIWG	Sequence	HLA-A01:01	0.061	0.042	0.018	0.054	50	HLA-A02:01	0.042	0.008	0.018	0.034	50	HLA-A03:01	0.039	0.002	0.018	0.031	50	HLA-A11:01	0.049	0.003	0.018	0.039	50	HLA-A24:02	0.045	0.012	0.018	0.037	50	HLA-A26:01	0.035	0.004	0.018	0.028	50	0
189	FDKLYIWGV	Sequence	HLA-A01:01	0.071	0.007	0.247	0.078	20	HLA-A02:01	0.2	0.108	0.247	0.19	15	HLA-A03:01	0.043	0.001	0.247	0.057	50	HLA-A11:01	0.049	0.003	0.247	0.061	50	HLA-A24:02	0.06	0.007	0.247	0.07	32	HLA-A26:01	0.065	0.009	0.247	0.074	20	0
190	DKLYIWGVH	Sequence	HLA-A01:01	0.044	0.006	0.384	0.072	20	HLA-A02:01	0.03	0.004	0.384	0.061	50	HLA-A03:01	0.034	0.002	0.384	0.064	32	HLA-A11:01	0.04	0.004	0.384	0.069	32	HLA-A24:02	0.011	0.006	0.384	0.048	50	HLA-A26:01	0.068	0.01	0.384	0.09	15	0
191	KLYIWGVHH	Sequence	HLA-A01:01	0.054	0.007	0.434	0.084	15	HLA-A02:01	0.108	0.069	0.434	0.134	15	HLA-A03:01	0.572	0.718	0.434	0.582	0.2	HLA-A11:01	0.219	0.061	0.434	0.215	6	HLA-A24:02	0.034	0.007	0.434	0.07	32	HLA-A26:01	0.045	0.005	0.434	0.077	20	1
192	LYIWGVHHP	Sequence	HLA-A01:01	0.042	0.008	0.384	0.071	32	HLA-A02:01	0.059	0.046	0.384	0.089	32	HLA-A03:01	0.041	0.001	0.384	0.069	32	HLA-A11:01	0.047	0.01	0.384	0.075	32	HLA-A24:02	0.283	0.4	0.384	0.312	2	HLA-A26:01	0.035	0.011	0.384	0.066	32	1
193	YIWGVHHPG	Sequence	HLA-A01:01	0.061	0.007	0.197	0.066	32	HLA-A02:01	0.333	0.304	0.197	0.315	6	HLA-A03:01	0.06	0.003	0.197	0.065	32	HLA-A11:01	0.077	0.017	0.197	0.079	32	HLA-A24:02	0.053	0.012	0.197	0.061	32	HLA-A26:01	0.068	0.011	0.197	0.072	20	0
194	IWGVHHPGT	Sequence	HLA-A01:01	0.044	0.007	0.125	0.046	50	HLA-A02:01	0.053	0.016	0.125	0.054	50	HLA-A03:01	0.045	0.001	0.125	0.046	50	HLA-A11:01	0.044	0.004	0.125	0.046	50	HLA-A24:02	0.06	0.011	0.125	0.059	32	HLA-A26:01	0.029	0.004	0.125	0.035	50	0
195	WGVHHPGTD	Sequence	HLA-A01:01	0.043	0.006	0.118	0.045	50	HLA-A02:01	0.029	0.005	0.118	0.034	50	HLA-A03:01	0.036	0.002	0.118	0.039	50	HLA-A11:01	0.037	0.004	0.118	0.04	50	HLA-A24:02	0.01	0.003	0.118	0.02	50	HLA-A26:01	0.03	0.008	0.118	0.035	50	0
196	GVHHPGTDK	Sequence	HLA-A01:01	0.052	0.006	0.11	0.05	50	HLA-A02:01	0.029	0.005	0.11	0.033	50	HLA-A03:01	0.46	0.506	0.11	0.432	1	HLA-A11:01	0.465	0.556	0.11	0.444	2	HLA-A24:02	0.011	0.003	0.11	0.02	50	HLA-A26:01	0.044	0.006	0.11	0.045	50	2
197	VHHPGTDKD	Sequence	HLA-A01:01	0.042	0.014	-0.038	0.03	50	HLA-A02:01	0.025	0.005	-0.038	0.015	50	HLA-A03:01	0.035	0.002	-0.038	0.022	50	HLA-A11:01	0.038	0.004	-0.038	0.025	50	HLA-A24:02	0.011	0.006	-0.038	0.005	50	HLA-A26:01	0.027	0.004	-0.038	0.017	50	0
198	HHPGTDKDQ	Sequence	HLA-A01:01	0.04	0.004	-0.08	0.022	50	HLA-A02:01	0.021	0.004	-0.08	0.008	50	HLA-A03:01	0.031	0.001	-0.08	0.015	50	HLA-A11:01	0.034	0.003	-0.08	0.018	50	HLA-A24:02	0.009	0.004	-0.08	-0.001	50	HLA-A26:01	0.029	0.004	-0.08	0.014	50	0
199	HPGTDKDQI	Sequence	HLA-A01:01	0.042	0.005	-0.18	0.014	50	HLA-A02:01	0.035	0.006	-0.18	0.009	50	HLA-A03:01	0.036	0.001	-0.18	0.009	50	HLA-A11:01	0.038	0.003	-0.18	0.011	50	HLA-A24:02	0.019	0.009	-0.18	-0.002	50	HLA-A26:01	0.033	0.005	-0.18	0.007	50	0
200	PGTDKDQIF	Sequence	HLA-A01:01	0.046	0.005	-0.174	0.017	50	HLA-A02:01	0.026	0.005	-0.174	0.003	50	HLA-A03:01	0.035	0.001	-0.174	0.009	50	HLA-A11:01	0.038	0.003	-0.174	0.011	50	HLA-A24:02	0.035	0.01	-0.174	0.01	50	HLA-A26:01	0.034	0.005	-0.174	0.009	50	0
201	GTDKDQIFL	Sequence	HLA-A01:01	0.319	0.048	-0.117	0.232	1.5	HLA-A02:01	0.196	0.046	-0.117	0.141	15	HLA-A03:01	0.067	0.007	-0.117	0.039	50	HLA-A11:01	0.098	0.006	-0.117	0.062	50	HLA-A24:02	0.034	0.005	-0.117	0.014	50	HLA-A26:01	0.052	0.009	-0.117	0.028	50	1
202	TDKDQIFLY	Sequence	HLA-A01:01	0.101	0.05	0.057	0.088	15	HLA-A02:01	0.036	0.005	0.057	0.033	50	HLA-A03:01	0.076	0.002	0.057	0.062	32	HLA-A11:01	0.11	0.006	0.057	0.088	20	HLA-A24:02	0.031	0.014	0.057	0.031	50	HLA-A26:01	0.133	0.045	0.057	0.111	8	0
203	DKDQIFLYA	Sequence	HLA-A01:01	0.093	0.264	0.119	0.123	6	HLA-A02:01	0.044	0.011	0.119	0.046	50	HLA-A03:01	0.036	0.004	0.119	0.039	50	HLA-A11:01	0.043	0.003	0.119	0.044	50	HLA-A24:02	0.013	0.004	0.119	0.022	50	HLA-A26:01	0.05	0.006	0.119	0.05	50	0
204	KDQIFLYAQ	Sequence	HLA-A01:01	0.049	0.006	0.22	0.059	32	HLA-A02:01	0.043	0.009	0.22	0.055	50	HLA-A03:01	0.04	0.006	0.22	0.053	50	HLA-A11:01	0.051	0.016	0.22	0.062	50	HLA-A24:02	0.031	0.013	0.22	0.047	50	HLA-A26:01	0.029	0.004	0.22	0.044	50	0
205	DQIFLYAQS	Sequence	HLA-A01:01	0.045	0.006	0.112	0.045	50	HLA-A02:01	0.051	0.006	0.112	0.05	50	HLA-A03:01	0.035	0.001	0.112	0.037	50	HLA-A11:01	0.046	0.006	0.112	0.046	50	HLA-A24:02	0.031	0.01	0.112	0.036	50	HLA-A26:01	0.081	0.019	0.112	0.074	20	0
206	QIFLYAQSS	Sequence	HLA-A01:01	0.051	0.009	-0.134	0.026	50	HLA-A02:01	0.096	0.02	-0.134	0.061	50	HLA-A03:01	0.072	0.017	-0.134	0.043	50	HLA-A11:01	0.084	0.02	-0.134	0.052	50	HLA-A24:02	0.019	0.005	-0.134	0.001	50	HLA-A26:01	0.052	0.007	-0.134	0.026	50	0
207	IFLYAQSSG	Sequence	HLA-A01:01	0.042	0.006	-0.315	0.001	50	HLA-A02:01	0.05	0.011	-0.315	0.007	50	HLA-A03:01	0.046	0.002	-0.315	0.003	50	HLA-A11:01	0.049	0.004	-0.315	0.005	50	HLA-A24:02	0.074	0.069	-0.315	0.034	50	HLA-A26:01	0.031	0.004	-0.315	-0.008	50	0
208	FLYAQSSGR	Sequence	HLA-A01:01	0.06	0.005	-0.35	0.01	50	HLA-A02:01	0.211	0.191	-0.35	0.152	15	HLA-A03:01	0.569	0.109	-0.35	0.403	1.5	HLA-A11:01	0.28	0.029	-0.35	0.177	8	HLA-A24:02	0.029	0.004	-0.35	-0.013	50	HLA-A26:01	0.12	0.006	-0.35	0.055	50	1
209	LYAQSSGRI	Sequence	HLA-A01:01	0.059	0.011	-0.362	0.009	50	HLA-A02:01	0.055	0.012	-0.362	0.006	50	HLA-A03:01	0.053	0.002	-0.362	0.003	50	HLA-A11:01	0.048	0.003	-0.362	0	50	HLA-A24:02	0.518	0.5	-0.362	0.427	0.8	HLA-A26:01	0.05	0.005	-0.362	0.002	50	1
210	YAQSSGRIT	Sequence	HLA-A01:01	0.058	0.008	-0.212	0.023	50	HLA-A02:01	0.056	0.006	-0.212	0.021	50	HLA-A03:01	0.041	0.001	-0.212	0.009	50	HLA-A11:01	0.046	0.004	-0.212	0.013	50	HLA-A24:02	0.018	0.006	-0.212	-0.007	50	HLA-A26:01	0.044	0.006	-0.212	0.012	50	0
211	AQSSGRITV	Sequence	HLA-A01:01	0.059	0.005	-0.003	0.044	50	HLA-A02:01	0.361	0.283	-0.003	0.312	6	HLA-A03:01	0.081	0.003	-0.003	0.06	50	HLA-A11:01	0.098	0.005	-0.003	0.073	32	HLA-A24:02	0.067	0.005	-0.003	0.05	50	HLA-A26:01	0.047	0.003	-0.003	0.035	50	0
212	QSSGRITVS	Sequence	HLA-A01:01	0.059	0.007	0.213	0.066	32	HLA-A02:01	0.043	0.007	0.213	0.054	50	HLA-A03:01	0.059	0.005	0.213	0.066	32	HLA-A11:01	0.065	0.007	0.213	0.071	32	HLA-A24:02	0.013	0.005	0.213	0.032	50	HLA-A26:01	0.06	0.026	0.213	0.07	20	0
213	SSGRITVST	Sequence	HLA-A01:01	0.073	0.007	0.167	0.072	20	HLA-A02:01	0.062	0.015	0.167	0.065	32	HLA-A03:01	0.059	0.003	0.167	0.061	50	HLA-A11:01	0.089	0.016	0.167	0.085	32	HLA-A24:02	0.028	0.005	0.167	0.038	50	HLA-A26:01	0.044	0.004	0.167	0.05	50	0
214	SGRITVSTK	Sequence	HLA-A01:01	0.046	0.005	0.11	0.046	50	HLA-A02:01	0.024	0.004	0.11	0.029	50	HLA-A03:01	0.269	0.025	0.11	0.214	4	HLA-A11:01	0.194	0.035	0.11	0.16	9	HLA-A24:02	0.022	0.004	0.11	0.028	50	HLA-A26:01	0.042	0.004	0.11	0.043	50	0
215	GRITVSTKR	Sequence	HLA-A01:01	0.042	0.005	-0.127	0.019	50	HLA-A02:01	0.034	0.006	-0.127	0.013	50	HLA-A03:01	0.062	0.009	-0.127	0.035	50	HLA-A11:01	0.071	0.021	-0.127	0.043	50	HLA-A24:02	0.016	0.004	-0.127	0	50	HLA-A26:01	0.051	0.007	-0.127	0.026	50	0
216	RITVSTKRS	Sequence	HLA-A01:01	0.045	0.014	-0.222	0.013	50	HLA-A02:01	0.035	0.018	-0.222	0.007	50	HLA-A03:01	0.071	0.037	-0.222	0.036	50	HLA-A11:01	0.064	0.016	-0.222	0.028	50	HLA-A24:02	0.014	0.004	-0.222	-0.011	50	HLA-A26:01	0.033	0.005	-0.222	0.003	50	0
217	ITVSTKRSQ	Sequence	HLA-A01:01	0.044	0.018	-0.371	-0.002	50	HLA-A02:01	0.031	0.006	-0.371	-0.013	50	HLA-A03:01	0.049	0.035	-0.371	0.005	50	HLA-A11:01	0.056	0.033	-0.371	0.01	50	HLA-A24:02	0.015	0.004	-0.371	-0.025	50	HLA-A26:01	0.044	0.028	-0.371	0	50	0
218	TVSTKRSQQ	Sequence	HLA-A01:01	0.047	0.014	-0.383	-0.001	50	HLA-A02:01	0.028	0.006	-0.383	-0.017	50	HLA-A03:01	0.069	0.025	-0.383	0.017	50	HLA-A11:01	0.079	0.066	-0.383	0.031	50	HLA-A24:02	0.014	0.007	-0.383	-0.027	50	HLA-A26:01	0.059	0.019	-0.383	0.008	50	0
219	VSTKRSQQA	Sequence	HLA-A01:01	0.074	0.021	-0.475	0.011	50	HLA-A02:01	0.049	0.011	-0.475	-0.009	50	HLA-A03:01	0.061	0.007	-0.475	-0.001	50	HLA-A11:01	0.062	0.008	-0.475	0	50	HLA-A24:02	0.025	0.006	-0.475	-0.028	50	HLA-A26:01	0.04	0.007	-0.475	-0.017	50	0
220	STKRSQQAV	Sequence	HLA-A01:01	0.102	0.013	-0.363	0.041	50	HLA-A02:01	0.073	0.016	-0.363	0.02	50	HLA-A03:01	0.081	0.007	-0.363	0.025	50	HLA-A11:01	0.099	0.023	-0.363	0.041	50	HLA-A24:02	0.037	0.006	-0.363	-0.008	50	HLA-A26:01	0.125	0.04	-0.363	0.063	32	0
221	TKRSQQAVI	Sequence	HLA-A01:01	0.043	0.005	-0.314	0.001	50	HLA-A02:01	0.032	0.009	-0.314	-0.006	50	HLA-A03:01	0.045	0.002	-0.314	0.002	50	HLA-A11:01	0.041	0.002	-0.314	-0.001	50	HLA-A24:02	0.032	0.009	-0.314	-0.006	50	HLA-A26:01	0.038	0.005	-0.314	-0.002	50	0
222	KRSQQAVIP	Sequence	HLA-A01:01	0.043	0.007	-0.134	0.02	50	HLA-A02:01	0.031	0.011	-0.134	0.011	50	HLA-A03:01	0.045	0.036	-0.134	0.026	50	HLA-A11:01	0.041	0.007	-0.134	0.018	50	HLA-A24:02	0.013	0.005	-0.134	-0.003	50	HLA-A26:01	0.029	0.004	-0.134	0.009	50	0
223	RSQQAVIPN	Sequence	HLA-A01:01	0.055	0.009	0.029	0.045	50	HLA-A02:01	0.042	0.011	0.029	0.036	50	HLA-A03:01	0.068	0.173	0.029	0.081	20	HLA-A11:01	0.106	0.197	0.029	0.113	15	HLA-A24:02	0.026	0.005	0.029	0.023	50	HLA-A26:01	0.04	0.005	0.029	0.033	50	0
224	SQQAVIPNI	Sequence	HLA-A01:01	0.056	0.004	0.154	0.057	50	HLA-A02:01	0.498	0.224	0.154	0.42	4	HLA-A03:01	0.071	0.001	0.154	0.068	32	HLA-A11:01	0.102	0.004	0.154	0.092	20	HLA-A24:02	0.242	0.047	0.154	0.202	4	HLA-A26:01	0.059	0.008	0.154	0.06	32	0
225	QQAVIPNIG	Sequence	HLA-A01:01	0.046	0.007	0.246	0.06	32	HLA-A02:01	0.049	0.009	0.246	0.062	50	HLA-A03:01	0.041	0.003	0.246	0.055	50	HLA-A11:01	0.045	0.006	0.246	0.059	50	HLA-A24:02	0.028	0.006	0.246	0.046	50	HLA-A26:01	0.034	0.005	0.246	0.051	50	0
226	QAVIPNIGS	Sequence	HLA-A01:01	0.048	0.008	0.263	0.063	32	HLA-A02:01	0.045	0.005	0.263	0.06	50	HLA-A03:01	0.042	0.003	0.263	0.058	50	HLA-A11:01	0.056	0.008	0.263	0.069	32	HLA-A24:02	0.009	0.003	0.263	0.033	50	HLA-A26:01	0.045	0.011	0.263	0.061	32	0
227	AVIPNIGSR	Sequence	HLA-A01:01	0.05	0.006	0.083	0.046	50	HLA-A02:01	0.06	0.009	0.083	0.054	50	HLA-A03:01	0.296	0.049	0.083	0.235	4	HLA-A11:01	0.528	0.57	0.083	0.49	1.5	HLA-A24:02	0.044	0.007	0.083	0.042	50	HLA-A26:01	0.223	0.06	0.083	0.183	4	1
228	VIPNIGSRP	Sequence	HLA-A01:01	0.048	0.035	0.042	0.045	50	HLA-A02:01	0.039	0.024	0.042	0.037	50	HLA-A03:01	0.053	0.01	0.042	0.045	50	HLA-A11:01	0.051	0.047	0.042	0.049	50	HLA-A24:02	0.03	0.012	0.042	0.028	50	HLA-A26:01	0.05	0.009	0.042	0.043	50	0
229	IPNIGSRPR	Sequence	HLA-A01:01	0.054	0.008	0.046	0.046	50	HLA-A02:01	0.042	0.005	0.046	0.036	50	HLA-A03:01	0.066	0.006	0.046	0.054	50	HLA-A11:01	0.073	0.013	0.046	0.061	50	HLA-A24:02	0.017	0.004	0.046	0.018	50	HLA-A26:01	0.047	0.003	0.046	0.04	50	0
230	PNIGSRPRI	Sequence	HLA-A01:01	0.045	0.007	-0.014	0.033	50	HLA-A02:01	0.034	0.019	-0.014	0.027	50	HLA-A03:01	0.043	0.001	-0.014	0.031	50	HLA-A11:01	0.044	0.003	-0.014	0.032	50	HLA-A24:02	0.051	0.023	-0.014	0.04	50	HLA-A26:01	0.042	0.016	-0.014	0.032	50	0
231	NIGSRPRIR	Sequence	HLA-A01:01	0.048	0.01	0.006	0.038	50	HLA-A02:01	0.03	0.005	0.006	0.024	50	HLA-A03:01	0.102	0.006	0.006	0.077	32	HLA-A11:01	0.09	0.014	0.006	0.069	32	HLA-A24:02	0.025	0.003	0.006	0.02	50	HLA-A26:01	0.044	0.005	0.006	0.034	50	0
232	IGSRPRIRD	Sequence	HLA-A01:01	0.04	0.008	0.179	0.049	50	HLA-A02:01	0.026	0.005	0.179	0.038	50	HLA-A03:01	0.046	0.003	0.179	0.052	50	HLA-A11:01	0.047	0.005	0.179	0.053	50	HLA-A24:02	0.011	0.004	0.179	0.027	50	HLA-A26:01	0.027	0.003	0.179	0.038	50	0
233	GSRPRIRDI	Sequence	HLA-A01:01	0.05	0.006	0.238	0.062	32	HLA-A02:01	0.042	0.006	0.238	0.056	50	HLA-A03:01	0.06	0.002	0.238	0.069	32	HLA-A11:01	0.054	0.003	0.238	0.064	50	HLA-A24:02	0.037	0.004	0.238	0.052	32	HLA-A26:01	0.043	0.007	0.238	0.057	32	0
234	SRPRIRDIP	Sequence	HLA-A01:01	0.04	0.005	0.323	0.063	32	HLA-A02:01	0.027	0.005	0.323	0.053	50	HLA-A03:01	0.034	0.001	0.323	0.058	50	HLA-A11:01	0.038	0.005	0.323	0.061	50	HLA-A24:02	0.016	0.007	0.323	0.045	50	HLA-A26:01	0.036	0.003	0.323	0.059	32	0
235	RPRIRDIPS	Sequence	HLA-A01:01	0.047	0.004	0.328	0.068	32	HLA-A02:01	0.04	0.005	0.328	0.063	50	HLA-A03:01	0.047	0.004	0.328	0.068	32	HLA-A11:01	0.046	0.004	0.328	0.067	32	HLA-A24:02	0.012	0.003	0.328	0.042	50	HLA-A26:01	0.037	0.003	0.328	0.061	32	0
236	PRIRDIPSR	Sequence	HLA-A01:01	0.039	0.005	0.136	0.043	50	HLA-A02:01	0.03	0.005	0.136	0.037	50	HLA-A03:01	0.042	0.002	0.136	0.045	50	HLA-A11:01	0.044	0.005	0.136	0.047	50	HLA-A24:02	0.021	0.006	0.136	0.03	50	HLA-A26:01	0.043	0.018	0.136	0.048	50	0
237	RIRDIPSRI	Sequence	HLA-A01:01	0.06	0.009	0.049	0.051	50	HLA-A02:01	0.147	0.112	0.049	0.132	20	HLA-A03:01	0.113	0.018	0.049	0.091	15	HLA-A11:01	0.069	0.005	0.049	0.057	50	HLA-A24:02	0.106	0.012	0.049	0.085	20	HLA-A26:01	0.059	0.007	0.049	0.05	50	0
238	IRDIPSRIS	Sequence	HLA-A01:01	0.049	0.03	0.096	0.051	50	HLA-A02:01	0.035	0.005	0.096	0.036	50	HLA-A03:01	0.036	0.001	0.096	0.036	50	HLA-A11:01	0.04	0.003	0.096	0.04	50	HLA-A24:02	0.011	0.003	0.096	0.018	50	HLA-A26:01	0.03	0.003	0.096	0.032	50	0
239	RDIPSRISI	Sequence	HLA-A01:01	0.051	0.006	-0.065	0.032	50	HLA-A02:01	0.07	0.025	-0.065	0.049	50	HLA-A03:01	0.058	0.003	-0.065	0.037	50	HLA-A11:01	0.058	0.01	-0.065	0.038	50	HLA-A24:02	0.096	0.03	-0.065	0.069	32	HLA-A26:01	0.04	0.004	-0.065	0.024	50	0
240	DIPSRISIY	Sequence	HLA-A01:01	0.103	0.12	-0.056	0.09	15	HLA-A02:01	0.036	0.004	-0.056	0.022	50	HLA-A03:01	0.077	0.002	-0.056	0.052	50	HLA-A11:01	0.076	0.003	-0.056	0.051	50	HLA-A24:02	0.041	0.009	-0.056	0.026	50	HLA-A26:01	0.627	0.313	-0.056	0.508	0.25	1
241	IPSRISIYW	Sequence	HLA-A01:01	0.066	0.014	0.082	0.059	32	HLA-A02:01	0.056	0.014	0.082	0.052	50	HLA-A03:01	0.058	0.003	0.082	0.052	50	HLA-A11:01	0.063	0.004	0.082	0.055	50	HLA-A24:02	0.143	0.08	0.082	0.127	9	HLA-A26:01	0.059	0.003	0.082	0.052	50	0
242	PSRISIYWT	Sequence	HLA-A01:01	0.051	0.01	0.241	0.063	32	HLA-A02:01	0.037	0.005	0.241	0.052	50	HLA-A03:01	0.041	0.002	0.241	0.055	50	HLA-A11:01	0.048	0.004	0.241	0.06	50	HLA-A24:02	0.018	0.004	0.241	0.038	50	HLA-A26:01	0.034	0.005	0.241	0.05	50	0
243	SRISIYWTI	Sequence	HLA-A01:01	0.064	0.006	0.212	0.07	32	HLA-A02:01	0.212	0.15	0.212	0.202	10	HLA-A03:01	0.054	0.001	0.212	0.061	32	HLA-A11:01	0.071	0.004	0.212	0.074	32	HLA-A24:02	0.489	0.174	0.212	0.411	1	HLA-A26:01	0.068	0.005	0.212	0.072	20	1
244	RISIYWTIV	Sequence	HLA-A01:01	0.082	0.031	0.396	0.105	8	HLA-A02:01	0.383	0.215	0.396	0.357	5	HLA-A03:01	0.134	0.004	0.396	0.139	8	HLA-A11:01	0.106	0.008	0.396	0.119	15	HLA-A24:02	0.123	0.025	0.396	0.135	8	HLA-A26:01	0.058	0.005	0.396	0.083	15	0
245	ISIYWTIVK	Sequence	HLA-A01:01	0.093	0.023	0.428	0.115	7	HLA-A02:01	0.081	0.01	0.428	0.104	20	HLA-A03:01	0.603	0.158	0.428	0.514	0.4	HLA-A11:01	0.737	0.616	0.428	0.687	0.2	HLA-A24:02	0.056	0.008	0.428	0.086	20	HLA-A26:01	0.058	0.004	0.428	0.086	15	2
246	SIYWTIVKP	Sequence	HLA-A01:01	0.049	0.006	0.294	0.067	32	HLA-A02:01	0.119	0.164	0.294	0.144	15	HLA-A03:01	0.115	0.039	0.294	0.121	10	HLA-A11:01	0.115	0.426	0.294	0.183	8	HLA-A24:02	0.026	0.007	0.294	0.05	50	HLA-A26:01	0.054	0.01	0.294	0.071	20	0
247	IYWTIVKPG	Sequence	HLA-A01:01	0.04	0.007	0.091	0.04	50	HLA-A02:01	0.058	0.015	0.091	0.054	50	HLA-A03:01	0.041	0.002	0.091	0.04	50	HLA-A11:01	0.046	0.003	0.091	0.044	50	HLA-A24:02	0.155	0.071	0.091	0.135	8	HLA-A26:01	0.032	0.007	0.091	0.034	50	0
248	YWTIVKPGD	Sequence	HLA-A01:01	0.041	0.006	-0.006	0.031	50	HLA-A02:01	0.036	0.013	-0.006	0.028	50	HLA-A03:01	0.035	0.001	-0.006	0.025	50	HLA-A11:01	0.041	0.003	-0.006	0.03	50	HLA-A24:02	0.031	0.018	-0.006	0.025	50	HLA-A26:01	0.029	0.006	-0.006	0.022	50	0
249	WTIVKPGDI	Sequence	HLA-A01:01	0.085	0.011	-0.094	0.055	50	HLA-A02:01	0.083	0.013	-0.094	0.054	50	HLA-A03:01	0.049	0.001	-0.094	0.027	50	HLA-A11:01	0.054	0.008	-0.094	0.032	50	HLA-A24:02	0.084	0.005	-0.094	0.054	32	HLA-A26:01	0.118	0.038	-0.094	0.084	15	0
250	TIVKPGDIL	Sequence	HLA-A01:01	0.054	0.007	-0.086	0.032	50	HLA-A02:01	0.092	0.014	-0.086	0.062	50	HLA-A03:01	0.053	0.001	-0.086	0.031	50	HLA-A11:01	0.059	0.004	-0.086	0.036	50	HLA-A24:02	0.055	0.02	-0.086	0.035	50	HLA-A26:01	0.097	0.01	-0.086	0.065	32	0
251	IVKPGDILL	Sequence	HLA-A01:01	0.065	0.015	0.079	0.058	32	HLA-A02:01	0.166	0.033	0.079	0.136	15	HLA-A03:01	0.075	0.002	0.079	0.064	32	HLA-A11:01	0.075	0.005	0.079	0.064	50	HLA-A24:02	0.101	0.014	0.079	0.085	20	HLA-A26:01	0.077	0.008	0.079	0.066	32	0
252	VKPGDILLI	Sequence	HLA-A01:01	0.051	0.009	0.162	0.055	50	HLA-A02:01	0.074	0.027	0.162	0.075	32	HLA-A03:01	0.044	0.002	0.162	0.049	50	HLA-A11:01	0.043	0.003	0.162	0.049	50	HLA-A24:02	0.149	0.094	0.162	0.142	8	HLA-A26:01	0.044	0.007	0.162	0.05	50	0
253	KPGDILLIN	Sequence	HLA-A01:01	0.046	0.009	0.221	0.058	50	HLA-A02:01	0.037	0.012	0.221	0.051	50	HLA-A03:01	0.043	0.01	0.221	0.056	50	HLA-A11:01	0.044	0.01	0.221	0.056	50	HLA-A24:02	0.016	0.007	0.221	0.035	50	HLA-A26:01	0.033	0.005	0.221	0.047	50	0
254	PGDILLINS	Sequence	HLA-A01:01	0.057	0.042	0.228	0.072	20	HLA-A02:01	0.032	0.005	0.228	0.047	50	HLA-A03:01	0.032	0.001	0.228	0.047	50	HLA-A11:01	0.041	0.003	0.228	0.054	50	HLA-A24:02	0.009	0.003	0.228	0.03	50	HLA-A26:01	0.029	0.003	0.228	0.045	50	0
255	GDILLINST	Sequence	HLA-A01:01	0.045	0.004	0.044	0.038	50	HLA-A02:01	0.05	0.01	0.044	0.043	50	HLA-A03:01	0.033	0.001	0.044	0.029	50	HLA-A11:01	0.042	0.006	0.044	0.036	50	HLA-A24:02	0.014	0.005	0.044	0.016	50	HLA-A26:01	0.04	0.007	0.044	0.035	50	0
256	DILLINSTG	Sequence	HLA-A01:01	0.048	0.011	-0.008	0.036	50	HLA-A02:01	0.036	0.013	-0.008	0.028	50	HLA-A03:01	0.036	0.002	-0.008	0.026	50	HLA-A11:01	0.044	0.004	-0.008	0.032	50	HLA-A24:02	0.019	0.008	-0.008	0.015	50	HLA-A26:01	0.056	0.007	-0.008	0.042	50	0
257	ILLINSTGN	Sequence	HLA-A01:01	0.045	0.009	0.021	0.037	50	HLA-A02:01	0.087	0.089	0.021	0.081	32	HLA-A03:01	0.068	0.035	0.021	0.058	50	HLA-A11:01	0.05	0.009	0.021	0.041	50	HLA-A24:02	0.021	0.007	0.021	0.019	50	HLA-A26:01	0.035	0.003	0.021	0.028	50	0
258	LLINSTGNL	Sequence	HLA-A01:01	0.065	0.008	-0.063	0.043	50	HLA-A02:01	0.526	0.407	-0.063	0.448	3	HLA-A03:01	0.101	0.002	-0.063	0.069	32	HLA-A11:01	0.068	0.004	-0.063	0.045	50	HLA-A24:02	0.071	0.018	-0.063	0.049	50	HLA-A26:01	0.14	0.014	-0.063	0.1	10	0
259	LINSTGNLI	Sequence	HLA-A01:01	0.097	0.019	-0.111	0.064	32	HLA-A02:01	0.206	0.072	-0.111	0.153	15	HLA-A03:01	0.08	0.005	-0.111	0.049	50	HLA-A11:01	0.079	0.008	-0.111	0.049	50	HLA-A24:02	0.119	0.09	-0.111	0.091	15	HLA-A26:01	0.078	0.004	-0.111	0.047	50	0
260	INSTGNLIA	Sequence	HLA-A01:01	0.076	0.031	0.081	0.069	32	HLA-A02:01	0.059	0.012	0.081	0.054	50	HLA-A03:01	0.061	0.004	0.081	0.054	50	HLA-A11:01	0.057	0.004	0.081	0.051	50	HLA-A24:02	0.022	0.006	0.081	0.025	50	HLA-A26:01	0.038	0.004	0.081	0.037	50	0
261	NSTGNLIAP	Sequence	HLA-A01:01	0.059	0.01	0.165	0.062	32	HLA-A02:01	0.045	0.01	0.165	0.051	50	HLA-A03:01	0.045	0.012	0.165	0.052	50	HLA-A11:01	0.051	0.052	0.165	0.063	50	HLA-A24:02	0.013	0.004	0.165	0.027	50	HLA-A26:01	0.051	0.006	0.165	0.055	32	0
262	STGNLIAPR	Sequence	HLA-A01:01	0.082	0.009	0.146	0.077	20	HLA-A02:01	0.053	0.009	0.146	0.055	50	HLA-A03:01	0.229	0.042	0.146	0.191	5	HLA-A11:01	0.631	0.801	0.146	0.61	0.8	HLA-A24:02	0.037	0.006	0.146	0.043	50	HLA-A26:01	0.105	0.045	0.146	0.099	10	1
263	TGNLIAPRG	Sequence	HLA-A01:01	0.044	0.013	0.174	0.052	50	HLA-A02:01	0.032	0.007	0.174	0.042	50	HLA-A03:01	0.041	0.002	0.174	0.048	50	HLA-A11:01	0.051	0.003	0.174	0.056	50	HLA-A24:02	0.016	0.006	0.174	0.03	50	HLA-A26:01	0.032	0.004	0.174	0.042	50	0
264	GNLIAPRGY	Sequence	HLA-A01:01	0.059	0.014	0.221	0.068	32	HLA-A02:01	0.035	0.005	0.221	0.049	50	HLA-A03:01	0.064	0.002	0.221	0.07	32	HLA-A11:01	0.064	0.004	0.221	0.07	32	HLA-A24:02	0.014	0.004	0.221	0.033	50	HLA-A26:01	0.051	0.006	0.221	0.061	32	0
265	NLIAPRGYF	Sequence	HLA-A01:01	0.07	0.005	0.147	0.067	32	HLA-A02:01	0.091	0.008	0.147	0.083	32	HLA-A03:01	0.088	0.003	0.147	0.08	20	HLA-A11:01	0.069	0.004	0.147	0.066	32	HLA-A24:02	0.132	0.033	0.147	0.118	10	HLA-A26:01	0.295	0.057	0.147	0.242	2	1
266	LIAPRGYFK	Sequence	HLA-A01:01	0.09	0.03	0.149	0.086	15	HLA-A02:01	0.074	0.011	0.149	0.071	32	HLA-A03:01	0.661	0.304	0.149	0.553	0.3	HLA-A11:01	0.733	0.366	0.149	0.616	0.8	HLA-A24:02	0.072	0.022	0.149	0.072	20	HLA-A26:01	0.069	0.006	0.149	0.067	32	2
267	IAPRGYFKI	Sequence	HLA-A01:01	0.062	0.011	0.051	0.053	50	HLA-A02:01	0.157	0.017	0.051	0.124	20	HLA-A03:01	0.058	0.001	0.051	0.048	50	HLA-A11:01	0.069	0.004	0.051	0.057	50	HLA-A24:02	0.53	0.275	0.051	0.441	0.8	HLA-A26:01	0.061	0.003	0.051	0.051	50	1
268	APRGYFKIR	Sequence	HLA-A01:01	0.046	0.005	0.053	0.04	50	HLA-A02:01	0.03	0.005	0.053	0.028	50	HLA-A03:01	0.067	0.007	0.053	0.056	50	HLA-A11:01	0.059	0.007	0.053	0.05	50	HLA-A24:02	0.015	0.003	0.053	0.017	50	HLA-A26:01	0.045	0.004	0.053	0.039	50	0
269	PRGYFKIRS	Sequence	HLA-A01:01	0.039	0.006	0.061	0.036	50	HLA-A02:01	0.028	0.005	0.061	0.028	50	HLA-A03:01	0.032	0.002	0.061	0.03	50	HLA-A11:01	0.038	0.003	0.061	0.035	50	HLA-A24:02	0.009	0.003	0.061	0.013	50	HLA-A26:01	0.026	0.003	0.061	0.026	50	0
270	RGYFKIRSG	Sequence	HLA-A01:01	0.041	0.004	-0.021	0.029	50	HLA-A02:01	0.043	0.007	-0.021	0.031	50	HLA-A03:01	0.079	0.007	-0.021	0.057	50	HLA-A11:01	0.052	0.006	-0.021	0.037	50	HLA-A24:02	0.022	0.004	-0.021	0.015	50	HLA-A26:01	0.032	0.004	-0.021	0.022	50	0
271	GYFKIRSGK	Sequence	HLA-A01:01	0.043	0.004	-0.121	0.02	50	HLA-A02:01	0.035	0.005	-0.121	0.015	50	HLA-A03:01	0.333	0.077	-0.121	0.247	4	HLA-A11:01	0.369	0.058	-0.121	0.27	5	HLA-A24:02	0.073	0.037	-0.121	0.048	50	HLA-A26:01	0.046	0.003	-0.121	0.022	50	0
272	YFKIRSGKS	Sequence	HLA-A01:01	0.048	0.007	-0.139	0.023	50	HLA-A02:01	0.035	0.005	-0.139	0.013	50	HLA-A03:01	0.043	0.001	-0.139	0.018	50	HLA-A11:01	0.043	0.003	-0.139	0.018	50	HLA-A24:02	0.048	0.007	-0.139	0.023	50	HLA-A26:01	0.045	0.012	-0.139	0.021	50	0
273	FKIRSGKSS	Sequence	HLA-A01:01	0.041	0.005	-0.313	0	50	HLA-A02:01	0.035	0.008	-0.313	-0.004	50	HLA-A03:01	0.033	0.002	-0.313	-0.007	50	HLA-A11:01	0.037	0.003	-0.313	-0.003	50	HLA-A24:02	0.009	0.005	-0.313	-0.024	50	HLA-A26:01	0.035	0.007	-0.313	-0.004	50	0
274	KIRSGKSSI	Sequence	HLA-A01:01	0.046	0.006	-0.556	-0.021	50	HLA-A02:01	0.1	0.026	-0.556	0.023	50	HLA-A03:01	0.116	0.01	-0.556	0.032	50	HLA-A11:01	0.063	0.003	-0.556	-0.009	50	HLA-A24:02	0.063	0.007	-0.556	-0.008	50	HLA-A26:01	0.049	0.006	-0.556	-0.018	50	0
275	IRSGKSSIM	Sequence	HLA-A01:01	0.056	0.008	-0.447	-0.002	50	HLA-A02:01	0.05	0.019	-0.447	-0.005	50	HLA-A03:01	0.054	0.002	-0.447	-0.004	50	HLA-A11:01	0.045	0.003	-0.447	-0.011	50	HLA-A24:02	0.038	0.009	-0.447	-0.015	50	HLA-A26:01	0.059	0.006	-0.447	0	50	0
276	RSGKSSIMR	Sequence	HLA-A01:01	0.06	0.014	-0.513	-0.005	50	HLA-A02:01	0.04	0.006	-0.513	-0.021	50	HLA-A03:01	0.342	0.216	-0.513	0.236	4	HLA-A11:01	0.491	0.469	-0.513	0.387	3	HLA-A24:02	0.034	0.005	-0.513	-0.025	50	HLA-A26:01	0.037	0.003	-0.513	-0.023	50	0
277	SGKSSIMRS	Sequence	HLA-A01:01	0.044	0.009	-0.39	-0.005	50	HLA-A02:01	0.03	0.005	-0.39	-0.016	50	HLA-A03:01	0.055	0.003	-0.39	0.002	50	HLA-A11:01	0.066	0.004	-0.39	0.01	50	HLA-A24:02	0.017	0.003	-0.39	-0.026	50	HLA-A26:01	0.036	0.01	-0.39	-0.011	50	0
278	GKSSIMRSD	Sequence	HLA-A01:01	0.038	0.006	-0.309	-0.002	50	HLA-A02:01	0.029	0.008	-0.309	-0.008	50	HLA-A03:01	0.034	0.005	-0.309	-0.005	50	HLA-A11:01	0.039	0.004	-0.309	-0.001	50	HLA-A24:02	0.006	0.003	-0.309	-0.026	50	HLA-A26:01	0.029	0.007	-0.309	-0.008	50	0
279	KSSIMRSDA	Sequence	HLA-A01:01	0.077	0.012	-0.169	0.042	50	HLA-A02:01	0.055	0.007	-0.169	0.025	50	HLA-A03:01	0.084	0.004	-0.169	0.046	50	HLA-A11:01	0.08	0.009	-0.169	0.044	50	HLA-A24:02	0.02	0.004	-0.169	-0.001	50	HLA-A26:01	0.033	0.003	-0.169	0.008	50	0
280	SSIMRSDAP	Sequence	HLA-A01:01	0.057	0.011	-0.197	0.024	50	HLA-A02:01	0.04	0.009	-0.197	0.011	50	HLA-A03:01	0.048	0.003	-0.197	0.016	50	HLA-A11:01	0.068	0.189	-0.197	0.061	50	HLA-A24:02	0.015	0.006	-0.197	-0.008	50	HLA-A26:01	0.053	0.008	-0.197	0.021	50	0
281	SIMRSDAPI	Sequence	HLA-A01:01	0.076	0.006	-0.119	0.045	50	HLA-A02:01	0.485	0.262	-0.119	0.389	4	HLA-A03:01	0.093	0.003	-0.119	0.057	50	HLA-A11:01	0.151	0.06	-0.119	0.109	15	HLA-A24:02	0.145	0.03	-0.119	0.1	15	HLA-A26:01	0.132	0.009	-0.119	0.087	15	0
282	IMRSDAPIG	Sequence	HLA-A01:01	0.045	0.008	-0.023	0.032	50	HLA-A02:01	0.058	0.012	-0.023	0.043	50	HLA-A03:01	0.067	0.004	-0.023	0.048	50	HLA-A11:01	0.052	0.003	-0.023	0.037	50	HLA-A24:02	0.029	0.005	-0.023	0.02	50	HLA-A26:01	0.036	0.004	-0.023	0.025	50	0
283	MRSDAPIGK	Sequence	HLA-A01:01	0.06	0.006	0.128	0.058	32	HLA-A02:01	0.038	0.006	0.128	0.042	50	HLA-A03:01	0.116	0.094	0.128	0.114	15	HLA-A11:01	0.134	0.133	0.128	0.133	15	HLA-A24:02	0.016	0.004	0.128	0.025	50	HLA-A26:01	0.043	0.004	0.128	0.045	50	0
284	RSDAPIGKC	Sequence	HLA-A01:01	0.075	0.02	0.064	0.065	32	HLA-A02:01	0.043	0.008	0.064	0.039	50	HLA-A03:01	0.064	0.007	0.064	0.055	50	HLA-A11:01	0.067	0.007	0.064	0.057	50	HLA-A24:02	0.018	0.004	0.064	0.02	50	HLA-A26:01	0.039	0.006	0.064	0.036	50	0
285	SDAPIGKCK	Sequence	HLA-A01:01	0.05	0.008	-0.05	0.033	50	HLA-A02:01	0.026	0.005	-0.05	0.015	50	HLA-A03:01	0.086	0.086	-0.05	0.072	32	HLA-A11:01	0.129	0.087	-0.05	0.104	20	HLA-A24:02	0.018	0.006	-0.05	0.009	50	HLA-A26:01	0.039	0.005	-0.05	0.025	50	0
286	DAPIGKCKS	Sequence	HLA-A01:01	0.042	0.01	-0.211	0.012	50	HLA-A02:01	0.025	0.004	-0.211	-0.002	50	HLA-A03:01	0.03	0.001	-0.211	0.001	50	HLA-A11:01	0.037	0.003	-0.211	0.007	50	HLA-A24:02	0.01	0.004	-0.211	-0.013	50	HLA-A26:01	0.038	0.004	-0.211	0.008	50	0
287	APIGKCKSE	Sequence	HLA-A01:01	0.041	0.004	-0.462	-0.015	50	HLA-A02:01	0.029	0.008	-0.462	-0.023	50	HLA-A03:01	0.033	0.004	-0.462	-0.021	50	HLA-A11:01	0.039	0.016	-0.462	-0.015	50	HLA-A24:02	0.009	0.004	-0.462	-0.039	50	HLA-A26:01	0.038	0.009	-0.462	-0.017	50	0
288	PIGKCKSEC	Sequence	HLA-A01:01	0.04	0.008	-0.543	-0.023	50	HLA-A02:01	0.029	0.024	-0.543	-0.029	50	HLA-A03:01	0.038	0.003	-0.543	-0.026	50	HLA-A11:01	0.038	0.005	-0.543	-0.025	50	HLA-A24:02	0.013	0.006	-0.543	-0.044	50	HLA-A26:01	0.031	0.007	-0.543	-0.03	50	0
289	IGKCKSECI	Sequence	HLA-A01:01	0.044	0.009	-0.437	-0.01	50	HLA-A02:01	0.044	0.015	-0.437	-0.009	50	HLA-A03:01	0.043	0.002	-0.437	-0.012	50	HLA-A11:01	0.042	0.003	-0.437	-0.012	50	HLA-A24:02	0.065	0.009	-0.437	0.006	50	HLA-A26:01	0.034	0.003	-0.437	-0.018	50	0
290	GKCKSECIT	Sequence	HLA-A01:01	0.039	0.006	-0.269	0.003	50	HLA-A02:01	0.03	0.009	-0.269	-0.003	50	HLA-A03:01	0.033	0.002	-0.269	-0.002	50	HLA-A11:01	0.038	0.007	-0.269	0.002	50	HLA-A24:02	0.006	0.003	-0.269	-0.022	50	HLA-A26:01	0.027	0.004	-0.269	-0.006	50	0
291	KCKSECITP	Sequence	HLA-A01:01	0.038	0.008	-0.055	0.024	50	HLA-A02:01	0.029	0.025	-0.055	0.02	50	HLA-A03:01	0.039	0.066	-0.055	0.034	50	HLA-A11:01	0.039	0.174	-0.055	0.051	50	HLA-A24:02	0.018	0.004	-0.055	0.008	50	HLA-A26:01	0.023	0.005	-0.055	0.012	50	0
292	CKSECITPN	Sequence	HLA-A01:01	0.043	0.007	0.146	0.048	50	HLA-A02:01	0.038	0.016	0.146	0.045	50	HLA-A03:01	0.037	0.011	0.146	0.044	50	HLA-A11:01	0.041	0.08	0.146	0.058	50	HLA-A24:02	0.011	0.006	0.146	0.024	50	HLA-A26:01	0.037	0.021	0.146	0.045	50	0
293	KSECITPNG	Sequence	HLA-A01:01	0.056	0.039	0.131	0.061	32	HLA-A02:01	0.045	0.011	0.131	0.048	50	HLA-A03:01	0.052	0.016	0.131	0.054	50	HLA-A11:01	0.066	0.009	0.131	0.063	50	HLA-A24:02	0.018	0.005	0.131	0.027	50	HLA-A26:01	0.03	0.004	0.131	0.036	50	0
294	SECITPNGS	Sequence	HLA-A01:01	0.044	0.005	0.158	0.049	50	HLA-A02:01	0.029	0.005	0.158	0.038	50	HLA-A03:01	0.034	0.004	0.158	0.042	50	HLA-A11:01	0.039	0.039	0.158	0.051	50	HLA-A24:02	0.011	0.004	0.158	0.025	50	HLA-A26:01	0.029	0.003	0.158	0.038	50	0
295	ECITPNGSI	Sequence	HLA-A01:01	0.046	0.005	-0.003	0.035	50	HLA-A02:01	0.038	0.008	-0.003	0.029	50	HLA-A03:01	0.035	0.001	-0.003	0.026	50	HLA-A11:01	0.041	0.003	-0.003	0.031	50	HLA-A24:02	0.034	0.009	-0.003	0.026	50	HLA-A26:01	0.09	0.155	-0.003	0.091	15	0
296	CITPNGSIP	Sequence	HLA-A01:01	0.053	0.017	-0.035	0.038	50	HLA-A02:01	0.038	0.01	-0.035	0.026	50	HLA-A03:01	0.054	0.02	-0.035	0.04	50	HLA-A11:01	0.051	0.113	-0.035	0.052	50	HLA-A24:02	0.018	0.01	-0.035	0.011	50	HLA-A26:01	0.045	0.005	-0.035	0.031	50	0
297	ITPNGSIPN	Sequence	HLA-A01:01	0.055	0.065	-0.027	0.048	50	HLA-A02:01	0.05	0.021	-0.027	0.038	50	HLA-A03:01	0.054	0.021	-0.027	0.041	50	HLA-A11:01	0.079	0.067	-0.027	0.066	32	HLA-A24:02	0.026	0.005	-0.027	0.017	50	HLA-A26:01	0.056	0.006	-0.027	0.04	50	0
298	TPNGSIPND	Sequence	HLA-A01:01	0.041	0.007	-0.017	0.03	50	HLA-A02:01	0.03	0.009	-0.017	0.022	50	HLA-A03:01	0.037	0.003	-0.017	0.026	50	HLA-A11:01	0.042	0.004	-0.017	0.03	50	HLA-A24:02	0.008	0.008	-0.017	0.005	50	HLA-A26:01	0.036	0.006	-0.017	0.026	50	0
299	PNGSIPNDK	Sequence	HLA-A01:01	0.046	0.007	-0.029	0.032	50	HLA-A02:01	0.024	0.004	-0.029	0.016	50	HLA-A03:01	0.05	0.016	-0.029	0.037	50	HLA-A11:01	0.062	0.089	-0.029	0.057	50	HLA-A24:02	0.017	0.004	-0.029	0.01	50	HLA-A26:01	0.028	0.003	-0.029	0.018	50	0
300	NGSIPNDKP	Sequence	HLA-A01:01	0.042	0.012	-0.044	0.029	50	HLA-A02:01	0.028	0.005	-0.044	0.017	50	HLA-A03:01	0.035	0.001	-0.044	0.022	50	HLA-A11:01	0.04	0.007	-0.044	0.026	50	HLA-A24:02	0.009	0.004	-0.044	0.003	50	HLA-A26:01	0.028	0.004	-0.044	0.017	50	0
301	GSIPNDKPF	Sequence	HLA-A01:01	0.067	0.008	-0.142	0.037	50	HLA-A02:01	0.059	0.006	-0.142	0.03	50	HLA-A03:01	0.051	0.001	-0.142	0.024	50	HLA-A11:01	0.069	0.004	-0.142	0.038	50	HLA-A24:02	0.099	0.009	-0.142	0.061	32	HLA-A26:01	0.093	0.006	-0.142	0.056	32	0
302	SIPNDKPFQ	Sequence	HLA-A01:01	0.045	0.013	-0.132	0.022	50	HLA-A02:01	0.04	0.012	-0.132	0.018	50	HLA-A03:01	0.052	0.004	-0.132	0.026	50	HLA-A11:01	0.07	0.009	-0.132	0.04	50	HLA-A24:02	0.018	0.006	-0.132	0.001	50	HLA-A26:01	0.062	0.009	-0.132	0.034	50	0
303	IPNDKPFQN	Sequence	HLA-A01:01	0.049	0.013	-0.169	0.021	50	HLA-A02:01	0.035	0.011	-0.169	0.011	50	HLA-A03:01	0.039	0.007	-0.169	0.013	50	HLA-A11:01	0.045	0.017	-0.169	0.019	50	HLA-A24:02	0.014	0.019	-0.169	-0.004	50	HLA-A26:01	0.03	0.003	-0.169	0.006	50	0
304	PNDKPFQNV	Sequence	HLA-A01:01	0.081	0.044	-0.212	0.046	50	HLA-A02:01	0.034	0.011	-0.212	0.006	50	HLA-A03:01	0.04	0.002	-0.212	0.009	50	HLA-A11:01	0.046	0.003	-0.212	0.013	50	HLA-A24:02	0.026	0.005	-0.212	-0.001	50	HLA-A26:01	0.039	0.004	-0.212	0.008	50	0
305	NDKPFQNVN	Sequence	HLA-A01:01	0.044	0.006	-0.058	0.028	50	HLA-A02:01	0.028	0.004	-0.058	0.016	50	HLA-A03:01	0.032	0.004	-0.058	0.019	50	HLA-A11:01	0.037	0.005	-0.058	0.022	50	HLA-A24:02	0.01	0.007	-0.058	0.003	50	HLA-A26:01	0.029	0.005	-0.058	0.016	50	0
306	DKPFQNVNR	Sequence	HLA-A01:01	0.041	0.008	0.026	0.034	50	HLA-A02:01	0.028	0.004	0.026	0.024	50	HLA-A03:01	0.035	0.001	0.026	0.029	50	HLA-A11:01	0.04	0.004	0.026	0.033	50	HLA-A24:02	0.013	0.004	0.026	0.013	50	HLA-A26:01	0.043	0.005	0.026	0.035	50	0
307	KPFQNVNRI	Sequence	HLA-A01:01	0.052	0.005	-0.021	0.037	50	HLA-A02:01	0.076	0.042	-0.021	0.061	50	HLA-A03:01	0.05	0.009	-0.021	0.036	50	HLA-A11:01	0.05	0.007	-0.021	0.036	50	HLA-A24:02	0.102	0.048	-0.021	0.081	20	HLA-A26:01	0.042	0.004	-0.021	0.03	50	0
308	PFQNVNRIT	Sequence	HLA-A01:01	0.043	0.006	0.111	0.044	50	HLA-A02:01	0.03	0.006	0.111	0.034	50	HLA-A03:01	0.036	0.001	0.111	0.038	50	HLA-A11:01	0.039	0.003	0.111	0.04	50	HLA-A24:02	0.034	0.014	0.111	0.039	50	HLA-A26:01	0.03	0.005	0.111	0.034	50	0
309	FQNVNRITY	Sequence	HLA-A01:01	0.202	0.035	0.217	0.177	3	HLA-A02:01	0.082	0.012	0.217	0.084	32	HLA-A03:01	0.149	0.002	0.217	0.132	8	HLA-A11:01	0.151	0.004	0.217	0.134	15	HLA-A24:02	0.052	0.005	0.217	0.061	32	HLA-A26:01	0.122	0.004	0.217	0.113	8	0
310	QNVNRITYG	Sequence	HLA-A01:01	0.043	0.01	0.213	0.055	50	HLA-A02:01	0.038	0.009	0.213	0.051	50	HLA-A03:01	0.044	0.005	0.213	0.055	50	HLA-A11:01	0.055	0.011	0.213	0.064	50	HLA-A24:02	0.011	0.006	0.213	0.03	50	HLA-A26:01	0.057	0.158	0.213	0.089	15	0
311	NVNRITYGA	Sequence	HLA-A01:01	0.101	0.012	0.233	0.1	9	HLA-A02:01	0.221	0.089	0.233	0.201	10	HLA-A03:01	0.07	0.011	0.233	0.077	32	HLA-A11:01	0.107	0.009	0.233	0.104	20	HLA-A24:02	0.027	0.014	0.233	0.046	50	HLA-A26:01	0.099	0.015	0.233	0.099	10	0
312	VNRITYGAC	Sequence	HLA-A01:01	0.046	0.005	0.236	0.058	32	HLA-A02:01	0.03	0.005	0.236	0.047	50	HLA-A03:01	0.044	0.002	0.236	0.056	50	HLA-A11:01	0.043	0.003	0.236	0.056	50	HLA-A24:02	0.018	0.005	0.236	0.038	50	HLA-A26:01	0.041	0.005	0.236	0.055	50	0
313	NRITYGACP	Sequence	HLA-A01:01	0.043	0.008	0.112	0.044	50	HLA-A02:01	0.036	0.009	0.112	0.039	50	HLA-A03:01	0.031	0.004	0.112	0.035	50	HLA-A11:01	0.038	0.006	0.112	0.04	50	HLA-A24:02	0.013	0.011	0.112	0.023	50	HLA-A26:01	0.039	0.016	0.112	0.043	50	0
314	RITYGACPR	Sequence	HLA-A01:01	0.054	0.008	0.027	0.044	50	HLA-A02:01	0.051	0.012	0.027	0.042	50	HLA-A03:01	0.273	0.129	0.027	0.225	4	HLA-A11:01	0.377	0.388	0.027	0.344	3	HLA-A24:02	0.025	0.004	0.027	0.022	50	HLA-A26:01	0.049	0.005	0.027	0.04	50	0
315	ITYGACPRY	Sequence	HLA-A01:01	0.257	0.148	0.041	0.218	1.5	HLA-A02:01	0.075	0.037	0.041	0.066	32	HLA-A03:01	0.473	0.079	0.041	0.367	1.5	HLA-A11:01	0.457	0.064	0.041	0.353	3	HLA-A24:02	0.07	0.009	0.041	0.057	32	HLA-A26:01	0.36	0.222	0.041	0.306	1.5	3
316	TYGACPRYV	Sequence	HLA-A01:01	0.056	0.008	0.029	0.046	50	HLA-A02:01	0.078	0.027	0.029	0.065	32	HLA-A03:01	0.054	0.001	0.029	0.043	50	HLA-A11:01	0.062	0.003	0.029	0.049	50	HLA-A24:02	0.452	0.119	0.029	0.356	1.5	HLA-A26:01	0.037	0.004	0.029	0.031	50	1
317	YGACPRYVK	Sequence	HLA-A01:01	0.06	0.005	0.017	0.047	50	HLA-A02:01	0.042	0.005	0.017	0.034	50	HLA-A03:01	0.221	0.007	0.017	0.166	6	HLA-A11:01	0.356	0.144	0.017	0.288	4	HLA-A24:02	0.049	0.007	0.017	0.039	50	HLA-A26:01	0.041	0.004	0.017	0.033	50	0
318	GACPRYVKQ	Sequence	HLA-A01:01	0.046	0.01	-0.073	0.028	50	HLA-A02:01	0.031	0.005	-0.073	0.016	50	HLA-A03:01	0.05	0.081	-0.073	0.043	50	HLA-A11:01	0.068	0.134	-0.073	0.064	50	HLA-A24:02	0.017	0.006	-0.073	0.006	50	HLA-A26:01	0.037	0.007	-0.073	0.021	50	0
319	ACPRYVKQS	Sequence	HLA-A01:01	0.04	0.008	-0.166	0.014	50	HLA-A02:01	0.032	0.008	-0.166	0.008	50	HLA-A03:01	0.032	0.003	-0.166	0.008	50	HLA-A11:01	0.039	0.009	-0.166	0.014	50	HLA-A24:02	0.015	0.006	-0.166	-0.005	50	HLA-A26:01	0.028	0.009	-0.166	0.006	50	0
320	CPRYVKQST	Sequence	HLA-A01:01	0.044	0.004	-0.344	-0.001	50	HLA-A02:01	0.033	0.006	-0.344	-0.009	50	HLA-A03:01	0.04	0.001	-0.344	-0.005	50	HLA-A11:01	0.04	0.003	-0.344	-0.004	50	HLA-A24:02	0.009	0.004	-0.344	-0.027	50	HLA-A26:01	0.036	0.004	-0.344	-0.007	50	0
321	PRYVKQSTL	Sequence	HLA-A01:01	0.049	0.004	-0.396	-0.003	50	HLA-A02:01	0.033	0.014	-0.396	-0.013	50	HLA-A03:01	0.045	0.002	-0.396	-0.006	50	HLA-A11:01	0.041	0.003	-0.396	-0.009	50	HLA-A24:02	0.033	0.007	-0.396	-0.014	50	HLA-A26:01	0.035	0.003	-0.396	-0.013	50	0
322	RYVKQSTLK	Sequence	HLA-A01:01	0.046	0.006	-0.446	-0.01	50	HLA-A02:01	0.034	0.005	-0.446	-0.019	50	HLA-A03:01	0.275	0.107	-0.446	0.176	6	HLA-A11:01	0.3	0.097	-0.446	0.193	7	HLA-A24:02	0.201	0.165	-0.446	0.131	9	HLA-A26:01	0.041	0.005	-0.446	-0.013	50	0
323	YVKQSTLKL	Sequence	HLA-A01:01	0.092	0.029	-0.446	0.028	50	HLA-A02:01	0.191	0.088	-0.446	0.111	20	HLA-A03:01	0.09	0.004	-0.446	0.023	50	HLA-A11:01	0.083	0.008	-0.446	0.018	50	HLA-A24:02	0.156	0.023	-0.446	0.075	20	HLA-A26:01	0.249	0.133	-0.446	0.161	4	0
324	VKQSTLKLA	Sequence	HLA-A01:01	0.048	0.01	-0.365	0.001	50	HLA-A02:01	0.043	0.013	-0.365	-0.003	50	HLA-A03:01	0.042	0.002	-0.365	-0.005	50	HLA-A11:01	0.044	0.003	-0.365	-0.003	50	HLA-A24:02	0.017	0.006	-0.365	-0.023	50	HLA-A26:01	0.032	0.005	-0.365	-0.012	50	0
325	KQSTLKLAT	Sequence	HLA-A01:01	0.048	0.007	-0.215	0.015	50	HLA-A02:01	0.101	0.023	-0.215	0.057	50	HLA-A03:01	0.074	0.008	-0.215	0.035	50	HLA-A11:01	0.062	0.01	-0.215	0.026	50	HLA-A24:02	0.021	0.006	-0.215	-0.005	50	HLA-A26:01	0.034	0.003	-0.215	0.004	50	0
326	QSTLKLATG	Sequence	HLA-A01:01	0.054	0.01	-0.163	0.025	50	HLA-A02:01	0.039	0.008	-0.163	0.014	50	HLA-A03:01	0.042	0.002	-0.163	0.015	50	HLA-A11:01	0.05	0.007	-0.163	0.022	50	HLA-A24:02	0.019	0.005	-0.163	-0.001	50	HLA-A26:01	0.042	0.007	-0.163	0.016	50	0
327	STLKLATGM	Sequence	HLA-A01:01	0.108	0.009	-0.142	0.067	32	HLA-A02:01	0.145	0.018	-0.142	0.096	32	HLA-A03:01	0.095	0.005	-0.142	0.057	50	HLA-A11:01	0.153	0.017	-0.142	0.102	20	HLA-A24:02	0.046	0.01	-0.142	0.021	50	HLA-A26:01	0.242	0.046	-0.142	0.172	4	0
328	TLKLATGMR	Sequence	HLA-A01:01	0.053	0.007	-0.081	0.032	50	HLA-A02:01	0.036	0.007	-0.081	0.02	50	HLA-A03:01	0.274	0.026	-0.081	0.199	5	HLA-A11:01	0.188	0.021	-0.081	0.134	15	HLA-A24:02	0.033	0.004	-0.081	0.017	50	HLA-A26:01	0.104	0.005	-0.081	0.07	20	0
329	LKLATGMRN	Sequence	HLA-A01:01	0.04	0.008	-0.012	0.03	50	HLA-A02:01	0.028	0.017	-0.012	0.022	50	HLA-A03:01	0.038	0.013	-0.012	0.029	50	HLA-A11:01	0.041	0.007	-0.012	0.03	50	HLA-A24:02	0.011	0.008	-0.012	0.008	50	HLA-A26:01	0.03	0.005	-0.012	0.022	50	0
330	KLATGMRNV	Sequence	HLA-A01:01	0.059	0.008	-0.041	0.041	50	HLA-A02:01	0.647	0.505	-0.041	0.555	1.5	HLA-A03:01	0.146	0.034	-0.041	0.109	15	HLA-A11:01	0.081	0.004	-0.041	0.056	50	HLA-A24:02	0.055	0.006	-0.041	0.038	50	HLA-A26:01	0.065	0.01	-0.041	0.046	50	1
331	LATGMRNVP	Sequence	HLA-A01:01	0.044	0.005	-0.057	0.028	50	HLA-A02:01	0.028	0.007	-0.057	0.016	50	HLA-A03:01	0.043	0.004	-0.057	0.027	50	HLA-A11:01	0.043	0.105	-0.057	0.043	50	HLA-A24:02	0.013	0.006	-0.057	0.005	50	HLA-A26:01	0.033	0.004	-0.057	0.019	50	0
332	ATGMRNVPE	Sequence	HLA-A01:01	0.068	0.008	-0.093	0.042	50	HLA-A02:01	0.038	0.009	-0.093	0.02	50	HLA-A03:01	0.058	0.039	-0.093	0.04	50	HLA-A11:01	0.116	0.179	-0.093	0.105	15	HLA-A24:02	0.017	0.004	-0.093	0.004	50	HLA-A26:01	0.045	0.017	-0.093	0.027	50	0
333	TGMRNVPEK	Sequence	HLA-A01:01	0.051	0.006	0.077	0.046	50	HLA-A02:01	0.041	0.007	0.077	0.039	50	HLA-A03:01	0.269	0.062	0.077	0.217	4	HLA-A11:01	0.52	0.344	0.077	0.448	2	HLA-A24:02	0.048	0.02	0.077	0.046	50	HLA-A26:01	0.043	0.005	0.077	0.04	50	1
334	GMRNVPEKQ	Sequence	HLA-A01:01	0.044	0.007	-0.001	0.034	50	HLA-A02:01	0.043	0.01	-0.001	0.033	50	HLA-A03:01	0.068	0.028	-0.001	0.055	50	HLA-A11:01	0.054	0.01	-0.001	0.041	50	HLA-A24:02	0.016	0.004	-0.001	0.012	50	HLA-A26:01	0.037	0.004	-0.001	0.028	50	0
335	MRNVPEKQT	Sequence	HLA-A01:01	0.043	0.005	-0.127	0.02	50	HLA-A02:01	0.03	0.006	-0.127	0.01	50	HLA-A03:01	0.034	0.002	-0.127	0.013	50	HLA-A11:01	0.04	0.003	-0.127	0.017	50	HLA-A24:02	0.008	0.003	-0.127	-0.006	50	HLA-A26:01	0.027	0.004	-0.127	0.008	50	0
[truncated: 785 more rows]

## Sheet: HAm-Vic
HLA-A
[truncated: 1,159 more rows]

## Sheet: HAm-Yam
HLA-A
[truncated: 1,157 more rows]

## Sheet: Victoria2019
HLA-A
[truncated: 1,121 more rows]

## Sheet: Cambodia2020
HLA-A
[truncated: 1,121 more rows]

## Sheet: Guangdong-Maonan2019
HLA-A
[truncated: 1,121 more rows]

## Sheet: Hong Kong2019
	HLA-A
[truncated: 1,121 more rows]

## Sheet: Brisbane2018
HLA-A
[truncated: 1,119 more rows]

## Sheet: Kansas2017
HLA-A
[truncated: 1,121 more rows]

[truncated: 3 more sheets: Washington2019, Phuket2013, Colorado2017]
