# Supplementary material for: Strategies targeting hemagglutinin cocktail as a potential universal influenza vaccine
Source: Front Microbiol. 2022 Sep 29;13:1014122. doi: 10.3389/fmicb.2022.1014122 (PMC9558277; doi:10.3389/fmicb.2022.1014122)
Supplement: Supplementary file 1 [file Data_Sheet_1.ZIP › 9.9-new-Supplementary Materials/Supplementary Data 2-Information for potential epitopes analysis/Supplementary Data 2-Information for potential Th epitopes analysis.xlsx]

## Sheet: HAm-H1
HLA-A
Pos	Peptide	Identity	Allele	Aff	Stab	Tcell	Comb	%Rank	Allele	Aff	Stab	Tcell	Comb	%Rank	Allele	Aff	Stab	Tcell	Comb	%Rank	Allele	Aff	Stab	Tcell	Comb	%Rank	Allele	Aff	Stab	Tcell	Comb	%Rank	Allele	Aff	Stab	Tcell	Comb	%Rank	Epitopes
0	MKQGKTKATKMK	HAm-H1	HLA-A02:01	0.03	0.006	-0.4	-0.017	50	HLA-A01:01	0.043	0.006	-0.4	-0.007	50	HLA-A03:01	0.08	0.028	-0.4	0.024	50	HLA-A11:01	0.075	0.05	-0.4	0.023	50	HLA-A24:02	0.017	0.005	-0.4	-0.027	50	HLA-A26:01	0.038	0.005	-0.4	-0.011	50	0
1	KQGKTKATKMKA	HAm-H1	HLA-A02:01	0.079	0.043	-0.517	0.014	50	HLA-A01:01	0.044	0.005	-0.517	-0.018	50	HLA-A03:01	0.067	0.025	-0.517	0.002	50	HLA-A11:01	0.059	0.007	-0.517	-0.007	50	HLA-A24:02	0.027	0.005	-0.517	-0.031	50	HLA-A26:01	0.029	0.004	-0.517	-0.03	50	0
2	QGKTKATKMKAI	HAm-H1	HLA-A02:01	0.033	0.006	-0.418	-0.016	50	HLA-A01:01	0.042	0.006	-0.418	-0.01	50	HLA-A03:01	0.046	0.001	-0.418	-0.008	50	HLA-A11:01	0.044	0.003	-0.418	-0.009	50	HLA-A24:02	0.025	0.005	-0.418	-0.023	50	HLA-A26:01	0.04	0.011	-0.418	-0.01	50	0
3	GKTKATKMKAIL	HAm-H1	HLA-A02:01	0.037	0.026	-0.31	0.001	50	HLA-A01:01	0.042	0.004	-0.31	0.001	50	HLA-A03:01	0.045	0.002	-0.31	0.003	50	HLA-A11:01	0.042	0.003	-0.31	0.001	50	HLA-A24:02	0.022	0.009	-0.31	-0.013	50	HLA-A26:01	0.038	0.005	-0.31	-0.002	50	0
4	KTKATKMKAILV	HAm-H1	HLA-A02:01	0.148	0.069	-0.195	0.101	20	HLA-A01:01	0.085	0.025	-0.195	0.047	50	HLA-A03:01	0.173	0.036	-0.195	0.114	10	HLA-A11:01	0.167	0.028	-0.195	0.109	15	HLA-A24:02	0.072	0.011	-0.195	0.036	50	HLA-A26:01	0.06	0.024	-0.195	0.029	50	0
5	TKATKMKAILVV	HAm-H1	HLA-A02:01	0.066	0.05	-0.181	0.039	50	HLA-A01:01	0.051	0.009	-0.181	0.021	50	HLA-A03:01	0.053	0.002	-0.181	0.021	50	HLA-A11:01	0.051	0.003	-0.181	0.02	50	HLA-A24:02	0.036	0.01	-0.181	0.01	50	HLA-A26:01	0.057	0.008	-0.181	0.025	50	0
6	KATKMKAILVVL	HAm-H1	HLA-A02:01	0.143	0.056	-0.272	0.088	32	HLA-A01:01	0.056	0.005	-0.272	0.015	50	HLA-A03:01	0.074	0.002	-0.272	0.028	50	HLA-A11:01	0.062	0.004	-0.272	0.019	50	HLA-A24:02	0.097	0.035	-0.272	0.05	50	HLA-A26:01	0.048	0.006	-0.272	0.009	50	0
7	ATKMKAILVVLL	HAm-H1	HLA-A02:01	0.126	0.038	-0.246	0.075	32	HLA-A01:01	0.095	0.009	-0.246	0.047	50	HLA-A03:01	0.102	0.004	-0.246	0.052	50	HLA-A11:01	0.145	0.033	-0.246	0.088	20	HLA-A24:02	0.101	0.011	-0.246	0.052	32	HLA-A26:01	0.107	0.039	-0.246	0.061	32	0
8	TKMKAILVVLLY	HAm-H1	HLA-A02:01	0.05	0.007	-0.13	0.025	50	HLA-A01:01	0.107	0.076	-0.13	0.078	20	HLA-A03:01	0.149	0.007	-0.13	0.098	15	HLA-A11:01	0.196	0.009	-0.13	0.133	15	HLA-A24:02	0.073	0.044	-0.13	0.048	50	HLA-A26:01	0.157	0.048	-0.13	0.111	8	0
9	KMKAILVVLLYT	HAm-H1	HLA-A02:01	0.359	0.222	0.067	0.308	6	HLA-A01:01	0.052	0.011	0.067	0.047	50	HLA-A03:01	0.192	0.04	0.067	0.155	7	HLA-A11:01	0.116	0.007	0.067	0.094	20	HLA-A24:02	0.055	0.01	0.067	0.049	50	HLA-A26:01	0.048	0.01	0.067	0.044	50	0
10	MKAILVVLLYTF	HAm-H1	HLA-A02:01	0.082	0.012	0.162	0.079	32	HLA-A01:01	0.066	0.008	0.162	0.066	32	HLA-A03:01	0.05	0.001	0.162	0.053	50	HLA-A11:01	0.053	0.003	0.162	0.056	50	HLA-A24:02	0.306	0.092	0.162	0.257	3	HLA-A26:01	0.072	0.014	0.162	0.072	20	0
11	KAILVVLLYTFA	HAm-H1	HLA-A02:01	0.268	0.038	0.148	0.219	9	HLA-A01:01	0.063	0.011	0.148	0.063	32	HLA-A03:01	0.105	0.013	0.148	0.095	15	HLA-A11:01	0.146	0.018	0.148	0.126	15	HLA-A24:02	0.047	0.019	0.148	0.053	32	HLA-A26:01	0.056	0.008	0.148	0.058	32	0
12	AILVVLLYTFAT	HAm-H1	HLA-A02:01	0.34	0.29	0.149	0.313	6	HLA-A01:01	0.056	0.009	0.149	0.058	50	HLA-A03:01	0.088	0.007	0.149	0.081	20	HLA-A11:01	0.132	0.061	0.149	0.122	15	HLA-A24:02	0.029	0.009	0.149	0.038	50	HLA-A26:01	0.046	0.005	0.149	0.05	50	0
13	ILVVLLYTFATA	HAm-H1	HLA-A02:01	0.503	0.568	0.146	0.478	3	HLA-A01:01	0.058	0.012	0.146	0.059	32	HLA-A03:01	0.077	0.005	0.146	0.072	32	HLA-A11:01	0.068	0.006	0.146	0.066	32	HLA-A24:02	0.056	0.011	0.146	0.058	32	HLA-A26:01	0.053	0.008	0.146	0.055	32	0
14	LVVLLYTFATAN	HAm-H1	HLA-A02:01	0.05	0.01	0.121	0.051	50	HLA-A01:01	0.049	0.026	0.121	0.053	50	HLA-A03:01	0.05	0.009	0.121	0.051	50	HLA-A11:01	0.063	0.042	0.121	0.065	32	HLA-A24:02	0.017	0.006	0.121	0.026	50	HLA-A26:01	0.056	0.033	0.121	0.059	32	0
15	VVLLYTFATANA	HAm-H1	HLA-A02:01	0.419	0.184	0.109	0.35	5	HLA-A01:01	0.072	0.022	0.109	0.068	32	HLA-A03:01	0.105	0.014	0.109	0.091	20	HLA-A11:01	0.149	0.025	0.109	0.125	15	HLA-A24:02	0.05	0.016	0.109	0.05	50	HLA-A26:01	0.052	0.007	0.109	0.051	50	0
16	VLLYTFATANAD	HAm-H1	HLA-A02:01	0.089	0.057	0.141	0.089	32	HLA-A01:01	0.048	0.006	0.141	0.051	50	HLA-A03:01	0.056	0.048	0.141	0.063	32	HLA-A11:01	0.051	0.044	0.141	0.059	50	HLA-A24:02	0.024	0.02	0.141	0.035	50	HLA-A26:01	0.032	0.003	0.141	0.038	50	0
17	LLYTFATANADT	HAm-H1	HLA-A02:01	0.349	0.192	0.189	0.308	6	HLA-A01:01	0.056	0.007	0.189	0.061	32	HLA-A03:01	0.092	0.011	0.189	0.089	20	HLA-A11:01	0.064	0.008	0.189	0.068	32	HLA-A24:02	0.017	0.005	0.189	0.032	50	HLA-A26:01	0.042	0.004	0.189	0.051	50	0
18	LYTFATANADTL	HAm-H1	HLA-A02:01	0.08	0.024	0.219	0.085	32	HLA-A01:01	0.06	0.006	0.219	0.067	32	HLA-A03:01	0.048	0.001	0.219	0.058	50	HLA-A11:01	0.05	0.002	0.219	0.059	50	HLA-A24:02	0.54	0.563	0.219	0.512	0.4	HLA-A26:01	0.054	0.003	0.219	0.062	32	1
19	YTFATANADTLC	HAm-H1	HLA-A02:01	0.171	0.126	0.155	0.162	15	HLA-A01:01	0.105	0.012	0.155	0.095	10	HLA-A03:01	0.069	0.011	0.155	0.068	32	HLA-A11:01	0.088	0.077	0.155	0.093	20	HLA-A24:02	0.041	0.022	0.155	0.049	50	HLA-A26:01	0.119	0.023	0.155	0.107	9	0
20	TFATANADTLCI	HAm-H1	HLA-A02:01	0.088	0.039	0.08	0.079	32	HLA-A01:01	0.074	0.013	0.08	0.065	32	HLA-A03:01	0.058	0.002	0.08	0.051	50	HLA-A11:01	0.066	0.003	0.08	0.057	50	HLA-A24:02	0.433	0.188	0.08	0.358	1.5	HLA-A26:01	0.061	0.005	0.08	0.054	50	1
21	FATANADTLCIG	HAm-H1	HLA-A02:01	0.058	0.013	0.115	0.057	50	HLA-A01:01	0.058	0.008	0.115	0.056	50	HLA-A03:01	0.041	0.001	0.115	0.042	50	HLA-A11:01	0.046	0.006	0.115	0.046	50	HLA-A24:02	0.018	0.006	0.115	0.026	50	HLA-A26:01	0.049	0.005	0.115	0.049	50	0
22	ATANADTLCIGY	HAm-H1	HLA-A02:01	0.064	0.009	0.122	0.061	50	HLA-A01:01	0.54	0.129	0.122	0.432	0.25	HLA-A03:01	0.292	0.036	0.122	0.234	4	HLA-A11:01	0.494	0.228	0.122	0.414	3	HLA-A24:02	0.03	0.004	0.122	0.035	50	HLA-A26:01	0.419	0.216	0.122	0.357	0.8	2
23	TANADTLCIGYH	HAm-H1	HLA-A02:01	0.039	0.006	0.116	0.041	50	HLA-A01:01	0.096	0.05	0.116	0.091	15	HLA-A03:01	0.195	0.054	0.116	0.165	6	HLA-A11:01	0.277	0.048	0.116	0.224	6	HLA-A24:02	0.015	0.007	0.116	0.024	50	HLA-A26:01	0.115	0.02	0.116	0.1	10	0
24	ANADTLCIGYHA	HAm-H1	HLA-A02:01	0.081	0.069	0.113	0.082	32	HLA-A01:01	0.068	0.007	0.113	0.063	32	HLA-A03:01	0.048	0.007	0.113	0.048	50	HLA-A11:01	0.069	0.058	0.113	0.072	32	HLA-A24:02	0.021	0.006	0.113	0.028	50	HLA-A26:01	0.05	0.01	0.113	0.05	50	0
25	NADTLCIGYHAN	HAm-H1	HLA-A02:01	0.043	0.008	0.117	0.045	50	HLA-A01:01	0.093	0.049	0.117	0.088	15	HLA-A03:01	0.034	0.003	0.117	0.037	50	HLA-A11:01	0.045	0.014	0.117	0.047	50	HLA-A24:02	0.011	0.005	0.117	0.021	50	HLA-A26:01	0.036	0.004	0.117	0.039	50	0
26	ADTLCIGYHANN	HAm-H1	HLA-A02:01	0.029	0.009	0.079	0.031	50	HLA-A01:01	0.042	0.006	0.079	0.04	50	HLA-A03:01	0.034	0.005	0.079	0.034	50	HLA-A11:01	0.041	0.02	0.079	0.041	50	HLA-A24:02	0.012	0.004	0.079	0.017	50	HLA-A26:01	0.033	0.006	0.079	0.033	50	0
27	DTLCIGYHANNS	HAm-H1	HLA-A02:01	0.043	0.006	0.077	0.04	50	HLA-A01:01	0.054	0.017	0.077	0.05	50	HLA-A03:01	0.037	0.007	0.077	0.036	50	HLA-A11:01	0.058	0.013	0.077	0.053	50	HLA-A24:02	0.015	0.008	0.077	0.02	50	HLA-A26:01	0.065	0.018	0.077	0.059	32	0
28	TLCIGYHANNST	HAm-H1	HLA-A02:01	0.142	0.057	0.058	0.12	20	HLA-A01:01	0.053	0.006	0.058	0.046	50	HLA-A03:01	0.052	0.007	0.058	0.045	50	HLA-A11:01	0.058	0.019	0.058	0.052	50	HLA-A24:02	0.024	0.007	0.058	0.025	50	HLA-A26:01	0.04	0.004	0.058	0.036	50	0
29	LCIGYHANNSTD	HAm-H1	HLA-A02:01	0.034	0.038	0.022	0.033	50	HLA-A01:01	0.042	0.015	0.022	0.036	50	HLA-A03:01	0.034	0.006	0.022	0.028	50	HLA-A11:01	0.039	0.019	0.022	0.034	50	HLA-A24:02	0.017	0.016	0.022	0.017	50	HLA-A26:01	0.03	0.012	0.022	0.026	50	0
30	CIGYHANNSTDT	HAm-H1	HLA-A02:01	0.064	0.012	-0.004	0.049	50	HLA-A01:01	0.056	0.011	-0.004	0.043	50	HLA-A03:01	0.049	0.002	-0.004	0.036	50	HLA-A11:01	0.049	0.01	-0.004	0.037	50	HLA-A24:02	0.014	0.004	-0.004	0.011	50	HLA-A26:01	0.037	0.005	-0.004	0.028	50	0
31	IGYHANNSTDTV	HAm-H1	HLA-A02:01	0.135	0.132	0.025	0.124	20	HLA-A01:01	0.062	0.01	0.025	0.05	50	HLA-A03:01	0.071	0.002	0.025	0.055	50	HLA-A11:01	0.071	0.004	0.025	0.056	50	HLA-A24:02	0.063	0.009	0.025	0.051	50	HLA-A26:01	0.041	0.003	0.025	0.033	50	0
32	GYHANNSTDTVD	HAm-H1	HLA-A02:01	0.027	0.006	0.031	0.024	50	HLA-A01:01	0.039	0.004	0.031	0.033	50	HLA-A03:01	0.035	0.002	0.031	0.029	50	HLA-A11:01	0.038	0.003	0.031	0.032	50	HLA-A24:02	0.041	0.022	0.031	0.037	50	HLA-A26:01	0.028	0.004	0.031	0.024	50	0
33	YHANNSTDTVDT	HAm-H1	HLA-A02:01	0.05	0.011	0.004	0.039	50	HLA-A01:01	0.055	0.01	0.004	0.043	50	HLA-A03:01	0.039	0.001	0.004	0.029	50	HLA-A11:01	0.04	0.004	0.004	0.031	50	HLA-A24:02	0.028	0.006	0.004	0.022	50	HLA-A26:01	0.038	0.007	0.004	0.03	50	0
34	HANNSTDTVDTV	HAm-H1	HLA-A02:01	0.167	0.066	-0.02	0.132	20	HLA-A01:01	0.089	0.013	-0.02	0.066	32	HLA-A03:01	0.06	0.002	-0.02	0.043	50	HLA-A11:01	0.079	0.012	-0.02	0.058	50	HLA-A24:02	0.033	0.017	-0.02	0.025	50	HLA-A26:01	0.093	0.008	-0.02	0.068	20	0
35	ANNSTDTVDTVL	HAm-H1	HLA-A02:01	0.044	0.02	-0.018	0.034	50	HLA-A01:01	0.058	0.004	-0.018	0.042	50	HLA-A03:01	0.05	0.002	-0.018	0.036	50	HLA-A11:01	0.051	0.004	-0.018	0.037	50	HLA-A24:02	0.029	0.006	-0.018	0.021	50	HLA-A26:01	0.046	0.003	-0.018	0.033	50	0
36	NNSTDTVDTVLE	HAm-H1	HLA-A02:01	0.031	0.006	0.076	0.032	50	HLA-A01:01	0.053	0.013	0.076	0.049	50	HLA-A03:01	0.04	0.003	0.076	0.038	50	HLA-A11:01	0.044	0.007	0.076	0.041	50	HLA-A24:02	0.011	0.009	0.076	0.017	50	HLA-A26:01	0.04	0.007	0.076	0.038	50	0
37	NSTDTVDTVLEK	HAm-H1	HLA-A02:01	0.035	0.005	0.164	0.043	50	HLA-A01:01	0.104	0.021	0.164	0.097	10	HLA-A03:01	0.166	0.199	0.164	0.171	6	HLA-A11:01	0.448	0.909	0.164	0.493	1.5	HLA-A24:02	0.019	0.006	0.164	0.031	50	HLA-A26:01	0.057	0.006	0.164	0.06	32	1
38	STDTVDTVLEKN	HAm-H1	HLA-A02:01	0.034	0.01	0.058	0.033	50	HLA-A01:01	0.138	0.199	0.058	0.14	4	HLA-A03:01	0.038	0.005	0.058	0.035	50	HLA-A11:01	0.07	0.022	0.058	0.061	50	HLA-A24:02	0.011	0.004	0.058	0.015	50	HLA-A26:01	0.038	0.01	0.058	0.036	50	0
39	TDTVDTVLEKNV	HAm-H1	HLA-A02:01	0.036	0.031	0.016	0.033	50	HLA-A01:01	0.052	0.008	0.016	0.041	50	HLA-A03:01	0.04	0.001	0.016	0.031	50	HLA-A11:01	0.044	0.003	0.016	0.035	50	HLA-A24:02	0.02	0.004	0.016	0.017	50	HLA-A26:01	0.035	0.003	0.016	0.028	50	0
40	DTVDTVLEKNVT	HAm-H1	HLA-A02:01	0.04	0.008	0.029	0.034	50	HLA-A01:01	0.058	0.017	0.029	0.049	50	HLA-A03:01	0.034	0.003	0.029	0.029	50	HLA-A11:01	0.044	0.051	0.029	0.044	50	HLA-A24:02	0.011	0.005	0.029	0.012	50	HLA-A26:01	0.162	0.134	0.029	0.144	5	0
41	TVDTVLEKNVTV	HAm-H1	HLA-A02:01	0.43	0.394	0.054	0.387	4	HLA-A01:01	0.182	0.161	0.054	0.166	3	HLA-A03:01	0.061	0.002	0.054	0.051	50	HLA-A11:01	0.093	0.006	0.054	0.075	32	HLA-A24:02	0.053	0.008	0.054	0.046	50	HLA-A26:01	0.077	0.007	0.054	0.064	32	0
42	VDTVLEKNVTVT	HAm-H1	HLA-A02:01	0.033	0.009	0.049	0.031	50	HLA-A01:01	0.044	0.006	0.049	0.038	50	HLA-A03:01	0.037	0.002	0.049	0.033	50	HLA-A11:01	0.039	0.004	0.049	0.034	50	HLA-A24:02	0.011	0.005	0.049	0.014	50	HLA-A26:01	0.029	0.004	0.049	0.027	50	0
43	DTVLEKNVTVTH	HAm-H1	HLA-A02:01	0.027	0.006	0.043	0.025	50	HLA-A01:01	0.065	0.12	0.043	0.072	20	HLA-A03:01	0.044	0.008	0.043	0.038	50	HLA-A11:01	0.069	0.014	0.043	0.058	50	HLA-A24:02	0.015	0.005	0.043	0.016	50	HLA-A26:01	0.198	0.102	0.043	0.167	4	0
44	TVLEKNVTVTHS	HAm-H1	HLA-A02:01	0.086	0.037	0.029	0.072	32	HLA-A01:01	0.048	0.013	0.029	0.041	50	HLA-A03:01	0.057	0.041	0.029	0.052	50	HLA-A11:01	0.084	0.265	0.029	0.107	15	HLA-A24:02	0.019	0.009	0.029	0.018	50	HLA-A26:01	0.053	0.024	0.029	0.046	50	0
45	VLEKNVTVTHSV	HAm-H1	HLA-A02:01	0.524	0.64	-0.142	0.476	3	HLA-A01:01	0.108	0.015	-0.142	0.068	32	HLA-A03:01	0.073	0.005	-0.142	0.041	50	HLA-A11:01	0.06	0.006	-0.142	0.031	50	HLA-A24:02	0.069	0.017	-0.142	0.04	50	HLA-A26:01	0.053	0.004	-0.142	0.026	50	0
46	LEKNVTVTHSVN	HAm-H1	HLA-A02:01	0.027	0.008	-0.053	0.016	50	HLA-A01:01	0.041	0.007	-0.053	0.026	50	HLA-A03:01	0.04	0.004	-0.053	0.025	50	HLA-A11:01	0.041	0.005	-0.053	0.026	50	HLA-A24:02	0.011	0.005	-0.053	0.004	50	HLA-A26:01	0.035	0.005	-0.053	0.021	50	0
47	EKNVTVTHSVNL	HAm-H1	HLA-A02:01	0.034	0.014	0.05	0.032	50	HLA-A01:01	0.048	0.005	0.05	0.041	50	HLA-A03:01	0.041	0.002	0.05	0.036	50	HLA-A11:01	0.041	0.003	0.05	0.036	50	HLA-A24:02	0.018	0.008	0.05	0.02	50	HLA-A26:01	0.057	0.026	0.05	0.051	50	0
48	KNVTVTHSVNLL	HAm-H1	HLA-A02:01	0.102	0.048	0.046	0.088	32	HLA-A01:01	0.062	0.006	0.046	0.051	50	HLA-A03:01	0.069	0.003	0.046	0.056	50	HLA-A11:01	0.074	0.006	0.046	0.06	50	HLA-A24:02	0.134	0.091	0.046	0.118	10	HLA-A26:01	0.059	0.014	0.046	0.05	50	0
49	NVTVTHSVNLLE	HAm-H1	HLA-A02:01	0.036	0.007	0.016	0.029	50	HLA-A01:01	0.065	0.031	0.016	0.055	50	HLA-A03:01	0.051	0.012	0.016	0.041	50	HLA-A11:01	0.07	0.052	0.016	0.062	50	HLA-A24:02	0.019	0.011	0.016	0.017	50	HLA-A26:01	0.058	0.013	0.016	0.047	50	0
50	VTVTHSVNLLED	HAm-H1	HLA-A02:01	0.044	0.013	0.042	0.039	50	HLA-A01:01	0.057	0.087	0.042	0.06	32	HLA-A03:01	0.054	0.048	0.042	0.052	50	HLA-A11:01	0.07	0.131	0.042	0.077	32	HLA-A24:02	0.019	0.006	0.042	0.019	50	HLA-A26:01	0.045	0.047	0.042	0.045	50	0
51	TVTHSVNLLEDK	HAm-H1	HLA-A02:01	0.033	0.006	0.006	0.026	50	HLA-A01:01	0.066	0.017	0.006	0.052	50	HLA-A03:01	0.295	0.159	0.006	0.244	4	HLA-A11:01	0.528	0.75	0.006	0.511	1.5	HLA-A24:02	0.024	0.005	0.006	0.019	50	HLA-A26:01	0.056	0.008	0.006	0.043	50	1
52	VTHSVNLLEDKH	HAm-H1	HLA-A02:01	0.037	0.006	-0.16	0.012	50	HLA-A01:01	0.106	0.111	-0.16	0.08	15	HLA-A03:01	0.16	0.11	-0.16	0.12	10	HLA-A11:01	0.239	0.073	-0.16	0.173	8	HLA-A24:02	0.022	0.007	-0.16	0.001	50	HLA-A26:01	0.062	0.016	-0.16	0.032	50	0
53	THSVNLLEDKHN	HAm-H1	HLA-A02:01	0.027	0.005	-0.086	0.012	50	HLA-A01:01	0.042	0.009	-0.086	0.024	50	HLA-A03:01	0.035	0.002	-0.086	0.018	50	HLA-A11:01	0.038	0.004	-0.086	0.02	50	HLA-A24:02	0.014	0.005	-0.086	0.003	50	HLA-A26:01	0.029	0.004	-0.086	0.013	50	0
54	HSVNLLEDKHNG	HAm-H1	HLA-A02:01	0.041	0.008	-0.037	0.028	50	HLA-A01:01	0.05	0.01	-0.037	0.035	50	HLA-A03:01	0.043	0.002	-0.037	0.028	50	HLA-A11:01	0.058	0.012	-0.037	0.041	50	HLA-A24:02	0.014	0.005	-0.037	0.007	50	HLA-A26:01	0.045	0.019	-0.037	0.033	50	0
55	SVNLLEDKHNGK	HAm-H1	HLA-A02:01	0.037	0.006	-0.024	0.026	50	HLA-A01:01	0.065	0.008	-0.024	0.047	50	HLA-A03:01	0.384	0.246	-0.024	0.321	2	HLA-A11:01	0.63	0.768	-0.024	0.587	0.8	HLA-A24:02	0.018	0.004	-0.024	0.012	50	HLA-A26:01	0.06	0.005	-0.024	0.043	50	2
56	VNLLEDKHNGKL	HAm-H1	HLA-A02:01	0.041	0.011	-0.11	0.021	50	HLA-A01:01	0.05	0.005	-0.11	0.027	50	HLA-A03:01	0.043	0.001	-0.11	0.021	50	HLA-A11:01	0.044	0.003	-0.11	0.022	50	HLA-A24:02	0.041	0.013	-0.11	0.021	50	HLA-A26:01	0.037	0.004	-0.11	0.017	50	0
57	NLLEDKHNGKLC	HAm-H1	HLA-A02:01	0.115	0.171	-0.106	0.102	20	HLA-A01:01	0.047	0.006	-0.106	0.025	50	HLA-A03:01	0.043	0.004	-0.106	0.022	50	HLA-A11:01	0.042	0.004	-0.106	0.021	50	HLA-A24:02	0.018	0.018	-0.106	0.006	50	HLA-A26:01	0.034	0.005	-0.106	0.015	50	0
58	LLEDKHNGKLCK	HAm-H1	HLA-A02:01	0.045	0.018	-0.196	0.017	50	HLA-A01:01	0.1	0.022	-0.196	0.058	50	HLA-A03:01	0.297	0.333	-0.196	0.253	3	HLA-A11:01	0.277	0.488	-0.196	0.263	5	HLA-A24:02	0.021	0.004	-0.196	-0.003	50	HLA-A26:01	0.04	0.003	-0.196	0.01	50	0
59	LEDKHNGKLCKL	HAm-H1	HLA-A02:01	0.055	0.061	-0.372	0.013	50	HLA-A01:01	0.073	0.023	-0.372	0.02	50	HLA-A03:01	0.043	0.001	-0.372	-0.005	50	HLA-A11:01	0.042	0.003	-0.372	-0.006	50	HLA-A24:02	0.033	0.007	-0.372	-0.012	50	HLA-A26:01	0.044	0.004	-0.372	-0.004	50	0
60	EDKHNGKLCKLR	HAm-H1	HLA-A02:01	0.024	0.004	-0.285	-0.01	50	HLA-A01:01	0.044	0.008	-0.285	0.005	50	HLA-A03:01	0.038	0.004	-0.285	0	50	HLA-A11:01	0.04	0.006	-0.285	0.002	50	HLA-A24:02	0.01	0.004	-0.285	-0.02	50	HLA-A26:01	0.044	0.032	-0.285	0.009	50	0
61	DKHNGKLCKLRG	HAm-H1	HLA-A02:01	0.025	0.005	-0.185	0.001	50	HLA-A01:01	0.038	0.011	-0.185	0.011	50	HLA-A03:01	0.034	0.003	-0.185	0.007	50	HLA-A11:01	0.037	0.003	-0.185	0.009	50	HLA-A24:02	0.007	0.003	-0.185	-0.013	50	HLA-A26:01	0.035	0.009	-0.185	0.009	50	0
62	KHNGKLCKLRGV	HAm-H1	HLA-A02:01	0.074	0.068	-0.194	0.046	50	HLA-A01:01	0.051	0.005	-0.194	0.019	50	HLA-A03:01	0.059	0.005	-0.194	0.025	50	HLA-A11:01	0.048	0.003	-0.194	0.017	50	HLA-A24:02	0.034	0.009	-0.194	0.007	50	HLA-A26:01	0.041	0.005	-0.194	0.012	50	0
63	HNGKLCKLRGVA	HAm-H1	HLA-A02:01	0.034	0.007	-0.24	0.002	50	HLA-A01:01	0.052	0.005	-0.24	0.015	50	HLA-A03:01	0.046	0.001	-0.24	0.01	50	HLA-A11:01	0.045	0.004	-0.24	0.01	50	HLA-A24:02	0.012	0.004	-0.24	-0.014	50	HLA-A26:01	0.042	0.007	-0.24	0.008	50	0
64	NGKLCKLRGVAP	HAm-H1	HLA-A02:01	0.029	0.004	-0.141	0.008	50	HLA-A01:01	0.042	0.007	-0.141	0.018	50	HLA-A03:01	0.038	0.002	-0.141	0.014	50	HLA-A11:01	0.04	0.004	-0.141	0.016	50	HLA-A24:02	0.011	0.004	-0.141	-0.005	50	HLA-A26:01	0.034	0.004	-0.141	0.012	50	0
65	GKLCKLRGVAPL	HAm-H1	HLA-A02:01	0.117	0.087	-0.12	0.089	32	HLA-A01:01	0.043	0.004	-0.12	0.02	50	HLA-A03:01	0.047	0.002	-0.12	0.023	50	HLA-A11:01	0.048	0.004	-0.12	0.024	50	HLA-A24:02	0.029	0.009	-0.12	0.011	50	HLA-A26:01	0.048	0.006	-0.12	0.024	50	0
66	KLCKLRGVAPLH	HAm-H1	HLA-A02:01	0.061	0.073	-0.142	0.043	50	HLA-A01:01	0.058	0.019	-0.142	0.032	50	HLA-A03:01	0.438	0.456	-0.142	0.383	1.5	HLA-A11:01	0.222	0.156	-0.142	0.175	8	HLA-A24:02	0.025	0.023	-0.142	0.008	50	HLA-A26:01	0.049	0.012	-0.142	0.024	50	1
67	LCKLRGVAPLHL	HAm-H1	HLA-A02:01	0.051	0.017	0.01	0.041	50	HLA-A01:01	0.052	0.01	0.01	0.041	50	HLA-A03:01	0.045	0.002	0.01	0.035	50	HLA-A11:01	0.042	0.003	0.01	0.033	50	HLA-A24:02	0.051	0.009	0.01	0.04	50	HLA-A26:01	0.038	0.008	0.01	0.03	50	0
68	CKLRGVAPLHLG	HAm-H1	HLA-A02:01	0.043	0.015	0.102	0.044	50	HLA-A01:01	0.042	0.005	0.102	0.042	50	HLA-A03:01	0.042	0.003	0.102	0.042	50	HLA-A11:01	0.045	0.006	0.102	0.044	50	HLA-A24:02	0.023	0.026	0.102	0.031	50	HLA-A26:01	0.033	0.007	0.102	0.036	50	0
69	KLRGVAPLHLGK	HAm-H1	HLA-A02:01	0.057	0.013	0.106	0.055	50	HLA-A01:01	0.051	0.005	0.106	0.049	50	HLA-A03:01	0.702	0.874	0.106	0.67	0.05	HLA-A11:01	0.437	0.086	0.106	0.348	3	HLA-A24:02	0.029	0.005	0.106	0.033	50	HLA-A26:01	0.049	0.005	0.106	0.048	50	1
70	LRGVAPLHLGKC	HAm-H1	HLA-A02:01	0.029	0.01	-0.017	0.021	50	HLA-A01:01	0.044	0.006	-0.017	0.032	50	HLA-A03:01	0.038	0.002	-0.017	0.027	50	HLA-A11:01	0.04	0.003	-0.017	0.028	50	HLA-A24:02	0.014	0.004	-0.017	0.009	50	HLA-A26:01	0.03	0.004	-0.017	0.021	50	0
71	RGVAPLHLGKCN	HAm-H1	HLA-A02:01	0.029	0.007	-0.088	0.014	50	HLA-A01:01	0.041	0.005	-0.088	0.022	50	HLA-A03:01	0.045	0.012	-0.088	0.026	50	HLA-A11:01	0.048	0.007	-0.088	0.028	50	HLA-A24:02	0.014	0.005	-0.088	0.002	50	HLA-A26:01	0.032	0.008	-0.088	0.016	50	0
72	GVAPLHLGKCNI	HAm-H1	HLA-A02:01	0.207	0.06	-0.114	0.151	15	HLA-A01:01	0.068	0.013	-0.114	0.041	50	HLA-A03:01	0.081	0.005	-0.114	0.049	50	HLA-A11:01	0.101	0.01	-0.114	0.065	50	HLA-A24:02	0.097	0.015	-0.114	0.063	32	HLA-A26:01	0.069	0.008	-0.114	0.041	50	0
73	VAPLHLGKCNIA	HAm-H1	HLA-A02:01	0.077	0.008	-0.037	0.055	50	HLA-A01:01	0.06	0.01	-0.037	0.042	50	HLA-A03:01	0.045	0.002	-0.037	0.03	50	HLA-A11:01	0.05	0.008	-0.037	0.035	50	HLA-A24:02	0.036	0.007	-0.037	0.024	50	HLA-A26:01	0.056	0.004	-0.037	0.038	50	0
74	APLHLGKCNIAG	HAm-H1	HLA-A02:01	0.04	0.01	0.004	0.032	50	HLA-A01:01	0.044	0.004	0.004	0.034	50	HLA-A03:01	0.036	0.003	0.004	0.028	50	HLA-A11:01	0.042	0.009	0.004	0.033	50	HLA-A24:02	0.009	0.004	0.004	0.008	50	HLA-A26:01	0.033	0.003	0.004	0.025	50	0
75	PLHLGKCNIAGW	HAm-H1	HLA-A02:01	0.036	0.011	-0.004	0.028	50	HLA-A01:01	0.048	0.004	-0.004	0.036	50	HLA-A03:01	0.046	0.005	-0.004	0.034	50	HLA-A11:01	0.043	0.003	-0.004	0.032	50	HLA-A24:02	0.07	0.013	-0.004	0.053	32	HLA-A26:01	0.051	0.008	-0.004	0.039	50	0
76	LHLGKCNIAGWI	HAm-H1	HLA-A02:01	0.066	0.024	0.058	0.058	50	HLA-A01:01	0.048	0.005	0.058	0.042	50	HLA-A03:01	0.047	0.001	0.058	0.041	50	HLA-A11:01	0.045	0.004	0.058	0.04	50	HLA-A24:02	0.119	0.052	0.058	0.102	15	HLA-A26:01	0.038	0.004	0.058	0.035	50	0
77	HLGKCNIAGWIL	HAm-H1	HLA-A02:01	0.414	0.217	0.074	0.348	5	HLA-A01:01	0.068	0.004	0.074	0.058	32	HLA-A03:01	0.081	0.002	0.074	0.068	32	HLA-A11:01	0.059	0.004	0.074	0.052	50	HLA-A24:02	0.145	0.037	0.074	0.121	10	HLA-A26:01	0.057	0.006	0.074	0.051	50	0
78	LGKCNIAGWILG	HAm-H1	HLA-A02:01	0.037	0.006	0.149	0.043	50	HLA-A01:01	0.042	0.01	0.149	0.048	50	HLA-A03:01	0.048	0.002	0.149	0.051	50	HLA-A11:01	0.05	0.003	0.149	0.052	50	HLA-A24:02	0.024	0.008	0.149	0.034	50	HLA-A26:01	0.034	0.009	0.149	0.042	50	0
79	GKCNIAGWILGN	HAm-H1	HLA-A02:01	0.032	0.009	0.263	0.051	50	HLA-A01:01	0.04	0.007	0.263	0.057	50	HLA-A03:01	0.036	0.038	0.263	0.059	50	HLA-A11:01	0.042	0.015	0.263	0.06	50	HLA-A24:02	0.007	0.004	0.263	0.032	50	HLA-A26:01	0.032	0.011	0.263	0.052	50	0
80	KCNIAGWILGNP	HAm-H1	HLA-A02:01	0.037	0.019	0.317	0.062	50	HLA-A01:01	0.042	0.007	0.317	0.064	32	HLA-A03:01	0.044	0.042	0.317	0.071	32	HLA-A11:01	0.044	0.154	0.317	0.089	20	HLA-A24:02	0.018	0.011	0.317	0.047	50	HLA-A26:01	0.028	0.004	0.317	0.053	50	0
81	CNIAGWILGNPE	HAm-H1	HLA-A02:01	0.041	0.006	0.264	0.058	50	HLA-A01:01	0.05	0.007	0.264	0.065	32	HLA-A03:01	0.044	0.004	0.264	0.06	50	HLA-A11:01	0.058	0.042	0.264	0.076	32	HLA-A24:02	0.019	0.008	0.264	0.042	50	HLA-A26:01	0.054	0.013	0.264	0.068	20	0
82	NIAGWILGNPEC	HAm-H1	HLA-A02:01	0.151	0.09	0.296	0.156	15	HLA-A01:01	0.058	0.013	0.296	0.075	20	HLA-A03:01	0.05	0.004	0.296	0.067	32	HLA-A11:01	0.049	0.004	0.296	0.067	32	HLA-A24:02	0.027	0.012	0.296	0.052	32	HLA-A26:01	0.094	0.026	0.296	0.103	9	0
83	IAGWILGNPECE	HAm-H1	HLA-A02:01	0.038	0.008	0.315	0.061	50	HLA-A01:01	0.051	0.011	0.315	0.071	20	HLA-A03:01	0.039	0.003	0.315	0.061	50	HLA-A11:01	0.052	0.012	0.315	0.072	32	HLA-A24:02	0.022	0.008	0.315	0.049	50	HLA-A26:01	0.035	0.004	0.315	0.058	32	0
84	AGWILGNPECES	HAm-H1	HLA-A02:01	0.045	0.008	0.25	0.06	50	HLA-A01:01	0.044	0.005	0.25	0.058	32	HLA-A03:01	0.041	0.002	0.25	0.056	50	HLA-A11:01	0.052	0.008	0.25	0.065	50	HLA-A24:02	0.013	0.003	0.25	0.035	50	HLA-A26:01	0.029	0.003	0.25	0.047	50	0
85	GWILGNPECESL	HAm-H1	HLA-A02:01	0.101	0.047	0.041	0.086	32	HLA-A01:01	0.048	0.004	0.041	0.04	50	HLA-A03:01	0.042	0.001	0.041	0.035	50	HLA-A11:01	0.049	0.003	0.041	0.041	50	HLA-A24:02	0.201	0.032	0.041	0.158	7	HLA-A26:01	0.042	0.005	0.041	0.036	50	0
86	WILGNPECESLS	HAm-H1	HLA-A02:01	0.106	0.036	-0.014	0.083	32	HLA-A01:01	0.056	0.008	-0.014	0.041	50	HLA-A03:01	0.051	0.004	-0.014	0.037	50	HLA-A11:01	0.054	0.01	-0.014	0.04	50	HLA-A24:02	0.029	0.007	-0.014	0.021	50	HLA-A26:01	0.051	0.008	-0.014	0.038	50	0
87	ILGNPECESLST	HAm-H1	HLA-A02:01	0.223	0.141	-0.101	0.177	15	HLA-A01:01	0.053	0.008	-0.101	0.03	50	HLA-A03:01	0.071	0.009	-0.101	0.044	50	HLA-A11:01	0.055	0.009	-0.101	0.032	50	HLA-A24:02	0.022	0.004	-0.101	0.007	50	HLA-A26:01	0.034	0.003	-0.101	0.016	50	0
88	LGNPECESLSTA	HAm-H1	HLA-A02:01	0.058	0.035	-0.076	0.041	50	HLA-A01:01	0.056	0.014	-0.076	0.036	50	HLA-A03:01	0.049	0.002	-0.076	0.029	50	HLA-A11:01	0.052	0.003	-0.076	0.031	50	HLA-A24:02	0.018	0.007	-0.076	0.007	50	HLA-A26:01	0.036	0.004	-0.076	0.02	50	0
89	GNPECESLSTAS	HAm-H1	HLA-A02:01	0.035	0.006	-0.023	0.025	50	HLA-A01:01	0.043	0.006	-0.023	0.03	50	HLA-A03:01	0.036	0.002	-0.023	0.025	50	HLA-A11:01	0.04	0.007	-0.023	0.028	50	HLA-A24:02	0.011	0.004	-0.023	0.006	50	HLA-A26:01	0.039	0.004	-0.023	0.027	50	0
90	NPECESLSTASS	HAm-H1	HLA-A02:01	0.035	0.005	-0.141	0.013	50	HLA-A01:01	0.051	0.011	-0.141	0.025	50	HLA-A03:01	0.033	0.002	-0.141	0.011	50	HLA-A11:01	0.038	0.004	-0.141	0.015	50	HLA-A24:02	0.008	0.004	-0.141	-0.008	50	HLA-A26:01	0.037	0.003	-0.141	0.014	50	0
91	PECESLSTASSW	HAm-H1	HLA-A02:01	0.029	0.005	-0.259	-0.004	50	HLA-A01:01	0.043	0.006	-0.259	0.007	50	HLA-A03:01	0.033	0.004	-0.259	-0.001	50	HLA-A11:01	0.039	0.007	-0.259	0.004	50	HLA-A24:02	0.036	0.026	-0.259	0.005	50	HLA-A26:01	0.033	0.007	-0.259	0	50	0
92	ECESLSTASSWS	HAm-H1	HLA-A02:01	0.027	0.005	-0.22	-0.001	50	HLA-A01:01	0.05	0.018	-0.22	0.018	50	HLA-A03:01	0.03	0.003	-0.22	0.001	50	HLA-A11:01	0.036	0.004	-0.22	0.005	50	HLA-A24:02	0.008	0.003	-0.22	-0.016	50	HLA-A26:01	0.035	0.011	-0.22	0.006	50	0
93	CESLSTASSWSY	HAm-H1	HLA-A02:01	0.042	0.005	-0.238	0.008	50	HLA-A01:01	0.161	0.046	-0.238	0.103	9	HLA-A03:01	0.08	0.002	-0.238	0.036	50	HLA-A11:01	0.092	0.012	-0.238	0.046	50	HLA-A24:02	0.042	0.01	-0.238	0.009	50	HLA-A26:01	0.083	0.007	-0.238	0.039	50	0
94	ESLSTASSWSYI	HAm-H1	HLA-A02:01	0.089	0.01	-0.233	0.044	50	HLA-A01:01	0.084	0.016	-0.233	0.041	50	HLA-A03:01	0.062	0.003	-0.233	0.023	50	HLA-A11:01	0.087	0.005	-0.233	0.042	50	HLA-A24:02	0.139	0.031	-0.233	0.085	20	HLA-A26:01	0.133	0.038	-0.233	0.081	15	0
95	SLSTASSWSYIV	HAm-H1	HLA-A02:01	0.737	0.741	-0.07	0.657	0.8	HLA-A01:01	0.106	0.007	-0.07	0.073	20	HLA-A03:01	0.119	0.003	-0.07	0.082	20	HLA-A11:01	0.106	0.004	-0.07	0.072	32	HLA-A24:02	0.115	0.027	-0.07	0.082	20	HLA-A26:01	0.08	0.004	-0.07	0.053	50	1
96	LSTASSWSYIVE	HAm-H1	HLA-A02:01	0.041	0.007	-0.017	0.03	50	HLA-A01:01	0.065	0.018	-0.017	0.049	50	HLA-A03:01	0.06	0.008	-0.017	0.044	50	HLA-A11:01	0.074	0.07	-0.017	0.064	50	HLA-A24:02	0.022	0.007	-0.017	0.016	50	HLA-A26:01	0.041	0.004	-0.017	0.029	50	0
97	STASSWSYIVET	HAm-H1	HLA-A02:01	0.177	0.029	-0.07	0.129	20	HLA-A01:01	0.097	0.037	-0.07	0.071	32	HLA-A03:01	0.076	0.015	-0.07	0.052	50	HLA-A11:01	0.161	0.045	-0.07	0.119	15	HLA-A24:02	0.034	0.007	-0.07	0.019	50	HLA-A26:01	0.119	0.045	-0.07	0.088	15	0
98	TASSWSYIVETS	HAm-H1	HLA-A02:01	0.065	0.01	0.023	0.052	50	HLA-A01:01	0.062	0.011	0.023	0.05	50	HLA-A03:01	0.049	0.003	0.023	0.039	50	HLA-A11:01	0.079	0.009	0.023	0.062	50	HLA-A24:02	0.037	0.01	0.023	0.031	50	HLA-A26:01	0.048	0.003	0.023	0.038	50	0
99	ASSWSYIVETSS	HAm-H1	HLA-A02:01	0.053	0.008	0.088	0.049	50	HLA-A01:01	0.07	0.01	0.088	0.062	32	HLA-A03:01	0.073	0.006	0.088	0.064	32	HLA-A11:01	0.135	0.065	0.088	0.119	15	HLA-A24:02	0.018	0.004	0.088	0.023	50	HLA-A26:01	0.042	0.003	0.088	0.04	50	0
100	SSWSYIVETSSS	HAm-H1	HLA-A02:01	0.106	0.015	-0.101	0.071	32	HLA-A01:01	0.066	0.01	-0.101	0.04	50	HLA-A03:01	0.082	0.007	-0.101	0.052	50	HLA-A11:01	0.152	0.02	-0.101	0.106	15	HLA-A24:02	0.026	0.004	-0.101	0.01	50	HLA-A26:01	0.05	0.005	-0.101	0.028	50	0
101	SWSYIVETSSSD	HAm-H1	HLA-A02:01	0.035	0.014	-0.141	0.014	50	HLA-A01:01	0.044	0.006	-0.141	0.019	50	HLA-A03:01	0.04	0.002	-0.141	0.016	50	HLA-A11:01	0.047	0.006	-0.141	0.022	50	HLA-A24:02	0.042	0.024	-0.141	0.021	50	HLA-A26:01	0.033	0.006	-0.141	0.011	50	0
102	WSYIVETSSSDN	HAm-H1	HLA-A02:01	0.043	0.005	-0.028	0.03	50	HLA-A01:01	0.059	0.008	-0.028	0.042	50	HLA-A03:01	0.052	0.005	-0.028	0.036	50	HLA-A11:01	0.056	0.014	-0.028	0.041	50	HLA-A24:02	0.015	0.003	-0.028	0.009	50	HLA-A26:01	0.037	0.004	-0.028	0.025	50	0
103	SYIVETSSSDNG	HAm-H1	HLA-A02:01	0.033	0.008	-0.052	0.021	50	HLA-A01:01	0.04	0.006	-0.052	0.025	50	HLA-A03:01	0.034	0.001	-0.052	0.02	50	HLA-A11:01	0.044	0.004	-0.052	0.028	50	HLA-A24:02	0.12	0.098	-0.052	0.099	15	HLA-A26:01	0.033	0.006	-0.052	0.02	50	0
104	YIVETSSSDNGT	HAm-H1	HLA-A02:01	0.259	0.098	-0.076	0.2	10	HLA-A01:01	0.057	0.009	-0.076	0.036	50	HLA-A03:01	0.042	0.002	-0.076	0.024	50	HLA-A11:01	0.046	0.013	-0.076	0.029	50	HLA-A24:02	0.018	0.007	-0.076	0.007	50	HLA-A26:01	0.142	0.038	-0.076	0.104	9	0
105	IVETSSSDNGTC	HAm-H1	HLA-A02:01	0.043	0.015	-0.15	0.019	50	HLA-A01:01	0.057	0.024	-0.15	0.031	50	HLA-A03:01	0.045	0.004	-0.15	0.019	50	HLA-A11:01	0.045	0.008	-0.15	0.02	50	HLA-A24:02	0.017	0.006	-0.15	-0.001	50	HLA-A26:01	0.041	0.008	-0.15	0.017	50	0
106	VETSSSDNGTCY	HAm-H1	HLA-A02:01	0.031	0.005	-0.293	-0.006	50	HLA-A01:01	0.081	0.059	-0.293	0.04	50	HLA-A03:01	0.053	0.006	-0.293	0.011	50	HLA-A11:01	0.056	0.01	-0.293	0.014	50	HLA-A24:02	0.019	0.007	-0.293	-0.014	50	HLA-A26:01	0.05	0.006	-0.293	0.009	50	0
107	ETSSSDNGTCYP	HAm-H1	HLA-A02:01	0.034	0.008	-0.292	-0.003	50	HLA-A01:01	0.076	0.045	-0.292	0.034	50	HLA-A03:01	0.042	0.025	-0.292	0.006	50	HLA-A11:01	0.056	0.107	-0.292	0.029	50	HLA-A24:02	0.011	0.005	-0.292	-0.02	50	HLA-A26:01	0.086	0.098	-0.292	0.05	50	0
108	TSSSDNGTCYPG	HAm-H1	HLA-A02:01	0.051	0.01	-0.182	0.021	50	HLA-A01:01	0.066	0.013	-0.182	0.033	50	HLA-A03:01	0.046	0.004	-0.182	0.016	50	HLA-A11:01	0.074	0.084	-0.182	0.05	50	HLA-A24:02	0.025	0.006	-0.182	0.001	50	HLA-A26:01	0.039	0.004	-0.182	0.011	50	0
109	SSSDNGTCYPGD	HAm-H1	HLA-A02:01	0.033	0.009	-0.02	0.024	50	HLA-A01:01	0.057	0.009	-0.02	0.042	50	HLA-A03:01	0.045	0.01	-0.02	0.033	50	HLA-A11:01	0.059	0.046	-0.02	0.049	50	HLA-A24:02	0.013	0.006	-0.02	0.009	50	HLA-A26:01	0.04	0.006	-0.02	0.029	50	0
110	SSDNGTCYPGDF	HAm-H1	HLA-A02:01	0.058	0.005	0.041	0.048	50	HLA-A01:01	0.46	0.121	0.041	0.364	0.5	HLA-A03:01	0.059	0.002	0.041	0.048	50	HLA-A11:01	0.087	0.006	0.041	0.069	32	HLA-A24:02	0.074	0.007	0.041	0.06	32	HLA-A26:01	0.076	0.005	0.041	0.061	32	1
111	SDNGTCYPGDFI	HAm-H1	HLA-A02:01	0.063	0.089	0.105	0.071	32	HLA-A01:01	0.069	0.006	0.105	0.063	32	HLA-A03:01	0.044	0.003	0.105	0.044	50	HLA-A11:01	0.055	0.013	0.105	0.053	50	HLA-A24:02	0.071	0.029	0.105	0.068	32	HLA-A26:01	0.048	0.004	0.105	0.047	50	0
112	DNGTCYPGDFID	HAm-H1	HLA-A02:01	0.028	0.005	0.157	0.037	50	HLA-A01:01	0.042	0.006	0.157	0.048	50	HLA-A03:01	0.032	0.001	0.157	0.04	50	HLA-A11:01	0.038	0.004	0.157	0.044	50	HLA-A24:02	0.011	0.004	0.157	0.024	50	HLA-A26:01	0.033	0.006	0.157	0.041	50	0
113	NGTCYPGDFIDY	HAm-H1	HLA-A02:01	0.037	0.004	0.125	0.041	50	HLA-A01:01	0.116	0.111	0.125	0.116	7	HLA-A03:01	0.057	0.001	0.125	0.055	50	HLA-A11:01	0.069	0.004	0.125	0.064	50	HLA-A24:02	0.018	0.004	0.125	0.026	50	HLA-A26:01	0.063	0.008	0.125	0.06	32	0
114	GTCYPGDFIDYE	HAm-H1	HLA-A02:01	0.037	0.008	0.121	0.041	50	HLA-A01:01	0.059	0.018	0.121	0.059	32	HLA-A03:01	0.051	0.055	0.121	0.059	50	HLA-A11:01	0.139	0.561	0.121	0.205	7	HLA-A24:02	0.011	0.004	0.121	0.021	50	HLA-A26:01	0.041	0.025	0.121	0.046	50	0
115	TCYPGDFIDYEE	HAm-H1	HLA-A02:01	0.04	0.011	0.188	0.05	50	HLA-A01:01	0.047	0.008	0.188	0.055	50	HLA-A03:01	0.041	0.016	0.188	0.052	50	HLA-A11:01	0.052	0.09	0.188	0.072	32	HLA-A24:02	0.018	0.008	0.188	0.033	50	HLA-A26:01	0.028	0.003	0.188	0.04	50	0
116	CYPGDFIDYEEL	HAm-H1	HLA-A02:01	0.067	0.008	0.267	0.078	32	HLA-A01:01	0.05	0.005	0.267	0.065	32	HLA-A03:01	0.04	0.001	0.267	0.056	50	HLA-A11:01	0.045	0.002	0.267	0.06	50	HLA-A24:02	0.52	0.571	0.267	0.503	0.4	HLA-A26:01	0.048	0.003	0.267	0.063	32	1
117	YPGDFIDYEELR	HAm-H1	HLA-A02:01	0.044	0.009	0.275	0.061	50	HLA-A01:01	0.066	0.009	0.275	0.078	20	HLA-A03:01	0.047	0.003	0.275	0.063	32	HLA-A11:01	0.069	0.038	0.275	0.085	32	HLA-A24:02	0.029	0.009	0.275	0.05	50	HLA-A26:01	0.054	0.007	0.275	0.069	20	0
118	PGDFIDYEELRE	HAm-H1	HLA-A02:01	0.025	0.005	0.309	0.05	50	HLA-A01:01	0.054	0.075	0.309	0.083	15	HLA-A03:01	0.032	0.002	0.309	0.055	50	HLA-A11:01	0.04	0.003	0.309	0.061	50	HLA-A24:02	0.008	0.003	0.309	0.037	50	HLA-A26:01	0.027	0.003	0.309	0.051	50	0
119	GDFIDYEELREQ	HAm-H1	HLA-A02:01	0.029	0.007	0.322	0.055	50	HLA-A01:01	0.041	0.005	0.322	0.063	32	HLA-A03:01	0.03	0.006	0.322	0.055	50	HLA-A11:01	0.039	0.011	0.322	0.063	50	HLA-A24:02	0.01	0.004	0.322	0.04	50	HLA-A26:01	0.034	0.004	0.322	0.058	32	0
120	DFIDYEELREQL	HAm-H1	HLA-A02:01	0.058	0.012	0.171	0.062	50	HLA-A01:01	0.053	0.006	0.171	0.057	50	HLA-A03:01	0.034	0.001	0.171	0.042	50	HLA-A11:01	0.043	0.003	0.171	0.049	50	HLA-A24:02	0.114	0.119	0.171	0.12	10	HLA-A26:01	0.1	0.016	0.171	0.094	15	0
121	FIDYEELREQLS	HAm-H1	HLA-A02:01	0.111	0.024	0.11	0.097	32	HLA-A01:01	0.173	0.195	0.11	0.17	3	HLA-A03:01	0.047	0.002	0.11	0.046	50	HLA-A11:01	0.052	0.004	0.11	0.05	50	HLA-A24:02	0.016	0.003	0.11	0.023	50	HLA-A26:01	0.041	0.005	0.11	0.042	50	0
122	IDYEELREQLSS	HAm-H1	HLA-A02:01	0.042	0.012	0.067	0.04	50	HLA-A01:01	0.045	0.008	0.067	0.041	50	HLA-A03:01	0.044	0.023	0.067	0.043	50	HLA-A11:01	0.046	0.008	0.067	0.042	50	HLA-A24:02	0.021	0.005	0.067	0.023	50	HLA-A26:01	0.034	0.005	0.067	0.033	50	0
123	DYEELREQLSSV	HAm-H1	HLA-A02:01	0.036	0.01	-0.049	0.023	50	HLA-A01:01	0.061	0.009	-0.049	0.042	50	HLA-A03:01	0.034	0.001	-0.049	0.02	50	HLA-A11:01	0.04	0.003	-0.049	0.025	50	HLA-A24:02	0.098	0.086	-0.049	0.081	20	HLA-A26:01	0.059	0.007	-0.049	0.04	50	0
124	YEELREQLSSVS	HAm-H1	HLA-A02:01	0.034	0.007	-0.104	0.016	50	HLA-A01:01	0.054	0.008	-0.104	0.031	50	HLA-A03:01	0.034	0.001	-0.104	0.015	50	HLA-A11:01	0.037	0.003	-0.104	0.017	50	HLA-A24:02	0.014	0.004	-0.104	0.001	50	HLA-A26:01	0.035	0.004	-0.104	0.016	50	0
125	EELREQLSSVSS	HAm-H1	HLA-A02:01	0.03	0.006	-0.16	0.007	50	HLA-A01:01	0.041	0.004	-0.16	0.015	50	HLA-A03:01	0.034	0.003	-0.16	0.01	50	HLA-A11:01	0.038	0.004	-0.16	0.013	50	HLA-A24:02	0.015	0.005	-0.16	-0.004	50	HLA-A26:01	0.038	0.007	-0.16	0.013	50	0
126	ELREQLSSVSSF	HAm-H1	HLA-A02:01	0.065	0.009	-0.278	0.022	50	HLA-A01:01	0.068	0.005	-0.278	0.023	50	HLA-A03:01	0.074	0.003	-0.278	0.027	50	HLA-A11:01	0.056	0.003	-0.278	0.014	50	HLA-A24:02	0.07	0.012	-0.278	0.026	50	HLA-A26:01	0.597	0.367	-0.278	0.473	0.4	1
127	LREQLSSVSSFE	HAm-H1	HLA-A02:01	0.028	0.006	-0.321	-0.01	50	HLA-A01:01	0.052	0.013	-0.321	0.008	50	HLA-A03:01	0.036	0.006	-0.321	-0.005	50	HLA-A11:01	0.04	0.005	-0.321	-0.002	50	HLA-A24:02	0.009	0.005	-0.321	-0.025	50	HLA-A26:01	0.037	0.003	-0.321	-0.004	50	0
128	REQLSSVSSFER	HAm-H1	HLA-A02:01	0.042	0.006	-0.247	0.007	50	HLA-A01:01	0.046	0.005	-0.247	0.01	50	HLA-A03:01	0.072	0.022	-0.247	0.032	50	HLA-A11:01	0.105	0.175	-0.247	0.081	32	HLA-A24:02	0.051	0.008	-0.247	0.014	50	HLA-A26:01	0.035	0.003	-0.247	0.002	50	0
129	EQLSSVSSFERF	HAm-H1	HLA-A02:01	0.073	0.006	-0.238	0.031	50	HLA-A01:01	0.06	0.007	-0.238	0.022	50	HLA-A03:01	0.049	0.002	-0.238	0.013	50	HLA-A11:01	0.058	0.003	-0.238	0.02	50	HLA-A24:02	0.264	0.048	-0.238	0.179	5	HLA-A26:01	0.129	0.048	-0.238	0.079	15	0
130	QLSSVSSFERFE	HAm-H1	HLA-A02:01	0.057	0.04	-0.135	0.035	50	HLA-A01:01	0.057	0.007	-0.135	0.03	50	HLA-A03:01	0.081	0.078	-0.135	0.059	50	HLA-A11:01	0.073	0.016	-0.135	0.043	50	HLA-A24:02	0.017	0.006	-0.135	0	50	HLA-A26:01	0.048	0.007	-0.135	0.023	50	0
131	LSSVSSFERFEI	HAm-H1	HLA-A02:01	0.152	0.047	0.029	0.123	20	HLA-A01:01	0.133	0.025	0.029	0.105	8	HLA-A03:01	0.069	0.002	0.029	0.054	50	HLA-A11:01	0.098	0.008	0.029	0.077	32	HLA-A24:02	0.14	0.027	0.029	0.111	15	HLA-A26:01	0.047	0.003	0.029	0.038	50	0
132	SSVSSFERFEIF	HAm-H1	HLA-A02:01	0.07	0.005	0.065	0.059	50	HLA-A01:01	0.112	0.021	0.065	0.093	15	HLA-A03:01	0.068	0.002	0.065	0.057	50	HLA-A11:01	0.115	0.006	0.065	0.093	20	HLA-A24:02	0.325	0.051	0.065	0.255	3	HLA-A26:01	0.201	0.015	0.065	0.158	5	0
133	SVSSFERFEIFP	HAm-H1	HLA-A02:01	0.067	0.032	0.182	0.073	32	HLA-A01:01	0.061	0.01	0.182	0.065	32	HLA-A03:01	0.083	0.074	0.182	0.091	15	HLA-A11:01	0.151	0.368	0.182	0.189	7	HLA-A24:02	0.019	0.005	0.182	0.033	50	HLA-A26:01	0.041	0.01	0.182	0.05	50	0
134	VSSFERFEIFPK	HAm-H1	HLA-A02:01	0.055	0.006	0.352	0.077	32	HLA-A01:01	0.131	0.016	0.352	0.135	5	HLA-A03:01	0.498	0.102	0.352	0.42	1	HLA-A11:01	0.754	0.734	0.352	0.711	0.15	HLA-A24:02	0.062	0.005	0.352	0.082	20	HLA-A26:01	0.044	0.003	0.352	0.068	20	2
135	SSFERFEIFPKT	HAm-H1	HLA-A02:01	0.118	0.026	0.256	0.117	20	HLA-A01:01	0.068	0.01	0.256	0.078	20	HLA-A03:01	0.081	0.006	0.256	0.086	20	HLA-A11:01	0.145	0.045	0.256	0.14	10	HLA-A24:02	0.028	0.011	0.256	0.048	50	HLA-A26:01	0.077	0.006	0.256	0.084	15	0
136	SFERFEIFPKTS	HAm-H1	HLA-A02:01	0.033	0.006	0.201	0.045	50	HLA-A01:01	0.054	0.007	0.201	0.061	32	HLA-A03:01	0.042	0.002	0.201	0.052	50	HLA-A11:01	0.054	0.004	0.201	0.061	50	HLA-A24:02	0.038	0.006	0.201	0.049	50	HLA-A26:01	0.028	0.003	0.201	0.041	50	0
137	FERFEIFPKTSS	HAm-H1	HLA-A02:01	0.04	0.006	0.13	0.044	50	HLA-A01:01	0.044	0.005	0.13	0.046	50	HLA-A03:01	0.039	0.001	0.13	0.042	50	HLA-A11:01	0.041	0.003	0.13	0.044	50	HLA-A24:02	0.014	0.003	0.13	0.024	50	HLA-A26:01	0.039	0.004	0.13	0.043	50	0
138	ERFEIFPKTSSW	HAm-H1	HLA-A02:01	0.037	0.006	0.012	0.03	50	HLA-A01:01	0.051	0.005	0.012	0.04	50	HLA-A03:01	0.04	0.003	0.012	0.031	50	HLA-A11:01	0.045	0.003	0.012	0.035	50	HLA-A24:02	0.074	0.043	0.012	0.063	32	HLA-A26:01	0.094	0.018	0.012	0.074	20	0
139	RFEIFPKTSSWP	HAm-H1	HLA-A02:01	0.033	0.007	0.071	0.033	50	HLA-A01:01	0.046	0.01	0.071	0.043	50	HLA-A03:01	0.045	0.008	0.071	0.042	50	HLA-A11:01	0.043	0.005	0.071	0.04	50	HLA-A24:02	0.05	0.01	0.071	0.046	50	HLA-A26:01	0.029	0.003	0.071	0.029	50	0
140	FEIFPKTSSWPN	HAm-H1	HLA-A02:01	0.058	0.02	0.022	0.048	50	HLA-A01:01	0.044	0.007	0.022	0.036	50	HLA-A03:01	0.037	0.002	0.022	0.03	50	HLA-A11:01	0.043	0.022	0.022	0.038	50	HLA-A24:02	0.026	0.006	0.022	0.022	50	HLA-A26:01	0.043	0.005	0.022	0.035	50	0
141	EIFPKTSSWPNH	HAm-H1	HLA-A02:01	0.04	0.009	-0.142	0.017	50	HLA-A01:01	0.057	0.022	-0.142	0.032	50	HLA-A03:01	0.171	0.044	-0.142	0.119	10	HLA-A11:01	0.159	0.024	-0.142	0.107	15	HLA-A24:02	0.018	0.008	-0.142	0	50	HLA-A26:01	0.248	0.063	-0.142	0.179	4	0
142	IFPKTSSWPNHD	HAm-H1	HLA-A02:01	0.03	0.006	-0.211	0.002	50	HLA-A01:01	0.041	0.009	-0.211	0.011	50	HLA-A03:01	0.034	0.002	-0.211	0.004	50	HLA-A11:01	0.038	0.004	-0.211	0.008	50	HLA-A24:02	0.105	0.08	-0.211	0.069	32	HLA-A26:01	0.03	0.003	-0.211	0.002	50	0
143	FPKTSSWPNHDS	HAm-H1	HLA-A02:01	0.039	0.006	-0.102	0.02	50	HLA-A01:01	0.048	0.007	-0.102	0.026	50	HLA-A03:01	0.034	0.001	-0.102	0.015	50	HLA-A11:01	0.04	0.004	-0.102	0.02	50	HLA-A24:02	0.012	0.004	-0.102	-0.001	50	HLA-A26:01	0.041	0.004	-0.102	0.021	50	0
144	PKTSSWPNHDSN	HAm-H1	HLA-A02:01	0.024	0.005	-0.19	0	50	HLA-A01:01	0.037	0.008	-0.19	0.01	50	HLA-A03:01	0.03	0.003	-0.19	0.004	50	HLA-A11:01	0.035	0.005	-0.19	0.008	50	HLA-A24:02	0.008	0.005	-0.19	-0.012	50	HLA-A26:01	0.026	0.005	-0.19	0.001	50	0
145	KTSSWPNHDSNK	HAm-H1	HLA-A02:01	0.048	0.007	-0.129	0.024	50	HLA-A01:01	0.087	0.014	-0.129	0.054	50	HLA-A03:01	0.615	0.791	-0.129	0.569	0.25	HLA-A11:01	0.708	0.759	-0.129	0.632	0.5	HLA-A24:02	0.053	0.006	-0.129	0.027	50	HLA-A26:01	0.043	0.005	-0.129	0.02	50	2
146	TSSWPNHDSNKG	HAm-H1	HLA-A02:01	0.037	0.005	-0.041	0.024	50	HLA-A01:01	0.061	0.013	-0.041	0.043	50	HLA-A03:01	0.048	0.002	-0.041	0.032	50	HLA-A11:01	0.066	0.017	-0.041	0.047	50	HLA-A24:02	0.018	0.006	-0.041	0.01	50	HLA-A26:01	0.035	0.004	-0.041	0.022	50	0
147	SSWPNHDSNKGV	HAm-H1	HLA-A02:01	0.211	0.038	-0.094	0.153	15	HLA-A01:01	0.091	0.01	-0.094	0.06	32	HLA-A03:01	0.071	0.001	-0.094	0.043	50	HLA-A11:01	0.098	0.005	-0.094	0.064	50	HLA-A24:02	0.045	0.005	-0.094	0.025	50	HLA-A26:01	0.056	0.004	-0.094	0.033	50	0
148	SWPNHDSNKGVT	HAm-H1	HLA-A02:01	0.035	0.008	-0.117	0.015	50	HLA-A01:01	0.043	0.005	-0.117	0.021	50	HLA-A03:01	0.039	0.001	-0.117	0.017	50	HLA-A11:01	0.04	0.004	-0.117	0.019	50	HLA-A24:02	0.053	0.013	-0.117	0.03	50	HLA-A26:01	0.037	0.004	-0.117	0.016	50	0
149	WPNHDSNKGVTA	HAm-H1	HLA-A02:01	0.057	0.014	-0.074	0.037	50	HLA-A01:01	0.062	0.005	-0.074	0.039	50	HLA-A03:01	0.038	0.002	-0.074	0.021	50	HLA-A11:01	0.041	0.003	-0.074	0.023	50	HLA-A24:02	0.013	0.004	-0.074	0.003	50	HLA-A26:01	0.05	0.004	-0.074	0.03	50	0
150	PNHDSNKGVTAA	HAm-H1	HLA-A02:01	0.03	0.007	-0.104	0.013	50	HLA-A01:01	0.046	0.006	-0.104	0.025	50	HLA-A03:01	0.037	0.003	-0.104	0.017	50	HLA-A11:01	0.04	0.006	-0.104	0.02	50	HLA-A24:02	0.008	0.004	-0.104	-0.004	50	HLA-A26:01	0.037	0.009	-0.104	0.018	50	0
151	NHDSNKGVTAAC	HAm-H1	HLA-A02:01	0.037	0.007	-0.145	0.014	50	HLA-A01:01	0.057	0.023	-0.145	0.031	50	HLA-A03:01	0.037	0.002	-0.145	0.013	50	HLA-A11:01	0.038	0.003	-0.145	0.014	50	HLA-A24:02	0.014	0.007	-0.145	-0.003	50	HLA-A26:01	0.035	0.004	-0.145	0.012	50	0
152	HDSNKGVTAACP	HAm-H1	HLA-A02:01	0.028	0.009	-0.134	0.009	50	HLA-A01:01	0.044	0.007	-0.134	0.02	50	HLA-A03:01	0.041	0.009	-0.134	0.018	50	HLA-A11:01	0.041	0.067	-0.134	0.028	50	HLA-A24:02	0.01	0.008	-0.134	-0.005	50	HLA-A26:01	0.035	0.009	-0.134	0.014	50	0
153	DSNKGVTAACPH	HAm-H1	HLA-A02:01	0.032	0.004	-0.125	0.012	50	HLA-A01:01	0.085	0.061	-0.125	0.06	32	HLA-A03:01	0.06	0.024	-0.125	0.036	50	HLA-A11:01	0.08	0.021	-0.125	0.05	50	HLA-A24:02	0.011	0.005	-0.125	-0.004	50	HLA-A26:01	0.131	0.02	-0.125	0.088	15	0
154	SNKGVTAACPHA	HAm-H1	HLA-A02:01	0.042	0.022	0.022	0.037	50	HLA-A01:01	0.051	0.006	0.022	0.041	50	HLA-A03:01	0.051	0.004	0.022	0.041	50	HLA-A11:01	0.065	0.008	0.022	0.052	50	HLA-A24:02	0.018	0.005	0.022	0.016	50	HLA-A26:01	0.054	0.02	0.022	0.045	50	0
155	NKGVTAACPHAG	HAm-H1	HLA-A02:01	0.031	0.007	0.116	0.036	50	HLA-A01:01	0.041	0.005	0.116	0.043	50	HLA-A03:01	0.031	0.002	0.116	0.035	50	HLA-A11:01	0.037	0.004	0.116	0.04	50	HLA-A24:02	0.009	0.006	0.116	0.019	50	HLA-A26:01	0.028	0.004	0.116	0.033	50	0
156	KGVTAACPHAGA	HAm-H1	HLA-A02:01	0.069	0.011	0.115	0.064	32	HLA-A01:01	0.045	0.005	0.115	0.046	50	HLA-A03:01	0.059	0.004	0.115	0.056	50	HLA-A11:01	0.062	0.004	0.115	0.058	50	HLA-A24:02	0.018	0.005	0.115	0.026	50	HLA-A26:01	0.038	0.008	0.115	0.041	50	0
157	GVTAACPHAGAK	HAm-H1	HLA-A02:01	0.039	0.011	0.111	0.042	50	HLA-A01:01	0.057	0.006	0.111	0.054	50	HLA-A03:01	0.451	0.537	0.111	0.431	1	HLA-A11:01	0.534	0.827	0.111	0.539	1	HLA-A24:02	0.018	0.003	0.111	0.025	50	HLA-A26:01	0.07	0.017	0.111	0.066	32	2
158	VTAACPHAGAKS	HAm-H1	HLA-A02:01	0.06	0.012	-0.031	0.043	50	HLA-A01:01	0.081	0.038	-0.031	0.063	32	HLA-A03:01	0.074	0.046	-0.031	0.059	50	HLA-A11:01	0.105	0.057	-0.031	0.084	32	HLA-A24:02	0.032	0.009	-0.031	0.022	50	HLA-A26:01	0.055	0.029	-0.031	0.042	50	0
159	TAACPHAGAKSF	HAm-H1	HLA-A02:01	0.053	0.005	-0.176	0.022	50	HLA-A01:01	0.064	0.008	-0.176	0.031	50	HLA-A03:01	0.06	0.002	-0.176	0.027	50	HLA-A11:01	0.068	0.003	-0.176	0.033	50	HLA-A24:02	0.145	0.027	-0.176	0.094	15	HLA-A26:01	0.147	0.016	-0.176	0.094	15	0
160	AACPHAGAKSFY	HAm-H1	HLA-A02:01	0.043	0.005	-0.093	0.023	50	HLA-A01:01	0.182	0.065	-0.093	0.136	5	HLA-A03:01	0.237	0.076	-0.093	0.178	5	HLA-A11:01	0.355	0.244	-0.093	0.292	4	HLA-A24:02	0.023	0.009	-0.093	0.009	50	HLA-A26:01	0.17	0.036	-0.093	0.122	7	0
161	ACPHAGAKSFYK	HAm-H1	HLA-A02:01	0.038	0.01	-0.022	0.028	50	HLA-A01:01	0.048	0.01	-0.022	0.035	50	HLA-A03:01	0.192	0.186	-0.022	0.17	6	HLA-A11:01	0.268	0.605	-0.022	0.293	4	HLA-A24:02	0.046	0.009	-0.022	0.033	50	HLA-A26:01	0.038	0.004	-0.022	0.027	50	0
162	CPHAGAKSFYKN	HAm-H1	HLA-A02:01	0.033	0.005	-0.135	0.012	50	HLA-A01:01	0.047	0.007	-0.135	0.022	50	HLA-A03:01	0.039	0.002	-0.135	0.016	50	HLA-A11:01	0.043	0.006	-0.135	0.019	50	HLA-A24:02	0.014	0.006	-0.135	-0.002	50	HLA-A26:01	0.034	0.005	-0.135	0.012	50	0
163	PHAGAKSFYKNL	HAm-H1	HLA-A02:01	0.027	0.007	-0.186	0.002	50	HLA-A01:01	0.044	0.004	-0.186	0.015	50	HLA-A03:01	0.04	0.001	-0.186	0.011	50	HLA-A11:01	0.04	0.002	-0.186	0.011	50	HLA-A24:02	0.07	0.022	-0.186	0.037	50	HLA-A26:01	0.041	0.006	-0.186	0.013	50	0
164	HAGAKSFYKNLI	HAm-H1	HLA-A02:01	0.118	0.02	-0.234	0.067	32	HLA-A01:01	0.076	0.006	-0.234	0.034	50	HLA-A03:01	0.071	0.002	-0.234	0.029	50	HLA-A11:01	0.076	0.006	-0.234	0.034	50	HLA-A24:02	0.124	0.046	-0.234	0.076	20	HLA-A26:01	0.051	0.006	-0.234	0.015	50	0
165	AGAKSFYKNLIW	HAm-H1	HLA-A02:01	0.043	0.005	-0.258	0.007	50	HLA-A01:01	0.059	0.01	-0.258	0.019	50	HLA-A03:01	0.065	0.004	-0.258	0.023	50	HLA-A11:01	0.069	0.006	-0.258	0.026	50	HLA-A24:02	0.177	0.034	-0.258	0.111	15	HLA-A26:01	0.041	0.004	-0.258	0.005	50	0
166	GAKSFYKNLIWL	HAm-H1	HLA-A02:01	0.093	0.012	-0.057	0.065	32	HLA-A01:01	0.053	0.005	-0.057	0.034	50	HLA-A03:01	0.064	0.001	-0.057	0.042	50	HLA-A11:01	0.075	0.003	-0.057	0.05	50	HLA-A24:02	0.054	0.006	-0.057	0.035	50	HLA-A26:01	0.058	0.006	-0.057	0.038	50	0
167	AKSFYKNLIWLV	HAm-H1	HLA-A02:01	0.197	0.248	0.115	0.197	10	HLA-A01:01	0.068	0.01	0.115	0.063	32	HLA-A03:01	0.057	0.002	0.115	0.054	50	HLA-A11:01	0.064	0.006	0.115	0.06	50	HLA-A24:02	0.074	0.02	0.115	0.069	32	HLA-A26:01	0.042	0.006	0.115	0.044	50	0
168	KSFYKNLIWLVK	HAm-H1	HLA-A02:01	0.063	0.006	0.061	0.054	50	HLA-A01:01	0.079	0.009	0.061	0.066	32	HLA-A03:01	0.69	0.761	0.061	0.638	0.07	HLA-A11:01	0.727	0.82	0.061	0.675	0.25	HLA-A24:02	0.053	0.006	0.061	0.046	50	HLA-A26:01	0.041	0.003	0.061	0.037	50	2
169	SFYKNLIWLVKK	HAm-H1	HLA-A02:01	0.05	0.009	-0.125	0.026	50	HLA-A01:01	0.052	0.005	-0.125	0.027	50	HLA-A03:01	0.518	0.089	-0.125	0.385	1.5	HLA-A11:01	0.573	0.078	-0.125	0.424	2	HLA-A24:02	0.127	0.011	-0.125	0.083	20	HLA-A26:01	0.049	0.004	-0.125	0.024	50	2
170	FYKNLIWLVKKG	HAm-H1	HLA-A02:01	0.038	0.008	-0.132	0.016	50	HLA-A01:01	0.041	0.007	-0.132	0.018	50	HLA-A03:01	0.038	0.001	-0.132	0.015	50	HLA-A11:01	0.042	0.003	-0.132	0.018	50	HLA-A24:02	0.156	0.093	-0.132	0.117	10	HLA-A26:01	0.035	0.01	-0.132	0.014	50	0
171	YKNLIWLVKKGN	HAm-H1	HLA-A02:01	0.036	0.01	-0.015	0.027	50	HLA-A01:01	0.044	0.009	-0.015	0.033	50	HLA-A03:01	0.034	0.003	-0.015	0.024	50	HLA-A11:01	0.039	0.003	-0.015	0.028	50	HLA-A24:02	0.012	0.006	-0.015	0.008	50	HLA-A26:01	0.034	0.006	-0.015	0.025	50	0
172	KNLIWLVKKGNS	HAm-H1	HLA-A02:01	0.05	0.011	0.089	0.048	50	HLA-A01:01	0.043	0.005	0.089	0.042	50	HLA-A03:01	0.053	0.006	0.089	0.049	50	HLA-A11:01	0.056	0.006	0.089	0.051	50	HLA-A24:02	0.025	0.006	0.089	0.028	50	HLA-A26:01	0.03	0.003	0.089	0.032	50	0
173	NLIWLVKKGNSY	HAm-H1	HLA-A02:01	0.086	0.014	-0.015	0.064	32	HLA-A01:01	0.129	0.039	-0.015	0.1	9	HLA-A03:01	0.147	0.003	-0.015	0.108	15	HLA-A11:01	0.134	0.007	-0.015	0.099	20	HLA-A24:02	0.043	0.015	-0.015	0.033	50	HLA-A26:01	0.31	0.054	-0.015	0.237	2	1
174	LIWLVKKGNSYP	HAm-H1	HLA-A02:01	0.108	0.088	-0.193	0.075	32	HLA-A01:01	0.049	0.017	-0.193	0.02	50	HLA-A03:01	0.069	0.01	-0.193	0.033	50	HLA-A11:01	0.063	0.04	-0.193	0.034	50	HLA-A24:02	0.017	0.006	-0.193	-0.006	50	HLA-A26:01	0.04	0.006	-0.193	0.011	50	0
175	IWLVKKGNSYPK	HAm-H1	HLA-A02:01	0.05	0.011	-0.283	0.01	50	HLA-A01:01	0.043	0.006	-0.283	0.004	50	HLA-A03:01	0.153	0.016	-0.283	0.087	20	HLA-A11:01	0.218	0.132	-0.283	0.154	9	HLA-A24:02	0.167	0.039	-0.283	0.102	15	HLA-A26:01	0.034	0.003	-0.283	-0.003	50	0
176	WLVKKGNSYPKL	HAm-H1	HLA-A02:01	0.445	0.321	-0.477	0.333	5	HLA-A01:01	0.058	0.005	-0.477	-0.004	50	HLA-A03:01	0.072	0.002	-0.477	0.006	50	HLA-A11:01	0.057	0.003	-0.477	-0.005	50	HLA-A24:02	0.117	0.015	-0.477	0.041	50	HLA-A26:01	0.119	0.09	-0.477	0.055	50	0
177	LVKKGNSYPKLS	HAm-H1	HLA-A02:01	0.042	0.008	-0.44	-0.012	50	HLA-A01:01	0.049	0.026	-0.44	-0.004	50	HLA-A03:01	0.061	0.006	-0.44	0.002	50	HLA-A11:01	0.059	0.009	-0.44	0.001	50	HLA-A24:02	0.017	0.005	-0.44	-0.031	50	HLA-A26:01	0.052	0.02	-0.44	-0.002	50	0
178	VKKGNSYPKLSK	HAm-H1	HLA-A02:01	0.028	0.005	-0.318	-0.01	50	HLA-A01:01	0.041	0.006	-0.318	-0.001	50	HLA-A03:01	0.1	0.102	-0.318	0.059	50	HLA-A11:01	0.09	0.065	-0.318	0.045	50	HLA-A24:02	0.018	0.005	-0.318	-0.018	50	HLA-A26:01	0.035	0.004	-0.318	-0.005	50	0
179	KKGNSYPKLSKS	HAm-H1	HLA-A02:01	0.03	0.01	-0.403	-0.017	50	HLA-A01:01	0.039	0.008	-0.403	-0.01	50	HLA-A03:01	0.041	0.01	-0.403	-0.008	50	HLA-A11:01	0.041	0.007	-0.403	-0.009	50	HLA-A24:02	0.013	0.006	-0.403	-0.03	50	HLA-A26:01	0.028	0.005	-0.403	-0.019	50	0
180	KGNSYPKLSKSY	HAm-H1	HLA-A02:01	0.037	0.005	-0.53	-0.025	50	HLA-A01:01	0.078	0.063	-0.53	0.015	50	HLA-A03:01	0.177	0.006	-0.53	0.079	20	HLA-A11:01	0.123	0.004	-0.53	0.039	50	HLA-A24:02	0.024	0.006	-0.53	-0.034	50	HLA-A26:01	0.044	0.005	-0.53	-0.02	50	0
181	GNSYPKLSKSYI	HAm-H1	HLA-A02:01	0.049	0.016	-0.437	-0.005	50	HLA-A01:01	0.055	0.008	-0.437	-0.002	50	HLA-A03:01	0.06	0.002	-0.437	0.001	50	HLA-A11:01	0.066	0.005	-0.437	0.006	50	HLA-A24:02	0.038	0.008	-0.437	-0.014	50	HLA-A26:01	0.041	0.004	-0.437	-0.013	50	0
182	NSYPKLSKSYIN	HAm-H1	HLA-A02:01	0.043	0.009	-0.336	0	50	HLA-A01:01	0.061	0.015	-0.336	0.014	50	HLA-A03:01	0.061	0.021	-0.336	0.015	50	HLA-A11:01	0.072	0.027	-0.336	0.024	50	HLA-A24:02	0.021	0.006	-0.336	-0.017	50	HLA-A26:01	0.041	0.004	-0.336	-0.003	50	0
183	SYPKLSKSYIND	HAm-H1	HLA-A02:01	0.027	0.005	-0.366	-0.016	50	HLA-A01:01	0.038	0.006	-0.366	-0.008	50	HLA-A03:01	0.033	0.001	-0.366	-0.012	50	HLA-A11:01	0.041	0.003	-0.366	-0.006	50	HLA-A24:02	0.129	0.172	-0.366	0.086	20	HLA-A26:01	0.029	0.003	-0.366	-0.015	50	0
184	YPKLSKSYINDK	HAm-H1	HLA-A02:01	0.03	0.004	-0.294	-0.007	50	HLA-A01:01	0.054	0.007	-0.294	0.012	50	HLA-A03:01	0.072	0.005	-0.294	0.025	50	HLA-A11:01	0.081	0.024	-0.294	0.034	50	HLA-A24:02	0.018	0.004	-0.294	-0.015	50	HLA-A26:01	0.05	0.006	-0.294	0.009	50	0
185	PKLSKSYINDKG	HAm-H1	HLA-A02:01	0.028	0.007	-0.401	-0.018	50	HLA-A01:01	0.036	0.007	-0.401	-0.012	50	HLA-A03:01	0.03	0.002	-0.401	-0.018	50	HLA-A11:01	0.036	0.004	-0.401	-0.013	50	HLA-A24:02	0.009	0.007	-0.401	-0.032	50	HLA-A26:01	0.026	0.004	-0.401	-0.02	50	0
186	KLSKSYINDKGK	HAm-H1	HLA-A02:01	0.053	0.02	-0.381	0.004	50	HLA-A01:01	0.051	0.006	-0.381	0.001	50	HLA-A03:01	0.551	0.675	-0.381	0.478	0.8	HLA-A11:01	0.41	0.314	-0.381	0.316	4	HLA-A24:02	0.026	0.005	-0.381	-0.018	50	HLA-A26:01	0.038	0.004	-0.381	-0.009	50	1
187	LSKSYINDKGKE	HAm-H1	HLA-A02:01	0.029	0.004	-0.329	-0.011	50	HLA-A01:01	0.045	0.018	-0.329	0.003	50	HLA-A03:01	0.045	0.004	-0.329	0.001	50	HLA-A11:01	0.05	0.011	-0.329	0.006	50	HLA-A24:02	0.013	0.004	-0.329	-0.023	50	HLA-A26:01	0.04	0.013	-0.329	-0.001	50	0
188	SKSYINDKGKEV	HAm-H1	HLA-A02:01	0.062	0.048	-0.111	0.042	50	HLA-A01:01	0.05	0.009	-0.111	0.027	50	HLA-A03:01	0.04	0.001	-0.111	0.019	50	HLA-A11:01	0.044	0.003	-0.111	0.022	50	HLA-A24:02	0.015	0.007	-0.111	0.001	50	HLA-A26:01	0.037	0.005	-0.111	0.017	50	0
189	KSYINDKGKEVL	HAm-H1	HLA-A02:01	0.084	0.018	0.009	0.066	32	HLA-A01:01	0.059	0.005	0.009	0.045	50	HLA-A03:01	0.083	0.003	0.009	0.063	32	HLA-A11:01	0.067	0.004	0.009	0.051	50	HLA-A24:02	0.08	0.008	0.009	0.061	32	HLA-A26:01	0.038	0.003	0.009	0.029	50	0
190	SYINDKGKEVLV	HAm-H1	HLA-A02:01	0.1	0.068	-0.06	0.079	32	HLA-A01:01	0.055	0.007	-0.06	0.036	50	HLA-A03:01	0.056	0.001	-0.06	0.036	50	HLA-A11:01	0.069	0.003	-0.06	0.046	50	HLA-A24:02	0.315	0.308	-0.06	0.276	3	HLA-A26:01	0.058	0.009	-0.06	0.038	50	0
191	YINDKGKEVLVL	HAm-H1	HLA-A02:01	0.434	0.384	-0.129	0.37	5	HLA-A01:01	0.102	0.009	-0.129	0.064	32	HLA-A03:01	0.08	0.002	-0.129	0.047	50	HLA-A11:01	0.071	0.005	-0.129	0.04	50	HLA-A24:02	0.075	0.028	-0.129	0.047	50	HLA-A26:01	0.165	0.03	-0.129	0.114	8	0
192	INDKGKEVLVLW	HAm-H1	HLA-A02:01	0.047	0.012	-0.178	0.019	50	HLA-A01:01	0.105	0.072	-0.178	0.071	20	HLA-A03:01	0.048	0.002	-0.178	0.018	50	HLA-A11:01	0.052	0.003	-0.178	0.021	50	HLA-A24:02	0.11	0.03	-0.178	0.068	32	HLA-A26:01	0.041	0.004	-0.178	0.013	50	0
193	NDKGKEVLVLWG	HAm-H1	HLA-A02:01	0.029	0.005	0	0.022	50	HLA-A01:01	0.042	0.007	0	0.032	50	HLA-A03:01	0.035	0.002	0	0.026	50	HLA-A11:01	0.037	0.004	0	0.028	50	HLA-A24:02	0.01	0.004	0	0.008	50	HLA-A26:01	0.034	0.009	0	0.027	50	0
194	DKGKEVLVLWGI	HAm-H1	HLA-A02:01	0.04	0.014	0.063	0.038	50	HLA-A01:01	0.045	0.005	0.063	0.04	50	HLA-A03:01	0.034	0.001	0.063	0.032	50	HLA-A11:01	0.039	0.003	0.063	0.036	50	HLA-A24:02	0.043	0.012	0.063	0.04	50	HLA-A26:01	0.045	0.01	0.063	0.041	50	0
195	KGKEVLVLWGIH	HAm-H1	HLA-A02:01	0.035	0.005	0.238	0.051	50	HLA-A01:01	0.044	0.009	0.238	0.058	50	HLA-A03:01	0.106	0.01	0.238	0.104	15	HLA-A11:01	0.076	0.006	0.238	0.081	32	HLA-A24:02	0.021	0.008	0.238	0.041	50	HLA-A26:01	0.045	0.008	0.238	0.058	32	0
196	GKEVLVLWGIHH	HAm-H1	HLA-A02:01	0.028	0.005	0.274	0.049	50	HLA-A01:01	0.045	0.017	0.274	0.063	32	HLA-A03:01	0.042	0.008	0.274	0.06	50	HLA-A11:01	0.045	0.01	0.274	0.062	50	HLA-A24:02	0.007	0.003	0.274	0.033	50	HLA-A26:01	0.034	0.004	0.274	0.053	50	0
197	KEVLVLWGIHHP	HAm-H1	HLA-A02:01	0.051	0.032	0.236	0.066	32	HLA-A01:01	0.04	0.005	0.236	0.054	50	HLA-A03:01	0.037	0.021	0.236	0.054	50	HLA-A11:01	0.043	0.125	0.236	0.075	32	HLA-A24:02	0.024	0.01	0.236	0.043	50	HLA-A26:01	0.033	0.008	0.236	0.049	50	0
198	EVLVLWGIHHPS	HAm-H1	HLA-A02:01	0.055	0.012	0.227	0.065	32	HLA-A01:01	0.051	0.007	0.227	0.062	32	HLA-A03:01	0.041	0.004	0.227	0.054	50	HLA-A11:01	0.068	0.025	0.227	0.077	32	HLA-A24:02	0.021	0.007	0.227	0.039	50	HLA-A26:01	0.109	0.057	0.227	0.112	8	0
199	VLVLWGIHHPST	HAm-H1	HLA-A02:01	0.281	0.161	0.166	0.25	8	HLA-A01:01	0.053	0.01	0.166	0.057	50	HLA-A03:01	0.069	0.006	0.166	0.069	32	HLA-A11:01	0.056	0.006	0.166	0.059	50	HLA-A24:02	0.028	0.007	0.166	0.038	50	HLA-A26:01	0.044	0.006	0.166	0.05	50	0
200	LVLWGIHHPSTS	HAm-H1	HLA-A02:01	0.139	0.109	0.216	0.142	15	HLA-A01:01	0.052	0.014	0.216	0.062	32	HLA-A03:01	0.074	0.007	0.216	0.077	32	HLA-A11:01	0.086	0.052	0.216	0.094	20	HLA-A24:02	0.032	0.016	0.216	0.048	50	HLA-A26:01	0.048	0.007	0.216	0.058	32	0
201	VLWGIHHPSTSA	HAm-H1	HLA-A02:01	0.654	0.606	0.075	0.588	1.5	HLA-A01:01	0.068	0.006	0.075	0.059	32	HLA-A03:01	0.13	0.014	0.075	0.106	15	HLA-A11:01	0.082	0.007	0.075	0.069	32	HLA-A24:02	0.039	0.006	0.075	0.037	50	HLA-A26:01	0.043	0.004	0.075	0.04	50	1
202	LWGIHHPSTSAD	HAm-H1	HLA-A02:01	0.033	0.008	0.028	0.029	50	HLA-A01:01	0.044	0.01	0.028	0.037	50	HLA-A03:01	0.038	0.002	0.028	0.031	50	HLA-A11:01	0.041	0.005	0.028	0.034	50	HLA-A24:02	0.037	0.013	0.028	0.032	50	HLA-A26:01	0.027	0.004	0.028	0.023	50	0
203	WGIHHPSTSADQ	HAm-H1	HLA-A02:01	0.034	0.006	-0.017	0.024	50	HLA-A01:01	0.046	0.007	-0.017	0.033	50	HLA-A03:01	0.039	0.002	-0.017	0.027	50	HLA-A11:01	0.042	0.008	-0.017	0.031	50	HLA-A24:02	0.017	0.005	-0.017	0.012	50	HLA-A26:01	0.041	0.009	-0.017	0.03	50	0
204	GIHHPSTSADQQ	HAm-H1	HLA-A02:01	0.033	0.007	-0.125	0.013	50	HLA-A01:01	0.044	0.008	-0.125	0.021	50	HLA-A03:01	0.066	0.064	-0.125	0.047	50	HLA-A11:01	0.067	0.049	-0.125	0.045	50	HLA-A24:02	0.009	0.003	-0.125	-0.005	50	HLA-A26:01	0.041	0.006	-0.125	0.019	50	0
205	IHHPSTSADQQS	HAm-H1	HLA-A02:01	0.03	0.005	-0.257	-0.003	50	HLA-A01:01	0.046	0.011	-0.257	0.01	50	HLA-A03:01	0.042	0.004	-0.257	0.006	50	HLA-A11:01	0.041	0.004	-0.257	0.005	50	HLA-A24:02	0.019	0.007	-0.257	-0.011	50	HLA-A26:01	0.032	0.004	-0.257	-0.001	50	0
206	HHPSTSADQQSL	HAm-H1	HLA-A02:01	0.04	0.006	-0.368	-0.006	50	HLA-A01:01	0.05	0.004	-0.368	0.001	50	HLA-A03:01	0.042	0.001	-0.368	-0.006	50	HLA-A11:01	0.04	0.003	-0.368	-0.007	50	HLA-A24:02	0.104	0.053	-0.368	0.049	50	HLA-A26:01	0.05	0.005	-0.368	0.001	50	0
207	HPSTSADQQSLY	HAm-H1	HLA-A02:01	0.036	0.004	-0.302	-0.003	50	HLA-A01:01	0.151	0.072	-0.302	0.093	15	HLA-A03:01	0.091	0.002	-0.302	0.037	50	HLA-A11:01	0.076	0.004	-0.302	0.027	50	HLA-A24:02	0.014	0.012	-0.302	-0.018	50	HLA-A26:01	0.159	0.053	-0.302	0.096	15	0
208	PSTSADQQSLYQ	HAm-H1	HLA-A02:01	0.027	0.005	-0.277	-0.007	50	HLA-A01:01	0.064	0.029	-0.277	0.024	50	HLA-A03:01	0.042	0.035	-0.277	0.009	50	HLA-A11:01	0.051	0.027	-0.277	0.014	50	HLA-A24:02	0.014	0.004	-0.277	-0.017	50	HLA-A26:01	0.036	0.006	-0.277	0	50	0
209	STSADQQSLYQN	HAm-H1	HLA-A02:01	0.043	0.013	-0.247	0.009	50	HLA-A01:01	0.07	0.02	-0.247	0.03	50	HLA-A03:01	0.055	0.019	-0.247	0.019	50	HLA-A11:01	0.117	0.08	-0.247	0.075	32	HLA-A24:02	0.018	0.009	-0.247	-0.01	50	HLA-A26:01	0.044	0.041	-0.247	0.014	50	0
210	TSADQQSLYQNA	HAm-H1	HLA-A02:01	0.073	0.014	-0.247	0.032	50	HLA-A01:01	0.112	0.02	-0.247	0.061	32	HLA-A03:01	0.062	0.005	-0.247	0.022	50	HLA-A11:01	0.09	0.011	-0.247	0.044	50	HLA-A24:02	0.03	0.006	-0.247	-0.002	50	HLA-A26:01	0.08	0.007	-0.247	0.036	50	0
211	SADQQSLYQNAD	HAm-H1	HLA-A02:01	0.032	0.007	-0.289	-0.004	50	HLA-A01:01	0.096	0.056	-0.289	0.051	50	HLA-A03:01	0.038	0.006	-0.289	0	50	HLA-A11:01	0.048	0.014	-0.289	0.009	50	HLA-A24:02	0.009	0.004	-0.289	-0.022	50	HLA-A26:01	0.033	0.004	-0.289	-0.004	50	0
212	ADQQSLYQNADA	HAm-H1	HLA-A02:01	0.041	0.013	-0.268	0.006	50	HLA-A01:01	0.055	0.007	-0.268	0.015	50	HLA-A03:01	0.037	0.002	-0.268	0.001	50	HLA-A11:01	0.045	0.007	-0.268	0.008	50	HLA-A24:02	0.017	0.004	-0.268	-0.014	50	HLA-A26:01	0.033	0.006	-0.268	-0.001	50	0
213	DQQSLYQNADAY	HAm-H1	HLA-A02:01	0.04	0.004	-0.19	0.011	50	HLA-A01:01	0.107	0.032	-0.19	0.065	32	HLA-A03:01	0.044	0.001	-0.19	0.014	50	HLA-A11:01	0.063	0.004	-0.19	0.028	50	HLA-A24:02	0.032	0.006	-0.19	0.006	50	HLA-A26:01	0.149	0.017	-0.19	0.094	15	0
214	QQSLYQNADAYV	HAm-H1	HLA-A02:01	0.381	0.229	-0.076	0.311	6	HLA-A01:01	0.082	0.011	-0.076	0.055	50	HLA-A03:01	0.06	0.002	-0.076	0.037	50	HLA-A11:01	0.079	0.005	-0.076	0.052	50	HLA-A24:02	0.049	0.011	-0.076	0.03	50	HLA-A26:01	0.059	0.006	-0.076	0.037	50	0
215	QSLYQNADAYVF	HAm-H1	HLA-A02:01	0.074	0.006	-0.022	0.054	50	HLA-A01:01	0.099	0.009	-0.022	0.073	20	HLA-A03:01	0.06	0.001	-0.022	0.042	50	HLA-A11:01	0.082	0.004	-0.022	0.059	50	HLA-A24:02	0.181	0.082	-0.022	0.145	7	HLA-A26:01	0.081	0.026	-0.022	0.062	32	0
216	SLYQNADAYVFV	HAm-H1	HLA-A02:01	0.75	0.793	0.021	0.684	0.5	HLA-A01:01	0.092	0.006	0.021	0.071	20	HLA-A03:01	0.167	0.056	0.021	0.135	8	HLA-A11:01	0.145	0.014	0.021	0.112	15	HLA-A24:02	0.108	0.021	0.021	0.085	20	HLA-A26:01	0.103	0.004	0.021	0.079	15	1
217	LYQNADAYVFVG	HAm-H1	HLA-A02:01	0.046	0.01	0.114	0.047	50	HLA-A01:01	0.045	0.006	0.114	0.046	50	HLA-A03:01	0.041	0.001	0.114	0.042	50	HLA-A11:01	0.046	0.004	0.114	0.046	50	HLA-A24:02	0.243	0.272	0.114	0.235	3	HLA-A26:01	0.03	0.004	0.114	0.034	50	0
218	YQNADAYVFVGT	HAm-H1	HLA-A02:01	0.295	0.1	0.174	0.252	8	HLA-A01:01	0.061	0.006	0.174	0.064	32	HLA-A03:01	0.051	0.003	0.174	0.056	50	HLA-A11:01	0.061	0.004	0.174	0.063	50	HLA-A24:02	0.028	0.009	0.174	0.04	50	HLA-A26:01	0.053	0.006	0.174	0.058	32	0
219	QNADAYVFVGTS	HAm-H1	HLA-A02:01	0.037	0.01	0.18	0.047	50	HLA-A01:01	0.05	0.006	0.18	0.056	50	HLA-A03:01	0.042	0.005	0.18	0.05	50	HLA-A11:01	0.051	0.012	0.18	0.058	50	HLA-A24:02	0.017	0.007	0.18	0.032	50	HLA-A26:01	0.06	0.014	0.18	0.065	32	0
220	NADAYVFVGTSR	HAm-H1	HLA-A02:01	0.05	0.006	0.084	0.046	50	HLA-A01:01	0.11	0.049	0.084	0.098	10	HLA-A03:01	0.094	0.006	0.084	0.079	20	HLA-A11:01	0.217	0.038	0.084	0.175	8	HLA-A24:02	0.019	0.004	0.084	0.023	50	HLA-A26:01	0.054	0.005	0.084	0.049	50	0
221	ADAYVFVGTSRY	HAm-H1	HLA-A02:01	0.042	0.006	0.075	0.04	50	HLA-A01:01	0.117	0.057	0.075	0.103	8	HLA-A03:01	0.093	0.006	0.075	0.077	32	HLA-A11:01	0.098	0.009	0.075	0.081	32	HLA-A24:02	0.034	0.006	0.075	0.034	50	HLA-A26:01	0.104	0.031	0.075	0.089	15	0
222	DAYVFVGTSRYS	HAm-H1	HLA-A02:01	0.036	0.006	0.11	0.039	50	HLA-A01:01	0.05	0.006	0.11	0.049	50	HLA-A03:01	0.044	0.007	0.11	0.045	50	HLA-A11:01	0.058	0.01	0.11	0.056	50	HLA-A24:02	0.012	0.004	0.11	0.021	50	HLA-A26:01	0.072	0.009	0.11	0.066	32	0
223	AYVFVGTSRYSK	HAm-H1	HLA-A02:01	0.039	0.005	0.044	0.034	50	HLA-A01:01	0.045	0.005	0.044	0.038	50	HLA-A03:01	0.201	0.011	0.044	0.155	7	HLA-A11:01	0.433	0.138	0.044	0.347	3	HLA-A24:02	0.161	0.05	0.044	0.132	9	HLA-A26:01	0.042	0.004	0.044	0.036	50	0
224	YVFVGTSRYSKK	HAm-H1	HLA-A02:01	0.086	0.022	-0.139	0.053	50	HLA-A01:01	0.071	0.009	-0.139	0.04	50	HLA-A03:01	0.653	0.308	-0.139	0.519	0.4	HLA-A11:01	0.71	0.79	-0.139	0.638	0.5	HLA-A24:02	0.055	0.008	-0.139	0.028	50	HLA-A26:01	0.12	0.017	-0.139	0.078	20	2
225	VFVGTSRYSKKF	HAm-H1	HLA-A02:01	0.045	0.007	-0.293	0.005	50	HLA-A01:01	0.051	0.008	-0.293	0.01	50	HLA-A03:01	0.049	0.001	-0.293	0.007	50	HLA-A11:01	0.049	0.003	-0.293	0.007	50	HLA-A24:02	0.425	0.314	-0.293	0.335	1.5	HLA-A26:01	0.062	0.018	-0.293	0.019	50	1
226	FVGTSRYSKKFK	HAm-H1	HLA-A02:01	0.048	0.007	-0.277	0.009	50	HLA-A01:01	0.068	0.01	-0.277	0.024	50	HLA-A03:01	0.392	0.06	-0.277	0.272	3	HLA-A11:01	0.529	0.501	-0.277	0.444	2	HLA-A24:02	0.034	0.004	-0.277	-0.002	50	HLA-A26:01	0.052	0.007	-0.277	0.012	50	1
227	VGTSRYSKKFKP	HAm-H1	HLA-A02:01	0.029	0.007	-0.4	-0.017	50	HLA-A01:01	0.041	0.01	-0.4	-0.008	50	HLA-A03:01	0.049	0.005	-0.4	-0.003	50	HLA-A11:01	0.047	0.015	-0.4	-0.003	50	HLA-A24:02	0.021	0.008	-0.4	-0.023	50	HLA-A26:01	0.028	0.004	-0.4	-0.019	50	0
228	GTSRYSKKFKPE	HAm-H1	HLA-A02:01	0.033	0.007	-0.35	-0.009	50	HLA-A01:01	0.051	0.012	-0.35	0.005	50	HLA-A03:01	0.054	0.08	-0.35	0.018	50	HLA-A11:01	0.081	0.074	-0.35	0.037	50	HLA-A24:02	0.014	0.004	-0.35	-0.024	50	HLA-A26:01	0.046	0.012	-0.35	0.001	50	0
229	TSRYSKKFKPEI	HAm-H1	HLA-A02:01	0.045	0.009	-0.302	0.005	50	HLA-A01:01	0.051	0.011	-0.302	0.009	50	HLA-A03:01	0.062	0.002	-0.302	0.016	50	HLA-A11:01	0.061	0.003	-0.302	0.015	50	HLA-A24:02	0.05	0.007	-0.302	0.008	50	HLA-A26:01	0.042	0.005	-0.302	0.002	50	0
230	SRYSKKFKPEIA	HAm-H1	HLA-A02:01	0.052	0.015	-0.304	0.01	50	HLA-A01:01	0.053	0.006	-0.304	0.01	50	HLA-A03:01	0.05	0.004	-0.304	0.007	50	HLA-A11:01	0.05	0.004	-0.304	0.007	50	HLA-A24:02	0.019	0.004	-0.304	-0.016	50	HLA-A26:01	0.033	0.003	-0.304	-0.005	50	0
231	RYSKKFKPEIAI	HAm-H1	HLA-A02:01	0.071	0.018	-0.28	0.027	50	HLA-A01:01	0.049	0.005	-0.28	0.009	50	HLA-A03:01	0.069	0.004	-0.28	0.024	50	HLA-A11:01	0.056	0.004	-0.28	0.014	50	HLA-A24:02	0.496	0.464	-0.28	0.413	0.8	HLA-A26:01	0.038	0.003	-0.28	0.001	50	1
232	YSKKFKPEIAIR	HAm-H1	HLA-A02:01	0.041	0.006	-0.09	0.022	50	HLA-A01:01	0.06	0.014	-0.09	0.038	50	HLA-A03:01	0.127	0.005	-0.09	0.086	20	HLA-A11:01	0.208	0.034	-0.09	0.15	10	HLA-A24:02	0.046	0.007	-0.09	0.026	50	HLA-A26:01	0.076	0.02	-0.09	0.05	50	0
233	SKKFKPEIAIRP	HAm-H1	HLA-A02:01	0.026	0.007	0.103	0.031	50	HLA-A01:01	0.04	0.009	0.103	0.041	50	HLA-A03:01	0.037	0.004	0.103	0.038	50	HLA-A11:01	0.04	0.007	0.103	0.041	50	HLA-A24:02	0.009	0.004	0.103	0.018	50	HLA-A26:01	0.031	0.007	0.103	0.034	50	0
234	KKFKPEIAIRPK	HAm-H1	HLA-A02:01	0.036	0.008	0.06	0.034	50	HLA-A01:01	0.041	0.004	0.06	0.037	50	HLA-A03:01	0.239	0.572	0.06	0.274	3	HLA-A11:01	0.181	0.512	0.06	0.222	6	HLA-A24:02	0.015	0.004	0.06	0.018	50	HLA-A26:01	0.036	0.004	0.06	0.033	50	0
235	KFKPEIAIRPKV	HAm-H1	HLA-A02:01	0.082	0.037	0.035	0.07	32	HLA-A01:01	0.049	0.007	0.035	0.041	50	HLA-A03:01	0.073	0.002	0.035	0.058	50	HLA-A11:01	0.066	0.003	0.035	0.053	50	HLA-A24:02	0.189	0.083	0.035	0.157	7	HLA-A26:01	0.037	0.008	0.035	0.032	50	0
236	FKPEIAIRPKVR	HAm-H1	HLA-A02:01	0.035	0.008	0.16	0.043	50	HLA-A01:01	0.042	0.008	0.16	0.048	50	HLA-A03:01	0.042	0.002	0.16	0.047	50	HLA-A11:01	0.042	0.005	0.16	0.048	50	HLA-A24:02	0.021	0.005	0.16	0.032	50	HLA-A26:01	0.042	0.005	0.16	0.048	50	0
237	KPEIAIRPKVRD	HAm-H1	HLA-A02:01	0.026	0.005	0.198	0.04	50	HLA-A01:01	0.041	0.007	0.198	0.051	50	HLA-A03:01	0.034	0.003	0.198	0.045	50	HLA-A11:01	0.039	0.004	0.198	0.049	50	HLA-A24:02	0.009	0.004	0.198	0.027	50	HLA-A26:01	0.028	0.003	0.198	0.041	50	0
238	PEIAIRPKVRDQ	HAm-H1	HLA-A02:01	0.024	0.005	0.15	0.034	50	HLA-A01:01	0.04	0.005	0.15	0.045	50	HLA-A03:01	0.029	0.003	0.15	0.037	50	HLA-A11:01	0.035	0.005	0.15	0.042	50	HLA-A24:02	0.009	0.005	0.15	0.022	50	HLA-A26:01	0.036	0.015	0.15	0.044	50	0
239	EIAIRPKVRDQE	HAm-H1	HLA-A02:01	0.023	0.005	0.054	0.023	50	HLA-A01:01	0.045	0.012	0.054	0.041	50	HLA-A03:01	0.037	0.003	0.054	0.033	50	HLA-A11:01	0.042	0.007	0.054	0.038	50	HLA-A24:02	0.012	0.005	0.054	0.015	50	HLA-A26:01	0.061	0.062	0.054	0.06	32	0
240	IAIRPKVRDQEG	HAm-H1	HLA-A02:01	0.037	0.008	0.012	0.03	50	HLA-A01:01	0.043	0.008	0.012	0.034	50	HLA-A03:01	0.04	0.003	0.012	0.031	50	HLA-A11:01	0.047	0.007	0.012	0.037	50	HLA-A24:02	0.018	0.008	0.012	0.016	50	HLA-A26:01	0.037	0.008	0.012	0.03	50	0
241	AIRPKVRDQEGR	HAm-H1	HLA-A02:01	0.035	0.006	-0.062	0.021	50	HLA-A01:01	0.044	0.006	-0.062	0.027	50	HLA-A03:01	0.173	0.059	-0.062	0.131	8	HLA-A11:01	0.144	0.034	-0.062	0.106	15	HLA-A24:02	0.014	0.003	-0.062	0.005	50	HLA-A26:01	0.054	0.008	-0.062	0.035	50	0
242	IRPKVRDQEGRM	HAm-H1	HLA-A02:01	0.036	0.006	-0.081	0.019	50	HLA-A01:01	0.048	0.007	-0.081	0.029	50	HLA-A03:01	0.037	0.001	-0.081	0.019	50	HLA-A11:01	0.04	0.003	-0.081	0.022	50	HLA-A24:02	0.042	0.01	-0.081	0.025	50	HLA-A26:01	0.051	0.007	-0.081	0.031	50	0
243	RPKVRDQEGRMN	HAm-H1	HLA-A02:01	0.026	0.005	-0.042	0.016	50	HLA-A01:01	0.041	0.005	-0.042	0.027	50	HLA-A03:01	0.037	0.004	-0.042	0.024	50	HLA-A11:01	0.037	0.003	-0.042	0.024	50	HLA-A24:02	0.009	0.004	-0.042	0.003	50	HLA-A26:01	0.03	0.005	-0.042	0.019	50	0
244	PKVRDQEGRMNY	HAm-H1	HLA-A02:01	0.026	0.004	-0.002	0.02	50	HLA-A01:01	0.049	0.021	-0.002	0.039	50	HLA-A03:01	0.039	0.002	-0.002	0.029	50	HLA-A11:01	0.041	0.003	-0.002	0.031	50	HLA-A24:02	0.009	0.004	-0.002	0.007	50	HLA-A26:01	0.051	0.046	-0.002	0.045	50	0
245	KVRDQEGRMNYY	HAm-H1	HLA-A02:01	0.055	0.006	-0.044	0.037	50	HLA-A01:01	0.112	0.037	-0.044	0.084	15	HLA-A03:01	0.432	0.12	-0.044	0.334	2	HLA-A11:01	0.313	0.018	-0.044	0.23	6	HLA-A24:02	0.022	0.005	-0.044	0.013	50	HLA-A26:01	0.234	0.32	-0.044	0.22	3	1
246	VRDQEGRMNYYW	HAm-H1	HLA-A02:01	0.041	0.006	-0.067	0.025	50	HLA-A01:01	0.09	0.053	-0.067	0.068	32	HLA-A03:01	0.037	0.002	-0.067	0.021	50	HLA-A11:01	0.046	0.003	-0.067	0.028	50	HLA-A24:02	0.083	0.021	-0.067	0.058	32	HLA-A26:01	0.035	0.003	-0.067	0.02	50	0
247	RDQEGRMNYYWT	HAm-H1	HLA-A02:01	0.05	0.009	0.115	0.05	50	HLA-A01:01	0.049	0.005	0.115	0.049	50	HLA-A03:01	0.039	0.004	0.115	0.041	50	HLA-A11:01	0.044	0.006	0.115	0.045	50	HLA-A24:02	0.038	0.02	0.115	0.043	50	HLA-A26:01	0.033	0.004	0.115	0.037	50	0
248	DQEGRMNYYWTL	HAm-H1	HLA-A02:01	0.108	0.021	0.149	0.098	32	HLA-A01:01	0.075	0.006	0.149	0.071	20	HLA-A03:01	0.041	0.001	0.149	0.045	50	HLA-A11:01	0.047	0.003	0.149	0.05	50	HLA-A24:02	0.155	0.02	0.149	0.133	8	HLA-A26:01	0.091	0.008	0.149	0.084	15	0
249	QEGRMNYYWTLV	HAm-H1	HLA-A02:01	0.073	0.045	0.055	0.067	32	HLA-A01:01	0.063	0.008	0.055	0.053	50	HLA-A03:01	0.047	0.002	0.055	0.041	50	HLA-A11:01	0.051	0.004	0.055	0.044	50	HLA-A24:02	0.066	0.015	0.055	0.057	32	HLA-A26:01	0.041	0.005	0.055	0.037	50	0
250	EGRMNYYWTLVE	HAm-H1	HLA-A02:01	0.025	0.004	-0.012	0.018	50	HLA-A01:01	0.045	0.006	-0.012	0.033	50	HLA-A03:01	0.04	0.003	-0.012	0.029	50	HLA-A11:01	0.041	0.003	-0.012	0.03	50	HLA-A24:02	0.013	0.005	-0.012	0.009	50	HLA-A26:01	0.047	0.011	-0.012	0.035	50	0
251	GRMNYYWTLVEP	HAm-H1	HLA-A02:01	0.058	0.054	0.116	0.063	50	HLA-A01:01	0.044	0.007	0.116	0.045	50	HLA-A03:01	0.041	0.011	0.116	0.044	50	HLA-A11:01	0.052	0.103	0.116	0.067	32	HLA-A24:02	0.032	0.009	0.116	0.037	50	HLA-A26:01	0.036	0.006	0.116	0.039	50	0
252	RMNYYWTLVEPG	HAm-H1	HLA-A02:01	0.168	0.098	0.18	0.158	15	HLA-A01:01	0.056	0.009	0.18	0.061	32	HLA-A03:01	0.112	0.102	0.18	0.117	10	HLA-A11:01	0.095	0.028	0.18	0.093	20	HLA-A24:02	0.059	0.015	0.18	0.064	32	HLA-A26:01	0.041	0.004	0.18	0.049	50	0
253	MNYYWTLVEPGD	HAm-H1	HLA-A02:01	0.052	0.012	0.228	0.063	50	HLA-A01:01	0.049	0.006	0.228	0.06	32	HLA-A03:01	0.058	0.009	0.228	0.067	32	HLA-A11:01	0.055	0.009	0.228	0.065	50	HLA-A24:02	0.018	0.005	0.228	0.037	50	HLA-A26:01	0.04	0.005	0.228	0.053	50	0
254	NYYWTLVEPGDK	HAm-H1	HLA-A02:01	0.04	0.005	0.29	0.059	50	HLA-A01:01	0.05	0.005	0.29	0.067	32	HLA-A03:01	0.181	0.011	0.29	0.165	6	HLA-A11:01	0.233	0.062	0.29	0.211	6	HLA-A24:02	0.161	0.038	0.29	0.154	7	HLA-A26:01	0.043	0.003	0.29	0.061	32	0
255	YYWTLVEPGDKI	HAm-H1	HLA-A02:01	0.229	0.071	0.08	0.189	15	HLA-A01:01	0.063	0.007	0.08	0.056	50	HLA-A03:01	0.043	0.001	0.08	0.04	50	HLA-A11:01	0.052	0.003	0.08	0.047	50	HLA-A24:02	0.572	0.537	0.08	0.517	0.4	HLA-A26:01	0.045	0.006	0.08	0.042	50	1
256	YWTLVEPGDKIT	HAm-H1	HLA-A02:01	0.055	0.019	0.04	0.048	50	HLA-A01:01	0.048	0.006	0.04	0.04	50	HLA-A03:01	0.035	0.001	0.04	0.03	50	HLA-A11:01	0.04	0.003	0.04	0.034	50	HLA-A24:02	0.041	0.012	0.04	0.036	50	HLA-A26:01	0.033	0.004	0.04	0.029	50	0
257	WTLVEPGDKITF	HAm-H1	HLA-A02:01	0.07	0.01	0.108	0.064	32	HLA-A01:01	0.11	0.009	0.108	0.094	15	HLA-A03:01	0.05	0.001	0.108	0.048	50	HLA-A11:01	0.066	0.005	0.108	0.06	50	HLA-A24:02	0.214	0.014	0.108	0.171	6	HLA-A26:01	0.114	0.045	0.108	0.102	9	0
258	TLVEPGDKITFE	HAm-H1	HLA-A02:01	0.087	0.037	0.167	0.087	32	HLA-A01:01	0.049	0.008	0.167	0.054	50	HLA-A03:01	0.061	0.065	0.167	0.072	32	HLA-A11:01	0.072	0.088	0.167	0.084	32	HLA-A24:02	0.014	0.006	0.167	0.028	50	HLA-A26:01	0.071	0.024	0.167	0.073	20	0
259	LVEPGDKITFEA	HAm-H1	HLA-A02:01	0.188	0.064	0.148	0.164	15	HLA-A01:01	0.112	0.106	0.148	0.115	7	HLA-A03:01	0.052	0.003	0.148	0.054	50	HLA-A11:01	0.066	0.012	0.148	0.066	32	HLA-A24:02	0.022	0.007	0.148	0.032	50	HLA-A26:01	0.044	0.005	0.148	0.048	50	0
260	VEPGDKITFEAT	HAm-H1	HLA-A02:01	0.036	0.008	0.144	0.042	50	HLA-A01:01	0.041	0.006	0.144	0.046	50	HLA-A03:01	0.033	0.001	0.144	0.039	50	HLA-A11:01	0.037	0.003	0.144	0.042	50	HLA-A24:02	0.019	0.009	0.144	0.03	50	HLA-A26:01	0.032	0.003	0.144	0.039	50	0
261	EPGDKITFEATG	HAm-H1	HLA-A02:01	0.028	0.005	0.107	0.032	50	HLA-A01:01	0.041	0.004	0.107	0.042	50	HLA-A03:01	0.03	0.002	0.107	0.033	50	HLA-A11:01	0.037	0.004	0.107	0.039	50	HLA-A24:02	0.009	0.004	0.107	0.018	50	HLA-A26:01	0.043	0.027	0.107	0.047	50	0
262	PGDKITFEATGN	HAm-H1	HLA-A02:01	0.027	0.006	0.083	0.029	50	HLA-A01:01	0.046	0.038	0.083	0.048	50	HLA-A03:01	0.032	0.002	0.083	0.032	50	HLA-A11:01	0.038	0.003	0.083	0.037	50	HLA-A24:02	0.009	0.004	0.083	0.016	50	HLA-A26:01	0.029	0.004	0.083	0.03	50	0
263	GDKITFEATGNL	HAm-H1	HLA-A02:01	0.033	0.007	0.218	0.047	50	HLA-A01:01	0.05	0.004	0.218	0.059	32	HLA-A03:01	0.041	0.001	0.218	0.052	50	HLA-A11:01	0.045	0.003	0.218	0.056	50	HLA-A24:02	0.026	0.005	0.218	0.042	50	HLA-A26:01	0.046	0.005	0.218	0.057	32	0
264	DKITFEATGNLV	HAm-H1	HLA-A02:01	0.045	0.022	0.24	0.061	50	HLA-A01:01	0.051	0.007	0.24	0.063	32	HLA-A03:01	0.035	0.001	0.24	0.05	50	HLA-A11:01	0.041	0.003	0.24	0.055	50	HLA-A24:02	0.024	0.016	0.24	0.044	50	HLA-A26:01	0.076	0.022	0.24	0.084	15	0
265	KITFEATGNLVV	HAm-H1	HLA-A02:01	0.328	0.17	0.237	0.294	6	HLA-A01:01	0.07	0.014	0.237	0.078	20	HLA-A03:01	0.101	0.004	0.237	0.099	15	HLA-A11:01	0.085	0.005	0.237	0.087	20	HLA-A24:02	0.049	0.009	0.237	0.061	32	HLA-A26:01	0.049	0.006	0.237	0.061	32	0
266	ITFEATGNLVVP	HAm-H1	HLA-A02:01	0.082	0.091	0.216	0.097	32	HLA-A01:01	0.054	0.01	0.216	0.063	32	HLA-A03:01	0.069	0.197	0.216	0.104	15	HLA-A11:01	0.075	0.409	0.216	0.143	10	HLA-A24:02	0.033	0.013	0.216	0.048	50	HLA-A26:01	0.065	0.014	0.216	0.072	20	0
267	TFEATGNLVVPR	HAm-H1	HLA-A02:01	0.034	0.005	0.136	0.04	50	HLA-A01:01	0.058	0.01	0.136	0.058	32	HLA-A03:01	0.081	0.005	0.136	0.074	32	HLA-A11:01	0.166	0.025	0.136	0.14	10	HLA-A24:02	0.071	0.011	0.136	0.068	32	HLA-A26:01	0.051	0.004	0.136	0.052	50	0
268	FEATGNLVVPRY	HAm-H1	HLA-A02:01	0.05	0.008	0.115	0.05	50	HLA-A01:01	0.163	0.091	0.115	0.147	4	HLA-A03:01	0.079	0.002	0.115	0.07	32	HLA-A11:01	0.075	0.003	0.115	0.067	32	HLA-A24:02	0.042	0.006	0.115	0.044	50	HLA-A26:01	0.162	0.066	0.115	0.142	5	0
269	EATGNLVVPRYA	HAm-H1	HLA-A02:01	0.059	0.009	0.09	0.054	50	HLA-A01:01	0.065	0.008	0.09	0.058	32	HLA-A03:01	0.042	0.002	0.09	0.04	50	HLA-A11:01	0.052	0.004	0.09	0.048	50	HLA-A24:02	0.014	0.004	0.09	0.02	50	HLA-A26:01	0.107	0.052	0.09	0.097	10	0
270	ATGNLVVPRYAF	HAm-H1	HLA-A02:01	0.084	0.011	0.073	0.071	32	HLA-A01:01	0.144	0.007	0.073	0.115	7	HLA-A03:01	0.08	0.003	0.073	0.067	32	HLA-A11:01	0.144	0.071	0.073	0.125	15	HLA-A24:02	0.226	0.022	0.073	0.178	5	HLA-A26:01	0.115	0.052	0.073	0.101	10	0
271	TGNLVVPRYAFA	HAm-H1	HLA-A02:01	0.077	0.015	0.129	0.072	32	HLA-A01:01	0.066	0.009	0.129	0.063	32	HLA-A03:01	0.065	0.003	0.129	0.061	32	HLA-A11:01	0.089	0.004	0.129	0.079	32	HLA-A24:02	0.029	0.013	0.129	0.036	50	HLA-A26:01	0.045	0.004	0.129	0.047	50	0
272	GNLVVPRYAFAM	HAm-H1	HLA-A02:01	0.078	0.023	0.178	0.079	32	HLA-A01:01	0.063	0.005	0.178	0.065	32	HLA-A03:01	0.056	0.002	0.178	0.06	50	HLA-A11:01	0.078	0.005	0.178	0.076	32	HLA-A24:02	0.054	0.009	0.178	0.059	32	HLA-A26:01	0.048	0.004	0.178	0.054	50	0
273	NLVVPRYAFAME	HAm-H1	HLA-A02:01	0.05	0.015	0.072	0.047	50	HLA-A01:01	0.046	0.007	0.072	0.042	50	HLA-A03:01	0.045	0.009	0.072	0.042	50	HLA-A11:01	0.052	0.015	0.072	0.048	50	HLA-A24:02	0.018	0.01	0.072	0.022	50	HLA-A26:01	0.054	0.01	0.072	0.049	50	0
274	LVVPRYAFAMER	HAm-H1	HLA-A02:01	0.07	0.011	0.071	0.061	50	HLA-A01:01	0.058	0.07	0.071	0.061	32	HLA-A03:01	0.286	0.064	0.071	0.229	4	HLA-A11:01	0.501	0.244	0.071	0.417	3	HLA-A24:02	0.042	0.014	0.071	0.04	50	HLA-A26:01	0.101	0.069	0.071	0.093	15	0
275	VVPRYAFAMERN	HAm-H1	HLA-A02:01	0.04	0.011	0.124	0.044	50	HLA-A01:01	0.05	0.057	0.124	0.059	32	HLA-A03:01	0.048	0.008	0.124	0.049	50	HLA-A11:01	0.06	0.015	0.124	0.059	50	HLA-A24:02	0.041	0.018	0.124	0.046	50	HLA-A26:01	0.042	0.012	0.124	0.045	50	0
276	VPRYAFAMERNA	HAm-H1	HLA-A02:01	0.037	0.006	0.111	0.039	50	HLA-A01:01	0.05	0.005	0.111	0.049	50	HLA-A03:01	0.043	0.002	0.111	0.043	50	HLA-A11:01	0.043	0.003	0.111	0.043	50	HLA-A24:02	0.015	0.004	0.111	0.023	50	HLA-A26:01	0.041	0.004	0.111	0.042	50	0
277	PRYAFAMERNAG	HAm-H1	HLA-A02:01	0.029	0.005	0.129	0.035	50	HLA-A01:01	0.04	0.004	0.129	0.043	50	HLA-A03:01	0.035	0.007	0.129	0.04	50	HLA-A11:01	0.04	0.004	0.129	0.043	50	HLA-A24:02	0.011	0.004	0.129	0.022	50	HLA-A26:01	0.028	0.004	0.129	0.034	50	0
278	RYAFAMERNAGS	HAm-H1	HLA-A02:01	0.049	0.006	0.156	0.053	50	HLA-A01:01	0.045	0.006	0.156	0.05	50	HLA-A03:01	0.058	0.005	0.156	0.059	50	HLA-A11:01	0.059	0.003	0.156	0.06	50	HLA-A24:02	0.202	0.102	0.156	0.181	5	HLA-A26:01	0.04	0.007	0.156	0.046	50	0
279	YAFAMERNAGSG	HAm-H1	HLA-A02:01	0.064	0.008	-0.019	0.047	50	HLA-A01:01	0.051	0.004	-0.019	0.036	50	HLA-A03:01	0.048	0.003	-0.019	0.034	50	HLA-A11:01	0.056	0.008	-0.019	0.041	50	HLA-A24:02	0.021	0.006	-0.019	0.015	50	HLA-A26:01	0.057	0.007	-0.019	0.041	50	0
280	AFAMERNAGSGI	HAm-H1	HLA-A02:01	0.067	0.018	-0.092	0.043	50	HLA-A01:01	0.058	0.005	-0.092	0.035	50	HLA-A03:01	0.055	0.002	-0.092	0.032	50	HLA-A11:01	0.056	0.004	-0.092	0.033	50	HLA-A24:02	0.194	0.05	-0.092	0.142	8	HLA-A26:01	0.056	0.005	-0.092	0.033	50	0
281	FAMERNAGSGII	HAm-H1	HLA-A02:01	0.401	0.071	0.095	0.318	6	HLA-A01:01	0.088	0.006	0.095	0.076	20	HLA-A03:01	0.061	0.001	0.095	0.055	50	HLA-A11:01	0.062	0.005	0.095	0.056	50	HLA-A24:02	0.138	0.056	0.095	0.121	10	HLA-A26:01	0.19	0.016	0.095	0.153	5	0
282	AMERNAGSGIII	HAm-H1	HLA-A02:01	0.176	0.08	0.191	0.162	15	HLA-A01:01	0.082	0.007	0.191	0.081	15	HLA-A03:01	0.077	0.003	0.191	0.077	32	HLA-A11:01	0.062	0.005	0.191	0.066	32	HLA-A24:02	0.106	0.013	0.191	0.1	15	HLA-A26:01	0.045	0.003	0.191	0.053	50	0
283	MERNAGSGIIIS	HAm-H1	HLA-A02:01	0.038	0.005	0.195	0.048	50	HLA-A01:01	0.045	0.005	0.195	0.054	50	HLA-A03:01	0.046	0.004	0.195	0.054	50	HLA-A11:01	0.044	0.003	0.195	0.053	50	HLA-A24:02	0.014	0.003	0.195	0.03	50	HLA-A26:01	0.045	0.005	0.195	0.054	50	0
284	ERNAGSGIIISD	HAm-H1	HLA-A02:01	0.027	0.005	0.103	0.031	50	HLA-A01:01	0.041	0.005	0.103	0.041	50	HLA-A03:01	0.035	0.004	0.103	0.037	50	HLA-A11:01	0.038	0.003	0.103	0.039	50	HLA-A24:02	0.007	0.004	0.103	0.016	50	HLA-A26:01	0.04	0.023	0.103	0.044	50	0
285	RNAGSGIIISDT	HAm-H1	HLA-A02:01	0.042	0.009	0.046	0.037	50	HLA-A01:01	0.05	0.007	0.046	0.043	50	HLA-A03:01	0.052	0.009	0.046	0.045	50	HLA-A11:01	0.05	0.007	0.046	0.043	50	HLA-A24:02	0.017	0.006	0.046	0.018	50	HLA-A26:01	0.039	0.007	0.046	0.035	50	0
286	NAGSGIIISDTP	HAm-H1	HLA-A02:01	0.036	0.007	0.026	0.03	50	HLA-A01:01	0.045	0.008	0.026	0.037	50	HLA-A03:01	0.036	0.003	0.026	0.03	50	HLA-A11:01	0.041	0.027	0.026	0.037	50	HLA-A24:02	0.014	0.005	0.026	0.014	50	HLA-A26:01	0.034	0.004	0.026	0.028	50	0
287	AGSGIIISDTPV	HAm-H1	HLA-A02:01	0.177	0.161	0.141	0.171	15	HLA-A01:01	0.065	0.005	0.141	0.063	32	HLA-A03:01	0.065	0.002	0.141	0.063	32	HLA-A11:01	0.08	0.005	0.141	0.074	32	HLA-A24:02	0.032	0.005	0.141	0.039	50	HLA-A26:01	0.052	0.006	0.141	0.054	50	0
288	GSGIIISDTPVH	HAm-H1	HLA-A02:01	0.036	0.006	0.239	0.051	50	HLA-A01:01	0.067	0.018	0.239	0.076	20	HLA-A03:01	0.092	0.005	0.239	0.093	15	HLA-A11:01	0.122	0.012	0.239	0.116	15	HLA-A24:02	0.015	0.004	0.239	0.036	50	HLA-A26:01	0.046	0.006	0.239	0.059	32	0
289	SGIIISDTPVHD	HAm-H1	HLA-A02:01	0.03	0.011	0.223	0.046	50	HLA-A01:01	0.041	0.008	0.223	0.054	50	HLA-A03:01	0.034	0.002	0.223	0.048	50	HLA-A11:01	0.044	0.023	0.223	0.059	50	HLA-A24:02	0.014	0.006	0.223	0.034	50	HLA-A26:01	0.031	0.006	0.223	0.046	50	0
290	GIIISDTPVHDC	HAm-H1	HLA-A02:01	0.082	0.064	0.119	0.083	32	HLA-A01:01	0.045	0.008	0.119	0.046	50	HLA-A03:01	0.044	0.002	0.119	0.045	50	HLA-A11:01	0.05	0.012	0.119	0.051	50	HLA-A24:02	0.014	0.005	0.119	0.023	50	HLA-A26:01	0.043	0.012	0.119	0.046	50	0
291	IIISDTPVHDCN	HAm-H1	HLA-A02:01	0.051	0.056	-0.049	0.042	50	HLA-A01:01	0.047	0.038	-0.049	0.036	50	HLA-A03:01	0.045	0.009	-0.049	0.03	50	HLA-A11:01	0.064	0.019	-0.049	0.045	50	HLA-A24:02	0.022	0.01	-0.049	0.013	50	HLA-A26:01	0.042	0.011	-0.049	0.028	50	0
292	IISDTPVHDCNT	HAm-H1	HLA-A02:01	0.146	0.146	-0.006	0.131	20	HLA-A01:01	0.058	0.019	-0.006	0.045	50	HLA-A03:01	0.053	0.006	-0.006	0.04	50	HLA-A11:01	0.058	0.035	-0.006	0.048	50	HLA-A24:02	0.017	0.007	-0.006	0.013	50	HLA-A26:01	0.042	0.004	-0.006	0.031	50	0
293	ISDTPVHDCNTT	HAm-H1	HLA-A02:01	0.069	0.013	0.066	0.06	50	HLA-A01:01	0.129	0.094	0.066	0.117	6	HLA-A03:01	0.043	0.002	0.066	0.039	50	HLA-A11:01	0.059	0.009	0.066	0.052	50	HLA-A24:02	0.022	0.004	0.066	0.024	50	HLA-A26:01	0.036	0.003	0.066	0.034	50	0
294	SDTPVHDCNTTC	HAm-H1	HLA-A02:01	0.03	0.018	0.07	0.032	50	HLA-A01:01	0.046	0.007	0.07	0.042	50	HLA-A03:01	0.038	0.002	0.07	0.035	50	HLA-A11:01	0.04	0.007	0.07	0.038	50	HLA-A24:02	0.018	0.009	0.07	0.022	50	HLA-A26:01	0.033	0.004	0.07	0.032	50	0
295	DTPVHDCNTTCQ	HAm-H1	HLA-A02:01	0.024	0.005	0.049	0.023	50	HLA-A01:01	0.052	0.034	0.049	0.049	50	HLA-A03:01	0.033	0.004	0.049	0.03	50	HLA-A11:01	0.04	0.009	0.049	0.036	50	HLA-A24:02	0.013	0.005	0.049	0.015	50	HLA-A26:01	0.091	0.02	0.049	0.075	20	0
296	TPVHDCNTTCQT	HAm-H1	HLA-A02:01	0.037	0.01	-0.025	0.026	50	HLA-A01:01	0.044	0.007	-0.025	0.031	50	HLA-A03:01	0.034	0.001	-0.025	0.023	50	HLA-A11:01	0.04	0.006	-0.025	0.028	50	HLA-A24:02	0.01	0.006	-0.025	0.006	50	HLA-A26:01	0.04	0.007	-0.025	0.028	50	0
297	PVHDCNTTCQTP	HAm-H1	HLA-A02:01	0.029	0.025	-0.047	0.021	50	HLA-A01:01	0.042	0.007	-0.047	0.028	50	HLA-A03:01	0.035	0.022	-0.047	0.025	50	HLA-A11:01	0.04	0.243	-0.047	0.064	50	HLA-A24:02	0.014	0.005	-0.047	0.006	50	HLA-A26:01	0.035	0.021	-0.047	0.025	50	0
298	VHDCNTTCQTPK	HAm-H1	HLA-A02:01	0.041	0.005	-0.067	0.024	50	HLA-A01:01	0.098	0.039	-0.067	0.072	20	HLA-A03:01	0.101	0.179	-0.067	0.097	15	HLA-A11:01	0.138	0.176	-0.067	0.124	15	HLA-A24:02	0.028	0.004	-0.067	0.015	50	HLA-A26:01	0.041	0.003	-0.067	0.024	50	0
299	HDCNTTCQTPKG	HAm-H1	HLA-A02:01	0.029	0.009	-0.146	0.008	50	HLA-A01:01	0.041	0.009	-0.146	0.017	50	HLA-A03:01	0.038	0.006	-0.146	0.014	50	HLA-A11:01	0.041	0.072	-0.146	0.027	50	HLA-A24:02	0.009	0.008	-0.146	-0.007	50	HLA-A26:01	0.032	0.018	-0.146	0.012	50	0
300	DCNTTCQTPKGA	HAm-H1	HLA-A02:01	0.028	0.01	-0.115	0.011	50	HLA-A01:01	0.046	0.011	-0.115	0.024	50	HLA-A03:01	0.03	0.003	-0.115	0.011	50	HLA-A11:01	0.036	0.004	-0.115	0.016	50	HLA-A24:02	0.009	0.004	-0.115	-0.004	50	HLA-A26:01	0.032	0.01	-0.115	0.014	50	0
301	CNTTCQTPKGAI	HAm-H1	HLA-A02:01	0.045	0.01	-0.095	0.025	50	HLA-A01:01	0.061	0.006	-0.095	0.037	50	HLA-A03:01	0.052	0.002	-0.095	0.029	50	HLA-A11:01	0.051	0.005	-0.095	0.029	50	HLA-A24:02	0.043	0.008	-0.095	0.024	50	HLA-A26:01	0.049	0.006	-0.095	0.028	50	0
302	NTTCQTPKGAIN	HAm-H1	HLA-A02:01	0.032	0.009	-0.083	0.017	50	HLA-A01:01	0.057	0.034	-0.083	0.039	50	HLA-A03:01	0.042	0.015	-0.083	0.025	50	HLA-A11:01	0.049	0.025	-0.083	0.032	50	HLA-A24:02	0.011	0.007	-0.083	0.001	50	HLA-A26:01	0.048	0.027	-0.083	0.032	50	0
303	TTCQTPKGAINT	HAm-H1	HLA-A02:01	0.045	0.012	-0.087	0.027	50	HLA-A01:01	0.061	0.033	-0.087	0.042	50	HLA-A03:01	0.052	0.021	-0.087	0.033	50	HLA-A11:01	0.085	0.062	-0.087	0.064	50	HLA-A24:02	0.014	0.005	-0.087	0.002	50	HLA-A26:01	0.044	0.007	-0.087	0.025	50	0
304	TCQTPKGAINTS	HAm-H1	HLA-A02:01	0.03	0.007	-0.004	0.023	50	HLA-A01:01	0.042	0.005	-0.004	0.031	50	HLA-A03:01	0.033	0.002	-0.004	0.024	50	HLA-A11:01	0.041	0.011	-0.004	0.032	50	HLA-A24:02	0.018	0.007	-0.004	0.014	50	HLA-A26:01	0.029	0.005	-0.004	0.022	50	0
305	CQTPKGAINTSL	HAm-H1	HLA-A02:01	0.155	0.039	-0.109	0.11	20	HLA-A01:01	0.059	0.005	-0.109	0.034	50	HLA-A03:01	0.059	0.002	-0.109	0.033	50	HLA-A11:01	0.054	0.004	-0.109	0.03	50	HLA-A24:02	0.077	0.026	-0.109	0.05	50	HLA-A26:01	0.056	0.004	-0.109	0.031	50	0
306	QTPKGAINTSLP	HAm-H1	HLA-A02:01	0.038	0.01	-0.167	0.013	50	HLA-A01:01	0.054	0.038	-0.167	0.029	50	HLA-A03:01	0.049	0.01	-0.167	0.021	50	HLA-A11:01	0.054	0.046	-0.167	0.031	50	HLA-A24:02	0.032	0.017	-0.167	0.01	50	HLA-A26:01	0.067	0.023	-0.167	0.037	50	0
307	TPKGAINTSLPF	HAm-H1	HLA-A02:01	0.044	0.005	-0.03	0.03	50	HLA-A01:01	0.055	0.005	-0.03	0.038	50	HLA-A03:01	0.05	0.002	-0.03	0.034	50	HLA-A11:01	0.052	0.003	-0.03	0.036	50	HLA-A24:02	0.108	0.028	-0.03	0.081	20	HLA-A26:01	0.15	0.019	-0.03	0.111	8	0
308	PKGAINTSLPFQ	HAm-H1	HLA-A02:01	0.026	0.007	0.12	0.032	50	HLA-A01:01	0.04	0.007	0.12	0.043	50	HLA-A03:01	0.032	0.005	0.12	0.036	50	HLA-A11:01	0.038	0.004	0.12	0.041	50	HLA-A24:02	0.009	0.005	0.12	0.019	50	HLA-A26:01	0.034	0.01	0.12	0.039	50	0
309	KGAINTSLPFQN	HAm-H1	HLA-A02:01	0.035	0.007	0.064	0.033	50	HLA-A01:01	0.046	0.011	0.064	0.042	50	HLA-A03:01	0.056	0.009	0.064	0.049	50	HLA-A11:01	0.056	0.009	0.064	0.049	50	HLA-A24:02	0.033	0.018	0.064	0.034	50	HLA-A26:01	0.027	0.004	0.064	0.027	50	0
310	GAINTSLPFQNI	HAm-H1	HLA-A02:01	0.148	0.043	-0.038	0.113	20	HLA-A01:01	0.056	0.008	-0.038	0.039	50	HLA-A03:01	0.063	0.002	-0.038	0.043	50	HLA-A11:01	0.087	0.011	-0.038	0.062	50	HLA-A24:02	0.105	0.015	-0.038	0.076	20	HLA-A26:01	0.073	0.006	-0.038	0.051	50	0
311	AINTSLPFQNIH	HAm-H1	HLA-A02:01	0.051	0.023	-0.031	0.038	50	HLA-A01:01	0.074	0.045	-0.031	0.059	32	HLA-A03:01	0.27	0.117	-0.031	0.215	4	HLA-A11:01	0.304	0.222	-0.031	0.257	5	HLA-A24:02	0.016	0.006	-0.031	0.01	50	HLA-A26:01	0.079	0.016	-0.031	0.058	32	0
312	INTSLPFQNIHP	HAm-H1	HLA-A02:01	0.035	0.016	-0.047	0.024	50	HLA-A01:01	0.045	0.019	-0.047	0.032	50	HLA-A03:01	0.043	0.009	-0.047	0.029	50	HLA-A11:01	0.046	0.106	-0.047	0.046	50	HLA-A24:02	0.017	0.009	-0.047	0.009	50	HLA-A26:01	0.029	0.004	-0.047	0.017	50	0
313	NTSLPFQNIHPI	HAm-H1	HLA-A02:01	0.204	0.054	0.006	0.16	15	HLA-A01:01	0.14	0.015	0.006	0.107	8	HLA-A03:01	0.06	0.003	0.006	0.045	50	HLA-A11:01	0.101	0.011	0.006	0.077	32	HLA-A24:02	0.169	0.04	0.006	0.132	8	HLA-A26:01	0.176	0.014	0.006	0.133	6	0
314	TSLPFQNIHPIT	HAm-H1	HLA-A02:01	0.068	0.014	0.136	0.066	32	HLA-A01:01	0.063	0.021	0.136	0.064	32	HLA-A03:01	0.061	0.003	0.136	0.059	50	HLA-A11:01	0.095	0.018	0.136	0.087	32	HLA-A24:02	0.031	0.014	0.136	0.039	50	HLA-A26:01	0.036	0.003	0.136	0.041	50	0
315	SLPFQNIHPITI	HAm-H1	HLA-A02:01	0.46	0.37	0.178	0.417	4	HLA-A01:01	0.067	0.011	0.178	0.069	32	HLA-A03:01	0.082	0.002	0.178	0.079	20	HLA-A11:01	0.07	0.005	0.178	0.07	32	HLA-A24:02	0.207	0.018	0.178	0.174	6	HLA-A26:01	0.061	0.003	0.178	0.063	32	0
316	LPFQNIHPITIG	HAm-H1	HLA-A02:01	0.04	0.014	0.158	0.048	50	HLA-A01:01	0.044	0.006	0.158	0.049	50	HLA-A03:01	0.038	0.003	0.158	0.044	50	HLA-A11:01	0.043	0.006	0.158	0.049	50	HLA-A24:02	0.015	0.012	0.158	0.029	50	HLA-A26:01	0.043	0.004	0.158	0.048	50	0
317	PFQNIHPITIGK	HAm-H1	HLA-A02:01	0.03	0.005	0.219	0.045	50	HLA-A01:01	0.046	0.008	0.219	0.057	50	HLA-A03:01	0.103	0.012	0.219	0.1	15	HLA-A11:01	0.161	0.045	0.219	0.148	10	HLA-A24:02	0.065	0.013	0.219	0.072	20	HLA-A26:01	0.037	0.004	0.219	0.05	50	0
318	FQNIHPITIGKC	HAm-H1	HLA-A02:01	0.103	0.097	0.178	0.11	20	HLA-A01:01	0.053	0.008	0.178	0.058	32	HLA-A03:01	0.05	0.002	0.178	0.055	50	HLA-A11:01	0.047	0.005	0.178	0.053	50	HLA-A24:02	0.021	0.005	0.178	0.034	50	HLA-A26:01	0.044	0.005	0.178	0.051	50	0
319	QNIHPITIGKCP	HAm-H1	HLA-A02:01	0.033	0.012	0.068	0.033	50	HLA-A01:01	0.042	0.007	0.068	0.039	50	HLA-A03:01	0.036	0.007	0.068	0.035	50	HLA-A11:01	0.042	0.041	0.068	0.044	50	HLA-A24:02	0.01	0.005	0.068	0.015	50	HLA-A26:01	0.04	0.022	0.068	0.04	50	0
320	NIHPITIGKCPK	HAm-H1	HLA-A02:01	0.05	0.011	0.043	0.043	50	HLA-A01:01	0.06	0.015	0.043	0.051	50	HLA-A03:01	0.362	0.252	0.043	0.312	2	HLA-A11:01	0.535	0.322	0.043	0.452	2	HLA-A24:02	0.024	0.005	0.043	0.023	50	HLA-A26:01	0.075	0.005	0.043	0.061	32	2
321	IHPITIGKCPKY	HAm-H1	HLA-A02:01	0.033	0.005	-0.017	0.024	50	HLA-A01:01	0.07	0.075	-0.017	0.062	32	HLA-A03:01	0.056	0.001	-0.017	0.04	50	HLA-A11:01	0.053	0.003	-0.017	0.038	50	HLA-A24:02	0.076	0.025	-0.017	0.059	32	HLA-A26:01	0.072	0.016	-0.017	0.054	50	0
322	HPITIGKCPKYV	HAm-H1	HLA-A02:01	0.071	0.029	-0.07	0.05	50	HLA-A01:01	0.057	0.008	-0.07	0.036	50	HLA-A03:01	0.044	0.001	-0.07	0.026	50	HLA-A11:01	0.048	0.003	-0.07	0.029	50	HLA-A24:02	0.026	0.012	-0.07	0.014	50	HLA-A26:01	0.075	0.017	-0.07	0.051	50	0
323	PITIGKCPKYVK	HAm-H1	HLA-A02:01	0.027	0.005	-0.068	0.014	50	HLA-A01:01	0.045	0.007	-0.068	0.028	50	HLA-A03:01	0.139	0.029	-0.068	0.101	15	HLA-A11:01	0.192	0.185	-0.068	0.165	9	HLA-A24:02	0.018	0.004	-0.068	0.007	50	HLA-A26:01	0.036	0.004	-0.068	0.02	50	0
324	ITIGKCPKYVKS	HAm-H1	HLA-A02:01	0.071	0.05	-0.273	0.033	50	HLA-A01:01	0.053	0.051	-0.273	0.02	50	HLA-A03:01	0.066	0.016	-0.273	0.024	50	HLA-A11:01	0.09	0.062	-0.273	0.049	50	HLA-A24:02	0.038	0.01	-0.273	0.002	50	HLA-A26:01	0.077	0.051	-0.273	0.038	50	0
325	TIGKCPKYVKST	HAm-H1	HLA-A02:01	0.062	0.027	-0.491	0.001	50	HLA-A01:01	0.045	0.009	-0.491	-0.014	50	HLA-A03:01	0.049	0.003	-0.491	-0.012	50	HLA-A11:01	0.052	0.007	-0.491	-0.01	50	HLA-A24:02	0.017	0.004	-0.491	-0.036	50	HLA-A26:01	0.036	0.006	-0.491	-0.022	50	0
326	IGKCPKYVKSTK	HAm-H1	HLA-A02:01	0.03	0.005	-0.384	-0.015	50	HLA-A01:01	0.041	0.007	-0.384	-0.007	50	HLA-A03:01	0.197	0.019	-0.384	0.11	15	HLA-A11:01	0.158	0.034	-0.384	0.084	32	HLA-A24:02	0.026	0.004	-0.384	-0.019	50	HLA-A26:01	0.033	0.003	-0.384	-0.014	50	0
327	GKCPKYVKSTKL	HAm-H1	HLA-A02:01	0.039	0.024	-0.402	-0.008	50	HLA-A01:01	0.043	0.005	-0.402	-0.008	50	HLA-A03:01	0.043	0.002	-0.402	-0.008	50	HLA-A11:01	0.042	0.004	-0.402	-0.008	50	HLA-A24:02	0.021	0.009	-0.402	-0.023	50	HLA-A26:01	0.035	0.004	-0.402	-0.014	50	0
328	KCPKYVKSTKLR	HAm-H1	HLA-A02:01	0.032	0.007	-0.443	-0.02	50	HLA-A01:01	0.04	0.015	-0.443	-0.012	50	HLA-A03:01	0.08	0.031	-0.443	0.02	50	HLA-A11:01	0.069	0.064	-0.443	0.017	50	HLA-A24:02	0.042	0.019	-0.443	-0.01	50	HLA-A26:01	0.03	0.006	-0.443	-0.021	50	0
329	CPKYVKSTKLRL	HAm-H1	HLA-A02:01	0.04	0.007	-0.288	0.002	50	HLA-A01:01	0.056	0.006	-0.288	0.014	50	HLA-A03:01	0.048	0.001	-0.288	0.007	50	HLA-A11:01	0.046	0.003	-0.288	0.006	50	HLA-A24:02	0.037	0.007	-0.288	0	50	HLA-A26:01	0.053	0.005	-0.288	0.011	50	0
330	PKYVKSTKLRLA	HAm-H1	HLA-A02:01	0.034	0.013	-0.24	0.003	50	HLA-A01:01	0.042	0.006	-0.24	0.008	50	HLA-A03:01	0.043	0.003	-0.24	0.008	50	HLA-A11:01	0.04	0.004	-0.24	0.006	50	HLA-A24:02	0.009	0.004	-0.24	-0.017	50	HLA-A26:01	0.033	0.005	-0.24	0.001	50	0
331	KYVKSTKLRLAT	HAm-H1	HLA-A02:01	0.046	0.009	-0.321	0.003	50	HLA-A01:01	0.041	0.008	-0.321	0	50	HLA-A03:01	0.053	0.005	-0.321	0.008	50	HLA-A11:01	0.05	0.005	-0.321	0.006	50	HLA-A24:02	0.127	0.159	-0.321	0.087	15	HLA-A26:01	0.033	0.007	-0.321	-0.007	50	0
332	YVKSTKLRLATG	HAm-H1	HLA-A02:01	0.056	0.02	-0.232	0.021	50	HLA-A01:01	0.05	0.012	-0.232	0.016	50	HLA-A03:01	0.05	0.004	-0.232	0.014	50	HLA-A11:01	0.055	0.009	-0.232	0.019	50	HLA-A24:02	0.037	0.008	-0.232	0.005	50	HLA-A26:01	0.079	0.067	-0.232	0.046	50	0
333	VKSTKLRLATGL	HAm-H1	HLA-A02:01	0.054	0.023	-0.091	0.035	50	HLA-A01:01	0.048	0.006	-0.091	0.027	50	HLA-A03:01	0.048	0.002	-0.091	0.027	50	HLA-A11:01	0.043	0.003	-0.091	0.023	50	HLA-A24:02	0.028	0.011	-0.091	0.013	50	HLA-A26:01	0.041	0.006	-0.091	0.022	50	0
334	KSTKLRLATGLR	HAm-H1	HLA-A02:01	0.039	0.005	-0.108	0.019	50	HLA-A01:01	0.065	0.013	-0.108	0.039	50	HLA-A03:01	0.308	0.125	-0.108	0.237	4	HLA-A11:01	0.377	0.432	-0.108	0.337	4	HLA-A24:02	0.041	0.007	-0.108	0.021	50	HLA-A26:01	0.049	0.004	-0.108	0.026	50	0
335	STKLRLATGLRN	HAm-H1	HLA-A02:01	0.028	0.006	0.018	0.023	50	HLA-A01:01	0.057	0.023	0.018	0.048	50	HLA-A03:01	0.066	0.021	0.018	0.054	50	HLA-A11:01	0.083	0.018	0.018	0.066	32	HLA-A24:02	0.019	0.004	0.018	0.017	50	HLA-A26:01	0.06	0.051	0.018	0.054	50	0
336	TKLRLATGLRNV	HAm-H1	HLA-A02:01	0.065	0.059	0.103	0.068	32	HLA-A01:01	0.046	0.005	0.103	0.045	50	HLA-A03:01	0.045	0.001	0.103	0.044	50	HLA-A11:01	0.049	0.003	0.103	0.047	50	HLA-A24:02	0.028	0.009	0.103	0.032	50	HLA-A26:01	0.038	0.004	0.103	0.039	50	0
337	KLRLATGLRNVP	HAm-H1	HLA-A02:01	0.049	0.017	0.103	0.049	50	HLA-A01:01	0.044	0.004	0.103	0.043	50	HLA-A03:01	0.087	0.131	0.103	0.096	15	HLA-A11:01	0.048	0.009	0.103	0.047	50	HLA-A24:02	0.019	0.004	0.103	0.025	50	HLA-A26:01	0.039	0.004	0.103	0.04	50	0
338	LRLATGLRNVPS	HAm-H1	HLA-A02:01	0.044	0.012	0.102	0.045	50	HLA-A01:01	0.046	0.006	0.102	0.045	50	HLA-A03:01	0.043	0.005	0.102	0.043	50	HLA-A11:01	0.046	0.005	0.102	0.045	50	HLA-A24:02	0.017	0.006	0.102	0.024	50	HLA-A26:01	0.035	0.004	0.102	0.037	50	0
339	RLATGLRNVPSI	HAm-H1	HLA-A02:01	0.641	0.613	0.015	0.574	1.5	HLA-A01:01	0.058	0.006	0.015	0.045	50	HLA-A03:01	0.149	0.049	0.015	0.12	10	HLA-A11:01	0.08	0.005	0.015	0.061	50	HLA-A24:02	0.236	0.031	0.015	0.181	5	HLA-A26:01	0.066	0.008	0.015	0.052	50	1
340	LATGLRNVPSIQ	HAm-H1	HLA-A02:01	0.032	0.006	0.039	0.029	50	HLA-A01:01	0.052	0.01	0.039	0.044	50	HLA-A03:01	0.048	0.005	0.039	0.04	50	HLA-A11:01	0.05	0.027	0.039	0.045	50	HLA-A24:02	0.013	0.008	0.039	0.015	50	HLA-A26:01	0.043	0.004	0.039	0.036	50	0
341	ATGLRNVPSIQS	HAm-H1	HLA-A02:01	0.049	0.008	-0.013	0.036	50	HLA-A01:01	0.062	0.009	-0.013	0.046	50	HLA-A03:01	0.062	0.013	-0.013	0.047	50	HLA-A11:01	0.112	0.056	-0.013	0.091	20	HLA-A24:02	0.015	0.003	-0.013	0.01	50	HLA-A26:01	0.037	0.008	-0.013	0.027	50	0
342	TGLRNVPSIQSR	HAm-H1	HLA-A02:01	0.033	0.006	-0.103	0.015	50	HLA-A01:01	0.043	0.006	-0.103	0.022	50	HLA-A03:01	0.11	0.005	-0.103	0.072	32	HLA-A11:01	0.193	0.027	-0.103	0.137	15	HLA-A24:02	0.043	0.012	-0.103	0.023	50	HLA-A26:01	0.036	0.004	-0.103	0.017	50	0
343	GLRNVPSIQSRG	HAm-H1	HLA-A02:01	0.051	0.029	-0.108	0.032	50	HLA-A01:01	0.045	0.006	-0.108	0.023	50	HLA-A03:01	0.075	0.036	-0.108	0.05	50	HLA-A11:01	0.052	0.004	-0.108	0.028	50	HLA-A24:02	0.011	0.003	-0.108	-0.002	50	HLA-A26:01	0.044	0.007	-0.108	0.023	50	0
344	LRNVPSIQSRGL	HAm-H1	HLA-A02:01	0.05	0.018	-0.074	0.032	50	HLA-A01:01	0.056	0.005	-0.074	0.035	50	HLA-A03:01	0.05	0.001	-0.074	0.03	50	HLA-A11:01	0.045	0.002	-0.074	0.026	50	HLA-A24:02	0.022	0.006	-0.074	0.01	50	HLA-A26:01	0.041	0.004	-0.074	0.024	50	0
345	RNVPSIQSRGLF	HAm-H1	HLA-A02:01	0.049	0.005	-0.124	0.025	50	HLA-A01:01	0.06	0.009	-0.124	0.033	50	HLA-A03:01	0.076	0.003	-0.124	0.044	50	HLA-A11:01	0.071	0.005	-0.124	0.041	50	HLA-A24:02	0.233	0.124	-0.124	0.18	5	HLA-A26:01	0.095	0.027	-0.124	0.062	32	0
346	NVPSIQSRGLFG	HAm-H1	HLA-A02:01	0.052	0.008	-0.096	0.03	50	HLA-A01:01	0.058	0.02	-0.096	0.037	50	HLA-A03:01	0.047	0.007	-0.096	0.026	50	HLA-A11:01	0.056	0.009	-0.096	0.033	50	HLA-A24:02	0.037	0.013	-0.096	0.02	50	HLA-A26:01	0.072	0.016	-0.096	0.046	50	0
347	VPSIQSRGLFGA	HAm-H1	HLA-A02:01	0.068	0.014	0.02	0.055	50	HLA-A01:01	0.062	0.007	0.02	0.049	50	HLA-A03:01	0.044	0.002	0.02	0.035	50	HLA-A11:01	0.046	0.003	0.02	0.037	50	HLA-A24:02	0.015	0.005	0.02	0.014	50	HLA-A26:01	0.038	0.004	0.02	0.031	50	0
348	PSIQSRGLFGAI	HAm-H1	HLA-A02:01	0.05	0.007	-0.033	0.035	50	HLA-A01:01	0.066	0.01	-0.033	0.047	50	HLA-A03:01	0.049	0.002	-0.033	0.033	50	HLA-A11:01	0.054	0.006	-0.033	0.038	50	HLA-A24:02	0.081	0.017	-0.033	0.059	32	HLA-A26:01	0.085	0.01	-0.033	0.061	32	0
349	SIQSRGLFGAIA	HAm-H1	HLA-A02:01	0.169	0.018	0.02	0.13	20	HLA-A01:01	0.085	0.01	0.02	0.067	32	HLA-A03:01	0.091	0.005	0.02	0.07	32	HLA-A11:01	0.114	0.007	0.02	0.087	20	HLA-A24:02	0.031	0.007	0.02	0.026	50	HLA-A26:01	0.064	0.008	0.02	0.051	50	0
350	IQSRGLFGAIAG	HAm-H1	HLA-A02:01	0.09	0.025	0.186	0.089	32	HLA-A01:01	0.048	0.008	0.186	0.055	50	HLA-A03:01	0.058	0.008	0.186	0.063	32	HLA-A11:01	0.058	0.005	0.186	0.062	50	HLA-A24:02	0.031	0.007	0.186	0.043	50	HLA-A26:01	0.037	0.004	0.186	0.047	50	0
351	QSRGLFGAIAGF	HAm-H1	HLA-A02:01	0.051	0.005	0.226	0.061	50	HLA-A01:01	0.072	0.005	0.226	0.077	20	HLA-A03:01	0.076	0.002	0.226	0.079	20	HLA-A11:01	0.072	0.003	0.226	0.076	32	HLA-A24:02	0.094	0.013	0.226	0.094	15	HLA-A26:01	0.344	0.223	0.226	0.313	1	1
352	SRGLFGAIAGFI	HAm-H1	HLA-A02:01	0.059	0.013	0.262	0.072	32	HLA-A01:01	0.06	0.004	0.262	0.071	20	HLA-A03:01	0.045	0.002	0.262	0.06	50	HLA-A11:01	0.051	0.003	0.262	0.064	50	HLA-A24:02	0.066	0.011	0.262	0.077	20	HLA-A26:01	0.043	0.004	0.262	0.059	32	0
353	RGLFGAIAGFIE	HAm-H1	HLA-A02:01	0.041	0.005	0.358	0.067	32	HLA-A01:01	0.044	0.005	0.358	0.069	32	HLA-A03:01	0.062	0.006	0.358	0.083	20	HLA-A11:01	0.062	0.01	0.358	0.083	32	HLA-A24:02	0.029	0.011	0.358	0.059	32	HLA-A26:01	0.032	0.003	0.358	0.06	32	0
354	GLFGAIAGFIEG	HAm-H1	HLA-A02:01	0.355	0.258	0.365	0.34	5	HLA-A01:01	0.046	0.004	0.365	0.071	20	HLA-A03:01	0.088	0.069	0.365	0.113	15	HLA-A11:01	0.081	0.023	0.365	0.1	20	HLA-A24:02	0.021	0.005	0.365	0.053	32	HLA-A26:01	0.049	0.006	0.365	0.074	20	0
355	LFGAIAGFIEGG	HAm-H1	HLA-A02:01	0.042	0.008	0.349	0.067	32	HLA-A01:01	0.045	0.006	0.349	0.069	32	HLA-A03:01	0.04	0.001	0.349	0.065	32	HLA-A11:01	0.045	0.003	0.349	0.069	32	HLA-A24:02	0.048	0.012	0.349	0.072	20	HLA-A26:01	0.033	0.006	0.349	0.06	32	0
356	FGAIAGFIEGGW	HAm-H1	HLA-A02:01	0.052	0.005	0.357	0.075	32	HLA-A01:01	0.067	0.006	0.357	0.086	15	HLA-A03:01	0.048	0.001	0.357	0.071	32	HLA-A11:01	0.05	0.002	0.357	0.073	32	HLA-A24:02	0.113	0.016	0.357	0.122	10	HLA-A26:01	0.052	0.004	0.357	0.075	20	0
357	GAIAGFIEGGWT	HAm-H1	HLA-A02:01	0.089	0.009	0.398	0.107	20	HLA-A01:01	0.048	0.006	0.398	0.076	20	HLA-A03:01	0.049	0.002	0.398	0.076	32	HLA-A11:01	0.065	0.006	0.398	0.089	20	HLA-A24:02	0.014	0.004	0.398	0.051	50	HLA-A26:01	0.056	0.008	0.398	0.083	15	0
358	AIAGFIEGGWTG	HAm-H1	HLA-A02:01	0.136	0.085	0.398	0.154	15	HLA-A01:01	0.054	0.006	0.398	0.081	15	HLA-A03:01	0.06	0.008	0.398	0.085	20	HLA-A11:01	0.082	0.05	0.398	0.108	15	HLA-A24:02	0.041	0.009	0.398	0.072	20	HLA-A26:01	0.058	0.012	0.398	0.085	15	0
359	IAGFIEGGWTGM	HAm-H1	HLA-A02:01	0.088	0.008	0.415	0.108	20	HLA-A01:01	0.066	0.009	0.415	0.092	15	HLA-A03:01	0.057	0.002	0.415	0.084	20	HLA-A11:01	0.061	0.003	0.415	0.087	20	HLA-A24:02	0.048	0.005	0.415	0.078	20	HLA-A26:01	0.071	0.008	0.415	0.095	15	0
360	AGFIEGGWTGMV	HAm-H1	HLA-A02:01	0.112	0.038	0.291	0.118	20	HLA-A01:01	0.06	0.004	0.291	0.074	20	HLA-A03:01	0.069	0.002	0.291	0.08	20	HLA-A11:01	0.074	0.006	0.291	0.085	32	HLA-A24:02	0.038	0.006	0.291	0.058	32	HLA-A26:01	0.051	0.003	0.291	0.067	32	0
361	GFIEGGWTGMVD	HAm-H1	HLA-A02:01	0.039	0.009	0.218	0.052	50	HLA-A01:01	0.043	0.005	0.218	0.054	50	HLA-A03:01	0.037	0.003	0.218	0.05	50	HLA-A11:01	0.046	0.005	0.218	0.057	50	HLA-A24:02	0.04	0.02	0.218	0.055	32	HLA-A26:01	0.037	0.006	0.218	0.05	50	0
362	FIEGGWTGMVDG	HAm-H1	HLA-A02:01	0.067	0.01	0.17	0.068	32	HLA-A01:01	0.062	0.018	0.17	0.066	32	HLA-A03:01	0.04	0.003	0.17	0.047	50	HLA-A11:01	0.042	0.004	0.17	0.049	50	HLA-A24:02	0.014	0.003	0.17	0.028	50	HLA-A26:01	0.045	0.006	0.17	0.051	50	0
363	IEGGWTGMVDGW	HAm-H1	HLA-A02:01	0.043	0.006	0.191	0.052	50	HLA-A01:01	0.05	0.005	0.191	0.057	50	HLA-A03:01	0.04	0.002	0.191	0.049	50	HLA-A11:01	0.041	0.003	0.191	0.05	50	HLA-A24:02	0.09	0.021	0.191	0.089	15	HLA-A26:01	0.037	0.004	0.191	0.047	50	0
364	EGGWTGMVDGWY	HAm-H1	HLA-A02:01	0.029	0.004	0.314	0.054	50	HLA-A01:01	0.117	0.022	0.314	0.122	6	HLA-A03:01	0.053	0.001	0.314	0.071	32	HLA-A11:01	0.061	0.003	0.314	0.077	32	HLA-A24:02	0.017	0.004	0.314	0.045	50	HLA-A26:01	0.103	0.029	0.314	0.112	8	0
365	GGWTGMVDGWYG	HAm-H1	HLA-A02:01	0.062	0.01	0.21	0.068	32	HLA-A01:01	0.043	0.006	0.21	0.054	50	HLA-A03:01	0.045	0.002	0.21	0.055	50	HLA-A11:01	0.058	0.005	0.21	0.065	50	HLA-A24:02	0.025	0.004	0.21	0.04	50	HLA-A26:01	0.032	0.004	0.21	0.045	50	0
366	GWTGMVDGWYGY	HAm-H1	HLA-A02:01	0.049	0.006	0.089	0.046	50	HLA-A01:01	0.074	0.014	0.089	0.066	32	HLA-A03:01	0.066	0.002	0.089	0.058	50	HLA-A11:01	0.085	0.004	0.089	0.072	32	HLA-A24:02	0.089	0.02	0.089	0.078	20	HLA-A26:01	0.072	0.023	0.089	0.066	32	0
367	WTGMVDGWYGYH	HAm-H1	HLA-A02:01	0.044	0.005	0.025	0.036	50	HLA-A01:01	0.18	0.022	0.025	0.139	4	HLA-A03:01	0.091	0.009	0.025	0.071	32	HLA-A11:01	0.137	0.019	0.025	0.107	15	HLA-A24:02	0.026	0.005	0.025	0.023	50	HLA-A26:01	0.144	0.066	0.025	0.12	7	0
368	TGMVDGWYGYHH	HAm-H1	HLA-A02:01	0.039	0.007	0.135	0.043	50	HLA-A01:01	0.054	0.014	0.135	0.056	50	HLA-A03:01	0.074	0.003	0.135	0.069	32	HLA-A11:01	0.135	0.021	0.135	0.117	15	HLA-A24:02	0.025	0.018	0.135	0.035	50	HLA-A26:01	0.037	0.005	0.135	0.042	50	0
369	GMVDGWYGYHHQ	HAm-H1	HLA-A02:01	0.18	0.044	0.203	0.161	15	HLA-A01:01	0.047	0.006	0.203	0.056	50	HLA-A03:01	0.06	0.058	0.203	0.074	32	HLA-A11:01	0.076	0.106	0.203	0.093	20	HLA-A24:02	0.028	0.007	0.203	0.042	50	HLA-A26:01	0.05	0.012	0.203	0.059	32	0
370	MVDGWYGYHHQN	HAm-H1	HLA-A02:01	0.076	0.021	0.168	0.076	32	HLA-A01:01	0.111	0.092	0.168	0.114	7	HLA-A03:01	0.059	0.012	0.168	0.062	32	HLA-A11:01	0.089	0.025	0.168	0.087	32	HLA-A24:02	0.026	0.007	0.168	0.037	50	HLA-A26:01	0.052	0.024	0.168	0.059	32	0
371	VDGWYGYHHQNE	HAm-H1	HLA-A02:01	0.029	0.006	0.169	0.039	50	HLA-A01:01	0.043	0.011	0.169	0.05	50	HLA-A03:01	0.035	0.004	0.169	0.043	50	HLA-A11:01	0.04	0.01	0.169	0.048	50	HLA-A24:02	0.018	0.009	0.169	0.032	50	HLA-A26:01	0.028	0.004	0.169	0.038	50	0
372	DGWYGYHHQNEQ	HAm-H1	HLA-A02:01	0.03	0.005	0.108	0.034	50	HLA-A01:01	0.044	0.006	0.108	0.044	50	HLA-A03:01	0.033	0.002	0.108	0.036	50	HLA-A11:01	0.04	0.004	0.108	0.041	50	HLA-A24:02	0.011	0.005	0.108	0.02	50	HLA-A26:01	0.037	0.006	0.108	0.039	50	0
373	GWYGYHHQNEQG	HAm-H1	HLA-A02:01	0.045	0.014	0.003	0.036	50	HLA-A01:01	0.042	0.005	0.003	0.032	50	HLA-A03:01	0.045	0.004	0.003	0.034	50	HLA-A11:01	0.054	0.007	0.003	0.041	50	HLA-A24:02	0.062	0.01	0.003	0.048	50	HLA-A26:01	0.027	0.005	0.003	0.021	50	0
374	WYGYHHQNEQGS	HAm-H1	HLA-A02:01	0.036	0.005	-0.012	0.026	50	HLA-A01:01	0.043	0.005	-0.012	0.031	50	HLA-A03:01	0.035	0.001	-0.012	0.025	50	HLA-A11:01	0.038	0.003	-0.012	0.027	50	HLA-A24:02	0.098	0.013	-0.012	0.073	20	HLA-A26:01	0.029	0.005	-0.012	0.021	50	0
375	YGYHHQNEQGSG	HAm-H1	HLA-A02:01	0.045	0.009	-0.084	0.026	50	HLA-A01:01	0.048	0.005	-0.084	0.028	50	HLA-A03:01	0.051	0.004	-0.084	0.03	50	HLA-A11:01	0.049	0.006	-0.084	0.029	50	HLA-A24:02	0.015	0.005	-0.084	0.003	50	HLA-A26:01	0.037	0.005	-0.084	0.02	50	0
376	GYHHQNEQGSGY	HAm-H1	HLA-A02:01	0.033	0.004	-0.105	0.015	50	HLA-A01:01	0.064	0.017	-0.105	0.04	50	HLA-A03:01	0.075	0.002	-0.105	0.045	50	HLA-A11:01	0.067	0.003	-0.105	0.04	50	HLA-A24:02	0.071	0.021	-0.105	0.045	50	HLA-A26:01	0.085	0.013	-0.105	0.054	50	0
377	YHHQNEQGSGYA	HAm-H1	HLA-A02:01	0.052	0.012	-0.142	0.026	50	HLA-A01:01	0.064	0.008	-0.142	0.034	50	HLA-A03:01	0.042	0.002	-0.142	0.017	50	HLA-A11:01	0.043	0.003	-0.142	0.018	50	HLA-A24:02	0.029	0.005	-0.142	0.008	50	HLA-A26:01	0.048	0.007	-0.142	0.022	50	0
378	HHQNEQGSGYAA	HAm-H1	HLA-A02:01	0.041	0.006	-0.054	0.026	50	HLA-A01:01	0.057	0.005	-0.054	0.038	50	HLA-A03:01	0.04	0.001	-0.054	0.024	50	HLA-A11:01	0.042	0.004	-0.054	0.026	50	HLA-A24:02	0.021	0.007	-0.054	0.011	50	HLA-A26:01	0.037	0.008	-0.054	0.023	50	0
379	HQNEQGSGYAAD	HAm-H1	HLA-A02:01	0.043	0.01	0.002	0.034	50	HLA-A01:01	0.044	0.005	0.002	0.034	50	HLA-A03:01	0.043	0.012	0.002	0.034	50	HLA-A11:01	0.046	0.012	0.002	0.036	50	HLA-A24:02	0.012	0.009	0.002	0.011	50	HLA-A26:01	0.044	0.01	0.002	0.034	50	0
380	QNEQGSGYAADL	HAm-H1	HLA-A02:01	0.033	0.007	-0.056	0.02	50	HLA-A01:01	0.065	0.009	-0.056	0.044	50	HLA-A03:01	0.041	0.001	-0.056	0.025	50	HLA-A11:01	0.045	0.003	-0.056	0.028	50	HLA-A24:02	0.022	0.006	-0.056	0.012	50	HLA-A26:01	0.042	0.006	-0.056	0.026	50	0
381	NEQGSGYAADLK	HAm-H1	HLA-A02:01	0.032	0.004	-0.06	0.018	50	HLA-A01:01	0.054	0.006	-0.06	0.035	50	HLA-A03:01	0.056	0.011	-0.06	0.037	50	HLA-A11:01	0.08	0.152	-0.06	0.078	32	HLA-A24:02	0.021	0.012	-0.06	0.011	50	HLA-A26:01	0.042	0.004	-0.06	0.026	50	0
382	EQGSGYAADLKS	HAm-H1	HLA-A02:01	0.038	0.005	-0.174	0.012	50	HLA-A01:01	0.047	0.006	-0.174	0.018	50	HLA-A03:01	0.038	0.003	-0.174	0.011	50	HLA-A11:01	0.043	0.004	-0.174	0.015	50	HLA-A24:02	0.019	0.004	-0.174	-0.003	50	HLA-A26:01	0.043	0.01	-0.174	0.016	50	0
383	QGSGYAADLKST	HAm-H1	HLA-A02:01	0.038	0.009	-0.189	0.011	50	HLA-A01:01	0.042	0.006	-0.189	0.013	50	HLA-A03:01	0.04	0.001	-0.189	0.011	50	HLA-A11:01	0.042	0.003	-0.189	0.013	50	HLA-A24:02	0.009	0.005	-0.189	-0.011	50	HLA-A26:01	0.032	0.007	-0.189	0.006	50	0
384	GSGYAADLKSTQ	HAm-H1	HLA-A02:01	0.029	0.005	-0.119	0.01	50	HLA-A01:01	0.051	0.008	-0.119	0.027	50	HLA-A03:01	0.045	0.006	-0.119	0.022	50	HLA-A11:01	0.059	0.022	-0.119	0.035	50	HLA-A24:02	0.013	0.004	-0.119	-0.002	50	HLA-A26:01	0.034	0.004	-0.119	0.014	50	0
385	SGYAADLKSTQN	HAm-H1	HLA-A02:01	0.029	0.007	-0.141	0.008	50	HLA-A01:01	0.043	0.005	-0.141	0.019	50	HLA-A03:01	0.058	0.009	-0.141	0.03	50	HLA-A11:01	0.057	0.013	-0.141	0.03	50	HLA-A24:02	0.012	0.004	-0.141	-0.005	50	HLA-A26:01	0.033	0.004	-0.141	0.011	50	0
386	GYAADLKSTQNA	HAm-H1	HLA-A02:01	0.052	0.011	-0.162	0.024	50	HLA-A01:01	0.047	0.007	-0.162	0.02	50	HLA-A03:01	0.044	0.002	-0.162	0.017	50	HLA-A11:01	0.051	0.003	-0.162	0.022	50	HLA-A24:02	0.122	0.02	-0.162	0.077	20	HLA-A26:01	0.035	0.008	-0.162	0.011	50	0
387	YAADLKSTQNAI	HAm-H1	HLA-A02:01	0.283	0.05	-0.174	0.2	10	HLA-A01:01	0.105	0.007	-0.174	0.061	32	HLA-A03:01	0.05	0.002	-0.174	0.02	50	HLA-A11:01	0.054	0.009	-0.174	0.024	50	HLA-A24:02	0.106	0.052	-0.174	0.069	32	HLA-A26:01	0.135	0.014	-0.174	0.085	15	0
388	AADLKSTQNAID	HAm-H1	HLA-A02:01	0.032	0.007	-0.168	0.008	50	HLA-A01:01	0.062	0.024	-0.168	0.033	50	HLA-A03:01	0.037	0.003	-0.168	0.011	50	HLA-A11:01	0.044	0.011	-0.168	0.018	50	HLA-A24:02	0.009	0.003	-0.168	-0.01	50	HLA-A26:01	0.032	0.003	-0.168	0.007	50	0
389	ADLKSTQNAIDK	HAm-H1	HLA-A02:01	0.03	0.006	-0.224	0.001	50	HLA-A01:01	0.046	0.006	-0.224	0.013	50	HLA-A03:01	0.105	0.338	-0.224	0.109	15	HLA-A11:01	0.142	0.538	-0.224	0.169	8	HLA-A24:02	0.017	0.004	-0.224	-0.009	50	HLA-A26:01	0.034	0.003	-0.224	0.003	50	0
390	DLKSTQNAIDKI	HAm-H1	HLA-A02:01	0.058	0.02	-0.254	0.021	50	HLA-A01:01	0.052	0.007	-0.254	0.014	50	HLA-A03:01	0.042	0.003	-0.254	0.006	50	HLA-A11:01	0.044	0.004	-0.254	0.008	50	HLA-A24:02	0.046	0.008	-0.254	0.01	50	HLA-A26:01	0.08	0.019	-0.254	0.037	50	0
391	LKSTQNAIDKIT	HAm-H1	HLA-A02:01	0.035	0.013	-0.072	0.021	50	HLA-A01:01	0.042	0.009	-0.072	0.025	50	HLA-A03:01	0.037	0.001	-0.072	0.02	50	HLA-A11:01	0.038	0.003	-0.072	0.021	50	HLA-A24:02	0.008	0.005	-0.072	0	50	HLA-A26:01	0.029	0.005	-0.072	0.015	50	0
392	KSTQNAIDKITN	HAm-H1	HLA-A02:01	0.032	0.009	-0.009	0.024	50	HLA-A01:01	0.048	0.017	-0.009	0.037	50	HLA-A03:01	0.053	0.09	-0.009	0.053	50	HLA-A11:01	0.061	0.023	-0.009	0.048	50	HLA-A24:02	0.017	0.005	-0.009	0.012	50	HLA-A26:01	0.027	0.003	-0.009	0.02	50	0
393	STQNAIDKITNK	HAm-H1	HLA-A02:01	0.037	0.006	0.045	0.033	50	HLA-A01:01	0.075	0.011	0.045	0.062	32	HLA-A03:01	0.402	0.177	0.045	0.33	2	HLA-A11:01	0.699	0.888	0.045	0.664	0.3	HLA-A24:02	0.029	0.005	0.045	0.027	50	HLA-A26:01	0.073	0.02	0.045	0.062	32	2
394	TQNAIDKITNKV	HAm-H1	HLA-A02:01	0.228	0.161	-0.003	0.194	10	HLA-A01:01	0.068	0.009	-0.003	0.051	50	HLA-A03:01	0.064	0.003	-0.003	0.048	50	HLA-A11:01	0.081	0.004	-0.003	0.06	50	HLA-A24:02	0.056	0.011	-0.003	0.043	50	HLA-A26:01	0.057	0.004	-0.003	0.043	50	0
395	QNAIDKITNKVN	HAm-H1	HLA-A02:01	0.026	0.005	0.009	0.021	50	HLA-A01:01	0.041	0.008	0.009	0.033	50	HLA-A03:01	0.037	0.002	0.009	0.029	50	HLA-A11:01	0.039	0.004	0.009	0.03	50	HLA-A24:02	0.007	0.004	0.009	0.007	50	HLA-A26:01	0.029	0.006	0.009	0.023	50	0
396	NAIDKITNKVNS	HAm-H1	HLA-A02:01	0.058	0.009	-0.082	0.036	50	HLA-A01:01	0.048	0.008	-0.082	0.029	50	HLA-A03:01	0.037	0.002	-0.082	0.019	50	HLA-A11:01	0.052	0.011	-0.082	0.032	50	HLA-A24:02	0.013	0.007	-0.082	0.003	50	HLA-A26:01	0.072	0.013	-0.082	0.047	50	0
397	AIDKITNKVNSV	HAm-H1	HLA-A02:01	0.512	0.405	-0.228	0.421	4	HLA-A01:01	0.159	0.049	-0.228	0.103	9	HLA-A03:01	0.079	0.004	-0.228	0.036	50	HLA-A11:01	0.092	0.014	-0.228	0.048	50	HLA-A24:02	0.038	0.006	-0.228	0.006	50	HLA-A26:01	0.068	0.006	-0.228	0.028	50	0
398	IDKITNKVNSVI	HAm-H1	HLA-A02:01	0.037	0.011	-0.092	0.02	50	HLA-A01:01	0.051	0.007	-0.092	0.03	50	HLA-A03:01	0.043	0.001	-0.092	0.023	50	HLA-A11:01	0.042	0.003	-0.092	0.022	50	HLA-A24:02	0.061	0.016	-0.092	0.038	50	HLA-A26:01	0.039	0.004	-0.092	0.02	50	0
399	DKITNKVNSVIE	HAm-H1	HLA-A02:01	0.028	0.005	-0.004	0.021	50	HLA-A01:01	0.041	0.006	-0.004	0.031	50	HLA-A03:01	0.03	0.002	-0.004	0.022	50	HLA-A11:01	0.035	0.004	-0.004	0.026	50	HLA-A24:02	0.009	0.005	-0.004	0.007	50	HLA-A26:01	0.045	0.012	-0.004	0.035	50	0
400	KITNKVNSVIEK	HAm-H1	HLA-A02:01	0.051	0.022	-0.043	0.037	50	HLA-A01:01	0.05	0.015	-0.043	0.035	50	HLA-A03:01	0.589	0.762	-0.043	0.553	0.3	HLA-A11:01	0.635	0.929	-0.043	0.614	0.8	HLA-A24:02	0.022	0.005	-0.043	0.013	50	HLA-A26:01	0.04	0.009	-0.043	0.027	50	2
401	ITNKVNSVIEKM	HAm-H1	HLA-A02:01	0.094	0.048	-0.202	0.057	50	HLA-A01:01	0.12	0.079	-0.202	0.081	15	HLA-A03:01	0.088	0.009	-0.202	0.046	50	HLA-A11:01	0.119	0.008	-0.202	0.069	32	HLA-A24:02	0.081	0.023	-0.202	0.043	50	HLA-A26:01	0.2	0.048	-0.202	0.135	6	0
402	TNKVNSVIEKMN	HAm-H1	HLA-A02:01	0.025	0.005	-0.202	-0.001	50	HLA-A01:01	0.04	0.008	-0.202	0.011	50	HLA-A03:01	0.037	0.002	-0.202	0.007	50	HLA-A11:01	0.04	0.004	-0.202	0.01	50	HLA-A24:02	0.01	0.004	-0.202	-0.012	50	HLA-A26:01	0.03	0.004	-0.202	0.003	50	0
403	NKVNSVIEKMNT	HAm-H1	HLA-A02:01	0.037	0.011	-0.181	0.011	50	HLA-A01:01	0.041	0.01	-0.181	0.014	50	HLA-A03:01	0.035	0.002	-0.181	0.008	50	HLA-A11:01	0.039	0.005	-0.181	0.012	50	HLA-A24:02	0.007	0.004	-0.181	-0.012	50	HLA-A26:01	0.035	0.014	-0.181	0.01	50	0
404	KVNSVIEKMNTQ	HAm-H1	HLA-A02:01	0.054	0.017	-0.165	0.026	50	HLA-A01:01	0.049	0.013	-0.165	0.022	50	HLA-A03:01	0.102	0.291	-0.165	0.106	15	HLA-A11:01	0.121	0.096	-0.165	0.088	20	HLA-A24:02	0.027	0.016	-0.165	0.006	50	HLA-A26:01	0.051	0.014	-0.165	0.023	50	0
405	VNSVIEKMNTQF	HAm-H1	HLA-A02:01	0.042	0.005	-0.094	0.022	50	HLA-A01:01	0.068	0.017	-0.094	0.044	50	HLA-A03:01	0.05	0.002	-0.094	0.028	50	HLA-A11:01	0.055	0.004	-0.094	0.032	50	HLA-A24:02	0.128	0.055	-0.094	0.094	15	HLA-A26:01	0.044	0.008	-0.094	0.024	50	0
406	NSVIEKMNTQFT	HAm-H1	HLA-A02:01	0.05	0.008	0.017	0.04	50	HLA-A01:01	0.067	0.025	0.017	0.055	50	HLA-A03:01	0.041	0.003	0.017	0.033	50	HLA-A11:01	0.053	0.007	0.017	0.042	50	HLA-A24:02	0.017	0.005	0.017	0.015	50	HLA-A26:01	0.051	0.008	0.017	0.041	50	0
407	SVIEKMNTQFTA	HAm-H1	HLA-A02:01	0.486	0.228	-0.052	0.391	4	HLA-A01:01	0.076	0.011	-0.052	0.053	50	HLA-A03:01	0.083	0.007	-0.052	0.057	50	HLA-A11:01	0.176	0.092	-0.052	0.14	15	HLA-A24:02	0.045	0.016	-0.052	0.031	50	HLA-A26:01	0.224	0.049	-0.052	0.168	4	0
408	VIEKMNTQFTAV	HAm-H1	HLA-A02:01	0.252	0.09	-0.201	0.181	15	HLA-A01:01	0.117	0.062	-0.201	0.076	20	HLA-A03:01	0.069	0.003	-0.201	0.031	50	HLA-A11:01	0.065	0.006	-0.201	0.029	50	HLA-A24:02	0.041	0.01	-0.201	0.012	50	HLA-A26:01	0.063	0.005	-0.201	0.027	50	0
409	IEKMNTQFTAVG	HAm-H1	HLA-A02:01	0.033	0.007	-0.145	0.011	50	HLA-A01:01	0.041	0.007	-0.145	0.017	50	HLA-A03:01	0.039	0.003	-0.145	0.015	50	HLA-A11:01	0.04	0.004	-0.145	0.016	50	HLA-A24:02	0.019	0.01	-0.145	0.001	50	HLA-A26:01	0.034	0.005	-0.145	0.011	50	0
410	EKMNTQFTAVGK	HAm-H1	HLA-A02:01	0.033	0.005	0.035	0.029	50	HLA-A01:01	0.046	0.005	0.035	0.038	50	HLA-A03:01	0.086	0.108	0.035	0.084	20	HLA-A11:01	0.115	0.163	0.035	0.115	15	HLA-A24:02	0.018	0.006	0.035	0.018	50	HLA-A26:01	0.052	0.021	0.035	0.045	50	0
411	KMNTQFTAVGKE	HAm-H1	HLA-A02:01	0.058	0.02	-0.022	0.044	50	HLA-A01:01	0.047	0.007	-0.022	0.034	50	HLA-A03:01	0.152	0.175	-0.022	0.138	8	HLA-A11:01	0.086	0.036	-0.022	0.067	32	HLA-A24:02	0.021	0.011	-0.022	0.015	50	HLA-A26:01	0.041	0.007	-0.022	0.029	50	0
412	MNTQFTAVGKEF	HAm-H1	HLA-A02:01	0.047	0.006	-0.012	0.035	50	HLA-A01:01	0.075	0.013	-0.012	0.056	50	HLA-A03:01	0.05	0.002	-0.012	0.036	50	HLA-A11:01	0.056	0.004	-0.012	0.041	50	HLA-A24:02	0.135	0.069	-0.012	0.11	15	HLA-A26:01	0.101	0.013	-0.012	0.076	20	0
413	NTQFTAVGKEFN	HAm-H1	HLA-A02:01	0.035	0.006	0.149	0.042	50	HLA-A01:01	0.072	0.026	0.149	0.072	20	HLA-A03:01	0.041	0.006	0.149	0.046	50	HLA-A11:01	0.064	0.02	0.149	0.065	32	HLA-A24:02	0.019	0.006	0.149	0.03	50	HLA-A26:01	0.041	0.01	0.149	0.047	50	0
414	TQFTAVGKEFNH	HAm-H1	HLA-A02:01	0.062	0.021	0.149	0.064	32	HLA-A01:01	0.05	0.005	0.149	0.053	50	HLA-A03:01	0.203	0.02	0.149	0.168	6	HLA-A11:01	0.289	0.043	0.149	0.236	6	HLA-A24:02	0.026	0.008	0.149	0.035	50	HLA-A26:01	0.061	0.004	0.149	0.061	32	0
415	QFTAVGKEFNHL	HAm-H1	HLA-A02:01	0.059	0.015	0.101	0.056	50	HLA-A01:01	0.051	0.005	0.101	0.049	50	HLA-A03:01	0.045	0.001	0.101	0.044	50	HLA-A11:01	0.049	0.003	0.101	0.047	50	HLA-A24:02	0.2	0.13	0.101	0.179	5	HLA-A26:01	0.05	0.011	0.101	0.049	50	0
416	FTAVGKEFNHLE	HAm-H1	HLA-A02:01	0.069	0.019	0.072	0.061	50	HLA-A01:01	0.149	0.04	0.072	0.124	6	HLA-A03:01	0.052	0.005	0.072	0.046	50	HLA-A11:01	0.087	0.044	0.072	0.079	32	HLA-A24:02	0.03	0.014	0.072	0.032	50	HLA-A26:01	0.096	0.022	0.072	0.082	15	0
417	TAVGKEFNHLEK	HAm-H1	HLA-A02:01	0.039	0.005	0.057	0.035	50	HLA-A01:01	0.065	0.018	0.057	0.057	50	HLA-A03:01	0.243	0.083	0.057	0.199	5	HLA-A11:01	0.522	0.432	0.057	0.461	2	HLA-A24:02	0.029	0.005	0.057	0.028	50	HLA-A26:01	0.057	0.005	0.057	0.049	50	1
418	AVGKEFNHLEKR	HAm-H1	HLA-A02:01	0.038	0.009	-0.093	0.02	50	HLA-A01:01	0.048	0.009	-0.093	0.028	50	HLA-A03:01	0.138	0.063	-0.093	0.103	15	HLA-A11:01	0.301	0.487	-0.093	0.291	4	HLA-A24:02	0.034	0.004	-0.093	0.017	50	HLA-A26:01	0.046	0.015	-0.093	0.027	50	0
419	VGKEFNHLEKRI	HAm-H1	HLA-A02:01	0.044	0.013	0.048	0.039	50	HLA-A01:01	0.049	0.008	0.048	0.042	50	HLA-A03:01	0.045	0.001	0.048	0.038	50	HLA-A11:01	0.049	0.003	0.048	0.042	50	HLA-A24:02	0.068	0.029	0.048	0.06	32	HLA-A26:01	0.032	0.005	0.048	0.029	50	0
420	GKEFNHLEKRIE	HAm-H1	HLA-A02:01	0.026	0.004	0.171	0.037	50	HLA-A01:01	0.041	0.011	0.171	0.049	50	HLA-A03:01	0.033	0.003	0.171	0.042	50	HLA-A11:01	0.038	0.004	0.171	0.046	50	HLA-A24:02	0.007	0.003	0.171	0.023	50	HLA-A26:01	0.028	0.003	0.171	0.038	50	0
421	KEFNHLEKRIEN	HAm-H1	HLA-A02:01	0.04	0.03	0.15	0.049	50	HLA-A01:01	0.04	0.006	0.15	0.046	50	HLA-A03:01	0.048	0.1	0.15	0.067	32	HLA-A11:01	0.045	0.14	0.15	0.071	32	HLA-A24:02	0.014	0.007	0.15	0.026	50	HLA-A26:01	0.029	0.003	0.15	0.037	50	0
422	EFNHLEKRIENL	HAm-H1	HLA-A02:01	0.042	0.01	0.106	0.043	50	HLA-A01:01	0.056	0.005	0.106	0.053	50	HLA-A03:01	0.04	0.001	0.106	0.04	50	HLA-A11:01	0.045	0.002	0.106	0.044	50	HLA-A24:02	0.09	0.031	0.106	0.082	20	HLA-A26:01	0.071	0.017	0.106	0.066	32	0
423	FNHLEKRIENLN	HAm-H1	HLA-A02:01	0.03	0.007	0.082	0.032	50	HLA-A01:01	0.049	0.007	0.082	0.046	50	HLA-A03:01	0.037	0.002	0.082	0.036	50	HLA-A11:01	0.041	0.004	0.082	0.039	50	HLA-A24:02	0.013	0.004	0.082	0.018	50	HLA-A26:01	0.035	0.004	0.082	0.035	50	0
424	NHLEKRIENLNK	HAm-H1	HLA-A02:01	0.033	0.005	0.054	0.031	50	HLA-A01:01	0.05	0.007	0.054	0.044	50	HLA-A03:01	0.081	0.049	0.054	0.073	32	HLA-A11:01	0.108	0.128	0.054	0.106	15	HLA-A24:02	0.027	0.007	0.054	0.027	50	HLA-A26:01	0.037	0.003	0.054	0.033	50	0
425	HLEKRIENLNKK	HAm-H1	HLA-A02:01	0.037	0.009	-0.124	0.016	50	HLA-A01:01	0.074	0.009	-0.124	0.044	50	HLA-A03:01	0.428	0.167	-0.124	0.331	2	HLA-A11:01	0.263	0.22	-0.124	0.217	6	HLA-A24:02	0.025	0.004	-0.124	0.007	50	HLA-A26:01	0.056	0.009	-0.124	0.03	50	1
426	LEKRIENLNKKV	HAm-H1	HLA-A02:01	0.034	0.016	-0.13	0.015	50	HLA-A01:01	0.048	0.007	-0.13	0.024	50	HLA-A03:01	0.043	0.001	-0.13	0.019	50	HLA-A11:01	0.042	0.003	-0.13	0.019	50	HLA-A24:02	0.023	0.006	-0.13	0.005	50	HLA-A26:01	0.035	0.005	-0.13	0.014	50	0
427	EKRIENLNKKVD	HAm-H1	HLA-A02:01	0.02	0.004	-0.02	0.013	50	HLA-A01:01	0.038	0.005	-0.02	0.027	50	HLA-A03:01	0.03	0.002	-0.02	0.021	50	HLA-A11:01	0.034	0.002	-0.02	0.023	50	HLA-A24:02	0.005	0.003	-0.02	0.002	50	HLA-A26:01	0.028	0.013	-0.02	0.021	50	0
428	KRIENLNKKVDD	HAm-H1	HLA-A02:01	0.031	0.009	-0.044	0.02	50	HLA-A01:01	0.04	0.006	-0.044	0.026	50	HLA-A03:01	0.035	0.009	-0.044	0.023	50	HLA-A11:01	0.038	0.006	-0.044	0.025	50	HLA-A24:02	0.011	0.007	-0.044	0.005	50	HLA-A26:01	0.029	0.007	-0.044	0.018	50	0
429	RIENLNKKVDDG	HAm-H1	HLA-A02:01	0.03	0.008	-0.128	0.011	50	HLA-A01:01	0.046	0.018	-0.128	0.024	50	HLA-A03:01	0.041	0.006	-0.128	0.019	50	HLA-A11:01	0.044	0.022	-0.128	0.023	50	HLA-A24:02	0.01	0.004	-0.128	-0.005	50	HLA-A26:01	0.031	0.004	-0.128	0.011	50	0
430	IENLNKKVDDGF	HAm-H1	HLA-A02:01	0.04	0.005	-0.157	0.015	50	HLA-A01:01	0.052	0.006	-0.157	0.024	50	HLA-A03:01	0.039	0.002	-0.157	0.013	50	HLA-A11:01	0.04	0.003	-0.157	0.014	50	HLA-A24:02	0.054	0.024	-0.157	0.028	50	HLA-A26:01	0.043	0.003	-0.157	0.017	50	0
431	ENLNKKVDDGFL	HAm-H1	HLA-A02:01	0.034	0.008	-0.136	0.013	50	HLA-A01:01	0.052	0.004	-0.136	0.026	50	HLA-A03:01	0.042	0.001	-0.136	0.018	50	HLA-A11:01	0.046	0.003	-0.136	0.021	50	HLA-A24:02	0.024	0.007	-0.136	0.005	50	HLA-A26:01	0.07	0.017	-0.136	0.041	50	0
432	NLNKKVDDGFLD	HAm-H1	HLA-A02:01	0.051	0.059	-0.208	0.026	50	HLA-A01:01	0.056	0.011	-0.208	0.022	50	HLA-A03:01	0.049	0.018	-0.208	0.018	50	HLA-A11:01	0.048	0.01	-0.208	0.016	50	HLA-A24:02	0.017	0.017	-0.208	-0.005	50	HLA-A26:01	0.037	0.005	-0.208	0.007	50	0
433	LNKKVDDGFLDI	HAm-H1	HLA-A02:01	0.041	0.008	-0.13	0.019	50	HLA-A01:01	0.053	0.011	-0.13	0.028	50	HLA-A03:01	0.046	0.002	-0.13	0.021	50	HLA-A11:01	0.046	0.003	-0.13	0.022	50	HLA-A24:02	0.067	0.011	-0.13	0.038	50	HLA-A26:01	0.043	0.004	-0.13	0.019	50	0
434	NKKVDDGFLDIW	HAm-H1	HLA-A02:01	0.032	0.004	0.126	0.037	50	HLA-A01:01	0.044	0.005	0.126	0.046	50	HLA-A03:01	0.033	0.001	0.126	0.037	50	HLA-A11:01	0.039	0.003	0.126	0.042	50	HLA-A24:02	0.026	0.007	0.126	0.033	50	HLA-A26:01	0.037	0.005	0.126	0.041	50	0
435	KKVDDGFLDIWT	HAm-H1	HLA-A02:01	0.055	0.021	0.303	0.074	32	HLA-A01:01	0.042	0.006	0.303	0.062	32	HLA-A03:01	0.037	0.003	0.303	0.058	50	HLA-A11:01	0.041	0.005	0.303	0.061	50	HLA-A24:02	0.009	0.007	0.303	0.038	50	HLA-A26:01	0.03	0.006	0.303	0.053	50	0
436	KVDDGFLDIWTY	HAm-H1	HLA-A02:01	0.137	0.021	0.313	0.136	15	HLA-A01:01	0.623	0.508	0.313	0.574	0.1	HLA-A03:01	0.232	0.032	0.313	0.208	4	HLA-A11:01	0.423	0.082	0.313	0.357	3	HLA-A24:02	0.059	0.01	0.313	0.077	20	HLA-A26:01	0.104	0.023	0.313	0.112	8	1
437	VDDGFLDIWTYN	HAm-H1	HLA-A02:01	0.036	0.012	0.297	0.058	50	HLA-A01:01	0.065	0.099	0.297	0.094	15	HLA-A03:01	0.035	0.01	0.297	0.057	50	HLA-A11:01	0.044	0.008	0.297	0.064	50	HLA-A24:02	0.013	0.005	0.297	0.04	50	HLA-A26:01	0.032	0.005	0.297	0.054	50	0
438	DDGFLDIWTYNA	HAm-H1	HLA-A02:01	0.038	0.007	0.279	0.057	50	HLA-A01:01	0.058	0.007	0.279	0.072	20	HLA-A03:01	0.032	0.001	0.279	0.052	50	HLA-A11:01	0.04	0.003	0.279	0.058	50	HLA-A24:02	0.019	0.004	0.279	0.043	50	HLA-A26:01	0.038	0.004	0.279	0.057	32	0
439	DGFLDIWTYNAE	HAm-H1	HLA-A02:01	0.027	0.004	0.235	0.044	50	HLA-A01:01	0.043	0.004	0.235	0.056	50	HLA-A03:01	0.03	0.002	0.235	0.046	50	HLA-A11:01	0.041	0.009	0.235	0.055	50	HLA-A24:02	0.013	0.007	0.235	0.034	50	HLA-A26:01	0.043	0.005	0.235	0.056	32	0
440	GFLDIWTYNAEL	HAm-H1	HLA-A02:01	0.284	0.1	0.289	0.255	8	HLA-A01:01	0.058	0.005	0.289	0.073	20	HLA-A03:01	0.053	0.002	0.289	0.068	32	HLA-A11:01	0.067	0.003	0.289	0.079	32	HLA-A24:02	0.234	0.17	0.289	0.229	4	HLA-A26:01	0.048	0.005	0.289	0.065	32	0
441	FLDIWTYNAELL	HAm-H1	HLA-A02:01	0.778	0.6	0.346	0.706	0.4	HLA-A01:01	0.37	0.053	0.346	0.317	0.8	HLA-A03:01	0.068	0.001	0.346	0.085	20	HLA-A11:01	0.066	0.003	0.346	0.084	32	HLA-A24:02	0.138	0.017	0.346	0.139	8	HLA-A26:01	0.075	0.003	0.346	0.091	15	2
442	LDIWTYNAELLV	HAm-H1	HLA-A02:01	0.118	0.143	0.301	0.14	15	HLA-A01:01	0.082	0.02	0.301	0.094	15	HLA-A03:01	0.054	0.001	0.301	0.07	32	HLA-A11:01	0.059	0.005	0.301	0.075	32	HLA-A24:02	0.087	0.063	0.301	0.105	15	HLA-A26:01	0.061	0.006	0.301	0.076	20	0
443	DIWTYNAELLVL	HAm-H1	HLA-A02:01	0.231	0.054	0.167	0.196	10	HLA-A01:01	0.07	0.008	0.167	0.07	32	HLA-A03:01	0.055	0.002	0.167	0.058	50	HLA-A11:01	0.057	0.003	0.167	0.059	50	HLA-A24:02	0.062	0.01	0.167	0.064	32	HLA-A26:01	0.141	0.02	0.167	0.124	7	0
444	IWTYNAELLVLL	HAm-H1	HLA-A02:01	0.12	0.082	0.077	0.11	20	HLA-A01:01	0.062	0.008	0.077	0.055	50	HLA-A03:01	0.053	0.001	0.077	0.047	50	HLA-A11:01	0.056	0.003	0.077	0.05	50	HLA-A24:02	0.391	0.331	0.077	0.35	1.5	HLA-A26:01	0.048	0.005	0.077	0.044	50	1
445	WTYNAELLVLLE	HAm-H1	HLA-A02:01	0.067	0.012	0.064	0.058	50	HLA-A01:01	0.116	0.024	0.064	0.096	10	HLA-A03:01	0.099	0.057	0.064	0.089	20	HLA-A11:01	0.135	0.127	0.064	0.127	15	HLA-A24:02	0.035	0.006	0.064	0.033	50	HLA-A26:01	0.089	0.045	0.064	0.079	15	0
446	TYNAELLVLLEN	HAm-H1	HLA-A02:01	0.034	0.008	0.14	0.04	50	HLA-A01:01	0.045	0.012	0.14	0.049	50	HLA-A03:01	0.045	0.004	0.14	0.048	50	HLA-A11:01	0.058	0.004	0.14	0.058	50	HLA-A24:02	0.128	0.135	0.14	0.13	9	HLA-A26:01	0.035	0.005	0.14	0.041	50	0
447	YNAELLVLLENE	HAm-H1	HLA-A02:01	0.045	0.022	0.146	0.051	50	HLA-A01:01	0.057	0.013	0.146	0.059	32	HLA-A03:01	0.037	0.002	0.146	0.042	50	HLA-A11:01	0.045	0.012	0.146	0.05	50	HLA-A24:02	0.022	0.016	0.146	0.033	50	HLA-A26:01	0.052	0.018	0.146	0.056	32	0
448	NAELLVLLENER	HAm-H1	HLA-A02:01	0.032	0.004	0.118	0.036	50	HLA-A01:01	0.081	0.02	0.118	0.075	20	HLA-A03:01	0.056	0.002	0.118	0.054	50	HLA-A11:01	0.111	0.044	0.118	0.101	20	HLA-A24:02	0.017	0.004	0.118	0.025	50	HLA-A26:01	0.044	0.003	0.118	0.045	50	0
449	AELLVLLENERT	HAm-H1	HLA-A02:01	0.054	0.028	0.124	0.057	50	HLA-A01:01	0.042	0.005	0.124	0.044	50	HLA-A03:01	0.034	0.002	0.124	0.038	50	HLA-A11:01	0.041	0.006	0.124	0.044	50	HLA-A24:02	0.018	0.005	0.124	0.027	50	HLA-A26:01	0.033	0.003	0.124	0.037	50	0
450	ELLVLLENERTL	HAm-H1	HLA-A02:01	0.22	0.145	0.156	0.202	10	HLA-A01:01	0.053	0.004	0.156	0.055	50	HLA-A03:01	0.046	0.001	0.156	0.05	50	HLA-A11:01	0.045	0.003	0.156	0.049	50	HLA-A24:02	0.066	0.01	0.156	0.066	32	HLA-A26:01	0.071	0.014	0.156	0.07	20	0
451	LLVLLENERTLD	HAm-H1	HLA-A02:01	0.055	0.024	0.124	0.057	50	HLA-A01:01	0.046	0.009	0.124	0.048	50	HLA-A03:01	0.045	0.004	0.124	0.046	50	HLA-A11:01	0.043	0.009	0.124	0.046	50	HLA-A24:02	0.013	0.005	0.124	0.023	50	HLA-A26:01	0.035	0.006	0.124	0.039	50	0
452	LVLLENERTLDY	HAm-H1	HLA-A02:01	0.055	0.007	0.139	0.056	50	HLA-A01:01	0.249	0.278	0.139	0.243	1.5	HLA-A03:01	0.182	0.006	0.139	0.15	7	HLA-A11:01	0.211	0.013	0.139	0.172	8	HLA-A24:02	0.038	0.008	0.139	0.043	50	HLA-A26:01	0.129	0.039	0.139	0.116	8	1
453	VLLENERTLDYH	HAm-H1	HLA-A02:01	0.123	0.142	0.168	0.131	20	HLA-A01:01	0.063	0.049	0.168	0.071	20	HLA-A03:01	0.151	0.128	0.168	0.149	7	HLA-A11:01	0.137	0.106	0.168	0.135	15	HLA-A24:02	0.026	0.018	0.168	0.039	50	HLA-A26:01	0.048	0.006	0.168	0.053	50	0
454	LLENERTLDYHD	HAm-H1	HLA-A02:01	0.041	0.034	0.153	0.051	50	HLA-A01:01	0.056	0.015	0.153	0.059	32	HLA-A03:01	0.038	0.006	0.153	0.044	50	HLA-A11:01	0.041	0.016	0.153	0.048	50	HLA-A24:02	0.011	0.004	0.153	0.024	50	HLA-A26:01	0.029	0.004	0.153	0.037	50	0
455	LENERTLDYHDS	HAm-H1	HLA-A02:01	0.035	0.009	0.165	0.044	50	HLA-A01:01	0.047	0.011	0.165	0.053	50	HLA-A03:01	0.038	0.006	0.165	0.046	50	HLA-A11:01	0.04	0.005	0.165	0.047	50	HLA-A24:02	0.015	0.007	0.165	0.029	50	HLA-A26:01	0.035	0.004	0.165	0.043	50	0
456	ENERTLDYHDSN	HAm-H1	HLA-A02:01	0.023	0.004	0.051	0.023	50	HLA-A01:01	0.046	0.014	0.051	0.041	50	HLA-A03:01	0.031	0.002	0.051	0.028	50	HLA-A11:01	0.037	0.005	0.051	0.033	50	HLA-A24:02	0.008	0.004	0.051	0.012	50	HLA-A26:01	0.035	0.014	0.051	0.033	50	0
457	NERTLDYHDSNV	HAm-H1	HLA-A02:01	0.038	0.012	-0.021	0.028	50	HLA-A01:01	0.05	0.005	-0.021	0.036	50	HLA-A03:01	0.038	0.001	-0.021	0.026	50	HLA-A11:01	0.041	0.002	-0.021	0.029	50	HLA-A24:02	0.016	0.004	-0.021	0.01	50	HLA-A26:01	0.044	0.004	-0.021	0.031	50	0
458	ERTLDYHDSNVK	HAm-H1	HLA-A02:01	0.025	0.004	-0.022	0.017	50	HLA-A01:01	0.046	0.004	-0.022	0.032	50	HLA-A03:01	0.05	0.004	-0.022	0.035	50	HLA-A11:01	0.05	0.008	-0.022	0.036	50	HLA-A24:02	0.013	0.004	-0.022	0.008	50	HLA-A26:01	0.045	0.006	-0.022	0.032	50	0
459	RTLDYHDSNVKN	HAm-H1	HLA-A02:01	0.05	0.027	-0.117	0.03	50	HLA-A01:01	0.051	0.026	-0.117	0.03	50	HLA-A03:01	0.068	0.168	-0.117	0.066	32	HLA-A11:01	0.114	0.531	-0.117	0.158	9	HLA-A24:02	0.024	0.009	-0.117	0.007	50	HLA-A26:01	0.033	0.01	-0.117	0.014	50	0
460	TLDYHDSNVKNL	HAm-H1	HLA-A02:01	0.337	0.224	-0.147	0.271	7	HLA-A01:01	0.095	0.018	-0.147	0.058	32	HLA-A03:01	0.065	0.002	-0.147	0.034	50	HLA-A11:01	0.059	0.003	-0.147	0.029	50	HLA-A24:02	0.043	0.005	-0.147	0.018	50	HLA-A26:01	0.056	0.004	-0.147	0.027	50	0
461	LDYHDSNVKNLY	HAm-H1	HLA-A02:01	0.04	0.006	-0.134	0.017	50	HLA-A01:01	0.108	0.037	-0.134	0.072	20	HLA-A03:01	0.104	0.004	-0.134	0.064	32	HLA-A11:01	0.082	0.005	-0.134	0.048	50	HLA-A24:02	0.029	0.007	-0.134	0.009	50	HLA-A26:01	0.084	0.008	-0.134	0.05	50	0
462	DYHDSNVKNLYE	HAm-H1	HLA-A02:01	0.027	0.004	-0.165	0.004	50	HLA-A01:01	0.044	0.014	-0.165	0.018	50	HLA-A03:01	0.035	0.004	-0.165	0.01	50	HLA-A11:01	0.044	0.006	-0.165	0.017	50	HLA-A24:02	0.046	0.065	-0.165	0.028	50	HLA-A26:01	0.042	0.01	-0.165	0.016	50	0
463	YHDSNVKNLYEK	HAm-H1	HLA-A02:01	0.058	0.007	-0.174	0.027	50	HLA-A01:01	0.13	0.043	-0.174	0.086	15	HLA-A03:01	0.07	0.007	-0.174	0.036	50	HLA-A11:01	0.128	0.019	-0.174	0.08	32	HLA-A24:02	0.055	0.007	-0.174	0.024	50	HLA-A26:01	0.043	0.004	-0.174	0.015	50	0
464	HDSNVKNLYEKV	HAm-H1	HLA-A02:01	0.043	0.03	-0.192	0.017	50	HLA-A01:01	0.064	0.009	-0.192	0.03	50	HLA-A03:01	0.047	0.001	-0.192	0.016	50	HLA-A11:01	0.051	0.004	-0.192	0.019	50	HLA-A24:02	0.039	0.015	-0.192	0.012	50	HLA-A26:01	0.05	0.007	-0.192	0.019	50	0
465	DSNVKNLYEKVR	HAm-H1	HLA-A02:01	0.028	0.004	-0.171	0.004	50	HLA-A01:01	0.061	0.03	-0.171	0.033	50	HLA-A03:01	0.062	0.01	-0.171	0.03	50	HLA-A11:01	0.103	0.028	-0.171	0.064	50	HLA-A24:02	0.013	0.003	-0.171	-0.007	50	HLA-A26:01	0.05	0.004	-0.171	0.021	50	0
466	SNVKNLYEKVRS	HAm-H1	HLA-A02:01	0.037	0.01	-0.189	0.01	50	HLA-A01:01	0.046	0.008	-0.189	0.016	50	HLA-A03:01	0.04	0.002	-0.189	0.011	50	HLA-A11:01	0.053	0.007	-0.189	0.021	50	HLA-A24:02	0.019	0.006	-0.189	-0.004	50	HLA-A26:01	0.042	0.012	-0.189	0.014	50	0
467	NVKNLYEKVRSQ	HAm-H1	HLA-A02:01	0.031	0.006	-0.162	0.008	50	HLA-A01:01	0.044	0.01	-0.162	0.018	50	HLA-A03:01	0.042	0.008	-0.162	0.016	50	HLA-A11:01	0.049	0.019	-0.162	0.023	50	HLA-A24:02	0.014	0.005	-0.162	-0.005	50	HLA-A26:01	0.079	0.062	-0.162	0.052	50	0
468	VKNLYEKVRSQL	HAm-H1	HLA-A02:01	0.046	0.018	-0.171	0.02	50	HLA-A01:01	0.046	0.006	-0.171	0.018	50	HLA-A03:01	0.045	0.002	-0.171	0.017	50	HLA-A11:01	0.043	0.003	-0.171	0.015	50	HLA-A24:02	0.026	0.019	-0.171	0.005	50	HLA-A26:01	0.035	0.004	-0.171	0.009	50	0
469	KNLYEKVRSQLK	HAm-H1	HLA-A02:01	0.035	0.007	-0.151	0.012	50	HLA-A01:01	0.046	0.006	-0.151	0.02	50	HLA-A03:01	0.234	0.23	-0.151	0.195	5	HLA-A11:01	0.265	0.284	-0.151	0.226	6	HLA-A24:02	0.036	0.011	-0.151	0.013	50	HLA-A26:01	0.03	0.003	-0.151	0.008	50	0
470	NLYEKVRSQLKN	HAm-H1	HLA-A02:01	0.097	0.066	-0.25	0.057	50	HLA-A01:01	0.052	0.01	-0.25	0.015	50	HLA-A03:01	0.084	0.174	-0.25	0.065	32	HLA-A11:01	0.056	0.03	-0.25	0.021	50	HLA-A24:02	0.014	0.005	-0.25	-0.014	50	HLA-A26:01	0.043	0.01	-0.25	0.008	50	0
471	LYEKVRSQLKNN	HAm-H1	HLA-A02:01	0.026	0.005	-0.35	-0.015	50	HLA-A01:01	0.04	0.011	-0.35	-0.004	50	HLA-A03:01	0.033	0.001	-0.35	-0.01	50	HLA-A11:01	0.038	0.003	-0.35	-0.006	50	HLA-A24:02	0.056	0.053	-0.35	0.015	50	HLA-A26:01	0.026	0.004	-0.35	-0.015	50	0
472	YEKVRSQLKNNA	HAm-H1	HLA-A02:01	0.036	0.01	-0.245	0.004	50	HLA-A01:01	0.048	0.006	-0.245	0.012	50	HLA-A03:01	0.037	0.001	-0.245	0.003	50	HLA-A11:01	0.04	0.003	-0.245	0.006	50	HLA-A24:02	0.017	0.004	-0.245	-0.011	50	HLA-A26:01	0.039	0.007	-0.245	0.005	50	0
473	EKVRSQLKNNAK	HAm-H1	HLA-A02:01	0.025	0.004	-0.189	0	50	HLA-A01:01	0.043	0.006	-0.189	0.014	50	HLA-A03:01	0.055	0.04	-0.189	0.028	50	HLA-A11:01	0.061	0.047	-0.189	0.034	50	HLA-A24:02	0.01	0.004	-0.189	-0.011	50	HLA-A26:01	0.052	0.048	-0.189	0.027	50	0
474	KVRSQLKNNAKE	HAm-H1	HLA-A02:01	0.03	0.007	-0.388	-0.015	50	HLA-A01:01	0.042	0.007	-0.388	-0.007	50	HLA-A03:01	0.085	0.118	-0.388	0.043	50	HLA-A11:01	0.062	0.014	-0.388	0.009	50	HLA-A24:02	0.014	0.005	-0.388	-0.028	50	HLA-A26:01	0.041	0.029	-0.388	-0.004	50	0
475	VRSQLKNNAKEI	HAm-H1	HLA-A02:01	0.041	0.016	-0.319	0.001	50	HLA-A01:01	0.051	0.008	-0.319	0.007	50	HLA-A03:01	0.039	0.002	-0.319	-0.003	50	HLA-A11:01	0.042	0.003	-0.319	0	50	HLA-A24:02	0.045	0.016	-0.319	0.004	50	HLA-A26:01	0.032	0.003	-0.319	-0.008	50	0
476	RSQLKNNAKEIG	HAm-H1	HLA-A02:01	0.035	0.005	-0.157	0.011	50	HLA-A01:01	0.051	0.007	-0.157	0.023	50	HLA-A03:01	0.045	0.004	-0.157	0.018	50	HLA-A11:01	0.052	0.014	-0.157	0.025	50	HLA-A24:02	0.025	0.005	-0.157	0.004	50	HLA-A26:01	0.031	0.003	-0.157	0.008	50	0
477	SQLKNNAKEIGN	HAm-H1	HLA-A02:01	0.05	0.021	-0.127	0.028	50	HLA-A01:01	0.041	0.005	-0.127	0.018	50	HLA-A03:01	0.045	0.012	-0.127	0.023	50	HLA-A11:01	0.054	0.012	-0.127	0.029	50	HLA-A24:02	0.017	0.008	-0.127	0.001	50	HLA-A26:01	0.034	0.004	-0.127	0.013	50	0
478	QLKNNAKEIGNG	HAm-H1	HLA-A02:01	0.035	0.012	-0.037	0.024	50	HLA-A01:01	0.041	0.006	-0.037	0.028	50	HLA-A03:01	0.046	0.005	-0.037	0.031	50	HLA-A11:01	0.045	0.004	-0.037	0.03	50	HLA-A24:02	0.011	0.004	-0.037	0.005	50	HLA-A26:01	0.048	0.02	-0.037	0.035	50	0
479	LKNNAKEIGNGC	HAm-H1	HLA-A02:01	0.03	0.02	0.046	0.03	50	HLA-A01:01	0.04	0.007	0.046	0.035	50	HLA-A03:01	0.038	0.004	0.046	0.033	50	HLA-A11:01	0.038	0.003	0.046	0.033	50	HLA-A24:02	0.009	0.008	0.046	0.013	50	HLA-A26:01	0.032	0.005	0.046	0.029	50	0
480	KNNAKEIGNGCF	HAm-H1	HLA-A02:01	0.043	0.006	0.002	0.033	50	HLA-A01:01	0.059	0.006	0.002	0.045	50	HLA-A03:01	0.065	0.006	0.002	0.049	50	HLA-A11:01	0.056	0.004	0.002	0.042	50	HLA-A24:02	0.074	0.019	0.002	0.058	32	HLA-A26:01	0.048	0.006	0.002	0.037	50	0
481	NNAKEIGNGCFE	HAm-H1	HLA-A02:01	0.029	0.005	0.015	0.024	50	HLA-A01:01	0.052	0.007	0.015	0.041	50	HLA-A03:01	0.036	0.006	0.015	0.029	50	HLA-A11:01	0.043	0.007	0.015	0.034	50	HLA-A24:02	0.011	0.011	0.015	0.011	50	HLA-A26:01	0.049	0.014	0.015	0.04	50	0
482	NAKEIGNGCFEF	HAm-H1	HLA-A02:01	0.06	0.006	0.217	0.067	32	HLA-A01:01	0.068	0.01	0.217	0.074	20	HLA-A03:01	0.043	0.001	0.217	0.054	50	HLA-A11:01	0.053	0.004	0.217	0.062	50	HLA-A24:02	0.148	0.08	0.217	0.144	7	HLA-A26:01	0.157	0.023	0.217	0.142	5	0
483	AKEIGNGCFEFY	HAm-H1	HLA-A02:01	0.032	0.005	0.324	0.057	50	HLA-A01:01	0.105	0.067	0.324	0.121	6	HLA-A03:01	0.051	0.002	0.324	0.07	32	HLA-A11:01	0.057	0.005	0.324	0.075	32	HLA-A24:02	0.015	0.004	0.324	0.044	50	HLA-A26:01	0.05	0.006	0.324	0.07	20	0
484	KEIGNGCFEFYH	HAm-H1	HLA-A02:01	0.048	0.02	0.22	0.061	50	HLA-A01:01	0.048	0.009	0.22	0.059	32	HLA-A03:01	0.082	0.074	0.22	0.095	15	HLA-A11:01	0.097	0.043	0.22	0.101	20	HLA-A24:02	0.028	0.032	0.22	0.048	50	HLA-A26:01	0.041	0.006	0.22	0.053	50	0
485	EIGNGCFEFYHK	HAm-H1	HLA-A02:01	0.042	0.008	0.166	0.049	50	HLA-A01:01	0.063	0.011	0.166	0.065	32	HLA-A03:01	0.213	0.082	0.166	0.187	5	HLA-A11:01	0.408	0.46	0.166	0.392	3	HLA-A24:02	0.032	0.004	0.166	0.041	50	HLA-A26:01	0.07	0.018	0.166	0.071	20	0
486	IGNGCFEFYHKC	HAm-H1	HLA-A02:01	0.044	0.031	0.052	0.043	50	HLA-A01:01	0.046	0.009	0.052	0.041	50	HLA-A03:01	0.049	0.003	0.052	0.042	50	HLA-A11:01	0.052	0.004	0.052	0.044	50	HLA-A24:02	0.037	0.025	0.052	0.037	50	HLA-A26:01	0.032	0.004	0.052	0.03	50	0
487	GNGCFEFYHKCD	HAm-H1	HLA-A02:01	0.03	0.008	0.008	0.024	50	HLA-A01:01	0.041	0.006	0.008	0.032	50	HLA-A03:01	0.035	0.003	0.008	0.027	50	HLA-A11:01	0.044	0.01	0.008	0.035	50	HLA-A24:02	0.009	0.003	0.008	0.008	50	HLA-A26:01	0.026	0.004	0.008	0.021	50	0
488	NGCFEFYHKCDN	HAm-H1	HLA-A02:01	0.029	0.004	0.092	0.031	50	HLA-A01:01	0.042	0.009	0.092	0.042	50	HLA-A03:01	0.032	0.002	0.092	0.033	50	HLA-A11:01	0.04	0.009	0.092	0.04	50	HLA-A24:02	0.009	0.004	0.092	0.017	50	HLA-A26:01	0.026	0.004	0.092	0.029	50	0
489	GCFEFYHKCDNT	HAm-H1	HLA-A02:01	0.077	0.088	0.104	0.081	32	HLA-A01:01	0.044	0.005	0.104	0.044	50	HLA-A03:01	0.037	0.009	0.104	0.039	50	HLA-A11:01	0.052	0.08	0.104	0.062	50	HLA-A24:02	0.014	0.008	0.104	0.022	50	HLA-A26:01	0.03	0.004	0.104	0.033	50	0
490	CFEFYHKCDNTC	HAm-H1	HLA-A02:01	0.041	0.008	0.05	0.037	50	HLA-A01:01	0.056	0.015	0.05	0.049	50	HLA-A03:01	0.038	0.001	0.05	0.033	50	HLA-A11:01	0.042	0.003	0.05	0.037	50	HLA-A24:02	0.068	0.009	0.05	0.057	32	HLA-A26:01	0.03	0.003	0.05	0.028	50	0
491	FEFYHKCDNTCM	HAm-H1	HLA-A02:01	0.092	0.097	-0.068	0.077	32	HLA-A01:01	0.058	0.005	-0.068	0.037	50	HLA-A03:01	0.044	0.002	-0.068	0.026	50	HLA-A11:01	0.046	0.006	-0.068	0.028	50	HLA-A24:02	0.033	0.006	-0.068	0.019	50	HLA-A26:01	0.077	0.005	-0.068	0.051	50	0
492	EFYHKCDNTCME	HAm-H1	HLA-A02:01	0.028	0.007	-0.23	-0.001	50	HLA-A01:01	0.048	0.007	-0.23	0.014	50	HLA-A03:01	0.042	0.01	-0.23	0.01	50	HLA-A11:01	0.045	0.006	-0.23	0.011	50	HLA-A24:02	0.028	0.013	-0.23	0	50	HLA-A26:01	0.051	0.01	-0.23	0.016	50	0
493	FYHKCDNTCMES	HAm-H1	HLA-A02:01	0.052	0.014	-0.257	0.015	50	HLA-A01:01	0.049	0.007	-0.257	0.012	50	HLA-A03:01	0.04	0.002	-0.257	0.004	50	HLA-A11:01	0.045	0.004	-0.257	0.008	50	HLA-A24:02	0.157	0.031	-0.257	0.095	15	HLA-A26:01	0.038	0.004	-0.257	0.003	50	0
494	YHKCDNTCMESV	HAm-H1	HLA-A02:01	0.075	0.019	-0.216	0.037	50	HLA-A01:01	0.058	0.008	-0.216	0.023	50	HLA-A03:01	0.042	0.001	-0.216	0.01	50	HLA-A11:01	0.043	0.003	-0.216	0.011	50	HLA-A24:02	0.068	0.01	-0.216	0.03	50	HLA-A26:01	0.054	0.011	-0.216	0.02	50	0
495	HKCDNTCMESVK	HAm-H1	HLA-A02:01	0.028	0.006	-0.109	0.011	50	HLA-A01:01	0.046	0.005	-0.109	0.024	50	HLA-A03:01	0.081	0.159	-0.109	0.074	32	HLA-A11:01	0.086	0.488	-0.109	0.131	15	HLA-A24:02	0.011	0.006	-0.109	-0.002	50	HLA-A26:01	0.035	0.006	-0.109	0.016	50	0
496	KCDNTCMESVKN	HAm-H1	HLA-A02:01	0.029	0.031	-0.195	0.007	50	HLA-A01:01	0.048	0.15	-0.195	0.04	50	HLA-A03:01	0.038	0.08	-0.195	0.021	50	HLA-A11:01	0.042	0.185	-0.195	0.041	50	HLA-A24:02	0.011	0.004	-0.195	-0.011	50	HLA-A26:01	0.025	0.004	-0.195	0	50	0
497	CDNTCMESVKNG	HAm-H1	HLA-A02:01	0.034	0.006	-0.217	0.004	50	HLA-A01:01	0.044	0.008	-0.217	0.012	50	HLA-A03:01	0.037	0.002	-0.217	0.006	50	HLA-A11:01	0.041	0.005	-0.217	0.009	50	HLA-A24:02	0.012	0.005	-0.217	-0.012	50	HLA-A26:01	0.032	0.007	-0.217	0.003	50	0
498	DNTCMESVKNGT	HAm-H1	HLA-A02:01	0.028	0.005	-0.245	-0.003	50	HLA-A01:01	0.044	0.005	-0.245	0.009	50	HLA-A03:01	0.033	0.001	-0.245	0	50	HLA-A11:01	0.037	0.003	-0.245	0.003	50	HLA-A24:02	0.007	0.004	-0.245	-0.019	50	HLA-A26:01	0.037	0.008	-0.245	0.004	50	0
499	NTCMESVKNGTY	HAm-H1	HLA-A02:01	0.038	0.005	-0.215	0.007	50	HLA-A01:01	0.458	0.187	-0.215	0.347	0.5	HLA-A03:01	0.08	0.005	-0.215	0.038	50	HLA-A11:01	0.164	0.029	-0.215	0.105	20	HLA-A24:02	0.025	0.006	-0.215	-0.002	50	HLA-A26:01	0.277	0.07	-0.215	0.195	3	1
500	TCMESVKNGTYD	HAm-H1	HLA-A02:01	0.035	0.015	-0.125	0.016	50	HLA-A01:01	0.042	0.012	-0.125	0.02	50	HLA-A03:01	0.035	0.04	-0.125	0.02	50	HLA-A11:01	0.044	0.186	-0.125	0.05	50	HLA-A24:02	0.013	0.019	-0.125	0	50	HLA-A26:01	0.03	0.012	-0.125	0.012	50	0
501	CMESVKNGTYDY	HAm-H1	HLA-A02:01	0.072	0.006	-0.143	0.04	50	HLA-A01:01	0.522	0.149	-0.143	0.396	0.4	HLA-A03:01	0.157	0.003	-0.143	0.102	15	HLA-A11:01	0.162	0.005	-0.143	0.106	15	HLA-A24:02	0.057	0.008	-0.143	0.029	50	HLA-A26:01	0.081	0.005	-0.143	0.046	50	1
502	MESVKNGTYDYP	HAm-H1	HLA-A02:01	0.036	0.009	-0.122	0.016	50	HLA-A01:01	0.045	0.009	-0.122	0.023	50	HLA-A03:01	0.04	0.004	-0.122	0.018	50	HLA-A11:01	0.043	0.055	-0.122	0.028	50	HLA-A24:02	0.016	0.008	-0.122	0.001	50	HLA-A26:01	0.036	0.005	-0.122	0.015	50	0
503	ESVKNGTYDYPK	HAm-H1	HLA-A02:01	0.038	0.004	-0.137	0.015	50	HLA-A01:01	0.085	0.012	-0.137	0.051	50	HLA-A03:01	0.144	0.089	-0.137	0.107	15	HLA-A11:01	0.391	0.346	-0.137	0.331	4	HLA-A24:02	0.022	0.004	-0.137	0.003	50	HLA-A26:01	0.119	0.033	-0.137	0.08	15	0
504	SVKNGTYDYPKY	HAm-H1	HLA-A02:01	0.044	0.006	-0.14	0.02	50	HLA-A01:01	0.126	0.118	-0.14	0.098	9	HLA-A03:01	0.226	0.005	-0.14	0.154	7	HLA-A11:01	0.343	0.022	-0.14	0.243	5	HLA-A24:02	0.036	0.007	-0.14	0.014	50	HLA-A26:01	0.442	0.321	-0.14	0.364	0.8	1
505	VKNGTYDYPKYS	HAm-H1	HLA-A02:01	0.032	0.011	-0.07	0.018	50	HLA-A01:01	0.042	0.012	-0.07	0.026	50	HLA-A03:01	0.037	0.013	-0.07	0.022	50	HLA-A11:01	0.042	0.007	-0.07	0.025	50	HLA-A24:02	0.009	0.009	-0.07	0.001	50	HLA-A26:01	0.031	0.004	-0.07	0.017	50	0
506	KNGTYDYPKYSE	HAm-H1	HLA-A02:01	0.034	0.007	-0.139	0.012	50	HLA-A01:01	0.043	0.006	-0.139	0.019	50	HLA-A03:01	0.041	0.007	-0.139	0.018	50	HLA-A11:01	0.049	0.024	-0.139	0.026	50	HLA-A24:02	0.014	0.006	-0.139	-0.003	50	HLA-A26:01	0.026	0.003	-0.139	0.006	50	0
507	NGTYDYPKYSEE	HAm-H1	HLA-A02:01	0.03	0.005	-0.12	0.011	50	HLA-A01:01	0.042	0.009	-0.12	0.021	50	HLA-A03:01	0.034	0.002	-0.12	0.013	50	HLA-A11:01	0.04	0.005	-0.12	0.018	50	HLA-A24:02	0.009	0.008	-0.12	-0.004	50	HLA-A26:01	0.033	0.005	-0.12	0.013	50	0
508	GTYDYPKYSEEA	HAm-H1	HLA-A02:01	0.34	0.112	-0.061	0.263	7	HLA-A01:01	0.099	0.017	-0.061	0.07	32	HLA-A03:01	0.085	0.041	-0.061	0.063	32	HLA-A11:01	0.145	0.079	-0.061	0.114	15	HLA-A24:02	0.017	0.004	-0.061	0.007	50	HLA-A26:01	0.064	0.009	-0.061	0.043	50	0
509	TYDYPKYSEEAK	HAm-H1	HLA-A02:01	0.034	0.004	-0.054	0.02	50	HLA-A01:01	0.067	0.025	-0.054	0.048	50	HLA-A03:01	0.106	0.004	-0.054	0.074	32	HLA-A11:01	0.246	0.025	-0.054	0.181	8	HLA-A24:02	0.085	0.016	-0.054	0.06	32	HLA-A26:01	0.031	0.003	-0.054	0.018	50	0
510	YDYPKYSEEAKL	HAm-H1	HLA-A02:01	0.093	0.071	-0.22	0.058	50	HLA-A01:01	0.065	0.005	-0.22	0.027	50	HLA-A03:01	0.052	0.002	-0.22	0.017	50	HLA-A11:01	0.05	0.003	-0.22	0.015	50	HLA-A24:02	0.106	0.034	-0.22	0.062	32	HLA-A26:01	0.066	0.007	-0.22	0.028	50	0
511	DYPKYSEEAKLN	HAm-H1	HLA-A02:01	0.024	0.004	-0.286	-0.01	50	HLA-A01:01	0.038	0.011	-0.286	0.001	50	HLA-A03:01	0.028	0.001	-0.286	-0.008	50	HLA-A11:01	0.035	0.003	-0.286	-0.002	50	HLA-A24:02	0.083	0.19	-0.286	0.063	32	HLA-A26:01	0.03	0.007	-0.286	-0.005	50	0
512	YPKYSEEAKLNR	HAm-H1	HLA-A02:01	0.036	0.005	-0.183	0.009	50	HLA-A01:01	0.051	0.009	-0.183	0.021	50	HLA-A03:01	0.054	0.002	-0.183	0.022	50	HLA-A11:01	0.064	0.007	-0.183	0.03	50	HLA-A24:02	0.018	0.004	-0.183	-0.004	50	HLA-A26:01	0.052	0.006	-0.183	0.021	50	0
513	PKYSEEAKLNRE	HAm-H1	HLA-A02:01	0.022	0.005	-0.085	0.009	50	HLA-A01:01	0.037	0.005	-0.085	0.02	50	HLA-A03:01	0.03	0.009	-0.085	0.015	50	HLA-A11:01	0.035	0.006	-0.085	0.018	50	HLA-A24:02	0.007	0.004	-0.085	-0.003	50	HLA-A26:01	0.027	0.006	-0.085	0.012	50	0
514	KYSEEAKLNREE	HAm-H1	HLA-A02:01	0.029	0.006	0.087	0.031	50	HLA-A01:01	0.04	0.006	0.087	0.039	50	HLA-A03:01	0.038	0.005	0.087	0.038	50	HLA-A11:01	0.041	0.005	0.087	0.04	50	HLA-A24:02	0.069	0.17	0.087	0.087	20	HLA-A26:01	0.025	0.005	0.087	0.028	50	0
515	YSEEAKLNREEI	HAm-H1	HLA-A02:01	0.092	0.024	0.162	0.088	32	HLA-A01:01	0.166	0.05	0.162	0.147	4	HLA-A03:01	0.044	0.002	0.162	0.049	50	HLA-A11:01	0.05	0.005	0.162	0.054	50	HLA-A24:02	0.082	0.015	0.162	0.079	20	HLA-A26:01	0.054	0.004	0.162	0.057	32	0
516	SEEAKLNREEID	HAm-H1	HLA-A02:01	0.024	0.005	0.107	0.029	50	HLA-A01:01	0.041	0.007	0.107	0.042	50	HLA-A03:01	0.032	0.002	0.107	0.035	50	HLA-A11:01	0.037	0.005	0.107	0.039	50	HLA-A24:02	0.009	0.003	0.107	0.018	50	HLA-A26:01	0.028	0.004	0.107	0.032	50	0
517	EEAKLNREEIDG	HAm-H1	HLA-A02:01	0.026	0.004	0.02	0.022	50	HLA-A01:01	0.04	0.006	0.02	0.033	50	HLA-A03:01	0.033	0.002	0.02	0.027	50	HLA-A11:01	0.036	0.003	0.02	0.029	50	HLA-A24:02	0.009	0.004	0.02	0.009	50	HLA-A26:01	0.034	0.02	0.02	0.03	50	0
518	EAKLNREEIDGV	HAm-H1	HLA-A02:01	0.048	0.006	0.12	0.048	50	HLA-A01:01	0.057	0.006	0.12	0.055	50	HLA-A03:01	0.038	0.001	0.12	0.04	50	HLA-A11:01	0.049	0.003	0.12	0.049	50	HLA-A24:02	0.019	0.005	0.12	0.027	50	HLA-A26:01	0.13	0.053	0.12	0.117	7	0
519	AKLNREEIDGVK	HAm-H1	HLA-A02:01	0.029	0.006	0.222	0.045	50	HLA-A01:01	0.04	0.004	0.222	0.052	50	HLA-A03:01	0.085	0.045	0.222	0.092	15	HLA-A11:01	0.083	0.149	0.222	0.107	15	HLA-A24:02	0.013	0.004	0.222	0.032	50	HLA-A26:01	0.036	0.003	0.222	0.049	50	0
520	KLNREEIDGVKL	HAm-H1	HLA-A02:01	0.324	0.363	0.157	0.314	6	HLA-A01:01	0.053	0.005	0.157	0.056	50	HLA-A03:01	0.103	0.016	0.157	0.094	15	HLA-A11:01	0.064	0.004	0.157	0.064	50	HLA-A24:02	0.06	0.012	0.157	0.062	32	HLA-A26:01	0.04	0.005	0.157	0.046	50	0
521	LNREEIDGVKLE	HAm-H1	HLA-A02:01	0.027	0.005	0.145	0.035	50	HLA-A01:01	0.042	0.008	0.145	0.047	50	HLA-A03:01	0.037	0.003	0.145	0.042	50	HLA-A11:01	0.04	0.004	0.145	0.045	50	HLA-A24:02	0.008	0.005	0.145	0.021	50	HLA-A26:01	0.036	0.013	0.145	0.043	50	0
522	NREEIDGVKLES	HAm-H1	HLA-A02:01	0.032	0.005	0.187	0.043	50	HLA-A01:01	0.05	0.015	0.187	0.058	32	HLA-A03:01	0.032	0.002	0.187	0.043	50	HLA-A11:01	0.037	0.003	0.187	0.047	50	HLA-A24:02	0.009	0.004	0.187	0.026	50	HLA-A26:01	0.034	0.004	0.187	0.045	50	0
523	REEIDGVKLEST	HAm-H1	HLA-A02:01	0.034	0.008	0.073	0.034	50	HLA-A01:01	0.045	0.007	0.073	0.042	50	HLA-A03:01	0.035	0.002	0.073	0.034	50	HLA-A11:01	0.038	0.004	0.073	0.036	50	HLA-A24:02	0.014	0.003	0.073	0.018	50	HLA-A26:01	0.029	0.003	0.073	0.029	50	0
524	EEIDGVKLESTR	HAm-H1	HLA-A02:01	0.033	0.005	-0.025	0.023	50	HLA-A01:01	0.044	0.005	-0.025	0.031	50	HLA-A03:01	0.042	0.003	-0.025	0.029	50	HLA-A11:01	0.048	0.017	-0.025	0.036	50	HLA-A24:02	0.018	0.005	-0.025	0.012	50	HLA-A26:01	0.11	0.051	-0.025	0.087	15	0
525	EIDGVKLESTRI	HAm-H1	HLA-A02:01	0.088	0.041	-0.033	0.068	32	HLA-A01:01	0.123	0.064	-0.033	0.098	10	HLA-A03:01	0.046	0.002	-0.033	0.031	50	HLA-A11:01	0.049	0.003	-0.033	0.033	50	HLA-A24:02	0.038	0.007	-0.033	0.026	50	HLA-A26:01	0.084	0.026	-0.033	0.063	32	0
526	IDGVKLESTRIY	HAm-H1	HLA-A02:01	0.035	0.005	-0.012	0.026	50	HLA-A01:01	0.066	0.071	-0.012	0.059	32	HLA-A03:01	0.054	0.002	-0.012	0.039	50	HLA-A11:01	0.05	0.004	-0.012	0.036	50	HLA-A24:02	0.024	0.005	-0.012	0.017	50	HLA-A26:01	0.043	0.01	-0.012	0.032	50	0
527	DGVKLESTRIYQ	HAm-H1	HLA-A02:01	0.025	0.004	-0.088	0.01	50	HLA-A01:01	0.042	0.01	-0.088	0.024	50	HLA-A03:01	0.034	0.003	-0.088	0.017	50	HLA-A11:01	0.042	0.005	-0.088	0.023	50	HLA-A24:02	0.007	0.004	-0.088	-0.003	50	HLA-A26:01	0.045	0.015	-0.088	0.027	50	0
528	GVKLESTRIYQI	HAm-H1	HLA-A02:01	0.111	0.035	-0.049	0.083	32	HLA-A01:01	0.051	0.006	-0.049	0.034	50	HLA-A03:01	0.062	0.002	-0.049	0.041	50	HLA-A11:01	0.072	0.006	-0.049	0.049	50	HLA-A24:02	0.079	0.011	-0.049	0.055	32	HLA-A26:01	0.059	0.031	-0.049	0.044	50	0
529	VKLESTRIYQIL	HAm-H1	HLA-A02:01	0.072	0.052	0.069	0.068	32	HLA-A01:01	0.045	0.006	0.069	0.041	50	HLA-A03:01	0.046	0.002	0.069	0.041	50	HLA-A11:01	0.044	0.003	0.069	0.04	50	HLA-A24:02	0.089	0.075	0.069	0.085	20	HLA-A26:01	0.037	0.005	0.069	0.035	50	0
530	KLESTRIYQILA	HAm-H1	HLA-A02:01	0.331	0.152	0.016	0.271	7	HLA-A01:01	0.098	0.025	0.016	0.078	20	HLA-A03:01	0.142	0.073	0.016	0.118	10	HLA-A11:01	0.094	0.012	0.016	0.073	32	HLA-A24:02	0.025	0.005	0.016	0.021	50	HLA-A26:01	0.035	0.003	0.016	0.028	50	0
531	LESTRIYQILAI	HAm-H1	HLA-A02:01	0.094	0.067	0.1	0.09	32	HLA-A01:01	0.062	0.008	0.1	0.057	50	HLA-A03:01	0.054	0.002	0.1	0.05	50	HLA-A11:01	0.051	0.003	0.1	0.048	50	HLA-A24:02	0.085	0.042	0.1	0.08	20	HLA-A26:01	0.05	0.007	0.1	0.048	50	0
532	ESTRIYQILAIY	HAm-H1	HLA-A02:01	0.038	0.004	0.226	0.051	50	HLA-A01:01	0.345	0.148	0.226	0.302	0.8	HLA-A03:01	0.081	0.002	0.226	0.083	20	HLA-A11:01	0.114	0.005	0.226	0.108	15	HLA-A24:02	0.041	0.01	0.226	0.055	32	HLA-A26:01	0.562	0.331	0.226	0.491	0.3	2
533	STRIYQILAIYS	HAm-H1	HLA-A02:01	0.054	0.007	0.218	0.063	50	HLA-A01:01	0.075	0.033	0.218	0.083	15	HLA-A03:01	0.114	0.019	0.218	0.109	15	HLA-A11:01	0.17	0.013	0.218	0.15	10	HLA-A24:02	0.017	0.004	0.218	0.035	50	HLA-A26:01	0.056	0.012	0.218	0.065	32	0
534	TRIYQILAIYST	HAm-H1	HLA-A02:01	0.067	0.024	0.019	0.055	50	HLA-A01:01	0.048	0.006	0.019	0.038	50	HLA-A03:01	0.04	0.001	0.019	0.032	50	HLA-A11:01	0.049	0.004	0.019	0.039	50	HLA-A24:02	0.022	0.012	0.019	0.02	50	HLA-A26:01	0.049	0.008	0.019	0.039	50	0
535	RIYQILAIYSTV	HAm-H1	HLA-A02:01	0.614	0.785	-0.019	0.578	1.5	HLA-A01:01	0.074	0.01	-0.019	0.054	50	HLA-A03:01	0.218	0.046	-0.019	0.167	6	HLA-A11:01	0.142	0.009	-0.019	0.105	20	HLA-A24:02	0.179	0.05	-0.019	0.139	8	HLA-A26:01	0.1	0.006	-0.019	0.073	20	1
536	IYQILAIYSTVA	HAm-H1	HLA-A02:01	0.068	0.01	0.107	0.063	50	HLA-A01:01	0.056	0.009	0.107	0.054	50	HLA-A03:01	0.05	0.001	0.107	0.048	50	HLA-A11:01	0.053	0.003	0.107	0.05	50	HLA-A24:02	0.237	0.112	0.107	0.204	4	HLA-A26:01	0.03	0.003	0.107	0.033	50	0
537	YQILAIYSTVAS	HAm-H1	HLA-A02:01	0.271	0.095	0.111	0.227	9	HLA-A01:01	0.053	0.006	0.111	0.051	50	HLA-A03:01	0.05	0.002	0.111	0.048	50	HLA-A11:01	0.068	0.009	0.111	0.063	50	HLA-A24:02	0.047	0.012	0.111	0.048	50	HLA-A26:01	0.068	0.01	0.111	0.063	32	0
538	QILAIYSTVASS	HAm-H1	HLA-A02:01	0.118	0.054	0.017	0.098	32	HLA-A01:01	0.047	0.008	0.017	0.038	50	HLA-A03:01	0.073	0.013	0.017	0.058	50	HLA-A11:01	0.088	0.025	0.017	0.071	32	HLA-A24:02	0.029	0.013	0.017	0.025	50	HLA-A26:01	0.065	0.028	0.017	0.054	50	0
539	ILAIYSTVASSL	HAm-H1	HLA-A02:01	0.623	0.448	-0.076	0.525	2	HLA-A01:01	0.073	0.009	-0.076	0.048	50	HLA-A03:01	0.114	0.004	-0.076	0.077	32	HLA-A11:01	0.067	0.003	-0.076	0.042	50	HLA-A24:02	0.154	0.033	-0.076	0.112	15	HLA-A26:01	0.08	0.006	-0.076	0.053	50	1
540	LAIYSTVASSLV	HAm-H1	HLA-A02:01	0.377	0.194	-0.19	0.291	6	HLA-A01:01	0.086	0.027	-0.19	0.049	50	HLA-A03:01	0.082	0.001	-0.19	0.042	50	HLA-A11:01	0.091	0.006	-0.19	0.049	50	HLA-A24:02	0.064	0.047	-0.19	0.036	50	HLA-A26:01	0.15	0.01	-0.19	0.094	15	0
541	AIYSTVASSLVL	HAm-H1	HLA-A02:01	0.468	0.304	-0.212	0.374	4	HLA-A01:01	0.07	0.005	-0.212	0.031	50	HLA-A03:01	0.216	0.015	-0.212	0.141	8	HLA-A11:01	0.167	0.024	-0.212	0.106	15	HLA-A24:02	0.108	0.016	-0.212	0.061	32	HLA-A26:01	0.11	0.011	-0.212	0.062	32	0
542	IYSTVASSLVLV	HAm-H1	HLA-A02:01	0.16	0.117	-0.107	0.126	20	HLA-A01:01	0.073	0.016	-0.107	0.046	50	HLA-A03:01	0.069	0.002	-0.107	0.041	50	HLA-A11:01	0.074	0.003	-0.107	0.045	50	HLA-A24:02	0.536	0.732	-0.107	0.503	0.4	HLA-A26:01	0.053	0.005	-0.107	0.029	50	1
543	YSTVASSLVLVV	HAm-H1	HLA-A02:01	0.258	0.159	-0.051	0.211	9	HLA-A01:01	0.202	0.019	-0.051	0.147	4	HLA-A03:01	0.075	0.002	-0.051	0.051	50	HLA-A11:01	0.083	0.006	-0.051	0.057	50	HLA-A24:02	0.082	0.016	-0.051	0.058	32	HLA-A26:01	0.102	0.008	-0.051	0.072	20	0
544	STVASSLVLVVS	HAm-H1	HLA-A02:01	0.076	0.013	-0.089	0.049	50	HLA-A01:01	0.065	0.014	-0.089	0.041	50	HLA-A03:01	0.076	0.014	-0.089	0.05	50	HLA-A11:01	0.158	0.039	-0.089	0.114	15	HLA-A24:02	0.02	0.004	-0.089	0.007	50	HLA-A26:01	0.092	0.044	-0.089	0.066	32	0
545	TVASSLVLVVSL	HAm-H1	HLA-A02:01	0.389	0.112	-0.263	0.279	7	HLA-A01:01	0.074	0.009	-0.263	0.03	50	HLA-A03:01	0.096	0.004	-0.263	0.045	50	HLA-A11:01	0.133	0.008	-0.263	0.073	32	HLA-A24:02	0.15	0.025	-0.263	0.089	15	HLA-A26:01	0.22	0.047	-0.263	0.144	5	0
546	VASSLVLVVSLG	HAm-H1	HLA-A02:01	0.057	0.008	-0.247	0.019	50	HLA-A01:01	0.067	0.017	-0.247	0.028	50	HLA-A03:01	0.065	0.006	-0.247	0.024	50	HLA-A11:01	0.076	0.013	-0.247	0.034	50	HLA-A24:02	0.032	0.026	-0.247	0.003	50	HLA-A26:01	0.041	0.007	-0.247	0.007	50	0
547	ASSLVLVVSLGA	HAm-H1	HLA-A02:01	0.138	0.021	-0.073	0.098	32	HLA-A01:01	0.141	0.009	-0.073	0.098	9	HLA-A03:01	0.095	0.008	-0.073	0.064	32	HLA-A11:01	0.134	0.011	-0.073	0.094	20	HLA-A24:02	0.023	0.004	-0.073	0.01	50	HLA-A26:01	0.062	0.004	-0.073	0.039	50	0
548	SSLVLVVSLGAI	HAm-H1	HLA-A02:01	0.174	0.034	0.025	0.137	15	HLA-A01:01	0.081	0.006	0.025	0.063	32	HLA-A03:01	0.078	0.002	0.025	0.061	50	HLA-A11:01	0.106	0.014	0.025	0.083	32	HLA-A24:02	0.121	0.013	0.025	0.094	15	HLA-A26:01	0.073	0.006	0.025	0.057	32	0
549	SLVLVVSLGAIS	HAm-H1	HLA-A02:01	0.145	0.042	0.074	0.121	20	HLA-A01:01	0.05	0.006	0.074	0.045	50	HLA-A03:01	0.068	0.007	0.074	0.059	50	HLA-A11:01	0.069	0.009	0.074	0.06	50	HLA-A24:02	0.02	0.007	0.074	0.023	50	HLA-A26:01	0.062	0.01	0.074	0.055	50	0
550	LVLVVSLGAISF	HAm-H1	HLA-A02:01	0.11	0.019	0.002	0.085	32	HLA-A01:01	0.073	0.018	0.002	0.057	50	HLA-A03:01	0.091	0.002	0.002	0.068	32	HLA-A11:01	0.096	0.007	0.002	0.072	32	HLA-A24:02	0.175	0.098	0.002	0.145	7	HLA-A26:01	0.101	0.016	0.002	0.077	20	0
551	VLVVSLGAISFW	HAm-H1	HLA-A02:01	0.107	0.052	-0.006	0.087	32	HLA-A01:01	0.06	0.008	-0.006	0.045	50	HLA-A03:01	0.086	0.012	-0.006	0.065	32	HLA-A11:01	0.073	0.006	-0.006	0.054	50	HLA-A24:02	0.159	0.061	-0.006	0.127	9	HLA-A26:01	0.085	0.019	-0.006	0.065	32	0
552	LVVSLGAISFWM	HAm-H1	HLA-A02:01	0.3	0.103	0.053	0.244	8	HLA-A01:01	0.083	0.028	0.053	0.071	20	HLA-A03:01	0.083	0.002	0.053	0.067	32	HLA-A11:01	0.114	0.007	0.053	0.091	20	HLA-A24:02	0.084	0.025	0.053	0.071	20	HLA-A26:01	0.224	0.092	0.053	0.186	3	0
553	VVSLGAISFWMC	HAm-H1	HLA-A02:01	0.116	0.078	0.062	0.105	20	HLA-A01:01	0.066	0.024	0.062	0.059	32	HLA-A03:01	0.062	0.007	0.062	0.053	50	HLA-A11:01	0.077	0.024	0.062	0.067	32	HLA-A24:02	0.054	0.037	0.062	0.052	32	HLA-A26:01	0.044	0.005	0.062	0.04	50	0
554	VSLGAISFWMCS	HAm-H1	HLA-A02:01	0.076	0.018	0.067	0.066	32	HLA-A01:01	0.063	0.012	0.067	0.055	50	HLA-A03:01	0.076	0.042	0.067	0.07	32	HLA-A11:01	0.131	0.04	0.067	0.11	15	HLA-A24:02	0.04	0.009	0.067	0.038	50	HLA-A26:01	0.041	0.005	0.067	0.038	50	0
555	SLGAISFWMCSN	HAm-H1	HLA-A02:01	0.137	0.113	0.005	0.12	20	HLA-A01:01	0.056	0.005	0.005	0.043	50	HLA-A03:01	0.082	0.013	0.005	0.063	32	HLA-A11:01	0.08	0.01	0.005	0.061	50	HLA-A24:02	0.027	0.005	0.005	0.021	50	HLA-A26:01	0.041	0.006	0.005	0.032	50	0
556	LGAISFWMCSNG	HAm-H1	HLA-A02:01	0.041	0.008	-0.024	0.029	50	HLA-A01:01	0.046	0.016	-0.024	0.034	50	HLA-A03:01	0.047	0.002	-0.024	0.033	50	HLA-A11:01	0.051	0.004	-0.024	0.036	50	HLA-A24:02	0.034	0.011	-0.024	0.025	50	HLA-A26:01	0.032	0.004	-0.024	0.022	50	0
557	GAISFWMCSNGS	HAm-H1	HLA-A02:01	0.077	0.008	-0.082	0.05	50	HLA-A01:01	0.051	0.006	-0.082	0.03	50	HLA-A03:01	0.054	0.008	-0.082	0.033	50	HLA-A11:01	0.097	0.022	-0.082	0.067	32	HLA-A24:02	0.021	0.004	-0.082	0.008	50	HLA-A26:01	0.053	0.006	-0.082	0.032	50	0
558	AISFWMCSNGSL	HAm-H1	HLA-A02:01	0.34	0.102	-0.053	0.263	7	HLA-A01:01	0.079	0.005	-0.053	0.054	50	HLA-A03:01	0.103	0.002	-0.053	0.071	32	HLA-A11:01	0.106	0.005	-0.053	0.074	32	HLA-A24:02	0.074	0.01	-0.053	0.051	32	HLA-A26:01	0.142	0.009	-0.053	0.101	9	0
559	ISFWMCSNGSLQ	HAm-H1	HLA-A02:01	0.057	0.014	-0.075	0.037	50	HLA-A01:01	0.07	0.02	-0.075	0.048	50	HLA-A03:01	0.122	0.037	-0.075	0.089	20	HLA-A11:01	0.142	0.12	-0.075	0.117	15	HLA-A24:02	0.045	0.021	-0.075	0.029	50	HLA-A26:01	0.053	0.004	-0.075	0.032	50	0
560	SFWMCSNGSLQC	HAm-H1	HLA-A02:01	0.09	0.032	-0.317	0.04	50	HLA-A01:01	0.05	0.006	-0.317	0.006	50	HLA-A03:01	0.055	0.002	-0.317	0.009	50	HLA-A11:01	0.064	0.005	-0.317	0.016	50	HLA-A24:02	0.087	0.023	-0.317	0.036	50	HLA-A26:01	0.035	0.004	-0.317	-0.005	50	0
561	FWMCSNGSLQCR	HAm-H1	HLA-A02:01	0.058	0.02	-0.364	0.01	50	HLA-A01:01	0.051	0.008	-0.364	0.003	50	HLA-A03:01	0.08	0.003	-0.364	0.023	50	HLA-A11:01	0.106	0.05	-0.364	0.05	50	HLA-A24:02	0.138	0.014	-0.364	0.068	32	HLA-A26:01	0.044	0.008	-0.364	-0.003	50	0
562	WMCSNGSLQCRI	HAm-H1	HLA-A02:01	0.373	0.268	-0.283	0.291	6	HLA-A01:01	0.086	0.008	-0.283	0.037	50	HLA-A03:01	0.062	0.003	-0.283	0.018	50	HLA-A11:01	0.06	0.005	-0.283	0.017	50	HLA-A24:02	0.191	0.026	-0.283	0.117	10	HLA-A26:01	0.058	0.01	-0.283	0.016	50	0
563	MCSNGSLQCRIC	HAm-H1	HLA-A02:01	0.043	0.048	-0.1	0.029	50	HLA-A01:01	0.048	0.013	-0.1	0.028	50	HLA-A03:01	0.043	0.003	-0.1	0.022	50	HLA-A11:01	0.042	0.008	-0.1	0.022	50	HLA-A24:02	0.015	0.005	-0.1	0.002	50	HLA-A26:01	0.03	0.007	-0.1	0.013	50	0
564	CSNGSLQCRICI	HAm-H1	HLA-A02:01	0.091	0.046	-0.088	0.066	32	HLA-A01:01	0.11	0.013	-0.088	0.075	20	HLA-A03:01	0.073	0.003	-0.088	0.046	50	HLA-A11:01	0.09	0.012	-0.088	0.06	50	HLA-A24:02	0.09	0.01	-0.088	0.059	32	HLA-A26:01	0.054	0.005	-0.088	0.032	50	0
																																							57
HLA-B
Pos	Peptide	Identity	Allele	Aff	Stab	Tcell	Comb	%Rank	Allele	Aff	Stab	Tcell	Comb	%Rank	Allele	Aff	Stab	Tcell	Comb	%Rank	Allele	Aff	Stab	Tcell	Comb	%Rank	Allele	Aff	Stab	Tcell	Comb	%Rank	Allele	Aff	Stab	Tcell	Comb	%Rank	Allele	Aff	Stab	Tcell	Comb	%Rank	Epitopes
0	MKQGKTKATKMK	Sequence	HLA-B07:02	0.05	0.006	-0.4	-0.002	50	HLA-B15:01	0.061	0.001	-0.4	0.005	50	HLA-B27:05	0.154	0.065	-0.4	0.084	32	HLA-B35:01	0.025	0.008	-0.4	-0.02	50	HLA-B39:01	0.066	0.036	-0.4	0.015	50	HLA-B40:01	0.032	0.004	-0.4	-0.016	50	HLA-B58:01	0.039	0.006	-0.4	-0.01	50	0
1	KQGKTKATKMKA	Sequence	HLA-B07:02	0.055	0.006	-0.517	-0.01	50	HLA-B15:01	0.114	0.099	-0.517	0.049	50	HLA-B27:05	0.095	0.024	-0.517	0.022	50	HLA-B35:01	0.022	0.005	-0.517	-0.035	50	HLA-B39:01	0.058	0.015	-0.517	-0.006	50	HLA-B40:01	0.051	0.029	-0.517	-0.009	50	HLA-B58:01	0.054	0.019	-0.517	-0.009	50	0
2	QGKTKATKMKAI	Sequence	HLA-B07:02	0.062	0.034	-0.418	0.01	50	HLA-B15:01	0.07	0.004	-0.418	0.011	50	HLA-B27:05	0.049	0.003	-0.418	-0.005	50	HLA-B35:01	0.025	0.012	-0.418	-0.021	50	HLA-B39:01	0.055	0.022	-0.418	0.002	50	HLA-B40:01	0.041	0.004	-0.418	-0.011	50	HLA-B58:01	0.05	0.005	-0.418	-0.004	50	0
3	GKTKATKMKAIL	Sequence	HLA-B07:02	0.078	0.028	-0.31	0.031	50	HLA-B15:01	0.071	0.005	-0.31	0.022	50	HLA-B27:05	0.114	0.05	-0.31	0.061	50	HLA-B35:01	0.033	0.012	-0.31	-0.005	50	HLA-B39:01	0.184	0.303	-0.31	0.154	15	HLA-B40:01	0.117	0.117	-0.31	0.074	20	HLA-B58:01	0.051	0.009	-0.31	0.008	50	0
4	KTKATKMKAILV	Sequence	HLA-B07:02	0.087	0.032	-0.195	0.05	50	HLA-B15:01	0.114	0.094	-0.195	0.08	50	HLA-B27:05	0.085	0.008	-0.195	0.045	50	HLA-B35:01	0.025	0.009	-0.195	0	50	HLA-B39:01	0.056	0.012	-0.195	0.024	50	HLA-B40:01	0.06	0.007	-0.195	0.026	50	HLA-B58:01	0.183	0.081	-0.195	0.129	15	0
5	TKATKMKAILVV	Sequence	HLA-B07:02	0.074	0.044	-0.181	0.044	50	HLA-B15:01	0.086	0.004	-0.181	0.046	50	HLA-B27:05	0.096	0.023	-0.181	0.057	50	HLA-B35:01	0.043	0.026	-0.181	0.018	50	HLA-B39:01	0.283	0.501	-0.181	0.271	4	HLA-B40:01	0.07	0.018	-0.181	0.037	50	HLA-B58:01	0.051	0.006	-0.181	0.021	50	0
6	KATKMKAILVVL	Sequence	HLA-B07:02	0.299	0.225	-0.272	0.23	4	HLA-B15:01	0.155	0.084	-0.272	0.101	32	HLA-B27:05	0.091	0.006	-0.272	0.041	50	HLA-B35:01	0.141	0.144	-0.272	0.1	32	HLA-B39:01	0.171	0.049	-0.272	0.107	20	HLA-B40:01	0.115	0.048	-0.272	0.066	32	HLA-B58:01	0.447	0.644	-0.272	0.407	2	1
7	ATKMKAILVVLL	Sequence	HLA-B07:02	0.113	0.039	-0.246	0.065	32	HLA-B15:01	0.158	0.066	-0.246	0.103	32	HLA-B27:05	0.084	0.003	-0.246	0.038	50	HLA-B35:01	0.036	0.013	-0.246	0.004	50	HLA-B39:01	0.077	0.021	-0.246	0.036	50	HLA-B40:01	0.087	0.017	-0.246	0.042	50	HLA-B58:01	0.113	0.011	-0.246	0.061	50	0
8	TKMKAILVVLLY	Sequence	HLA-B07:02	0.061	0.008	-0.13	0.033	50	HLA-B15:01	0.329	0.167	-0.13	0.257	6	HLA-B27:05	0.22	0.158	-0.13	0.175	6	HLA-B35:01	0.284	0.15	-0.13	0.221	8	HLA-B39:01	0.113	0.035	-0.13	0.076	32	HLA-B40:01	0.062	0.008	-0.13	0.034	50	HLA-B58:01	0.131	0.027	-0.13	0.088	32	0
9	KMKAILVVLLYT	Sequence	HLA-B07:02	0.06	0.014	0.067	0.053	50	HLA-B15:01	0.188	0.121	0.067	0.165	15	HLA-B27:05	0.107	0.015	0.067	0.088	20	HLA-B35:01	0.03	0.008	0.067	0.03	50	HLA-B39:01	0.051	0.006	0.067	0.045	50	HLA-B40:01	0.057	0.006	0.067	0.05	50	HLA-B58:01	0.095	0.099	0.067	0.093	20	0
10	MKAILVVLLYTF	Sequence	HLA-B07:02	0.087	0.013	0.162	0.083	20	HLA-B15:01	0.322	0.051	0.162	0.263	6	HLA-B27:05	0.202	0.033	0.162	0.171	7	HLA-B35:01	0.334	0.216	0.162	0.298	5	HLA-B39:01	0.286	0.124	0.162	0.248	5	HLA-B40:01	0.117	0.096	0.162	0.118	8	HLA-B58:01	0.242	0.071	0.162	0.207	6	0
11	KAILVVLLYTFA	Sequence	HLA-B07:02	0.065	0.023	0.148	0.067	32	HLA-B15:01	0.12	0.005	0.148	0.104	32	HLA-B27:05	0.086	0.006	0.148	0.079	32	HLA-B35:01	0.074	0.024	0.148	0.073	50	HLA-B39:01	0.058	0.005	0.148	0.059	50	HLA-B40:01	0.061	0.006	0.148	0.061	32	HLA-B58:01	0.28	0.191	0.148	0.253	4	0
12	AILVVLLYTFAT	Sequence	HLA-B07:02	0.077	0.028	0.149	0.076	32	HLA-B15:01	0.083	0.005	0.149	0.077	50	HLA-B27:05	0.056	0.003	0.149	0.057	50	HLA-B35:01	0.054	0.015	0.149	0.057	50	HLA-B39:01	0.06	0.015	0.149	0.062	50	HLA-B40:01	0.053	0.007	0.149	0.055	50	HLA-B58:01	0.055	0.01	0.149	0.057	50	0
13	ILVVLLYTFATA	Sequence	HLA-B07:02	0.065	0.007	0.146	0.064	32	HLA-B15:01	0.244	0.076	0.146	0.207	8	HLA-B27:05	0.065	0.001	0.146	0.063	50	HLA-B35:01	0.072	0.017	0.146	0.071	50	HLA-B39:01	0.068	0.008	0.146	0.066	50	HLA-B40:01	0.054	0.005	0.146	0.055	50	HLA-B58:01	0.069	0.017	0.146	0.068	32	0
14	LVVLLYTFATAN	Sequence	HLA-B07:02	0.056	0.028	0.121	0.058	50	HLA-B15:01	0.089	0.032	0.121	0.083	32	HLA-B27:05	0.046	0.001	0.121	0.046	50	HLA-B35:01	0.116	0.041	0.121	0.104	32	HLA-B39:01	0.05	0.008	0.121	0.05	50	HLA-B40:01	0.045	0.007	0.121	0.047	50	HLA-B58:01	0.051	0.008	0.121	0.051	50	0
15	VVLLYTFATANA	Sequence	HLA-B07:02	0.098	0.019	0.109	0.086	20	HLA-B15:01	0.103	0.005	0.109	0.088	32	HLA-B27:05	0.059	0.002	0.109	0.055	50	HLA-B35:01	0.079	0.027	0.109	0.074	50	HLA-B39:01	0.06	0.006	0.109	0.056	50	HLA-B40:01	0.048	0.003	0.109	0.047	50	HLA-B58:01	0.064	0.06	0.109	0.068	32	0
16	VLLYTFATANAD	Sequence	HLA-B07:02	0.049	0.008	0.141	0.052	50	HLA-B15:01	0.087	0.055	0.141	0.087	32	HLA-B27:05	0.044	0.002	0.141	0.047	50	HLA-B35:01	0.041	0.011	0.141	0.046	50	HLA-B39:01	0.054	0.012	0.141	0.056	50	HLA-B40:01	0.042	0.004	0.141	0.046	50	HLA-B58:01	0.043	0.009	0.141	0.047	50	0
17	LLYTFATANADT	Sequence	HLA-B07:02	0.064	0.009	0.189	0.068	32	HLA-B15:01	0.133	0.078	0.189	0.13	20	HLA-B27:05	0.056	0.002	0.189	0.061	50	HLA-B35:01	0.065	0.013	0.189	0.069	50	HLA-B39:01	0.061	0.011	0.189	0.066	50	HLA-B40:01	0.05	0.004	0.189	0.057	50	HLA-B58:01	0.052	0.008	0.189	0.059	50	0
18	LYTFATANADTL	Sequence	HLA-B07:02	0.097	0.03	0.219	0.098	15	HLA-B15:01	0.103	0.007	0.219	0.099	32	HLA-B27:05	0.074	0.001	0.219	0.077	32	HLA-B35:01	0.143	0.023	0.219	0.131	20	HLA-B39:01	0.171	0.091	0.219	0.163	10	HLA-B40:01	0.105	0.032	0.219	0.105	10	HLA-B58:01	0.103	0.022	0.219	0.102	20	0
19	YTFATANADTLC	Sequence	HLA-B07:02	0.068	0.013	0.155	0.068	32	HLA-B15:01	0.148	0.068	0.155	0.136	20	HLA-B27:05	0.073	0.014	0.155	0.072	32	HLA-B35:01	0.161	0.059	0.155	0.144	15	HLA-B39:01	0.133	0.063	0.155	0.124	15	HLA-B40:01	0.082	0.01	0.155	0.078	20	HLA-B58:01	0.18	0.108	0.155	0.166	8	0
20	TFATANADTLCI	Sequence	HLA-B07:02	0.068	0.019	0.08	0.061	32	HLA-B15:01	0.095	0.004	0.08	0.079	50	HLA-B27:05	0.058	0.005	0.08	0.052	50	HLA-B35:01	0.119	0.029	0.08	0.101	32	HLA-B39:01	0.123	0.051	0.08	0.107	20	HLA-B40:01	0.069	0.013	0.08	0.061	32	HLA-B58:01	0.095	0.012	0.08	0.08	32	0
21	FATANADTLCIG	Sequence	HLA-B07:02	0.052	0.017	0.115	0.053	50	HLA-B15:01	0.084	0.007	0.115	0.075	50	HLA-B27:05	0.05	0.002	0.115	0.049	50	HLA-B35:01	0.319	0.233	0.115	0.285	5	HLA-B39:01	0.102	0.068	0.115	0.098	32	HLA-B40:01	0.05	0.007	0.115	0.05	50	HLA-B58:01	0.102	0.025	0.115	0.091	20	0
22	ATANADTLCIGY	Sequence	HLA-B07:02	0.067	0.008	0.122	0.063	32	HLA-B15:01	0.51	0.711	0.122	0.503	1	HLA-B27:05	0.084	0.005	0.122	0.075	32	HLA-B35:01	0.309	0.086	0.122	0.255	6	HLA-B39:01	0.05	0.005	0.122	0.05	50	HLA-B40:01	0.066	0.006	0.122	0.062	32	HLA-B58:01	0.28	0.183	0.122	0.249	5	1
23	TANADTLCIGYH	Sequence	HLA-B07:02	0.059	0.013	0.116	0.057	50	HLA-B15:01	0.115	0.073	0.116	0.108	32	HLA-B27:05	0.058	0.01	0.116	0.056	50	HLA-B35:01	0.314	0.214	0.116	0.278	5	HLA-B39:01	0.053	0.01	0.116	0.052	50	HLA-B40:01	0.046	0.009	0.116	0.047	50	HLA-B58:01	0.117	0.097	0.116	0.114	15	0
24	ANADTLCIGYHA	Sequence	HLA-B07:02	0.054	0.028	0.113	0.056	50	HLA-B15:01	0.113	0.005	0.113	0.096	32	HLA-B27:05	0.06	0.004	0.113	0.056	50	HLA-B35:01	0.034	0.014	0.113	0.039	50	HLA-B39:01	0.065	0.035	0.113	0.065	50	HLA-B40:01	0.054	0.013	0.113	0.053	50	HLA-B58:01	0.049	0.016	0.113	0.05	50	0
25	NADTLCIGYHAN	Sequence	HLA-B07:02	0.046	0.007	0.117	0.047	50	HLA-B15:01	0.048	0.001	0.117	0.047	50	HLA-B27:05	0.036	0.002	0.117	0.039	50	HLA-B35:01	0.146	0.104	0.117	0.136	20	HLA-B39:01	0.106	0.025	0.117	0.094	32	HLA-B40:01	0.039	0.004	0.117	0.041	50	HLA-B58:01	0.04	0.011	0.117	0.043	50	0
26	ADTLCIGYHANN	Sequence	HLA-B07:02	0.038	0.007	0.079	0.037	50	HLA-B15:01	0.049	0.002	0.079	0.044	50	HLA-B27:05	0.037	0.002	0.079	0.036	50	HLA-B35:01	0.014	0.008	0.079	0.02	50	HLA-B39:01	0.04	0.007	0.079	0.039	50	HLA-B40:01	0.036	0.012	0.079	0.036	50	HLA-B58:01	0.036	0.006	0.079	0.035	50	0
27	DTLCIGYHANNS	Sequence	HLA-B07:02	0.04	0.004	0.077	0.038	50	HLA-B15:01	0.05	0.001	0.077	0.045	50	HLA-B27:05	0.037	0.004	0.077	0.036	50	HLA-B35:01	0.035	0.012	0.077	0.036	50	HLA-B39:01	0.048	0.006	0.077	0.044	50	HLA-B40:01	0.033	0.004	0.077	0.033	50	HLA-B58:01	0.04	0.038	0.077	0.043	50	0
28	TLCIGYHANNST	Sequence	HLA-B07:02	0.054	0.011	0.058	0.048	50	HLA-B15:01	0.093	0.021	0.058	0.078	50	HLA-B27:05	0.041	0.002	0.058	0.036	50	HLA-B35:01	0.037	0.011	0.058	0.035	50	HLA-B39:01	0.066	0.018	0.058	0.058	50	HLA-B40:01	0.049	0.005	0.058	0.043	50	HLA-B58:01	0.04	0.006	0.058	0.036	50	0
29	LCIGYHANNSTD	Sequence	HLA-B07:02	0.042	0.011	0.022	0.035	50	HLA-B15:01	0.058	0.012	0.022	0.047	50	HLA-B27:05	0.035	0.002	0.022	0.028	50	HLA-B35:01	0.037	0.017	0.022	0.032	50	HLA-B39:01	0.047	0.01	0.022	0.039	50	HLA-B40:01	0.041	0.009	0.022	0.034	50	HLA-B58:01	0.048	0.021	0.022	0.041	50	0
30	CIGYHANNSTDT	Sequence	HLA-B07:02	0.052	0.012	-0.004	0.04	50	HLA-B15:01	0.063	0.006	-0.004	0.047	50	HLA-B27:05	0.034	0.001	-0.004	0.025	50	HLA-B35:01	0.032	0.007	-0.004	0.024	50	HLA-B39:01	0.045	0.005	-0.004	0.034	50	HLA-B40:01	0.036	0.005	-0.004	0.027	50	HLA-B58:01	0.042	0.007	-0.004	0.032	50	0
31	IGYHANNSTDTV	Sequence	HLA-B07:02	0.076	0.023	0.025	0.062	32	HLA-B15:01	0.122	0.018	0.025	0.096	32	HLA-B27:05	0.06	0.002	0.025	0.047	50	HLA-B35:01	0.118	0.038	0.025	0.096	32	HLA-B39:01	0.106	0.064	0.025	0.091	32	HLA-B40:01	0.07	0.007	0.025	0.055	50	HLA-B58:01	0.14	0.015	0.025	0.109	15	0
32	GYHANNSTDTVD	Sequence	HLA-B07:02	0.043	0.006	0.031	0.036	50	HLA-B15:01	0.051	0.006	0.031	0.042	50	HLA-B27:05	0.043	0.005	0.031	0.036	50	HLA-B35:01	0.021	0.008	0.031	0.02	50	HLA-B39:01	0.045	0.016	0.031	0.039	50	HLA-B40:01	0.041	0.014	0.031	0.036	50	HLA-B58:01	0.04	0.008	0.031	0.034	50	0
33	YHANNSTDTVDT	Sequence	HLA-B07:02	0.057	0.009	0.004	0.044	50	HLA-B15:01	0.057	0.006	0.004	0.044	50	HLA-B27:05	0.057	0.005	0.004	0.043	50	HLA-B35:01	0.061	0.023	0.004	0.049	50	HLA-B39:01	0.27	0.219	0.004	0.235	5	HLA-B40:01	0.05	0.006	0.004	0.038	50	HLA-B58:01	0.046	0.008	0.004	0.036	50	0
34	HANNSTDTVDTV	Sequence	HLA-B07:02	0.131	0.053	-0.02	0.103	15	HLA-B15:01	0.121	0.02	-0.02	0.091	32	HLA-B27:05	0.069	0.003	-0.02	0.05	50	HLA-B35:01	0.397	0.163	-0.02	0.318	4	HLA-B39:01	0.252	0.089	-0.02	0.199	7	HLA-B40:01	0.088	0.013	-0.02	0.065	32	HLA-B58:01	0.195	0.101	-0.02	0.158	9	0
35	ANNSTDTVDTVL	Sequence	HLA-B07:02	0.103	0.032	-0.018	0.08	20	HLA-B15:01	0.176	0.131	-0.018	0.149	15	HLA-B27:05	0.057	0.007	-0.018	0.042	50	HLA-B35:01	0.097	0.03	-0.018	0.075	50	HLA-B39:01	0.197	0.178	-0.018	0.172	9	HLA-B40:01	0.109	0.093	-0.018	0.094	15	HLA-B58:01	0.083	0.047	-0.018	0.067	32	0
36	NNSTDTVDTVLE	Sequence	HLA-B07:02	0.039	0.004	0.076	0.037	50	HLA-B15:01	0.049	0.001	0.076	0.044	50	HLA-B27:05	0.037	0.002	0.076	0.035	50	HLA-B35:01	0.037	0.03	0.076	0.04	50	HLA-B39:01	0.049	0.017	0.076	0.047	50	HLA-B40:01	0.034	0.007	0.076	0.034	50	HLA-B58:01	0.038	0.008	0.076	0.037	50	0
37	NSTDTVDTVLEK	Sequence	HLA-B07:02	0.041	0.005	0.164	0.048	50	HLA-B15:01	0.061	0.001	0.164	0.062	50	HLA-B27:05	0.065	0.007	0.164	0.066	50	HLA-B35:01	0.073	0.02	0.164	0.074	50	HLA-B39:01	0.055	0.007	0.164	0.058	50	HLA-B40:01	0.038	0.003	0.164	0.045	50	HLA-B58:01	0.065	0.01	0.164	0.066	32	0
38	STDTVDTVLEKN	Sequence	HLA-B07:02	0.039	0.004	0.058	0.035	50	HLA-B15:01	0.049	0.001	0.058	0.042	50	HLA-B27:05	0.034	0.001	0.058	0.031	50	HLA-B35:01	0.025	0.01	0.058	0.026	50	HLA-B39:01	0.042	0.006	0.058	0.038	50	HLA-B40:01	0.036	0.005	0.058	0.033	50	HLA-B58:01	0.055	0.024	0.058	0.05	50	0
39	TDTVDTVLEKNV	Sequence	HLA-B07:02	0.041	0.007	0.016	0.033	50	HLA-B15:01	0.05	0.002	0.016	0.039	50	HLA-B27:05	0.042	0.002	0.016	0.033	50	HLA-B35:01	0.025	0.016	0.016	0.023	50	HLA-B39:01	0.058	0.015	0.016	0.047	50	HLA-B40:01	0.049	0.077	0.016	0.05	50	HLA-B58:01	0.04	0.005	0.016	0.032	50	0
40	DTVDTVLEKNVT	Sequence	HLA-B07:02	0.045	0.005	0.029	0.037	50	HLA-B15:01	0.059	0.002	0.029	0.047	50	HLA-B27:05	0.033	0.002	0.029	0.028	50	HLA-B35:01	0.076	0.026	0.029	0.063	50	HLA-B39:01	0.059	0.014	0.029	0.049	50	HLA-B40:01	0.035	0.004	0.029	0.029	50	HLA-B58:01	0.041	0.017	0.029	0.036	50	0
41	TVDTVLEKNVTV	Sequence	HLA-B07:02	0.072	0.04	0.054	0.065	32	HLA-B15:01	0.063	0.002	0.054	0.052	50	HLA-B27:05	0.046	0.001	0.054	0.04	50	HLA-B35:01	0.084	0.02	0.054	0.071	50	HLA-B39:01	0.138	0.073	0.054	0.119	20	HLA-B40:01	0.07	0.009	0.054	0.059	50	HLA-B58:01	0.075	0.007	0.054	0.062	50	0
42	VDTVLEKNVTVT	Sequence	HLA-B07:02	0.04	0.006	0.049	0.035	50	HLA-B15:01	0.057	0.003	0.049	0.048	50	HLA-B27:05	0.04	0.002	0.049	0.035	50	HLA-B35:01	0.025	0.016	0.049	0.026	50	HLA-B39:01	0.051	0.007	0.049	0.044	50	HLA-B40:01	0.04	0.019	0.049	0.038	50	HLA-B58:01	0.038	0.007	0.049	0.034	50	0
43	DTVLEKNVTVTH	Sequence	HLA-B07:02	0.044	0.006	0.043	0.038	50	HLA-B15:01	0.067	0.007	0.043	0.055	50	HLA-B27:05	0.043	0.004	0.043	0.037	50	HLA-B35:01	0.137	0.034	0.043	0.111	32	HLA-B39:01	0.047	0.015	0.043	0.041	50	HLA-B40:01	0.037	0.006	0.043	0.033	50	HLA-B58:01	0.058	0.028	0.043	0.052	50	0
44	TVLEKNVTVTHS	Sequence	HLA-B07:02	0.05	0.016	0.029	0.042	50	HLA-B15:01	0.07	0.006	0.029	0.056	50	HLA-B27:05	0.045	0.003	0.029	0.037	50	HLA-B35:01	0.054	0.019	0.029	0.046	50	HLA-B39:01	0.052	0.011	0.029	0.043	50	HLA-B40:01	0.04	0.004	0.029	0.033	50	HLA-B58:01	0.05	0.009	0.029	0.041	50	0
45	VLEKNVTVTHSV	Sequence	HLA-B07:02	0.1	0.044	-0.142	0.067	32	HLA-B15:01	0.104	0.014	-0.142	0.065	50	HLA-B27:05	0.058	0.001	-0.142	0.029	50	HLA-B35:01	0.048	0.008	-0.142	0.023	50	HLA-B39:01	0.113	0.022	-0.142	0.073	50	HLA-B40:01	0.068	0.008	-0.142	0.037	50	HLA-B58:01	0.06	0.007	-0.142	0.031	50	0
46	LEKNVTVTHSVN	Sequence	HLA-B07:02	0.039	0.01	-0.053	0.025	50	HLA-B15:01	0.097	0.093	-0.053	0.081	32	HLA-B27:05	0.042	0.002	-0.053	0.026	50	HLA-B35:01	0.023	0.013	-0.053	0.014	50	HLA-B39:01	0.048	0.007	-0.053	0.031	50	HLA-B40:01	0.106	0.261	-0.053	0.115	9	HLA-B58:01	0.04	0.009	-0.053	0.026	50	0
47	EKNVTVTHSVNL	Sequence	HLA-B07:02	0.06	0.01	0.05	0.051	50	HLA-B15:01	0.077	0.004	0.05	0.063	50	HLA-B27:05	0.08	0.009	0.05	0.066	50	HLA-B35:01	0.061	0.014	0.05	0.052	50	HLA-B39:01	0.35	0.296	0.05	0.311	3	HLA-B40:01	0.076	0.034	0.05	0.067	32	HLA-B58:01	0.05	0.01	0.05	0.044	50	0
48	KNVTVTHSVNLL	Sequence	HLA-B07:02	0.093	0.036	0.046	0.079	20	HLA-B15:01	0.112	0.051	0.046	0.096	32	HLA-B27:05	0.097	0.017	0.046	0.079	32	HLA-B35:01	0.056	0.03	0.046	0.051	50	HLA-B39:01	0.17	0.111	0.046	0.148	15	HLA-B40:01	0.1	0.047	0.046	0.086	15	HLA-B58:01	0.208	0.428	0.046	0.227	5	0
49	NVTVTHSVNLLE	Sequence	HLA-B07:02	0.053	0.007	0.016	0.042	50	HLA-B15:01	0.057	0.002	0.016	0.044	50	HLA-B27:05	0.044	0.001	0.016	0.034	50	HLA-B35:01	0.075	0.036	0.016	0.063	50	HLA-B39:01	0.054	0.006	0.016	0.043	50	HLA-B40:01	0.043	0.005	0.016	0.034	50	HLA-B58:01	0.048	0.008	0.016	0.038	50	0
50	VTVTHSVNLLED	Sequence	HLA-B07:02	0.041	0.006	0.042	0.036	50	HLA-B15:01	0.066	0.03	0.042	0.058	50	HLA-B27:05	0.036	0.002	0.042	0.031	50	HLA-B35:01	0.033	0.018	0.042	0.032	50	HLA-B39:01	0.043	0.005	0.042	0.037	50	HLA-B40:01	0.038	0.005	0.042	0.033	50	HLA-B58:01	0.067	0.129	0.042	0.074	32	0
51	TVTHSVNLLEDK	Sequence	HLA-B07:02	0.043	0.006	0.006	0.033	50	HLA-B15:01	0.057	0.002	0.006	0.043	50	HLA-B27:05	0.052	0.003	0.006	0.04	50	HLA-B35:01	0.029	0.018	0.006	0.025	50	HLA-B39:01	0.042	0.005	0.006	0.032	50	HLA-B40:01	0.041	0.003	0.006	0.031	50	HLA-B58:01	0.051	0.005	0.006	0.039	50	0
52	VTHSVNLLEDKH	Sequence	HLA-B07:02	0.046	0.005	-0.16	0.019	50	HLA-B15:01	0.091	0.091	-0.16	0.066	50	HLA-B27:05	0.058	0.009	-0.16	0.028	50	HLA-B35:01	0.082	0.024	-0.16	0.049	50	HLA-B39:01	0.045	0.007	-0.16	0.018	50	HLA-B40:01	0.044	0.005	-0.16	0.017	50	HLA-B58:01	0.133	0.046	-0.16	0.09	20	0
53	THSVNLLEDKHN	Sequence	HLA-B07:02	0.035	0.005	-0.086	0.018	50	HLA-B15:01	0.046	0.001	-0.086	0.026	50	HLA-B27:05	0.038	0.002	-0.086	0.02	50	HLA-B35:01	0.018	0.01	-0.086	0.006	50	HLA-B39:01	0.074	0.023	-0.086	0.05	50	HLA-B40:01	0.03	0.007	-0.086	0.015	50	HLA-B58:01	0.04	0.007	-0.086	0.022	50	0
54	HSVNLLEDKHNG	Sequence	HLA-B07:02	0.039	0.003	-0.037	0.026	50	HLA-B15:01	0.09	0.006	-0.037	0.064	50	HLA-B27:05	0.049	0.004	-0.037	0.033	50	HLA-B35:01	0.053	0.034	-0.037	0.041	50	HLA-B39:01	0.052	0.009	-0.037	0.036	50	HLA-B40:01	0.037	0.006	-0.037	0.025	50	HLA-B58:01	0.104	0.117	-0.037	0.092	20	0
55	SVNLLEDKHNGK	Sequence	HLA-B07:02	0.05	0.006	-0.024	0.036	50	HLA-B15:01	0.067	0.001	-0.024	0.047	50	HLA-B27:05	0.069	0.008	-0.024	0.05	50	HLA-B35:01	0.032	0.007	-0.024	0.022	50	HLA-B39:01	0.044	0.004	-0.024	0.031	50	HLA-B40:01	0.043	0.003	-0.024	0.03	50	HLA-B58:01	0.049	0.003	-0.024	0.034	50	0
56	VNLLEDKHNGKL	Sequence	HLA-B07:02	0.057	0.013	-0.11	0.033	50	HLA-B15:01	0.061	0.006	-0.11	0.035	50	HLA-B27:05	0.056	0.004	-0.11	0.031	50	HLA-B35:01	0.037	0.014	-0.11	0.019	50	HLA-B39:01	0.077	0.023	-0.11	0.05	50	HLA-B40:01	0.056	0.015	-0.11	0.033	50	HLA-B58:01	0.051	0.012	-0.11	0.029	50	0
57	NLLEDKHNGKLC	Sequence	HLA-B07:02	0.043	0.007	-0.106	0.022	50	HLA-B15:01	0.055	0.002	-0.106	0.03	50	HLA-B27:05	0.046	0.003	-0.106	0.024	50	HLA-B35:01	0.036	0.009	-0.106	0.017	50	HLA-B39:01	0.059	0.01	-0.106	0.035	50	HLA-B40:01	0.04	0.004	-0.106	0.02	50	HLA-B58:01	0.039	0.005	-0.106	0.019	50	0
58	LLEDKHNGKLCK	Sequence	HLA-B07:02	0.042	0.007	-0.196	0.013	50	HLA-B15:01	0.065	0.002	-0.196	0.029	50	HLA-B27:05	0.058	0.003	-0.196	0.024	50	HLA-B35:01	0.032	0.006	-0.196	0.005	50	HLA-B39:01	0.048	0.005	-0.196	0.017	50	HLA-B40:01	0.043	0.004	-0.196	0.013	50	HLA-B58:01	0.042	0.003	-0.196	0.012	50	0
59	LEDKHNGKLCKL	Sequence	HLA-B07:02	0.055	0.012	-0.372	0.005	50	HLA-B15:01	0.074	0.003	-0.372	0.018	50	HLA-B27:05	0.053	0.001	-0.372	0.002	50	HLA-B35:01	0.052	0.009	-0.372	0.003	50	HLA-B39:01	0.173	0.026	-0.372	0.095	32	HLA-B40:01	0.497	0.627	-0.372	0.431	1.5	HLA-B58:01	0.054	0.007	-0.372	0.004	50	1
60	EDKHNGKLCKLR	Sequence	HLA-B07:02	0.035	0.004	-0.285	-0.002	50	HLA-B15:01	0.045	0.001	-0.285	0.005	50	HLA-B27:05	0.046	0.002	-0.285	0.006	50	HLA-B35:01	0.014	0.007	-0.285	-0.017	50	HLA-B39:01	0.04	0.005	-0.285	0.002	50	HLA-B40:01	0.026	0.003	-0.285	-0.009	50	HLA-B58:01	0.034	0.003	-0.285	-0.003	50	0
61	DKHNGKLCKLRG	Sequence	HLA-B07:02	0.036	0.004	-0.185	0.009	50	HLA-B15:01	0.046	0.001	-0.185	0.016	50	HLA-B27:05	0.046	0.024	-0.185	0.019	50	HLA-B35:01	0.021	0.009	-0.185	-0.002	50	HLA-B39:01	0.056	0.019	-0.185	0.026	50	HLA-B40:01	0.025	0.005	-0.185	0.001	50	HLA-B58:01	0.036	0.005	-0.185	0.009	50	0
62	KHNGKLCKLRGV	Sequence	HLA-B07:02	0.057	0.008	-0.194	0.024	50	HLA-B15:01	0.057	0.004	-0.194	0.023	50	HLA-B27:05	0.092	0.008	-0.194	0.05	50	HLA-B35:01	0.017	0.005	-0.194	-0.006	50	HLA-B39:01	0.152	0.042	-0.194	0.1	32	HLA-B40:01	0.059	0.006	-0.194	0.025	50	HLA-B58:01	0.054	0.014	-0.194	0.023	50	0
63	HNGKLCKLRGVA	Sequence	HLA-B07:02	0.069	0.006	-0.24	0.028	50	HLA-B15:01	0.072	0.001	-0.24	0.029	50	HLA-B27:05	0.054	0.002	-0.24	0.016	50	HLA-B35:01	0.028	0.008	-0.24	-0.002	50	HLA-B39:01	0.072	0.016	-0.24	0.032	50	HLA-B40:01	0.041	0.006	-0.24	0.007	50	HLA-B58:01	0.039	0.008	-0.24	0.006	50	0
64	NGKLCKLRGVAP	Sequence	HLA-B07:02	0.048	0.008	-0.141	0.023	50	HLA-B15:01	0.052	0.002	-0.141	0.025	50	HLA-B27:05	0.04	0.002	-0.141	0.016	50	HLA-B35:01	0.023	0.011	-0.141	0.005	50	HLA-B39:01	0.052	0.018	-0.141	0.027	50	HLA-B40:01	0.033	0.003	-0.141	0.011	50	HLA-B58:01	0.036	0.003	-0.141	0.013	50	0
65	GKLCKLRGVAPL	Sequence	HLA-B07:02	0.086	0.03	-0.12	0.056	50	HLA-B15:01	0.104	0.024	-0.12	0.069	50	HLA-B27:05	0.218	0.152	-0.12	0.174	6	HLA-B35:01	0.039	0.015	-0.12	0.019	50	HLA-B39:01	0.3	0.331	-0.12	0.263	4	HLA-B40:01	0.159	0.091	-0.12	0.12	8	HLA-B58:01	0.048	0.006	-0.12	0.024	50	0
66	KLCKLRGVAPLH	Sequence	HLA-B07:02	0.049	0.013	-0.142	0.024	50	HLA-B15:01	0.156	0.209	-0.142	0.135	20	HLA-B27:05	0.098	0.006	-0.142	0.059	50	HLA-B35:01	0.04	0.011	-0.142	0.017	50	HLA-B39:01	0.045	0.005	-0.142	0.02	50	HLA-B40:01	0.049	0.004	-0.142	0.023	50	HLA-B58:01	0.077	0.069	-0.142	0.054	50	0
67	LCKLRGVAPLHL	Sequence	HLA-B07:02	0.094	0.118	0.01	0.089	20	HLA-B15:01	0.107	0.026	0.01	0.084	32	HLA-B27:05	0.055	0.002	0.01	0.042	50	HLA-B35:01	0.037	0.015	0.01	0.031	50	HLA-B39:01	0.065	0.026	0.01	0.053	50	HLA-B40:01	0.06	0.015	0.01	0.048	50	HLA-B58:01	0.068	0.02	0.01	0.055	50	0
68	CKLRGVAPLHLG	Sequence	HLA-B07:02	0.038	0.005	0.102	0.039	50	HLA-B15:01	0.058	0.002	0.102	0.053	50	HLA-B27:05	0.081	0.009	0.102	0.072	32	HLA-B35:01	0.03	0.018	0.102	0.035	50	HLA-B39:01	0.067	0.02	0.102	0.063	50	HLA-B40:01	0.037	0.007	0.102	0.039	50	HLA-B58:01	0.044	0.012	0.102	0.045	50	0
69	KLRGVAPLHLGK	Sequence	HLA-B07:02	0.069	0.015	0.106	0.064	32	HLA-B15:01	0.113	0.011	0.106	0.096	32	HLA-B27:05	0.183	0.015	0.106	0.148	8	HLA-B35:01	0.027	0.005	0.106	0.031	50	HLA-B39:01	0.045	0.004	0.106	0.045	50	HLA-B40:01	0.047	0.003	0.106	0.046	50	HLA-B58:01	0.061	0.007	0.106	0.057	50	0
70	LRGVAPLHLGKC	Sequence	HLA-B07:02	0.042	0.005	-0.017	0.03	50	HLA-B15:01	0.051	0.001	-0.017	0.036	50	HLA-B27:05	0.134	0.019	-0.017	0.1	20	HLA-B35:01	0.014	0.006	-0.017	0.01	50	HLA-B39:01	0.058	0.02	-0.017	0.044	50	HLA-B40:01	0.036	0.01	-0.017	0.027	50	HLA-B58:01	0.043	0.005	-0.017	0.031	50	0
71	RGVAPLHLGKCN	Sequence	HLA-B07:02	0.041	0.01	-0.088	0.023	50	HLA-B15:01	0.056	0.008	-0.088	0.034	50	HLA-B27:05	0.057	0.009	-0.088	0.035	50	HLA-B35:01	0.025	0.017	-0.088	0.012	50	HLA-B39:01	0.042	0.006	-0.088	0.023	50	HLA-B40:01	0.036	0.011	-0.088	0.02	50	HLA-B58:01	0.056	0.039	-0.088	0.039	50	0
72	GVAPLHLGKCNI	Sequence	HLA-B07:02	0.117	0.07	-0.114	0.086	20	HLA-B15:01	0.14	0.022	-0.114	0.096	32	HLA-B27:05	0.079	0.001	-0.114	0.047	50	HLA-B35:01	0.046	0.02	-0.114	0.026	50	HLA-B39:01	0.074	0.008	-0.114	0.045	50	HLA-B40:01	0.078	0.011	-0.114	0.048	50	HLA-B58:01	0.164	0.018	-0.114	0.113	15	0
73	VAPLHLGKCNIA	Sequence	HLA-B07:02	0.056	0.009	-0.037	0.039	50	HLA-B15:01	0.072	0.002	-0.037	0.05	50	HLA-B27:05	0.036	0.002	-0.037	0.023	50	HLA-B35:01	0.041	0.021	-0.037	0.03	50	HLA-B39:01	0.05	0.007	-0.037	0.034	50	HLA-B40:01	0.041	0.004	-0.037	0.027	50	HLA-B58:01	0.039	0.007	-0.037	0.026	50	0
74	APLHLGKCNIAG	Sequence	HLA-B07:02	0.216	0.25	0.004	0.2	4	HLA-B15:01	0.055	0.001	0.004	0.041	50	HLA-B27:05	0.041	0.002	0.004	0.031	50	HLA-B35:01	0.265	0.065	0.004	0.207	9	HLA-B39:01	0.083	0.043	0.004	0.069	50	HLA-B40:01	0.036	0.003	0.004	0.028	50	HLA-B58:01	0.04	0.004	0.004	0.031	50	0
75	PLHLGKCNIAGW	Sequence	HLA-B07:02	0.045	0.005	-0.004	0.034	50	HLA-B15:01	0.079	0.015	-0.004	0.06	50	HLA-B27:05	0.046	0.002	-0.004	0.034	50	HLA-B35:01	0.028	0.007	-0.004	0.021	50	HLA-B39:01	0.045	0.005	-0.004	0.034	50	HLA-B40:01	0.043	0.004	-0.004	0.032	50	HLA-B58:01	0.121	0.072	-0.004	0.101	20	0
76	LHLGKCNIAGWI	Sequence	HLA-B07:02	0.053	0.005	0.058	0.046	50	HLA-B15:01	0.06	0.002	0.058	0.051	50	HLA-B27:05	0.081	0.003	0.058	0.066	50	HLA-B35:01	0.036	0.008	0.058	0.034	50	HLA-B39:01	0.225	0.086	0.058	0.186	8	HLA-B40:01	0.08	0.018	0.058	0.068	32	HLA-B58:01	0.061	0.012	0.058	0.053	50	0
77	HLGKCNIAGWIL	Sequence	HLA-B07:02	0.143	0.023	0.074	0.117	15	HLA-B15:01	0.169	0.038	0.074	0.139	15	HLA-B27:05	0.085	0.002	0.074	0.071	32	HLA-B35:01	0.124	0.016	0.074	0.102	32	HLA-B39:01	0.318	0.353	0.074	0.299	3	HLA-B40:01	0.103	0.013	0.074	0.086	15	HLA-B58:01	0.1	0.016	0.074	0.084	32	0
78	LGKCNIAGWILG	Sequence	HLA-B07:02	0.038	0.005	0.149	0.044	50	HLA-B15:01	0.079	0.007	0.149	0.074	50	HLA-B27:05	0.043	0.002	0.149	0.047	50	HLA-B35:01	0.03	0.03	0.149	0.042	50	HLA-B39:01	0.043	0.005	0.149	0.048	50	HLA-B40:01	0.036	0.005	0.149	0.042	50	HLA-B58:01	0.045	0.006	0.149	0.049	50	0
79	GKCNIAGWILGN	Sequence	HLA-B07:02	0.034	0.005	0.263	0.052	50	HLA-B15:01	0.051	0.002	0.263	0.064	50	HLA-B27:05	0.075	0.023	0.263	0.085	32	HLA-B35:01	0.012	0.009	0.263	0.037	50	HLA-B39:01	0.043	0.011	0.263	0.06	50	HLA-B40:01	0.039	0.019	0.263	0.058	50	HLA-B58:01	0.037	0.009	0.263	0.055	50	0
80	KCNIAGWILGNP	Sequence	HLA-B07:02	0.038	0.005	0.317	0.061	50	HLA-B15:01	0.056	0.002	0.317	0.073	50	HLA-B27:05	0.038	0.002	0.317	0.06	50	HLA-B35:01	0.018	0.008	0.317	0.046	50	HLA-B39:01	0.04	0.01	0.317	0.063	50	HLA-B40:01	0.041	0.014	0.317	0.064	32	HLA-B58:01	0.05	0.217	0.317	0.103	20	0
81	CNIAGWILGNPE	Sequence	HLA-B07:02	0.05	0.008	0.264	0.065	32	HLA-B15:01	0.07	0.004	0.264	0.079	50	HLA-B27:05	0.049	0.002	0.264	0.063	50	HLA-B35:01	0.063	0.017	0.264	0.076	50	HLA-B39:01	0.059	0.031	0.264	0.075	32	HLA-B40:01	0.049	0.015	0.264	0.065	32	HLA-B58:01	0.043	0.011	0.264	0.06	50	0
82	NIAGWILGNPEC	Sequence	HLA-B07:02	0.058	0.024	0.296	0.076	32	HLA-B15:01	0.073	0.007	0.296	0.085	32	HLA-B27:05	0.05	0.002	0.296	0.067	50	HLA-B35:01	0.069	0.016	0.296	0.083	32	HLA-B39:01	0.087	0.013	0.296	0.096	32	HLA-B40:01	0.048	0.004	0.296	0.066	32	HLA-B58:01	0.048	0.007	0.296	0.066	32	0
83	IAGWILGNPECE	Sequence	HLA-B07:02	0.041	0.006	0.315	0.063	32	HLA-B15:01	0.055	0.002	0.315	0.073	50	HLA-B27:05	0.037	0.001	0.315	0.059	50	HLA-B35:01	0.065	0.057	0.315	0.089	32	HLA-B39:01	0.043	0.006	0.315	0.064	50	HLA-B40:01	0.035	0.011	0.315	0.059	50	HLA-B58:01	0.059	0.07	0.315	0.086	32	0
84	AGWILGNPECES	Sequence	HLA-B07:02	0.048	0.006	0.25	0.061	32	HLA-B15:01	0.065	0.001	0.25	0.073	50	HLA-B27:05	0.046	0.002	0.25	0.059	50	HLA-B35:01	0.048	0.011	0.25	0.062	50	HLA-B39:01	0.044	0.008	0.25	0.059	50	HLA-B40:01	0.04	0.006	0.25	0.056	50	HLA-B58:01	0.052	0.006	0.25	0.064	50	0
85	GWILGNPECESL	Sequence	HLA-B07:02	0.062	0.032	0.041	0.055	50	HLA-B15:01	0.104	0.053	0.041	0.09	32	HLA-B27:05	0.08	0.006	0.041	0.064	50	HLA-B35:01	0.042	0.011	0.041	0.037	50	HLA-B39:01	0.093	0.032	0.041	0.078	32	HLA-B40:01	0.107	0.074	0.041	0.095	15	HLA-B58:01	0.057	0.008	0.041	0.048	50	0
86	WILGNPECESLS	Sequence	HLA-B07:02	0.052	0.009	-0.014	0.039	50	HLA-B15:01	0.061	0.003	-0.014	0.044	50	HLA-B27:05	0.056	0.003	-0.014	0.041	50	HLA-B35:01	0.083	0.022	-0.014	0.064	50	HLA-B39:01	0.057	0.013	-0.014	0.043	50	HLA-B40:01	0.042	0.004	-0.014	0.03	50	HLA-B58:01	0.05	0.006	-0.014	0.037	50	0
87	ILGNPECESLST	Sequence	HLA-B07:02	0.059	0.009	-0.101	0.035	50	HLA-B15:01	0.111	0.028	-0.101	0.077	50	HLA-B27:05	0.042	0.001	-0.101	0.021	50	HLA-B35:01	0.034	0.008	-0.101	0.016	50	HLA-B39:01	0.051	0.005	-0.101	0.028	50	HLA-B40:01	0.044	0.004	-0.101	0.023	50	HLA-B58:01	0.052	0.021	-0.101	0.032	50	0
88	LGNPECESLSTA	Sequence	HLA-B07:02	0.05	0.01	-0.076	0.031	50	HLA-B15:01	0.12	0.016	-0.076	0.084	32	HLA-B27:05	0.042	0.001	-0.076	0.024	50	HLA-B35:01	0.091	0.052	-0.076	0.068	50	HLA-B39:01	0.059	0.008	-0.076	0.037	50	HLA-B40:01	0.042	0.008	-0.076	0.025	50	HLA-B58:01	0.074	0.047	-0.076	0.055	50	0
89	GNPECESLSTAS	Sequence	HLA-B07:02	0.046	0.005	-0.023	0.033	50	HLA-B15:01	0.055	0.002	-0.023	0.039	50	HLA-B27:05	0.038	0.003	-0.023	0.026	50	HLA-B35:01	0.023	0.007	-0.023	0.016	50	HLA-B39:01	0.043	0.011	-0.023	0.031	50	HLA-B40:01	0.035	0.006	-0.023	0.025	50	HLA-B58:01	0.037	0.003	-0.023	0.026	50	0
90	NPECESLSTASS	Sequence	HLA-B07:02	0.126	0.188	-0.141	0.109	15	HLA-B15:01	0.048	0.001	-0.141	0.022	50	HLA-B27:05	0.034	0.001	-0.141	0.011	50	HLA-B35:01	0.222	0.2	-0.141	0.182	15	HLA-B39:01	0.091	0.012	-0.141	0.055	50	HLA-B40:01	0.032	0.004	-0.141	0.01	50	HLA-B58:01	0.036	0.005	-0.141	0.013	50	0
91	PECESLSTASSW	Sequence	HLA-B07:02	0.037	0.006	-0.259	0.002	50	HLA-B15:01	0.069	0.008	-0.259	0.026	50	HLA-B27:05	0.039	0.002	-0.259	0.003	50	HLA-B35:01	0.025	0.016	-0.259	-0.005	50	HLA-B39:01	0.05	0.007	-0.259	0.012	50	HLA-B40:01	0.085	0.114	-0.259	0.055	50	HLA-B58:01	0.083	0.184	-0.259	0.065	50	0
92	ECESLSTASSWS	Sequence	HLA-B07:02	0.042	0.005	-0.22	0.01	50	HLA-B15:01	0.046	0.001	-0.22	0.012	50	HLA-B27:05	0.031	0.001	-0.22	0.001	50	HLA-B35:01	0.038	0.01	-0.22	0.008	50	HLA-B39:01	0.045	0.008	-0.22	0.013	50	HLA-B40:01	0.036	0.004	-0.22	0.005	50	HLA-B58:01	0.034	0.005	-0.22	0.004	50	0
93	CESLSTASSWSY	Sequence	HLA-B07:02	0.05	0.008	-0.238	0.014	50	HLA-B15:01	0.353	0.272	-0.238	0.281	5	HLA-B27:05	0.087	0.004	-0.238	0.041	50	HLA-B35:01	0.302	0.081	-0.238	0.213	8	HLA-B39:01	0.08	0.007	-0.238	0.037	50	HLA-B40:01	0.229	0.257	-0.238	0.187	4	HLA-B58:01	0.097	0.03	-0.238	0.053	50	0
94	ESLSTASSWSYI	Sequence	HLA-B07:02	0.067	0.007	-0.233	0.027	50	HLA-B15:01	0.105	0.003	-0.233	0.055	50	HLA-B27:05	0.065	0.003	-0.233	0.025	50	HLA-B35:01	0.119	0.021	-0.233	0.068	50	HLA-B39:01	0.127	0.022	-0.233	0.074	32	HLA-B40:01	0.062	0.007	-0.233	0.024	50	HLA-B58:01	0.274	0.1	-0.233	0.195	7	0
95	SLSTASSWSYIV	Sequence	HLA-B07:02	0.091	0.017	-0.07	0.063	32	HLA-B15:01	0.223	0.016	-0.07	0.161	15	HLA-B27:05	0.077	0.003	-0.07	0.05	50	HLA-B35:01	0.09	0.01	-0.07	0.061	50	HLA-B39:01	0.23	0.098	-0.07	0.179	8	HLA-B40:01	0.084	0.009	-0.07	0.057	50	HLA-B58:01	0.088	0.008	-0.07	0.059	50	0
96	LSTASSWSYIVE	Sequence	HLA-B07:02	0.045	0.006	-0.017	0.033	50	HLA-B15:01	0.101	0.011	-0.017	0.075	50	HLA-B27:05	0.046	0.002	-0.017	0.033	50	HLA-B35:01	0.119	0.12	-0.017	0.106	32	HLA-B39:01	0.06	0.012	-0.017	0.045	50	HLA-B40:01	0.054	0.019	-0.017	0.041	50	HLA-B58:01	0.149	0.18	-0.017	0.137	15	0
97	STASSWSYIVET	Sequence	HLA-B07:02	0.075	0.011	-0.07	0.05	50	HLA-B15:01	0.099	0.012	-0.07	0.068	50	HLA-B27:05	0.047	0.002	-0.07	0.028	50	HLA-B35:01	0.069	0.039	-0.07	0.05	50	HLA-B39:01	0.07	0.011	-0.07	0.047	50	HLA-B40:01	0.053	0.005	-0.07	0.033	50	HLA-B58:01	0.077	0.045	-0.07	0.057	50	0
98	TASSWSYIVETS	Sequence	HLA-B07:02	0.048	0.014	0.023	0.04	50	HLA-B15:01	0.071	0.008	0.023	0.056	50	HLA-B27:05	0.045	0.006	0.023	0.037	50	HLA-B35:01	0.191	0.129	0.023	0.164	15	HLA-B39:01	0.091	0.029	0.023	0.074	32	HLA-B40:01	0.046	0.007	0.023	0.037	50	HLA-B58:01	0.092	0.071	0.023	0.082	32	0
99	ASSWSYIVETSS	Sequence	HLA-B07:02	0.055	0.011	0.088	0.051	50	HLA-B15:01	0.098	0.013	0.088	0.083	32	HLA-B27:05	0.048	0.003	0.088	0.045	50	HLA-B35:01	0.072	0.021	0.088	0.065	50	HLA-B39:01	0.056	0.008	0.088	0.052	50	HLA-B40:01	0.058	0.018	0.088	0.055	50	HLA-B58:01	0.102	0.038	0.088	0.09	20	0
100	SSWSYIVETSSS	Sequence	HLA-B07:02	0.058	0.008	-0.101	0.034	50	HLA-B15:01	0.127	0.005	-0.101	0.085	32	HLA-B27:05	0.067	0.004	-0.101	0.04	50	HLA-B35:01	0.105	0.038	-0.101	0.074	50	HLA-B39:01	0.062	0.008	-0.101	0.037	50	HLA-B40:01	0.05	0.006	-0.101	0.028	50	HLA-B58:01	0.103	0.064	-0.101	0.076	32	0
101	SWSYIVETSSSD	Sequence	HLA-B07:02	0.039	0.015	-0.141	0.017	50	HLA-B15:01	0.06	0.012	-0.141	0.032	50	HLA-B27:05	0.041	0.003	-0.141	0.017	50	HLA-B35:01	0.022	0.017	-0.141	0.005	50	HLA-B39:01	0.048	0.01	-0.141	0.023	50	HLA-B40:01	0.039	0.012	-0.141	0.017	50	HLA-B58:01	0.042	0.01	-0.141	0.019	50	0
102	WSYIVETSSSDN	Sequence	HLA-B07:02	0.044	0.005	-0.028	0.031	50	HLA-B15:01	0.083	0.014	-0.028	0.061	50	HLA-B27:05	0.05	0.002	-0.028	0.035	50	HLA-B35:01	0.073	0.035	-0.028	0.057	50	HLA-B39:01	0.054	0.009	-0.028	0.039	50	HLA-B40:01	0.043	0.007	-0.028	0.03	50	HLA-B58:01	0.081	0.024	-0.028	0.061	50	0
103	SYIVETSSSDNG	Sequence	HLA-B07:02	0.042	0.005	-0.052	0.027	50	HLA-B15:01	0.062	0.002	-0.052	0.041	50	HLA-B27:05	0.04	0.001	-0.052	0.025	50	HLA-B35:01	0.028	0.008	-0.052	0.017	50	HLA-B39:01	0.047	0.006	-0.052	0.031	50	HLA-B40:01	0.033	0.006	-0.052	0.02	50	HLA-B58:01	0.042	0.009	-0.052	0.027	50	0
104	YIVETSSSDNGT	Sequence	HLA-B07:02	0.075	0.029	-0.076	0.053	50	HLA-B15:01	0.122	0.078	-0.076	0.095	32	HLA-B27:05	0.045	0.004	-0.076	0.026	50	HLA-B35:01	0.14	0.04	-0.076	0.102	32	HLA-B39:01	0.082	0.016	-0.076	0.056	50	HLA-B40:01	0.05	0.005	-0.076	0.03	50	HLA-B58:01	0.046	0.013	-0.076	0.029	50	0
105	IVETSSSDNGTC	Sequence	HLA-B07:02	0.067	0.06	-0.15	0.044	50	HLA-B15:01	0.068	0.005	-0.15	0.036	50	HLA-B27:05	0.036	0.001	-0.15	0.012	50	HLA-B35:01	0.06	0.018	-0.15	0.032	50	HLA-B39:01	0.051	0.008	-0.15	0.024	50	HLA-B40:01	0.046	0.006	-0.15	0.02	50	HLA-B58:01	0.046	0.009	-0.15	0.02	50	0
106	VETSSSDNGTCY	Sequence	HLA-B07:02	0.046	0.008	-0.293	0.006	50	HLA-B15:01	0.235	0.41	-0.293	0.21	8	HLA-B27:05	0.068	0.003	-0.293	0.022	50	HLA-B35:01	0.244	0.06	-0.293	0.161	15	HLA-B39:01	0.06	0.006	-0.293	0.016	50	HLA-B40:01	0.151	0.206	-0.293	0.115	9	HLA-B58:01	0.065	0.02	-0.293	0.022	50	0
107	ETSSSDNGTCYP	Sequence	HLA-B07:02	0.043	0.004	-0.292	0.003	50	HLA-B15:01	0.064	0.003	-0.292	0.019	50	HLA-B27:05	0.031	0.002	-0.292	-0.006	50	HLA-B35:01	0.035	0.017	-0.292	-0.001	50	HLA-B39:01	0.043	0.007	-0.292	0.004	50	HLA-B40:01	0.036	0.004	-0.292	-0.002	50	HLA-B58:01	0.051	0.063	-0.292	0.019	50	0
108	TSSSDNGTCYPG	Sequence	HLA-B07:02	0.043	0.006	-0.182	0.015	50	HLA-B15:01	0.125	0.028	-0.182	0.079	50	HLA-B27:05	0.041	0.007	-0.182	0.013	50	HLA-B35:01	0.108	0.036	-0.182	0.067	50	HLA-B39:01	0.081	0.038	-0.182	0.048	50	HLA-B40:01	0.041	0.01	-0.182	0.014	50	HLA-B58:01	0.084	0.057	-0.182	0.053	50	0
109	SSSDNGTCYPGD	Sequence	HLA-B07:02	0.038	0.01	-0.02	0.028	50	HLA-B15:01	0.063	0.011	-0.02	0.046	50	HLA-B27:05	0.035	0.002	-0.02	0.024	50	HLA-B35:01	0.034	0.016	-0.02	0.026	50	HLA-B39:01	0.044	0.008	-0.02	0.032	50	HLA-B40:01	0.044	0.006	-0.02	0.032	50	HLA-B58:01	0.052	0.021	-0.02	0.04	50	0
110	SSDNGTCYPGDF	Sequence	HLA-B07:02	0.068	0.006	0.041	0.055	50	HLA-B15:01	0.138	0.025	0.041	0.11	32	HLA-B27:05	0.051	0.002	0.041	0.042	50	HLA-B35:01	0.171	0.04	0.041	0.137	20	HLA-B39:01	0.087	0.007	0.041	0.07	50	HLA-B40:01	0.074	0.012	0.041	0.061	32	HLA-B58:01	0.214	0.288	0.041	0.209	6	0
111	SDNGTCYPGDFI	Sequence	HLA-B07:02	0.049	0.006	0.105	0.048	50	HLA-B15:01	0.085	0.006	0.105	0.074	50	HLA-B27:05	0.061	0.006	0.105	0.057	50	HLA-B35:01	0.052	0.01	0.105	0.051	50	HLA-B39:01	0.113	0.036	0.105	0.1	32	HLA-B40:01	0.123	0.177	0.105	0.13	7	HLA-B58:01	0.06	0.023	0.105	0.059	50	0
112	DNGTCYPGDFID	Sequence	HLA-B07:02	0.038	0.003	0.157	0.044	50	HLA-B15:01	0.044	0.001	0.157	0.048	50	HLA-B27:05	0.03	0.001	0.157	0.038	50	HLA-B35:01	0.022	0.017	0.157	0.035	50	HLA-B39:01	0.041	0.012	0.157	0.048	50	HLA-B40:01	0.028	0.004	0.157	0.037	50	HLA-B58:01	0.036	0.007	0.157	0.043	50	0
113	NGTCYPGDFIDY	Sequence	HLA-B07:02	0.043	0.003	0.125	0.045	50	HLA-B15:01	0.101	0.012	0.125	0.089	32	HLA-B27:05	0.056	0.002	0.125	0.054	50	HLA-B35:01	0.236	0.267	0.125	0.23	7	HLA-B39:01	0.062	0.005	0.125	0.059	50	HLA-B40:01	0.047	0.004	0.125	0.048	50	HLA-B58:01	0.062	0.01	0.125	0.06	50	0
114	GTCYPGDFIDYE	Sequence	HLA-B07:02	0.037	0.004	0.121	0.04	50	HLA-B15:01	0.061	0.002	0.121	0.058	50	HLA-B27:05	0.036	0.001	0.121	0.039	50	HLA-B35:01	0.017	0.008	0.121	0.026	50	HLA-B39:01	0.039	0.005	0.121	0.042	50	HLA-B40:01	0.048	0.01	0.121	0.049	50	HLA-B58:01	0.046	0.015	0.121	0.049	50	0
115	TCYPGDFIDYEE	Sequence	HLA-B07:02	0.041	0.004	0.188	0.05	50	HLA-B15:01	0.052	0.003	0.188	0.058	50	HLA-B27:05	0.035	0.001	0.188	0.045	50	HLA-B35:01	0.093	0.127	0.188	0.108	32	HLA-B39:01	0.052	0.012	0.188	0.059	50	HLA-B40:01	0.044	0.008	0.188	0.053	50	HLA-B58:01	0.051	0.017	0.188	0.059	50	0
116	CYPGDFIDYEEL	Sequence	HLA-B07:02	0.05	0.005	0.267	0.065	32	HLA-B15:01	0.068	0.003	0.267	0.078	50	HLA-B27:05	0.049	0.001	0.267	0.063	50	HLA-B35:01	0.054	0.008	0.267	0.068	50	HLA-B39:01	0.081	0.018	0.267	0.09	32	HLA-B40:01	0.062	0.015	0.267	0.075	20	HLA-B58:01	0.057	0.005	0.267	0.07	32	0
117	YPGDFIDYEELR	Sequence	HLA-B07:02	0.054	0.029	0.275	0.072	32	HLA-B15:01	0.049	0.001	0.275	0.064	50	HLA-B27:05	0.051	0.006	0.275	0.066	50	HLA-B35:01	0.152	0.249	0.275	0.18	15	HLA-B39:01	0.052	0.01	0.275	0.068	50	HLA-B40:01	0.034	0.003	0.275	0.053	50	HLA-B58:01	0.046	0.004	0.275	0.062	50	0
118	PGDFIDYEELRE	Sequence	HLA-B07:02	0.034	0.003	0.309	0.057	50	HLA-B15:01	0.044	0.001	0.309	0.064	50	HLA-B27:05	0.029	0.001	0.309	0.053	50	HLA-B35:01	0.017	0.017	0.309	0.046	50	HLA-B39:01	0.039	0.005	0.309	0.061	50	HLA-B40:01	0.029	0.004	0.309	0.053	50	HLA-B58:01	0.037	0.008	0.309	0.06	50	0
119	GDFIDYEELREQ	Sequence	HLA-B07:02	0.035	0.004	0.322	0.059	50	HLA-B15:01	0.054	0.004	0.322	0.073	50	HLA-B27:05	0.042	0.002	0.322	0.064	50	HLA-B35:01	0.018	0.009	0.322	0.047	50	HLA-B39:01	0.041	0.006	0.322	0.064	50	HLA-B40:01	0.045	0.018	0.322	0.068	32	HLA-B58:01	0.035	0.009	0.322	0.06	50	0
120	DFIDYEELREQL	Sequence	HLA-B07:02	0.051	0.007	0.171	0.056	50	HLA-B15:01	0.066	0.001	0.171	0.066	50	HLA-B27:05	0.043	0.002	0.171	0.049	50	HLA-B35:01	0.112	0.018	0.171	0.103	32	HLA-B39:01	0.106	0.026	0.171	0.1	32	HLA-B40:01	0.07	0.015	0.171	0.071	32	HLA-B58:01	0.052	0.005	0.171	0.056	50	0
121	FIDYEELREQLS	Sequence	HLA-B07:02	0.043	0.005	0.11	0.044	50	HLA-B15:01	0.054	0.002	0.11	0.051	50	HLA-B27:05	0.037	0.002	0.11	0.039	50	HLA-B35:01	0.054	0.025	0.11	0.055	50	HLA-B39:01	0.053	0.014	0.11	0.052	50	HLA-B40:01	0.044	0.003	0.11	0.044	50	HLA-B58:01	0.042	0.005	0.11	0.043	50	0
122	IDYEELREQLSS	Sequence	HLA-B07:02	0.037	0.007	0.067	0.035	50	HLA-B15:01	0.069	0.025	0.067	0.062	50	HLA-B27:05	0.047	0.003	0.067	0.042	50	HLA-B35:01	0.041	0.022	0.067	0.041	50	HLA-B39:01	0.05	0.01	0.067	0.045	50	HLA-B40:01	0.041	0.009	0.067	0.038	50	HLA-B58:01	0.042	0.021	0.067	0.041	50	0
123	DYEELREQLSSV	Sequence	HLA-B07:02	0.053	0.007	-0.049	0.035	50	HLA-B15:01	0.049	0.001	-0.049	0.032	50	HLA-B27:05	0.043	0.001	-0.049	0.027	50	HLA-B35:01	0.041	0.007	-0.049	0.027	50	HLA-B39:01	0.073	0.014	-0.049	0.051	50	HLA-B40:01	0.042	0.006	-0.049	0.027	50	HLA-B58:01	0.04	0.003	-0.049	0.025	50	0
124	YEELREQLSSVS	Sequence	HLA-B07:02	0.044	0.007	-0.104	0.023	50	HLA-B15:01	0.068	0.001	-0.104	0.04	50	HLA-B27:05	0.047	0.003	-0.104	0.025	50	HLA-B35:01	0.041	0.011	-0.104	0.022	50	HLA-B39:01	0.089	0.016	-0.104	0.058	50	HLA-B40:01	0.163	0.156	-0.104	0.135	7	HLA-B58:01	0.037	0.004	-0.104	0.018	50	0
125	EELREQLSSVSS	Sequence	HLA-B07:02	0.038	0.005	-0.16	0.013	50	HLA-B15:01	0.062	0.001	-0.16	0.03	50	HLA-B27:05	0.045	0.002	-0.16	0.018	50	HLA-B35:01	0.032	0.008	-0.16	0.009	50	HLA-B39:01	0.072	0.009	-0.16	0.039	50	HLA-B40:01	0.098	0.082	-0.16	0.07	32	HLA-B58:01	0.039	0.005	-0.16	0.014	50	0
126	ELREQLSSVSSF	Sequence	HLA-B07:02	0.193	0.074	-0.278	0.127	9	HLA-B15:01	0.592	0.567	-0.278	0.501	1	HLA-B27:05	0.074	0.002	-0.278	0.027	50	HLA-B35:01	0.305	0.015	-0.278	0.2	9	HLA-B39:01	0.077	0.005	-0.278	0.03	50	HLA-B40:01	0.069	0.003	-0.278	0.024	50	HLA-B58:01	0.073	0.006	-0.278	0.027	50	1
127	LREQLSSVSSFE	Sequence	HLA-B07:02	0.042	0.005	-0.321	0	50	HLA-B15:01	0.057	0.001	-0.321	0.01	50	HLA-B27:05	0.106	0.008	-0.321	0.048	50	HLA-B35:01	0.024	0.007	-0.321	-0.013	50	HLA-B39:01	0.074	0.02	-0.321	0.026	50	HLA-B40:01	0.041	0.013	-0.321	0	50	HLA-B58:01	0.037	0.006	-0.321	-0.004	50	0
128	REQLSSVSSFER	Sequence	HLA-B07:02	0.048	0.009	-0.247	0.012	50	HLA-B15:01	0.073	0.008	-0.247	0.031	50	HLA-B27:05	0.159	0.02	-0.247	0.096	20	HLA-B35:01	0.026	0.006	-0.247	-0.005	50	HLA-B39:01	0.063	0.006	-0.247	0.023	50	HLA-B40:01	0.169	0.237	-0.247	0.138	6	HLA-B58:01	0.054	0.011	-0.247	0.017	50	0
129	EQLSSVSSFERF	Sequence	HLA-B07:02	0.06	0.005	-0.238	0.021	50	HLA-B15:01	0.54	0.31	-0.238	0.425	2	HLA-B27:05	0.139	0.036	-0.238	0.085	32	HLA-B35:01	0.275	0.043	-0.238	0.187	10	HLA-B39:01	0.173	0.016	-0.238	0.107	20	HLA-B40:01	0.153	0.03	-0.238	0.094	15	HLA-B58:01	0.099	0.014	-0.238	0.052	50	1
130	QLSSVSSFERFE	Sequence	HLA-B07:02	0.043	0.005	-0.135	0.019	50	HLA-B15:01	0.083	0.005	-0.135	0.049	50	HLA-B27:05	0.046	0.002	-0.135	0.021	50	HLA-B35:01	0.044	0.007	-0.135	0.02	50	HLA-B39:01	0.048	0.009	-0.135	0.023	50	HLA-B40:01	0.046	0.005	-0.135	0.021	50	HLA-B58:01	0.048	0.012	-0.135	0.024	50	0
131	LSSVSSFERFEI	Sequence	HLA-B07:02	0.078	0.011	0.029	0.062	32	HLA-B15:01	0.163	0.028	0.029	0.128	20	HLA-B27:05	0.064	0.001	0.029	0.05	50	HLA-B35:01	0.146	0.051	0.029	0.119	20	HLA-B39:01	0.113	0.012	0.029	0.088	32	HLA-B40:01	0.091	0.023	0.029	0.074	32	HLA-B58:01	0.57	0.424	0.029	0.493	1	1
132	SSVSSFERFEIF	Sequence	HLA-B07:02	0.072	0.007	0.065	0.061	50	HLA-B15:01	0.581	0.279	0.065	0.481	1.5	HLA-B27:05	0.077	0.003	0.065	0.064	50	HLA-B35:01	0.312	0.162	0.065	0.263	6	HLA-B39:01	0.096	0.01	0.065	0.079	32	HLA-B40:01	0.102	0.013	0.065	0.084	20	HLA-B58:01	0.506	0.311	0.065	0.431	1.5	2
133	SVSSFERFEIFP	Sequence	HLA-B07:02	0.045	0.006	0.182	0.052	50	HLA-B15:01	0.064	0.002	0.182	0.066	50	HLA-B27:05	0.042	0.003	0.182	0.05	50	HLA-B35:01	0.046	0.024	0.182	0.056	50	HLA-B39:01	0.045	0.006	0.182	0.052	50	HLA-B40:01	0.049	0.005	0.182	0.055	50	HLA-B58:01	0.057	0.009	0.182	0.062	50	0
134	VSSFERFEIFPK	Sequence	HLA-B07:02	0.045	0.004	0.352	0.069	32	HLA-B15:01	0.079	0.004	0.352	0.094	32	HLA-B27:05	0.089	0.009	0.352	0.103	15	HLA-B35:01	0.063	0.024	0.352	0.086	32	HLA-B39:01	0.05	0.007	0.352	0.073	50	HLA-B40:01	0.048	0.004	0.352	0.071	32	HLA-B58:01	0.113	0.048	0.352	0.127	15	0
135	SSFERFEIFPKT	Sequence	HLA-B07:02	0.048	0.005	0.256	0.062	32	HLA-B15:01	0.095	0.003	0.256	0.096	32	HLA-B27:05	0.061	0.002	0.256	0.071	32	HLA-B35:01	0.06	0.029	0.256	0.075	50	HLA-B39:01	0.065	0.008	0.256	0.075	32	HLA-B40:01	0.056	0.003	0.256	0.068	32	HLA-B58:01	0.072	0.015	0.256	0.081	32	0
136	SFERFEIFPKTS	Sequence	HLA-B07:02	0.038	0.004	0.201	0.049	50	HLA-B15:01	0.05	0.001	0.201	0.057	50	HLA-B27:05	0.037	0.002	0.201	0.048	50	HLA-B35:01	0.028	0.009	0.201	0.042	50	HLA-B39:01	0.045	0.007	0.201	0.055	50	HLA-B40:01	0.041	0.005	0.201	0.051	50	HLA-B58:01	0.041	0.004	0.201	0.051	50	0
137	FERFEIFPKTSS	Sequence	HLA-B07:02	0.053	0.014	0.13	0.054	50	HLA-B15:01	0.092	0.01	0.13	0.083	32	HLA-B27:05	0.056	0.002	0.13	0.055	50	HLA-B35:01	0.043	0.013	0.13	0.047	50	HLA-B39:01	0.062	0.008	0.13	0.06	50	HLA-B40:01	0.121	0.098	0.13	0.118	8	HLA-B58:01	0.04	0.004	0.13	0.043	50	0
138	ERFEIFPKTSSW	Sequence	HLA-B07:02	0.062	0.005	0.012	0.048	50	HLA-B15:01	0.07	0.002	0.012	0.053	50	HLA-B27:05	0.225	0.12	0.012	0.187	6	HLA-B35:01	0.076	0.018	0.012	0.06	50	HLA-B39:01	0.2	0.035	0.012	0.155	15	HLA-B40:01	0.057	0.003	0.012	0.044	50	HLA-B58:01	0.143	0.068	0.012	0.118	15	0
139	RFEIFPKTSSWP	Sequence	HLA-B07:02	0.044	0.004	0.071	0.04	50	HLA-B15:01	0.054	0.001	0.071	0.047	50	HLA-B27:05	0.045	0.002	0.071	0.041	50	HLA-B35:01	0.018	0.006	0.071	0.021	50	HLA-B39:01	0.041	0.006	0.071	0.038	50	HLA-B40:01	0.049	0.022	0.071	0.047	50	HLA-B58:01	0.042	0.01	0.071	0.04	50	0
140	FEIFPKTSSWPN	Sequence	HLA-B07:02	0.043	0.006	0.022	0.035	50	HLA-B15:01	0.098	0.01	0.022	0.076	50	HLA-B27:05	0.067	0.002	0.022	0.052	50	HLA-B35:01	0.07	0.029	0.022	0.059	50	HLA-B39:01	0.127	0.03	0.022	0.101	32	HLA-B40:01	0.246	0.312	0.022	0.234	3	HLA-B58:01	0.043	0.006	0.022	0.035	50	0
141	EIFPKTSSWPNH	Sequence	HLA-B07:02	0.059	0.014	-0.142	0.032	50	HLA-B15:01	0.111	0.021	-0.142	0.071	50	HLA-B27:05	0.055	0.002	-0.142	0.027	50	HLA-B35:01	0.149	0.033	-0.142	0.101	32	HLA-B39:01	0.049	0.008	-0.142	0.023	50	HLA-B40:01	0.044	0.003	-0.142	0.019	50	HLA-B58:01	0.049	0.008	-0.142	0.023	50	0
142	IFPKTSSWPNHD	Sequence	HLA-B07:02	0.036	0.004	-0.211	0.006	50	HLA-B15:01	0.05	0.002	-0.211	0.016	50	HLA-B27:05	0.03	0.002	-0.211	0.001	50	HLA-B35:01	0.016	0.007	-0.211	-0.008	50	HLA-B39:01	0.039	0.007	-0.211	0.009	50	HLA-B40:01	0.027	0.005	-0.211	0	50	HLA-B58:01	0.038	0.011	-0.211	0.009	50	0
143	FPKTSSWPNHDS	Sequence	HLA-B07:02	0.175	0.139	-0.102	0.142	8	HLA-B15:01	0.054	0.002	-0.102	0.03	50	HLA-B27:05	0.038	0.002	-0.102	0.018	50	HLA-B35:01	0.211	0.226	-0.102	0.182	15	HLA-B39:01	0.066	0.019	-0.102	0.042	50	HLA-B40:01	0.032	0.003	-0.102	0.014	50	HLA-B58:01	0.039	0.004	-0.102	0.019	50	0
144	PKTSSWPNHDSN	Sequence	HLA-B07:02	0.036	0.006	-0.19	0.009	50	HLA-B15:01	0.045	0.001	-0.19	0.014	50	HLA-B27:05	0.036	0.003	-0.19	0.008	50	HLA-B35:01	0.014	0.013	-0.19	-0.007	50	HLA-B39:01	0.042	0.02	-0.19	0.015	50	HLA-B40:01	0.028	0.007	-0.19	0.003	50	HLA-B58:01	0.035	0.009	-0.19	0.008	50	0
145	KTSSWPNHDSNK	Sequence	HLA-B07:02	0.05	0.006	-0.129	0.025	50	HLA-B15:01	0.08	0.006	-0.129	0.047	50	HLA-B27:05	0.085	0.07	-0.129	0.061	50	HLA-B35:01	0.029	0.006	-0.129	0.01	50	HLA-B39:01	0.042	0.006	-0.129	0.019	50	HLA-B40:01	0.039	0.003	-0.129	0.016	50	HLA-B58:01	0.112	0.174	-0.129	0.098	20	0
146	TSSWPNHDSNKG	Sequence	HLA-B07:02	0.04	0.005	-0.041	0.026	50	HLA-B15:01	0.065	0.005	-0.041	0.045	50	HLA-B27:05	0.037	0.002	-0.041	0.024	50	HLA-B35:01	0.059	0.014	-0.041	0.042	50	HLA-B39:01	0.051	0.009	-0.041	0.035	50	HLA-B40:01	0.036	0.006	-0.041	0.023	50	HLA-B58:01	0.077	0.024	-0.041	0.057	50	0
147	SSWPNHDSNKGV	Sequence	HLA-B07:02	0.08	0.013	-0.094	0.052	50	HLA-B15:01	0.106	0.004	-0.094	0.07	50	HLA-B27:05	0.077	0.002	-0.094	0.048	50	HLA-B35:01	0.083	0.012	-0.094	0.054	50	HLA-B39:01	0.095	0.011	-0.094	0.063	50	HLA-B40:01	0.072	0.009	-0.094	0.045	50	HLA-B58:01	0.123	0.009	-0.094	0.083	32	0
148	SWPNHDSNKGVT	Sequence	HLA-B07:02	0.046	0.006	-0.117	0.023	50	HLA-B15:01	0.057	0.003	-0.117	0.031	50	HLA-B27:05	0.037	0.003	-0.117	0.016	50	HLA-B35:01	0.021	0.01	-0.117	0.005	50	HLA-B39:01	0.043	0.007	-0.117	0.021	50	HLA-B40:01	0.033	0.006	-0.117	0.014	50	HLA-B58:01	0.037	0.004	-0.117	0.016	50	0
149	WPNHDSNKGVTA	Sequence	HLA-B07:02	0.447	0.376	-0.074	0.384	1.5	HLA-B15:01	0.072	0.001	-0.074	0.046	50	HLA-B27:05	0.049	0.002	-0.074	0.029	50	HLA-B35:01	0.593	0.214	-0.074	0.466	1.5	HLA-B39:01	0.158	0.046	-0.074	0.117	20	HLA-B40:01	0.044	0.004	-0.074	0.026	50	HLA-B58:01	0.048	0.006	-0.074	0.029	50	2
150	PNHDSNKGVTAA	Sequence	HLA-B07:02	0.051	0.008	-0.104	0.029	50	HLA-B15:01	0.053	0.004	-0.104	0.029	50	HLA-B27:05	0.037	0.003	-0.104	0.017	50	HLA-B35:01	0.029	0.009	-0.104	0.013	50	HLA-B39:01	0.05	0.021	-0.104	0.03	50	HLA-B40:01	0.036	0.005	-0.104	0.017	50	HLA-B58:01	0.035	0.005	-0.104	0.016	50	0
151	NHDSNKGVTAAC	Sequence	HLA-B07:02	0.053	0.007	-0.145	0.026	50	HLA-B15:01	0.048	0.001	-0.145	0.021	50	HLA-B27:05	0.039	0.002	-0.145	0.015	50	HLA-B35:01	0.051	0.012	-0.145	0.025	50	HLA-B39:01	0.458	0.359	-0.145	0.382	2	HLA-B40:01	0.046	0.005	-0.145	0.02	50	HLA-B58:01	0.04	0.005	-0.145	0.016	50	1
152	HDSNKGVTAACP	Sequence	HLA-B07:02	0.037	0.007	-0.134	0.015	50	HLA-B15:01	0.053	0.004	-0.134	0.026	50	HLA-B27:05	0.041	0.004	-0.134	0.018	50	HLA-B35:01	0.025	0.017	-0.134	0.008	50	HLA-B39:01	0.051	0.035	-0.134	0.03	50	HLA-B40:01	0.042	0.054	-0.134	0.026	50	HLA-B58:01	0.037	0.015	-0.134	0.016	50	0
153	DSNKGVTAACPH	Sequence	HLA-B07:02	0.05	0.006	-0.125	0.025	50	HLA-B15:01	0.105	0.024	-0.125	0.069	50	HLA-B27:05	0.05	0.004	-0.125	0.025	50	HLA-B35:01	0.23	0.042	-0.125	0.164	15	HLA-B39:01	0.061	0.014	-0.125	0.035	50	HLA-B40:01	0.041	0.007	-0.125	0.019	50	HLA-B58:01	0.061	0.064	-0.125	0.043	50	0
154	SNKGVTAACPHA	Sequence	HLA-B07:02	0.059	0.011	0.022	0.048	50	HLA-B15:01	0.117	0.006	0.022	0.09	32	HLA-B27:05	0.054	0.004	0.022	0.043	50	HLA-B35:01	0.026	0.009	0.022	0.023	50	HLA-B39:01	0.057	0.011	0.022	0.046	50	HLA-B40:01	0.042	0.005	0.022	0.034	50	HLA-B58:01	0.041	0.008	0.022	0.034	50	0
155	NKGVTAACPHAG	Sequence	HLA-B07:02	0.041	0.004	0.116	0.043	50	HLA-B15:01	0.051	0.001	0.116	0.049	50	HLA-B27:05	0.044	0.003	0.116	0.045	50	HLA-B35:01	0.032	0.012	0.116	0.037	50	HLA-B39:01	0.117	0.154	0.116	0.123	15	HLA-B40:01	0.029	0.006	0.116	0.034	50	HLA-B58:01	0.037	0.005	0.116	0.04	50	0
156	KGVTAACPHAGA	Sequence	HLA-B07:02	0.059	0.01	0.115	0.057	50	HLA-B15:01	0.1	0.005	0.115	0.086	32	HLA-B27:05	0.054	0.003	0.115	0.052	50	HLA-B35:01	0.041	0.015	0.115	0.044	50	HLA-B39:01	0.053	0.008	0.115	0.052	50	HLA-B40:01	0.044	0.005	0.115	0.045	50	HLA-B58:01	0.082	0.068	0.115	0.083	32	0
157	GVTAACPHAGAK	Sequence	HLA-B07:02	0.069	0.018	0.111	0.065	32	HLA-B15:01	0.075	0.002	0.111	0.067	50	HLA-B27:05	0.081	0.008	0.111	0.072	32	HLA-B35:01	0.039	0.012	0.111	0.042	50	HLA-B39:01	0.046	0.006	0.111	0.046	50	HLA-B40:01	0.056	0.005	0.111	0.053	50	HLA-B58:01	0.05	0.004	0.111	0.049	50	0
158	VTAACPHAGAKS	Sequence	HLA-B07:02	0.057	0.013	-0.031	0.041	50	HLA-B15:01	0.078	0.024	-0.031	0.058	50	HLA-B27:05	0.045	0.002	-0.031	0.031	50	HLA-B35:01	0.055	0.029	-0.031	0.042	50	HLA-B39:01	0.048	0.023	-0.031	0.036	50	HLA-B40:01	0.041	0.003	-0.031	0.028	50	HLA-B58:01	0.111	0.071	-0.031	0.09	20	0
159	TAACPHAGAKSF	Sequence	HLA-B07:02	0.22	0.117	-0.176	0.164	6	HLA-B15:01	0.427	0.477	-0.176	0.375	3	HLA-B27:05	0.07	0.004	-0.176	0.035	50	HLA-B35:01	0.502	0.402	-0.176	0.418	2	HLA-B39:01	0.129	0.01	-0.176	0.079	32	HLA-B40:01	0.081	0.013	-0.176	0.044	50	HLA-B58:01	0.289	0.146	-0.176	0.22	5	1
160	AACPHAGAKSFY	Sequence	HLA-B07:02	0.074	0.025	-0.093	0.049	50	HLA-B15:01	0.467	0.644	-0.093	0.439	2	HLA-B27:05	0.073	0.002	-0.093	0.045	50	HLA-B35:01	0.448	0.375	-0.093	0.382	3	HLA-B39:01	0.054	0.005	-0.093	0.031	50	HLA-B40:01	0.055	0.006	-0.093	0.032	50	HLA-B58:01	0.216	0.17	-0.093	0.178	8	1
161	ACPHAGAKSFYK	Sequence	HLA-B07:02	0.042	0.005	-0.022	0.03	50	HLA-B15:01	0.054	0.001	-0.022	0.038	50	HLA-B27:05	0.048	0.008	-0.022	0.035	50	HLA-B35:01	0.02	0.006	-0.022	0.014	50	HLA-B39:01	0.04	0.005	-0.022	0.028	50	HLA-B40:01	0.039	0.004	-0.022	0.027	50	HLA-B58:01	0.041	0.004	-0.022	0.029	50	0
162	CPHAGAKSFYKN	Sequence	HLA-B07:02	0.097	0.098	-0.135	0.074	32	HLA-B15:01	0.05	0.001	-0.135	0.024	50	HLA-B27:05	0.04	0.002	-0.135	0.016	50	HLA-B35:01	0.196	0.14	-0.135	0.154	15	HLA-B39:01	0.064	0.009	-0.135	0.035	50	HLA-B40:01	0.03	0.006	-0.135	0.01	50	HLA-B58:01	0.041	0.007	-0.135	0.018	50	0
163	PHAGAKSFYKNL	Sequence	HLA-B07:02	0.05	0.01	-0.186	0.02	50	HLA-B15:01	0.05	0.002	-0.186	0.019	50	HLA-B27:05	0.049	0.004	-0.186	0.018	50	HLA-B35:01	0.022	0.008	-0.186	-0.001	50	HLA-B39:01	0.18	0.244	-0.186	0.154	15	HLA-B40:01	0.046	0.009	-0.186	0.017	50	HLA-B58:01	0.044	0.008	-0.186	0.015	50	0
164	HAGAKSFYKNLI	Sequence	HLA-B07:02	0.099	0.012	-0.234	0.052	50	HLA-B15:01	0.08	0.003	-0.234	0.036	50	HLA-B27:05	0.07	0.003	-0.234	0.029	50	HLA-B35:01	0.123	0.076	-0.234	0.08	50	HLA-B39:01	0.132	0.022	-0.234	0.078	32	HLA-B40:01	0.062	0.008	-0.234	0.024	50	HLA-B58:01	0.252	0.13	-0.234	0.184	7	0
165	AGAKSFYKNLIW	Sequence	HLA-B07:02	0.059	0.016	-0.258	0.02	50	HLA-B15:01	0.117	0.007	-0.258	0.062	50	HLA-B27:05	0.063	0.002	-0.258	0.021	50	HLA-B35:01	0.074	0.035	-0.258	0.035	50	HLA-B39:01	0.06	0.02	-0.258	0.022	50	HLA-B40:01	0.055	0.009	-0.258	0.016	50	HLA-B58:01	0.607	0.331	-0.258	0.476	1	1
166	GAKSFYKNLIWL	Sequence	HLA-B07:02	0.097	0.039	-0.057	0.072	32	HLA-B15:01	0.113	0.016	-0.057	0.08	32	HLA-B27:05	0.076	0.012	-0.057	0.052	50	HLA-B35:01	0.053	0.051	-0.057	0.042	50	HLA-B39:01	0.075	0.015	-0.057	0.052	50	HLA-B40:01	0.099	0.027	-0.057	0.072	32	HLA-B58:01	0.093	0.016	-0.057	0.066	50	0
167	AKSFYKNLIWLV	Sequence	HLA-B07:02	0.049	0.007	0.115	0.049	50	HLA-B15:01	0.068	0.002	0.115	0.062	50	HLA-B27:05	0.158	0.033	0.115	0.134	9	HLA-B35:01	0.027	0.014	0.115	0.034	50	HLA-B39:01	0.14	0.188	0.115	0.145	15	HLA-B40:01	0.103	0.051	0.115	0.096	15	HLA-B58:01	0.056	0.007	0.115	0.054	50	0
168	KSFYKNLIWLVK	Sequence	HLA-B07:02	0.053	0.006	0.061	0.046	50	HLA-B15:01	0.103	0.004	0.061	0.083	32	HLA-B27:05	0.185	0.15	0.061	0.167	7	HLA-B35:01	0.045	0.011	0.061	0.041	50	HLA-B39:01	0.055	0.008	0.061	0.048	50	HLA-B40:01	0.054	0.006	0.061	0.047	50	HLA-B58:01	0.16	0.081	0.061	0.137	15	0
169	SFYKNLIWLVKK	Sequence	HLA-B07:02	0.043	0.004	-0.125	0.02	50	HLA-B15:01	0.062	0.001	-0.125	0.034	50	HLA-B27:05	0.11	0.015	-0.125	0.071	32	HLA-B35:01	0.038	0.007	-0.125	0.017	50	HLA-B39:01	0.048	0.006	-0.125	0.024	50	HLA-B40:01	0.043	0.005	-0.125	0.02	50	HLA-B58:01	0.048	0.004	-0.125	0.024	50	0
170	FYKNLIWLVKKG	Sequence	HLA-B07:02	0.037	0.004	-0.132	0.015	50	HLA-B15:01	0.054	0.002	-0.132	0.027	50	HLA-B27:05	0.056	0.004	-0.132	0.029	50	HLA-B35:01	0.02	0.01	-0.132	0.003	50	HLA-B39:01	0.042	0.01	-0.132	0.019	50	HLA-B40:01	0.032	0.003	-0.132	0.011	50	HLA-B58:01	0.039	0.004	-0.132	0.016	50	0
171	YKNLIWLVKKGN	Sequence	HLA-B07:02	0.037	0.007	-0.015	0.027	50	HLA-B15:01	0.054	0.002	-0.015	0.039	50	HLA-B27:05	0.086	0.071	-0.015	0.073	32	HLA-B35:01	0.024	0.017	-0.015	0.019	50	HLA-B39:01	0.062	0.039	-0.015	0.051	50	HLA-B40:01	0.04	0.014	-0.015	0.03	50	HLA-B58:01	0.04	0.007	-0.015	0.029	50	0
172	KNLIWLVKKGNS	Sequence	HLA-B07:02	0.04	0.005	0.089	0.039	50	HLA-B15:01	0.051	0.002	0.089	0.047	50	HLA-B27:05	0.057	0.005	0.089	0.052	50	HLA-B35:01	0.017	0.006	0.089	0.022	50	HLA-B39:01	0.041	0.006	0.089	0.04	50	HLA-B40:01	0.031	0.005	0.089	0.033	50	HLA-B58:01	0.043	0.043	0.089	0.048	50	0
173	NLIWLVKKGNSY	Sequence	HLA-B07:02	0.083	0.008	-0.015	0.061	32	HLA-B15:01	0.482	0.356	-0.015	0.412	2	HLA-B27:05	0.1	0.003	-0.015	0.073	32	HLA-B35:01	0.436	0.034	-0.015	0.327	4	HLA-B39:01	0.081	0.006	-0.015	0.059	50	HLA-B40:01	0.055	0.003	-0.015	0.04	50	HLA-B58:01	0.078	0.01	-0.015	0.058	50	1
174	LIWLVKKGNSYP	Sequence	HLA-B07:02	0.05	0.008	-0.193	0.019	50	HLA-B15:01	0.081	0.004	-0.193	0.041	50	HLA-B27:05	0.046	0.002	-0.193	0.015	50	HLA-B35:01	0.037	0.009	-0.193	0.01	50	HLA-B39:01	0.042	0.005	-0.193	0.013	50	HLA-B40:01	0.042	0.01	-0.193	0.013	50	HLA-B58:01	0.05	0.006	-0.193	0.019	50	0
175	IWLVKKGNSYPK	Sequence	HLA-B07:02	0.048	0.004	-0.283	0.008	50	HLA-B15:01	0.059	0.002	-0.283	0.016	50	HLA-B27:05	0.13	0.094	-0.283	0.083	32	HLA-B35:01	0.04	0.009	-0.283	0.003	50	HLA-B39:01	0.056	0.008	-0.283	0.014	50	HLA-B40:01	0.036	0.006	-0.283	-0.001	50	HLA-B58:01	0.048	0.006	-0.283	0.008	50	0
176	WLVKKGNSYPKL	Sequence	HLA-B07:02	0.158	0.112	-0.477	0.087	20	HLA-B15:01	0.215	0.045	-0.477	0.119	20	HLA-B27:05	0.103	0.002	-0.477	0.029	50	HLA-B35:01	0.133	0.021	-0.477	0.054	50	HLA-B39:01	0.213	0.058	-0.477	0.119	20	HLA-B40:01	0.102	0.009	-0.477	0.029	50	HLA-B58:01	0.081	0.009	-0.477	0.014	50	0
177	LVKKGNSYPKLS	Sequence	HLA-B07:02	0.055	0.017	-0.44	-0.001	50	HLA-B15:01	0.089	0.044	-0.44	0.029	50	HLA-B27:05	0.042	0.001	-0.44	-0.013	50	HLA-B35:01	0.032	0.013	-0.44	-0.018	50	HLA-B39:01	0.042	0.004	-0.44	-0.012	50	HLA-B40:01	0.038	0.004	-0.44	-0.015	50	HLA-B58:01	0.043	0.009	-0.44	-0.011	50	0
178	VKKGNSYPKLSK	Sequence	HLA-B07:02	0.048	0.008	-0.318	0.005	50	HLA-B15:01	0.059	0.004	-0.318	0.012	50	HLA-B27:05	0.144	0.123	-0.318	0.094	20	HLA-B35:01	0.024	0.006	-0.318	-0.013	50	HLA-B39:01	0.058	0.019	-0.318	0.014	50	HLA-B40:01	0.031	0.005	-0.318	-0.008	50	HLA-B58:01	0.04	0.004	-0.318	-0.002	50	0
179	KKGNSYPKLSKS	Sequence	HLA-B07:02	0.039	0.006	-0.403	-0.01	50	HLA-B15:01	0.049	0.002	-0.403	-0.004	50	HLA-B27:05	0.06	0.009	-0.403	0.006	50	HLA-B35:01	0.013	0.007	-0.403	-0.03	50	HLA-B39:01	0.042	0.009	-0.403	-0.008	50	HLA-B40:01	0.029	0.005	-0.403	-0.018	50	HLA-B58:01	0.041	0.029	-0.403	-0.005	50	0
180	KGNSYPKLSKSY	Sequence	HLA-B07:02	0.049	0.008	-0.53	-0.015	50	HLA-B15:01	0.314	0.232	-0.53	0.216	8	HLA-B27:05	0.077	0.032	-0.53	0.009	50	HLA-B35:01	0.167	0.058	-0.53	0.08	50	HLA-B39:01	0.05	0.006	-0.53	-0.015	50	HLA-B40:01	0.042	0.004	-0.53	-0.021	50	HLA-B58:01	0.297	0.427	-0.53	0.235	5	0
181	GNSYPKLSKSYI	Sequence	HLA-B07:02	0.063	0.011	-0.437	0.005	50	HLA-B15:01	0.075	0.003	-0.437	0.012	50	HLA-B27:05	0.062	0.004	-0.437	0.003	50	HLA-B35:01	0.022	0.008	-0.437	-0.026	50	HLA-B39:01	0.063	0.008	-0.437	0.004	50	HLA-B40:01	0.07	0.059	-0.437	0.018	50	HLA-B58:01	0.072	0.007	-0.437	0.011	50	0
182	NSYPKLSKSYIN	Sequence	HLA-B07:02	0.042	0.005	-0.336	-0.002	50	HLA-B15:01	0.065	0.003	-0.336	0.015	50	HLA-B27:05	0.047	0.002	-0.336	0.001	50	HLA-B35:01	0.059	0.038	-0.336	0.016	50	HLA-B39:01	0.069	0.019	-0.336	0.02	50	HLA-B40:01	0.036	0.006	-0.336	-0.006	50	HLA-B58:01	0.058	0.035	-0.336	0.015	50	0
183	SYPKLSKSYIND	Sequence	HLA-B07:02	0.036	0.004	-0.366	-0.009	50	HLA-B15:01	0.047	0.001	-0.366	-0.002	50	HLA-B27:05	0.035	0.002	-0.366	-0.01	50	HLA-B35:01	0.015	0.005	-0.366	-0.025	50	HLA-B39:01	0.041	0.006	-0.366	-0.005	50	HLA-B40:01	0.029	0.004	-0.366	-0.014	50	HLA-B58:01	0.037	0.004	-0.366	-0.009	50	0
184	YPKLSKSYINDK	Sequence	HLA-B07:02	0.126	0.098	-0.294	0.08	20	HLA-B15:01	0.053	0.001	-0.294	0.01	50	HLA-B27:05	0.053	0.017	-0.294	0.013	50	HLA-B35:01	0.076	0.076	-0.294	0.039	50	HLA-B39:01	0.051	0.006	-0.294	0.009	50	HLA-B40:01	0.031	0.003	-0.294	-0.006	50	HLA-B58:01	0.038	0.003	-0.294	-0.001	50	0
185	PKLSKSYINDKG	Sequence	HLA-B07:02	0.033	0.004	-0.401	-0.015	50	HLA-B15:01	0.045	0.001	-0.401	-0.007	50	HLA-B27:05	0.039	0.012	-0.401	-0.009	50	HLA-B35:01	0.013	0.007	-0.401	-0.029	50	HLA-B39:01	0.043	0.04	-0.401	-0.002	50	HLA-B40:01	0.025	0.004	-0.401	-0.021	50	HLA-B58:01	0.035	0.007	-0.401	-0.013	50	0
186	KLSKSYINDKGK	Sequence	HLA-B07:02	0.043	0.006	-0.381	-0.005	50	HLA-B15:01	0.077	0.004	-0.381	0.02	50	HLA-B27:05	0.089	0.036	-0.381	0.034	50	HLA-B35:01	0.023	0.005	-0.381	-0.02	50	HLA-B39:01	0.043	0.004	-0.381	-0.006	50	HLA-B40:01	0.044	0.003	-0.381	-0.005	50	HLA-B58:01	0.054	0.016	-0.381	0.004	50	0
187	LSKSYINDKGKE	Sequence	HLA-B07:02	0.039	0.005	-0.329	-0.003	50	HLA-B15:01	0.074	0.007	-0.329	0.023	50	HLA-B27:05	0.038	0.001	-0.329	-0.005	50	HLA-B35:01	0.022	0.016	-0.329	-0.014	50	HLA-B39:01	0.04	0.005	-0.329	-0.003	50	HLA-B40:01	0.032	0.004	-0.329	-0.009	50	HLA-B58:01	0.044	0.015	-0.329	0.002	50	0
188	SKSYINDKGKEV	Sequence	HLA-B07:02	0.061	0.024	-0.111	0.038	50	HLA-B15:01	0.06	0.003	-0.111	0.034	50	HLA-B27:05	0.075	0.007	-0.111	0.046	50	HLA-B35:01	0.03	0.009	-0.111	0.013	50	HLA-B39:01	0.144	0.104	-0.111	0.112	20	HLA-B40:01	0.072	0.021	-0.111	0.046	50	HLA-B58:01	0.046	0.005	-0.111	0.024	50	0
189	KSYINDKGKEVL	Sequence	HLA-B07:02	0.106	0.028	0.009	0.084	20	HLA-B15:01	0.216	0.224	0.009	0.197	9	HLA-B27:05	0.081	0.004	0.009	0.061	50	HLA-B35:01	0.08	0.023	0.009	0.064	50	HLA-B39:01	0.108	0.052	0.009	0.089	32	HLA-B40:01	0.106	0.029	0.009	0.084	20	HLA-B58:01	0.466	0.411	0.009	0.412	1.5	1
190	SYINDKGKEVLV	Sequence	HLA-B07:02	0.052	0.005	-0.06	0.033	50	HLA-B15:01	0.063	0.002	-0.06	0.041	50	HLA-B27:05	0.07	0.003	-0.06	0.046	50	HLA-B35:01	0.034	0.01	-0.06	0.021	50	HLA-B39:01	0.071	0.018	-0.06	0.049	50	HLA-B40:01	0.057	0.008	-0.06	0.037	50	HLA-B58:01	0.056	0.004	-0.06	0.036	50	0
191	YINDKGKEVLVL	Sequence	HLA-B07:02	0.216	0.28	-0.129	0.192	5	HLA-B15:01	0.414	0.324	-0.129	0.345	3	HLA-B27:05	0.079	0.01	-0.129	0.047	50	HLA-B35:01	0.238	0.088	-0.129	0.177	15	HLA-B39:01	0.343	0.246	-0.129	0.28	4	HLA-B40:01	0.099	0.019	-0.129	0.063	32	HLA-B58:01	0.11	0.03	-0.129	0.073	32	0
192	INDKGKEVLVLW	Sequence	HLA-B07:02	0.05	0.005	-0.178	0.02	50	HLA-B15:01	0.057	0.002	-0.178	0.025	50	HLA-B27:05	0.05	0.002	-0.178	0.02	50	HLA-B35:01	0.046	0.021	-0.178	0.02	50	HLA-B39:01	0.059	0.007	-0.178	0.027	50	HLA-B40:01	0.049	0.008	-0.178	0.02	50	HLA-B58:01	0.389	0.603	-0.178	0.367	2	1
193	NDKGKEVLVLWG	Sequence	HLA-B07:02	0.036	0.003	0	0.027	50	HLA-B15:01	0.049	0.001	0	0.036	50	HLA-B27:05	0.038	0.002	0	0.028	50	HLA-B35:01	0.017	0.007	0	0.014	50	HLA-B39:01	0.045	0.006	0	0.034	50	HLA-B40:01	0.027	0.005	0	0.021	50	HLA-B58:01	0.036	0.004	0	0.027	50	0
194	DKGKEVLVLWGI	Sequence	HLA-B07:02	0.04	0.004	0.063	0.037	50	HLA-B15:01	0.052	0.002	0.063	0.045	50	HLA-B27:05	0.058	0.003	0.063	0.05	50	HLA-B35:01	0.029	0.007	0.063	0.029	50	HLA-B39:01	0.094	0.038	0.063	0.082	32	HLA-B40:01	0.045	0.014	0.063	0.042	50	HLA-B58:01	0.046	0.013	0.063	0.042	50	0
195	KGKEVLVLWGIH	Sequence	HLA-B07:02	0.045	0.009	0.238	0.059	50	HLA-B15:01	0.091	0.046	0.238	0.099	32	HLA-B27:05	0.071	0.01	0.238	0.078	32	HLA-B35:01	0.032	0.028	0.238	0.052	50	HLA-B39:01	0.044	0.008	0.238	0.058	50	HLA-B40:01	0.04	0.006	0.238	0.054	50	HLA-B58:01	0.072	0.019	0.238	0.08	32	0
196	GKEVLVLWGIHH	Sequence	HLA-B07:02	0.039	0.005	0.274	0.057	50	HLA-B15:01	0.059	0.002	0.274	0.071	50	HLA-B27:05	0.092	0.013	0.274	0.098	20	HLA-B35:01	0.018	0.007	0.274	0.042	50	HLA-B39:01	0.049	0.022	0.274	0.067	50	HLA-B40:01	0.046	0.019	0.274	0.064	32	HLA-B58:01	0.039	0.004	0.274	0.057	50	0
197	KEVLVLWGIHHP	Sequence	HLA-B07:02	0.038	0.004	0.236	0.052	50	HLA-B15:01	0.071	0.003	0.236	0.077	50	HLA-B27:05	0.056	0.012	0.236	0.067	50	HLA-B35:01	0.017	0.009	0.236	0.038	50	HLA-B39:01	0.046	0.007	0.236	0.059	50	HLA-B40:01	0.234	0.589	0.236	0.291	2	HLA-B58:01	0.048	0.032	0.236	0.064	50	1
198	EVLVLWGIHHPS	Sequence	HLA-B07:02	0.061	0.007	0.227	0.069	32	HLA-B15:01	0.061	0.002	0.227	0.068	50	HLA-B27:05	0.05	0.002	0.227	0.06	50	HLA-B35:01	0.105	0.029	0.227	0.105	32	HLA-B39:01	0.067	0.009	0.227	0.074	50	HLA-B40:01	0.048	0.004	0.227	0.059	50	HLA-B58:01	0.045	0.005	0.227	0.057	50	0
199	VLVLWGIHHPST	Sequence	HLA-B07:02	0.067	0.012	0.166	0.068	32	HLA-B15:01	0.112	0.022	0.166	0.103	32	HLA-B27:05	0.056	0.002	0.166	0.058	50	HLA-B35:01	0.044	0.011	0.166	0.051	50	HLA-B39:01	0.059	0.008	0.166	0.062	50	HLA-B40:01	0.052	0.004	0.166	0.056	50	HLA-B58:01	0.045	0.007	0.166	0.051	50	0
200	LVLWGIHHPSTS	Sequence	HLA-B07:02	0.073	0.023	0.216	0.079	20	HLA-B15:01	0.096	0.013	0.216	0.095	32	HLA-B27:05	0.051	0.002	0.216	0.06	50	HLA-B35:01	0.157	0.054	0.216	0.146	15	HLA-B39:01	0.056	0.006	0.216	0.064	50	HLA-B40:01	0.048	0.009	0.216	0.059	50	HLA-B58:01	0.069	0.014	0.216	0.075	32	0
201	VLWGIHHPSTSA	Sequence	HLA-B07:02	0.111	0.013	0.075	0.092	20	HLA-B15:01	0.198	0.017	0.075	0.157	15	HLA-B27:05	0.1	0.004	0.075	0.082	32	HLA-B35:01	0.09	0.008	0.075	0.075	50	HLA-B39:01	0.085	0.007	0.075	0.072	50	HLA-B40:01	0.062	0.005	0.075	0.054	50	HLA-B58:01	0.065	0.011	0.075	0.057	50	0
202	LWGIHHPSTSAD	Sequence	HLA-B07:02	0.044	0.013	0.028	0.037	50	HLA-B15:01	0.056	0.011	0.028	0.046	50	HLA-B27:05	0.034	0.001	0.028	0.028	50	HLA-B35:01	0.027	0.021	0.028	0.026	50	HLA-B39:01	0.041	0.006	0.028	0.034	50	HLA-B40:01	0.034	0.006	0.028	0.029	50	HLA-B58:01	0.039	0.007	0.028	0.033	50	0
203	WGIHHPSTSADQ	Sequence	HLA-B07:02	0.047	0.009	-0.017	0.035	50	HLA-B15:01	0.075	0.005	-0.017	0.055	50	HLA-B27:05	0.044	0.002	-0.017	0.031	50	HLA-B35:01	0.079	0.047	-0.017	0.064	50	HLA-B39:01	0.059	0.017	-0.017	0.045	50	HLA-B40:01	0.041	0.005	-0.017	0.029	50	HLA-B58:01	0.047	0.011	-0.017	0.035	50	0
204	GIHHPSTSADQQ	Sequence	HLA-B07:02	0.051	0.013	-0.125	0.027	50	HLA-B15:01	0.079	0.027	-0.125	0.05	50	HLA-B27:05	0.044	0.002	-0.125	0.02	50	HLA-B35:01	0.023	0.008	-0.125	0.006	50	HLA-B39:01	0.042	0.007	-0.125	0.02	50	HLA-B40:01	0.05	0.011	-0.125	0.026	50	HLA-B58:01	0.041	0.009	-0.125	0.019	50	0
205	IHHPSTSADQQS	Sequence	HLA-B07:02	0.053	0.006	-0.257	0.014	50	HLA-B15:01	0.055	0.021	-0.257	0.018	50	HLA-B27:05	0.051	0.003	-0.257	0.013	50	HLA-B35:01	0.046	0.037	-0.257	0.014	50	HLA-B39:01	0.114	0.07	-0.257	0.07	50	HLA-B40:01	0.038	0.004	-0.257	0.003	50	HLA-B58:01	0.045	0.019	-0.257	0.011	50	0
206	HHPSTSADQQSL	Sequence	HLA-B07:02	0.084	0.013	-0.368	0.027	50	HLA-B15:01	0.074	0.005	-0.368	0.019	50	HLA-B27:05	0.064	0.007	-0.368	0.012	50	HLA-B35:01	0.072	0.015	-0.368	0.019	50	HLA-B39:01	0.638	0.698	-0.368	0.547	0.5	HLA-B40:01	0.062	0.016	-0.368	0.012	50	HLA-B58:01	0.055	0.006	-0.368	0.005	50	1
207	HPSTSADQQSLY	Sequence	HLA-B07:02	0.175	0.156	-0.302	0.124	10	HLA-B15:01	0.116	0.009	-0.302	0.057	50	HLA-B27:05	0.062	0.003	-0.302	0.016	50	HLA-B35:01	0.742	0.77	-0.302	0.642	0.2	HLA-B39:01	0.097	0.008	-0.302	0.043	50	HLA-B40:01	0.046	0.004	-0.302	0.004	50	HLA-B58:01	0.097	0.011	-0.302	0.043	50	1
208	PSTSADQQSLYQ	Sequence	HLA-B07:02	0.038	0.005	-0.277	0.001	50	HLA-B15:01	0.054	0.003	-0.277	0.013	50	HLA-B27:05	0.036	0.002	-0.277	-0.001	50	HLA-B35:01	0.03	0.023	-0.277	-0.002	50	HLA-B39:01	0.04	0.006	-0.277	0.003	50	HLA-B40:01	0.033	0.005	-0.277	-0.002	50	HLA-B58:01	0.053	0.166	-0.277	0.038	50	0
209	STSADQQSLYQN	Sequence	HLA-B07:02	0.04	0.007	-0.247	0.006	50	HLA-B15:01	0.067	0.011	-0.247	0.027	50	HLA-B27:05	0.04	0.003	-0.247	0.005	50	HLA-B35:01	0.038	0.022	-0.247	0.007	50	HLA-B39:01	0.045	0.016	-0.247	0.011	50	HLA-B40:01	0.037	0.01	-0.247	0.004	50	HLA-B58:01	0.083	0.056	-0.247	0.046	50	0
210	TSADQQSLYQNA	Sequence	HLA-B07:02	0.052	0.01	-0.247	0.015	50	HLA-B15:01	0.099	0.008	-0.247	0.05	50	HLA-B27:05	0.046	0.003	-0.247	0.01	50	HLA-B35:01	0.057	0.043	-0.247	0.024	50	HLA-B39:01	0.063	0.018	-0.247	0.025	50	HLA-B40:01	0.044	0.004	-0.247	0.009	50	HLA-B58:01	0.078	0.077	-0.247	0.045	50	0
211	SADQQSLYQNAD	Sequence	HLA-B07:02	0.05	0.018	-0.289	0.011	50	HLA-B15:01	0.052	0.002	-0.289	0.01	50	HLA-B27:05	0.033	0.002	-0.289	-0.004	50	HLA-B35:01	0.079	0.036	-0.289	0.035	50	HLA-B39:01	0.074	0.019	-0.289	0.029	50	HLA-B40:01	0.038	0.004	-0.289	0	50	HLA-B58:01	0.042	0.019	-0.289	0.005	50	0
212	ADQQSLYQNADA	Sequence	HLA-B07:02	0.044	0.011	-0.268	0.008	50	HLA-B15:01	0.066	0.006	-0.268	0.023	50	HLA-B27:05	0.043	0.002	-0.268	0.005	50	HLA-B35:01	0.019	0.007	-0.268	-0.012	50	HLA-B39:01	0.048	0.006	-0.268	0.01	50	HLA-B40:01	0.05	0.016	-0.268	0.013	50	HLA-B58:01	0.038	0.006	-0.268	0.002	50	0
213	DQQSLYQNADAY	Sequence	HLA-B07:02	0.052	0.005	-0.19	0.02	50	HLA-B15:01	0.343	0.251	-0.19	0.275	5	HLA-B27:05	0.108	0.015	-0.19	0.063	50	HLA-B35:01	0.374	0.04	-0.19	0.264	6	HLA-B39:01	0.113	0.031	-0.19	0.07	50	HLA-B40:01	0.077	0.009	-0.19	0.039	50	HLA-B58:01	0.048	0.005	-0.19	0.017	50	0
214	QQSLYQNADAYV	Sequence	HLA-B07:02	0.055	0.008	-0.076	0.034	50	HLA-B15:01	0.233	0.101	-0.076	0.181	10	HLA-B27:05	0.11	0.056	-0.076	0.083	32	HLA-B35:01	0.067	0.011	-0.076	0.044	50	HLA-B39:01	0.242	0.178	-0.076	0.2	7	HLA-B40:01	0.188	0.099	-0.076	0.147	6	HLA-B58:01	0.068	0.006	-0.076	0.044	50	0
215	QSLYQNADAYVF	Sequence	HLA-B07:02	0.064	0.007	-0.022	0.046	50	HLA-B15:01	0.392	0.298	-0.022	0.336	4	HLA-B27:05	0.08	0.014	-0.022	0.059	50	HLA-B35:01	0.387	0.201	-0.022	0.316	4	HLA-B39:01	0.133	0.018	-0.022	0.099	32	HLA-B40:01	0.082	0.015	-0.022	0.061	32	HLA-B58:01	0.578	0.588	-0.022	0.52	0.8	1
216	SLYQNADAYVFV	Sequence	HLA-B07:02	0.083	0.026	0.021	0.068	32	HLA-B15:01	0.208	0.028	0.021	0.161	15	HLA-B27:05	0.089	0.003	0.021	0.068	50	HLA-B35:01	0.093	0.008	0.021	0.072	50	HLA-B39:01	0.13	0.037	0.021	0.104	20	HLA-B40:01	0.088	0.009	0.021	0.069	32	HLA-B58:01	0.071	0.005	0.021	0.055	50	0
217	LYQNADAYVFVG	Sequence	HLA-B07:02	0.044	0.005	0.114	0.045	50	HLA-B15:01	0.083	0.004	0.114	0.073	50	HLA-B27:05	0.051	0.002	0.114	0.049	50	HLA-B35:01	0.051	0.018	0.114	0.052	50	HLA-B39:01	0.053	0.01	0.114	0.052	50	HLA-B40:01	0.041	0.005	0.114	0.043	50	HLA-B58:01	0.054	0.013	0.114	0.053	50	0
218	YQNADAYVFVGT	Sequence	HLA-B07:02	0.056	0.004	0.174	0.059	50	HLA-B15:01	0.258	0.263	0.174	0.25	6	HLA-B27:05	0.146	0.111	0.174	0.143	8	HLA-B35:01	0.118	0.025	0.174	0.109	32	HLA-B39:01	0.257	0.108	0.174	0.225	6	HLA-B40:01	0.153	0.162	0.174	0.157	5	HLA-B58:01	0.057	0.008	0.174	0.061	50	0
219	QNADAYVFVGTS	Sequence	HLA-B07:02	0.043	0.016	0.18	0.052	50	HLA-B15:01	0.068	0.005	0.18	0.069	50	HLA-B27:05	0.045	0.003	0.18	0.052	50	HLA-B35:01	0.048	0.032	0.18	0.059	50	HLA-B39:01	0.056	0.057	0.18	0.069	50	HLA-B40:01	0.043	0.007	0.18	0.051	50	HLA-B58:01	0.042	0.008	0.18	0.05	50	0
220	NADAYVFVGTSR	Sequence	HLA-B07:02	0.05	0.006	0.084	0.046	50	HLA-B15:01	0.055	0.001	0.084	0.049	50	HLA-B27:05	0.07	0.003	0.084	0.061	50	HLA-B35:01	0.12	0.065	0.084	0.108	32	HLA-B39:01	0.074	0.016	0.084	0.066	50	HLA-B40:01	0.041	0.005	0.084	0.04	50	HLA-B58:01	0.056	0.018	0.084	0.053	50	0
221	ADAYVFVGTSRY	Sequence	HLA-B07:02	0.054	0.01	0.075	0.049	50	HLA-B15:01	0.285	0.318	0.075	0.269	6	HLA-B27:05	0.08	0.003	0.075	0.067	50	HLA-B35:01	0.152	0.097	0.075	0.136	20	HLA-B39:01	0.054	0.005	0.075	0.048	50	HLA-B40:01	0.064	0.024	0.075	0.059	50	HLA-B58:01	0.062	0.014	0.075	0.056	50	0
222	DAYVFVGTSRYS	Sequence	HLA-B07:02	0.046	0.004	0.11	0.046	50	HLA-B15:01	0.057	0.001	0.11	0.053	50	HLA-B27:05	0.041	0.002	0.11	0.042	50	HLA-B35:01	0.098	0.06	0.11	0.093	32	HLA-B39:01	0.056	0.006	0.11	0.053	50	HLA-B40:01	0.035	0.003	0.11	0.037	50	HLA-B58:01	0.044	0.014	0.11	0.046	50	0
223	AYVFVGTSRYSK	Sequence	HLA-B07:02	0.053	0.006	0.044	0.045	50	HLA-B15:01	0.066	0.001	0.044	0.053	50	HLA-B27:05	0.129	0.015	0.044	0.102	15	HLA-B35:01	0.032	0.007	0.044	0.029	50	HLA-B39:01	0.052	0.009	0.044	0.044	50	HLA-B40:01	0.044	0.008	0.044	0.038	50	HLA-B58:01	0.051	0.005	0.044	0.043	50	0
224	YVFVGTSRYSKK	Sequence	HLA-B07:02	0.073	0.009	-0.139	0.042	50	HLA-B15:01	0.103	0.004	-0.139	0.063	50	HLA-B27:05	0.135	0.03	-0.139	0.091	20	HLA-B35:01	0.093	0.043	-0.139	0.062	50	HLA-B39:01	0.053	0.006	-0.139	0.026	50	HLA-B40:01	0.051	0.003	-0.139	0.024	50	HLA-B58:01	0.066	0.005	-0.139	0.036	50	0
225	VFVGTSRYSKKF	Sequence	HLA-B07:02	0.059	0.008	-0.293	0.016	50	HLA-B15:01	0.201	0.044	-0.293	0.126	20	HLA-B27:05	0.058	0.005	-0.293	0.014	50	HLA-B35:01	0.155	0.019	-0.293	0.088	32	HLA-B39:01	0.052	0.005	-0.293	0.01	50	HLA-B40:01	0.053	0.007	-0.293	0.011	50	HLA-B58:01	0.108	0.035	-0.293	0.056	50	0
226	FVGTSRYSKKFK	Sequence	HLA-B07:02	0.055	0.007	-0.277	0.014	50	HLA-B15:01	0.064	0.001	-0.277	0.02	50	HLA-B27:05	0.064	0.004	-0.277	0.02	50	HLA-B35:01	0.037	0.011	-0.277	0.001	50	HLA-B39:01	0.046	0.005	-0.277	0.007	50	HLA-B40:01	0.038	0.003	-0.277	0.001	50	HLA-B58:01	0.051	0.004	-0.277	0.011	50	0
227	VGTSRYSKKFKP	Sequence	HLA-B07:02	0.039	0.005	-0.4	-0.01	50	HLA-B15:01	0.046	0.001	-0.4	-0.006	50	HLA-B27:05	0.037	0.002	-0.4	-0.012	50	HLA-B35:01	0.017	0.016	-0.4	-0.025	50	HLA-B39:01	0.041	0.005	-0.4	-0.009	50	HLA-B40:01	0.032	0.003	-0.4	-0.016	50	HLA-B58:01	0.044	0.009	-0.4	-0.006	50	0
228	GTSRYSKKFKPE	Sequence	HLA-B07:02	0.045	0.006	-0.35	-0.001	50	HLA-B15:01	0.073	0.003	-0.35	0.02	50	HLA-B27:05	0.045	0.002	-0.35	-0.001	50	HLA-B35:01	0.019	0.006	-0.35	-0.02	50	HLA-B39:01	0.044	0.008	-0.35	-0.001	50	HLA-B40:01	0.046	0.009	-0.35	0	50	HLA-B58:01	0.044	0.013	-0.35	0	50	0
229	TSRYSKKFKPEI	Sequence	HLA-B07:02	0.099	0.026	-0.302	0.047	50	HLA-B15:01	0.095	0.016	-0.302	0.043	50	HLA-B27:05	0.05	0.002	-0.302	0.007	50	HLA-B35:01	0.044	0.022	-0.302	0.006	50	HLA-B39:01	0.057	0.006	-0.302	0.013	50	HLA-B40:01	0.047	0.007	-0.302	0.006	50	HLA-B58:01	0.115	0.016	-0.302	0.057	50	0
230	SRYSKKFKPEIA	Sequence	HLA-B07:02	0.053	0.004	-0.304	0.009	50	HLA-B15:01	0.061	0.001	-0.304	0.015	50	HLA-B27:05	0.345	0.133	-0.304	0.246	4	HLA-B35:01	0.024	0.008	-0.304	-0.011	50	HLA-B39:01	0.15	0.162	-0.304	0.107	20	HLA-B40:01	0.049	0.004	-0.304	0.007	50	HLA-B58:01	0.041	0.005	-0.304	0.001	50	0
231	RYSKKFKPEIAI	Sequence	HLA-B07:02	0.119	0.028	-0.28	0.065	32	HLA-B15:01	0.086	0.007	-0.28	0.037	50	HLA-B27:05	0.114	0.015	-0.28	0.059	50	HLA-B35:01	0.048	0.006	-0.28	0.008	50	HLA-B39:01	0.1	0.02	-0.28	0.049	50	HLA-B40:01	0.098	0.01	-0.28	0.046	50	HLA-B58:01	0.085	0.012	-0.28	0.037	50	0
232	YSKKFKPEIAIR	Sequence	HLA-B07:02	0.045	0.005	-0.09	0.025	50	HLA-B15:01	0.088	0.02	-0.09	0.059	50	HLA-B27:05	0.09	0.023	-0.09	0.061	50	HLA-B35:01	0.039	0.033	-0.09	0.025	50	HLA-B39:01	0.047	0.012	-0.09	0.028	50	HLA-B40:01	0.039	0.004	-0.09	0.021	50	HLA-B58:01	0.059	0.015	-0.09	0.037	50	0
233	SKKFKPEIAIRP	Sequence	HLA-B07:02	0.035	0.004	0.103	0.037	50	HLA-B15:01	0.048	0.002	0.103	0.046	50	HLA-B27:05	0.053	0.007	0.103	0.051	50	HLA-B35:01	0.013	0.009	0.103	0.021	50	HLA-B39:01	0.045	0.032	0.103	0.049	50	HLA-B40:01	0.032	0.009	0.103	0.035	50	HLA-B58:01	0.036	0.005	0.103	0.038	50	0
234	KKFKPEIAIRPK	Sequence	HLA-B07:02	0.053	0.006	0.06	0.046	50	HLA-B15:01	0.066	0.003	0.06	0.055	50	HLA-B27:05	0.291	0.52	0.06	0.305	3	HLA-B35:01	0.028	0.007	0.06	0.028	50	HLA-B39:01	0.06	0.025	0.06	0.054	50	HLA-B40:01	0.045	0.005	0.06	0.04	50	HLA-B58:01	0.048	0.008	0.06	0.043	50	0
235	KFKPEIAIRPKV	Sequence	HLA-B07:02	0.058	0.033	0.035	0.052	50	HLA-B15:01	0.079	0.006	0.035	0.063	50	HLA-B27:05	0.072	0.002	0.035	0.057	50	HLA-B35:01	0.022	0.009	0.035	0.021	50	HLA-B39:01	0.046	0.007	0.035	0.039	50	HLA-B40:01	0.054	0.004	0.035	0.044	50	HLA-B58:01	0.061	0.007	0.035	0.05	50	0
236	FKPEIAIRPKVR	Sequence	HLA-B07:02	0.038	0.004	0.16	0.045	50	HLA-B15:01	0.053	0.001	0.16	0.055	50	HLA-B27:05	0.094	0.099	0.16	0.101	15	HLA-B35:01	0.024	0.016	0.16	0.036	50	HLA-B39:01	0.062	0.108	0.16	0.079	32	HLA-B40:01	0.03	0.005	0.16	0.039	50	HLA-B58:01	0.037	0.003	0.16	0.044	50	0
237	KPEIAIRPKVRD	Sequence	HLA-B07:02	0.069	0.172	0.198	0.098	15	HLA-B15:01	0.045	0.001	0.198	0.053	50	HLA-B27:05	0.034	0.001	0.198	0.045	50	HLA-B35:01	0.03	0.039	0.198	0.048	50	HLA-B39:01	0.043	0.006	0.198	0.053	50	HLA-B40:01	0.032	0.003	0.198	0.044	50	HLA-B58:01	0.038	0.006	0.198	0.049	50	0
238	PEIAIRPKVRDQ	Sequence	HLA-B07:02	0.035	0.005	0.15	0.042	50	HLA-B15:01	0.049	0.002	0.15	0.052	50	HLA-B27:05	0.037	0.002	0.15	0.043	50	HLA-B35:01	0.013	0.007	0.15	0.026	50	HLA-B39:01	0.041	0.005	0.15	0.046	50	HLA-B40:01	0.058	0.075	0.15	0.07	32	HLA-B58:01	0.035	0.004	0.15	0.042	50	0
239	EIAIRPKVRDQE	Sequence	HLA-B07:02	0.045	0.014	0.054	0.041	50	HLA-B15:01	0.052	0.001	0.054	0.044	50	HLA-B27:05	0.032	0.001	0.054	0.029	50	HLA-B35:01	0.024	0.009	0.054	0.025	50	HLA-B39:01	0.043	0.013	0.054	0.039	50	HLA-B40:01	0.034	0.003	0.054	0.031	50	HLA-B58:01	0.037	0.005	0.054	0.034	50	0
240	IAIRPKVRDQEG	Sequence	HLA-B07:02	0.05	0.012	0.012	0.04	50	HLA-B15:01	0.08	0.052	0.012	0.069	50	HLA-B27:05	0.041	0.001	0.012	0.032	50	HLA-B35:01	0.075	0.08	0.012	0.07	50	HLA-B39:01	0.045	0.004	0.012	0.035	50	HLA-B40:01	0.037	0.003	0.012	0.029	50	HLA-B58:01	0.095	0.057	0.012	0.081	32	0
241	AIRPKVRDQEGR	Sequence	HLA-B07:02	0.054	0.032	-0.062	0.039	50	HLA-B15:01	0.068	0.015	-0.062	0.047	50	HLA-B27:05	0.065	0.001	-0.062	0.042	50	HLA-B35:01	0.018	0.005	-0.062	0.008	50	HLA-B39:01	0.041	0.004	-0.062	0.025	50	HLA-B40:01	0.037	0.003	-0.062	0.022	50	HLA-B58:01	0.041	0.003	-0.062	0.025	50	0
242	IRPKVRDQEGRM	Sequence	HLA-B07:02	0.065	0.007	-0.081	0.041	50	HLA-B15:01	0.065	0.002	-0.081	0.04	50	HLA-B27:05	0.222	0.146	-0.081	0.18	6	HLA-B35:01	0.035	0.013	-0.081	0.02	50	HLA-B39:01	0.097	0.016	-0.081	0.066	50	HLA-B40:01	0.046	0.008	-0.081	0.027	50	HLA-B58:01	0.049	0.006	-0.081	0.029	50	0
243	RPKVRDQEGRMN	Sequence	HLA-B07:02	0.14	0.338	-0.042	0.153	7	HLA-B15:01	0.049	0.004	-0.042	0.033	50	HLA-B27:05	0.042	0.002	-0.042	0.027	50	HLA-B35:01	0.026	0.024	-0.042	0.019	50	HLA-B39:01	0.042	0.004	-0.042	0.028	50	HLA-B40:01	0.028	0.003	-0.042	0.017	50	HLA-B58:01	0.037	0.006	-0.042	0.024	50	0
244	PKVRDQEGRMNY	Sequence	HLA-B07:02	0.038	0.004	-0.002	0.029	50	HLA-B15:01	0.074	0.026	-0.002	0.059	50	HLA-B27:05	0.06	0.012	-0.002	0.046	50	HLA-B35:01	0.04	0.032	-0.002	0.035	50	HLA-B39:01	0.045	0.009	-0.002	0.035	50	HLA-B40:01	0.032	0.004	-0.002	0.024	50	HLA-B58:01	0.043	0.028	-0.002	0.036	50	0
245	KVRDQEGRMNYY	Sequence	HLA-B07:02	0.131	0.092	-0.044	0.107	15	HLA-B15:01	0.437	0.748	-0.044	0.439	2	HLA-B27:05	0.074	0.003	-0.044	0.051	50	HLA-B35:01	0.176	0.032	-0.044	0.131	20	HLA-B39:01	0.044	0.003	-0.044	0.029	50	HLA-B40:01	0.049	0.002	-0.044	0.032	50	HLA-B58:01	0.151	0.049	-0.044	0.115	15	1
246	VRDQEGRMNYYW	Sequence	HLA-B07:02	0.054	0.003	-0.067	0.034	50	HLA-B15:01	0.054	0.001	-0.067	0.033	50	HLA-B27:05	0.135	0.033	-0.067	0.098	20	HLA-B35:01	0.036	0.007	-0.067	0.021	50	HLA-B39:01	0.104	0.015	-0.067	0.073	50	HLA-B40:01	0.051	0.005	-0.067	0.032	50	HLA-B58:01	0.209	0.22	-0.067	0.183	7	0
247	RDQEGRMNYYWT	Sequence	HLA-B07:02	0.054	0.011	0.115	0.053	50	HLA-B15:01	0.058	0.003	0.115	0.055	50	HLA-B27:05	0.071	0.012	0.115	0.066	50	HLA-B35:01	0.02	0.007	0.115	0.027	50	HLA-B39:01	0.055	0.006	0.115	0.053	50	HLA-B40:01	0.067	0.037	0.115	0.067	32	HLA-B58:01	0.04	0.018	0.115	0.044	50	0
248	DQEGRMNYYWTL	Sequence	HLA-B07:02	0.064	0.006	0.149	0.063	32	HLA-B15:01	0.088	0.004	0.149	0.081	32	HLA-B27:05	0.091	0.009	0.149	0.084	32	HLA-B35:01	0.113	0.01	0.149	0.1	32	HLA-B39:01	0.559	0.277	0.149	0.473	1	HLA-B40:01	0.21	0.148	0.149	0.194	4	HLA-B58:01	0.053	0.005	0.149	0.055	50	1
249	QEGRMNYYWTLV	Sequence	HLA-B07:02	0.044	0.004	0.055	0.039	50	HLA-B15:01	0.072	0.002	0.055	0.059	50	HLA-B27:05	0.064	0.002	0.055	0.053	50	HLA-B35:01	0.028	0.007	0.055	0.027	50	HLA-B39:01	0.091	0.016	0.055	0.075	32	HLA-B40:01	0.327	0.444	0.055	0.319	2	HLA-B58:01	0.053	0.005	0.055	0.046	50	1
250	EGRMNYYWTLVE	Sequence	HLA-B07:02	0.051	0.012	-0.012	0.038	50	HLA-B15:01	0.059	0.002	-0.012	0.043	50	HLA-B27:05	0.037	0.001	-0.012	0.026	50	HLA-B35:01	0.045	0.018	-0.012	0.035	50	HLA-B39:01	0.05	0.008	-0.012	0.037	50	HLA-B40:01	0.033	0.004	-0.012	0.024	50	HLA-B58:01	0.04	0.004	-0.012	0.029	50	0
251	GRMNYYWTLVEP	Sequence	HLA-B07:02	0.047	0.004	0.116	0.047	50	HLA-B15:01	0.061	0.002	0.116	0.057	50	HLA-B27:05	0.35	0.426	0.116	0.339	2	HLA-B35:01	0.021	0.009	0.116	0.029	50	HLA-B39:01	0.12	0.077	0.116	0.113	20	HLA-B40:01	0.067	0.054	0.116	0.07	32	HLA-B58:01	0.043	0.013	0.116	0.045	50	1
252	RMNYYWTLVEPG	Sequence	HLA-B07:02	0.07	0.006	0.18	0.071	32	HLA-B15:01	0.425	0.294	0.18	0.38	3	HLA-B27:05	0.141	0.02	0.18	0.126	10	HLA-B35:01	0.071	0.008	0.18	0.072	50	HLA-B39:01	0.086	0.013	0.18	0.084	32	HLA-B40:01	0.08	0.012	0.18	0.079	20	HLA-B58:01	0.119	0.056	0.18	0.115	15	0
253	MNYYWTLVEPGD	Sequence	HLA-B07:02	0.042	0.005	0.228	0.055	50	HLA-B15:01	0.07	0.008	0.228	0.076	50	HLA-B27:05	0.053	0.003	0.228	0.062	50	HLA-B35:01	0.048	0.045	0.228	0.066	50	HLA-B39:01	0.066	0.019	0.228	0.075	32	HLA-B40:01	0.04	0.009	0.228	0.054	50	HLA-B58:01	0.049	0.016	0.228	0.062	50	0
254	NYYWTLVEPGDK	Sequence	HLA-B07:02	0.046	0.003	0.29	0.064	32	HLA-B15:01	0.057	0.001	0.29	0.071	50	HLA-B27:05	0.101	0.007	0.29	0.105	15	HLA-B35:01	0.041	0.008	0.29	0.061	50	HLA-B39:01	0.062	0.007	0.29	0.076	32	HLA-B40:01	0.035	0.004	0.29	0.056	50	HLA-B58:01	0.044	0.004	0.29	0.062	50	0
255	YYWTLVEPGDKI	Sequence	HLA-B07:02	0.081	0.007	0.08	0.069	32	HLA-B15:01	0.082	0.002	0.08	0.069	50	HLA-B27:05	0.166	0.008	0.08	0.132	10	HLA-B35:01	0.084	0.012	0.08	0.072	50	HLA-B39:01	0.124	0.056	0.08	0.109	20	HLA-B40:01	0.079	0.007	0.08	0.068	32	HLA-B58:01	0.1	0.005	0.08	0.083	32	0
256	YWTLVEPGDKIT	Sequence	HLA-B07:02	0.046	0.006	0.04	0.039	50	HLA-B15:01	0.056	0.002	0.04	0.046	50	HLA-B27:05	0.05	0.01	0.04	0.043	50	HLA-B35:01	0.038	0.036	0.04	0.038	50	HLA-B39:01	0.048	0.015	0.04	0.042	50	HLA-B40:01	0.042	0.006	0.04	0.036	50	HLA-B58:01	0.041	0.005	0.04	0.035	50	0
257	WTLVEPGDKITF	Sequence	HLA-B07:02	0.072	0.015	0.108	0.066	32	HLA-B15:01	0.243	0.085	0.108	0.204	9	HLA-B27:05	0.082	0.007	0.108	0.073	32	HLA-B35:01	0.36	0.08	0.108	0.29	5	HLA-B39:01	0.092	0.014	0.108	0.081	32	HLA-B40:01	0.079	0.013	0.108	0.071	32	HLA-B58:01	0.402	0.153	0.108	0.333	3	0
258	TLVEPGDKITFE	Sequence	HLA-B07:02	0.044	0.006	0.167	0.05	50	HLA-B15:01	0.072	0.006	0.167	0.071	50	HLA-B27:05	0.043	0.001	0.167	0.049	50	HLA-B35:01	0.037	0.009	0.167	0.046	50	HLA-B39:01	0.046	0.006	0.167	0.052	50	HLA-B40:01	0.046	0.006	0.167	0.052	50	HLA-B58:01	0.041	0.006	0.167	0.048	50	0
259	LVEPGDKITFEA	Sequence	HLA-B07:02	0.083	0.023	0.148	0.08	20	HLA-B15:01	0.072	0.004	0.148	0.069	50	HLA-B27:05	0.044	0.001	0.148	0.048	50	HLA-B35:01	0.154	0.056	0.148	0.138	20	HLA-B39:01	0.065	0.005	0.148	0.064	50	HLA-B40:01	0.058	0.005	0.148	0.059	50	HLA-B58:01	0.057	0.023	0.148	0.061	50	0
260	VEPGDKITFEAT	Sequence	HLA-B07:02	0.041	0.004	0.144	0.045	50	HLA-B15:01	0.057	0.003	0.144	0.057	50	HLA-B27:05	0.036	0.001	0.144	0.041	50	HLA-B35:01	0.025	0.007	0.144	0.034	50	HLA-B39:01	0.056	0.008	0.144	0.057	50	HLA-B40:01	0.11	0.125	0.144	0.116	9	HLA-B58:01	0.036	0.003	0.144	0.042	50	0
261	EPGDKITFEATG	Sequence	HLA-B07:02	0.057	0.06	0.107	0.062	32	HLA-B15:01	0.047	0.001	0.107	0.046	50	HLA-B27:05	0.029	0.001	0.107	0.032	50	HLA-B35:01	0.124	0.079	0.107	0.115	20	HLA-B39:01	0.051	0.009	0.107	0.05	50	HLA-B40:01	0.027	0.002	0.107	0.031	50	HLA-B58:01	0.037	0.004	0.107	0.039	50	0
262	PGDKITFEATGN	Sequence	HLA-B07:02	0.034	0.004	0.083	0.034	50	HLA-B15:01	0.044	0.001	0.083	0.041	50	HLA-B27:05	0.03	0.001	0.083	0.031	50	HLA-B35:01	0.015	0.009	0.083	0.021	50	HLA-B39:01	0.039	0.006	0.083	0.038	50	HLA-B40:01	0.029	0.006	0.083	0.031	50	HLA-B58:01	0.036	0.018	0.083	0.038	50	0
263	GDKITFEATGNL	Sequence	HLA-B07:02	0.053	0.016	0.218	0.064	32	HLA-B15:01	0.091	0.016	0.218	0.092	32	HLA-B27:05	0.058	0.002	0.218	0.065	50	HLA-B35:01	0.018	0.007	0.218	0.036	50	HLA-B39:01	0.058	0.02	0.218	0.068	50	HLA-B40:01	0.134	0.154	0.218	0.146	6	HLA-B58:01	0.04	0.006	0.218	0.052	50	0
264	DKITFEATGNLV	Sequence	HLA-B07:02	0.048	0.005	0.24	0.06	50	HLA-B15:01	0.055	0.001	0.24	0.065	50	HLA-B27:05	0.067	0.017	0.24	0.076	32	HLA-B35:01	0.048	0.017	0.24	0.062	50	HLA-B39:01	0.159	0.146	0.24	0.165	10	HLA-B40:01	0.055	0.008	0.24	0.066	32	HLA-B58:01	0.041	0.006	0.24	0.055	50	0
265	KITFEATGNLVV	Sequence	HLA-B07:02	0.095	0.106	0.237	0.111	15	HLA-B15:01	0.142	0.048	0.237	0.136	20	HLA-B27:05	0.07	0.003	0.237	0.076	32	HLA-B35:01	0.05	0.013	0.237	0.063	50	HLA-B39:01	0.081	0.028	0.237	0.088	32	HLA-B40:01	0.075	0.01	0.237	0.081	20	HLA-B58:01	0.129	0.041	0.237	0.126	15	0
266	ITFEATGNLVVP	Sequence	HLA-B07:02	0.049	0.005	0.216	0.059	50	HLA-B15:01	0.13	0.153	0.216	0.142	15	HLA-B27:05	0.044	0.003	0.216	0.055	50	HLA-B35:01	0.07	0.045	0.216	0.081	32	HLA-B39:01	0.053	0.022	0.216	0.064	50	HLA-B40:01	0.056	0.01	0.216	0.065	32	HLA-B58:01	0.09	0.168	0.216	0.115	15	0
267	TFEATGNLVVPR	Sequence	HLA-B07:02	0.045	0.005	0.136	0.048	50	HLA-B15:01	0.053	0.001	0.136	0.053	50	HLA-B27:05	0.064	0.003	0.136	0.061	50	HLA-B35:01	0.046	0.016	0.136	0.05	50	HLA-B39:01	0.055	0.037	0.136	0.06	50	HLA-B40:01	0.046	0.012	0.136	0.05	50	HLA-B58:01	0.043	0.004	0.136	0.046	50	0
268	FEATGNLVVPRY	Sequence	HLA-B07:02	0.054	0.008	0.115	0.053	50	HLA-B15:01	0.45	0.261	0.115	0.386	3	HLA-B27:05	0.114	0.006	0.115	0.097	20	HLA-B35:01	0.438	0.205	0.115	0.368	3	HLA-B39:01	0.101	0.013	0.115	0.088	32	HLA-B40:01	0.309	0.097	0.115	0.256	3	HLA-B58:01	0.106	0.006	0.115	0.091	20	0
269	EATGNLVVPRYA	Sequence	HLA-B07:02	0.065	0.008	0.09	0.058	50	HLA-B15:01	0.059	0.001	0.09	0.053	50	HLA-B27:05	0.043	0.001	0.09	0.041	50	HLA-B35:01	0.123	0.028	0.09	0.105	32	HLA-B39:01	0.08	0.007	0.09	0.069	50	HLA-B40:01	0.045	0.003	0.09	0.043	50	HLA-B58:01	0.052	0.013	0.09	0.05	50	0
270	ATGNLVVPRYAF	Sequence	HLA-B07:02	0.153	0.02	0.073	0.124	10	HLA-B15:01	0.46	0.213	0.073	0.382	3	HLA-B27:05	0.082	0.004	0.073	0.069	50	HLA-B35:01	0.174	0.023	0.073	0.14	20	HLA-B39:01	0.071	0.011	0.073	0.062	50	HLA-B40:01	0.079	0.013	0.073	0.068	32	HLA-B58:01	0.263	0.119	0.073	0.221	5	0
271	TGNLVVPRYAFA	Sequence	HLA-B07:02	0.045	0.005	0.129	0.047	50	HLA-B15:01	0.071	0.001	0.129	0.066	50	HLA-B27:05	0.05	0.004	0.129	0.051	50	HLA-B35:01	0.041	0.021	0.129	0.047	50	HLA-B39:01	0.064	0.008	0.129	0.062	50	HLA-B40:01	0.043	0.005	0.129	0.046	50	HLA-B58:01	0.057	0.01	0.129	0.057	50	0
272	GNLVVPRYAFAM	Sequence	HLA-B07:02	0.078	0.014	0.178	0.078	32	HLA-B15:01	0.107	0.005	0.178	0.098	32	HLA-B27:05	0.116	0.007	0.178	0.105	15	HLA-B35:01	0.1	0.032	0.178	0.097	32	HLA-B39:01	0.142	0.038	0.178	0.129	15	HLA-B40:01	0.112	0.067	0.178	0.111	9	HLA-B58:01	0.092	0.017	0.178	0.089	32	0
273	NLVVPRYAFAME	Sequence	HLA-B07:02	0.051	0.005	0.072	0.046	50	HLA-B15:01	0.08	0.003	0.072	0.067	50	HLA-B27:05	0.045	0.001	0.072	0.041	50	HLA-B35:01	0.04	0.012	0.072	0.039	50	HLA-B39:01	0.056	0.006	0.072	0.05	50	HLA-B40:01	0.042	0.006	0.072	0.039	50	HLA-B58:01	0.038	0.005	0.072	0.036	50	0
274	LVVPRYAFAMER	Sequence	HLA-B07:02	0.058	0.016	0.071	0.053	50	HLA-B15:01	0.082	0.024	0.071	0.072	50	HLA-B27:05	0.079	0.002	0.071	0.066	50	HLA-B35:01	0.075	0.067	0.071	0.073	50	HLA-B39:01	0.046	0.005	0.071	0.042	50	HLA-B40:01	0.043	0.004	0.071	0.04	50	HLA-B58:01	0.075	0.02	0.071	0.066	50	0
275	VVPRYAFAMERN	Sequence	HLA-B07:02	0.04	0.007	0.124	0.043	50	HLA-B15:01	0.053	0.005	0.124	0.052	50	HLA-B27:05	0.036	0.001	0.124	0.039	50	HLA-B35:01	0.022	0.013	0.124	0.031	50	HLA-B39:01	0.041	0.004	0.124	0.043	50	HLA-B40:01	0.035	0.003	0.124	0.039	50	HLA-B58:01	0.043	0.008	0.124	0.045	50	0
276	VPRYAFAMERNA	Sequence	HLA-B07:02	0.58	0.318	0.111	0.491	0.8	HLA-B15:01	0.064	0.001	0.111	0.059	50	HLA-B27:05	0.042	0.001	0.111	0.042	50	HLA-B35:01	0.129	0.066	0.111	0.117	20	HLA-B39:01	0.054	0.004	0.111	0.052	50	HLA-B40:01	0.033	0.003	0.111	0.036	50	HLA-B58:01	0.039	0.004	0.111	0.041	50	1
277	PRYAFAMERNAG	Sequence	HLA-B07:02	0.042	0.005	0.129	0.045	50	HLA-B15:01	0.049	0.001	0.129	0.049	50	HLA-B27:05	0.142	0.201	0.129	0.15	8	HLA-B35:01	0.02	0.01	0.129	0.029	50	HLA-B39:01	0.105	0.149	0.129	0.114	20	HLA-B40:01	0.033	0.004	0.129	0.038	50	HLA-B58:01	0.037	0.005	0.129	0.041	50	0
278	RYAFAMERNAGS	Sequence	HLA-B07:02	0.059	0.011	0.156	0.061	32	HLA-B15:01	0.066	0.006	0.156	0.065	50	HLA-B27:05	0.089	0.007	0.156	0.083	32	HLA-B35:01	0.027	0.007	0.156	0.037	50	HLA-B39:01	0.049	0.006	0.156	0.053	50	HLA-B40:01	0.047	0.005	0.156	0.051	50	HLA-B58:01	0.055	0.023	0.156	0.06	50	0
279	YAFAMERNAGSG	Sequence	HLA-B07:02	0.077	0.014	-0.019	0.057	50	HLA-B15:01	0.215	0.027	-0.019	0.162	15	HLA-B27:05	0.076	0.006	-0.019	0.055	50	HLA-B35:01	0.315	0.166	-0.019	0.258	6	HLA-B39:01	0.102	0.019	-0.019	0.077	32	HLA-B40:01	0.057	0.006	-0.019	0.041	50	HLA-B58:01	0.1	0.029	-0.019	0.077	32	0
280	AFAMERNAGSGI	Sequence	HLA-B07:02	0.101	0.033	-0.092	0.071	32	HLA-B15:01	0.115	0.004	-0.092	0.077	50	HLA-B27:05	0.067	0.002	-0.092	0.041	50	HLA-B35:01	0.042	0.008	-0.092	0.023	50	HLA-B39:01	0.069	0.014	-0.092	0.044	50	HLA-B40:01	0.085	0.018	-0.092	0.057	50	HLA-B58:01	0.066	0.006	-0.092	0.041	50	0
281	FAMERNAGSGII	Sequence	HLA-B07:02	0.264	0.094	0.095	0.22	4	HLA-B15:01	0.25	0.092	0.095	0.209	8	HLA-B27:05	0.106	0.008	0.095	0.089	20	HLA-B35:01	0.424	0.19	0.095	0.354	3	HLA-B39:01	0.415	0.165	0.095	0.343	3	HLA-B40:01	0.11	0.011	0.095	0.093	15	HLA-B58:01	0.224	0.023	0.095	0.179	7	0
282	AMERNAGSGIII	Sequence	HLA-B07:02	0.1	0.03	0.191	0.098	15	HLA-B15:01	0.132	0.025	0.191	0.121	20	HLA-B27:05	0.091	0.001	0.191	0.087	32	HLA-B35:01	0.06	0.007	0.191	0.065	50	HLA-B39:01	0.185	0.062	0.191	0.166	10	HLA-B40:01	0.12	0.025	0.191	0.112	9	HLA-B58:01	0.082	0.006	0.191	0.081	32	0
283	MERNAGSGIIIS	Sequence	HLA-B07:02	0.057	0.012	0.195	0.064	32	HLA-B15:01	0.112	0.011	0.195	0.104	32	HLA-B27:05	0.055	0.002	0.195	0.061	50	HLA-B35:01	0.06	0.018	0.195	0.067	50	HLA-B39:01	0.066	0.01	0.195	0.07	50	HLA-B40:01	0.159	0.129	0.195	0.158	5	HLA-B58:01	0.046	0.005	0.195	0.054	50	0
284	ERNAGSGIIISD	Sequence	HLA-B07:02	0.04	0.004	0.103	0.041	50	HLA-B15:01	0.051	0.001	0.103	0.048	50	HLA-B27:05	0.1	0.166	0.103	0.111	15	HLA-B35:01	0.024	0.012	0.103	0.03	50	HLA-B39:01	0.124	0.065	0.103	0.112	20	HLA-B40:01	0.035	0.005	0.103	0.037	50	HLA-B58:01	0.038	0.006	0.103	0.039	50	0
285	RNAGSGIIISDT	Sequence	HLA-B07:02	0.075	0.02	0.046	0.063	32	HLA-B15:01	0.069	0.029	0.046	0.06	50	HLA-B27:05	0.061	0.007	0.046	0.051	50	HLA-B35:01	0.028	0.011	0.046	0.027	50	HLA-B39:01	0.054	0.015	0.046	0.047	50	HLA-B40:01	0.052	0.011	0.046	0.045	50	HLA-B58:01	0.049	0.021	0.046	0.044	50	0
286	NAGSGIIISDTP	Sequence	HLA-B07:02	0.043	0.006	0.026	0.035	50	HLA-B15:01	0.052	0.002	0.026	0.041	50	HLA-B27:05	0.035	0.001	0.026	0.029	50	HLA-B35:01	0.085	0.062	0.026	0.075	50	HLA-B39:01	0.056	0.011	0.026	0.046	50	HLA-B40:01	0.036	0.007	0.026	0.03	50	HLA-B58:01	0.042	0.018	0.026	0.037	50	0
287	AGSGIIISDTPV	Sequence	HLA-B07:02	0.075	0.024	0.141	0.073	32	HLA-B15:01	0.122	0.013	0.141	0.106	32	HLA-B27:05	0.063	0.006	0.141	0.062	50	HLA-B35:01	0.075	0.021	0.141	0.073	50	HLA-B39:01	0.116	0.04	0.141	0.106	20	HLA-B40:01	0.092	0.027	0.141	0.086	15	HLA-B58:01	0.086	0.005	0.141	0.079	32	0
288	GSGIIISDTPVH	Sequence	HLA-B07:02	0.043	0.005	0.239	0.057	50	HLA-B15:01	0.114	0.014	0.239	0.111	32	HLA-B27:05	0.052	0.002	0.239	0.063	50	HLA-B35:01	0.048	0.023	0.239	0.063	50	HLA-B39:01	0.043	0.006	0.239	0.057	50	HLA-B40:01	0.047	0.01	0.239	0.06	32	HLA-B58:01	0.088	0.027	0.239	0.093	20	0
289	SGIIISDTPVHD	Sequence	HLA-B07:02	0.035	0.006	0.223	0.049	50	HLA-B15:01	0.056	0.001	0.223	0.064	50	HLA-B27:05	0.037	0.002	0.223	0.05	50	HLA-B35:01	0.023	0.016	0.223	0.042	50	HLA-B39:01	0.045	0.012	0.223	0.058	50	HLA-B40:01	0.036	0.008	0.223	0.05	50	HLA-B58:01	0.047	0.011	0.223	0.059	50	0
290	GIIISDTPVHDC	Sequence	HLA-B07:02	0.049	0.015	0.119	0.051	50	HLA-B15:01	0.082	0.018	0.119	0.075	50	HLA-B27:05	0.041	0.002	0.119	0.043	50	HLA-B35:01	0.027	0.012	0.119	0.034	50	HLA-B39:01	0.044	0.006	0.119	0.045	50	HLA-B40:01	0.052	0.008	0.119	0.052	50	HLA-B58:01	0.048	0.006	0.119	0.048	50	0
291	IIISDTPVHDCN	Sequence	HLA-B07:02	0.042	0.016	-0.049	0.029	50	HLA-B15:01	0.074	0.064	-0.049	0.06	50	HLA-B27:05	0.039	0.002	-0.049	0.024	50	HLA-B35:01	0.073	0.038	-0.049	0.055	50	HLA-B39:01	0.043	0.008	-0.049	0.028	50	HLA-B40:01	0.04	0.006	-0.049	0.026	50	HLA-B58:01	0.052	0.034	-0.049	0.039	50	0
292	IISDTPVHDCNT	Sequence	HLA-B07:02	0.056	0.021	-0.006	0.044	50	HLA-B15:01	0.086	0.033	-0.006	0.068	50	HLA-B27:05	0.037	0.002	-0.006	0.027	50	HLA-B35:01	0.055	0.022	-0.006	0.044	50	HLA-B39:01	0.051	0.012	-0.006	0.039	50	HLA-B40:01	0.044	0.004	-0.006	0.033	50	HLA-B58:01	0.059	0.039	-0.006	0.049	50	0
293	ISDTPVHDCNTT	Sequence	HLA-B07:02	0.048	0.005	0.066	0.043	50	HLA-B15:01	0.058	0.002	0.066	0.05	50	HLA-B27:05	0.035	0.001	0.066	0.033	50	HLA-B35:01	0.056	0.02	0.066	0.051	50	HLA-B39:01	0.057	0.01	0.066	0.05	50	HLA-B40:01	0.041	0.005	0.066	0.038	50	HLA-B58:01	0.077	0.05	0.066	0.072	32	0
294	SDTPVHDCNTTC	Sequence	HLA-B07:02	0.045	0.028	0.07	0.045	50	HLA-B15:01	0.056	0.003	0.07	0.049	50	HLA-B27:05	0.042	0.002	0.07	0.038	50	HLA-B35:01	0.04	0.015	0.07	0.039	50	HLA-B39:01	0.057	0.026	0.07	0.053	50	HLA-B40:01	0.067	0.063	0.07	0.067	32	HLA-B58:01	0.042	0.008	0.07	0.039	50	0
295	DTPVHDCNTTCQ	Sequence	HLA-B07:02	0.039	0.004	0.049	0.034	50	HLA-B15:01	0.048	0.002	0.049	0.041	50	HLA-B27:05	0.032	0.001	0.049	0.029	50	HLA-B35:01	0.038	0.011	0.049	0.035	50	HLA-B39:01	0.041	0.005	0.049	0.036	50	HLA-B40:01	0.029	0.004	0.049	0.027	50	HLA-B58:01	0.035	0.007	0.049	0.032	50	0
296	TPVHDCNTTCQT	Sequence	HLA-B07:02	0.149	0.167	-0.025	0.134	8	HLA-B15:01	0.052	0.001	-0.025	0.036	50	HLA-B27:05	0.033	0.002	-0.025	0.022	50	HLA-B35:01	0.271	0.427	-0.025	0.266	6	HLA-B39:01	0.075	0.031	-0.025	0.058	50	HLA-B40:01	0.03	0.004	-0.025	0.02	50	HLA-B58:01	0.04	0.01	-0.025	0.029	50	0
297	PVHDCNTTCQTP	Sequence	HLA-B07:02	0.044	0.01	-0.047	0.029	50	HLA-B15:01	0.051	0.019	-0.047	0.036	50	HLA-B27:05	0.034	0.002	-0.047	0.021	50	HLA-B35:01	0.034	0.014	-0.047	0.023	50	HLA-B39:01	0.041	0.028	-0.047	0.03	50	HLA-B40:01	0.035	0.005	-0.047	0.022	50	HLA-B58:01	0.036	0.01	-0.047	0.024	50	0
298	VHDCNTTCQTPK	Sequence	HLA-B07:02	0.049	0.004	-0.067	0.03	50	HLA-B15:01	0.055	0.001	-0.067	0.034	50	HLA-B27:05	0.076	0.006	-0.067	0.05	50	HLA-B35:01	0.033	0.008	-0.067	0.019	50	HLA-B39:01	0.113	0.087	-0.067	0.091	32	HLA-B40:01	0.043	0.004	-0.067	0.026	50	HLA-B58:01	0.047	0.004	-0.067	0.029	50	0
299	HDCNTTCQTPKG	Sequence	HLA-B07:02	0.035	0.005	-0.146	0.012	50	HLA-B15:01	0.057	0.005	-0.146	0.028	50	HLA-B27:05	0.037	0.004	-0.146	0.013	50	HLA-B35:01	0.023	0.045	-0.146	0.01	50	HLA-B39:01	0.046	0.02	-0.146	0.023	50	HLA-B40:01	0.032	0.007	-0.146	0.01	50	HLA-B58:01	0.037	0.025	-0.146	0.017	50	0
300	DCNTTCQTPKGA	Sequence	HLA-B07:02	0.037	0.004	-0.115	0.017	50	HLA-B15:01	0.049	0.001	-0.115	0.025	50	HLA-B27:05	0.032	0.002	-0.115	0.012	50	HLA-B35:01	0.035	0.011	-0.115	0.016	50	HLA-B39:01	0.046	0.01	-0.115	0.024	50	HLA-B40:01	0.03	0.003	-0.115	0.011	50	HLA-B58:01	0.036	0.015	-0.115	0.018	50	0
301	CNTTCQTPKGAI	Sequence	HLA-B07:02	0.084	0.019	-0.095	0.056	50	HLA-B15:01	0.07	0.003	-0.095	0.043	50	HLA-B27:05	0.059	0.002	-0.095	0.034	50	HLA-B35:01	0.049	0.016	-0.095	0.029	50	HLA-B39:01	0.105	0.079	-0.095	0.081	32	HLA-B40:01	0.064	0.016	-0.095	0.04	50	HLA-B58:01	0.064	0.01	-0.095	0.039	50	0
302	NTTCQTPKGAIN	Sequence	HLA-B07:02	0.042	0.006	-0.083	0.024	50	HLA-B15:01	0.051	0.002	-0.083	0.03	50	HLA-B27:05	0.036	0.001	-0.083	0.018	50	HLA-B35:01	0.033	0.034	-0.083	0.022	50	HLA-B39:01	0.047	0.012	-0.083	0.028	50	HLA-B40:01	0.035	0.004	-0.083	0.018	50	HLA-B58:01	0.042	0.024	-0.083	0.027	50	0
303	TTCQTPKGAINT	Sequence	HLA-B07:02	0.041	0.005	-0.087	0.022	50	HLA-B15:01	0.063	0.006	-0.087	0.039	50	HLA-B27:05	0.035	0.002	-0.087	0.018	50	HLA-B35:01	0.028	0.012	-0.087	0.014	50	HLA-B39:01	0.048	0.011	-0.087	0.029	50	HLA-B40:01	0.037	0.005	-0.087	0.019	50	HLA-B58:01	0.048	0.065	-0.087	0.037	50	0
304	TCQTPKGAINTS	Sequence	HLA-B07:02	0.044	0.011	-0.004	0.034	50	HLA-B15:01	0.05	0.002	-0.004	0.037	50	HLA-B27:05	0.033	0.001	-0.004	0.024	50	HLA-B35:01	0.026	0.012	-0.004	0.021	50	HLA-B39:01	0.045	0.013	-0.004	0.035	50	HLA-B40:01	0.035	0.005	-0.004	0.026	50	HLA-B58:01	0.038	0.005	-0.004	0.029	50	0
305	CQTPKGAINTSL	Sequence	HLA-B07:02	0.119	0.086	-0.109	0.091	20	HLA-B15:01	0.26	0.545	-0.109	0.269	6	HLA-B27:05	0.16	0.008	-0.109	0.109	15	HLA-B35:01	0.113	0.016	-0.109	0.075	50	HLA-B39:01	0.428	0.27	-0.109	0.349	3	HLA-B40:01	0.287	0.355	-0.109	0.258	3	HLA-B58:01	0.09	0.01	-0.109	0.057	50	0
306	QTPKGAINTSLP	Sequence	HLA-B07:02	0.041	0.004	-0.167	0.014	50	HLA-B15:01	0.055	0.005	-0.167	0.025	50	HLA-B27:05	0.036	0.001	-0.167	0.01	50	HLA-B35:01	0.021	0.009	-0.167	0	50	HLA-B39:01	0.041	0.007	-0.167	0.015	50	HLA-B40:01	0.035	0.007	-0.167	0.01	50	HLA-B58:01	0.043	0.016	-0.167	0.018	50	0
307	TPKGAINTSLPF	Sequence	HLA-B07:02	0.604	0.573	-0.03	0.536	0.4	HLA-B15:01	0.226	0.065	-0.03	0.175	15	HLA-B27:05	0.064	0.011	-0.03	0.046	50	HLA-B35:01	0.683	0.398	-0.03	0.566	0.5	HLA-B39:01	0.154	0.021	-0.03	0.114	20	HLA-B40:01	0.054	0.008	-0.03	0.038	50	HLA-B58:01	0.066	0.009	-0.03	0.047	50	2
308	PKGAINTSLPFQ	Sequence	HLA-B07:02	0.035	0.004	0.12	0.039	50	HLA-B15:01	0.046	0.001	0.12	0.046	50	HLA-B27:05	0.043	0.005	0.12	0.045	50	HLA-B35:01	0.014	0.008	0.12	0.024	50	HLA-B39:01	0.042	0.02	0.12	0.046	50	HLA-B40:01	0.028	0.006	0.12	0.034	50	HLA-B58:01	0.036	0.011	0.12	0.04	50	0
309	KGAINTSLPFQN	Sequence	HLA-B07:02	0.042	0.015	0.064	0.04	50	HLA-B15:01	0.055	0.004	0.064	0.048	50	HLA-B27:05	0.046	0.002	0.064	0.041	50	HLA-B35:01	0.029	0.022	0.064	0.031	50	HLA-B39:01	0.042	0.015	0.064	0.04	50	HLA-B40:01	0.035	0.006	0.064	0.033	50	HLA-B58:01	0.093	0.099	0.064	0.091	20	0
310	GAINTSLPFQNI	Sequence	HLA-B07:02	0.096	0.027	-0.038	0.072	32	HLA-B15:01	0.203	0.04	-0.038	0.153	15	HLA-B27:05	0.081	0.006	-0.038	0.057	50	HLA-B35:01	0.099	0.028	-0.038	0.074	50	HLA-B39:01	0.101	0.019	-0.038	0.074	50	HLA-B40:01	0.103	0.022	-0.038	0.076	20	HLA-B58:01	0.261	0.186	-0.038	0.219	5	0
311	AINTSLPFQNIH	Sequence	HLA-B07:02	0.054	0.016	-0.031	0.039	50	HLA-B15:01	0.137	0.093	-0.031	0.113	20	HLA-B27:05	0.053	0.004	-0.031	0.037	50	HLA-B35:01	0.074	0.034	-0.031	0.057	50	HLA-B39:01	0.046	0.02	-0.031	0.034	50	HLA-B40:01	0.049	0.007	-0.031	0.034	50	HLA-B58:01	0.066	0.01	-0.031	0.047	50	0
312	INTSLPFQNIHP	Sequence	HLA-B07:02	0.04	0.005	-0.047	0.026	50	HLA-B15:01	0.052	0.003	-0.047	0.034	50	HLA-B27:05	0.043	0.004	-0.047	0.028	50	HLA-B35:01	0.022	0.02	-0.047	0.015	50	HLA-B39:01	0.044	0.017	-0.047	0.031	50	HLA-B40:01	0.036	0.01	-0.047	0.024	50	HLA-B58:01	0.046	0.035	-0.047	0.035	50	0
313	NTSLPFQNIHPI	Sequence	HLA-B07:02	0.112	0.011	0.006	0.085	20	HLA-B15:01	0.123	0.01	0.006	0.093	32	HLA-B27:05	0.074	0.005	0.006	0.056	50	HLA-B35:01	0.12	0.021	0.006	0.093	32	HLA-B39:01	0.199	0.052	0.006	0.156	10	HLA-B40:01	0.088	0.014	0.006	0.068	32	HLA-B58:01	0.155	0.013	0.006	0.117	15	0
314	TSLPFQNIHPIT	Sequence	HLA-B07:02	0.048	0.005	0.136	0.05	50	HLA-B15:01	0.069	0.002	0.136	0.065	50	HLA-B27:05	0.048	0.004	0.136	0.05	50	HLA-B35:01	0.071	0.076	0.136	0.078	50	HLA-B39:01	0.069	0.022	0.136	0.068	50	HLA-B40:01	0.05	0.005	0.136	0.051	50	HLA-B58:01	0.107	0.049	0.136	0.101	20	0
315	SLPFQNIHPITI	Sequence	HLA-B07:02	0.067	0.009	0.178	0.069	32	HLA-B15:01	0.131	0.007	0.178	0.116	20	HLA-B27:05	0.058	0.002	0.178	0.061	50	HLA-B35:01	0.054	0.007	0.178	0.059	50	HLA-B39:01	0.094	0.027	0.178	0.092	32	HLA-B40:01	0.069	0.006	0.178	0.07	32	HLA-B58:01	0.066	0.004	0.178	0.067	32	0
316	LPFQNIHPITIG	Sequence	HLA-B07:02	0.132	0.108	0.158	0.131	9	HLA-B15:01	0.069	0.002	0.158	0.067	50	HLA-B27:05	0.042	0.001	0.158	0.047	50	HLA-B35:01	0.436	0.301	0.158	0.387	3	HLA-B39:01	0.088	0.014	0.158	0.083	32	HLA-B40:01	0.037	0.005	0.158	0.044	50	HLA-B58:01	0.051	0.006	0.158	0.054	50	0
317	PFQNIHPITIGK	Sequence	HLA-B07:02	0.038	0.003	0.219	0.051	50	HLA-B15:01	0.051	0.001	0.219	0.06	50	HLA-B27:05	0.055	0.007	0.219	0.064	50	HLA-B35:01	0.017	0.008	0.219	0.036	50	HLA-B39:01	0.041	0.005	0.219	0.053	50	HLA-B40:01	0.035	0.004	0.219	0.048	50	HLA-B58:01	0.038	0.004	0.219	0.051	50	0
318	FQNIHPITIGKC	Sequence	HLA-B07:02	0.048	0.006	0.178	0.054	50	HLA-B15:01	0.117	0.07	0.178	0.116	20	HLA-B27:05	0.097	0.036	0.178	0.095	20	HLA-B35:01	0.054	0.014	0.178	0.06	50	HLA-B39:01	0.152	0.144	0.178	0.153	15	HLA-B40:01	0.102	0.16	0.178	0.119	8	HLA-B58:01	0.045	0.004	0.178	0.052	50	0
319	QNIHPITIGKCP	Sequence	HLA-B07:02	0.038	0.005	0.068	0.036	50	HLA-B15:01	0.054	0.003	0.068	0.047	50	HLA-B27:05	0.04	0.003	0.068	0.037	50	HLA-B35:01	0.019	0.014	0.068	0.023	50	HLA-B39:01	0.043	0.013	0.068	0.041	50	HLA-B40:01	0.035	0.009	0.068	0.034	50	HLA-B58:01	0.038	0.01	0.068	0.037	50	0
320	NIHPITIGKCPK	Sequence	HLA-B07:02	0.069	0.007	0.043	0.056	50	HLA-B15:01	0.08	0.004	0.043	0.064	50	HLA-B27:05	0.083	0.015	0.043	0.068	50	HLA-B35:01	0.077	0.022	0.043	0.065	50	HLA-B39:01	0.065	0.012	0.043	0.054	50	HLA-B40:01	0.046	0.005	0.043	0.039	50	HLA-B58:01	0.048	0.005	0.043	0.041	50	0
321	IHPITIGKCPKY	Sequence	HLA-B07:02	0.042	0.003	-0.017	0.03	50	HLA-B15:01	0.101	0.009	-0.017	0.074	50	HLA-B27:05	0.07	0.002	-0.017	0.05	50	HLA-B35:01	0.07	0.026	-0.017	0.054	50	HLA-B39:01	0.06	0.007	-0.017	0.044	50	HLA-B40:01	0.04	0.003	-0.017	0.028	50	HLA-B58:01	0.056	0.006	-0.017	0.041	50	0
322	HPITIGKCPKYV	Sequence	HLA-B07:02	0.404	0.329	-0.07	0.345	1.5	HLA-B15:01	0.06	0.001	-0.07	0.038	50	HLA-B27:05	0.054	0.002	-0.07	0.033	50	HLA-B35:01	0.297	0.172	-0.07	0.24	7	HLA-B39:01	0.164	0.075	-0.07	0.126	15	HLA-B40:01	0.048	0.006	-0.07	0.029	50	HLA-B58:01	0.056	0.006	-0.07	0.035	50	1
323	PITIGKCPKYVK	Sequence	HLA-B07:02	0.04	0.005	-0.068	0.024	50	HLA-B15:01	0.053	0.001	-0.068	0.033	50	HLA-B27:05	0.045	0.005	-0.068	0.027	50	HLA-B35:01	0.018	0.01	-0.068	0.008	50	HLA-B39:01	0.041	0.006	-0.068	0.025	50	HLA-B40:01	0.034	0.004	-0.068	0.019	50	HLA-B58:01	0.038	0.004	-0.068	0.022	50	0
324	ITIGKCPKYVKS	Sequence	HLA-B07:02	0.044	0.006	-0.273	0.006	50	HLA-B15:01	0.072	0.008	-0.273	0.027	50	HLA-B27:05	0.045	0.002	-0.273	0.006	50	HLA-B35:01	0.032	0.013	-0.273	-0.002	50	HLA-B39:01	0.043	0.006	-0.273	0.005	50	HLA-B40:01	0.04	0.003	-0.273	0.003	50	HLA-B58:01	0.072	0.04	-0.273	0.032	50	0
325	TIGKCPKYVKST	Sequence	HLA-B07:02	0.055	0.018	-0.491	-0.006	50	HLA-B15:01	0.06	0.002	-0.491	-0.004	50	HLA-B27:05	0.035	0.001	-0.491	-0.023	50	HLA-B35:01	0.022	0.007	-0.491	-0.032	50	HLA-B39:01	0.049	0.011	-0.491	-0.011	50	HLA-B40:01	0.036	0.004	-0.491	-0.022	50	HLA-B58:01	0.04	0.007	-0.491	-0.018	50	0
326	IGKCPKYVKSTK	Sequence	HLA-B07:02	0.047	0.007	-0.384	-0.003	50	HLA-B15:01	0.061	0.002	-0.384	0.007	50	HLA-B27:05	0.066	0.009	-0.384	0.012	50	HLA-B35:01	0.022	0.013	-0.384	-0.02	50	HLA-B39:01	0.045	0.005	-0.384	-0.004	50	HLA-B40:01	0.032	0.004	-0.384	-0.014	50	HLA-B58:01	0.05	0.004	-0.384	-0.001	50	0
327	GKCPKYVKSTKL	Sequence	HLA-B07:02	0.048	0.021	-0.402	-0.001	50	HLA-B15:01	0.063	0.01	-0.402	0.008	50	HLA-B27:05	0.101	0.018	-0.402	0.037	50	HLA-B35:01	0.021	0.012	-0.402	-0.023	50	HLA-B39:01	0.103	0.142	-0.402	0.059	50	HLA-B40:01	0.081	0.053	-0.402	0.028	50	HLA-B58:01	0.043	0.007	-0.402	-0.007	50	0
328	KCPKYVKSTKLR	Sequence	HLA-B07:02	0.037	0.005	-0.443	-0.016	50	HLA-B15:01	0.049	0.001	-0.443	-0.008	50	HLA-B27:05	0.054	0.007	-0.443	-0.003	50	HLA-B35:01	0.013	0.007	-0.443	-0.034	50	HLA-B39:01	0.038	0.005	-0.443	-0.015	50	HLA-B40:01	0.031	0.004	-0.443	-0.021	50	HLA-B58:01	0.04	0.016	-0.443	-0.012	50	0
329	CPKYVKSTKLRL	Sequence	HLA-B07:02	0.551	0.634	-0.288	0.48	0.8	HLA-B15:01	0.067	0.002	-0.288	0.021	50	HLA-B27:05	0.055	0.002	-0.288	0.012	50	HLA-B35:01	0.193	0.152	-0.288	0.138	20	HLA-B39:01	0.1	0.016	-0.288	0.048	50	HLA-B40:01	0.045	0.01	-0.288	0.006	50	HLA-B58:01	0.057	0.005	-0.288	0.014	50	1
330	PKYVKSTKLRLA	Sequence	HLA-B07:02	0.037	0.004	-0.24	0.004	50	HLA-B15:01	0.049	0.001	-0.24	0.012	50	HLA-B27:05	0.064	0.004	-0.24	0.024	50	HLA-B35:01	0.014	0.006	-0.24	-0.013	50	HLA-B39:01	0.049	0.015	-0.24	0.015	50	HLA-B40:01	0.03	0.004	-0.24	-0.001	50	HLA-B58:01	0.035	0.006	-0.24	0.003	50	0
331	KYVKSTKLRLAT	Sequence	HLA-B07:02	0.08	0.021	-0.321	0.03	50	HLA-B15:01	0.066	0.003	-0.321	0.017	50	HLA-B27:05	0.067	0.005	-0.321	0.018	50	HLA-B35:01	0.034	0.009	-0.321	-0.006	50	HLA-B39:01	0.058	0.012	-0.321	0.013	50	HLA-B40:01	0.041	0.004	-0.321	-0.001	50	HLA-B58:01	0.052	0.043	-0.321	0.013	50	0
332	YVKSTKLRLATG	Sequence	HLA-B07:02	0.073	0.037	-0.232	0.037	50	HLA-B15:01	0.204	0.1	-0.232	0.144	15	HLA-B27:05	0.05	0.004	-0.232	0.014	50	HLA-B35:01	0.065	0.032	-0.232	0.03	50	HLA-B39:01	0.051	0.011	-0.232	0.016	50	HLA-B40:01	0.041	0.003	-0.232	0.008	50	HLA-B58:01	0.052	0.007	-0.232	0.016	50	0
333	VKSTKLRLATGL	Sequence	HLA-B07:02	0.067	0.019	-0.091	0.044	50	HLA-B15:01	0.072	0.008	-0.091	0.045	50	HLA-B27:05	0.122	0.011	-0.091	0.083	32	HLA-B35:01	0.031	0.01	-0.091	0.015	50	HLA-B39:01	0.181	0.08	-0.091	0.138	15	HLA-B40:01	0.082	0.048	-0.091	0.059	50	HLA-B58:01	0.055	0.01	-0.091	0.033	50	0
334	KSTKLRLATGLR	Sequence	HLA-B07:02	0.058	0.008	-0.108	0.033	50	HLA-B15:01	0.071	0.004	-0.108	0.042	50	HLA-B27:05	0.141	0.016	-0.108	0.096	20	HLA-B35:01	0.029	0.009	-0.108	0.012	50	HLA-B39:01	0.044	0.005	-0.108	0.023	50	HLA-B40:01	0.041	0.004	-0.108	0.02	50	HLA-B58:01	0.109	0.269	-0.108	0.113	15	0
335	STKLRLATGLRN	Sequence	HLA-B07:02	0.044	0.01	0.018	0.036	50	HLA-B15:01	0.07	0.012	0.018	0.056	50	HLA-B27:05	0.043	0.002	0.018	0.034	50	HLA-B35:01	0.017	0.007	0.018	0.015	50	HLA-B39:01	0.042	0.005	0.018	0.034	50	HLA-B40:01	0.034	0.003	0.018	0.027	50	HLA-B58:01	0.043	0.013	0.018	0.036	50	0
336	TKLRLATGLRNV	Sequence	HLA-B07:02	0.05	0.008	0.103	0.049	50	HLA-B15:01	0.057	0.002	0.103	0.053	50	HLA-B27:05	0.115	0.013	0.103	0.097	20	HLA-B35:01	0.024	0.007	0.103	0.029	50	HLA-B39:01	0.139	0.074	0.103	0.125	15	HLA-B40:01	0.056	0.017	0.103	0.054	50	HLA-B58:01	0.045	0.005	0.103	0.044	50	0
337	KLRLATGLRNVP	Sequence	HLA-B07:02	0.111	0.057	0.103	0.102	15	HLA-B15:01	0.136	0.124	0.103	0.131	20	HLA-B27:05	0.056	0.003	0.103	0.052	50	HLA-B35:01	0.02	0.005	0.103	0.026	50	HLA-B39:01	0.043	0.007	0.103	0.043	50	HLA-B40:01	0.046	0.004	0.103	0.045	50	HLA-B58:01	0.044	0.009	0.103	0.044	50	0
338	LRLATGLRNVPS	Sequence	HLA-B07:02	0.054	0.008	0.102	0.051	50	HLA-B15:01	0.069	0.003	0.102	0.062	50	HLA-B27:05	0.358	0.358	0.102	0.332	2	HLA-B35:01	0.048	0.015	0.102	0.048	50	HLA-B39:01	0.173	0.134	0.102	0.16	10	HLA-B40:01	0.051	0.009	0.102	0.049	50	HLA-B58:01	0.044	0.01	0.102	0.044	50	1
339	RLATGLRNVPSI	Sequence	HLA-B07:02	0.265	0.136	0.015	0.219	4	HLA-B15:01	0.381	0.228	0.015	0.32	4	HLA-B27:05	0.188	0.005	0.015	0.141	9	HLA-B35:01	0.066	0.008	0.015	0.052	50	HLA-B39:01	0.123	0.015	0.015	0.095	32	HLA-B40:01	0.107	0.008	0.015	0.082	20	HLA-B58:01	0.234	0.029	0.015	0.179	7	0
340	LATGLRNVPSIQ	Sequence	HLA-B07:02	0.055	0.02	0.039	0.048	50	HLA-B15:01	0.071	0.007	0.039	0.058	50	HLA-B27:05	0.049	0.002	0.039	0.04	50	HLA-B35:01	0.146	0.1	0.039	0.128	20	HLA-B39:01	0.058	0.013	0.039	0.049	50	HLA-B40:01	0.044	0.01	0.039	0.038	50	HLA-B58:01	0.076	0.053	0.039	0.069	32	0
341	ATGLRNVPSIQS	Sequence	HLA-B07:02	0.052	0.008	-0.013	0.038	50	HLA-B15:01	0.061	0.005	-0.013	0.045	50	HLA-B27:05	0.041	0.002	-0.013	0.029	50	HLA-B35:01	0.019	0.006	-0.013	0.014	50	HLA-B39:01	0.043	0.009	-0.013	0.032	50	HLA-B40:01	0.039	0.006	-0.013	0.029	50	HLA-B58:01	0.047	0.007	-0.013	0.035	50	0
342	TGLRNVPSIQSR	Sequence	HLA-B07:02	0.041	0.006	-0.103	0.021	50	HLA-B15:01	0.056	0.002	-0.103	0.031	50	HLA-B27:05	0.084	0.011	-0.103	0.054	50	HLA-B35:01	0.041	0.024	-0.103	0.024	50	HLA-B39:01	0.05	0.014	-0.103	0.029	50	HLA-B40:01	0.034	0.004	-0.103	0.016	50	HLA-B58:01	0.055	0.005	-0.103	0.031	50	0
343	GLRNVPSIQSRG	Sequence	HLA-B07:02	0.057	0.012	-0.108	0.033	50	HLA-B15:01	0.12	0.017	-0.108	0.081	32	HLA-B27:05	0.051	0.002	-0.108	0.027	50	HLA-B35:01	0.018	0.006	-0.108	0.003	50	HLA-B39:01	0.042	0.005	-0.108	0.021	50	HLA-B40:01	0.043	0.004	-0.108	0.022	50	HLA-B58:01	0.043	0.005	-0.108	0.022	50	0
344	LRNVPSIQSRGL	Sequence	HLA-B07:02	0.093	0.01	-0.074	0.063	32	HLA-B15:01	0.083	0.005	-0.074	0.055	50	HLA-B27:05	0.394	0.059	-0.074	0.294	3	HLA-B35:01	0.046	0.01	-0.074	0.028	50	HLA-B39:01	0.302	0.066	-0.074	0.227	6	HLA-B40:01	0.083	0.104	-0.074	0.071	32	HLA-B58:01	0.057	0.008	-0.074	0.036	50	0
345	RNVPSIQSRGLF	Sequence	HLA-B07:02	0.122	0.03	-0.124	0.083	20	HLA-B15:01	0.362	0.408	-0.124	0.321	4	HLA-B27:05	0.149	0.018	-0.124	0.101	20	HLA-B35:01	0.119	0.067	-0.124	0.086	32	HLA-B39:01	0.07	0.007	-0.124	0.041	50	HLA-B40:01	0.085	0.027	-0.124	0.055	50	HLA-B58:01	0.227	0.421	-0.124	0.223	5	0
346	NVPSIQSRGLFG	Sequence	HLA-B07:02	0.045	0.008	-0.096	0.025	50	HLA-B15:01	0.061	0.001	-0.096	0.036	50	HLA-B27:05	0.037	0.002	-0.096	0.018	50	HLA-B35:01	0.04	0.015	-0.096	0.022	50	HLA-B39:01	0.045	0.005	-0.096	0.024	50	HLA-B40:01	0.034	0.003	-0.096	0.016	50	HLA-B58:01	0.042	0.005	-0.096	0.022	50	0
347	VPSIQSRGLFGA	Sequence	HLA-B07:02	0.235	0.099	0.02	0.192	5	HLA-B15:01	0.054	0.001	0.02	0.042	50	HLA-B27:05	0.042	0.001	0.02	0.033	50	HLA-B35:01	0.202	0.082	0.02	0.165	15	HLA-B39:01	0.08	0.005	0.02	0.062	50	HLA-B40:01	0.041	0.004	0.02	0.033	50	HLA-B58:01	0.044	0.008	0.02	0.036	50	0
348	PSIQSRGLFGAI	Sequence	HLA-B07:02	0.077	0.009	-0.033	0.055	50	HLA-B15:01	0.121	0.008	-0.033	0.088	32	HLA-B27:05	0.054	0.002	-0.033	0.037	50	HLA-B35:01	0.05	0.014	-0.033	0.036	50	HLA-B39:01	0.071	0.014	-0.033	0.051	50	HLA-B40:01	0.068	0.006	-0.033	0.048	50	HLA-B58:01	0.094	0.035	-0.033	0.072	32	0
349	SIQSRGLFGAIA	Sequence	HLA-B07:02	0.12	0.06	0.02	0.1	15	HLA-B15:01	0.147	0.006	0.02	0.112	32	HLA-B27:05	0.058	0.001	0.02	0.045	50	HLA-B35:01	0.041	0.011	0.02	0.034	50	HLA-B39:01	0.07	0.018	0.02	0.057	50	HLA-B40:01	0.057	0.003	0.02	0.045	50	HLA-B58:01	0.045	0.007	0.02	0.036	50	0
350	IQSRGLFGAIAG	Sequence	HLA-B07:02	0.05	0.006	0.186	0.057	50	HLA-B15:01	0.282	0.314	0.186	0.278	5	HLA-B27:05	0.085	0.012	0.186	0.083	32	HLA-B35:01	0.083	0.014	0.186	0.082	32	HLA-B39:01	0.122	0.043	0.186	0.116	20	HLA-B40:01	0.11	0.045	0.186	0.107	10	HLA-B58:01	0.058	0.008	0.186	0.063	50	0
351	QSRGLFGAIAGF	Sequence	HLA-B07:02	0.124	0.017	0.226	0.117	10	HLA-B15:01	0.566	0.595	0.226	0.537	0.8	HLA-B27:05	0.087	0.004	0.226	0.088	32	HLA-B35:01	0.186	0.03	0.226	0.165	15	HLA-B39:01	0.064	0.005	0.226	0.071	50	HLA-B40:01	0.073	0.006	0.226	0.078	20	HLA-B58:01	0.242	0.083	0.226	0.215	6	1
352	SRGLFGAIAGFI	Sequence	HLA-B07:02	0.058	0.005	0.262	0.07	32	HLA-B15:01	0.061	0.001	0.262	0.072	50	HLA-B27:05	0.34	0.091	0.262	0.292	3	HLA-B35:01	0.025	0.006	0.262	0.046	50	HLA-B39:01	0.171	0.105	0.262	0.17	9	HLA-B40:01	0.076	0.024	0.262	0.086	15	HLA-B58:01	0.054	0.005	0.262	0.067	32	0
353	RGLFGAIAGFIE	Sequence	HLA-B07:02	0.048	0.007	0.358	0.072	32	HLA-B15:01	0.059	0.002	0.358	0.08	50	HLA-B27:05	0.065	0.003	0.358	0.084	32	HLA-B35:01	0.052	0.016	0.358	0.077	50	HLA-B39:01	0.049	0.014	0.358	0.074	32	HLA-B40:01	0.055	0.01	0.358	0.078	20	HLA-B58:01	0.08	0.028	0.358	0.099	20	0
354	GLFGAIAGFIEG	Sequence	HLA-B07:02	0.048	0.004	0.365	0.073	32	HLA-B15:01	0.212	0.075	0.365	0.205	9	HLA-B27:05	0.067	0.004	0.365	0.087	32	HLA-B35:01	0.049	0.008	0.365	0.074	50	HLA-B39:01	0.058	0.006	0.365	0.08	32	HLA-B40:01	0.067	0.006	0.365	0.087	15	HLA-B58:01	0.052	0.006	0.365	0.076	32	0
355	LFGAIAGFIEGG	Sequence	HLA-B07:02	0.036	0.003	0.349	0.062	32	HLA-B15:01	0.066	0.001	0.349	0.084	32	HLA-B27:05	0.037	0.001	0.349	0.062	50	HLA-B35:01	0.027	0.01	0.349	0.056	50	HLA-B39:01	0.041	0.004	0.349	0.066	50	HLA-B40:01	0.037	0.008	0.349	0.064	32	HLA-B58:01	0.047	0.008	0.349	0.071	32	0
356	FGAIAGFIEGGW	Sequence	HLA-B07:02	0.059	0.007	0.357	0.08	20	HLA-B15:01	0.121	0.003	0.357	0.126	20	HLA-B27:05	0.068	0.001	0.357	0.086	32	HLA-B35:01	0.132	0.086	0.357	0.147	15	HLA-B39:01	0.073	0.025	0.357	0.094	32	HLA-B40:01	0.058	0.005	0.357	0.079	20	HLA-B58:01	0.52	0.124	0.357	0.44	1.5	1
357	GAIAGFIEGGWT	Sequence	HLA-B07:02	0.072	0.008	0.398	0.094	15	HLA-B15:01	0.092	0.007	0.398	0.109	32	HLA-B27:05	0.049	0.003	0.398	0.077	32	HLA-B35:01	0.066	0.045	0.398	0.096	32	HLA-B39:01	0.052	0.005	0.398	0.079	32	HLA-B40:01	0.069	0.01	0.398	0.092	15	HLA-B58:01	0.053	0.025	0.398	0.083	32	0
358	AIAGFIEGGWTG	Sequence	HLA-B07:02	0.053	0.018	0.398	0.082	20	HLA-B15:01	0.141	0.033	0.398	0.149	15	HLA-B27:05	0.054	0.002	0.398	0.08	32	HLA-B35:01	0.053	0.012	0.398	0.081	32	HLA-B39:01	0.058	0.029	0.398	0.087	32	HLA-B40:01	0.056	0.008	0.398	0.083	20	HLA-B58:01	0.067	0.011	0.398	0.091	20	0
359	IAGFIEGGWTGM	Sequence	HLA-B07:02	0.11	0.012	0.415	0.125	10	HLA-B15:01	0.152	0.017	0.415	0.157	15	HLA-B27:05	0.063	0.002	0.415	0.088	20	HLA-B35:01	0.307	0.173	0.415	0.296	5	HLA-B39:01	0.077	0.006	0.415	0.099	32	HLA-B40:01	0.064	0.012	0.415	0.091	15	HLA-B58:01	0.195	0.093	0.415	0.201	6	0
360	AGFIEGGWTGMV	Sequence	HLA-B07:02	0.059	0.008	0.291	0.074	32	HLA-B15:01	0.095	0.003	0.291	0.1	32	HLA-B27:05	0.071	0.002	0.291	0.082	32	HLA-B35:01	0.04	0.017	0.291	0.061	50	HLA-B39:01	0.068	0.021	0.291	0.083	32	HLA-B40:01	0.069	0.016	0.291	0.083	20	HLA-B58:01	0.06	0.007	0.291	0.075	32	0
361	GFIEGGWTGMVD	Sequence	HLA-B07:02	0.041	0.006	0.218	0.053	50	HLA-B15:01	0.068	0.007	0.218	0.073	50	HLA-B27:05	0.041	0.003	0.218	0.053	50	HLA-B35:01	0.03	0.014	0.218	0.046	50	HLA-B39:01	0.048	0.013	0.218	0.059	50	HLA-B40:01	0.062	0.022	0.218	0.071	32	HLA-B58:01	0.043	0.01	0.218	0.055	50	0
362	FIEGGWTGMVDG	Sequence	HLA-B07:02	0.047	0.009	0.17	0.053	50	HLA-B15:01	0.061	0.003	0.17	0.063	50	HLA-B27:05	0.036	0.001	0.17	0.044	50	HLA-B35:01	0.052	0.012	0.17	0.057	50	HLA-B39:01	0.053	0.012	0.17	0.058	50	HLA-B40:01	0.043	0.007	0.17	0.05	50	HLA-B58:01	0.039	0.004	0.17	0.046	50	0
363	IEGGWTGMVDGW	Sequence	HLA-B07:02	0.044	0.004	0.191	0.052	50	HLA-B15:01	0.076	0.005	0.191	0.076	50	HLA-B27:05	0.053	0.001	0.191	0.058	50	HLA-B35:01	0.034	0.007	0.191	0.045	50	HLA-B39:01	0.061	0.005	0.191	0.065	50	HLA-B40:01	0.123	0.115	0.191	0.129	7	HLA-B58:01	0.191	0.181	0.191	0.189	7	0
364	EGGWTGMVDGWY	Sequence	HLA-B07:02	0.051	0.003	0.314	0.07	32	HLA-B15:01	0.144	0.01	0.314	0.14	15	HLA-B27:05	0.052	0.001	0.314	0.07	32	HLA-B35:01	0.247	0.1	0.314	0.23	7	HLA-B39:01	0.053	0.005	0.314	0.071	50	HLA-B40:01	0.041	0.003	0.314	0.062	32	HLA-B58:01	0.082	0.013	0.314	0.094	20	0
365	GGWTGMVDGWYG	Sequence	HLA-B07:02	0.038	0.003	0.21	0.05	50	HLA-B15:01	0.066	0.001	0.21	0.07	50	HLA-B27:05	0.052	0.003	0.21	0.06	50	HLA-B35:01	0.033	0.01	0.21	0.047	50	HLA-B39:01	0.042	0.005	0.21	0.053	50	HLA-B40:01	0.041	0.01	0.21	0.053	50	HLA-B58:01	0.069	0.008	0.21	0.073	32	0
366	GWTGMVDGWYGY	Sequence	HLA-B07:02	0.046	0.004	0.089	0.044	50	HLA-B15:01	0.12	0.037	0.089	0.104	32	HLA-B27:05	0.114	0.021	0.089	0.097	20	HLA-B35:01	0.085	0.022	0.089	0.075	50	HLA-B39:01	0.05	0.004	0.089	0.047	50	HLA-B40:01	0.054	0.012	0.089	0.051	50	HLA-B58:01	0.069	0.007	0.089	0.061	50	0
367	WTGMVDGWYGYH	Sequence	HLA-B07:02	0.054	0.004	0.025	0.043	50	HLA-B15:01	0.11	0.005	0.025	0.085	32	HLA-B27:05	0.055	0.003	0.025	0.044	50	HLA-B35:01	0.092	0.019	0.025	0.074	50	HLA-B39:01	0.044	0.005	0.025	0.036	50	HLA-B40:01	0.045	0.006	0.025	0.037	50	HLA-B58:01	0.082	0.021	0.025	0.067	32	0
368	TGMVDGWYGYHH	Sequence	HLA-B07:02	0.044	0.007	0.135	0.047	50	HLA-B15:01	0.099	0.007	0.135	0.088	32	HLA-B27:05	0.064	0.007	0.135	0.062	50	HLA-B35:01	0.09	0.058	0.135	0.089	32	HLA-B39:01	0.06	0.023	0.135	0.062	50	HLA-B40:01	0.04	0.016	0.135	0.046	50	HLA-B58:01	0.09	0.016	0.135	0.083	32	0
369	GMVDGWYGYHHQ	Sequence	HLA-B07:02	0.047	0.006	0.203	0.056	50	HLA-B15:01	0.2	0.033	0.203	0.174	15	HLA-B27:05	0.081	0.008	0.203	0.082	32	HLA-B35:01	0.044	0.014	0.203	0.055	50	HLA-B39:01	0.058	0.009	0.203	0.065	50	HLA-B40:01	0.07	0.02	0.203	0.075	20	HLA-B58:01	0.052	0.012	0.203	0.061	50	0
370	MVDGWYGYHHQN	Sequence	HLA-B07:02	0.054	0.006	0.168	0.058	50	HLA-B15:01	0.059	0.002	0.168	0.061	50	HLA-B27:05	0.043	0.002	0.168	0.049	50	HLA-B35:01	0.098	0.04	0.168	0.096	32	HLA-B39:01	0.085	0.012	0.168	0.082	32	HLA-B40:01	0.047	0.006	0.168	0.053	50	HLA-B58:01	0.064	0.017	0.168	0.067	32	0
371	VDGWYGYHHQNE	Sequence	HLA-B07:02	0.037	0.004	0.169	0.045	50	HLA-B15:01	0.05	0.001	0.169	0.054	50	HLA-B27:05	0.034	0.001	0.169	0.042	50	HLA-B35:01	0.021	0.009	0.169	0.034	50	HLA-B39:01	0.041	0.007	0.169	0.048	50	HLA-B40:01	0.031	0.02	0.169	0.043	50	HLA-B58:01	0.036	0.014	0.169	0.046	50	0
372	DGWYGYHHQNEQ	Sequence	HLA-B07:02	0.04	0.004	0.108	0.041	50	HLA-B15:01	0.049	0.001	0.108	0.047	50	HLA-B27:05	0.038	0.003	0.108	0.039	50	HLA-B35:01	0.072	0.024	0.108	0.068	50	HLA-B39:01	0.053	0.006	0.108	0.051	50	HLA-B40:01	0.032	0.005	0.108	0.035	50	HLA-B58:01	0.038	0.008	0.108	0.04	50	0
373	GWYGYHHQNEQG	Sequence	HLA-B07:02	0.04	0.004	0.003	0.031	50	HLA-B15:01	0.06	0.006	0.003	0.046	50	HLA-B27:05	0.056	0.011	0.003	0.043	50	HLA-B35:01	0.021	0.009	0.003	0.017	50	HLA-B39:01	0.044	0.012	0.003	0.035	50	HLA-B40:01	0.042	0.011	0.003	0.033	50	HLA-B58:01	0.048	0.006	0.003	0.037	50	0
374	WYGYHHQNEQGS	Sequence	HLA-B07:02	0.044	0.004	-0.012	0.032	50	HLA-B15:01	0.052	0.001	-0.012	0.037	50	HLA-B27:05	0.042	0.002	-0.012	0.03	50	HLA-B35:01	0.032	0.008	-0.012	0.024	50	HLA-B39:01	0.047	0.007	-0.012	0.035	50	HLA-B40:01	0.035	0.004	-0.012	0.025	50	HLA-B58:01	0.04	0.004	-0.012	0.029	50	0
375	YGYHHQNEQGSG	Sequence	HLA-B07:02	0.056	0.007	-0.084	0.034	50	HLA-B15:01	0.141	0.011	-0.084	0.098	32	HLA-B27:05	0.057	0.007	-0.084	0.035	50	HLA-B35:01	0.074	0.04	-0.084	0.053	50	HLA-B39:01	0.068	0.025	-0.084	0.046	50	HLA-B40:01	0.042	0.004	-0.084	0.023	50	HLA-B58:01	0.058	0.008	-0.084	0.036	50	0
376	GYHHQNEQGSGY	Sequence	HLA-B07:02	0.057	0.004	-0.105	0.032	50	HLA-B15:01	0.176	0.139	-0.105	0.142	15	HLA-B27:05	0.086	0.004	-0.105	0.054	50	HLA-B35:01	0.073	0.014	-0.105	0.046	50	HLA-B39:01	0.046	0.004	-0.105	0.024	50	HLA-B40:01	0.052	0.005	-0.105	0.029	50	HLA-B58:01	0.057	0.007	-0.105	0.033	50	0
377	YHHQNEQGSGYA	Sequence	HLA-B07:02	0.074	0.004	-0.142	0.041	50	HLA-B15:01	0.074	0.003	-0.142	0.041	50	HLA-B27:05	0.079	0.01	-0.142	0.046	50	HLA-B35:01	0.07	0.007	-0.142	0.039	50	HLA-B39:01	0.273	0.062	-0.142	0.198	7	HLA-B40:01	0.06	0.006	-0.142	0.031	50	HLA-B58:01	0.042	0.007	-0.142	0.018	50	0
378	HHQNEQGSGYAA	Sequence	HLA-B07:02	0.078	0.007	-0.054	0.053	50	HLA-B15:01	0.066	0.002	-0.054	0.044	50	HLA-B27:05	0.079	0.004	-0.054	0.054	50	HLA-B35:01	0.066	0.011	-0.054	0.045	50	HLA-B39:01	0.465	0.258	-0.054	0.38	2	HLA-B40:01	0.06	0.004	-0.054	0.04	50	HLA-B58:01	0.041	0.009	-0.054	0.026	50	1
379	HQNEQGSGYAAD	Sequence	HLA-B07:02	0.05	0.008	0.002	0.038	50	HLA-B15:01	0.143	0.325	0.002	0.158	15	HLA-B27:05	0.066	0.053	0.002	0.058	50	HLA-B35:01	0.071	0.033	0.002	0.058	50	HLA-B39:01	0.205	0.14	0.002	0.174	9	HLA-B40:01	0.086	0.045	0.002	0.071	32	HLA-B58:01	0.042	0.007	0.002	0.032	50	0
380	QNEQGSGYAADL	Sequence	HLA-B07:02	0.06	0.016	-0.056	0.041	50	HLA-B15:01	0.06	0.005	-0.056	0.04	50	HLA-B27:05	0.043	0.001	-0.056	0.026	50	HLA-B35:01	0.05	0.011	-0.056	0.033	50	HLA-B39:01	0.149	0.061	-0.056	0.114	20	HLA-B40:01	0.081	0.043	-0.056	0.061	32	HLA-B58:01	0.047	0.012	-0.056	0.031	50	0
381	NEQGSGYAADLK	Sequence	HLA-B07:02	0.042	0.004	-0.06	0.026	50	HLA-B15:01	0.065	0.001	-0.06	0.042	50	HLA-B27:05	0.094	0.005	-0.06	0.064	50	HLA-B35:01	0.034	0.006	-0.06	0.02	50	HLA-B39:01	0.079	0.008	-0.06	0.054	50	HLA-B40:01	0.101	0.083	-0.06	0.082	20	HLA-B58:01	0.041	0.003	-0.06	0.025	50	0
382	EQGSGYAADLKS	Sequence	HLA-B07:02	0.042	0.004	-0.174	0.014	50	HLA-B15:01	0.073	0.007	-0.174	0.038	50	HLA-B27:05	0.051	0.005	-0.174	0.021	50	HLA-B35:01	0.046	0.01	-0.174	0.018	50	HLA-B39:01	0.067	0.018	-0.174	0.035	50	HLA-B40:01	0.051	0.009	-0.174	0.022	50	HLA-B58:01	0.04	0.004	-0.174	0.013	50	0
383	QGSGYAADLKST	Sequence	HLA-B07:02	0.042	0.008	-0.189	0.013	50	HLA-B15:01	0.058	0.002	-0.189	0.024	50	HLA-B27:05	0.038	0.003	-0.189	0.01	50	HLA-B35:01	0.032	0.016	-0.189	0.007	50	HLA-B39:01	0.056	0.017	-0.189	0.025	50	HLA-B40:01	0.036	0.006	-0.189	0.009	50	HLA-B58:01	0.045	0.01	-0.189	0.016	50	0
384	GSGYAADLKSTQ	Sequence	HLA-B07:02	0.041	0.006	-0.119	0.019	50	HLA-B15:01	0.068	0.005	-0.119	0.039	50	HLA-B27:05	0.042	0.001	-0.119	0.019	50	HLA-B35:01	0.024	0.009	-0.119	0.007	50	HLA-B39:01	0.042	0.006	-0.119	0.02	50	HLA-B40:01	0.042	0.011	-0.119	0.021	50	HLA-B58:01	0.053	0.017	-0.119	0.03	50	0
385	SGYAADLKSTQN	Sequence	HLA-B07:02	0.04	0.007	-0.141	0.017	50	HLA-B15:01	0.065	0.005	-0.141	0.035	50	HLA-B27:05	0.042	0.003	-0.141	0.017	50	HLA-B35:01	0.05	0.035	-0.141	0.028	50	HLA-B39:01	0.046	0.012	-0.141	0.022	50	HLA-B40:01	0.036	0.008	-0.141	0.014	50	HLA-B58:01	0.057	0.008	-0.141	0.029	50	0
386	GYAADLKSTQNA	Sequence	HLA-B07:02	0.05	0.007	-0.162	0.022	50	HLA-B15:01	0.069	0.002	-0.162	0.035	50	HLA-B27:05	0.058	0.002	-0.162	0.027	50	HLA-B35:01	0.022	0.009	-0.162	0.002	50	HLA-B39:01	0.049	0.01	-0.162	0.022	50	HLA-B40:01	0.044	0.006	-0.162	0.017	50	HLA-B58:01	0.045	0.012	-0.162	0.019	50	0
387	YAADLKSTQNAI	Sequence	HLA-B07:02	0.258	0.255	-0.174	0.214	4	HLA-B15:01	0.243	0.102	-0.174	0.179	15	HLA-B27:05	0.081	0.009	-0.174	0.044	50	HLA-B35:01	0.548	0.345	-0.174	0.443	1.5	HLA-B39:01	0.45	0.255	-0.174	0.356	2	HLA-B40:01	0.108	0.01	-0.174	0.064	32	HLA-B58:01	0.254	0.034	-0.174	0.176	8	2
388	AADLKSTQNAID	Sequence	HLA-B07:02	0.041	0.016	-0.168	0.016	50	HLA-B15:01	0.047	0.001	-0.168	0.018	50	HLA-B27:05	0.033	0.002	-0.168	0.008	50	HLA-B35:01	0.025	0.017	-0.168	0.004	50	HLA-B39:01	0.048	0.024	-0.168	0.023	50	HLA-B40:01	0.036	0.007	-0.168	0.011	50	HLA-B58:01	0.04	0.009	-0.168	0.014	50	0
389	ADLKSTQNAIDK	Sequence	HLA-B07:02	0.039	0.005	-0.224	0.007	50	HLA-B15:01	0.052	0.001	-0.224	0.016	50	HLA-B27:05	0.069	0.016	-0.224	0.031	50	HLA-B35:01	0.021	0.006	-0.224	-0.006	50	HLA-B39:01	0.044	0.007	-0.224	0.011	50	HLA-B40:01	0.037	0.009	-0.224	0.006	50	HLA-B58:01	0.039	0.005	-0.224	0.007	50	0
390	DLKSTQNAIDKI	Sequence	HLA-B07:02	0.058	0.008	-0.254	0.019	50	HLA-B15:01	0.077	0.005	-0.254	0.032	50	HLA-B27:05	0.048	0.003	-0.254	0.011	50	HLA-B35:01	0.046	0.007	-0.254	0.01	50	HLA-B39:01	0.066	0.012	-0.254	0.025	50	HLA-B40:01	0.047	0.003	-0.254	0.01	50	HLA-B58:01	0.046	0.004	-0.254	0.009	50	0
391	LKSTQNAIDKIT	Sequence	HLA-B07:02	0.041	0.007	-0.072	0.024	50	HLA-B15:01	0.056	0.003	-0.072	0.035	50	HLA-B27:05	0.048	0.007	-0.072	0.029	50	HLA-B35:01	0.03	0.024	-0.072	0.019	50	HLA-B39:01	0.064	0.063	-0.072	0.05	50	HLA-B40:01	0.037	0.007	-0.072	0.021	50	HLA-B58:01	0.04	0.01	-0.072	0.024	50	0
392	KSTQNAIDKITN	Sequence	HLA-B07:02	0.042	0.012	-0.009	0.032	50	HLA-B15:01	0.06	0.026	-0.009	0.048	50	HLA-B27:05	0.044	0.002	-0.009	0.032	50	HLA-B35:01	0.037	0.012	-0.009	0.028	50	HLA-B39:01	0.044	0.008	-0.009	0.033	50	HLA-B40:01	0.043	0.007	-0.009	0.032	50	HLA-B58:01	0.12	0.21	-0.009	0.121	15	0
393	STQNAIDKITNK	Sequence	HLA-B07:02	0.044	0.005	0.045	0.038	50	HLA-B15:01	0.07	0.002	0.045	0.057	50	HLA-B27:05	0.075	0.006	0.045	0.061	50	HLA-B35:01	0.02	0.006	0.045	0.02	50	HLA-B39:01	0.043	0.005	0.045	0.037	50	HLA-B40:01	0.038	0.003	0.045	0.033	50	HLA-B58:01	0.051	0.008	0.045	0.044	50	0
394	TQNAIDKITNKV	Sequence	HLA-B07:02	0.059	0.009	-0.003	0.045	50	HLA-B15:01	0.142	0.11	-0.003	0.122	20	HLA-B27:05	0.111	0.085	-0.003	0.095	20	HLA-B35:01	0.063	0.017	-0.003	0.049	50	HLA-B39:01	0.248	0.145	-0.003	0.206	7	HLA-B40:01	0.131	0.197	-0.003	0.128	7	HLA-B58:01	0.066	0.006	-0.003	0.05	50	0
395	QNAIDKITNKVN	Sequence	HLA-B07:02	0.036	0.008	0.009	0.029	50	HLA-B15:01	0.05	0.004	0.009	0.039	50	HLA-B27:05	0.034	0.002	0.009	0.026	50	HLA-B35:01	0.022	0.022	0.009	0.021	50	HLA-B39:01	0.044	0.046	0.009	0.041	50	HLA-B40:01	0.029	0.007	0.009	0.023	50	HLA-B58:01	0.037	0.007	0.009	0.029	50	0
396	NAIDKITNKVNS	Sequence	HLA-B07:02	0.048	0.01	-0.082	0.029	50	HLA-B15:01	0.058	0.002	-0.082	0.035	50	HLA-B27:05	0.04	0.002	-0.082	0.022	50	HLA-B35:01	0.074	0.052	-0.082	0.055	50	HLA-B39:01	0.056	0.006	-0.082	0.034	50	HLA-B40:01	0.036	0.004	-0.082	0.019	50	HLA-B58:01	0.043	0.012	-0.082	0.026	50	0
397	AIDKITNKVNSV	Sequence	HLA-B07:02	0.112	0.102	-0.228	0.076	32	HLA-B15:01	0.081	0.003	-0.228	0.038	50	HLA-B27:05	0.049	0.002	-0.228	0.014	50	HLA-B35:01	0.035	0.006	-0.228	0.004	50	HLA-B39:01	0.11	0.032	-0.228	0.064	50	HLA-B40:01	0.067	0.01	-0.228	0.028	50	HLA-B58:01	0.055	0.006	-0.228	0.019	50	0
398	IDKITNKVNSVI	Sequence	HLA-B07:02	0.053	0.02	-0.092	0.033	50	HLA-B15:01	0.103	0.033	-0.092	0.072	50	HLA-B27:05	0.055	0.002	-0.092	0.032	50	HLA-B35:01	0.029	0.013	-0.092	0.014	50	HLA-B39:01	0.064	0.021	-0.092	0.042	50	HLA-B40:01	0.082	0.063	-0.092	0.062	32	HLA-B58:01	0.052	0.01	-0.092	0.031	50	0
399	DKITNKVNSVIE	Sequence	HLA-B07:02	0.037	0.004	-0.004	0.028	50	HLA-B15:01	0.049	0.001	-0.004	0.036	50	HLA-B27:05	0.042	0.003	-0.004	0.031	50	HLA-B35:01	0.031	0.013	-0.004	0.025	50	HLA-B39:01	0.064	0.105	-0.004	0.064	50	HLA-B40:01	0.032	0.007	-0.004	0.024	50	HLA-B58:01	0.036	0.005	-0.004	0.027	50	0
400	KITNKVNSVIEK	Sequence	HLA-B07:02	0.048	0.016	-0.043	0.034	50	HLA-B15:01	0.073	0.005	-0.043	0.051	50	HLA-B27:05	0.083	0.023	-0.043	0.061	50	HLA-B35:01	0.024	0.008	-0.043	0.015	50	HLA-B39:01	0.043	0.005	-0.043	0.028	50	HLA-B40:01	0.043	0.003	-0.043	0.028	50	HLA-B58:01	0.061	0.016	-0.043	0.043	50	0
401	ITNKVNSVIEKM	Sequence	HLA-B07:02	0.105	0.022	-0.202	0.061	32	HLA-B15:01	0.27	0.238	-0.202	0.218	8	HLA-B27:05	0.075	0.005	-0.202	0.036	50	HLA-B35:01	0.209	0.071	-0.202	0.146	15	HLA-B39:01	0.079	0.014	-0.202	0.04	50	HLA-B40:01	0.069	0.011	-0.202	0.033	50	HLA-B58:01	0.533	0.608	-0.202	0.472	1.5	1
402	TNKVNSVIEKMN	Sequence	HLA-B07:02	0.036	0.006	-0.202	0.007	50	HLA-B15:01	0.046	0.003	-0.202	0.014	50	HLA-B27:05	0.034	0.002	-0.202	0.005	50	HLA-B35:01	0.015	0.01	-0.202	-0.008	50	HLA-B39:01	0.041	0.01	-0.202	0.012	50	HLA-B40:01	0.028	0.01	-0.202	0.002	50	HLA-B58:01	0.035	0.004	-0.202	0.006	50	0
403	NKVNSVIEKMNT	Sequence	HLA-B07:02	0.041	0.004	-0.181	0.013	50	HLA-B15:01	0.053	0.002	-0.181	0.021	50	HLA-B27:05	0.054	0.011	-0.181	0.024	50	HLA-B35:01	0.027	0.022	-0.181	0.005	50	HLA-B39:01	0.074	0.037	-0.181	0.043	50	HLA-B40:01	0.034	0.006	-0.181	0.008	50	HLA-B58:01	0.037	0.01	-0.181	0.011	50	0
404	KVNSVIEKMNTQ	Sequence	HLA-B07:02	0.058	0.058	-0.165	0.036	50	HLA-B15:01	0.098	0.071	-0.165	0.067	50	HLA-B27:05	0.053	0.006	-0.165	0.024	50	HLA-B35:01	0.043	0.017	-0.165	0.018	50	HLA-B39:01	0.044	0.008	-0.165	0.017	50	HLA-B40:01	0.048	0.005	-0.165	0.02	50	HLA-B58:01	0.105	0.224	-0.165	0.097	20	0
405	VNSVIEKMNTQF	Sequence	HLA-B07:02	0.057	0.01	-0.094	0.034	50	HLA-B15:01	0.171	0.089	-0.094	0.131	20	HLA-B27:05	0.059	0.005	-0.094	0.035	50	HLA-B35:01	0.104	0.045	-0.094	0.075	50	HLA-B39:01	0.062	0.007	-0.094	0.038	50	HLA-B40:01	0.061	0.027	-0.094	0.04	50	HLA-B58:01	0.173	0.085	-0.094	0.132	15	0
406	NSVIEKMNTQFT	Sequence	HLA-B07:02	0.044	0.004	0.017	0.035	50	HLA-B15:01	0.061	0.002	0.017	0.047	50	HLA-B27:05	0.04	0.002	0.017	0.032	50	HLA-B35:01	0.05	0.024	0.017	0.043	50	HLA-B39:01	0.053	0.01	0.017	0.043	50	HLA-B40:01	0.036	0.005	0.017	0.029	50	HLA-B58:01	0.051	0.055	0.017	0.048	50	0
407	SVIEKMNTQFTA	Sequence	HLA-B07:02	0.106	0.029	-0.052	0.078	32	HLA-B15:01	0.144	0.013	-0.052	0.103	32	HLA-B27:05	0.064	0.002	-0.052	0.042	50	HLA-B35:01	0.129	0.022	-0.052	0.094	32	HLA-B39:01	0.099	0.01	-0.052	0.07	50	HLA-B40:01	0.067	0.004	-0.052	0.045	50	HLA-B58:01	0.08	0.017	-0.052	0.057	50	0
408	VIEKMNTQFTAV	Sequence	HLA-B07:02	0.119	0.08	-0.201	0.081	20	HLA-B15:01	0.105	0.008	-0.201	0.059	50	HLA-B27:05	0.049	0.001	-0.201	0.016	50	HLA-B35:01	0.062	0.011	-0.201	0.028	50	HLA-B39:01	0.102	0.019	-0.201	0.058	50	HLA-B40:01	0.069	0.008	-0.201	0.032	50	HLA-B58:01	0.05	0.005	-0.201	0.018	50	0
409	IEKMNTQFTAVG	Sequence	HLA-B07:02	0.042	0.007	-0.145	0.018	50	HLA-B15:01	0.126	0.05	-0.145	0.087	32	HLA-B27:05	0.042	0.003	-0.145	0.017	50	HLA-B35:01	0.029	0.016	-0.145	0.01	50	HLA-B39:01	0.054	0.009	-0.145	0.027	50	HLA-B40:01	0.086	0.101	-0.145	0.065	32	HLA-B58:01	0.041	0.007	-0.145	0.017	50	0
410	EKMNTQFTAVGK	Sequence	HLA-B07:02	0.04	0.004	0.035	0.034	50	HLA-B15:01	0.062	0.001	0.035	0.05	50	HLA-B27:05	0.186	0.198	0.035	0.173	6	HLA-B35:01	0.033	0.009	0.035	0.029	50	HLA-B39:01	0.085	0.062	0.035	0.076	32	HLA-B40:01	0.037	0.004	0.035	0.032	50	HLA-B58:01	0.042	0.005	0.035	0.035	50	0
411	KMNTQFTAVGKE	Sequence	HLA-B07:02	0.052	0.006	-0.022	0.037	50	HLA-B15:01	0.131	0.045	-0.022	0.102	32	HLA-B27:05	0.066	0.003	-0.022	0.047	50	HLA-B35:01	0.032	0.007	-0.022	0.023	50	HLA-B39:01	0.046	0.007	-0.022	0.033	50	HLA-B40:01	0.046	0.004	-0.022	0.032	50	HLA-B58:01	0.064	0.039	-0.022	0.051	50	0
412	MNTQFTAVGKEF	Sequence	HLA-B07:02	0.104	0.019	-0.012	0.079	32	HLA-B15:01	0.237	0.134	-0.012	0.196	9	HLA-B27:05	0.073	0.01	-0.012	0.054	50	HLA-B35:01	0.336	0.147	-0.012	0.271	6	HLA-B39:01	0.107	0.016	-0.012	0.081	32	HLA-B40:01	0.07	0.017	-0.012	0.053	50	HLA-B58:01	0.18	0.349	-0.012	0.188	7	0
413	NTQFTAVGKEFN	Sequence	HLA-B07:02	0.039	0.004	0.149	0.044	50	HLA-B15:01	0.056	0.002	0.149	0.057	50	HLA-B27:05	0.041	0.001	0.149	0.045	50	HLA-B35:01	0.026	0.009	0.149	0.036	50	HLA-B39:01	0.044	0.008	0.149	0.049	50	HLA-B40:01	0.034	0.005	0.149	0.041	50	HLA-B58:01	0.044	0.036	0.149	0.053	50	0
414	TQFTAVGKEFNH	Sequence	HLA-B07:02	0.045	0.003	0.149	0.049	50	HLA-B15:01	0.208	0.219	0.149	0.204	9	HLA-B27:05	0.145	0.104	0.149	0.139	9	HLA-B35:01	0.083	0.019	0.149	0.079	50	HLA-B39:01	0.079	0.035	0.149	0.079	32	HLA-B40:01	0.082	0.027	0.149	0.08	20	HLA-B58:01	0.058	0.006	0.149	0.059	50	0
415	QFTAVGKEFNHL	Sequence	HLA-B07:02	0.065	0.026	0.101	0.062	32	HLA-B15:01	0.1	0.003	0.101	0.085	32	HLA-B27:05	0.056	0.003	0.101	0.052	50	HLA-B35:01	0.067	0.016	0.101	0.062	50	HLA-B39:01	0.094	0.053	0.101	0.088	32	HLA-B40:01	0.093	0.029	0.101	0.084	20	HLA-B58:01	0.077	0.016	0.101	0.07	32	0
416	FTAVGKEFNHLE	Sequence	HLA-B07:02	0.047	0.005	0.072	0.043	50	HLA-B15:01	0.071	0.007	0.072	0.061	50	HLA-B27:05	0.049	0.002	0.072	0.044	50	HLA-B35:01	0.07	0.059	0.072	0.068	50	HLA-B39:01	0.058	0.031	0.072	0.055	50	HLA-B40:01	0.051	0.008	0.072	0.046	50	HLA-B58:01	0.084	0.016	0.072	0.072	32	0
417	TAVGKEFNHLEK	Sequence	HLA-B07:02	0.052	0.006	0.057	0.045	50	HLA-B15:01	0.061	0.002	0.057	0.051	50	HLA-B27:05	0.071	0.017	0.057	0.061	50	HLA-B35:01	0.091	0.044	0.057	0.08	32	HLA-B39:01	0.052	0.005	0.057	0.045	50	HLA-B40:01	0.042	0.004	0.057	0.037	50	HLA-B58:01	0.073	0.013	0.057	0.062	50	0
418	AVGKEFNHLEKR	Sequence	HLA-B07:02	0.041	0.007	-0.093	0.022	50	HLA-B15:01	0.058	0.003	-0.093	0.034	50	HLA-B27:05	0.052	0.001	-0.093	0.029	50	HLA-B35:01	0.017	0.005	-0.093	0.004	50	HLA-B39:01	0.039	0.004	-0.093	0.02	50	HLA-B40:01	0.037	0.004	-0.093	0.019	50	HLA-B58:01	0.043	0.006	-0.093	0.023	50	0
419	VGKEFNHLEKRI	Sequence	HLA-B07:02	0.044	0.01	0.048	0.039	50	HLA-B15:01	0.067	0.006	0.048	0.055	50	HLA-B27:05	0.053	0.008	0.048	0.045	50	HLA-B35:01	0.028	0.023	0.048	0.029	50	HLA-B39:01	0.055	0.009	0.048	0.047	50	HLA-B40:01	0.045	0.004	0.048	0.039	50	HLA-B58:01	0.084	0.008	0.048	0.068	32	0
420	GKEFNHLEKRIE	Sequence	HLA-B07:02	0.036	0.005	0.171	0.045	50	HLA-B15:01	0.046	0.001	0.171	0.051	50	HLA-B27:05	0.048	0.002	0.171	0.053	50	HLA-B35:01	0.015	0.006	0.171	0.029	50	HLA-B39:01	0.046	0.03	0.171	0.056	50	HLA-B40:01	0.042	0.014	0.171	0.05	50	HLA-B58:01	0.035	0.004	0.171	0.044	50	0
421	KEFNHLEKRIEN	Sequence	HLA-B07:02	0.04	0.008	0.15	0.046	50	HLA-B15:01	0.068	0.022	0.15	0.069	50	HLA-B27:05	0.061	0.007	0.15	0.061	50	HLA-B35:01	0.021	0.007	0.15	0.032	50	HLA-B39:01	0.051	0.006	0.15	0.054	50	HLA-B40:01	0.175	0.174	0.15	0.172	5	HLA-B58:01	0.044	0.055	0.15	0.056	50	0
422	EFNHLEKRIENL	Sequence	HLA-B07:02	0.05	0.005	0.106	0.048	50	HLA-B15:01	0.067	0.002	0.106	0.06	50	HLA-B27:05	0.044	0.002	0.106	0.043	50	HLA-B35:01	0.054	0.01	0.106	0.052	50	HLA-B39:01	0.069	0.015	0.106	0.064	50	HLA-B40:01	0.065	0.005	0.106	0.06	50	HLA-B58:01	0.054	0.007	0.106	0.052	50	0
423	FNHLEKRIENLN	Sequence	HLA-B07:02	0.038	0.005	0.082	0.037	50	HLA-B15:01	0.051	0.003	0.082	0.046	50	HLA-B27:05	0.046	0.004	0.082	0.043	50	HLA-B35:01	0.026	0.015	0.082	0.03	50	HLA-B39:01	0.051	0.024	0.082	0.05	50	HLA-B40:01	0.033	0.007	0.082	0.034	50	HLA-B58:01	0.036	0.005	0.082	0.036	50	0
424	NHLEKRIENLNK	Sequence	HLA-B07:02	0.043	0.003	0.054	0.038	50	HLA-B15:01	0.049	0.001	0.054	0.042	50	HLA-B27:05	0.105	0.026	0.054	0.087	32	HLA-B35:01	0.028	0.005	0.054	0.027	50	HLA-B39:01	0.094	0.021	0.054	0.078	32	HLA-B40:01	0.032	0.003	0.054	0.03	50	HLA-B58:01	0.04	0.004	0.054	0.036	50	0
425	HLEKRIENLNKK	Sequence	HLA-B07:02	0.045	0.005	-0.124	0.022	50	HLA-B15:01	0.06	0.001	-0.124	0.032	50	HLA-B27:05	0.077	0.004	-0.124	0.045	50	HLA-B35:01	0.024	0.005	-0.124	0.006	50	HLA-B39:01	0.049	0.005	-0.124	0.025	50	HLA-B40:01	0.044	0.003	-0.124	0.021	50	HLA-B58:01	0.04	0.003	-0.124	0.018	50	0
426	LEKRIENLNKKV	Sequence	HLA-B07:02	0.04	0.011	-0.13	0.018	50	HLA-B15:01	0.071	0.005	-0.13	0.04	50	HLA-B27:05	0.054	0.002	-0.13	0.027	50	HLA-B35:01	0.018	0.007	-0.13	0.001	50	HLA-B39:01	0.058	0.008	-0.13	0.031	50	HLA-B40:01	0.165	0.226	-0.13	0.145	6	HLA-B58:01	0.042	0.004	-0.13	0.019	50	0
427	EKRIENLNKKVD	Sequence	HLA-B07:02	0.035	0.012	-0.02	0.026	50	HLA-B15:01	0.045	0.001	-0.02	0.031	50	HLA-B27:05	0.034	0.002	-0.02	0.023	50	HLA-B35:01	0.013	0.007	-0.02	0.009	50	HLA-B39:01	0.042	0.019	-0.02	0.032	50	HLA-B40:01	0.025	0.003	-0.02	0.017	50	HLA-B58:01	0.034	0.004	-0.02	0.024	50	0
428	KRIENLNKKVDD	Sequence	HLA-B07:02	0.038	0.007	-0.044	0.025	50	HLA-B15:01	0.048	0.002	-0.044	0.031	50	HLA-B27:05	0.141	0.148	-0.044	0.124	15	HLA-B35:01	0.014	0.006	-0.044	0.007	50	HLA-B39:01	0.05	0.018	-0.044	0.035	50	HLA-B40:01	0.035	0.005	-0.044	0.022	50	HLA-B58:01	0.038	0.012	-0.044	0.026	50	0
429	RIENLNKKVDDG	Sequence	HLA-B07:02	0.042	0.015	-0.128	0.021	50	HLA-B15:01	0.054	0.002	-0.128	0.027	50	HLA-B27:05	0.041	0.002	-0.128	0.018	50	HLA-B35:01	0.019	0.005	-0.128	0.002	50	HLA-B39:01	0.041	0.005	-0.128	0.018	50	HLA-B40:01	0.042	0.004	-0.128	0.019	50	HLA-B58:01	0.041	0.007	-0.128	0.019	50	0
430	IENLNKKVDDGF	Sequence	HLA-B07:02	0.047	0.007	-0.157	0.02	50	HLA-B15:01	0.158	0.05	-0.157	0.109	32	HLA-B27:05	0.06	0.004	-0.157	0.029	50	HLA-B35:01	0.097	0.017	-0.157	0.059	50	HLA-B39:01	0.066	0.005	-0.157	0.034	50	HLA-B40:01	0.299	0.46	-0.157	0.279	3	HLA-B58:01	0.073	0.026	-0.157	0.042	50	0
431	ENLNKKVDDGFL	Sequence	HLA-B07:02	0.052	0.007	-0.136	0.026	50	HLA-B15:01	0.055	0.002	-0.136	0.027	50	HLA-B27:05	0.048	0.003	-0.136	0.022	50	HLA-B35:01	0.052	0.011	-0.136	0.027	50	HLA-B39:01	0.086	0.029	-0.136	0.055	50	HLA-B40:01	0.049	0.01	-0.136	0.024	50	HLA-B58:01	0.044	0.009	-0.136	0.02	50	0
432	NLNKKVDDGFLD	Sequence	HLA-B07:02	0.039	0.004	-0.208	0.009	50	HLA-B15:01	0.055	0.003	-0.208	0.02	50	HLA-B27:05	0.041	0.001	-0.208	0.01	50	HLA-B35:01	0.029	0.008	-0.208	0.002	50	HLA-B39:01	0.045	0.006	-0.208	0.013	50	HLA-B40:01	0.037	0.003	-0.208	0.007	50	HLA-B58:01	0.04	0.012	-0.208	0.011	50	0
433	LNKKVDDGFLDI	Sequence	HLA-B07:02	0.055	0.012	-0.13	0.03	50	HLA-B15:01	0.101	0.015	-0.13	0.064	50	HLA-B27:05	0.051	0.002	-0.13	0.025	50	HLA-B35:01	0.034	0.01	-0.13	0.014	50	HLA-B39:01	0.055	0.008	-0.13	0.029	50	HLA-B40:01	0.055	0.016	-0.13	0.03	50	HLA-B58:01	0.061	0.011	-0.13	0.034	50	0
434	NKKVDDGFLDIW	Sequence	HLA-B07:02	0.041	0.004	0.126	0.044	50	HLA-B15:01	0.058	0.003	0.126	0.056	50	HLA-B27:05	0.055	0.003	0.126	0.054	50	HLA-B35:01	0.038	0.012	0.126	0.043	50	HLA-B39:01	0.065	0.02	0.126	0.064	50	HLA-B40:01	0.042	0.005	0.126	0.044	50	HLA-B58:01	0.076	0.024	0.126	0.073	32	0
435	KKVDDGFLDIWT	Sequence	HLA-B07:02	0.044	0.005	0.303	0.064	32	HLA-B15:01	0.056	0.003	0.303	0.072	50	HLA-B27:05	0.071	0.03	0.303	0.088	32	HLA-B35:01	0.029	0.018	0.303	0.055	50	HLA-B39:01	0.051	0.025	0.303	0.072	50	HLA-B40:01	0.051	0.009	0.303	0.069	32	HLA-B58:01	0.044	0.033	0.303	0.068	32	0
436	KVDDGFLDIWTY	Sequence	HLA-B07:02	0.067	0.015	0.313	0.083	20	HLA-B15:01	0.227	0.149	0.313	0.223	7	HLA-B27:05	0.077	0.002	0.313	0.089	20	HLA-B35:01	0.393	0.115	0.313	0.341	3	HLA-B39:01	0.073	0.005	0.313	0.086	32	HLA-B40:01	0.077	0.004	0.313	0.089	15	HLA-B58:01	0.364	0.164	0.313	0.327	3	0
437	VDDGFLDIWTYN	Sequence	HLA-B07:02	0.035	0.004	0.297	0.056	50	HLA-B15:01	0.046	0.001	0.297	0.064	50	HLA-B27:05	0.034	0.002	0.297	0.055	50	HLA-B35:01	0.019	0.008	0.297	0.045	50	HLA-B39:01	0.043	0.007	0.297	0.063	50	HLA-B40:01	0.038	0.012	0.297	0.06	50	HLA-B58:01	0.037	0.009	0.297	0.059	50	0
438	DDGFLDIWTYNA	Sequence	HLA-B07:02	0.04	0.003	0.279	0.058	50	HLA-B15:01	0.048	0.001	0.279	0.064	50	HLA-B27:05	0.04	0.001	0.279	0.058	50	HLA-B35:01	0.032	0.009	0.279	0.053	50	HLA-B39:01	0.05	0.006	0.279	0.066	50	HLA-B40:01	0.031	0.005	0.279	0.052	50	HLA-B58:01	0.036	0.01	0.279	0.056	50	0
439	DGFLDIWTYNAE	Sequence	HLA-B07:02	0.039	0.004	0.235	0.053	50	HLA-B15:01	0.049	0.001	0.235	0.06	50	HLA-B27:05	0.036	0.002	0.235	0.05	50	HLA-B35:01	0.076	0.033	0.235	0.085	32	HLA-B39:01	0.057	0.028	0.235	0.07	50	HLA-B40:01	0.034	0.004	0.235	0.049	50	HLA-B58:01	0.037	0.005	0.235	0.052	50	0
440	GFLDIWTYNAEL	Sequence	HLA-B07:02	0.072	0.019	0.289	0.085	20	HLA-B15:01	0.09	0.003	0.289	0.096	32	HLA-B27:05	0.076	0.009	0.289	0.087	32	HLA-B35:01	0.072	0.014	0.289	0.084	32	HLA-B39:01	0.115	0.023	0.289	0.118	20	HLA-B40:01	0.151	0.051	0.289	0.149	6	HLA-B58:01	0.071	0.007	0.289	0.083	32	0
441	FLDIWTYNAELL	Sequence	HLA-B07:02	0.082	0.01	0.346	0.097	15	HLA-B15:01	0.1	0.006	0.346	0.11	32	HLA-B27:05	0.087	0.001	0.346	0.099	20	HLA-B35:01	0.131	0.018	0.346	0.134	20	HLA-B39:01	0.359	0.169	0.346	0.327	3	HLA-B40:01	0.118	0.016	0.346	0.124	8	HLA-B58:01	0.101	0.009	0.346	0.111	15	0
442	LDIWTYNAELLV	Sequence	HLA-B07:02	0.05	0.013	0.301	0.069	32	HLA-B15:01	0.091	0.006	0.301	0.098	32	HLA-B27:05	0.067	0.002	0.301	0.08	32	HLA-B35:01	0.081	0.032	0.301	0.095	32	HLA-B39:01	0.105	0.02	0.301	0.111	20	HLA-B40:01	0.129	0.212	0.301	0.159	5	HLA-B58:01	0.059	0.012	0.301	0.076	32	0
443	DIWTYNAELLVL	Sequence	HLA-B07:02	0.086	0.023	0.167	0.084	20	HLA-B15:01	0.113	0.002	0.167	0.101	32	HLA-B27:05	0.075	0.004	0.167	0.073	32	HLA-B35:01	0.244	0.037	0.167	0.203	9	HLA-B39:01	0.2	0.062	0.167	0.175	9	HLA-B40:01	0.075	0.012	0.167	0.074	20	HLA-B58:01	0.067	0.01	0.167	0.068	32	0
444	IWTYNAELLVLL	Sequence	HLA-B07:02	0.06	0.018	0.077	0.055	50	HLA-B15:01	0.079	0.025	0.077	0.07	50	HLA-B27:05	0.1	0.004	0.077	0.082	32	HLA-B35:01	0.061	0.056	0.077	0.062	50	HLA-B39:01	0.1	0.028	0.077	0.086	32	HLA-B40:01	0.084	0.057	0.077	0.079	20	HLA-B58:01	0.085	0.015	0.077	0.073	32	0
445	WTYNAELLVLLE	Sequence	HLA-B07:02	0.045	0.004	0.064	0.04	50	HLA-B15:01	0.091	0.004	0.064	0.074	50	HLA-B27:05	0.077	0.004	0.064	0.064	50	HLA-B35:01	0.09	0.044	0.064	0.08	32	HLA-B39:01	0.053	0.014	0.064	0.048	50	HLA-B40:01	0.058	0.005	0.064	0.05	50	HLA-B58:01	0.126	0.02	0.064	0.103	20	0
446	TYNAELLVLLEN	Sequence	HLA-B07:02	0.038	0.006	0.14	0.043	50	HLA-B15:01	0.053	0.003	0.14	0.054	50	HLA-B27:05	0.044	0.003	0.14	0.047	50	HLA-B35:01	0.033	0.018	0.14	0.041	50	HLA-B39:01	0.045	0.009	0.14	0.049	50	HLA-B40:01	0.033	0.01	0.14	0.04	50	HLA-B58:01	0.051	0.032	0.14	0.057	50	0
447	YNAELLVLLENE	Sequence	HLA-B07:02	0.041	0.005	0.146	0.046	50	HLA-B15:01	0.066	0.004	0.146	0.064	50	HLA-B27:05	0.051	0.003	0.146	0.053	50	HLA-B35:01	0.035	0.035	0.146	0.046	50	HLA-B39:01	0.052	0.027	0.146	0.057	50	HLA-B40:01	0.041	0.009	0.146	0.046	50	HLA-B58:01	0.044	0.014	0.146	0.049	50	0
448	NAELLVLLENER	Sequence	HLA-B07:02	0.041	0.005	0.118	0.043	50	HLA-B15:01	0.049	0.001	0.118	0.048	50	HLA-B27:05	0.055	0.002	0.118	0.053	50	HLA-B35:01	0.059	0.029	0.118	0.06	50	HLA-B39:01	0.049	0.006	0.118	0.049	50	HLA-B40:01	0.034	0.003	0.118	0.037	50	HLA-B58:01	0.042	0.004	0.118	0.044	50	0
449	AELLVLLENERT	Sequence	HLA-B07:02	0.038	0.006	0.124	0.041	50	HLA-B15:01	0.059	0.002	0.124	0.056	50	HLA-B27:05	0.054	0.004	0.124	0.053	50	HLA-B35:01	0.018	0.006	0.124	0.027	50	HLA-B39:01	0.048	0.006	0.124	0.049	50	HLA-B40:01	0.186	0.229	0.124	0.187	4	HLA-B58:01	0.04	0.005	0.124	0.043	50	0
450	ELLVLLENERTL	Sequence	HLA-B07:02	0.073	0.012	0.156	0.072	32	HLA-B15:01	0.103	0.008	0.156	0.093	32	HLA-B27:05	0.069	0.002	0.156	0.067	50	HLA-B35:01	0.096	0.009	0.156	0.088	32	HLA-B39:01	0.149	0.032	0.156	0.131	15	HLA-B40:01	0.077	0.006	0.156	0.074	32	HLA-B58:01	0.06	0.006	0.156	0.061	50	0
451	LLVLLENERTLD	Sequence	HLA-B07:02	0.04	0.006	0.124	0.043	50	HLA-B15:01	0.066	0.025	0.124	0.065	50	HLA-B27:05	0.043	0.001	0.124	0.044	50	HLA-B35:01	0.024	0.009	0.124	0.032	50	HLA-B39:01	0.042	0.005	0.124	0.044	50	HLA-B40:01	0.04	0.005	0.124	0.043	50	HLA-B58:01	0.041	0.011	0.124	0.045	50	0
452	LVLLENERTLDY	Sequence	HLA-B07:02	0.058	0.016	0.139	0.059	50	HLA-B15:01	0.298	0.57	0.139	0.326	4	HLA-B27:05	0.067	0.002	0.139	0.064	50	HLA-B35:01	0.393	0.133	0.139	0.326	4	HLA-B39:01	0.048	0.004	0.139	0.05	50	HLA-B40:01	0.047	0.003	0.139	0.049	50	HLA-B58:01	0.168	0.061	0.139	0.148	10	0
453	VLLENERTLDYH	Sequence	HLA-B07:02	0.044	0.006	0.168	0.05	50	HLA-B15:01	0.095	0.093	0.168	0.102	32	HLA-B27:05	0.061	0.003	0.168	0.062	50	HLA-B35:01	0.087	0.01	0.168	0.083	32	HLA-B39:01	0.045	0.005	0.168	0.051	50	HLA-B40:01	0.044	0.004	0.168	0.05	50	HLA-B58:01	0.065	0.011	0.168	0.067	32	0
454	LLENERTLDYHD	Sequence	HLA-B07:02	0.038	0.006	0.153	0.044	50	HLA-B15:01	0.059	0.003	0.153	0.059	50	HLA-B27:05	0.036	0.001	0.153	0.042	50	HLA-B35:01	0.019	0.007	0.153	0.03	50	HLA-B39:01	0.041	0.005	0.153	0.046	50	HLA-B40:01	0.037	0.006	0.153	0.044	50	HLA-B58:01	0.038	0.012	0.153	0.045	50	0
455	LENERTLDYHDS	Sequence	HLA-B07:02	0.037	0.005	0.165	0.045	50	HLA-B15:01	0.065	0.009	0.165	0.066	50	HLA-B27:05	0.043	0.002	0.165	0.049	50	HLA-B35:01	0.034	0.013	0.165	0.044	50	HLA-B39:01	0.058	0.006	0.165	0.06	50	HLA-B40:01	0.085	0.169	0.165	0.106	10	HLA-B58:01	0.043	0.008	0.165	0.05	50	0
456	ENERTLDYHDSN	Sequence	HLA-B07:02	0.036	0.006	0.051	0.033	50	HLA-B15:01	0.046	0.001	0.051	0.039	50	HLA-B27:05	0.032	0.001	0.051	0.029	50	HLA-B35:01	0.018	0.007	0.051	0.02	50	HLA-B39:01	0.046	0.008	0.051	0.04	50	HLA-B40:01	0.032	0.005	0.051	0.03	50	HLA-B58:01	0.035	0.005	0.051	0.032	50	0
457	NERTLDYHDSNV	Sequence	HLA-B07:02	0.061	0.01	-0.021	0.045	50	HLA-B15:01	0.075	0.003	-0.021	0.054	50	HLA-B27:05	0.05	0.002	-0.021	0.035	50	HLA-B35:01	0.038	0.008	-0.021	0.027	50	HLA-B39:01	0.089	0.007	-0.021	0.065	50	HLA-B40:01	0.145	0.118	-0.021	0.124	8	HLA-B58:01	0.041	0.004	-0.021	0.029	50	0
458	ERTLDYHDSNVK	Sequence	HLA-B07:02	0.04	0.003	-0.022	0.028	50	HLA-B15:01	0.051	0.001	-0.022	0.036	50	HLA-B27:05	0.191	0.362	-0.022	0.197	5	HLA-B35:01	0.023	0.007	-0.022	0.016	50	HLA-B39:01	0.082	0.047	-0.022	0.066	50	HLA-B40:01	0.035	0.003	-0.022	0.024	50	HLA-B58:01	0.037	0.003	-0.022	0.026	50	0
459	RTLDYHDSNVKN	Sequence	HLA-B07:02	0.046	0.012	-0.117	0.024	50	HLA-B15:01	0.064	0.02	-0.117	0.039	50	HLA-B27:05	0.066	0.017	-0.117	0.04	50	HLA-B35:01	0.038	0.008	-0.117	0.018	50	HLA-B39:01	0.044	0.007	-0.117	0.022	50	HLA-B40:01	0.052	0.007	-0.117	0.028	50	HLA-B58:01	0.095	0.096	-0.117	0.074	32	0
460	TLDYHDSNVKNL	Sequence	HLA-B07:02	0.089	0.012	-0.147	0.053	50	HLA-B15:01	0.082	0.006	-0.147	0.047	50	HLA-B27:05	0.048	0.001	-0.147	0.021	50	HLA-B35:01	0.076	0.01	-0.147	0.043	50	HLA-B39:01	0.163	0.026	-0.147	0.11	20	HLA-B40:01	0.071	0.011	-0.147	0.04	50	HLA-B58:01	0.058	0.006	-0.147	0.029	50	0
461	LDYHDSNVKNLY	Sequence	HLA-B07:02	0.047	0.005	-0.134	0.022	50	HLA-B15:01	0.277	0.463	-0.134	0.266	6	HLA-B27:05	0.076	0.003	-0.134	0.043	50	HLA-B35:01	0.286	0.148	-0.134	0.222	8	HLA-B39:01	0.053	0.006	-0.134	0.027	50	HLA-B40:01	0.052	0.02	-0.134	0.028	50	HLA-B58:01	0.077	0.022	-0.134	0.047	50	0
462	DYHDSNVKNLYE	Sequence	HLA-B07:02	0.039	0.003	-0.165	0.013	50	HLA-B15:01	0.048	0.001	-0.165	0.019	50	HLA-B27:05	0.037	0.002	-0.165	0.011	50	HLA-B35:01	0.038	0.008	-0.165	0.013	50	HLA-B39:01	0.045	0.009	-0.165	0.018	50	HLA-B40:01	0.034	0.005	-0.165	0.009	50	HLA-B58:01	0.038	0.004	-0.165	0.012	50	0
463	YHDSNVKNLYEK	Sequence	HLA-B07:02	0.049	0.004	-0.174	0.02	50	HLA-B15:01	0.055	0.001	-0.174	0.023	50	HLA-B27:05	0.107	0.026	-0.174	0.066	50	HLA-B35:01	0.056	0.009	-0.174	0.025	50	HLA-B39:01	0.175	0.077	-0.174	0.124	15	HLA-B40:01	0.049	0.004	-0.174	0.02	50	HLA-B58:01	0.053	0.005	-0.174	0.023	50	0
464	HDSNVKNLYEKV	Sequence	HLA-B07:02	0.045	0.009	-0.192	0.016	50	HLA-B15:01	0.058	0.002	-0.192	0.024	50	HLA-B27:05	0.06	0.006	-0.192	0.026	50	HLA-B35:01	0.029	0.014	-0.192	0.004	50	HLA-B39:01	0.076	0.037	-0.192	0.043	50	HLA-B40:01	0.092	0.055	-0.192	0.058	50	HLA-B58:01	0.048	0.007	-0.192	0.017	50	0
465	DSNVKNLYEKVR	Sequence	HLA-B07:02	0.036	0.003	-0.171	0.01	50	HLA-B15:01	0.05	0.001	-0.171	0.02	50	HLA-B27:05	0.045	0.007	-0.171	0.017	50	HLA-B35:01	0.03	0.013	-0.171	0.007	50	HLA-B39:01	0.043	0.006	-0.171	0.016	50	HLA-B40:01	0.026	0.004	-0.171	0.003	50	HLA-B58:01	0.043	0.015	-0.171	0.017	50	0
466	SNVKNLYEKVRS	Sequence	HLA-B07:02	0.041	0.006	-0.189	0.012	50	HLA-B15:01	0.053	0.002	-0.189	0.021	50	HLA-B27:05	0.043	0.003	-0.189	0.013	50	HLA-B35:01	0.027	0.015	-0.189	0.003	50	HLA-B39:01	0.047	0.008	-0.189	0.017	50	HLA-B40:01	0.035	0.008	-0.189	0.008	50	HLA-B58:01	0.041	0.011	-0.189	0.013	50	0
467	NVKNLYEKVRSQ	Sequence	HLA-B07:02	0.055	0.02	-0.162	0.028	50	HLA-B15:01	0.074	0.009	-0.162	0.04	50	HLA-B27:05	0.047	0.002	-0.162	0.019	50	HLA-B35:01	0.033	0.01	-0.162	0.01	50	HLA-B39:01	0.045	0.006	-0.162	0.018	50	HLA-B40:01	0.036	0.003	-0.162	0.011	50	HLA-B58:01	0.036	0.005	-0.162	0.011	50	0
468	VKNLYEKVRSQL	Sequence	HLA-B07:02	0.09	0.031	-0.171	0.054	50	HLA-B15:01	0.079	0.008	-0.171	0.043	50	HLA-B27:05	0.107	0.03	-0.171	0.067	50	HLA-B35:01	0.039	0.018	-0.171	0.015	50	HLA-B39:01	0.185	0.176	-0.171	0.148	15	HLA-B40:01	0.074	0.071	-0.171	0.049	50	HLA-B58:01	0.056	0.013	-0.171	0.026	50	0
469	KNLYEKVRSQLK	Sequence	HLA-B07:02	0.042	0.004	-0.151	0.017	50	HLA-B15:01	0.054	0.002	-0.151	0.025	50	HLA-B27:05	0.116	0.113	-0.151	0.089	20	HLA-B35:01	0.019	0.007	-0.151	0	50	HLA-B39:01	0.044	0.006	-0.151	0.018	50	HLA-B40:01	0.03	0.004	-0.151	0.008	50	HLA-B58:01	0.047	0.023	-0.151	0.023	50	0
470	NLYEKVRSQLKN	Sequence	HLA-B07:02	0.043	0.006	-0.25	0.008	50	HLA-B15:01	0.067	0.008	-0.25	0.026	50	HLA-B27:05	0.054	0.002	-0.25	0.015	50	HLA-B35:01	0.036	0.009	-0.25	0.003	50	HLA-B39:01	0.053	0.007	-0.25	0.015	50	HLA-B40:01	0.037	0.003	-0.25	0.003	50	HLA-B58:01	0.041	0.004	-0.25	0.006	50	0
471	LYEKVRSQLKNN	Sequence	HLA-B07:02	0.037	0.007	-0.35	-0.006	50	HLA-B15:01	0.047	0.001	-0.35	0	50	HLA-B27:05	0.035	0.001	-0.35	-0.009	50	HLA-B35:01	0.014	0.006	-0.35	-0.024	50	HLA-B39:01	0.039	0.004	-0.35	-0.005	50	HLA-B40:01	0.028	0.008	-0.35	-0.013	50	HLA-B58:01	0.037	0.007	-0.35	-0.006	50	0
472	YEKVRSQLKNNA	Sequence	HLA-B07:02	0.05	0.007	-0.245	0.014	50	HLA-B15:01	0.088	0.004	-0.245	0.041	50	HLA-B27:05	0.054	0.003	-0.245	0.016	50	HLA-B35:01	0.021	0.006	-0.245	-0.008	50	HLA-B39:01	0.068	0.007	-0.245	0.027	50	HLA-B40:01	0.075	0.063	-0.245	0.041	50	HLA-B58:01	0.038	0.004	-0.245	0.004	50	0
473	EKVRSQLKNNAK	Sequence	HLA-B07:02	0.042	0.005	-0.189	0.013	50	HLA-B15:01	0.056	0.001	-0.189	0.023	50	HLA-B27:05	0.086	0.067	-0.189	0.055	50	HLA-B35:01	0.028	0.009	-0.189	0.003	50	HLA-B39:01	0.071	0.054	-0.189	0.042	50	HLA-B40:01	0.032	0.003	-0.189	0.005	50	HLA-B58:01	0.038	0.003	-0.189	0.01	50	0
474	KVRSQLKNNAKE	Sequence	HLA-B07:02	0.083	0.087	-0.388	0.037	50	HLA-B15:01	0.072	0.026	-0.388	0.019	50	HLA-B27:05	0.045	0.002	-0.388	-0.005	50	HLA-B35:01	0.022	0.008	-0.388	-0.021	50	HLA-B39:01	0.04	0.004	-0.388	-0.009	50	HLA-B40:01	0.035	0.003	-0.388	-0.012	50	HLA-B58:01	0.049	0.016	-0.388	0	50	0
475	VRSQLKNNAKEI	Sequence	HLA-B07:02	0.062	0.01	-0.319	0.016	50	HLA-B15:01	0.058	0.002	-0.319	0.011	50	HLA-B27:05	0.269	0.122	-0.319	0.187	6	HLA-B35:01	0.029	0.007	-0.319	-0.009	50	HLA-B39:01	0.171	0.066	-0.319	0.105	20	HLA-B40:01	0.057	0.011	-0.319	0.012	50	HLA-B58:01	0.058	0.008	-0.319	0.012	50	0
476	RSQLKNNAKEIG	Sequence	HLA-B07:02	0.051	0.014	-0.157	0.024	50	HLA-B15:01	0.084	0.017	-0.157	0.049	50	HLA-B27:05	0.058	0.004	-0.157	0.028	50	HLA-B35:01	0.021	0.006	-0.157	0.001	50	HLA-B39:01	0.048	0.011	-0.157	0.022	50	HLA-B40:01	0.045	0.005	-0.157	0.018	50	HLA-B58:01	0.083	0.048	-0.157	0.053	50	0
477	SQLKNNAKEIGN	Sequence	HLA-B07:02	0.038	0.005	-0.127	0.016	50	HLA-B15:01	0.073	0.045	-0.127	0.049	50	HLA-B27:05	0.084	0.02	-0.127	0.053	50	HLA-B35:01	0.032	0.007	-0.127	0.012	50	HLA-B39:01	0.061	0.016	-0.127	0.035	50	HLA-B40:01	0.061	0.045	-0.127	0.04	50	HLA-B58:01	0.041	0.004	-0.127	0.018	50	0
478	QLKNNAKEIGNG	Sequence	HLA-B07:02	0.041	0.006	-0.037	0.028	50	HLA-B15:01	0.099	0.037	-0.037	0.075	50	HLA-B27:05	0.04	0.001	-0.037	0.026	50	HLA-B35:01	0.018	0.005	-0.037	0.01	50	HLA-B39:01	0.041	0.005	-0.037	0.027	50	HLA-B40:01	0.035	0.003	-0.037	0.023	50	HLA-B58:01	0.038	0.005	-0.037	0.025	50	0
479	LKNNAKEIGNGC	Sequence	HLA-B07:02	0.041	0.01	0.046	0.037	50	HLA-B15:01	0.061	0.006	0.046	0.051	50	HLA-B27:05	0.053	0.018	0.046	0.047	50	HLA-B35:01	0.024	0.01	0.046	0.024	50	HLA-B39:01	0.062	0.046	0.046	0.058	50	HLA-B40:01	0.043	0.024	0.046	0.04	50	HLA-B58:01	0.044	0.022	0.046	0.041	50	0
480	KNNAKEIGNGCF	Sequence	HLA-B07:02	0.065	0.013	0.002	0.05	50	HLA-B15:01	0.19	0.278	0.002	0.185	10	HLA-B27:05	0.078	0.08	0.002	0.071	32	HLA-B35:01	0.082	0.016	0.002	0.063	50	HLA-B39:01	0.059	0.008	0.002	0.045	50	HLA-B40:01	0.059	0.019	0.002	0.047	50	HLA-B58:01	0.133	0.454	0.002	0.171	8	0
481	NNAKEIGNGCFE	Sequence	HLA-B07:02	0.039	0.006	0.015	0.031	50	HLA-B15:01	0.053	0.001	0.015	0.041	50	HLA-B27:05	0.036	0.001	0.015	0.028	50	HLA-B35:01	0.03	0.012	0.015	0.026	50	HLA-B39:01	0.048	0.019	0.015	0.04	50	HLA-B40:01	0.032	0.007	0.015	0.026	50	HLA-B58:01	0.037	0.015	0.015	0.031	50	0
482	NAKEIGNGCFEF	Sequence	HLA-B07:02	0.106	0.027	0.217	0.104	15	HLA-B15:01	0.258	0.227	0.217	0.249	6	HLA-B27:05	0.066	0.004	0.217	0.071	32	HLA-B35:01	0.511	0.26	0.217	0.441	1.5	HLA-B39:01	0.102	0.005	0.217	0.098	32	HLA-B40:01	0.069	0.006	0.217	0.074	32	HLA-B58:01	0.129	0.104	0.217	0.134	15	1
483	AKEIGNGCFEFY	Sequence	HLA-B07:02	0.044	0.005	0.324	0.066	32	HLA-B15:01	0.108	0.016	0.324	0.115	20	HLA-B27:05	0.076	0.004	0.324	0.089	20	HLA-B35:01	0.076	0.014	0.324	0.091	32	HLA-B39:01	0.054	0.011	0.324	0.074	32	HLA-B40:01	0.061	0.012	0.324	0.079	20	HLA-B58:01	0.046	0.006	0.324	0.067	32	0
484	KEIGNGCFEFYH	Sequence	HLA-B07:02	0.045	0.006	0.22	0.056	50	HLA-B15:01	0.119	0.09	0.22	0.124	20	HLA-B27:05	0.097	0.037	0.22	0.1	20	HLA-B35:01	0.046	0.009	0.22	0.057	50	HLA-B39:01	0.054	0.006	0.22	0.063	50	HLA-B40:01	0.3	0.194	0.22	0.275	3	HLA-B58:01	0.088	0.036	0.22	0.093	20	0
485	EIGNGCFEFYHK	Sequence	HLA-B07:02	0.041	0.003	0.166	0.047	50	HLA-B15:01	0.066	0.001	0.166	0.066	50	HLA-B27:05	0.052	0.003	0.166	0.056	50	HLA-B35:01	0.032	0.007	0.166	0.041	50	HLA-B39:01	0.044	0.005	0.166	0.05	50	HLA-B40:01	0.038	0.003	0.166	0.045	50	HLA-B58:01	0.044	0.005	0.166	0.05	50	0
486	IGNGCFEFYHKC	Sequence	HLA-B07:02	0.041	0.007	0.052	0.037	50	HLA-B15:01	0.059	0.003	0.052	0.049	50	HLA-B27:05	0.043	0.012	0.052	0.039	50	HLA-B35:01	0.036	0.025	0.052	0.036	50	HLA-B39:01	0.05	0.014	0.052	0.044	50	HLA-B40:01	0.043	0.005	0.052	0.038	50	HLA-B58:01	0.07	0.024	0.052	0.061	50	0
487	GNGCFEFYHKCD	Sequence	HLA-B07:02	0.035	0.003	0.008	0.027	50	HLA-B15:01	0.046	0.001	0.008	0.035	50	HLA-B27:05	0.035	0.003	0.008	0.027	50	HLA-B35:01	0.011	0.008	0.008	0.01	50	HLA-B39:01	0.039	0.006	0.008	0.031	50	HLA-B40:01	0.033	0.007	0.008	0.026	50	HLA-B58:01	0.036	0.006	0.008	0.028	50	0
488	NGCFEFYHKCDN	Sequence	HLA-B07:02	0.033	0.003	0.092	0.034	50	HLA-B15:01	0.048	0.001	0.092	0.045	50	HLA-B27:05	0.03	0.001	0.092	0.032	50	HLA-B35:01	0.018	0.03	0.092	0.027	50	HLA-B39:01	0.041	0.006	0.092	0.041	50	HLA-B40:01	0.028	0.004	0.092	0.031	50	HLA-B58:01	0.036	0.008	0.092	0.037	50	0
489	GCFEFYHKCDNT	Sequence	HLA-B07:02	0.038	0.004	0.104	0.039	50	HLA-B15:01	0.052	0.001	0.104	0.049	50	HLA-B27:05	0.042	0.011	0.104	0.043	50	HLA-B35:01	0.024	0.014	0.104	0.03	50	HLA-B39:01	0.047	0.008	0.104	0.046	50	HLA-B40:01	0.048	0.006	0.104	0.047	50	HLA-B58:01	0.04	0.012	0.104	0.042	50	0
490	CFEFYHKCDNTC	Sequence	HLA-B07:02	0.042	0.009	0.05	0.038	50	HLA-B15:01	0.056	0.001	0.05	0.047	50	HLA-B27:05	0.035	0.001	0.05	0.031	50	HLA-B35:01	0.04	0.01	0.05	0.036	50	HLA-B39:01	0.05	0.009	0.05	0.043	50	HLA-B40:01	0.046	0.006	0.05	0.04	50	HLA-B58:01	0.042	0.006	0.05	0.037	50	0
491	FEFYHKCDNTCM	Sequence	HLA-B07:02	0.073	0.012	-0.068	0.049	50	HLA-B15:01	0.3	0.195	-0.068	0.246	6	HLA-B27:05	0.114	0.012	-0.068	0.079	32	HLA-B35:01	0.357	0.115	-0.068	0.276	5	HLA-B39:01	0.365	0.073	-0.068	0.275	4	HLA-B40:01	0.545	0.653	-0.068	0.501	1	HLA-B58:01	0.063	0.005	-0.068	0.041	50	1
492	EFYHKCDNTCME	Sequence	HLA-B07:02	0.04	0.004	-0.23	0.007	50	HLA-B15:01	0.054	0.001	-0.23	0.017	50	HLA-B27:05	0.034	0.001	-0.23	0.002	50	HLA-B35:01	0.04	0.016	-0.23	0.009	50	HLA-B39:01	0.044	0.012	-0.23	0.011	50	HLA-B40:01	0.036	0.003	-0.23	0.004	50	HLA-B58:01	0.038	0.005	-0.23	0.006	50	0
493	FYHKCDNTCMES	Sequence	HLA-B07:02	0.058	0.005	-0.257	0.018	50	HLA-B15:01	0.064	0.005	-0.257	0.022	50	HLA-B27:05	0.052	0.005	-0.257	0.014	50	HLA-B35:01	0.079	0.016	-0.257	0.035	50	HLA-B39:01	0.062	0.026	-0.257	0.024	50	HLA-B40:01	0.039	0.005	-0.257	0.004	50	HLA-B58:01	0.044	0.009	-0.257	0.008	50	0
494	YHKCDNTCMESV	Sequence	HLA-B07:02	0.071	0.016	-0.216	0.033	50	HLA-B15:01	0.082	0.023	-0.216	0.043	50	HLA-B27:05	0.077	0.006	-0.216	0.036	50	HLA-B35:01	0.048	0.01	-0.216	0.016	50	HLA-B39:01	0.387	0.384	-0.216	0.326	3	HLA-B40:01	0.083	0.008	-0.216	0.041	50	HLA-B58:01	0.048	0.004	-0.216	0.015	50	0
495	HKCDNTCMESVK	Sequence	HLA-B07:02	0.042	0.006	-0.109	0.021	50	HLA-B15:01	0.063	0.002	-0.109	0.036	50	HLA-B27:05	0.107	0.297	-0.109	0.116	15	HLA-B35:01	0.029	0.042	-0.109	0.017	50	HLA-B39:01	0.081	0.143	-0.109	0.072	50	HLA-B40:01	0.04	0.006	-0.109	0.02	50	HLA-B58:01	0.04	0.005	-0.109	0.02	50	0
496	KCDNTCMESVKN	Sequence	HLA-B07:02	0.036	0.006	-0.195	0.008	50	HLA-B15:01	0.046	0.002	-0.195	0.015	50	HLA-B27:05	0.033	0.003	-0.195	0.005	50	HLA-B35:01	0.019	0.009	-0.195	-0.004	50	HLA-B39:01	0.04	0.01	-0.195	0.012	50	HLA-B40:01	0.035	0.007	-0.195	0.008	50	HLA-B58:01	0.044	0.125	-0.195	0.033	50	0
497	CDNTCMESVKNG	Sequence	HLA-B07:02	0.035	0.005	-0.217	0.005	50	HLA-B15:01	0.056	0.002	-0.217	0.02	50	HLA-B27:05	0.035	0.002	-0.217	0.005	50	HLA-B35:01	0.02	0.011	-0.217	-0.005	50	HLA-B39:01	0.041	0.007	-0.217	0.01	50	HLA-B40:01	0.027	0.006	-0.217	-0.001	50	HLA-B58:01	0.038	0.015	-0.217	0.009	50	0
498	DNTCMESVKNGT	Sequence	HLA-B07:02	0.04	0.004	-0.245	0.006	50	HLA-B15:01	0.045	0.001	-0.245	0.009	50	HLA-B27:05	0.033	0.002	-0.245	0	50	HLA-B35:01	0.024	0.016	-0.245	-0.004	50	HLA-B39:01	0.051	0.007	-0.245	0.014	50	HLA-B40:01	0.029	0.005	-0.245	-0.002	50	HLA-B58:01	0.035	0.005	-0.245	0.002	50	0
499	NTCMESVKNGTY	Sequence	HLA-B07:02	0.047	0.004	-0.215	0.014	50	HLA-B15:01	0.297	0.314	-0.215	0.249	6	HLA-B27:05	0.056	0.003	-0.215	0.02	50	HLA-B35:01	0.281	0.131	-0.215	0.207	9	HLA-B39:01	0.053	0.006	-0.215	0.019	50	HLA-B40:01	0.045	0.003	-0.215	0.012	50	HLA-B58:01	0.104	0.104	-0.215	0.072	32	0
500	TCMESVKNGTYD	Sequence	HLA-B07:02	0.038	0.008	-0.125	0.017	50	HLA-B15:01	0.051	0.004	-0.125	0.026	50	HLA-B27:05	0.033	0.003	-0.125	0.012	50	HLA-B35:01	0.027	0.02	-0.125	0.011	50	HLA-B39:01	0.044	0.012	-0.125	0.022	50	HLA-B40:01	0.037	0.008	-0.125	0.016	50	HLA-B58:01	0.042	0.013	-0.125	0.021	50	0
501	CMESVKNGTYDY	Sequence	HLA-B07:02	0.061	0.006	-0.143	0.032	50	HLA-B15:01	0.235	0.264	-0.143	0.202	9	HLA-B27:05	0.077	0.002	-0.143	0.043	50	HLA-B35:01	0.318	0.052	-0.143	0.229	7	HLA-B39:01	0.072	0.005	-0.143	0.04	50	HLA-B40:01	0.058	0.004	-0.143	0.029	50	HLA-B58:01	0.111	0.034	-0.143	0.073	32	0
502	MESVKNGTYDYP	Sequence	HLA-B07:02	0.039	0.004	-0.122	0.017	50	HLA-B15:01	0.065	0.002	-0.122	0.036	50	HLA-B27:05	0.038	0.001	-0.122	0.016	50	HLA-B35:01	0.027	0.008	-0.122	0.009	50	HLA-B39:01	0.056	0.009	-0.122	0.031	50	HLA-B40:01	0.175	0.443	-0.122	0.188	4	HLA-B58:01	0.042	0.008	-0.122	0.02	50	0
503	ESVKNGTYDYPK	Sequence	HLA-B07:02	0.048	0.004	-0.137	0.022	50	HLA-B15:01	0.072	0.002	-0.137	0.04	50	HLA-B27:05	0.072	0.013	-0.137	0.042	50	HLA-B35:01	0.102	0.019	-0.137	0.065	50	HLA-B39:01	0.062	0.011	-0.137	0.034	50	HLA-B40:01	0.044	0.004	-0.137	0.019	50	HLA-B58:01	0.068	0.015	-0.137	0.039	50	0
504	SVKNGTYDYPKY	Sequence	HLA-B07:02	0.068	0.016	-0.14	0.039	50	HLA-B15:01	0.389	0.52	-0.14	0.357	3	HLA-B27:05	0.07	0.002	-0.14	0.038	50	HLA-B35:01	0.273	0.115	-0.14	0.206	9	HLA-B39:01	0.05	0.004	-0.14	0.024	50	HLA-B40:01	0.052	0.003	-0.14	0.025	50	HLA-B58:01	0.095	0.013	-0.14	0.058	50	0
505	VKNGTYDYPKYS	Sequence	HLA-B07:02	0.035	0.004	-0.07	0.02	50	HLA-B15:01	0.052	0.002	-0.07	0.032	50	HLA-B27:05	0.051	0.016	-0.07	0.033	50	HLA-B35:01	0.02	0.009	-0.07	0.009	50	HLA-B39:01	0.05	0.019	-0.07	0.033	50	HLA-B40:01	0.032	0.007	-0.07	0.018	50	HLA-B58:01	0.041	0.025	-0.07	0.027	50	0
506	KNGTYDYPKYSE	Sequence	HLA-B07:02	0.041	0.005	-0.139	0.017	50	HLA-B15:01	0.051	0.002	-0.139	0.024	50	HLA-B27:05	0.041	0.003	-0.139	0.017	50	HLA-B35:01	0.019	0.008	-0.139	0.001	50	HLA-B39:01	0.042	0.009	-0.139	0.019	50	HLA-B40:01	0.032	0.008	-0.139	0.011	50	HLA-B58:01	0.045	0.051	-0.139	0.028	50	0
507	NGTYDYPKYSEE	Sequence	HLA-B07:02	0.038	0.004	-0.12	0.017	50	HLA-B15:01	0.048	0.001	-0.12	0.024	50	HLA-B27:05	0.033	0.001	-0.12	0.013	50	HLA-B35:01	0.037	0.029	-0.12	0.02	50	HLA-B39:01	0.048	0.006	-0.12	0.024	50	HLA-B40:01	0.031	0.005	-0.12	0.012	50	HLA-B58:01	0.037	0.006	-0.12	0.016	50	0
508	GTYDYPKYSEEA	Sequence	HLA-B07:02	0.051	0.006	-0.061	0.033	50	HLA-B15:01	0.115	0.011	-0.061	0.081	32	HLA-B27:05	0.058	0.002	-0.061	0.037	50	HLA-B35:01	0.044	0.008	-0.061	0.028	50	HLA-B39:01	0.061	0.008	-0.061	0.04	50	HLA-B40:01	0.062	0.008	-0.061	0.041	50	HLA-B58:01	0.071	0.046	-0.061	0.054	50	0
509	TYDYPKYSEEAK	Sequence	HLA-B07:02	0.044	0.003	-0.054	0.028	50	HLA-B15:01	0.051	0.001	-0.054	0.032	50	HLA-B27:05	0.056	0.003	-0.054	0.037	50	HLA-B35:01	0.029	0.007	-0.054	0.017	50	HLA-B39:01	0.053	0.008	-0.054	0.035	50	HLA-B40:01	0.036	0.004	-0.054	0.022	50	HLA-B58:01	0.048	0.003	-0.054	0.031	50	0
510	YDYPKYSEEAKL	Sequence	HLA-B07:02	0.07	0.032	-0.22	0.035	50	HLA-B15:01	0.107	0.038	-0.22	0.063	50	HLA-B27:05	0.085	0.007	-0.22	0.042	50	HLA-B35:01	0.103	0.081	-0.22	0.067	50	HLA-B39:01	0.168	0.096	-0.22	0.118	20	HLA-B40:01	0.168	0.107	-0.22	0.119	8	HLA-B58:01	0.061	0.008	-0.22	0.024	50	0
511	DYPKYSEEAKLN	Sequence	HLA-B07:02	0.034	0.003	-0.286	-0.003	50	HLA-B15:01	0.045	0.001	-0.286	0.005	50	HLA-B27:05	0.032	0.001	-0.286	-0.005	50	HLA-B35:01	0.017	0.006	-0.286	-0.015	50	HLA-B39:01	0.038	0.005	-0.286	0	50	HLA-B40:01	0.025	0.004	-0.286	-0.009	50	HLA-B58:01	0.034	0.005	-0.286	-0.003	50	0
512	YPKYSEEAKLNR	Sequence	HLA-B07:02	0.088	0.108	-0.183	0.064	32	HLA-B15:01	0.053	0.002	-0.183	0.021	50	HLA-B27:05	0.055	0.005	-0.183	0.023	50	HLA-B35:01	0.124	0.141	-0.183	0.096	32	HLA-B39:01	0.052	0.007	-0.183	0.021	50	HLA-B40:01	0.03	0.003	-0.183	0.004	50	HLA-B58:01	0.042	0.004	-0.183	0.013	50	0
513	PKYSEEAKLNRE	Sequence	HLA-B07:02	0.033	0.003	-0.085	0.016	50	HLA-B15:01	0.045	0.001	-0.085	0.025	50	HLA-B27:05	0.038	0.006	-0.085	0.021	50	HLA-B35:01	0.013	0.012	-0.085	0.003	50	HLA-B39:01	0.04	0.026	-0.085	0.025	50	HLA-B40:01	0.025	0.004	-0.085	0.011	50	HLA-B58:01	0.035	0.008	-0.085	0.019	50	0
514	KYSEEAKLNREE	Sequence	HLA-B07:02	0.04	0.006	0.087	0.039	50	HLA-B15:01	0.049	0.003	0.087	0.045	50	HLA-B27:05	0.042	0.003	0.087	0.04	50	HLA-B35:01	0.021	0.006	0.087	0.025	50	HLA-B39:01	0.041	0.007	0.087	0.04	50	HLA-B40:01	0.034	0.004	0.087	0.035	50	HLA-B58:01	0.043	0.034	0.087	0.046	50	0
515	YSEEAKLNREEI	Sequence	HLA-B07:02	0.073	0.02	0.162	0.073	32	HLA-B15:01	0.081	0.005	0.162	0.077	50	HLA-B27:05	0.058	0.003	0.162	0.06	50	HLA-B35:01	0.093	0.024	0.162	0.089	32	HLA-B39:01	0.141	0.031	0.162	0.126	15	HLA-B40:01	0.095	0.013	0.162	0.089	15	HLA-B58:01	0.142	0.031	0.162	0.126	15	0
516	SEEAKLNREEID	Sequence	HLA-B07:02	0.033	0.004	0.107	0.036	50	HLA-B15:01	0.046	0.001	0.107	0.045	50	HLA-B27:05	0.033	0.001	0.107	0.035	50	HLA-B35:01	0.013	0.006	0.107	0.021	50	HLA-B39:01	0.045	0.008	0.107	0.045	50	HLA-B40:01	0.072	0.167	0.107	0.091	15	HLA-B58:01	0.035	0.004	0.107	0.037	50	0
517	EEAKLNREEIDG	Sequence	HLA-B07:02	0.035	0.004	0.02	0.029	50	HLA-B15:01	0.057	0.001	0.02	0.044	50	HLA-B27:05	0.035	0.001	0.02	0.028	50	HLA-B35:01	0.028	0.007	0.02	0.024	50	HLA-B39:01	0.053	0.008	0.02	0.042	50	HLA-B40:01	0.066	0.04	0.02	0.057	50	HLA-B58:01	0.038	0.004	0.02	0.031	50	0
518	EAKLNREEIDGV	Sequence	HLA-B07:02	0.059	0.027	0.12	0.06	50	HLA-B15:01	0.059	0.003	0.12	0.056	50	HLA-B27:05	0.042	0.001	0.12	0.043	50	HLA-B35:01	0.049	0.013	0.12	0.05	50	HLA-B39:01	0.068	0.007	0.12	0.063	50	HLA-B40:01	0.046	0.004	0.12	0.047	50	HLA-B58:01	0.044	0.004	0.12	0.045	50	0
519	AKLNREEIDGVK	Sequence	HLA-B07:02	0.042	0.004	0.222	0.054	50	HLA-B15:01	0.06	0.001	0.222	0.067	50	HLA-B27:05	0.162	0.288	0.222	0.188	6	HLA-B35:01	0.018	0.008	0.222	0.037	50	HLA-B39:01	0.051	0.018	0.222	0.063	50	HLA-B40:01	0.037	0.005	0.222	0.05	50	HLA-B58:01	0.039	0.004	0.222	0.052	50	0
520	KLNREEIDGVKL	Sequence	HLA-B07:02	0.08	0.038	0.157	0.081	20	HLA-B15:01	0.141	0.385	0.157	0.182	10	HLA-B27:05	0.082	0.004	0.157	0.077	32	HLA-B35:01	0.048	0.007	0.157	0.052	50	HLA-B39:01	0.083	0.02	0.157	0.08	32	HLA-B40:01	0.082	0.01	0.157	0.078	20	HLA-B58:01	0.142	0.14	0.157	0.143	10	0
521	LNREEIDGVKLE	Sequence	HLA-B07:02	0.039	0.01	0.145	0.045	50	HLA-B15:01	0.055	0.004	0.145	0.056	50	HLA-B27:05	0.036	0.001	0.145	0.041	50	HLA-B35:01	0.021	0.015	0.145	0.032	50	HLA-B39:01	0.04	0.005	0.145	0.045	50	HLA-B40:01	0.03	0.005	0.145	0.037	50	HLA-B58:01	0.036	0.005	0.145	0.042	50	0
522	NREEIDGVKLES	Sequence	HLA-B07:02	0.042	0.004	0.187	0.05	50	HLA-B15:01	0.046	0.001	0.187	0.053	50	HLA-B27:05	0.09	0.031	0.187	0.09	20	HLA-B35:01	0.027	0.012	0.187	0.041	50	HLA-B39:01	0.106	0.014	0.187	0.099	32	HLA-B40:01	0.037	0.005	0.187	0.047	50	HLA-B58:01	0.037	0.004	0.187	0.047	50	0
523	REEIDGVKLEST	Sequence	HLA-B07:02	0.043	0.01	0.073	0.041	50	HLA-B15:01	0.058	0.002	0.073	0.051	50	HLA-B27:05	0.05	0.002	0.073	0.045	50	HLA-B35:01	0.019	0.005	0.073	0.022	50	HLA-B39:01	0.052	0.006	0.073	0.047	50	HLA-B40:01	0.248	0.356	0.073	0.248	3	HLA-B58:01	0.039	0.006	0.073	0.037	50	0
524	EEIDGVKLESTR	Sequence	HLA-B07:02	0.039	0.004	-0.025	0.027	50	HLA-B15:01	0.064	0.002	-0.025	0.045	50	HLA-B27:05	0.064	0.004	-0.025	0.045	50	HLA-B35:01	0.045	0.009	-0.025	0.032	50	HLA-B39:01	0.07	0.008	-0.025	0.051	50	HLA-B40:01	0.099	0.064	-0.025	0.081	20	HLA-B58:01	0.043	0.003	-0.025	0.03	50	0
525	EIDGVKLESTRI	Sequence	HLA-B07:02	0.056	0.009	-0.033	0.04	50	HLA-B15:01	0.057	0.001	-0.033	0.039	50	HLA-B27:05	0.042	0.001	-0.033	0.028	50	HLA-B35:01	0.065	0.008	-0.033	0.046	50	HLA-B39:01	0.095	0.014	-0.033	0.069	50	HLA-B40:01	0.051	0.004	-0.033	0.035	50	HLA-B58:01	0.063	0.007	-0.033	0.044	50	0
526	IDGVKLESTRIY	Sequence	HLA-B07:02	0.044	0.004	-0.012	0.032	50	HLA-B15:01	0.123	0.112	-0.012	0.108	32	HLA-B27:05	0.055	0.001	-0.012	0.04	50	HLA-B35:01	0.092	0.045	-0.012	0.074	50	HLA-B39:01	0.047	0.005	-0.012	0.034	50	HLA-B40:01	0.036	0.007	-0.012	0.027	50	HLA-B58:01	0.051	0.016	-0.012	0.039	50	0
527	DGVKLESTRIYQ	Sequence	HLA-B07:02	0.038	0.003	-0.088	0.02	50	HLA-B15:01	0.048	0.001	-0.088	0.027	50	HLA-B27:05	0.036	0.002	-0.088	0.018	50	HLA-B35:01	0.04	0.018	-0.088	0.024	50	HLA-B39:01	0.046	0.006	-0.088	0.026	50	HLA-B40:01	0.03	0.005	-0.088	0.014	50	HLA-B58:01	0.038	0.009	-0.088	0.021	50	0
528	GVKLESTRIYQI	Sequence	HLA-B07:02	0.071	0.034	-0.049	0.053	50	HLA-B15:01	0.108	0.018	-0.049	0.078	50	HLA-B27:05	0.07	0.004	-0.049	0.048	50	HLA-B35:01	0.024	0.009	-0.049	0.014	50	HLA-B39:01	0.051	0.006	-0.049	0.034	50	HLA-B40:01	0.06	0.009	-0.049	0.041	50	HLA-B58:01	0.069	0.006	-0.049	0.047	50	0
529	VKLESTRIYQIL	Sequence	HLA-B07:02	0.075	0.023	0.069	0.066	32	HLA-B15:01	0.079	0.021	0.069	0.069	50	HLA-B27:05	0.129	0.043	0.069	0.109	15	HLA-B35:01	0.069	0.041	0.069	0.065	50	HLA-B39:01	0.351	0.547	0.069	0.354	2	HLA-B40:01	0.107	0.045	0.069	0.093	15	HLA-B58:01	0.061	0.02	0.069	0.055	50	1
530	KLESTRIYQILA	Sequence	HLA-B07:02	0.059	0.012	0.016	0.047	50	HLA-B15:01	0.084	0.003	0.016	0.064	50	HLA-B27:05	0.068	0.003	0.016	0.052	50	HLA-B35:01	0.031	0.007	0.016	0.026	50	HLA-B39:01	0.059	0.007	0.016	0.046	50	HLA-B40:01	0.061	0.004	0.016	0.047	50	HLA-B58:01	0.057	0.025	0.016	0.048	50	0
531	LESTRIYQILAI	Sequence	HLA-B07:02	0.071	0.021	0.1	0.066	32	HLA-B15:01	0.176	0.008	0.1	0.142	15	HLA-B27:05	0.095	0.004	0.1	0.081	32	HLA-B35:01	0.075	0.018	0.1	0.068	50	HLA-B39:01	0.203	0.036	0.1	0.166	10	HLA-B40:01	0.514	0.402	0.1	0.455	1	HLA-B58:01	0.079	0.007	0.1	0.07	32	1
532	ESTRIYQILAIY	Sequence	HLA-B07:02	0.051	0.004	0.226	0.061	50	HLA-B15:01	0.203	0.041	0.226	0.179	10	HLA-B27:05	0.077	0.003	0.226	0.08	32	HLA-B35:01	0.339	0.24	0.226	0.312	4	HLA-B39:01	0.066	0.006	0.226	0.072	50	HLA-B40:01	0.057	0.003	0.226	0.065	32	HLA-B58:01	0.268	0.128	0.226	0.241	5	0
533	STRIYQILAIYS	Sequence	HLA-B07:02	0.06	0.007	0.218	0.067	32	HLA-B15:01	0.083	0.003	0.218	0.084	32	HLA-B27:05	0.05	0.002	0.218	0.059	50	HLA-B35:01	0.032	0.009	0.218	0.047	50	HLA-B39:01	0.044	0.005	0.218	0.055	50	HLA-B40:01	0.041	0.004	0.218	0.053	50	HLA-B58:01	0.056	0.01	0.218	0.065	50	0
534	TRIYQILAIYST	Sequence	HLA-B07:02	0.06	0.005	0.019	0.047	50	HLA-B15:01	0.067	0.002	0.019	0.052	50	HLA-B27:05	0.27	0.317	0.019	0.252	4	HLA-B35:01	0.035	0.016	0.019	0.03	50	HLA-B39:01	0.28	0.09	0.019	0.224	6	HLA-B40:01	0.05	0.008	0.019	0.04	50	HLA-B58:01	0.042	0.006	0.019	0.034	50	0
535	RIYQILAIYSTV	Sequence	HLA-B07:02	0.173	0.257	-0.019	0.167	6	HLA-B15:01	0.284	0.202	-0.019	0.241	7	HLA-B27:05	0.154	0.014	-0.019	0.114	15	HLA-B35:01	0.075	0.016	-0.019	0.056	50	HLA-B39:01	0.1	0.024	-0.019	0.076	32	HLA-B40:01	0.097	0.018	-0.019	0.073	32	HLA-B58:01	0.187	0.063	-0.019	0.147	10	0
536	IYQILAIYSTVA	Sequence	HLA-B07:02	0.06	0.006	0.107	0.056	50	HLA-B15:01	0.089	0.002	0.107	0.077	50	HLA-B27:05	0.068	0.001	0.107	0.061	50	HLA-B35:01	0.044	0.009	0.107	0.045	50	HLA-B39:01	0.069	0.011	0.107	0.064	50	HLA-B40:01	0.051	0.006	0.107	0.049	50	HLA-B58:01	0.049	0.012	0.107	0.049	50	0
537	YQILAIYSTVAS	Sequence	HLA-B07:02	0.068	0.011	0.111	0.063	32	HLA-B15:01	0.391	0.405	0.111	0.365	3	HLA-B27:05	0.158	0.188	0.111	0.158	7	HLA-B35:01	0.164	0.045	0.111	0.14	20	HLA-B39:01	0.362	0.213	0.111	0.313	3	HLA-B40:01	0.16	0.06	0.111	0.139	6	HLA-B58:01	0.051	0.005	0.111	0.05	50	0
538	QILAIYSTVASS	Sequence	HLA-B07:02	0.051	0.022	0.017	0.043	50	HLA-B15:01	0.095	0.017	0.017	0.075	50	HLA-B27:05	0.055	0.006	0.017	0.043	50	HLA-B35:01	0.071	0.03	0.017	0.059	50	HLA-B39:01	0.059	0.019	0.017	0.048	50	HLA-B40:01	0.044	0.005	0.017	0.035	50	HLA-B58:01	0.059	0.017	0.017	0.048	50	0
539	ILAIYSTVASSL	Sequence	HLA-B07:02	0.283	0.159	-0.076	0.227	4	HLA-B15:01	0.454	0.343	-0.076	0.383	3	HLA-B27:05	0.1	0.001	-0.076	0.067	50	HLA-B35:01	0.153	0.021	-0.076	0.109	32	HLA-B39:01	0.241	0.077	-0.076	0.183	8	HLA-B40:01	0.102	0.023	-0.076	0.072	32	HLA-B58:01	0.15	0.037	-0.076	0.109	15	0
540	LAIYSTVASSLV	Sequence	HLA-B07:02	0.153	0.054	-0.19	0.103	15	HLA-B15:01	0.254	0.147	-0.19	0.192	9	HLA-B27:05	0.067	0.002	-0.19	0.031	50	HLA-B35:01	0.363	0.296	-0.19	0.297	5	HLA-B39:01	0.161	0.022	-0.19	0.104	20	HLA-B40:01	0.082	0.017	-0.19	0.044	50	HLA-B58:01	0.274	0.082	-0.19	0.197	6	0
541	AIYSTVASSLVL	Sequence	HLA-B07:02	0.298	0.297	-0.212	0.247	3	HLA-B15:01	0.557	0.53	-0.212	0.476	1.5	HLA-B27:05	0.1	0.005	-0.212	0.054	50	HLA-B35:01	0.174	0.058	-0.212	0.117	20	HLA-B39:01	0.357	0.272	-0.212	0.286	4	HLA-B40:01	0.116	0.042	-0.212	0.071	32	HLA-B58:01	0.176	0.032	-0.212	0.114	15	1
542	IYSTVASSLVLV	Sequence	HLA-B07:02	0.066	0.012	-0.107	0.04	50	HLA-B15:01	0.079	0.003	-0.107	0.048	50	HLA-B27:05	0.081	0.003	-0.107	0.05	50	HLA-B35:01	0.049	0.021	-0.107	0.029	50	HLA-B39:01	0.085	0.024	-0.107	0.056	50	HLA-B40:01	0.064	0.011	-0.107	0.038	50	HLA-B58:01	0.103	0.011	-0.107	0.067	32	0
543	YSTVASSLVLVV	Sequence	HLA-B07:02	0.099	0.022	-0.051	0.072	32	HLA-B15:01	0.224	0.023	-0.051	0.164	15	HLA-B27:05	0.091	0.008	-0.051	0.064	50	HLA-B35:01	0.181	0.114	-0.051	0.147	15	HLA-B39:01	0.23	0.107	-0.051	0.182	8	HLA-B40:01	0.112	0.02	-0.051	0.081	20	HLA-B58:01	0.292	0.031	-0.051	0.216	6	0
544	STVASSLVLVVS	Sequence	HLA-B07:02	0.053	0.009	-0.089	0.032	50	HLA-B15:01	0.152	0.026	-0.089	0.108	32	HLA-B27:05	0.049	0.003	-0.089	0.028	50	HLA-B35:01	0.085	0.046	-0.089	0.061	50	HLA-B39:01	0.067	0.016	-0.089	0.043	50	HLA-B40:01	0.053	0.012	-0.089	0.032	50	HLA-B58:01	0.107	0.066	-0.089	0.081	32	0
545	TVASSLVLVVSL	Sequence	HLA-B07:02	0.278	0.306	-0.263	0.228	4	HLA-B15:01	0.281	0.236	-0.263	0.219	8	HLA-B27:05	0.076	0.002	-0.263	0.03	50	HLA-B35:01	0.265	0.196	-0.263	0.201	9	HLA-B39:01	0.365	0.136	-0.263	0.266	4	HLA-B40:01	0.103	0.026	-0.263	0.054	50	HLA-B58:01	0.161	0.025	-0.263	0.097	20	0
546	VASSLVLVVSLG	Sequence	HLA-B07:02	0.046	0.012	-0.247	0.011	50	HLA-B15:01	0.108	0.009	-0.247	0.057	50	HLA-B27:05	0.05	0.003	-0.247	0.013	50	HLA-B35:01	0.131	0.145	-0.247	0.095	32	HLA-B39:01	0.056	0.007	-0.247	0.018	50	HLA-B40:01	0.043	0.004	-0.247	0.008	50	HLA-B58:01	0.166	0.045	-0.247	0.105	20	0
547	ASSLVLVVSLGA	Sequence	HLA-B07:02	0.058	0.012	-0.073	0.038	50	HLA-B15:01	0.138	0.005	-0.073	0.096	32	HLA-B27:05	0.066	0.003	-0.073	0.042	50	HLA-B35:01	0.045	0.01	-0.073	0.028	50	HLA-B39:01	0.061	0.008	-0.073	0.039	50	HLA-B40:01	0.066	0.013	-0.073	0.044	50	HLA-B58:01	0.113	0.032	-0.073	0.081	32	0
548	SSLVLVVSLGAI	Sequence	HLA-B07:02	0.099	0.01	0.025	0.077	32	HLA-B15:01	0.178	0.007	0.025	0.135	20	HLA-B27:05	0.089	0.003	0.025	0.069	50	HLA-B35:01	0.098	0.035	0.025	0.081	32	HLA-B39:01	0.161	0.028	0.025	0.126	15	HLA-B40:01	0.09	0.018	0.025	0.072	32	HLA-B58:01	0.256	0.022	0.025	0.195	7	0
549	SLVLVVSLGAIS	Sequence	HLA-B07:02	0.05	0.009	0.074	0.046	50	HLA-B15:01	0.103	0.011	0.074	0.085	32	HLA-B27:05	0.052	0.002	0.074	0.046	50	HLA-B35:01	0.042	0.014	0.074	0.041	50	HLA-B39:01	0.053	0.015	0.074	0.049	50	HLA-B40:01	0.051	0.005	0.074	0.046	50	HLA-B58:01	0.044	0.005	0.074	0.041	50	0
550	LVLVVSLGAISF	Sequence	HLA-B07:02	0.126	0.064	0.002	0.104	15	HLA-B15:01	0.504	0.338	0.002	0.427	2	HLA-B27:05	0.084	0.003	0.002	0.063	50	HLA-B35:01	0.495	0.137	0.002	0.388	3	HLA-B39:01	0.08	0.006	0.002	0.06	50	HLA-B40:01	0.074	0.021	0.002	0.058	50	HLA-B58:01	0.407	0.243	0.002	0.34	3	1
551	VLVVSLGAISFW	Sequence	HLA-B07:02	0.059	0.006	-0.006	0.044	50	HLA-B15:01	0.236	0.065	-0.006	0.184	10	HLA-B27:05	0.065	0.002	-0.006	0.048	50	HLA-B35:01	0.093	0.022	-0.006	0.072	50	HLA-B39:01	0.056	0.004	-0.006	0.041	50	HLA-B40:01	0.057	0.005	-0.006	0.042	50	HLA-B58:01	0.521	0.439	-0.006	0.455	1.5	1
552	LVVSLGAISFWM	Sequence	HLA-B07:02	0.154	0.052	0.053	0.128	9	HLA-B15:01	0.366	0.136	0.053	0.298	5	HLA-B27:05	0.082	0.003	0.053	0.066	50	HLA-B35:01	0.503	0.358	0.053	0.435	1.5	HLA-B39:01	0.099	0.012	0.053	0.08	32	HLA-B40:01	0.085	0.014	0.053	0.07	32	HLA-B58:01	0.311	0.261	0.053	0.277	4	1
553	VVSLGAISFWMC	Sequence	HLA-B07:02	0.055	0.031	0.062	0.052	50	HLA-B15:01	0.077	0.008	0.062	0.064	50	HLA-B27:05	0.047	0.002	0.062	0.041	50	HLA-B35:01	0.057	0.03	0.062	0.053	50	HLA-B39:01	0.055	0.008	0.062	0.048	50	HLA-B40:01	0.061	0.009	0.062	0.053	50	HLA-B58:01	0.066	0.014	0.062	0.057	50	0
554	VSLGAISFWMCS	Sequence	HLA-B07:02	0.043	0.005	0.067	0.039	50	HLA-B15:01	0.075	0.008	0.067	0.063	50	HLA-B27:05	0.057	0.016	0.067	0.051	50	HLA-B35:01	0.064	0.023	0.067	0.058	50	HLA-B39:01	0.05	0.007	0.067	0.045	50	HLA-B40:01	0.041	0.005	0.067	0.038	50	HLA-B58:01	0.092	0.08	0.067	0.088	32	0
555	SLGAISFWMCSN	Sequence	HLA-B07:02	0.045	0.009	0.005	0.035	50	HLA-B15:01	0.092	0.021	0.005	0.072	50	HLA-B27:05	0.048	0.002	0.005	0.036	50	HLA-B35:01	0.032	0.008	0.005	0.025	50	HLA-B39:01	0.051	0.007	0.005	0.039	50	HLA-B40:01	0.042	0.006	0.005	0.033	50	HLA-B58:01	0.049	0.013	0.005	0.039	50	0
556	LGAISFWMCSNG	Sequence	HLA-B07:02	0.039	0.006	-0.024	0.027	50	HLA-B15:01	0.089	0.003	-0.024	0.064	50	HLA-B27:05	0.041	0.001	-0.024	0.028	50	HLA-B35:01	0.049	0.043	-0.024	0.041	50	HLA-B39:01	0.045	0.006	-0.024	0.032	50	HLA-B40:01	0.034	0.008	-0.024	0.024	50	HLA-B58:01	0.067	0.017	-0.024	0.05	50	0
557	GAISFWMCSNGS	Sequence	HLA-B07:02	0.053	0.009	-0.082	0.032	50	HLA-B15:01	0.081	0.004	-0.082	0.052	50	HLA-B27:05	0.057	0.012	-0.082	0.036	50	HLA-B35:01	0.071	0.034	-0.082	0.05	50	HLA-B39:01	0.05	0.006	-0.082	0.03	50	HLA-B40:01	0.054	0.008	-0.082	0.033	50	HLA-B58:01	0.059	0.032	-0.082	0.041	50	0
558	AISFWMCSNGSL	Sequence	HLA-B07:02	0.279	0.219	-0.053	0.236	3	HLA-B15:01	0.33	0.27	-0.053	0.282	5	HLA-B27:05	0.077	0.003	-0.053	0.052	50	HLA-B35:01	0.082	0.02	-0.053	0.059	50	HLA-B39:01	0.171	0.084	-0.053	0.135	15	HLA-B40:01	0.104	0.027	-0.053	0.076	20	HLA-B58:01	0.097	0.019	-0.053	0.07	32	0
559	ISFWMCSNGSLQ	Sequence	HLA-B07:02	0.053	0.006	-0.075	0.033	50	HLA-B15:01	0.119	0.046	-0.075	0.088	32	HLA-B27:05	0.066	0.002	-0.075	0.042	50	HLA-B35:01	0.111	0.114	-0.075	0.093	32	HLA-B39:01	0.057	0.007	-0.075	0.036	50	HLA-B40:01	0.05	0.01	-0.075	0.031	50	HLA-B58:01	0.132	0.208	-0.075	0.123	15	0
560	SFWMCSNGSLQC	Sequence	HLA-B07:02	0.054	0.01	-0.317	0.01	50	HLA-B15:01	0.074	0.001	-0.317	0.023	50	HLA-B27:05	0.055	0.006	-0.317	0.01	50	HLA-B35:01	0.062	0.011	-0.317	0.016	50	HLA-B39:01	0.052	0.01	-0.317	0.008	50	HLA-B40:01	0.052	0.01	-0.317	0.008	50	HLA-B58:01	0.052	0.006	-0.317	0.008	50	0
561	FWMCSNGSLQCR	Sequence	HLA-B07:02	0.046	0.009	-0.364	-0.001	50	HLA-B15:01	0.066	0.032	-0.364	0.018	50	HLA-B27:05	0.124	0.18	-0.364	0.084	32	HLA-B35:01	0.044	0.037	-0.364	0.002	50	HLA-B39:01	0.059	0.053	-0.364	0.016	50	HLA-B40:01	0.038	0.006	-0.364	-0.007	50	HLA-B58:01	0.043	0.005	-0.364	-0.004	50	0
562	WMCSNGSLQCRI	Sequence	HLA-B07:02	0.085	0.018	-0.283	0.037	50	HLA-B15:01	0.336	0.139	-0.283	0.243	7	HLA-B27:05	0.128	0.01	-0.283	0.068	50	HLA-B35:01	0.122	0.047	-0.283	0.07	50	HLA-B39:01	0.212	0.078	-0.283	0.141	15	HLA-B40:01	0.1	0.007	-0.283	0.047	50	HLA-B58:01	0.149	0.055	-0.283	0.091	20	0
563	MCSNGSLQCRIC	Sequence	HLA-B07:02	0.046	0.016	-0.1	0.027	50	HLA-B15:01	0.065	0.003	-0.1	0.039	50	HLA-B27:05	0.041	0.003	-0.1	0.021	50	HLA-B35:01	0.065	0.026	-0.1	0.042	50	HLA-B39:01	0.06	0.025	-0.1	0.038	50	HLA-B40:01	0.05	0.012	-0.1	0.029	50	HLA-B58:01	0.054	0.033	-0.1	0.035	50	0
564	CSNGSLQCRICI	Sequence	HLA-B07:02	0.063	0.013	-0.088	0.04	50	HLA-B15:01	0.115	0.044	-0.088	0.083	32	HLA-B27:05	0.068	0.004	-0.088	0.042	50	HLA-B35:01	0.098	0.023	-0.088	0.067	50	HLA-B39:01	0.115	0.031	-0.088	0.081	32	HLA-B40:01	0.064	0.018	-0.088	0.041	50	HLA-B58:01	0.248	0.32	-0.088	0.226	5	0

## Sheet: HAm-H3
HLA-A
Pos	Peptide	Identity	Allele	Aff	Stab	Tcell	Comb	%Rank	Allele	Aff	Stab	Tcell	Comb	%Rank	Allele	Aff	Stab	Tcell	Comb	%Rank	Allele	Aff	Stab	Tcell	Comb	%Rank	Allele	Aff	Stab	Tcell	Comb	%Rank	Allele	Aff	Stab	Tcell	Comb	%Rank	Epitopes
0	MKTIIALSYILC	Sequence	HLA-A01:01	0.049	0.014	0.222	0.061	32	HLA-A02:01	0.049	0.025	0.222	0.062	50	HLA-A03:01	0.043	0.002	0.222	0.054	50	HLA-A11:01	0.045	0.004	0.222	0.056	50	HLA-A24:02	0.019	0.012	0.222	0.038	50	HLA-A26:01	0.035	0.005	0.222	0.049	50	0
1	KTIIALSYILCL	Sequence	HLA-A01:01	0.093	0.016	0.129	0.084	15	HLA-A02:01	0.396	0.282	0.129	0.351	5	HLA-A03:01	0.118	0.01	0.129	0.102	15	HLA-A11:01	0.17	0.017	0.129	0.141	10	HLA-A24:02	0.186	0.049	0.129	0.158	6	HLA-A26:01	0.117	0.066	0.129	0.11	8	0
2	TIIALSYILCLV	Sequence	HLA-A01:01	0.089	0.03	0.004	0.071	20	HLA-A02:01	0.687	0.656	0.004	0.614	1	HLA-A03:01	0.107	0.002	0.004	0.08	20	HLA-A11:01	0.172	0.007	0.004	0.129	15	HLA-A24:02	0.111	0.078	0.004	0.095	15	HLA-A26:01	0.244	0.02	0.004	0.184	3	1
3	IIALSYILCLVF	Sequence	HLA-A01:01	0.101	0.048	-0.062	0.076	20	HLA-A02:01	0.117	0.016	-0.062	0.083	32	HLA-A03:01	0.113	0.003	-0.062	0.078	32	HLA-A11:01	0.101	0.007	-0.062	0.07	32	HLA-A24:02	0.365	0.132	-0.062	0.285	2	HLA-A26:01	0.129	0.011	-0.062	0.091	15	1
4	IALSYILCLVFA	Sequence	HLA-A01:01	0.069	0.024	-0.035	0.051	50	HLA-A02:01	0.427	0.136	-0.035	0.334	5	HLA-A03:01	0.091	0.012	-0.035	0.066	32	HLA-A11:01	0.135	0.015	-0.035	0.099	20	HLA-A24:02	0.053	0.012	-0.035	0.038	50	HLA-A26:01	0.043	0.005	-0.035	0.029	50	0
5	ALSYILCLVFAQ	Sequence	HLA-A01:01	0.063	0.008	0.1	0.058	50	HLA-A02:01	0.266	0.166	0.1	0.233	8	HLA-A03:01	0.117	0.052	0.1	0.105	15	HLA-A11:01	0.116	0.079	0.1	0.108	15	HLA-A24:02	0.027	0.008	0.1	0.031	50	HLA-A26:01	0.053	0.007	0.1	0.05	50	0
6	LSYILCLVFAQK	Sequence	HLA-A01:01	0.089	0.014	0.111	0.079	20	HLA-A02:01	0.064	0.006	0.111	0.059	50	HLA-A03:01	0.629	0.218	0.111	0.511	0.5	HLA-A11:01	0.693	0.758	0.111	0.645	0.4	HLA-A24:02	0.048	0.007	0.111	0.048	50	HLA-A26:01	0.05	0.003	0.111	0.049	50	2
7	SYILCLVFAQKI	Sequence	HLA-A01:01	0.054	0.006	-0.09	0.032	50	HLA-A02:01	0.118	0.039	-0.09	0.085	32	HLA-A03:01	0.052	0.001	-0.09	0.03	50	HLA-A11:01	0.069	0.003	-0.09	0.043	50	HLA-A24:02	0.706	0.559	-0.09	0.603	0.17	HLA-A26:01	0.053	0.007	-0.09	0.031	50	1
8	YILCLVFAQKIP	Sequence	HLA-A01:01	0.049	0.01	-0.079	0.03	50	HLA-A02:01	0.163	0.138	-0.079	0.135	15	HLA-A03:01	0.05	0.007	-0.079	0.03	50	HLA-A11:01	0.054	0.165	-0.079	0.058	50	HLA-A24:02	0.028	0.016	-0.079	0.015	50	HLA-A26:01	0.037	0.011	-0.079	0.021	50	0
9	ILCLVFAQKIPG	Sequence	HLA-A01:01	0.048	0.009	-0.008	0.036	50	HLA-A02:01	0.107	0.096	-0.008	0.094	32	HLA-A03:01	0.069	0.063	-0.008	0.06	50	HLA-A11:01	0.067	0.037	-0.008	0.055	50	HLA-A24:02	0.025	0.012	-0.008	0.02	50	HLA-A26:01	0.038	0.004	-0.008	0.028	50	0
10	LCLVFAQKIPGN	Sequence	HLA-A01:01	0.041	0.013	0.055	0.038	50	HLA-A02:01	0.036	0.034	0.055	0.038	50	HLA-A03:01	0.037	0.006	0.055	0.034	50	HLA-A11:01	0.041	0.013	0.055	0.038	50	HLA-A24:02	0.013	0.008	0.055	0.016	50	HLA-A26:01	0.026	0.008	0.055	0.026	50	0
11	CLVFAQKIPGND	Sequence	HLA-A01:01	0.047	0.007	0.052	0.041	50	HLA-A02:01	0.044	0.014	0.052	0.04	50	HLA-A03:01	0.049	0.005	0.052	0.042	50	HLA-A11:01	0.044	0.006	0.052	0.039	50	HLA-A24:02	0.014	0.004	0.052	0.016	50	HLA-A26:01	0.04	0.009	0.052	0.036	50	0
12	LVFAQKIPGNDN	Sequence	HLA-A01:01	0.046	0.007	-0.028	0.032	50	HLA-A02:01	0.042	0.021	-0.028	0.032	50	HLA-A03:01	0.063	0.024	-0.028	0.048	50	HLA-A11:01	0.071	0.069	-0.028	0.061	50	HLA-A24:02	0.012	0.005	-0.028	0.007	50	HLA-A26:01	0.038	0.008	-0.028	0.027	50	0
13	VFAQKIPGNDNS	Sequence	HLA-A01:01	0.048	0.016	-0.146	0.023	50	HLA-A02:01	0.041	0.009	-0.146	0.017	50	HLA-A03:01	0.044	0.002	-0.146	0.018	50	HLA-A11:01	0.049	0.003	-0.146	0.022	50	HLA-A24:02	0.055	0.018	-0.146	0.029	50	HLA-A26:01	0.034	0.005	-0.146	0.011	50	0
14	FAQKIPGNDNST	Sequence	HLA-A01:01	0.064	0.006	-0.199	0.028	50	HLA-A02:01	0.083	0.01	-0.199	0.043	50	HLA-A03:01	0.038	0.001	-0.199	0.008	50	HLA-A11:01	0.044	0.005	-0.199	0.013	50	HLA-A24:02	0.019	0.006	-0.199	-0.005	50	HLA-A26:01	0.051	0.004	-0.199	0.018	50	0
15	AQKIPGNDNSTA	Sequence	HLA-A01:01	0.05	0.005	-0.02	0.036	50	HLA-A02:01	0.068	0.014	-0.02	0.051	50	HLA-A03:01	0.054	0.002	-0.02	0.038	50	HLA-A11:01	0.061	0.005	-0.02	0.044	50	HLA-A24:02	0.018	0.003	-0.02	0.012	50	HLA-A26:01	0.042	0.004	-0.02	0.03	50	0
16	QKIPGNDNSTAT	Sequence	HLA-A01:01	0.043	0.008	0.023	0.035	50	HLA-A02:01	0.043	0.014	0.023	0.036	50	HLA-A03:01	0.034	0.002	0.023	0.028	50	HLA-A11:01	0.038	0.005	0.023	0.031	50	HLA-A24:02	0.009	0.007	0.023	0.01	50	HLA-A26:01	0.041	0.009	0.023	0.034	50	0
17	KIPGNDNSTATL	Sequence	HLA-A01:01	0.053	0.006	0.018	0.042	50	HLA-A02:01	0.287	0.177	0.018	0.242	8	HLA-A03:01	0.07	0.003	0.018	0.054	50	HLA-A11:01	0.056	0.004	0.018	0.044	50	HLA-A24:02	0.165	0.084	0.018	0.137	8	HLA-A26:01	0.072	0.006	0.018	0.056	32	0
18	IPGNDNSTATLC	Sequence	HLA-A01:01	0.046	0.01	-0.006	0.035	50	HLA-A02:01	0.036	0.01	-0.006	0.028	50	HLA-A03:01	0.04	0.002	-0.006	0.029	50	HLA-A11:01	0.041	0.004	-0.006	0.03	50	HLA-A24:02	0.015	0.009	-0.006	0.012	50	HLA-A26:01	0.034	0.004	-0.006	0.025	50	0
19	PGNDNSTATLCL	Sequence	HLA-A01:01	0.057	0.006	-0.046	0.039	50	HLA-A02:01	0.036	0.02	-0.046	0.025	50	HLA-A03:01	0.044	0.002	-0.046	0.028	50	HLA-A11:01	0.044	0.004	-0.046	0.029	50	HLA-A24:02	0.033	0.016	-0.046	0.022	50	HLA-A26:01	0.043	0.004	-0.046	0.028	50	0
20	GNDNSTATLCLG	Sequence	HLA-A01:01	0.069	0.061	-0.094	0.051	50	HLA-A02:01	0.034	0.013	-0.094	0.018	50	HLA-A03:01	0.042	0.003	-0.094	0.022	50	HLA-A11:01	0.051	0.008	-0.094	0.03	50	HLA-A24:02	0.011	0.004	-0.094	-0.001	50	HLA-A26:01	0.035	0.005	-0.094	0.017	50	0
21	NDNSTATLCLGH	Sequence	HLA-A01:01	0.059	0.023	-0.1	0.037	50	HLA-A02:01	0.032	0.005	-0.1	0.014	50	HLA-A03:01	0.049	0.033	-0.1	0.032	50	HLA-A11:01	0.049	0.014	-0.1	0.028	50	HLA-A24:02	0.011	0.007	-0.1	-0.001	50	HLA-A26:01	0.048	0.006	-0.1	0.026	50	0
22	DNSTATLCLGHH	Sequence	HLA-A01:01	0.06	0.042	0.024	0.054	50	HLA-A02:01	0.028	0.005	0.024	0.024	50	HLA-A03:01	0.044	0.01	0.024	0.037	50	HLA-A11:01	0.049	0.008	0.024	0.04	50	HLA-A24:02	0.009	0.005	0.024	0.01	50	HLA-A26:01	0.086	0.032	0.024	0.071	20	0
23	NSTATLCLGHHA	Sequence	HLA-A01:01	0.11	0.014	0.086	0.092	15	HLA-A02:01	0.077	0.017	0.086	0.068	32	HLA-A03:01	0.048	0.004	0.086	0.045	50	HLA-A11:01	0.065	0.014	0.086	0.059	50	HLA-A24:02	0.02	0.006	0.086	0.024	50	HLA-A26:01	0.056	0.008	0.086	0.051	50	0
24	STATLCLGHHAV	Sequence	HLA-A01:01	0.237	0.023	0.074	0.186	3	HLA-A02:01	0.394	0.172	0.074	0.326	5	HLA-A03:01	0.098	0.005	0.074	0.081	20	HLA-A11:01	0.196	0.072	0.074	0.164	9	HLA-A24:02	0.089	0.01	0.074	0.075	20	HLA-A26:01	0.198	0.025	0.074	0.158	5	0
25	TATLCLGHHAVP	Sequence	HLA-A01:01	0.045	0.007	0.049	0.039	50	HLA-A02:01	0.036	0.007	0.049	0.033	50	HLA-A03:01	0.046	0.005	0.049	0.04	50	HLA-A11:01	0.05	0.136	0.049	0.064	50	HLA-A24:02	0.017	0.006	0.049	0.018	50	HLA-A26:01	0.043	0.005	0.049	0.038	50	0
26	ATLCLGHHAVPN	Sequence	HLA-A01:01	0.054	0.01	0.024	0.044	50	HLA-A02:01	0.063	0.029	0.024	0.054	50	HLA-A03:01	0.067	0.178	0.024	0.08	20	HLA-A11:01	0.144	0.529	0.024	0.194	7	HLA-A24:02	0.02	0.007	0.024	0.018	50	HLA-A26:01	0.044	0.014	0.024	0.037	50	0
27	TLCLGHHAVPNG	Sequence	HLA-A01:01	0.048	0.008	0.051	0.042	50	HLA-A02:01	0.079	0.079	0.051	0.076	32	HLA-A03:01	0.055	0.013	0.051	0.048	50	HLA-A11:01	0.062	0.014	0.051	0.053	50	HLA-A24:02	0.021	0.006	0.051	0.022	50	HLA-A26:01	0.038	0.005	0.051	0.034	50	0
28	LCLGHHAVPNGT	Sequence	HLA-A01:01	0.044	0.007	0.104	0.044	50	HLA-A02:01	0.059	0.031	0.104	0.059	50	HLA-A03:01	0.04	0.003	0.104	0.04	50	HLA-A11:01	0.041	0.012	0.104	0.043	50	HLA-A24:02	0.015	0.012	0.104	0.023	50	HLA-A26:01	0.028	0.005	0.104	0.032	50	0
29	CLGHHAVPNGTI	Sequence	HLA-A01:01	0.071	0.005	0.126	0.066	32	HLA-A02:01	0.259	0.236	0.126	0.242	8	HLA-A03:01	0.079	0.004	0.126	0.072	32	HLA-A11:01	0.059	0.004	0.126	0.057	50	HLA-A24:02	0.126	0.009	0.126	0.107	15	HLA-A26:01	0.047	0.004	0.126	0.048	50	0
30	LGHHAVPNGTIV	Sequence	HLA-A01:01	0.059	0.008	0.177	0.063	32	HLA-A02:01	0.078	0.071	0.177	0.087	32	HLA-A03:01	0.059	0.001	0.177	0.062	32	HLA-A11:01	0.055	0.003	0.177	0.059	50	HLA-A24:02	0.034	0.007	0.177	0.044	50	HLA-A26:01	0.045	0.004	0.177	0.052	50	0
31	GHHAVPNGTIVK	Sequence	HLA-A01:01	0.051	0.004	0.19	0.057	50	HLA-A02:01	0.031	0.005	0.19	0.043	50	HLA-A03:01	0.144	0.112	0.19	0.143	7	HLA-A11:01	0.163	0.059	0.19	0.149	10	HLA-A24:02	0.022	0.003	0.19	0.036	50	HLA-A26:01	0.041	0.003	0.19	0.05	50	0
32	HHAVPNGTIVKT	Sequence	HLA-A01:01	0.048	0.005	0.05	0.041	50	HLA-A02:01	0.035	0.006	0.05	0.032	50	HLA-A03:01	0.043	0.002	0.05	0.037	50	HLA-A11:01	0.043	0.004	0.05	0.037	50	HLA-A24:02	0.018	0.006	0.05	0.019	50	HLA-A26:01	0.038	0.017	0.05	0.036	50	0
33	HAVPNGTIVKTI	Sequence	HLA-A01:01	0.052	0.007	0.006	0.04	50	HLA-A02:01	0.096	0.017	0.006	0.074	32	HLA-A03:01	0.052	0.001	0.006	0.039	50	HLA-A11:01	0.055	0.003	0.006	0.042	50	HLA-A24:02	0.095	0.055	0.006	0.08	20	HLA-A26:01	0.102	0.031	0.006	0.081	15	0
34	AVPNGTIVKTIT	Sequence	HLA-A01:01	0.048	0.01	0.094	0.047	50	HLA-A02:01	0.068	0.025	0.094	0.064	50	HLA-A03:01	0.05	0.004	0.094	0.047	50	HLA-A11:01	0.06	0.042	0.094	0.061	50	HLA-A24:02	0.019	0.005	0.094	0.024	50	HLA-A26:01	0.063	0.007	0.094	0.057	32	0
35	VPNGTIVKTITN	Sequence	HLA-A01:01	0.046	0.008	0.154	0.051	50	HLA-A02:01	0.032	0.014	0.154	0.041	50	HLA-A03:01	0.041	0.01	0.154	0.047	50	HLA-A11:01	0.045	0.007	0.154	0.05	50	HLA-A24:02	0.011	0.009	0.154	0.025	50	HLA-A26:01	0.034	0.004	0.154	0.041	50	0
36	PNGTIVKTITND	Sequence	HLA-A01:01	0.038	0.006	0.15	0.044	50	HLA-A02:01	0.025	0.005	0.15	0.034	50	HLA-A03:01	0.03	0.002	0.15	0.038	50	HLA-A11:01	0.037	0.004	0.15	0.043	50	HLA-A24:02	0.008	0.004	0.15	0.022	50	HLA-A26:01	0.029	0.008	0.15	0.038	50	0
37	NGTIVKTITNDR	Sequence	HLA-A01:01	0.046	0.008	0.149	0.05	50	HLA-A02:01	0.029	0.004	0.149	0.037	50	HLA-A03:01	0.046	0.002	0.149	0.049	50	HLA-A11:01	0.062	0.012	0.149	0.063	50	HLA-A24:02	0.014	0.004	0.149	0.026	50	HLA-A26:01	0.033	0.003	0.149	0.04	50	0
38	GTIVKTITNDRI	Sequence	HLA-A01:01	0.077	0.024	0.067	0.068	32	HLA-A02:01	0.126	0.132	0.067	0.121	20	HLA-A03:01	0.063	0.002	0.067	0.054	50	HLA-A11:01	0.086	0.025	0.067	0.074	32	HLA-A24:02	0.079	0.009	0.067	0.067	32	HLA-A26:01	0.073	0.018	0.067	0.064	32	0
39	TIVKTITNDRIE	Sequence	HLA-A01:01	0.043	0.01	0.039	0.037	50	HLA-A02:01	0.032	0.008	0.039	0.029	50	HLA-A03:01	0.046	0.01	0.039	0.04	50	HLA-A11:01	0.055	0.03	0.039	0.049	50	HLA-A24:02	0.014	0.005	0.039	0.015	50	HLA-A26:01	0.062	0.024	0.039	0.054	50	0
40	IVKTITNDRIEV	Sequence	HLA-A01:01	0.064	0.028	0.222	0.074	20	HLA-A02:01	0.204	0.126	0.222	0.193	10	HLA-A03:01	0.078	0.004	0.222	0.081	20	HLA-A11:01	0.088	0.011	0.222	0.089	20	HLA-A24:02	0.05	0.009	0.222	0.061	32	HLA-A26:01	0.081	0.022	0.222	0.086	15	0
41	VKTITNDRIEVT	Sequence	HLA-A01:01	0.042	0.008	0.317	0.064	32	HLA-A02:01	0.033	0.013	0.317	0.058	50	HLA-A03:01	0.034	0.001	0.317	0.057	50	HLA-A11:01	0.038	0.004	0.317	0.06	50	HLA-A24:02	0.009	0.006	0.317	0.039	50	HLA-A26:01	0.028	0.004	0.317	0.053	50	0
42	KTITNDRIEVTN	Sequence	HLA-A01:01	0.048	0.014	0.251	0.063	32	HLA-A02:01	0.046	0.032	0.251	0.064	32	HLA-A03:01	0.055	0.055	0.251	0.075	32	HLA-A11:01	0.076	0.043	0.251	0.088	20	HLA-A24:02	0.029	0.007	0.251	0.048	50	HLA-A26:01	0.039	0.016	0.251	0.057	32	0
43	TITNDRIEVTNA	Sequence	HLA-A01:01	0.056	0.015	0.186	0.062	32	HLA-A02:01	0.107	0.052	0.186	0.106	20	HLA-A03:01	0.06	0.003	0.186	0.063	32	HLA-A11:01	0.078	0.009	0.186	0.078	32	HLA-A24:02	0.014	0.004	0.186	0.03	50	HLA-A26:01	0.057	0.008	0.186	0.062	32	0
44	ITNDRIEVTNAT	Sequence	HLA-A01:01	0.099	0.021	0.209	0.098	10	HLA-A02:01	0.106	0.038	0.209	0.105	20	HLA-A03:01	0.064	0.024	0.209	0.072	32	HLA-A11:01	0.086	0.069	0.209	0.096	20	HLA-A24:02	0.019	0.013	0.209	0.037	50	HLA-A26:01	0.083	0.024	0.209	0.086	15	0
45	TNDRIEVTNATE	Sequence	HLA-A01:01	0.062	0.032	0.257	0.077	20	HLA-A02:01	0.029	0.007	0.257	0.048	50	HLA-A03:01	0.038	0.003	0.257	0.054	50	HLA-A11:01	0.048	0.007	0.257	0.062	50	HLA-A24:02	0.013	0.006	0.257	0.036	50	HLA-A26:01	0.033	0.003	0.257	0.051	50	0
46	NDRIEVTNATEL	Sequence	HLA-A01:01	0.05	0.005	0.317	0.07	32	HLA-A02:01	0.034	0.006	0.317	0.058	50	HLA-A03:01	0.037	0.001	0.317	0.059	50	HLA-A11:01	0.04	0.002	0.317	0.062	50	HLA-A24:02	0.021	0.005	0.317	0.048	50	HLA-A26:01	0.045	0.006	0.317	0.066	32	0
47	DRIEVTNATELV	Sequence	HLA-A01:01	0.059	0.011	0.255	0.071	32	HLA-A02:01	0.058	0.036	0.255	0.074	32	HLA-A03:01	0.036	0.002	0.255	0.052	50	HLA-A11:01	0.041	0.003	0.255	0.056	50	HLA-A24:02	0.035	0.03	0.255	0.056	32	HLA-A26:01	0.114	0.019	0.255	0.113	8	0
48	RIEVTNATELVQ	Sequence	HLA-A01:01	0.059	0.018	0.184	0.065	32	HLA-A02:01	0.035	0.008	0.184	0.046	50	HLA-A03:01	0.077	0.082	0.184	0.088	20	HLA-A11:01	0.073	0.029	0.184	0.077	32	HLA-A24:02	0.018	0.004	0.184	0.032	50	HLA-A26:01	0.038	0.004	0.184	0.047	50	0
49	IEVTNATELVQN	Sequence	HLA-A01:01	0.04	0.009	0.081	0.039	50	HLA-A02:01	0.034	0.008	0.081	0.035	50	HLA-A03:01	0.034	0.007	0.081	0.034	50	HLA-A11:01	0.04	0.007	0.081	0.039	50	HLA-A24:02	0.014	0.006	0.081	0.019	50	HLA-A26:01	0.031	0.011	0.081	0.033	50	0
50	EVTNATELVQNS	Sequence	HLA-A01:01	0.052	0.015	0.042	0.045	50	HLA-A02:01	0.033	0.01	0.042	0.03	50	HLA-A03:01	0.038	0.006	0.042	0.033	50	HLA-A11:01	0.048	0.013	0.042	0.042	50	HLA-A24:02	0.012	0.005	0.042	0.014	50	HLA-A26:01	0.119	0.18	0.042	0.121	7	0
51	VTNATELVQNSS	Sequence	HLA-A01:01	0.09	0.021	-0.023	0.068	32	HLA-A02:01	0.051	0.008	-0.023	0.037	50	HLA-A03:01	0.074	0.089	-0.023	0.067	32	HLA-A11:01	0.111	0.065	-0.023	0.09	20	HLA-A24:02	0.019	0.007	-0.023	0.013	50	HLA-A26:01	0.044	0.008	-0.023	0.032	50	0
52	TNATELVQNSSI	Sequence	HLA-A01:01	0.064	0.008	-0.102	0.038	50	HLA-A02:01	0.052	0.022	-0.102	0.032	50	HLA-A03:01	0.051	0.002	-0.102	0.028	50	HLA-A11:01	0.057	0.003	-0.102	0.032	50	HLA-A24:02	0.088	0.015	-0.102	0.057	32	HLA-A26:01	0.066	0.007	-0.102	0.04	50	0
53	NATELVQNSSIG	Sequence	HLA-A01:01	0.049	0.008	-0.052	0.032	50	HLA-A02:01	0.037	0.007	-0.052	0.023	50	HLA-A03:01	0.036	0.002	-0.052	0.022	50	HLA-A11:01	0.04	0.008	-0.052	0.026	50	HLA-A24:02	0.011	0.009	-0.052	0.004	50	HLA-A26:01	0.043	0.008	-0.052	0.028	50	0
54	ATELVQNSSIGE	Sequence	HLA-A01:01	0.089	0.015	-0.064	0.062	32	HLA-A02:01	0.034	0.006	-0.064	0.02	50	HLA-A03:01	0.048	0.03	-0.064	0.034	50	HLA-A11:01	0.081	0.11	-0.064	0.071	32	HLA-A24:02	0.01	0.003	-0.064	0.001	50	HLA-A26:01	0.044	0.006	-0.064	0.027	50	0
55	TELVQNSSIGEI	Sequence	HLA-A01:01	0.046	0.005	-0.061	0.029	50	HLA-A02:01	0.056	0.026	-0.061	0.039	50	HLA-A03:01	0.044	0.001	-0.061	0.027	50	HLA-A11:01	0.046	0.004	-0.061	0.029	50	HLA-A24:02	0.06	0.02	-0.061	0.041	50	HLA-A26:01	0.042	0.004	-0.061	0.026	50	0
56	ELVQNSSIGEIC	Sequence	HLA-A01:01	0.046	0.008	-0.047	0.031	50	HLA-A02:01	0.049	0.043	-0.047	0.038	50	HLA-A03:01	0.038	0.003	-0.047	0.024	50	HLA-A11:01	0.039	0.003	-0.047	0.025	50	HLA-A24:02	0.018	0.007	-0.047	0.01	50	HLA-A26:01	0.086	0.04	-0.047	0.065	32	0
57	LVQNSSIGEICD	Sequence	HLA-A01:01	0.05	0.015	-0.058	0.034	50	HLA-A02:01	0.037	0.022	-0.058	0.025	50	HLA-A03:01	0.046	0.01	-0.058	0.03	50	HLA-A11:01	0.057	0.091	-0.058	0.051	50	HLA-A24:02	0.012	0.005	-0.058	0.004	50	HLA-A26:01	0.036	0.008	-0.058	0.022	50	0
58	VQNSSIGEICDS	Sequence	HLA-A01:01	0.048	0.008	-0.085	0.028	50	HLA-A02:01	0.062	0.013	-0.085	0.039	50	HLA-A03:01	0.049	0.008	-0.085	0.029	50	HLA-A11:01	0.056	0.008	-0.085	0.034	50	HLA-A24:02	0.015	0.004	-0.085	0.003	50	HLA-A26:01	0.036	0.004	-0.085	0.019	50	0
59	QNSSIGEICDSP	Sequence	HLA-A01:01	0.044	0.012	-0.082	0.026	50	HLA-A02:01	0.032	0.015	-0.082	0.018	50	HLA-A03:01	0.038	0.004	-0.082	0.021	50	HLA-A11:01	0.043	0.07	-0.082	0.035	50	HLA-A24:02	0.011	0.006	-0.082	0.001	50	HLA-A26:01	0.033	0.006	-0.082	0.017	50	0
60	NSSIGEICDSPH	Sequence	HLA-A01:01	0.111	0.043	0.076	0.097	10	HLA-A02:01	0.04	0.005	0.076	0.038	50	HLA-A03:01	0.065	0.007	0.076	0.057	50	HLA-A11:01	0.1	0.036	0.076	0.087	20	HLA-A24:02	0.012	0.004	0.076	0.017	50	HLA-A26:01	0.059	0.004	0.076	0.052	50	0
61	SSIGEICDSPHQ	Sequence	HLA-A01:01	0.05	0.01	0.116	0.05	50	HLA-A02:01	0.04	0.01	0.116	0.043	50	HLA-A03:01	0.05	0.012	0.116	0.051	50	HLA-A11:01	0.082	0.053	0.116	0.081	32	HLA-A24:02	0.015	0.006	0.116	0.024	50	HLA-A26:01	0.072	0.044	0.116	0.072	20	0
62	SIGEICDSPHQI	Sequence	HLA-A01:01	0.069	0.009	0.053	0.058	50	HLA-A02:01	0.367	0.307	0.053	0.326	5	HLA-A03:01	0.055	0.002	0.053	0.046	50	HLA-A11:01	0.08	0.034	0.053	0.07	32	HLA-A24:02	0.113	0.044	0.053	0.096	15	HLA-A26:01	0.053	0.009	0.053	0.046	50	0
63	IGEICDSPHQIL	Sequence	HLA-A01:01	0.062	0.01	0.055	0.053	50	HLA-A02:01	0.048	0.008	0.055	0.042	50	HLA-A03:01	0.044	0.001	0.055	0.038	50	HLA-A11:01	0.046	0.003	0.055	0.04	50	HLA-A24:02	0.056	0.005	0.055	0.048	50	HLA-A26:01	0.034	0.003	0.055	0.031	50	0
64	GEICDSPHQILD	Sequence	HLA-A01:01	0.04	0.007	-0.042	0.027	50	HLA-A02:01	0.036	0.012	-0.042	0.024	50	HLA-A03:01	0.038	0.008	-0.042	0.025	50	HLA-A11:01	0.041	0.013	-0.042	0.028	50	HLA-A24:02	0.01	0.006	-0.042	0.004	50	HLA-A26:01	0.031	0.008	-0.042	0.02	50	0
65	EICDSPHQILDG	Sequence	HLA-A01:01	0.051	0.016	-0.079	0.032	50	HLA-A02:01	0.035	0.007	-0.079	0.019	50	HLA-A03:01	0.036	0.008	-0.079	0.02	50	HLA-A11:01	0.045	0.075	-0.079	0.037	50	HLA-A24:02	0.01	0.005	-0.079	0	50	HLA-A26:01	0.053	0.08	-0.079	0.044	50	0
66	ICDSPHQILDGE	Sequence	HLA-A01:01	0.052	0.106	-0.096	0.046	50	HLA-A02:01	0.031	0.008	-0.096	0.015	50	HLA-A03:01	0.032	0.007	-0.096	0.015	50	HLA-A11:01	0.041	0.012	-0.096	0.023	50	HLA-A24:02	0.011	0.004	-0.096	-0.001	50	HLA-A26:01	0.029	0.004	-0.096	0.012	50	0
67	CDSPHQILDGEN	Sequence	HLA-A01:01	0.051	0.014	0.037	0.044	50	HLA-A02:01	0.029	0.006	0.037	0.026	50	HLA-A03:01	0.04	0.006	0.037	0.034	50	HLA-A11:01	0.039	0.02	0.037	0.036	50	HLA-A24:02	0.01	0.008	0.037	0.012	50	HLA-A26:01	0.029	0.005	0.037	0.026	50	0
68	DSPHQILDGENC	Sequence	HLA-A01:01	0.048	0.014	0.084	0.046	50	HLA-A02:01	0.03	0.005	0.084	0.031	50	HLA-A03:01	0.034	0.001	0.084	0.034	50	HLA-A11:01	0.038	0.003	0.084	0.037	50	HLA-A24:02	0.015	0.005	0.084	0.02	50	HLA-A26:01	0.048	0.006	0.084	0.045	50	0
69	SPHQILDGENCT	Sequence	HLA-A01:01	0.049	0.006	0.036	0.041	50	HLA-A02:01	0.036	0.011	0.036	0.032	50	HLA-A03:01	0.034	0.002	0.036	0.029	50	HLA-A11:01	0.04	0.004	0.036	0.034	50	HLA-A24:02	0.011	0.004	0.036	0.012	50	HLA-A26:01	0.044	0.004	0.036	0.037	50	0
70	PHQILDGENCTL	Sequence	HLA-A01:01	0.051	0.004	0.12	0.05	50	HLA-A02:01	0.028	0.007	0.12	0.034	50	HLA-A03:01	0.035	0.001	0.12	0.038	50	HLA-A11:01	0.038	0.003	0.12	0.041	50	HLA-A24:02	0.053	0.014	0.12	0.053	32	HLA-A26:01	0.033	0.003	0.12	0.037	50	0
71	HQILDGENCTLI	Sequence	HLA-A01:01	0.054	0.006	0.098	0.051	50	HLA-A02:01	0.247	0.132	0.098	0.214	9	HLA-A03:01	0.056	0.002	0.098	0.052	50	HLA-A11:01	0.057	0.008	0.098	0.053	50	HLA-A24:02	0.169	0.062	0.098	0.145	7	HLA-A26:01	0.081	0.01	0.098	0.071	20	0
72	QILDGENCTLID	Sequence	HLA-A01:01	0.047	0.015	0.135	0.051	50	HLA-A02:01	0.046	0.033	0.135	0.053	50	HLA-A03:01	0.048	0.014	0.135	0.051	50	HLA-A11:01	0.053	0.084	0.135	0.066	32	HLA-A24:02	0.013	0.006	0.135	0.024	50	HLA-A26:01	0.034	0.007	0.135	0.04	50	0
73	ILDGENCTLIDA	Sequence	HLA-A01:01	0.146	0.068	0.17	0.136	5	HLA-A02:01	0.399	0.368	0.17	0.371	4	HLA-A03:01	0.058	0.006	0.17	0.061	50	HLA-A11:01	0.052	0.004	0.17	0.056	50	HLA-A24:02	0.018	0.003	0.17	0.031	50	HLA-A26:01	0.037	0.003	0.17	0.045	50	0
74	LDGENCTLIDAL	Sequence	HLA-A01:01	0.055	0.006	0.172	0.059	32	HLA-A02:01	0.057	0.034	0.172	0.065	32	HLA-A03:01	0.04	0.001	0.172	0.047	50	HLA-A11:01	0.041	0.003	0.172	0.048	50	HLA-A24:02	0.035	0.017	0.172	0.046	50	HLA-A26:01	0.042	0.006	0.172	0.049	50	0
75	DGENCTLIDALL	Sequence	HLA-A01:01	0.079	0.014	0.089	0.07	32	HLA-A02:01	0.035	0.007	0.089	0.036	50	HLA-A03:01	0.041	0.001	0.089	0.039	50	HLA-A11:01	0.046	0.003	0.089	0.043	50	HLA-A24:02	0.033	0.008	0.089	0.035	50	HLA-A26:01	0.049	0.005	0.089	0.046	50	0
76	GENCTLIDALLG	Sequence	HLA-A01:01	0.045	0.009	0.049	0.04	50	HLA-A02:01	0.04	0.009	0.049	0.036	50	HLA-A03:01	0.044	0.016	0.049	0.04	50	HLA-A11:01	0.048	0.008	0.049	0.042	50	HLA-A24:02	0.016	0.005	0.049	0.018	50	HLA-A26:01	0.035	0.004	0.049	0.031	50	0
77	ENCTLIDALLGD	Sequence	HLA-A01:01	0.042	0.008	0.102	0.043	50	HLA-A02:01	0.027	0.005	0.102	0.031	50	HLA-A03:01	0.033	0.004	0.102	0.035	50	HLA-A11:01	0.039	0.012	0.102	0.041	50	HLA-A24:02	0.007	0.004	0.102	0.016	50	HLA-A26:01	0.042	0.066	0.102	0.052	50	0
78	NCTLIDALLGDP	Sequence	HLA-A01:01	0.042	0.008	0.138	0.046	50	HLA-A02:01	0.029	0.007	0.138	0.036	50	HLA-A03:01	0.03	0.003	0.138	0.036	50	HLA-A11:01	0.036	0.028	0.138	0.045	50	HLA-A24:02	0.009	0.005	0.138	0.021	50	HLA-A26:01	0.029	0.006	0.138	0.036	50	0
79	CTLIDALLGDPQ	Sequence	HLA-A01:01	0.074	0.026	0.154	0.074	20	HLA-A02:01	0.048	0.006	0.154	0.052	50	HLA-A03:01	0.057	0.009	0.154	0.059	50	HLA-A11:01	0.096	0.101	0.154	0.103	20	HLA-A24:02	0.022	0.006	0.154	0.033	50	HLA-A26:01	0.048	0.008	0.154	0.052	50	0
80	TLIDALLGDPQC	Sequence	HLA-A01:01	0.051	0.007	0.039	0.043	50	HLA-A02:01	0.338	0.52	0.039	0.337	5	HLA-A03:01	0.055	0.005	0.039	0.045	50	HLA-A11:01	0.058	0.009	0.039	0.048	50	HLA-A24:02	0.025	0.014	0.039	0.025	50	HLA-A26:01	0.073	0.015	0.039	0.06	32	0
81	LIDALLGDPQCD	Sequence	HLA-A01:01	0.081	0.097	-0.044	0.071	20	HLA-A02:01	0.041	0.028	-0.044	0.03	50	HLA-A03:01	0.039	0.004	-0.044	0.025	50	HLA-A11:01	0.044	0.007	-0.044	0.029	50	HLA-A24:02	0.01	0.003	-0.044	0.003	50	HLA-A26:01	0.036	0.006	-0.044	0.023	50	0
82	IDALLGDPQCDG	Sequence	HLA-A01:01	0.042	0.009	-0.057	0.027	50	HLA-A02:01	0.03	0.005	-0.057	0.017	50	HLA-A03:01	0.033	0.002	-0.057	0.019	50	HLA-A11:01	0.038	0.005	-0.057	0.023	50	HLA-A24:02	0.013	0.005	-0.057	0.005	50	HLA-A26:01	0.03	0.004	-0.057	0.017	50	0
83	DALLGDPQCDGF	Sequence	HLA-A01:01	0.056	0.006	-0.031	0.039	50	HLA-A02:01	0.04	0.005	-0.031	0.027	50	HLA-A03:01	0.034	0.001	-0.031	0.022	50	HLA-A11:01	0.041	0.003	-0.031	0.028	50	HLA-A24:02	0.051	0.018	-0.031	0.038	50	HLA-A26:01	0.101	0.01	-0.031	0.073	20	0
84	ALLGDPQCDGFQ	Sequence	HLA-A01:01	0.048	0.004	0.046	0.041	50	HLA-A02:01	0.118	0.051	0.046	0.1	32	HLA-A03:01	0.07	0.087	0.046	0.07	32	HLA-A11:01	0.061	0.052	0.046	0.058	50	HLA-A24:02	0.017	0.004	0.046	0.018	50	HLA-A26:01	0.043	0.005	0.046	0.037	50	0
85	LLGDPQCDGFQN	Sequence	HLA-A01:01	0.051	0.008	-0.022	0.037	50	HLA-A02:01	0.093	0.039	-0.022	0.073	32	HLA-A03:01	0.049	0.011	-0.022	0.036	50	HLA-A11:01	0.051	0.022	-0.022	0.039	50	HLA-A24:02	0.015	0.007	-0.022	0.01	50	HLA-A26:01	0.029	0.005	-0.022	0.02	50	0
86	LGDPQCDGFQNK	Sequence	HLA-A01:01	0.083	0.087	-0.092	0.066	32	HLA-A02:01	0.031	0.005	-0.092	0.015	50	HLA-A03:01	0.111	0.009	-0.092	0.074	32	HLA-A11:01	0.186	0.043	-0.092	0.135	15	HLA-A24:02	0.015	0.004	-0.092	0.003	50	HLA-A26:01	0.033	0.003	-0.092	0.016	50	0
87	GDPQCDGFQNKK	Sequence	HLA-A01:01	0.044	0.005	-0.224	0.011	50	HLA-A02:01	0.028	0.004	-0.224	-0.001	50	HLA-A03:01	0.055	0.029	-0.224	0.023	50	HLA-A11:01	0.06	0.117	-0.224	0.041	50	HLA-A24:02	0.017	0.004	-0.224	-0.009	50	HLA-A26:01	0.035	0.003	-0.224	0.004	50	0
88	DPQCDGFQNKKW	Sequence	HLA-A01:01	0.046	0.005	-0.278	0.007	50	HLA-A02:01	0.03	0.004	-0.278	-0.005	50	HLA-A03:01	0.032	0.001	-0.278	-0.004	50	HLA-A11:01	0.038	0.002	-0.278	0.001	50	HLA-A24:02	0.031	0.013	-0.278	-0.003	50	HLA-A26:01	0.041	0.008	-0.278	0.004	50	0
89	PQCDGFQNKKWD	Sequence	HLA-A01:01	0.037	0.006	-0.092	0.019	50	HLA-A02:01	0.028	0.006	-0.092	0.012	50	HLA-A03:01	0.029	0.005	-0.092	0.013	50	HLA-A11:01	0.035	0.01	-0.092	0.018	50	HLA-A24:02	0.009	0.004	-0.092	-0.002	50	HLA-A26:01	0.027	0.004	-0.092	0.011	50	0
90	QCDGFQNKKWDL	Sequence	HLA-A01:01	0.084	0.018	-0.003	0.065	32	HLA-A02:01	0.067	0.037	-0.003	0.055	50	HLA-A03:01	0.04	0.001	-0.003	0.029	50	HLA-A11:01	0.045	0.003	-0.003	0.033	50	HLA-A24:02	0.03	0.007	-0.003	0.023	50	HLA-A26:01	0.03	0.005	-0.003	0.023	50	0
91	CDGFQNKKWDLF	Sequence	HLA-A01:01	0.069	0.009	-0.046	0.048	50	HLA-A02:01	0.038	0.005	-0.046	0.024	50	HLA-A03:01	0.043	0.001	-0.046	0.027	50	HLA-A11:01	0.046	0.003	-0.046	0.03	50	HLA-A24:02	0.133	0.028	-0.046	0.098	15	HLA-A26:01	0.04	0.007	-0.046	0.026	50	0
92	DGFQNKKWDLFV	Sequence	HLA-A01:01	0.065	0.007	-0.107	0.039	50	HLA-A02:01	0.059	0.017	-0.107	0.036	50	HLA-A03:01	0.045	0.003	-0.107	0.023	50	HLA-A11:01	0.053	0.004	-0.107	0.029	50	HLA-A24:02	0.032	0.006	-0.107	0.014	50	HLA-A26:01	0.056	0.004	-0.107	0.031	50	0
93	GFQNKKWDLFVE	Sequence	HLA-A01:01	0.044	0.005	-0.095	0.024	50	HLA-A02:01	0.035	0.007	-0.095	0.018	50	HLA-A03:01	0.043	0.002	-0.095	0.023	50	HLA-A11:01	0.053	0.005	-0.095	0.031	50	HLA-A24:02	0.051	0.012	-0.095	0.03	50	HLA-A26:01	0.032	0.004	-0.095	0.015	50	0
94	FQNKKWDLFVER	Sequence	HLA-A01:01	0.058	0.01	-0.086	0.036	50	HLA-A02:01	0.096	0.023	-0.086	0.066	32	HLA-A03:01	0.115	0.014	-0.086	0.079	20	HLA-A11:01	0.213	0.081	-0.086	0.162	9	HLA-A24:02	0.05	0.006	-0.086	0.029	50	HLA-A26:01	0.061	0.004	-0.086	0.037	50	0
95	QNKKWDLFVERS	Sequence	HLA-A01:01	0.044	0.009	0.049	0.039	50	HLA-A02:01	0.033	0.006	0.049	0.03	50	HLA-A03:01	0.038	0.003	0.049	0.034	50	HLA-A11:01	0.045	0.004	0.049	0.039	50	HLA-A24:02	0.014	0.004	0.049	0.016	50	HLA-A26:01	0.036	0.01	0.049	0.033	50	0
96	NKKWDLFVERSK	Sequence	HLA-A01:01	0.041	0.005	0.191	0.05	50	HLA-A02:01	0.031	0.004	0.191	0.043	50	HLA-A03:01	0.06	0.004	0.191	0.064	32	HLA-A11:01	0.07	0.014	0.191	0.073	32	HLA-A24:02	0.012	0.004	0.191	0.029	50	HLA-A26:01	0.037	0.004	0.191	0.047	50	0
97	KKWDLFVERSKA	Sequence	HLA-A01:01	0.045	0.005	0.025	0.037	50	HLA-A02:01	0.104	0.082	0.025	0.093	32	HLA-A03:01	0.051	0.004	0.025	0.041	50	HLA-A11:01	0.049	0.008	0.025	0.04	50	HLA-A24:02	0.014	0.005	0.025	0.014	50	HLA-A26:01	0.029	0.004	0.025	0.025	50	0
98	KWDLFVERSKAY	Sequence	HLA-A01:01	0.157	0.166	-0.02	0.141	4	HLA-A02:01	0.051	0.006	-0.02	0.037	50	HLA-A03:01	0.093	0.002	-0.02	0.067	32	HLA-A11:01	0.098	0.003	-0.02	0.071	32	HLA-A24:02	0.07	0.011	-0.02	0.052	32	HLA-A26:01	0.043	0.007	-0.02	0.031	50	0
99	WDLFVERSKAYS	Sequence	HLA-A01:01	0.044	0.006	0.041	0.038	50	HLA-A02:01	0.043	0.008	0.041	0.037	50	HLA-A03:01	0.036	0.002	0.041	0.031	50	HLA-A11:01	0.043	0.005	0.041	0.037	50	HLA-A24:02	0.018	0.005	0.041	0.018	50	HLA-A26:01	0.033	0.005	0.041	0.029	50	0
100	DLFVERSKAYSN	Sequence	HLA-A01:01	0.046	0.005	-0.068	0.028	50	HLA-A02:01	0.036	0.021	-0.068	0.023	50	HLA-A03:01	0.036	0.008	-0.068	0.021	50	HLA-A11:01	0.044	0.008	-0.068	0.027	50	HLA-A24:02	0.014	0.005	-0.068	0.004	50	HLA-A26:01	0.043	0.005	-0.068	0.026	50	0
101	LFVERSKAYSNC	Sequence	HLA-A01:01	0.044	0.007	-0.125	0.021	50	HLA-A02:01	0.044	0.02	-0.125	0.023	50	HLA-A03:01	0.042	0.001	-0.125	0.019	50	HLA-A11:01	0.044	0.003	-0.125	0.021	50	HLA-A24:02	0.062	0.064	-0.125	0.044	50	HLA-A26:01	0.043	0.014	-0.125	0.022	50	0
102	FVERSKAYSNCY	Sequence	HLA-A01:01	0.552	0.234	-0.225	0.423	0.3	HLA-A02:01	0.053	0.007	-0.225	0.018	50	HLA-A03:01	0.095	0.003	-0.225	0.048	50	HLA-A11:01	0.137	0.017	-0.225	0.082	32	HLA-A24:02	0.03	0.007	-0.225	0.001	50	HLA-A26:01	0.184	0.043	-0.225	0.121	7	1
103	VERSKAYSNCYP	Sequence	HLA-A01:01	0.043	0.01	-0.35	-0.002	50	HLA-A02:01	0.03	0.006	-0.35	-0.012	50	HLA-A03:01	0.04	0.019	-0.35	-0.002	50	HLA-A11:01	0.042	0.007	-0.35	-0.003	50	HLA-A24:02	0.013	0.005	-0.35	-0.025	50	HLA-A26:01	0.03	0.004	-0.35	-0.012	50	0
104	ERSKAYSNCYPY	Sequence	HLA-A01:01	0.102	0.029	-0.321	0.048	50	HLA-A02:01	0.036	0.004	-0.321	-0.005	50	HLA-A03:01	0.052	0.002	-0.321	0.007	50	HLA-A11:01	0.06	0.003	-0.321	0.013	50	HLA-A24:02	0.029	0.01	-0.321	-0.009	50	HLA-A26:01	0.164	0.103	-0.321	0.106	9	0
105	RSKAYSNCYPYD	Sequence	HLA-A01:01	0.044	0.015	-0.153	0.02	50	HLA-A02:01	0.037	0.008	-0.153	0.013	50	HLA-A03:01	0.074	0.063	-0.153	0.05	50	HLA-A11:01	0.084	0.034	-0.153	0.052	50	HLA-A24:02	0.027	0.006	-0.153	0.006	50	HLA-A26:01	0.037	0.007	-0.153	0.013	50	0
106	SKAYSNCYPYDV	Sequence	HLA-A01:01	0.059	0.011	-0.123	0.033	50	HLA-A02:01	0.105	0.055	-0.123	0.074	32	HLA-A03:01	0.044	0.001	-0.123	0.02	50	HLA-A11:01	0.051	0.004	-0.123	0.026	50	HLA-A24:02	0.032	0.008	-0.123	0.013	50	HLA-A26:01	0.037	0.005	-0.123	0.016	50	0
107	KAYSNCYPYDVP	Sequence	HLA-A01:01	0.044	0.005	-0.145	0.019	50	HLA-A02:01	0.058	0.025	-0.145	0.032	50	HLA-A03:01	0.07	0.099	-0.145	0.053	50	HLA-A11:01	0.074	0.334	-0.145	0.094	20	HLA-A24:02	0.037	0.009	-0.145	0.014	50	HLA-A26:01	0.031	0.003	-0.145	0.009	50	0
108	AYSNCYPYDVPD	Sequence	HLA-A01:01	0.041	0.007	-0.074	0.024	50	HLA-A02:01	0.035	0.018	-0.074	0.021	50	HLA-A03:01	0.038	0.004	-0.074	0.021	50	HLA-A11:01	0.049	0.016	-0.074	0.031	50	HLA-A24:02	0.108	0.079	-0.074	0.085	20	HLA-A26:01	0.032	0.004	-0.074	0.017	50	0
109	YSNCYPYDVPDY	Sequence	HLA-A01:01	0.625	0.484	-0.023	0.538	0.12	HLA-A02:01	0.076	0.006	-0.023	0.055	50	HLA-A03:01	0.148	0.002	-0.023	0.108	15	HLA-A11:01	0.254	0.01	-0.023	0.187	7	HLA-A24:02	0.042	0.008	-0.023	0.03	50	HLA-A26:01	0.187	0.093	-0.023	0.151	5	1
110	SNCYPYDVPDYA	Sequence	HLA-A01:01	0.061	0.01	0.003	0.047	50	HLA-A02:01	0.051	0.011	0.003	0.04	50	HLA-A03:01	0.044	0.003	0.003	0.033	50	HLA-A11:01	0.073	0.065	0.003	0.065	50	HLA-A24:02	0.015	0.006	0.003	0.012	50	HLA-A26:01	0.038	0.005	0.003	0.029	50	0
111	NCYPYDVPDYAS	Sequence	HLA-A01:01	0.051	0.008	0.039	0.043	50	HLA-A02:01	0.051	0.012	0.039	0.044	50	HLA-A03:01	0.036	0.016	0.039	0.033	50	HLA-A11:01	0.045	0.029	0.039	0.042	50	HLA-A24:02	0.014	0.005	0.039	0.015	50	HLA-A26:01	0.029	0.003	0.039	0.026	50	0
112	CYPYDVPDYASL	Sequence	HLA-A01:01	0.051	0.004	-0.029	0.035	50	HLA-A02:01	0.07	0.008	-0.029	0.05	50	HLA-A03:01	0.043	0.001	-0.029	0.029	50	HLA-A11:01	0.045	0.002	-0.029	0.031	50	HLA-A24:02	0.542	0.647	-0.029	0.502	0.4	HLA-A26:01	0.056	0.005	-0.029	0.039	50	1
113	YPYDVPDYASLR	Sequence	HLA-A01:01	0.073	0.009	-0.033	0.052	50	HLA-A02:01	0.056	0.013	-0.033	0.04	50	HLA-A03:01	0.108	0.011	-0.033	0.078	20	HLA-A11:01	0.137	0.091	-0.033	0.113	15	HLA-A24:02	0.033	0.016	-0.033	0.024	50	HLA-A26:01	0.111	0.006	-0.033	0.08	15	0
114	PYDVPDYASLRS	Sequence	HLA-A01:01	0.05	0.035	0.001	0.043	50	HLA-A02:01	0.03	0.005	0.001	0.023	50	HLA-A03:01	0.034	0.001	0.001	0.025	50	HLA-A11:01	0.041	0.003	0.001	0.031	50	HLA-A24:02	0.05	0.014	0.001	0.039	50	HLA-A26:01	0.027	0.003	0.001	0.021	50	0
115	YDVPDYASLRSL	Sequence	HLA-A01:01	0.055	0.005	-0.092	0.032	50	HLA-A02:01	0.084	0.03	-0.092	0.058	50	HLA-A03:01	0.041	0.001	-0.092	0.021	50	HLA-A11:01	0.043	0.003	-0.092	0.023	50	HLA-A24:02	0.071	0.029	-0.092	0.048	50	HLA-A26:01	0.083	0.029	-0.092	0.057	32	0
116	DVPDYASLRSLV	Sequence	HLA-A01:01	0.078	0.028	-0.122	0.05	50	HLA-A02:01	0.123	0.033	-0.122	0.084	32	HLA-A03:01	0.046	0.002	-0.122	0.022	50	HLA-A11:01	0.053	0.008	-0.122	0.028	50	HLA-A24:02	0.049	0.036	-0.122	0.03	50	HLA-A26:01	0.332	0.048	-0.122	0.241	2	1
117	VPDYASLRSLVA	Sequence	HLA-A01:01	0.107	0.056	-0.096	0.079	20	HLA-A02:01	0.071	0.012	-0.096	0.045	50	HLA-A03:01	0.049	0.002	-0.096	0.027	50	HLA-A11:01	0.046	0.003	-0.096	0.025	50	HLA-A24:02	0.016	0.004	-0.096	0.003	50	HLA-A26:01	0.04	0.003	-0.096	0.02	50	0
118	PDYASLRSLVAS	Sequence	HLA-A01:01	0.042	0.005	-0.091	0.023	50	HLA-A02:01	0.032	0.007	-0.091	0.016	50	HLA-A03:01	0.037	0.007	-0.091	0.019	50	HLA-A11:01	0.04	0.006	-0.091	0.021	50	HLA-A24:02	0.013	0.004	-0.091	0.001	50	HLA-A26:01	0.034	0.007	-0.091	0.017	50	0
119	DYASLRSLVASS	Sequence	HLA-A01:01	0.044	0.007	-0.227	0.011	50	HLA-A02:01	0.029	0.004	-0.227	-0.001	50	HLA-A03:01	0.033	0.001	-0.227	0.002	50	HLA-A11:01	0.042	0.003	-0.227	0.009	50	HLA-A24:02	0.084	0.094	-0.227	0.054	32	HLA-A26:01	0.05	0.01	-0.227	0.016	50	0
120	YASLRSLVASSG	Sequence	HLA-A01:01	0.068	0.008	-0.25	0.027	50	HLA-A02:01	0.059	0.008	-0.25	0.02	50	HLA-A03:01	0.052	0.002	-0.25	0.014	50	HLA-A11:01	0.056	0.005	-0.25	0.017	50	HLA-A24:02	0.024	0.01	-0.25	-0.006	50	HLA-A26:01	0.053	0.006	-0.25	0.015	50	0
121	ASLRSLVASSGT	Sequence	HLA-A01:01	0.054	0.005	-0.192	0.022	50	HLA-A02:01	0.077	0.02	-0.192	0.041	50	HLA-A03:01	0.07	0.007	-0.192	0.034	50	HLA-A11:01	0.092	0.032	-0.192	0.054	50	HLA-A24:02	0.018	0.005	-0.192	-0.005	50	HLA-A26:01	0.051	0.005	-0.192	0.019	50	0
122	SLRSLVASSGTL	Sequence	HLA-A01:01	0.059	0.004	-0.202	0.024	50	HLA-A02:01	0.313	0.089	-0.202	0.226	9	HLA-A03:01	0.111	0.003	-0.202	0.062	32	HLA-A11:01	0.06	0.003	-0.202	0.025	50	HLA-A24:02	0.075	0.007	-0.202	0.036	50	HLA-A26:01	0.101	0.008	-0.202	0.056	32	0
123	LRSLVASSGTLE	Sequence	HLA-A01:01	0.05	0.011	-0.129	0.026	50	HLA-A02:01	0.031	0.005	-0.129	0.011	50	HLA-A03:01	0.043	0.004	-0.129	0.02	50	HLA-A11:01	0.044	0.005	-0.129	0.02	50	HLA-A24:02	0.013	0.011	-0.129	-0.002	50	HLA-A26:01	0.037	0.004	-0.129	0.015	50	0
124	RSLVASSGTLEF	Sequence	HLA-A01:01	0.101	0.016	-0.021	0.075	20	HLA-A02:01	0.088	0.008	-0.021	0.064	32	HLA-A03:01	0.125	0.012	-0.021	0.092	15	HLA-A11:01	0.134	0.016	-0.021	0.1	20	HLA-A24:02	0.336	0.075	-0.021	0.259	3	HLA-A26:01	0.072	0.005	-0.021	0.052	50	0
125	SLVASSGTLEFN	Sequence	HLA-A01:01	0.049	0.008	0.001	0.038	50	HLA-A02:01	0.105	0.075	0.001	0.09	32	HLA-A03:01	0.07	0.04	0.001	0.058	50	HLA-A11:01	0.073	0.023	0.001	0.058	50	HLA-A24:02	0.019	0.005	0.001	0.015	50	HLA-A26:01	0.054	0.018	0.001	0.043	50	0
126	LVASSGTLEFNN	Sequence	HLA-A01:01	0.056	0.033	-0.095	0.037	50	HLA-A02:01	0.052	0.016	-0.095	0.032	50	HLA-A03:01	0.065	0.018	-0.095	0.041	50	HLA-A11:01	0.083	0.036	-0.095	0.058	50	HLA-A24:02	0.024	0.008	-0.095	0.01	50	HLA-A26:01	0.044	0.013	-0.095	0.025	50	0
127	VASSGTLEFNNE	Sequence	HLA-A01:01	0.057	0.019	-0.067	0.039	50	HLA-A02:01	0.036	0.005	-0.067	0.021	50	HLA-A03:01	0.049	0.02	-0.067	0.033	50	HLA-A11:01	0.067	0.035	-0.067	0.048	50	HLA-A24:02	0.021	0.009	-0.067	0.01	50	HLA-A26:01	0.038	0.004	-0.067	0.022	50	0
128	ASSGTLEFNNES	Sequence	HLA-A01:01	0.077	0.009	0.131	0.072	20	HLA-A02:01	0.051	0.011	0.131	0.053	50	HLA-A03:01	0.051	0.01	0.131	0.052	50	HLA-A11:01	0.086	0.09	0.131	0.091	20	HLA-A24:02	0.017	0.005	0.131	0.026	50	HLA-A26:01	0.044	0.005	0.131	0.046	50	0
129	SSGTLEFNNESF	Sequence	HLA-A01:01	0.117	0.008	0.106	0.098	9	HLA-A02:01	0.053	0.005	0.106	0.051	50	HLA-A03:01	0.054	0.001	0.106	0.051	50	HLA-A11:01	0.084	0.005	0.106	0.074	32	HLA-A24:02	0.169	0.016	0.106	0.138	8	HLA-A26:01	0.059	0.004	0.106	0.055	50	0
130	SGTLEFNNESFN	Sequence	HLA-A01:01	0.046	0.006	0.129	0.048	50	HLA-A02:01	0.026	0.005	0.129	0.033	50	HLA-A03:01	0.038	0.003	0.129	0.042	50	HLA-A11:01	0.049	0.006	0.129	0.05	50	HLA-A24:02	0.013	0.005	0.129	0.023	50	HLA-A26:01	0.031	0.004	0.129	0.036	50	0
131	GTLEFNNESFNW	Sequence	HLA-A01:01	0.082	0.008	0.178	0.08	20	HLA-A02:01	0.099	0.022	0.178	0.095	32	HLA-A03:01	0.066	0.007	0.178	0.068	32	HLA-A11:01	0.12	0.041	0.178	0.113	15	HLA-A24:02	0.159	0.042	0.178	0.142	8	HLA-A26:01	0.054	0.006	0.178	0.059	32	0
132	TLEFNNESFNWT	Sequence	HLA-A01:01	0.076	0.021	0.258	0.085	15	HLA-A02:01	0.118	0.02	0.258	0.116	20	HLA-A03:01	0.048	0.003	0.258	0.062	32	HLA-A11:01	0.051	0.005	0.258	0.064	50	HLA-A24:02	0.022	0.005	0.258	0.043	50	HLA-A26:01	0.043	0.003	0.258	0.058	32	0
133	LEFNNESFNWTG	Sequence	HLA-A01:01	0.044	0.006	0.191	0.053	50	HLA-A02:01	0.049	0.034	0.191	0.061	50	HLA-A03:01	0.04	0.003	0.191	0.049	50	HLA-A11:01	0.045	0.016	0.191	0.055	50	HLA-A24:02	0.028	0.015	0.191	0.042	50	HLA-A26:01	0.032	0.003	0.191	0.043	50	0
134	EFNNESFNWTGV	Sequence	HLA-A01:01	0.072	0.007	0.172	0.072	20	HLA-A02:01	0.069	0.021	0.172	0.072	32	HLA-A03:01	0.048	0.001	0.172	0.053	50	HLA-A11:01	0.056	0.003	0.172	0.059	50	HLA-A24:02	0.076	0.027	0.172	0.078	20	HLA-A26:01	0.098	0.015	0.172	0.092	15	0
135	FNNESFNWTGVT	Sequence	HLA-A01:01	0.072	0.009	0.178	0.073	20	HLA-A02:01	0.064	0.013	0.178	0.067	32	HLA-A03:01	0.046	0.002	0.178	0.052	50	HLA-A11:01	0.046	0.005	0.178	0.053	50	HLA-A24:02	0.015	0.008	0.178	0.03	50	HLA-A26:01	0.066	0.005	0.178	0.067	32	0
136	NNESFNWTGVTQ	Sequence	HLA-A01:01	0.061	0.016	0.141	0.062	32	HLA-A02:01	0.03	0.005	0.141	0.037	50	HLA-A03:01	0.034	0.003	0.141	0.04	50	HLA-A11:01	0.043	0.011	0.141	0.048	50	HLA-A24:02	0.015	0.006	0.141	0.026	50	HLA-A26:01	0.037	0.003	0.141	0.042	50	0
137	NESFNWTGVTQN	Sequence	HLA-A01:01	0.043	0.008	0.161	0.049	50	HLA-A02:01	0.033	0.005	0.161	0.041	50	HLA-A03:01	0.035	0.004	0.161	0.043	50	HLA-A11:01	0.038	0.005	0.161	0.045	50	HLA-A24:02	0.013	0.006	0.161	0.027	50	HLA-A26:01	0.033	0.006	0.161	0.041	50	0
138	ESFNWTGVTQNG	Sequence	HLA-A01:01	0.058	0.008	0.177	0.062	32	HLA-A02:01	0.037	0.006	0.177	0.046	50	HLA-A03:01	0.044	0.011	0.177	0.052	50	HLA-A11:01	0.057	0.012	0.177	0.062	50	HLA-A24:02	0.017	0.005	0.177	0.031	50	HLA-A26:01	0.101	0.015	0.177	0.095	15	0
139	SFNWTGVTQNGT	Sequence	HLA-A01:01	0.055	0.005	0.218	0.063	32	HLA-A02:01	0.051	0.011	0.218	0.061	50	HLA-A03:01	0.05	0.002	0.218	0.059	50	HLA-A11:01	0.058	0.004	0.218	0.065	32	HLA-A24:02	0.036	0.027	0.218	0.053	32	HLA-A26:01	0.04	0.004	0.218	0.052	50	0
140	FNWTGVTQNGTS	Sequence	HLA-A01:01	0.054	0.006	0.149	0.056	50	HLA-A02:01	0.068	0.014	0.149	0.067	32	HLA-A03:01	0.043	0.001	0.149	0.047	50	HLA-A11:01	0.048	0.004	0.149	0.051	50	HLA-A24:02	0.017	0.003	0.149	0.028	50	HLA-A26:01	0.041	0.005	0.149	0.046	50	0
141	NWTGVTQNGTSS	Sequence	HLA-A01:01	0.044	0.005	-0.011	0.032	50	HLA-A02:01	0.035	0.008	-0.011	0.026	50	HLA-A03:01	0.035	0.002	-0.011	0.025	50	HLA-A11:01	0.04	0.004	-0.011	0.029	50	HLA-A24:02	0.031	0.016	-0.011	0.024	50	HLA-A26:01	0.037	0.005	-0.011	0.027	50	0
142	WTGVTQNGTSSA	Sequence	HLA-A01:01	0.139	0.01	-0.128	0.092	15	HLA-A02:01	0.099	0.018	-0.128	0.063	50	HLA-A03:01	0.054	0.004	-0.128	0.028	50	HLA-A11:01	0.06	0.012	-0.128	0.034	50	HLA-A24:02	0.021	0.003	-0.128	0.003	50	HLA-A26:01	0.073	0.019	-0.128	0.044	50	0
143	TGVTQNGTSSAC	Sequence	HLA-A01:01	0.042	0.006	-0.153	0.017	50	HLA-A02:01	0.031	0.008	-0.153	0.009	50	HLA-A03:01	0.042	0.002	-0.153	0.016	50	HLA-A11:01	0.043	0.004	-0.153	0.017	50	HLA-A24:02	0.011	0.005	-0.153	-0.006	50	HLA-A26:01	0.04	0.008	-0.153	0.016	50	0
144	GVTQNGTSSACI	Sequence	HLA-A01:01	0.057	0.008	-0.207	0.023	50	HLA-A02:01	0.11	0.189	-0.207	0.091	32	HLA-A03:01	0.055	0.008	-0.207	0.021	50	HLA-A11:01	0.06	0.023	-0.207	0.027	50	HLA-A24:02	0.059	0.017	-0.207	0.026	50	HLA-A26:01	0.065	0.01	-0.207	0.029	50	0
145	VTQNGTSSACIR	Sequence	HLA-A01:01	0.083	0.033	-0.094	0.057	50	HLA-A02:01	0.039	0.006	-0.094	0.02	50	HLA-A03:01	0.196	0.045	-0.094	0.143	8	HLA-A11:01	0.43	0.444	-0.094	0.38	3	HLA-A24:02	0.037	0.007	-0.094	0.019	50	HLA-A26:01	0.056	0.01	-0.094	0.034	50	0
146	TQNGTSSACIRR	Sequence	HLA-A01:01	0.05	0.008	-0.009	0.037	50	HLA-A02:01	0.046	0.024	-0.009	0.037	50	HLA-A03:01	0.197	0.071	-0.009	0.156	7	HLA-A11:01	0.348	0.2	-0.009	0.289	4	HLA-A24:02	0.028	0.005	-0.009	0.021	50	HLA-A26:01	0.051	0.004	-0.009	0.037	50	0
147	QNGTSSACIRRS	Sequence	HLA-A01:01	0.043	0.007	-0.03	0.03	50	HLA-A02:01	0.03	0.006	-0.03	0.02	50	HLA-A03:01	0.037	0.002	-0.03	0.025	50	HLA-A11:01	0.042	0.005	-0.03	0.029	50	HLA-A24:02	0.01	0.004	-0.03	0.005	50	HLA-A26:01	0.032	0.012	-0.03	0.023	50	0
148	NGTSSACIRRSS	Sequence	HLA-A01:01	0.043	0.007	-0.21	0.012	50	HLA-A02:01	0.03	0.005	-0.21	0.002	50	HLA-A03:01	0.036	0.002	-0.21	0.006	50	HLA-A11:01	0.041	0.004	-0.21	0.01	50	HLA-A24:02	0.009	0.004	-0.21	-0.014	50	HLA-A26:01	0.029	0.004	-0.21	0.001	50	0
149	GTSSACIRRSSS	Sequence	HLA-A01:01	0.061	0.012	-0.26	0.021	50	HLA-A02:01	0.045	0.016	-0.26	0.01	50	HLA-A03:01	0.073	0.025	-0.26	0.032	50	HLA-A11:01	0.106	0.068	-0.26	0.063	50	HLA-A24:02	0.014	0.004	-0.26	-0.015	50	HLA-A26:01	0.049	0.009	-0.26	0.012	50	0
150	TSSACIRRSSSS	Sequence	HLA-A01:01	0.064	0.011	-0.2	0.029	50	HLA-A02:01	0.045	0.008	-0.2	0.015	50	HLA-A03:01	0.075	0.006	-0.2	0.036	50	HLA-A11:01	0.102	0.016	-0.2	0.058	50	HLA-A24:02	0.021	0.005	-0.2	-0.004	50	HLA-A26:01	0.053	0.006	-0.2	0.02	50	0
151	SSACIRRSSSSF	Sequence	HLA-A01:01	0.128	0.01	-0.22	0.074	20	HLA-A02:01	0.068	0.006	-0.22	0.029	50	HLA-A03:01	0.094	0.002	-0.22	0.048	50	HLA-A11:01	0.128	0.006	-0.22	0.074	32	HLA-A24:02	0.202	0.03	-0.22	0.132	8	HLA-A26:01	0.227	0.017	-0.22	0.149	5	0
152	SACIRRSSSSFF	Sequence	HLA-A01:01	0.084	0.008	-0.106	0.053	50	HLA-A02:01	0.054	0.005	-0.106	0.03	50	HLA-A03:01	0.079	0.002	-0.106	0.048	50	HLA-A11:01	0.115	0.022	-0.106	0.078	32	HLA-A24:02	0.138	0.046	-0.106	0.099	15	HLA-A26:01	0.113	0.012	-0.106	0.075	20	0
153	ACIRRSSSSFFS	Sequence	HLA-A01:01	0.048	0.008	-0.057	0.031	50	HLA-A02:01	0.06	0.034	-0.057	0.044	50	HLA-A03:01	0.052	0.028	-0.057	0.037	50	HLA-A11:01	0.071	0.114	-0.057	0.065	32	HLA-A24:02	0.027	0.011	-0.057	0.016	50	HLA-A26:01	0.038	0.009	-0.057	0.024	50	0
154	CIRRSSSSFFSR	Sequence	HLA-A01:01	0.054	0.008	-0.229	0.018	50	HLA-A02:01	0.048	0.006	-0.229	0.014	50	HLA-A03:01	0.454	0.028	-0.229	0.318	2	HLA-A11:01	0.381	0.065	-0.229	0.269	5	HLA-A24:02	0.048	0.005	-0.229	0.013	50	HLA-A26:01	0.073	0.005	-0.229	0.032	50	1
155	IRRSSSSFFSRL	Sequence	HLA-A01:01	0.056	0.007	-0.345	0.008	50	HLA-A02:01	0.048	0.011	-0.345	0.003	50	HLA-A03:01	0.058	0.002	-0.345	0.009	50	HLA-A11:01	0.049	0.002	-0.345	0.002	50	HLA-A24:02	0.064	0.008	-0.345	0.014	50	HLA-A26:01	0.05	0.004	-0.345	0.003	50	0
156	RRSSSSFFSRLN	Sequence	HLA-A01:01	0.047	0.007	-0.33	0.003	50	HLA-A02:01	0.036	0.008	-0.33	-0.005	50	HLA-A03:01	0.05	0.04	-0.33	0.01	50	HLA-A11:01	0.048	0.007	-0.33	0.004	50	HLA-A24:02	0.025	0.008	-0.33	-0.013	50	HLA-A26:01	0.032	0.003	-0.33	-0.009	50	0
157	RSSSSFFSRLNW	Sequence	HLA-A01:01	0.112	0.017	-0.247	0.061	32	HLA-A02:01	0.06	0.005	-0.247	0.02	50	HLA-A03:01	0.132	0.027	-0.247	0.077	32	HLA-A11:01	0.171	0.015	-0.247	0.104	20	HLA-A24:02	0.294	0.043	-0.247	0.2	4	HLA-A26:01	0.052	0.003	-0.247	0.014	50	0
158	SSSSFFSRLNWL	Sequence	HLA-A01:01	0.162	0.009	-0.015	0.12	6	HLA-A02:01	0.168	0.017	-0.015	0.126	20	HLA-A03:01	0.103	0.002	-0.015	0.075	32	HLA-A11:01	0.174	0.005	-0.015	0.128	15	HLA-A24:02	0.138	0.016	-0.015	0.103	15	HLA-A26:01	0.115	0.006	-0.015	0.085	15	0
159	SSSFFSRLNWLT	Sequence	HLA-A01:01	0.16	0.021	0.177	0.139	4	HLA-A02:01	0.109	0.018	0.177	0.101	20	HLA-A03:01	0.081	0.002	0.177	0.078	32	HLA-A11:01	0.177	0.037	0.177	0.155	9	HLA-A24:02	0.051	0.014	0.177	0.058	32	HLA-A26:01	0.052	0.004	0.177	0.057	32	0
160	SSFFSRLNWLTH	Sequence	HLA-A01:01	0.115	0.023	0.162	0.105	8	HLA-A02:01	0.049	0.006	0.162	0.053	50	HLA-A03:01	0.383	0.043	0.162	0.306	3	HLA-A11:01	0.542	0.201	0.162	0.449	2	HLA-A24:02	0.043	0.006	0.162	0.049	50	HLA-A26:01	0.071	0.004	0.162	0.069	20	1
161	SFFSRLNWLTHL	Sequence	HLA-A01:01	0.064	0.004	0.051	0.053	50	HLA-A02:01	0.263	0.071	0.051	0.211	9	HLA-A03:01	0.089	0.003	0.051	0.071	32	HLA-A11:01	0.098	0.004	0.051	0.078	32	HLA-A24:02	0.323	0.095	0.051	0.259	3	HLA-A26:01	0.083	0.006	0.051	0.067	32	0
162	FFSRLNWLTHLN	Sequence	HLA-A01:01	0.078	0.012	0.105	0.07	32	HLA-A02:01	0.054	0.028	0.105	0.055	50	HLA-A03:01	0.051	0.002	0.105	0.049	50	HLA-A11:01	0.058	0.005	0.105	0.054	50	HLA-A24:02	0.116	0.151	0.105	0.12	10	HLA-A26:01	0.042	0.004	0.105	0.042	50	0
163	FSRLNWLTHLNY	Sequence	HLA-A01:01	0.447	0.234	0.125	0.381	0.4	HLA-A02:01	0.055	0.004	0.125	0.054	50	HLA-A03:01	0.199	0.003	0.125	0.16	6	HLA-A11:01	0.179	0.003	0.125	0.145	10	HLA-A24:02	0.085	0.004	0.125	0.076	20	HLA-A26:01	0.238	0.007	0.125	0.19	3	1
164	SRLNWLTHLNYT	Sequence	HLA-A01:01	0.049	0.006	0.15	0.052	50	HLA-A02:01	0.082	0.034	0.15	0.081	32	HLA-A03:01	0.043	0.006	0.15	0.048	50	HLA-A11:01	0.051	0.007	0.15	0.054	50	HLA-A24:02	0.026	0.008	0.15	0.036	50	HLA-A26:01	0.041	0.005	0.15	0.046	50	0
165	RLNWLTHLNYTY	Sequence	HLA-A01:01	0.33	0.073	0.218	0.278	1	HLA-A02:01	0.152	0.128	0.218	0.155	15	HLA-A03:01	0.556	0.033	0.218	0.439	0.8	HLA-A11:01	0.468	0.021	0.218	0.371	3	HLA-A24:02	0.146	0.041	0.218	0.136	8	HLA-A26:01	0.095	0.006	0.218	0.093	15	2
166	LNWLTHLNYTYP	Sequence	HLA-A01:01	0.05	0.014	0.114	0.051	50	HLA-A02:01	0.051	0.021	0.114	0.052	50	HLA-A03:01	0.051	0.004	0.114	0.05	50	HLA-A11:01	0.058	0.031	0.114	0.059	50	HLA-A24:02	0.03	0.007	0.114	0.035	50	HLA-A26:01	0.036	0.004	0.114	0.039	50	0
167	NWLTHLNYTYPA	Sequence	HLA-A01:01	0.057	0.008	0.051	0.049	50	HLA-A02:01	0.183	0.07	0.051	0.152	15	HLA-A03:01	0.046	0.003	0.051	0.04	50	HLA-A11:01	0.065	0.007	0.051	0.054	50	HLA-A24:02	0.129	0.048	0.051	0.108	15	HLA-A26:01	0.042	0.005	0.051	0.037	50	0
168	WLTHLNYTYPAL	Sequence	HLA-A01:01	0.085	0.005	0.055	0.069	32	HLA-A02:01	0.674	0.579	0.055	0.597	1.5	HLA-A03:01	0.068	0.002	0.055	0.056	50	HLA-A11:01	0.059	0.004	0.055	0.05	50	HLA-A24:02	0.126	0.014	0.055	0.101	15	HLA-A26:01	0.1	0.013	0.055	0.082	15	1
169	LTHLNYTYPALN	Sequence	HLA-A01:01	0.076	0.051	0.023	0.067	32	HLA-A02:01	0.044	0.01	0.023	0.036	50	HLA-A03:01	0.065	0.029	0.023	0.055	50	HLA-A11:01	0.08	0.021	0.023	0.065	50	HLA-A24:02	0.035	0.015	0.023	0.031	50	HLA-A26:01	0.059	0.015	0.023	0.048	50	0
170	THLNYTYPALNV	Sequence	HLA-A01:01	0.065	0.019	0.01	0.052	50	HLA-A02:01	0.153	0.094	0.01	0.129	20	HLA-A03:01	0.062	0.002	0.01	0.047	50	HLA-A11:01	0.075	0.005	0.01	0.057	50	HLA-A24:02	0.132	0.053	0.01	0.107	15	HLA-A26:01	0.043	0.003	0.01	0.033	50	0
171	HLNYTYPALNVT	Sequence	HLA-A01:01	0.06	0.006	0.041	0.049	50	HLA-A02:01	0.17	0.103	0.041	0.146	15	HLA-A03:01	0.08	0.007	0.041	0.064	32	HLA-A11:01	0.059	0.011	0.041	0.05	50	HLA-A24:02	0.018	0.012	0.041	0.019	50	HLA-A26:01	0.063	0.006	0.041	0.052	50	0
172	LNYTYPALNVTM	Sequence	HLA-A01:01	0.079	0.011	0.076	0.068	32	HLA-A02:01	0.088	0.066	0.076	0.083	32	HLA-A03:01	0.077	0.003	0.076	0.065	32	HLA-A11:01	0.079	0.005	0.076	0.067	32	HLA-A24:02	0.077	0.012	0.076	0.067	32	HLA-A26:01	0.068	0.007	0.076	0.059	32	0
173	NYTYPALNVTMP	Sequence	HLA-A01:01	0.041	0.008	-0.031	0.029	50	HLA-A02:01	0.033	0.005	-0.031	0.022	50	HLA-A03:01	0.036	0.002	-0.031	0.024	50	HLA-A11:01	0.041	0.005	-0.031	0.028	50	HLA-A24:02	0.068	0.131	-0.031	0.068	32	HLA-A26:01	0.031	0.005	-0.031	0.021	50	0
174	YTYPALNVTMPN	Sequence	HLA-A01:01	0.097	0.022	-0.062	0.069	32	HLA-A02:01	0.129	0.085	-0.062	0.103	20	HLA-A03:01	0.13	0.187	-0.062	0.12	10	HLA-A11:01	0.223	0.236	-0.062	0.197	7	HLA-A24:02	0.046	0.011	-0.062	0.03	50	HLA-A26:01	0.139	0.033	-0.062	0.102	9	0
175	TYPALNVTMPNN	Sequence	HLA-A01:01	0.04	0.008	-0.038	0.027	50	HLA-A02:01	0.03	0.006	-0.038	0.019	50	HLA-A03:01	0.035	0.001	-0.038	0.022	50	HLA-A11:01	0.042	0.003	-0.038	0.028	50	HLA-A24:02	0.169	0.224	-0.038	0.157	7	HLA-A26:01	0.034	0.004	-0.038	0.022	50	0
176	YPALNVTMPNNE	Sequence	HLA-A01:01	0.052	0.008	-0.05	0.035	50	HLA-A02:01	0.037	0.006	-0.05	0.023	50	HLA-A03:01	0.034	0.002	-0.05	0.02	50	HLA-A11:01	0.041	0.005	-0.05	0.026	50	HLA-A24:02	0.02	0.011	-0.05	0.012	50	HLA-A26:01	0.046	0.006	-0.05	0.03	50	0
177	PALNVTMPNNEQ	Sequence	HLA-A01:01	0.044	0.008	-0.005	0.033	50	HLA-A02:01	0.03	0.006	-0.005	0.023	50	HLA-A03:01	0.036	0.024	-0.005	0.03	50	HLA-A11:01	0.049	0.053	-0.005	0.044	50	HLA-A24:02	0.014	0.013	-0.005	0.012	50	HLA-A26:01	0.038	0.006	-0.005	0.029	50	0
178	ALNVTMPNNEQF	Sequence	HLA-A01:01	0.076	0.014	-0.036	0.055	50	HLA-A02:01	0.134	0.054	-0.036	0.104	20	HLA-A03:01	0.095	0.011	-0.036	0.068	32	HLA-A11:01	0.083	0.007	-0.036	0.059	50	HLA-A24:02	0.15	0.042	-0.036	0.114	10	HLA-A26:01	0.087	0.011	-0.036	0.063	32	0
179	LNVTMPNNEQFD	Sequence	HLA-A01:01	0.044	0.012	-0.04	0.03	50	HLA-A02:01	0.029	0.007	-0.04	0.019	50	HLA-A03:01	0.036	0.003	-0.04	0.023	50	HLA-A11:01	0.041	0.011	-0.04	0.028	50	HLA-A24:02	0.011	0.005	-0.04	0.005	50	HLA-A26:01	0.03	0.009	-0.04	0.02	50	0
180	NVTMPNNEQFDK	Sequence	HLA-A01:01	0.069	0.011	-0.083	0.045	50	HLA-A02:01	0.035	0.005	-0.083	0.018	50	HLA-A03:01	0.194	0.066	-0.083	0.146	7	HLA-A11:01	0.404	0.705	-0.083	0.403	3	HLA-A24:02	0.022	0.005	-0.083	0.009	50	HLA-A26:01	0.052	0.006	-0.083	0.031	50	0
181	VTMPNNEQFDKL	Sequence	HLA-A01:01	0.114	0.026	-0.115	0.077	20	HLA-A02:01	0.247	0.064	-0.115	0.182	15	HLA-A03:01	0.069	0.003	-0.115	0.04	50	HLA-A11:01	0.115	0.024	-0.115	0.077	32	HLA-A24:02	0.22	0.122	-0.115	0.171	6	HLA-A26:01	0.098	0.012	-0.115	0.063	32	0
182	TMPNNEQFDKLY	Sequence	HLA-A01:01	0.158	0.102	-0.085	0.125	6	HLA-A02:01	0.051	0.007	-0.085	0.03	50	HLA-A03:01	0.135	0.002	-0.085	0.092	15	HLA-A11:01	0.132	0.004	-0.085	0.09	20	HLA-A24:02	0.109	0.013	-0.085	0.074	20	HLA-A26:01	0.149	0.007	-0.085	0.103	9	0
183	MPNNEQFDKLYI	Sequence	HLA-A01:01	0.077	0.014	-0.045	0.055	50	HLA-A02:01	0.081	0.033	-0.045	0.061	50	HLA-A03:01	0.057	0.003	-0.045	0.038	50	HLA-A11:01	0.059	0.004	-0.045	0.04	50	HLA-A24:02	0.064	0.019	-0.045	0.046	50	HLA-A26:01	0.057	0.004	-0.045	0.038	50	0
184	PNNEQFDKLYIW	Sequence	HLA-A01:01	0.053	0.008	0.038	0.044	50	HLA-A02:01	0.033	0.006	0.038	0.029	50	HLA-A03:01	0.038	0.002	0.038	0.032	50	HLA-A11:01	0.042	0.004	0.038	0.036	50	HLA-A24:02	0.062	0.063	0.038	0.06	32	HLA-A26:01	0.037	0.005	0.038	0.032	50	0
185	NNEQFDKLYIWG	Sequence	HLA-A01:01	0.05	0.016	0.101	0.05	50	HLA-A02:01	0.031	0.005	0.101	0.034	50	HLA-A03:01	0.032	0.002	0.101	0.034	50	HLA-A11:01	0.04	0.004	0.101	0.04	50	HLA-A24:02	0.01	0.004	0.101	0.018	50	HLA-A26:01	0.032	0.003	0.101	0.034	50	0
186	NEQFDKLYIWGV	Sequence	HLA-A01:01	0.062	0.007	0.171	0.064	32	HLA-A02:01	0.111	0.032	0.171	0.104	20	HLA-A03:01	0.041	0.001	0.171	0.048	50	HLA-A11:01	0.045	0.003	0.171	0.051	50	HLA-A24:02	0.055	0.009	0.171	0.059	32	HLA-A26:01	0.048	0.005	0.171	0.053	50	0
187	EQFDKLYIWGVH	Sequence	HLA-A01:01	0.056	0.005	0.109	0.053	50	HLA-A02:01	0.055	0.008	0.109	0.053	50	HLA-A03:01	0.069	0.012	0.109	0.064	32	HLA-A11:01	0.085	0.025	0.109	0.078	32	HLA-A24:02	0.019	0.006	0.109	0.026	50	HLA-A26:01	0.184	0.024	0.109	0.151	5	0
188	QFDKLYIWGVHH	Sequence	HLA-A01:01	0.075	0.143	0.026	0.081	15	HLA-A02:01	0.037	0.006	0.026	0.031	50	HLA-A03:01	0.06	0.005	0.026	0.048	50	HLA-A11:01	0.074	0.004	0.026	0.058	50	HLA-A24:02	0.034	0.012	0.026	0.03	50	HLA-A26:01	0.044	0.006	0.026	0.036	50	0
189	FDKLYIWGVHHP	Sequence	HLA-A01:01	0.044	0.008	0.148	0.049	50	HLA-A02:01	0.041	0.016	0.148	0.048	50	HLA-A03:01	0.035	0.002	0.148	0.041	50	HLA-A11:01	0.04	0.014	0.148	0.047	50	HLA-A24:02	0.02	0.005	0.148	0.03	50	HLA-A26:01	0.037	0.013	0.148	0.044	50	0
190	DKLYIWGVHHPG	Sequence	HLA-A01:01	0.04	0.005	0.245	0.055	50	HLA-A02:01	0.034	0.008	0.245	0.051	50	HLA-A03:01	0.029	0.002	0.245	0.046	50	HLA-A11:01	0.038	0.005	0.245	0.053	50	HLA-A24:02	0.013	0.008	0.245	0.035	50	HLA-A26:01	0.041	0.007	0.245	0.056	32	0
191	KLYIWGVHHPGT	Sequence	HLA-A01:01	0.051	0.005	0.328	0.071	20	HLA-A02:01	0.43	0.332	0.328	0.404	4	HLA-A03:01	0.194	0.097	0.328	0.192	5	HLA-A11:01	0.077	0.01	0.328	0.091	20	HLA-A24:02	0.026	0.006	0.328	0.053	32	HLA-A26:01	0.04	0.004	0.328	0.063	32	0
192	LYIWGVHHPGTD	Sequence	HLA-A01:01	0.042	0.007	0.331	0.065	32	HLA-A02:01	0.04	0.017	0.331	0.065	32	HLA-A03:01	0.038	0.001	0.331	0.061	32	HLA-A11:01	0.042	0.004	0.331	0.065	50	HLA-A24:02	0.191	0.238	0.331	0.213	4	HLA-A26:01	0.033	0.006	0.331	0.058	32	0
193	YIWGVHHPGTDK	Sequence	HLA-A01:01	0.071	0.007	0.201	0.074	20	HLA-A02:01	0.108	0.034	0.201	0.105	20	HLA-A03:01	0.444	0.047	0.201	0.356	1.5	HLA-A11:01	0.498	0.322	0.201	0.44	2	HLA-A24:02	0.042	0.005	0.201	0.052	32	HLA-A26:01	0.064	0.006	0.201	0.068	20	2
194	IWGVHHPGTDKD	Sequence	HLA-A01:01	0.04	0.012	0.017	0.033	50	HLA-A02:01	0.031	0.008	0.017	0.026	50	HLA-A03:01	0.036	0.001	0.017	0.028	50	HLA-A11:01	0.039	0.005	0.017	0.031	50	HLA-A24:02	0.042	0.012	0.017	0.035	50	HLA-A26:01	0.025	0.004	0.017	0.021	50	0
195	WGVHHPGTDKDQ	Sequence	HLA-A01:01	0.043	0.006	-0.012	0.032	50	HLA-A02:01	0.026	0.004	-0.012	0.019	50	HLA-A03:01	0.034	0.002	-0.012	0.024	50	HLA-A11:01	0.037	0.005	-0.012	0.027	50	HLA-A24:02	0.009	0.003	-0.012	0.006	50	HLA-A26:01	0.032	0.008	-0.012	0.024	50	0
196	GVHHPGTDKDQI	Sequence	HLA-A01:01	0.049	0.006	-0.072	0.03	50	HLA-A02:01	0.064	0.02	-0.072	0.043	50	HLA-A03:01	0.056	0.005	-0.072	0.035	50	HLA-A11:01	0.059	0.009	-0.072	0.038	50	HLA-A24:02	0.032	0.005	-0.072	0.017	50	HLA-A26:01	0.048	0.01	-0.072	0.03	50	0
197	VHHPGTDKDQIF	Sequence	HLA-A01:01	0.058	0.008	-0.03	0.041	50	HLA-A02:01	0.038	0.005	-0.03	0.026	50	HLA-A03:01	0.048	0.001	-0.03	0.033	50	HLA-A11:01	0.043	0.003	-0.03	0.029	50	HLA-A24:02	0.205	0.081	-0.03	0.162	6	HLA-A26:01	0.049	0.004	-0.03	0.034	50	0
198	HHPGTDKDQIFL	Sequence	HLA-A01:01	0.054	0.004	0.05	0.046	50	HLA-A02:01	0.045	0.008	0.05	0.04	50	HLA-A03:01	0.044	0.001	0.05	0.038	50	HLA-A11:01	0.041	0.003	0.05	0.036	50	HLA-A24:02	0.076	0.037	0.05	0.067	32	HLA-A26:01	0.051	0.005	0.05	0.044	50	0
199	HPGTDKDQIFLY	Sequence	HLA-A01:01	0.111	0.025	0.041	0.09	15	HLA-A02:01	0.038	0.004	0.041	0.033	50	HLA-A03:01	0.068	0.001	0.041	0.055	50	HLA-A11:01	0.074	0.004	0.041	0.059	50	HLA-A24:02	0.021	0.011	0.041	0.021	50	HLA-A26:01	0.098	0.03	0.041	0.081	15	0
200	PGTDKDQIFLYA	Sequence	HLA-A01:01	0.053	0.016	-0.047	0.037	50	HLA-A02:01	0.037	0.01	-0.047	0.024	50	HLA-A03:01	0.041	0.003	-0.047	0.026	50	HLA-A11:01	0.046	0.005	-0.047	0.03	50	HLA-A24:02	0.015	0.005	-0.047	0.007	50	HLA-A26:01	0.033	0.004	-0.047	0.02	50	0
201	GTDKDQIFLYAQ	Sequence	HLA-A01:01	0.191	0.097	-0.093	0.148	4	HLA-A02:01	0.06	0.01	-0.093	0.037	50	HLA-A03:01	0.052	0.025	-0.093	0.033	50	HLA-A11:01	0.098	0.029	-0.093	0.068	32	HLA-A24:02	0.014	0.004	-0.093	0.002	50	HLA-A26:01	0.044	0.01	-0.093	0.025	50	0
202	TDKDQIFLYAQS	Sequence	HLA-A01:01	0.044	0.007	-0.052	0.028	50	HLA-A02:01	0.03	0.006	-0.052	0.018	50	HLA-A03:01	0.038	0.002	-0.052	0.023	50	HLA-A11:01	0.045	0.008	-0.052	0.029	50	HLA-A24:02	0.014	0.008	-0.052	0.006	50	HLA-A26:01	0.038	0.011	-0.052	0.025	50	0
203	DKDQIFLYAQSS	Sequence	HLA-A01:01	0.052	0.097	-0.082	0.046	50	HLA-A02:01	0.029	0.005	-0.082	0.014	50	HLA-A03:01	0.03	0.003	-0.082	0.014	50	HLA-A11:01	0.037	0.003	-0.082	0.02	50	HLA-A24:02	0.009	0.004	-0.082	-0.001	50	HLA-A26:01	0.038	0.006	-0.082	0.021	50	0
204	KDQIFLYAQSSG	Sequence	HLA-A01:01	0.044	0.005	-0.069	0.026	50	HLA-A02:01	0.042	0.009	-0.069	0.026	50	HLA-A03:01	0.039	0.003	-0.069	0.022	50	HLA-A11:01	0.045	0.006	-0.069	0.027	50	HLA-A24:02	0.024	0.01	-0.069	0.012	50	HLA-A26:01	0.028	0.004	-0.069	0.014	50	0
205	DQIFLYAQSSGR	Sequence	HLA-A01:01	0.047	0.006	-0.053	0.03	50	HLA-A02:01	0.046	0.006	-0.053	0.03	50	HLA-A03:01	0.069	0.003	-0.053	0.046	50	HLA-A11:01	0.113	0.017	-0.053	0.081	32	HLA-A24:02	0.029	0.005	-0.053	0.017	50	HLA-A26:01	0.13	0.018	-0.053	0.094	15	0
206	QIFLYAQSSGRI	Sequence	HLA-A01:01	0.06	0.009	-0.111	0.035	50	HLA-A02:01	0.212	0.111	-0.111	0.164	15	HLA-A03:01	0.085	0.004	-0.111	0.052	50	HLA-A11:01	0.076	0.007	-0.111	0.046	50	HLA-A24:02	0.087	0.015	-0.111	0.056	32	HLA-A26:01	0.092	0.013	-0.111	0.059	32	0
207	IFLYAQSSGRIT	Sequence	HLA-A01:01	0.045	0.007	-0.07	0.027	50	HLA-A02:01	0.058	0.014	-0.07	0.038	50	HLA-A03:01	0.047	0.002	-0.07	0.028	50	HLA-A11:01	0.047	0.003	-0.07	0.028	50	HLA-A24:02	0.063	0.044	-0.07	0.047	50	HLA-A26:01	0.03	0.003	-0.07	0.016	50	0
208	FLYAQSSGRITV	Sequence	HLA-A01:01	0.088	0.005	-0.063	0.06	32	HLA-A02:01	0.841	0.902	-0.063	0.76	0.12	HLA-A03:01	0.158	0.005	-0.063	0.111	15	HLA-A11:01	0.085	0.004	-0.063	0.057	50	HLA-A24:02	0.068	0.009	-0.063	0.045	50	HLA-A26:01	0.117	0.004	-0.063	0.081	15	1
209	LYAQSSGRITVS	Sequence	HLA-A01:01	0.045	0.009	-0.128	0.022	50	HLA-A02:01	0.037	0.006	-0.128	0.016	50	HLA-A03:01	0.046	0.002	-0.128	0.022	50	HLA-A11:01	0.045	0.003	-0.128	0.021	50	HLA-A24:02	0.141	0.101	-0.128	0.108	15	HLA-A26:01	0.038	0.007	-0.128	0.016	50	0
210	YAQSSGRITVST	Sequence	HLA-A01:01	0.065	0.008	-0.227	0.027	50	HLA-A02:01	0.112	0.02	-0.227	0.063	50	HLA-A03:01	0.044	0.002	-0.227	0.01	50	HLA-A11:01	0.054	0.006	-0.227	0.018	50	HLA-A24:02	0.029	0.01	-0.227	0	50	HLA-A26:01	0.052	0.007	-0.227	0.017	50	0
211	AQSSGRITVSTK	Sequence	HLA-A01:01	0.054	0.005	-0.125	0.028	50	HLA-A02:01	0.056	0.012	-0.125	0.031	50	HLA-A03:01	0.451	0.247	-0.125	0.361	1.5	HLA-A11:01	0.578	0.543	-0.125	0.502	1.5	HLA-A24:02	0.039	0.004	-0.125	0.017	50	HLA-A26:01	0.048	0.003	-0.125	0.024	50	2
212	QSSGRITVSTKR	Sequence	HLA-A01:01	0.062	0.012	-0.055	0.042	50	HLA-A02:01	0.035	0.005	-0.055	0.021	50	HLA-A03:01	0.188	0.021	-0.055	0.137	8	HLA-A11:01	0.27	0.123	-0.055	0.214	6	HLA-A24:02	0.019	0.004	-0.055	0.009	50	HLA-A26:01	0.064	0.034	-0.055	0.047	50	0
213	SSGRITVSTKRS	Sequence	HLA-A01:01	0.059	0.011	0.03	0.048	50	HLA-A02:01	0.035	0.007	0.03	0.03	50	HLA-A03:01	0.052	0.005	0.03	0.042	50	HLA-A11:01	0.076	0.012	0.03	0.061	50	HLA-A24:02	0.02	0.004	0.03	0.018	50	HLA-A26:01	0.036	0.005	0.03	0.03	50	0
214	SGRITVSTKRSQ	Sequence	HLA-A01:01	0.042	0.005	-0.038	0.028	50	HLA-A02:01	0.022	0.004	-0.038	0.013	50	HLA-A03:01	0.044	0.002	-0.038	0.029	50	HLA-A11:01	0.044	0.004	-0.038	0.029	50	HLA-A24:02	0.01	0.003	-0.038	0.004	50	HLA-A26:01	0.036	0.005	-0.038	0.024	50	0
215	GRITVSTKRSQQ	Sequence	HLA-A01:01	0.041	0.005	-0.174	0.014	50	HLA-A02:01	0.029	0.006	-0.174	0.005	50	HLA-A03:01	0.034	0.007	-0.174	0.009	50	HLA-A11:01	0.042	0.007	-0.174	0.015	50	HLA-A24:02	0.01	0.005	-0.174	-0.009	50	HLA-A26:01	0.041	0.009	-0.174	0.014	50	0
216	RITVSTKRSQQA	Sequence	HLA-A01:01	0.053	0.013	-0.316	0.01	50	HLA-A02:01	0.082	0.064	-0.316	0.039	50	HLA-A03:01	0.089	0.028	-0.316	0.039	50	HLA-A11:01	0.072	0.015	-0.316	0.024	50	HLA-A24:02	0.022	0.005	-0.316	-0.015	50	HLA-A26:01	0.038	0.007	-0.316	-0.002	50	0
217	ITVSTKRSQQAV	Sequence	HLA-A01:01	0.085	0.036	-0.349	0.034	50	HLA-A02:01	0.167	0.062	-0.349	0.099	32	HLA-A03:01	0.065	0.006	-0.349	0.014	50	HLA-A11:01	0.075	0.011	-0.349	0.022	50	HLA-A24:02	0.052	0.009	-0.349	0.005	50	HLA-A26:01	0.09	0.043	-0.349	0.039	50	0
218	TVSTKRSQQAVI	Sequence	HLA-A01:01	0.062	0.009	-0.272	0.02	50	HLA-A02:01	0.089	0.047	-0.272	0.046	50	HLA-A03:01	0.076	0.004	-0.272	0.03	50	HLA-A11:01	0.077	0.011	-0.272	0.032	50	HLA-A24:02	0.096	0.032	-0.272	0.049	50	HLA-A26:01	0.09	0.013	-0.272	0.041	50	0
219	VSTKRSQQAVIP	Sequence	HLA-A01:01	0.051	0.018	-0.207	0.02	50	HLA-A02:01	0.034	0.008	-0.207	0.006	50	HLA-A03:01	0.053	0.032	-0.207	0.024	50	HLA-A11:01	0.051	0.068	-0.207	0.028	50	HLA-A24:02	0.02	0.006	-0.207	-0.005	50	HLA-A26:01	0.032	0.005	-0.207	0.004	50	0
220	STKRSQQAVIPN	Sequence	HLA-A01:01	0.053	0.012	-0.135	0.028	50	HLA-A02:01	0.031	0.008	-0.135	0.011	50	HLA-A03:01	0.063	0.061	-0.135	0.043	50	HLA-A11:01	0.111	0.135	-0.135	0.09	20	HLA-A24:02	0.014	0.004	-0.135	-0.003	50	HLA-A26:01	0.06	0.049	-0.135	0.039	50	0
221	TKRSQQAVIPNI	Sequence	HLA-A01:01	0.043	0.005	-0.163	0.016	50	HLA-A02:01	0.037	0.016	-0.163	0.014	50	HLA-A03:01	0.045	0.002	-0.163	0.017	50	HLA-A11:01	0.044	0.002	-0.163	0.017	50	HLA-A24:02	0.037	0.01	-0.163	0.013	50	HLA-A26:01	0.043	0.006	-0.163	0.016	50	0
222	KRSQQAVIPNIG	Sequence	HLA-A01:01	0.043	0.006	-0.077	0.025	50	HLA-A02:01	0.032	0.007	-0.077	0.017	50	HLA-A03:01	0.041	0.007	-0.077	0.024	50	HLA-A11:01	0.041	0.004	-0.077	0.023	50	HLA-A24:02	0.015	0.007	-0.077	0.005	50	HLA-A26:01	0.028	0.003	-0.077	0.013	50	0
223	RSQQAVIPNIGS	Sequence	HLA-A01:01	0.061	0.008	0.054	0.052	50	HLA-A02:01	0.051	0.008	0.054	0.044	50	HLA-A03:01	0.071	0.056	0.054	0.067	32	HLA-A11:01	0.104	0.039	0.054	0.089	20	HLA-A24:02	0.022	0.004	0.054	0.022	50	HLA-A26:01	0.04	0.004	0.054	0.036	50	0
224	SQQAVIPNIGSR	Sequence	HLA-A01:01	0.05	0.004	0.078	0.045	50	HLA-A02:01	0.062	0.009	0.078	0.055	50	HLA-A03:01	0.181	0.006	0.078	0.143	8	HLA-A11:01	0.376	0.049	0.078	0.294	4	HLA-A24:02	0.05	0.007	0.078	0.046	50	HLA-A26:01	0.066	0.009	0.078	0.058	32	0
225	QQAVIPNIGSRP	Sequence	HLA-A01:01	0.045	0.01	0.13	0.048	50	HLA-A02:01	0.043	0.026	0.13	0.049	50	HLA-A03:01	0.044	0.009	0.13	0.047	50	HLA-A11:01	0.047	0.022	0.13	0.051	50	HLA-A24:02	0.024	0.005	0.13	0.032	50	HLA-A26:01	0.038	0.011	0.13	0.043	50	0
226	QAVIPNIGSRPR	Sequence	HLA-A01:01	0.048	0.007	0.135	0.05	50	HLA-A02:01	0.04	0.005	0.135	0.044	50	HLA-A03:01	0.088	0.005	0.135	0.079	20	HLA-A11:01	0.188	0.109	0.135	0.17	8	HLA-A24:02	0.014	0.003	0.135	0.024	50	HLA-A26:01	0.06	0.013	0.135	0.06	32	0
227	AVIPNIGSRPRI	Sequence	HLA-A01:01	0.056	0.01	0.081	0.051	50	HLA-A02:01	0.248	0.248	0.081	0.231	8	HLA-A03:01	0.085	0.003	0.081	0.071	32	HLA-A11:01	0.11	0.027	0.081	0.094	20	HLA-A24:02	0.134	0.048	0.081	0.115	10	HLA-A26:01	0.191	0.096	0.081	0.165	4	0
228	VIPNIGSRPRIR	Sequence	HLA-A01:01	0.05	0.027	0.13	0.054	50	HLA-A02:01	0.037	0.007	0.13	0.041	50	HLA-A03:01	0.151	0.009	0.13	0.126	9	HLA-A11:01	0.171	0.04	0.13	0.146	10	HLA-A24:02	0.053	0.007	0.13	0.053	32	HLA-A26:01	0.06	0.005	0.13	0.058	32	0
229	IPNIGSRPRIRD	Sequence	HLA-A01:01	0.043	0.01	0.197	0.053	50	HLA-A02:01	0.032	0.006	0.197	0.044	50	HLA-A03:01	0.038	0.003	0.197	0.048	50	HLA-A11:01	0.04	0.004	0.197	0.05	50	HLA-A24:02	0.009	0.004	0.197	0.027	50	HLA-A26:01	0.03	0.003	0.197	0.042	50	0
230	PNIGSRPRIRDI	Sequence	HLA-A01:01	0.044	0.005	0.108	0.044	50	HLA-A02:01	0.032	0.01	0.108	0.036	50	HLA-A03:01	0.038	0.001	0.108	0.039	50	HLA-A11:01	0.041	0.003	0.108	0.042	50	HLA-A24:02	0.041	0.012	0.108	0.043	50	HLA-A26:01	0.04	0.02	0.108	0.044	50	0
231	NIGSRPRIRDIP	Sequence	HLA-A01:01	0.045	0.011	0.082	0.043	50	HLA-A02:01	0.03	0.007	0.082	0.032	50	HLA-A03:01	0.04	0.004	0.082	0.038	50	HLA-A11:01	0.041	0.017	0.082	0.041	50	HLA-A24:02	0.013	0.004	0.082	0.018	50	HLA-A26:01	0.034	0.005	0.082	0.034	50	0
232	IGSRPRIRDIPS	Sequence	HLA-A01:01	0.046	0.007	0.168	0.052	50	HLA-A02:01	0.037	0.006	0.168	0.045	50	HLA-A03:01	0.054	0.003	0.168	0.057	50	HLA-A11:01	0.062	0.006	0.168	0.064	50	HLA-A24:02	0.013	0.004	0.168	0.027	50	HLA-A26:01	0.032	0.003	0.168	0.041	50	0
233	GSRPRIRDIPSR	Sequence	HLA-A01:01	0.045	0.006	0.112	0.045	50	HLA-A02:01	0.034	0.004	0.112	0.037	50	HLA-A03:01	0.209	0.013	0.112	0.168	6	HLA-A11:01	0.199	0.014	0.112	0.161	9	HLA-A24:02	0.019	0.003	0.112	0.026	50	HLA-A26:01	0.05	0.008	0.112	0.049	50	0
234	SRPRIRDIPSRI	Sequence	HLA-A01:01	0.054	0.006	0.144	0.055	50	HLA-A02:01	0.04	0.015	0.144	0.046	50	HLA-A03:01	0.042	0.001	0.144	0.046	50	HLA-A11:01	0.043	0.003	0.144	0.047	50	HLA-A24:02	0.104	0.027	0.144	0.096	15	HLA-A26:01	0.046	0.004	0.144	0.049	50	0
235	RPRIRDIPSRIS	Sequence	HLA-A01:01	0.044	0.004	0.244	0.058	50	HLA-A02:01	0.034	0.005	0.244	0.05	50	HLA-A03:01	0.046	0.003	0.244	0.059	50	HLA-A11:01	0.041	0.003	0.244	0.055	50	HLA-A24:02	0.011	0.003	0.244	0.033	50	HLA-A26:01	0.035	0.003	0.244	0.051	50	0
236	PRIRDIPSRISI	Sequence	HLA-A01:01	0.043	0.005	0.108	0.043	50	HLA-A02:01	0.04	0.016	0.108	0.043	50	HLA-A03:01	0.038	0.001	0.108	0.039	50	HLA-A11:01	0.041	0.003	0.108	0.042	50	HLA-A24:02	0.048	0.018	0.108	0.049	50	HLA-A26:01	0.041	0.01	0.108	0.043	50	0
237	RIRDIPSRISIY	Sequence	HLA-A01:01	0.108	0.052	0.098	0.098	9	HLA-A02:01	0.058	0.007	0.098	0.054	50	HLA-A03:01	0.499	0.055	0.098	0.388	1.5	HLA-A11:01	0.225	0.007	0.098	0.177	8	HLA-A24:02	0.038	0.006	0.098	0.039	50	HLA-A26:01	0.208	0.093	0.098	0.179	4	1
238	IRDIPSRISIYW	Sequence	HLA-A01:01	0.083	0.071	0.108	0.084	15	HLA-A02:01	0.046	0.008	0.108	0.046	50	HLA-A03:01	0.046	0.002	0.108	0.045	50	HLA-A11:01	0.051	0.003	0.108	0.049	50	HLA-A24:02	0.072	0.01	0.108	0.066	32	HLA-A26:01	0.038	0.003	0.108	0.039	50	0
239	RDIPSRISIYWT	Sequence	HLA-A01:01	0.048	0.008	0.109	0.048	50	HLA-A02:01	0.064	0.019	0.109	0.061	50	HLA-A03:01	0.044	0.006	0.109	0.044	50	HLA-A11:01	0.051	0.01	0.109	0.05	50	HLA-A24:02	0.03	0.023	0.109	0.037	50	HLA-A26:01	0.035	0.005	0.109	0.038	50	0
240	DIPSRISIYWTI	Sequence	HLA-A01:01	0.064	0.012	0.078	0.057	50	HLA-A02:01	0.137	0.034	0.078	0.115	20	HLA-A03:01	0.045	0.001	0.078	0.041	50	HLA-A11:01	0.053	0.003	0.078	0.048	50	HLA-A24:02	0.344	0.12	0.078	0.282	3	HLA-A26:01	0.221	0.019	0.078	0.174	4	0
241	IPSRISIYWTIV	Sequence	HLA-A01:01	0.071	0.017	0.247	0.08	20	HLA-A02:01	0.109	0.088	0.247	0.119	20	HLA-A03:01	0.055	0.002	0.247	0.066	32	HLA-A11:01	0.055	0.003	0.247	0.066	32	HLA-A24:02	0.065	0.02	0.247	0.076	20	HLA-A26:01	0.055	0.004	0.247	0.066	32	0
242	PSRISIYWTIVK	Sequence	HLA-A01:01	0.054	0.008	0.289	0.07	32	HLA-A02:01	0.03	0.004	0.289	0.052	50	HLA-A03:01	0.245	0.063	0.289	0.22	4	HLA-A11:01	0.234	0.075	0.289	0.214	6	HLA-A24:02	0.02	0.003	0.289	0.044	50	HLA-A26:01	0.04	0.004	0.289	0.059	32	0
243	SRISIYWTIVKP	Sequence	HLA-A01:01	0.044	0.007	0.086	0.042	50	HLA-A02:01	0.041	0.024	0.086	0.043	50	HLA-A03:01	0.038	0.004	0.086	0.037	50	HLA-A11:01	0.049	0.027	0.086	0.049	50	HLA-A24:02	0.041	0.015	0.086	0.041	50	HLA-A26:01	0.044	0.014	0.086	0.043	50	0
244	RISIYWTIVKPG	Sequence	HLA-A01:01	0.048	0.012	0.126	0.05	50	HLA-A02:01	0.072	0.022	0.126	0.069	32	HLA-A03:01	0.077	0.037	0.126	0.075	32	HLA-A11:01	0.072	0.021	0.126	0.069	32	HLA-A24:02	0.029	0.006	0.126	0.035	50	HLA-A26:01	0.041	0.007	0.126	0.044	50	0
245	ISIYWTIVKPGD	Sequence	HLA-A01:01	0.05	0.017	0.188	0.059	32	HLA-A02:01	0.057	0.015	0.188	0.063	50	HLA-A03:01	0.054	0.005	0.188	0.06	50	HLA-A11:01	0.064	0.013	0.188	0.068	32	HLA-A24:02	0.021	0.008	0.188	0.036	50	HLA-A26:01	0.042	0.007	0.188	0.051	50	0
246	SIYWTIVKPGDI	Sequence	HLA-A01:01	0.062	0.006	0.225	0.069	32	HLA-A02:01	0.296	0.176	0.225	0.27	7	HLA-A03:01	0.119	0.002	0.225	0.111	15	HLA-A11:01	0.111	0.019	0.225	0.108	15	HLA-A24:02	0.097	0.016	0.225	0.097	15	HLA-A26:01	0.083	0.006	0.225	0.085	15	0
247	IYWTIVKPGDIL	Sequence	HLA-A01:01	0.05	0.006	0.202	0.058	32	HLA-A02:01	0.119	0.036	0.202	0.114	20	HLA-A03:01	0.049	0.001	0.202	0.057	50	HLA-A11:01	0.05	0.003	0.202	0.058	50	HLA-A24:02	0.424	0.458	0.202	0.407	1	HLA-A26:01	0.04	0.004	0.202	0.05	50	1
248	YWTIVKPGDILL	Sequence	HLA-A01:01	0.067	0.006	0.139	0.064	32	HLA-A02:01	0.136	0.079	0.139	0.127	20	HLA-A03:01	0.05	0.001	0.139	0.051	50	HLA-A11:01	0.057	0.003	0.139	0.057	50	HLA-A24:02	0.276	0.183	0.139	0.247	3	HLA-A26:01	0.051	0.005	0.139	0.052	50	0
249	WTIVKPGDILLI	Sequence	HLA-A01:01	0.133	0.03	0.008	0.104	8	HLA-A02:01	0.257	0.093	0.008	0.206	10	HLA-A03:01	0.069	0.002	0.008	0.052	50	HLA-A11:01	0.082	0.013	0.008	0.064	50	HLA-A24:02	0.182	0.023	0.008	0.139	8	HLA-A26:01	0.208	0.182	0.008	0.184	3	0
250	TIVKPGDILLIN	Sequence	HLA-A01:01	0.048	0.031	-0.039	0.037	50	HLA-A02:01	0.045	0.014	-0.039	0.032	50	HLA-A03:01	0.056	0.017	-0.039	0.04	50	HLA-A11:01	0.07	0.025	-0.039	0.052	50	HLA-A24:02	0.018	0.006	-0.039	0.01	50	HLA-A26:01	0.056	0.018	-0.039	0.04	50	0
251	IVKPGDILLINS	Sequence	HLA-A01:01	0.048	0.026	0.075	0.047	50	HLA-A02:01	0.062	0.011	0.075	0.055	50	HLA-A03:01	0.068	0.006	0.075	0.059	50	HLA-A11:01	0.084	0.009	0.075	0.071	32	HLA-A24:02	0.018	0.004	0.075	0.021	50	HLA-A26:01	0.048	0.008	0.075	0.044	50	0
252	VKPGDILLINST	Sequence	HLA-A01:01	0.041	0.006	0.071	0.038	50	HLA-A02:01	0.043	0.009	0.071	0.04	50	HLA-A03:01	0.034	0.001	0.071	0.032	50	HLA-A11:01	0.038	0.003	0.071	0.036	50	HLA-A24:02	0.017	0.012	0.071	0.022	50	HLA-A26:01	0.034	0.006	0.071	0.033	50	0
253	KPGDILLINSTG	Sequence	HLA-A01:01	0.044	0.006	0.085	0.042	50	HLA-A02:01	0.04	0.014	0.085	0.04	50	HLA-A03:01	0.038	0.004	0.085	0.037	50	HLA-A11:01	0.043	0.005	0.085	0.041	50	HLA-A24:02	0.018	0.008	0.085	0.023	50	HLA-A26:01	0.033	0.004	0.085	0.034	50	0
254	PGDILLINSTGN	Sequence	HLA-A01:01	0.048	0.028	0.124	0.052	50	HLA-A02:01	0.026	0.005	0.124	0.032	50	HLA-A03:01	0.032	0.002	0.124	0.036	50	HLA-A11:01	0.037	0.003	0.124	0.04	50	HLA-A24:02	0.007	0.003	0.124	0.018	50	HLA-A26:01	0.028	0.003	0.124	0.034	50	0
255	GDILLINSTGNL	Sequence	HLA-A01:01	0.051	0.004	0.051	0.043	50	HLA-A02:01	0.056	0.016	0.051	0.049	50	HLA-A03:01	0.041	0.001	0.051	0.036	50	HLA-A11:01	0.046	0.003	0.051	0.04	50	HLA-A24:02	0.033	0.007	0.051	0.031	50	HLA-A26:01	0.057	0.008	0.051	0.049	50	0
256	DILLINSTGNLI	Sequence	HLA-A01:01	0.064	0.013	0.019	0.051	50	HLA-A02:01	0.11	0.029	0.019	0.088	32	HLA-A03:01	0.045	0.002	0.019	0.036	50	HLA-A11:01	0.052	0.004	0.019	0.041	50	HLA-A24:02	0.115	0.062	0.019	0.097	15	HLA-A26:01	0.104	0.008	0.019	0.08	15	0
257	ILLINSTGNLIA	Sequence	HLA-A01:01	0.063	0.019	0.113	0.061	32	HLA-A02:01	0.387	0.3	0.113	0.346	5	HLA-A03:01	0.098	0.01	0.113	0.085	20	HLA-A11:01	0.065	0.005	0.113	0.06	50	HLA-A24:02	0.042	0.007	0.113	0.043	50	HLA-A26:01	0.039	0.003	0.113	0.041	50	0
258	LLINSTGNLIAP	Sequence	HLA-A01:01	0.051	0.014	0.05	0.045	50	HLA-A02:01	0.201	0.368	0.05	0.213	9	HLA-A03:01	0.077	0.039	0.05	0.068	32	HLA-A11:01	0.062	0.17	0.05	0.078	32	HLA-A24:02	0.02	0.007	0.05	0.021	50	HLA-A26:01	0.065	0.013	0.05	0.055	32	0
259	LINSTGNLIAPR	Sequence	HLA-A01:01	0.066	0.019	-0.028	0.049	50	HLA-A02:01	0.065	0.022	-0.028	0.049	50	HLA-A03:01	0.295	0.09	-0.028	0.23	4	HLA-A11:01	0.435	0.379	-0.028	0.38	3	HLA-A24:02	0.032	0.009	-0.028	0.022	50	HLA-A26:01	0.086	0.009	-0.028	0.062	32	0
260	INSTGNLIAPRG	Sequence	HLA-A01:01	0.048	0.023	0.086	0.048	50	HLA-A02:01	0.038	0.013	0.086	0.039	50	HLA-A03:01	0.046	0.004	0.086	0.043	50	HLA-A11:01	0.049	0.005	0.086	0.046	50	HLA-A24:02	0.018	0.008	0.086	0.023	50	HLA-A26:01	0.033	0.006	0.086	0.034	50	0
261	NSTGNLIAPRGY	Sequence	HLA-A01:01	0.272	0.066	0.148	0.227	1.5	HLA-A02:01	0.046	0.005	0.148	0.05	50	HLA-A03:01	0.081	0.003	0.148	0.075	32	HLA-A11:01	0.106	0.005	0.148	0.094	20	HLA-A24:02	0.018	0.004	0.148	0.029	50	HLA-A26:01	0.261	0.027	0.148	0.212	3	1
262	STGNLIAPRGYF	Sequence	HLA-A01:01	0.16	0.01	0.116	0.132	5	HLA-A02:01	0.072	0.007	0.116	0.066	32	HLA-A03:01	0.092	0.003	0.116	0.08	20	HLA-A11:01	0.161	0.022	0.116	0.134	15	HLA-A24:02	0.191	0.034	0.116	0.158	6	HLA-A26:01	0.286	0.116	0.116	0.242	2	1
263	TGNLIAPRGYFK	Sequence	HLA-A01:01	0.068	0.011	0.181	0.07	32	HLA-A02:01	0.038	0.005	0.181	0.047	50	HLA-A03:01	0.346	0.047	0.181	0.282	3	HLA-A11:01	0.565	0.065	0.181	0.447	2	HLA-A24:02	0.034	0.011	0.181	0.045	50	HLA-A26:01	0.039	0.003	0.181	0.047	50	1
264	GNLIAPRGYFKI	Sequence	HLA-A01:01	0.052	0.005	0.125	0.052	50	HLA-A02:01	0.071	0.032	0.125	0.07	32	HLA-A03:01	0.052	0.002	0.125	0.051	50	HLA-A11:01	0.065	0.004	0.125	0.061	50	HLA-A24:02	0.156	0.027	0.125	0.132	8	HLA-A26:01	0.036	0.003	0.125	0.04	50	0
265	NLIAPRGYFKIR	Sequence	HLA-A01:01	0.048	0.007	0.105	0.047	50	HLA-A02:01	0.051	0.012	0.105	0.05	50	HLA-A03:01	0.193	0.02	0.105	0.157	7	HLA-A11:01	0.164	0.03	0.105	0.137	15	HLA-A24:02	0.029	0.005	0.105	0.033	50	HLA-A26:01	0.083	0.01	0.105	0.074	20	0
266	LIAPRGYFKIRS	Sequence	HLA-A01:01	0.062	0.053	0.099	0.064	32	HLA-A02:01	0.084	0.028	0.099	0.077	32	HLA-A03:01	0.088	0.01	0.099	0.077	32	HLA-A11:01	0.1	0.01	0.099	0.085	32	HLA-A24:02	0.024	0.01	0.099	0.029	50	HLA-A26:01	0.048	0.008	0.099	0.047	50	0
267	IAPRGYFKIRSG	Sequence	HLA-A01:01	0.042	0.007	0.033	0.036	50	HLA-A02:01	0.043	0.006	0.033	0.036	50	HLA-A03:01	0.041	0.002	0.033	0.034	50	HLA-A11:01	0.046	0.004	0.033	0.038	50	HLA-A24:02	0.051	0.02	0.033	0.044	50	HLA-A26:01	0.039	0.005	0.033	0.033	50	0
268	APRGYFKIRSGK	Sequence	HLA-A01:01	0.049	0.004	0.005	0.037	50	HLA-A02:01	0.029	0.005	0.005	0.023	50	HLA-A03:01	0.138	0.081	0.005	0.116	10	HLA-A11:01	0.095	0.021	0.005	0.074	32	HLA-A24:02	0.011	0.003	0.005	0.009	50	HLA-A26:01	0.052	0.005	0.005	0.04	50	0
269	PRGYFKIRSGKS	Sequence	HLA-A01:01	0.039	0.005	-0.1	0.02	50	HLA-A02:01	0.026	0.004	-0.1	0.01	50	HLA-A03:01	0.032	0.001	-0.1	0.014	50	HLA-A11:01	0.036	0.003	-0.1	0.017	50	HLA-A24:02	0.009	0.003	-0.1	-0.003	50	HLA-A26:01	0.027	0.004	-0.1	0.011	50	0
270	RGYFKIRSGKSS	Sequence	HLA-A01:01	0.042	0.004	-0.213	0.01	50	HLA-A02:01	0.042	0.006	-0.213	0.011	50	HLA-A03:01	0.088	0.011	-0.213	0.046	50	HLA-A11:01	0.059	0.005	-0.213	0.023	50	HLA-A24:02	0.018	0.003	-0.213	-0.007	50	HLA-A26:01	0.032	0.003	-0.213	0.003	50	0
271	GYFKIRSGKSSI	Sequence	HLA-A01:01	0.045	0.004	-0.367	-0.003	50	HLA-A02:01	0.072	0.026	-0.367	0.021	50	HLA-A03:01	0.059	0.002	-0.367	0.007	50	HLA-A11:01	0.059	0.003	-0.367	0.007	50	HLA-A24:02	0.351	0.339	-0.367	0.277	3	HLA-A26:01	0.04	0.003	-0.367	-0.007	50	0
272	YFKIRSGKSSIM	Sequence	HLA-A01:01	0.065	0.008	-0.185	0.031	50	HLA-A02:01	0.063	0.01	-0.185	0.03	50	HLA-A03:01	0.059	0.001	-0.185	0.025	50	HLA-A11:01	0.051	0.002	-0.185	0.02	50	HLA-A24:02	0.199	0.027	-0.185	0.133	8	HLA-A26:01	0.132	0.022	-0.185	0.083	15	0
273	FKIRSGKSSIMR	Sequence	HLA-A01:01	0.042	0.009	-0.26	0.007	50	HLA-A02:01	0.041	0.013	-0.26	0.006	50	HLA-A03:01	0.062	0.003	-0.26	0.02	50	HLA-A11:01	0.071	0.019	-0.26	0.03	50	HLA-A24:02	0.019	0.006	-0.26	-0.011	50	HLA-A26:01	0.049	0.006	-0.26	0.011	50	0
274	KIRSGKSSIMRS	Sequence	HLA-A01:01	0.044	0.01	-0.356	-0.001	50	HLA-A02:01	0.052	0.011	-0.356	0.005	50	HLA-A03:01	0.152	0.134	-0.356	0.098	15	HLA-A11:01	0.086	0.006	-0.356	0.029	50	HLA-A24:02	0.018	0.003	-0.356	-0.022	50	HLA-A26:01	0.04	0.012	-0.356	-0.004	50	0
275	IRSGKSSIMRSD	Sequence	HLA-A01:01	0.041	0.007	-0.395	-0.008	50	HLA-A02:01	0.03	0.009	-0.395	-0.016	50	HLA-A03:01	0.037	0.004	-0.395	-0.011	50	HLA-A11:01	0.038	0.004	-0.395	-0.011	50	HLA-A24:02	0.011	0.005	-0.395	-0.031	50	HLA-A26:01	0.03	0.005	-0.395	-0.017	50	0
276	RSGKSSIMRSDA	Sequence	HLA-A01:01	0.069	0.01	-0.427	0.01	50	HLA-A02:01	0.054	0.009	-0.427	-0.001	50	HLA-A03:01	0.076	0.017	-0.427	0.016	50	HLA-A11:01	0.076	0.015	-0.427	0.016	50	HLA-A24:02	0.022	0.004	-0.427	-0.026	50	HLA-A26:01	0.035	0.003	-0.427	-0.016	50	0
277	SGKSSIMRSDAP	Sequence	HLA-A01:01	0.041	0.007	-0.357	-0.004	50	HLA-A02:01	0.027	0.005	-0.357	-0.015	50	HLA-A03:01	0.043	0.003	-0.357	-0.003	50	HLA-A11:01	0.046	0.01	-0.357	0	50	HLA-A24:02	0.013	0.004	-0.357	-0.025	50	HLA-A26:01	0.033	0.008	-0.357	-0.01	50	0
278	GKSSIMRSDAPI	Sequence	HLA-A01:01	0.046	0.006	-0.208	0.014	50	HLA-A02:01	0.067	0.044	-0.208	0.036	50	HLA-A03:01	0.044	0.002	-0.208	0.012	50	HLA-A11:01	0.047	0.004	-0.208	0.015	50	HLA-A24:02	0.033	0.007	-0.208	0.005	50	HLA-A26:01	0.043	0.006	-0.208	0.012	50	0
279	KSSIMRSDAPIG	Sequence	HLA-A01:01	0.052	0.012	-0.02	0.038	50	HLA-A02:01	0.041	0.006	-0.02	0.029	50	HLA-A03:01	0.065	0.005	-0.02	0.047	50	HLA-A11:01	0.067	0.009	-0.02	0.049	50	HLA-A24:02	0.022	0.005	-0.02	0.015	50	HLA-A26:01	0.029	0.004	-0.02	0.02	50	0
280	SSIMRSDAPIGK	Sequence	HLA-A01:01	0.083	0.009	-0.036	0.059	32	HLA-A02:01	0.049	0.006	-0.036	0.034	50	HLA-A03:01	0.434	0.1	-0.036	0.334	2	HLA-A11:01	0.717	0.681	-0.036	0.636	0.5	HLA-A24:02	0.024	0.004	-0.036	0.015	50	HLA-A26:01	0.07	0.005	-0.036	0.049	50	2
281	SIMRSDAPIGKC	Sequence	HLA-A01:01	0.053	0.006	-0.121	0.028	50	HLA-A02:01	0.106	0.061	-0.121	0.076	32	HLA-A03:01	0.076	0.004	-0.121	0.045	50	HLA-A11:01	0.085	0.034	-0.121	0.056	50	HLA-A24:02	0.024	0.009	-0.121	0.007	50	HLA-A26:01	0.08	0.026	-0.121	0.051	50	0
282	IMRSDAPIGKCK	Sequence	HLA-A01:01	0.05	0.008	-0.17	0.021	50	HLA-A02:01	0.041	0.008	-0.17	0.015	50	HLA-A03:01	0.498	0.271	-0.17	0.395	1.5	HLA-A11:01	0.247	0.015	-0.17	0.168	8	HLA-A24:02	0.039	0.004	-0.17	0.013	50	HLA-A26:01	0.042	0.004	-0.17	0.015	50	1
283	MRSDAPIGKCKS	Sequence	HLA-A01:01	0.051	0.007	-0.178	0.021	50	HLA-A02:01	0.036	0.01	-0.178	0.01	50	HLA-A03:01	0.04	0.003	-0.178	0.012	50	HLA-A11:01	0.041	0.005	-0.178	0.013	50	HLA-A24:02	0.011	0.005	-0.178	-0.009	50	HLA-A26:01	0.034	0.004	-0.178	0.008	50	0
284	RSDAPIGKCKSE	Sequence	HLA-A01:01	0.062	0.022	-0.208	0.029	50	HLA-A02:01	0.034	0.006	-0.208	0.005	50	HLA-A03:01	0.058	0.032	-0.208	0.027	50	HLA-A11:01	0.069	0.028	-0.208	0.035	50	HLA-A24:02	0.013	0.003	-0.208	-0.011	50	HLA-A26:01	0.036	0.005	-0.208	0.007	50	0
285	SDAPIGKCKSEC	Sequence	HLA-A01:01	0.046	0.009	-0.16	0.019	50	HLA-A02:01	0.03	0.013	-0.16	0.008	50	HLA-A03:01	0.038	0.003	-0.16	0.013	50	HLA-A11:01	0.04	0.004	-0.16	0.014	50	HLA-A24:02	0.017	0.01	-0.16	-0.002	50	HLA-A26:01	0.036	0.007	-0.16	0.012	50	0
286	DAPIGKCKSECI	Sequence	HLA-A01:01	0.049	0.009	-0.134	0.024	50	HLA-A02:01	0.037	0.006	-0.134	0.015	50	HLA-A03:01	0.033	0.001	-0.134	0.011	50	HLA-A11:01	0.037	0.003	-0.134	0.014	50	HLA-A24:02	0.049	0.013	-0.134	0.025	50	HLA-A26:01	0.059	0.004	-0.134	0.031	50	0
287	APIGKCKSECIT	Sequence	HLA-A01:01	0.043	0.005	-0.179	0.015	50	HLA-A02:01	0.041	0.019	-0.179	0.015	50	HLA-A03:01	0.035	0.002	-0.179	0.008	50	HLA-A11:01	0.039	0.007	-0.179	0.012	50	HLA-A24:02	0.009	0.004	-0.179	-0.011	50	HLA-A26:01	0.041	0.006	-0.179	0.013	50	0
288	PIGKCKSECITP	Sequence	HLA-A01:01	0.04	0.009	-0.27	0.004	50	HLA-A02:01	0.028	0.025	-0.27	-0.002	50	HLA-A03:01	0.037	0.011	-0.27	0.002	50	HLA-A11:01	0.04	0.057	-0.27	0.012	50	HLA-A24:02	0.016	0.004	-0.27	-0.015	50	HLA-A26:01	0.029	0.006	-0.27	-0.005	50	0
289	IGKCKSECITPN	Sequence	HLA-A01:01	0.04	0.009	-0.232	0.008	50	HLA-A02:01	0.032	0.007	-0.232	0.002	50	HLA-A03:01	0.041	0.005	-0.232	0.008	50	HLA-A11:01	0.044	0.007	-0.232	0.01	50	HLA-A24:02	0.014	0.004	-0.232	-0.012	50	HLA-A26:01	0.033	0.009	-0.232	0.003	50	0
290	GKCKSECITPNG	Sequence	HLA-A01:01	0.038	0.007	-0.218	0.007	50	HLA-A02:01	0.032	0.013	-0.218	0.004	50	HLA-A03:01	0.033	0.006	-0.218	0.004	50	HLA-A11:01	0.041	0.008	-0.218	0.01	50	HLA-A24:02	0.007	0.004	-0.218	-0.016	50	HLA-A26:01	0.029	0.006	-0.218	0.001	50	0
291	KCKSECITPNGS	Sequence	HLA-A01:01	0.041	0.006	-0.085	0.023	50	HLA-A02:01	0.03	0.008	-0.085	0.015	50	HLA-A03:01	0.037	0.022	-0.085	0.022	50	HLA-A11:01	0.039	0.011	-0.085	0.022	50	HLA-A24:02	0.013	0.004	-0.085	0.002	50	HLA-A26:01	0.025	0.005	-0.085	0.011	50	0
292	CKSECITPNGSI	Sequence	HLA-A01:01	0.05	0.005	0.006	0.038	50	HLA-A02:01	0.072	0.042	0.006	0.061	50	HLA-A03:01	0.045	0.002	0.006	0.034	50	HLA-A11:01	0.044	0.004	0.006	0.034	50	HLA-A24:02	0.049	0.016	0.006	0.039	50	HLA-A26:01	0.046	0.009	0.006	0.036	50	0
293	KSECITPNGSIP	Sequence	HLA-A01:01	0.057	0.037	0.072	0.055	50	HLA-A02:01	0.038	0.009	0.072	0.037	50	HLA-A03:01	0.053	0.065	0.072	0.057	50	HLA-A11:01	0.056	0.109	0.072	0.066	32	HLA-A24:02	0.017	0.005	0.072	0.021	50	HLA-A26:01	0.031	0.004	0.072	0.031	50	0
294	SECITPNGSIPN	Sequence	HLA-A01:01	0.042	0.006	0.117	0.044	50	HLA-A02:01	0.03	0.008	0.117	0.035	50	HLA-A03:01	0.036	0.02	0.117	0.042	50	HLA-A11:01	0.042	0.172	0.117	0.07	32	HLA-A24:02	0.011	0.004	0.117	0.02	50	HLA-A26:01	0.032	0.003	0.117	0.036	50	0
295	ECITPNGSIPND	Sequence	HLA-A01:01	0.04	0.007	0.064	0.037	50	HLA-A02:01	0.027	0.007	0.064	0.028	50	HLA-A03:01	0.028	0.003	0.064	0.028	50	HLA-A11:01	0.037	0.007	0.064	0.035	50	HLA-A24:02	0.009	0.006	0.064	0.014	50	HLA-A26:01	0.04	0.179	0.064	0.065	32	0
296	CITPNGSIPNDK	Sequence	HLA-A01:01	0.072	0.018	-0.001	0.056	50	HLA-A02:01	0.033	0.005	-0.001	0.025	50	HLA-A03:01	0.293	0.087	-0.001	0.231	4	HLA-A11:01	0.382	0.496	-0.001	0.362	3	HLA-A24:02	0.032	0.005	-0.001	0.024	50	HLA-A26:01	0.046	0.004	-0.001	0.035	50	0
297	ITPNGSIPNDKP	Sequence	HLA-A01:01	0.048	0.066	-0.105	0.036	50	HLA-A02:01	0.039	0.013	-0.105	0.02	50	HLA-A03:01	0.045	0.009	-0.105	0.024	50	HLA-A11:01	0.051	0.151	-0.105	0.051	50	HLA-A24:02	0.026	0.007	-0.105	0.01	50	HLA-A26:01	0.042	0.008	-0.105	0.022	50	0
298	TPNGSIPNDKPF	Sequence	HLA-A01:01	0.053	0.006	-0.142	0.026	50	HLA-A02:01	0.046	0.006	-0.142	0.021	50	HLA-A03:01	0.044	0.001	-0.142	0.019	50	HLA-A11:01	0.049	0.003	-0.142	0.023	50	HLA-A24:02	0.053	0.034	-0.142	0.03	50	HLA-A26:01	0.104	0.01	-0.142	0.064	32	0
299	PNGSIPNDKPFQ	Sequence	HLA-A01:01	0.042	0.008	-0.091	0.023	50	HLA-A02:01	0.024	0.005	-0.091	0.009	50	HLA-A03:01	0.034	0.004	-0.091	0.017	50	HLA-A11:01	0.039	0.006	-0.091	0.021	50	HLA-A24:02	0.012	0.005	-0.091	0.001	50	HLA-A26:01	0.03	0.005	-0.091	0.014	50	0
300	NGSIPNDKPFQN	Sequence	HLA-A01:01	0.045	0.011	-0.029	0.032	50	HLA-A02:01	0.029	0.005	-0.029	0.019	50	HLA-A03:01	0.036	0.002	-0.029	0.024	50	HLA-A11:01	0.043	0.007	-0.029	0.03	50	HLA-A24:02	0.012	0.008	-0.029	0.007	50	HLA-A26:01	0.027	0.003	-0.029	0.018	50	0
301	GSIPNDKPFQNV	Sequence	HLA-A01:01	0.074	0.014	-0.075	0.049	50	HLA-A02:01	0.146	0.035	-0.075	0.106	20	HLA-A03:01	0.067	0.002	-0.075	0.042	50	HLA-A11:01	0.1	0.005	-0.075	0.067	32	HLA-A24:02	0.058	0.006	-0.075	0.036	50	HLA-A26:01	0.073	0.005	-0.075	0.047	50	0
302	SIPNDKPFQNVN	Sequence	HLA-A01:01	0.045	0.009	-0.09	0.026	50	HLA-A02:01	0.033	0.01	-0.09	0.017	50	HLA-A03:01	0.044	0.003	-0.09	0.024	50	HLA-A11:01	0.053	0.015	-0.09	0.033	50	HLA-A24:02	0.018	0.007	-0.09	0.005	50	HLA-A26:01	0.044	0.006	-0.09	0.025	50	0
303	IPNDKPFQNVNR	Sequence	HLA-A01:01	0.057	0.011	-0.108	0.033	50	HLA-A02:01	0.04	0.008	-0.108	0.02	50	HLA-A03:01	0.073	0.011	-0.108	0.045	50	HLA-A11:01	0.096	0.05	-0.108	0.068	32	HLA-A24:02	0.019	0.008	-0.108	0.005	50	HLA-A26:01	0.042	0.003	-0.108	0.021	50	0
304	PNDKPFQNVNRI	Sequence	HLA-A01:01	0.072	0.032	-0.139	0.044	50	HLA-A02:01	0.031	0.008	-0.139	0.01	50	HLA-A03:01	0.037	0.002	-0.139	0.014	50	HLA-A11:01	0.043	0.003	-0.139	0.018	50	HLA-A24:02	0.044	0.009	-0.139	0.02	50	HLA-A26:01	0.036	0.005	-0.139	0.014	50	0
305	NDKPFQNVNRIT	Sequence	HLA-A01:01	0.046	0.007	0.048	0.04	50	HLA-A02:01	0.033	0.005	0.048	0.03	50	HLA-A03:01	0.035	0.002	0.048	0.031	50	HLA-A11:01	0.038	0.003	0.048	0.033	50	HLA-A24:02	0.011	0.005	0.048	0.014	50	HLA-A26:01	0.034	0.005	0.048	0.031	50	0
306	DKPFQNVNRITY	Sequence	HLA-A01:01	0.054	0.05	0.15	0.063	32	HLA-A02:01	0.028	0.004	0.15	0.036	50	HLA-A03:01	0.037	0.001	0.15	0.043	50	HLA-A11:01	0.04	0.003	0.15	0.045	50	HLA-A24:02	0.015	0.005	0.15	0.027	50	HLA-A26:01	0.088	0.011	0.15	0.082	15	0
307	KPFQNVNRITYG	Sequence	HLA-A01:01	0.045	0.006	0.058	0.04	50	HLA-A02:01	0.045	0.014	0.058	0.041	50	HLA-A03:01	0.049	0.037	0.058	0.048	50	HLA-A11:01	0.052	0.014	0.058	0.047	50	HLA-A24:02	0.018	0.015	0.058	0.022	50	HLA-A26:01	0.038	0.005	0.058	0.035	50	0
308	PFQNVNRITYGA	Sequence	HLA-A01:01	0.052	0.006	0.093	0.049	50	HLA-A02:01	0.045	0.012	0.093	0.045	50	HLA-A03:01	0.039	0.001	0.093	0.038	50	HLA-A11:01	0.047	0.003	0.093	0.045	50	HLA-A24:02	0.067	0.026	0.093	0.063	32	HLA-A26:01	0.034	0.005	0.093	0.035	50	0
309	FQNVNRITYGAC	Sequence	HLA-A01:01	0.053	0.005	0.165	0.057	50	HLA-A02:01	0.087	0.05	0.165	0.089	32	HLA-A03:01	0.048	0.002	0.165	0.052	50	HLA-A11:01	0.046	0.004	0.165	0.051	50	HLA-A24:02	0.022	0.006	0.165	0.034	50	HLA-A26:01	0.048	0.003	0.165	0.053	50	0
310	QNVNRITYGACP	Sequence	HLA-A01:01	0.042	0.009	0.132	0.046	50	HLA-A02:01	0.032	0.011	0.132	0.039	50	HLA-A03:01	0.04	0.009	0.132	0.044	50	HLA-A11:01	0.045	0.061	0.132	0.056	50	HLA-A24:02	0.011	0.007	0.132	0.022	50	HLA-A26:01	0.048	0.097	0.132	0.064	32	0
311	NVNRITYGACPR	Sequence	HLA-A01:01	0.07	0.013	0.141	0.068	32	HLA-A02:01	0.054	0.014	0.141	0.056	50	HLA-A03:01	0.178	0.083	0.141	0.159	6	HLA-A11:01	0.399	0.282	0.141	0.354	3	HLA-A24:02	0.029	0.01	0.141	0.037	50	HLA-A26:01	0.1	0.012	0.141	0.09	15	0
312	VNRITYGACPRY	Sequence	HLA-A01:01	0.075	0.056	0.177	0.082	15	HLA-A02:01	0.034	0.005	0.177	0.044	50	HLA-A03:01	0.086	0.003	0.177	0.082	20	HLA-A11:01	0.07	0.003	0.177	0.07	32	HLA-A24:02	0.029	0.005	0.177	0.04	50	HLA-A26:01	0.087	0.023	0.177	0.086	15	0
313	NRITYGACPRYV	Sequence	HLA-A01:01	0.06	0.011	0.106	0.057	50	HLA-A02:01	0.087	0.051	0.106	0.083	32	HLA-A03:01	0.04	0.002	0.106	0.041	50	HLA-A11:01	0.047	0.003	0.106	0.046	50	HLA-A24:02	0.032	0.014	0.106	0.037	50	HLA-A26:01	0.054	0.013	0.106	0.053	50	0
314	RITYGACPRYVK	Sequence	HLA-A01:01	0.057	0.006	0.063	0.049	50	HLA-A02:01	0.043	0.009	0.063	0.04	50	HLA-A03:01	0.512	0.334	0.063	0.439	0.8	HLA-A11:01	0.588	0.703	0.063	0.554	1	HLA-A24:02	0.038	0.005	0.063	0.035	50	HLA-A26:01	0.041	0.003	0.063	0.037	50	2
315	ITYGACPRYVKQ	Sequence	HLA-A01:01	0.056	0.017	-0.039	0.04	50	HLA-A02:01	0.057	0.033	-0.039	0.044	50	HLA-A03:01	0.128	0.238	-0.039	0.129	9	HLA-A11:01	0.123	0.123	-0.039	0.107	15	HLA-A24:02	0.044	0.009	-0.039	0.03	50	HLA-A26:01	0.071	0.026	-0.039	0.053	50	0
316	TYGACPRYVKQS	Sequence	HLA-A01:01	0.041	0.006	-0.133	0.018	50	HLA-A02:01	0.033	0.005	-0.133	0.012	50	HLA-A03:01	0.038	0.002	-0.133	0.015	50	HLA-A11:01	0.045	0.003	-0.133	0.02	50	HLA-A24:02	0.126	0.048	-0.133	0.088	15	HLA-A26:01	0.026	0.005	-0.133	0.007	50	0
317	YGACPRYVKQST	Sequence	HLA-A01:01	0.051	0.006	-0.247	0.014	50	HLA-A02:01	0.056	0.01	-0.247	0.018	50	HLA-A03:01	0.043	0.001	-0.247	0.007	50	HLA-A11:01	0.049	0.004	-0.247	0.012	50	HLA-A24:02	0.021	0.007	-0.247	-0.008	50	HLA-A26:01	0.035	0.006	-0.247	0.002	50	0
318	GACPRYVKQSTL	Sequence	HLA-A01:01	0.056	0.005	-0.196	0.023	50	HLA-A02:01	0.08	0.019	-0.196	0.043	50	HLA-A03:01	0.058	0.003	-0.196	0.024	50	HLA-A11:01	0.065	0.005	-0.196	0.029	50	HLA-A24:02	0.059	0.02	-0.196	0.027	50	HLA-A26:01	0.05	0.005	-0.196	0.018	50	0
319	ACPRYVKQSTLK	Sequence	HLA-A01:01	0.044	0.01	-0.15	0.019	50	HLA-A02:01	0.03	0.006	-0.15	0.008	50	HLA-A03:01	0.154	0.084	-0.15	0.112	15	HLA-A11:01	0.162	0.554	-0.15	0.194	7	HLA-A24:02	0.038	0.009	-0.15	0.015	50	HLA-A26:01	0.037	0.006	-0.15	0.013	50	0
320	CPRYVKQSTLKL	Sequence	HLA-A01:01	0.058	0.006	-0.276	0.016	50	HLA-A02:01	0.041	0.007	-0.276	0.004	50	HLA-A03:01	0.054	0.001	-0.276	0.013	50	HLA-A11:01	0.047	0.002	-0.276	0.007	50	HLA-A24:02	0.036	0.006	-0.276	0	50	HLA-A26:01	0.057	0.005	-0.276	0.015	50	0
321	PRYVKQSTLKLA	Sequence	HLA-A01:01	0.045	0.006	-0.351	-0.001	50	HLA-A02:01	0.032	0.009	-0.351	-0.01	50	HLA-A03:01	0.041	0.003	-0.351	-0.004	50	HLA-A11:01	0.04	0.003	-0.351	-0.005	50	HLA-A24:02	0.013	0.004	-0.351	-0.025	50	HLA-A26:01	0.032	0.004	-0.351	-0.011	50	0
322	RYVKQSTLKLAT	Sequence	HLA-A01:01	0.043	0.006	-0.396	-0.007	50	HLA-A02:01	0.046	0.01	-0.396	-0.004	50	HLA-A03:01	0.053	0.004	-0.396	0	50	HLA-A11:01	0.049	0.004	-0.396	-0.003	50	HLA-A24:02	0.138	0.127	-0.396	0.083	20	HLA-A26:01	0.035	0.006	-0.396	-0.013	50	0
323	YVKQSTLKLATG	Sequence	HLA-A01:01	0.053	0.025	-0.317	0.012	50	HLA-A02:01	0.057	0.027	-0.317	0.015	50	HLA-A03:01	0.052	0.007	-0.317	0.008	50	HLA-A11:01	0.057	0.014	-0.317	0.013	50	HLA-A24:02	0.037	0.009	-0.317	-0.003	50	HLA-A26:01	0.09	0.068	-0.317	0.046	50	0
324	VKQSTLKLATGM	Sequence	HLA-A01:01	0.048	0.007	-0.201	0.017	50	HLA-A02:01	0.043	0.009	-0.201	0.013	50	HLA-A03:01	0.043	0.002	-0.201	0.012	50	HLA-A11:01	0.043	0.003	-0.201	0.012	50	HLA-A24:02	0.026	0.008	-0.201	0	50	HLA-A26:01	0.046	0.01	-0.201	0.016	50	0
325	KQSTLKLATGMR	Sequence	HLA-A01:01	0.048	0.007	-0.166	0.02	50	HLA-A02:01	0.054	0.009	-0.166	0.025	50	HLA-A03:01	0.253	0.091	-0.166	0.185	5	HLA-A11:01	0.279	0.119	-0.166	0.209	6	HLA-A24:02	0.038	0.006	-0.166	0.012	50	HLA-A26:01	0.043	0.004	-0.166	0.016	50	0
326	QSTLKLATGMRN	Sequence	HLA-A01:01	0.057	0.026	-0.166	0.03	50	HLA-A02:01	0.032	0.007	-0.166	0.008	50	HLA-A03:01	0.046	0.015	-0.166	0.02	50	HLA-A11:01	0.054	0.018	-0.166	0.026	50	HLA-A24:02	0.013	0.004	-0.166	-0.006	50	HLA-A26:01	0.038	0.012	-0.166	0.013	50	0
327	STLKLATGMRNV	Sequence	HLA-A01:01	0.089	0.01	-0.198	0.048	50	HLA-A02:01	0.295	0.094	-0.198	0.214	9	HLA-A03:01	0.091	0.003	-0.198	0.048	50	HLA-A11:01	0.135	0.012	-0.198	0.082	32	HLA-A24:02	0.056	0.01	-0.198	0.023	50	HLA-A26:01	0.115	0.016	-0.198	0.068	32	0
328	TLKLATGMRNVP	Sequence	HLA-A01:01	0.045	0.005	-0.054	0.029	50	HLA-A02:01	0.036	0.012	-0.054	0.023	50	HLA-A03:01	0.055	0.009	-0.054	0.037	50	HLA-A11:01	0.048	0.012	-0.054	0.032	50	HLA-A24:02	0.018	0.004	-0.054	0.009	50	HLA-A26:01	0.05	0.004	-0.054	0.032	50	0
329	LKLATGMRNVPE	Sequence	HLA-A01:01	0.041	0.006	0.028	0.034	50	HLA-A02:01	0.034	0.014	0.028	0.03	50	HLA-A03:01	0.04	0.012	0.028	0.034	50	HLA-A11:01	0.043	0.016	0.028	0.037	50	HLA-A24:02	0.011	0.009	0.028	0.012	50	HLA-A26:01	0.034	0.005	0.028	0.029	50	0
330	KLATGMRNVPEK	Sequence	HLA-A01:01	0.056	0.009	0.067	0.05	50	HLA-A02:01	0.126	0.059	0.067	0.109	20	HLA-A03:01	0.674	0.855	0.067	0.642	0.07	HLA-A11:01	0.577	0.479	0.067	0.51	1.5	HLA-A24:02	0.042	0.008	0.067	0.039	50	HLA-A26:01	0.048	0.009	0.067	0.044	50	2
331	LATGMRNVPEKQ	Sequence	HLA-A01:01	0.048	0.017	-0.088	0.029	50	HLA-A02:01	0.028	0.006	-0.088	0.013	50	HLA-A03:01	0.04	0.005	-0.088	0.022	50	HLA-A11:01	0.046	0.033	-0.088	0.031	50	HLA-A24:02	0.013	0.006	-0.088	0.002	50	HLA-A26:01	0.036	0.005	-0.088	0.019	50	0
[truncated: 783 more rows]

## Sheet: HAm-Vic
HLA-A
[truncated: 1,153 more rows]

## Sheet: HAm-Yam
HLA-A
[truncated: 1,150 more rows]

## Sheet: Victoria2019
HLA-A
[truncated: 1,114 more rows]

## Sheet: Cambodia2020
HLA-A
[truncated: 1,115 more rows]

## Sheet: Guangdong-Maonan2019
HLA-A
[truncated: 1,114 more rows]

## Sheet: Hong Kong2019
	HLA-A
[truncated: 1,115 more rows]

## Sheet: Brisbane2018
HLA-A
[truncated: 1,115 more rows]

## Sheet: Kansas2017
HLA-A
[truncated: 1,116 more rows]

[truncated: 3 more sheets: Washington2019, Phuket2013, Colorado2017]
