# Supplementary material for: Strategies targeting hemagglutinin cocktail as a potential universal influenza vaccine
Source: Front Microbiol. 2022 Sep 29;13:1014122. doi: 10.3389/fmicb.2022.1014122 (PMC9558277; doi:10.3389/fmicb.2022.1014122)
Supplement: Supplementary file 1 [file Data_Sheet_1.ZIP › 9.9-new-Supplementary Materials/Supplementary Material 1-3D structure model/robetta_models_A-California-4109-2014-H3N2-HA.pdb]

REMARK ID 406417 MODEL 1 A-California-4109-2014-H3N2-HA
PFRMAT TS
TARGET A-California-4109-2014-H3N2-HA
AUTHOR BAKER-ROBETTA
METHOD    ROSETTA provides both ab initio and
METHOD    comparative models of protein domains.
METHOD    Comparative models are built from structures
METHOD    detected and aligned by HHSEARCH, SPARKS, and
METHOD    Raptor. Loop regions are assembled from fragments and 
METHOD    optimized to fit the aligned template structures.
METHOD    De novo models are built using the Rosetta de
METHOD    novo protocol.  The procedure is fully automated.
MODEL     1
PARENT N/A
REMARK PARENT    N/A
REMARK PARSRC    RoseTTAFold
REMARK SCORE     0.00
ATOM      1  N   MET A   1       0.537  -1.194  -2.111  1.00  7.05           N  
ATOM      2  CA  MET A   1       1.853  -0.635  -1.830  1.00  7.05           C  
ATOM      3  C   MET A   1       1.761   0.851  -1.483  1.00  7.05           C  
ATOM      4  O   MET A   1       1.306   1.670  -2.292  1.00  7.05           O  
ATOM      5  CB  MET A   1       2.788  -0.851  -3.024  1.00  7.05           C  
ATOM      6  CG  MET A   1       4.216  -0.346  -2.802  1.00  7.05           C  
ATOM      7  SD  MET A   1       5.317  -0.624  -4.214  1.00  7.05           S  
ATOM      8  CE  MET A   1       5.507  -2.406  -4.190  1.00  7.05           C  
ATOM      9 1H   MET A   1       0.635  -2.153  -2.407  1.00  7.05           H  
ATOM     10 2H   MET A   1      -0.030  -1.159  -1.275  1.00  7.05           H  
ATOM     11 3H   MET A   1       0.091  -0.661  -2.842  1.00  7.05           H  
ATOM     12  HA  MET A   1       2.267  -1.151  -0.964  1.00  7.05           H  
ATOM     13 1HB  MET A   1       2.843  -1.915  -3.257  1.00  7.05           H  
ATOM     14 2HB  MET A   1       2.380  -0.350  -3.899  1.00  7.05           H  
ATOM     15 1HG  MET A   1       4.181   0.712  -2.609  1.00  7.05           H  
ATOM     16 2HG  MET A   1       4.645  -0.836  -1.930  1.00  7.05           H  
ATOM     17 1HE  MET A   1       6.159  -2.714  -5.009  1.00  7.05           H  
ATOM     18 2HE  MET A   1       5.948  -2.712  -3.241  1.00  7.05           H  
ATOM     19 3HE  MET A   1       4.532  -2.881  -4.307  1.00  7.05           H  
ATOM     20  N   LYS A   2       2.245   1.201  -0.290  1.00  7.00           N  
ATOM     21  CA  LYS A   2       2.220   2.581   0.205  1.00  7.00           C  
ATOM     22  C   LYS A   2       2.893   3.583  -0.730  1.00  7.00           C  
ATOM     23  O   LYS A   2       2.412   4.700  -0.897  1.00  7.00           O  
ATOM     24  CB  LYS A   2       2.862   2.661   1.586  1.00  7.00           C  
ATOM     25  CG  LYS A   2       2.794   4.044   2.207  1.00  7.00           C  
ATOM     26  CD  LYS A   2       3.342   4.054   3.628  1.00  7.00           C  
ATOM     27  CE  LYS A   2       3.280   5.455   4.231  1.00  7.00           C  
ATOM     28  NZ  LYS A   2       3.821   5.490   5.621  1.00  7.00           N  
ATOM     29  H   LYS A   2       2.621   0.486   0.320  1.00  7.00           H  
ATOM     30  HA  LYS A   2       1.181   2.888   0.303  1.00  7.00           H  
ATOM     31 1HB  LYS A   2       2.373   1.960   2.259  1.00  7.00           H  
ATOM     32 2HB  LYS A   2       3.912   2.379   1.518  1.00  7.00           H  
ATOM     33 1HG  LYS A   2       3.371   4.741   1.597  1.00  7.00           H  
ATOM     34 2HG  LYS A   2       1.755   4.383   2.227  1.00  7.00           H  
ATOM     35 1HD  LYS A   2       2.744   3.380   4.246  1.00  7.00           H  
ATOM     36 2HD  LYS A   2       4.374   3.707   3.627  1.00  7.00           H  
ATOM     37 1HE  LYS A   2       3.855   6.137   3.608  1.00  7.00           H  
ATOM     38 2HE  LYS A   2       2.238   5.788   4.250  1.00  7.00           H  
ATOM     39 1HZ  LYS A   2       3.757   6.431   5.985  1.00  7.00           H  
ATOM     40 2HZ  LYS A   2       3.279   4.870   6.207  1.00  7.00           H  
ATOM     41 3HZ  LYS A   2       4.787   5.195   5.620  1.00  7.00           H  
ATOM     42  N   THR A   3       4.001   3.188  -1.349  1.00  6.92           N  
ATOM     43  CA  THR A   3       4.713   4.088  -2.249  1.00  6.92           C  
ATOM     44  C   THR A   3       3.856   4.517  -3.425  1.00  6.92           C  
ATOM     45  O   THR A   3       3.843   5.691  -3.802  1.00  6.92           O  
ATOM     46  CB  THR A   3       5.983   3.432  -2.817  1.00  6.92           C  
ATOM     47  OG1 THR A   3       6.900   3.135  -1.752  1.00  6.92           O  
ATOM     48  CG2 THR A   3       6.631   4.354  -3.831  1.00  6.92           C  
ATOM     49  H   THR A   3       4.356   2.262  -1.181  1.00  6.92           H  
ATOM     50  HA  THR A   3       4.996   4.979  -1.692  1.00  6.92           H  
ATOM     51  HB  THR A   3       5.716   2.503  -3.317  1.00  6.92           H  
ATOM     52  HG1 THR A   3       7.709   2.768  -2.122  1.00  6.92           H  
ATOM     53 1HG2 THR A   3       7.522   3.878  -4.240  1.00  6.92           H  
ATOM     54 2HG2 THR A   3       5.926   4.553  -4.637  1.00  6.92           H  
ATOM     55 3HG2 THR A   3       6.908   5.291  -3.352  1.00  6.92           H  
ATOM     56  N   ILE A   4       3.131   3.575  -4.008  1.00  6.84           N  
ATOM     57  CA  ILE A   4       2.373   3.874  -5.203  1.00  6.84           C  
ATOM     58  C   ILE A   4       1.204   4.744  -4.829  1.00  6.84           C  
ATOM     59  O   ILE A   4       0.874   5.706  -5.531  1.00  6.84           O  
ATOM     60  CB  ILE A   4       1.840   2.603  -5.854  1.00  6.84           C  
ATOM     61  CG1 ILE A   4       2.992   1.704  -6.186  1.00  6.84           C  
ATOM     62  CG2 ILE A   4       1.034   2.953  -7.097  1.00  6.84           C  
ATOM     63  CD1 ILE A   4       4.041   2.294  -7.051  1.00  6.84           C  
ATOM     64  H   ILE A   4       3.129   2.639  -3.627  1.00  6.84           H  
ATOM     65  HA  ILE A   4       3.006   4.412  -5.905  1.00  6.84           H  
ATOM     66  HB  ILE A   4       1.208   2.068  -5.145  1.00  6.84           H  
ATOM     67 1HG1 ILE A   4       3.452   1.402  -5.259  1.00  6.84           H  
ATOM     68 2HG1 ILE A   4       2.590   0.828  -6.679  1.00  6.84           H  
ATOM     69 1HG2 ILE A   4       0.672   2.060  -7.554  1.00  6.84           H  
ATOM     70 2HG2 ILE A   4       0.191   3.588  -6.822  1.00  6.84           H  
ATOM     71 3HG2 ILE A   4       1.666   3.479  -7.793  1.00  6.84           H  
ATOM     72 1HD1 ILE A   4       4.822   1.553  -7.224  1.00  6.84           H  
ATOM     73 2HD1 ILE A   4       3.610   2.575  -7.979  1.00  6.84           H  
ATOM     74 3HD1 ILE A   4       4.469   3.167  -6.565  1.00  6.84           H  
ATOM     75  N   ILE A   5       0.573   4.406  -3.716  1.00  6.79           N  
ATOM     76  CA  ILE A   5      -0.576   5.151  -3.260  1.00  6.79           C  
ATOM     77  C   ILE A   5      -0.221   6.565  -2.843  1.00  6.79           C  
ATOM     78  O   ILE A   5      -0.939   7.506  -3.187  1.00  6.79           O  
ATOM     79  CB  ILE A   5      -1.247   4.391  -2.135  1.00  6.79           C  
ATOM     80  CG1 ILE A   5      -1.757   3.097  -2.718  1.00  6.79           C  
ATOM     81  CG2 ILE A   5      -2.365   5.219  -1.512  1.00  6.79           C  
ATOM     82  CD1 ILE A   5      -2.766   3.304  -3.774  1.00  6.79           C  
ATOM     83  H   ILE A   5       0.896   3.599  -3.178  1.00  6.79           H  
ATOM     84  HA  ILE A   5      -1.281   5.211  -4.083  1.00  6.79           H  
ATOM     85  HB  ILE A   5      -0.505   4.145  -1.377  1.00  6.79           H  
ATOM     86 1HG1 ILE A   5      -0.923   2.550  -3.149  1.00  6.79           H  
ATOM     87 2HG1 ILE A   5      -2.183   2.506  -1.969  1.00  6.79           H  
ATOM     88 1HG2 ILE A   5      -2.841   4.658  -0.713  1.00  6.79           H  
ATOM     89 2HG2 ILE A   5      -1.946   6.138  -1.106  1.00  6.79           H  
ATOM     90 3HG2 ILE A   5      -3.107   5.462  -2.272  1.00  6.79           H  
ATOM     91 1HD1 ILE A   5      -3.076   2.347  -4.124  1.00  6.79           H  
ATOM     92 2HD1 ILE A   5      -3.624   3.832  -3.360  1.00  6.79           H  
ATOM     93 3HD1 ILE A   5      -2.340   3.882  -4.594  1.00  6.79           H  
ATOM     94  N   ALA A   6       0.887   6.748  -2.128  1.00  6.80           N  
ATOM     95  CA  ALA A   6       1.276   8.097  -1.758  1.00  6.80           C  
ATOM     96  C   ALA A   6       1.536   8.931  -3.003  1.00  6.80           C  
ATOM     97  O   ALA A   6       1.087  10.075  -3.096  1.00  6.80           O  
ATOM     98  CB  ALA A   6       2.517   8.067  -0.897  1.00  6.80           C  
ATOM     99  H   ALA A   6       1.458   5.960  -1.831  1.00  6.80           H  
ATOM    100  HA  ALA A   6       0.456   8.551  -1.203  1.00  6.80           H  
ATOM    101 1HB  ALA A   6       2.793   9.080  -0.616  1.00  6.80           H  
ATOM    102 2HB  ALA A   6       2.322   7.475  -0.000  1.00  6.80           H  
ATOM    103 3HB  ALA A   6       3.332   7.607  -1.463  1.00  6.80           H  
ATOM    104  N   LEU A   7       2.207   8.345  -3.999  1.00  6.85           N  
ATOM    105  CA  LEU A   7       2.484   9.083  -5.219  1.00  6.85           C  
ATOM    106  C   LEU A   7       1.207   9.382  -5.988  1.00  6.85           C  
ATOM    107  O   LEU A   7       1.054  10.475  -6.538  1.00  6.85           O  
ATOM    108  CB  LEU A   7       3.458   8.293  -6.085  1.00  6.85           C  
ATOM    109  CG  LEU A   7       4.872   8.176  -5.517  1.00  6.85           C  
ATOM    110  CD1 LEU A   7       5.673   7.209  -6.376  1.00  6.85           C  
ATOM    111  CD2 LEU A   7       5.509   9.552  -5.472  1.00  6.85           C  
ATOM    112  H   LEU A   7       2.568   7.392  -3.903  1.00  6.85           H  
ATOM    113  HA  LEU A   7       2.949  10.028  -4.949  1.00  6.85           H  
ATOM    114 1HB  LEU A   7       3.067   7.280  -6.204  1.00  6.85           H  
ATOM    115 2HB  LEU A   7       3.520   8.759  -7.066  1.00  6.85           H  
ATOM    116  HG  LEU A   7       4.830   7.778  -4.510  1.00  6.85           H  
ATOM    117 1HD1 LEU A   7       6.679   7.110  -5.969  1.00  6.85           H  
ATOM    118 2HD1 LEU A   7       5.180   6.235  -6.371  1.00  6.85           H  
ATOM    119 3HD1 LEU A   7       5.728   7.585  -7.395  1.00  6.85           H  
ATOM    120 1HD2 LEU A   7       6.514   9.471  -5.060  1.00  6.85           H  
ATOM    121 2HD2 LEU A   7       5.560   9.964  -6.480  1.00  6.85           H  
ATOM    122 3HD2 LEU A   7       4.909  10.208  -4.841  1.00  6.85           H  
ATOM    123  N   SER A   8       0.270   8.427  -5.999  1.00  6.95           N  
ATOM    124  CA  SER A   8      -0.994   8.594  -6.696  1.00  6.95           C  
ATOM    125  C   SER A   8      -1.785   9.725  -6.053  1.00  6.95           C  
ATOM    126  O   SER A   8      -2.339  10.581  -6.745  1.00  6.95           O  
ATOM    127  CB  SER A   8      -1.781   7.308  -6.615  1.00  6.95           C  
ATOM    128  OG  SER A   8      -1.101   6.272  -7.276  1.00  6.95           O  
ATOM    129  H   SER A   8       0.456   7.534  -5.545  1.00  6.95           H  
ATOM    130  HA  SER A   8      -0.796   8.841  -7.739  1.00  6.95           H  
ATOM    131 1HB  SER A   8      -1.932   7.040  -5.574  1.00  6.95           H  
ATOM    132 2HB  SER A   8      -2.756   7.458  -7.056  1.00  6.95           H  
ATOM    133  HG  SER A   8      -0.270   6.148  -6.764  1.00  6.95           H  
ATOM    134  N   TYR A   9      -1.787   9.758  -4.717  1.00  7.09           N  
ATOM    135  CA  TYR A   9      -2.459  10.799  -3.952  1.00  7.09           C  
ATOM    136  C   TYR A   9      -1.887  12.156  -4.333  1.00  7.09           C  
ATOM    137  O   TYR A   9      -2.636  13.069  -4.692  1.00  7.09           O  
ATOM    138  CB  TYR A   9      -2.318  10.514  -2.451  1.00  7.09           C  
ATOM    139  CG  TYR A   9      -2.918  11.543  -1.510  1.00  7.09           C  
ATOM    140  CD1 TYR A   9      -4.292  11.573  -1.294  1.00  7.09           C  
ATOM    141  CD2 TYR A   9      -2.094  12.419  -0.826  1.00  7.09           C  
ATOM    142  CE1 TYR A   9      -4.835  12.484  -0.409  1.00  7.09           C  
ATOM    143  CE2 TYR A   9      -2.640  13.325   0.065  1.00  7.09           C  
ATOM    144  CZ  TYR A   9      -4.005  13.361   0.272  1.00  7.09           C  
ATOM    145  OH  TYR A   9      -4.550  14.258   1.164  1.00  7.09           O  
ATOM    146  H   TYR A   9      -1.317   9.012  -4.205  1.00  7.09           H  
ATOM    147  HA  TYR A   9      -3.516  10.795  -4.210  1.00  7.09           H  
ATOM    148 1HB  TYR A   9      -2.774   9.549  -2.230  1.00  7.09           H  
ATOM    149 2HB  TYR A   9      -1.265  10.421  -2.208  1.00  7.09           H  
ATOM    150  HD1 TYR A   9      -4.941  10.875  -1.823  1.00  7.09           H  
ATOM    151  HD2 TYR A   9      -1.016  12.390  -0.987  1.00  7.09           H  
ATOM    152  HE1 TYR A   9      -5.911  12.506  -0.241  1.00  7.09           H  
ATOM    153  HE2 TYR A   9      -1.990  14.011   0.607  1.00  7.09           H  
ATOM    154  HH  TYR A   9      -5.508  14.207   1.119  1.00  7.09           H  
ATOM    155  N   ILE A  10      -0.557  12.267  -4.317  1.00  7.22           N  
ATOM    156  CA  ILE A  10       0.108  13.518  -4.649  1.00  7.22           C  
ATOM    157  C   ILE A  10      -0.222  13.936  -6.073  1.00  7.22           C  
ATOM    158  O   ILE A  10      -0.556  15.098  -6.315  1.00  7.22           O  
ATOM    159  CB  ILE A  10       1.627  13.372  -4.502  1.00  7.22           C  
ATOM    160  CG1 ILE A  10       1.987  13.202  -3.016  1.00  7.22           C  
ATOM    161  CG2 ILE A  10       2.317  14.599  -5.103  1.00  7.22           C  
ATOM    162  CD1 ILE A  10       3.409  12.733  -2.785  1.00  7.22           C  
ATOM    163  H   ILE A  10       0.007  11.466  -4.024  1.00  7.22           H  
ATOM    164  HA  ILE A  10      -0.240  14.287  -3.970  1.00  7.22           H  
ATOM    165  HB  ILE A  10       1.958  12.475  -5.023  1.00  7.22           H  
ATOM    166 1HG1 ILE A  10       1.852  14.156  -2.512  1.00  7.22           H  
ATOM    167 2HG1 ILE A  10       1.305  12.481  -2.570  1.00  7.22           H  
ATOM    168 1HG2 ILE A  10       3.395  14.491  -5.005  1.00  7.22           H  
ATOM    169 2HG2 ILE A  10       2.056  14.684  -6.158  1.00  7.22           H  
ATOM    170 3HG2 ILE A  10       1.991  15.496  -4.576  1.00  7.22           H  
ATOM    171 1HD1 ILE A  10       3.589  12.635  -1.716  1.00  7.22           H  
ATOM    172 2HD1 ILE A  10       3.549  11.766  -3.266  1.00  7.22           H  
ATOM    173 3HD1 ILE A  10       4.105  13.455  -3.207  1.00  7.22           H  
ATOM    174  N   LEU A  11      -0.162  12.996  -7.010  1.00  7.32           N  
ATOM    175  CA  LEU A  11      -0.496  13.279  -8.394  1.00  7.32           C  
ATOM    176  C   LEU A  11      -1.908  13.816  -8.516  1.00  7.32           C  
ATOM    177  O   LEU A  11      -2.151  14.788  -9.233  1.00  7.32           O  
ATOM    178  CB  LEU A  11      -0.361  12.026  -9.248  1.00  7.32           C  
ATOM    179  CG  LEU A  11      -0.749  12.217 -10.678  1.00  7.32           C  
ATOM    180  CD1 LEU A  11       0.160  13.270 -11.306  1.00  7.32           C  
ATOM    181  CD2 LEU A  11      -0.665  10.883 -11.409  1.00  7.32           C  
ATOM    182  H   LEU A  11       0.135  12.054  -6.758  1.00  7.32           H  
ATOM    183  HA  LEU A  11       0.196  14.033  -8.765  1.00  7.32           H  
ATOM    184 1HB  LEU A  11       0.671  11.682  -9.208  1.00  7.32           H  
ATOM    185 2HB  LEU A  11      -0.997  11.250  -8.831  1.00  7.32           H  
ATOM    186  HG  LEU A  11      -1.761  12.583 -10.716  1.00  7.32           H  
ATOM    187 1HD1 LEU A  11      -0.124  13.430 -12.341  1.00  7.32           H  
ATOM    188 2HD1 LEU A  11       0.061  14.207 -10.756  1.00  7.32           H  
ATOM    189 3HD1 LEU A  11       1.192  12.930 -11.263  1.00  7.32           H  
ATOM    190 1HD2 LEU A  11      -0.958  11.014 -12.450  1.00  7.32           H  
ATOM    191 2HD2 LEU A  11       0.357  10.510 -11.365  1.00  7.32           H  
ATOM    192 3HD2 LEU A  11      -1.331  10.169 -10.931  1.00  7.32           H  
ATOM    193  N   CYS A  12      -2.852  13.171  -7.839  1.00  7.36           N  
ATOM    194  CA  CYS A  12      -4.233  13.594  -7.906  1.00  7.36           C  
ATOM    195  C   CYS A  12      -4.386  15.005  -7.338  1.00  7.36           C  
ATOM    196  O   CYS A  12      -5.151  15.810  -7.883  1.00  7.36           O  
ATOM    197  CB  CYS A  12      -5.111  12.602  -7.162  1.00  7.36           C  
ATOM    198  SG  CYS A  12      -5.179  10.986  -7.990  1.00  7.36           S  
ATOM    199  H   CYS A  12      -2.606  12.358  -7.274  1.00  7.36           H  
ATOM    200  HA  CYS A  12      -4.538  13.598  -8.948  1.00  7.36           H  
ATOM    201 1HB  CYS A  12      -4.721  12.453  -6.153  1.00  7.36           H  
ATOM    202 2HB  CYS A  12      -6.122  12.991  -7.078  1.00  7.36           H  
ATOM    203  HG  CYS A  12      -3.897  10.656  -7.673  1.00  7.36           H  
ATOM    204  N   LEU A  13      -3.629  15.334  -6.279  1.00  7.34           N  
ATOM    205  CA  LEU A  13      -3.699  16.682  -5.729  1.00  7.34           C  
ATOM    206  C   LEU A  13      -3.206  17.678  -6.772  1.00  7.34           C  
ATOM    207  O   LEU A  13      -3.821  18.728  -6.966  1.00  7.34           O  
ATOM    208  CB  LEU A  13      -2.836  16.823  -4.469  1.00  7.34           C  
ATOM    209  CG  LEU A  13      -3.284  16.055  -3.221  1.00  7.34           C  
ATOM    210  CD1 LEU A  13      -2.220  16.217  -2.156  1.00  7.34           C  
ATOM    211  CD2 LEU A  13      -4.620  16.562  -2.751  1.00  7.34           C  
ATOM    212  H   LEU A  13      -3.029  14.630  -5.842  1.00  7.34           H  
ATOM    213  HA  LEU A  13      -4.736  16.909  -5.486  1.00  7.34           H  
ATOM    214 1HB  LEU A  13      -1.833  16.488  -4.705  1.00  7.34           H  
ATOM    215 2HB  LEU A  13      -2.782  17.877  -4.208  1.00  7.34           H  
ATOM    216  HG  LEU A  13      -3.373  15.002  -3.449  1.00  7.34           H  
ATOM    217 1HD1 LEU A  13      -2.512  15.683  -1.273  1.00  7.34           H  
ATOM    218 2HD1 LEU A  13      -1.274  15.829  -2.520  1.00  7.34           H  
ATOM    219 3HD1 LEU A  13      -2.109  17.271  -1.914  1.00  7.34           H  
ATOM    220 1HD2 LEU A  13      -4.923  16.006  -1.862  1.00  7.34           H  
ATOM    221 2HD2 LEU A  13      -4.543  17.621  -2.509  1.00  7.34           H  
ATOM    222 3HD2 LEU A  13      -5.358  16.420  -3.541  1.00  7.34           H  
ATOM    223  N   VAL A  14      -2.143  17.318  -7.496  1.00  7.26           N  
ATOM    224  CA  VAL A  14      -1.606  18.175  -8.547  1.00  7.26           C  
ATOM    225  C   VAL A  14      -2.624  18.363  -9.658  1.00  7.26           C  
ATOM    226  O   VAL A  14      -2.825  19.470 -10.171  1.00  7.26           O  
ATOM    227  CB  VAL A  14      -0.303  17.602  -9.113  1.00  7.26           C  
ATOM    228  CG1 VAL A  14       0.108  18.383 -10.335  1.00  7.26           C  
ATOM    229  CG2 VAL A  14       0.773  17.682  -8.042  1.00  7.26           C  
ATOM    230  H   VAL A  14      -1.675  16.434  -7.280  1.00  7.26           H  
ATOM    231  HA  VAL A  14      -1.382  19.149  -8.111  1.00  7.26           H  
ATOM    232  HB  VAL A  14      -0.456  16.571  -9.409  1.00  7.26           H  
ATOM    233 1HG1 VAL A  14       1.031  17.970 -10.735  1.00  7.26           H  
ATOM    234 2HG1 VAL A  14      -0.681  18.312 -11.085  1.00  7.26           H  
ATOM    235 3HG1 VAL A  14       0.260  19.428 -10.060  1.00  7.26           H  
ATOM    236 1HG2 VAL A  14       1.704  17.274  -8.428  1.00  7.26           H  
ATOM    237 2HG2 VAL A  14       0.918  18.725  -7.757  1.00  7.26           H  
ATOM    238 3HG2 VAL A  14       0.464  17.115  -7.175  1.00  7.26           H  
ATOM    239  N   PHE A  15      -3.280  17.278 -10.048  1.00  7.16           N  
ATOM    240  CA  PHE A  15      -4.276  17.400 -11.088  1.00  7.16           C  
ATOM    241  C   PHE A  15      -5.364  18.365 -10.649  1.00  7.16           C  
ATOM    242  O   PHE A  15      -5.766  19.229 -11.421  1.00  7.16           O  
ATOM    243  CB  PHE A  15      -4.882  16.034 -11.396  1.00  7.16           C  
ATOM    244  CG  PHE A  15      -4.044  15.172 -12.290  1.00  7.16           C  
ATOM    245  CD1 PHE A  15      -3.286  15.734 -13.298  1.00  7.16           C  
ATOM    246  CD2 PHE A  15      -4.012  13.805 -12.129  1.00  7.16           C  
ATOM    247  CE1 PHE A  15      -2.530  14.946 -14.137  1.00  7.16           C  
ATOM    248  CE2 PHE A  15      -3.254  13.018 -12.969  1.00  7.16           C  
ATOM    249  CZ  PHE A  15      -2.518  13.587 -13.973  1.00  7.16           C  
ATOM    250  H   PHE A  15      -3.072  16.373  -9.624  1.00  7.16           H  
ATOM    251  HA  PHE A  15      -3.800  17.797 -11.983  1.00  7.16           H  
ATOM    252 1HB  PHE A  15      -5.025  15.501 -10.465  1.00  7.16           H  
ATOM    253 2HB  PHE A  15      -5.859  16.154 -11.844  1.00  7.16           H  
ATOM    254  HD1 PHE A  15      -3.299  16.815 -13.432  1.00  7.16           H  
ATOM    255  HD2 PHE A  15      -4.598  13.346 -11.337  1.00  7.16           H  
ATOM    256  HE1 PHE A  15      -1.944  15.404 -14.931  1.00  7.16           H  
ATOM    257  HE2 PHE A  15      -3.239  11.942 -12.834  1.00  7.16           H  
ATOM    258  HZ  PHE A  15      -1.923  12.961 -14.632  1.00  7.16           H  
ATOM    259  N   ALA A  16      -5.789  18.279  -9.382  1.00  7.08           N  
ATOM    260  CA  ALA A  16      -6.791  19.200  -8.858  1.00  7.08           C  
ATOM    261  C   ALA A  16      -6.292  20.650  -8.866  1.00  7.08           C  
ATOM    262  O   ALA A  16      -7.024  21.558  -9.253  1.00  7.08           O  
ATOM    263  CB  ALA A  16      -7.176  18.800  -7.445  1.00  7.08           C  
ATOM    264  H   ALA A  16      -5.428  17.538  -8.779  1.00  7.08           H  
ATOM    265  HA  ALA A  16      -7.669  19.141  -9.501  1.00  7.08           H  
ATOM    266 1HB  ALA A  16      -7.946  19.473  -7.072  1.00  7.08           H  
ATOM    267 2HB  ALA A  16      -7.553  17.779  -7.448  1.00  7.08           H  
ATOM    268 3HB  ALA A  16      -6.305  18.858  -6.801  1.00  7.08           H  
ATOM    269  N   GLN A  17      -5.017  20.865  -8.521  1.00  6.98           N  
ATOM    270  CA  GLN A  17      -4.428  22.210  -8.468  1.00  6.98           C  
ATOM    271  C   GLN A  17      -4.446  22.897  -9.827  1.00  6.98           C  
ATOM    272  O   GLN A  17      -4.593  24.118  -9.916  1.00  6.98           O  
ATOM    273  CB  GLN A  17      -2.986  22.152  -7.947  1.00  6.98           C  
ATOM    274  CG  GLN A  17      -2.862  21.815  -6.469  1.00  6.98           C  
ATOM    275  CD  GLN A  17      -1.419  21.591  -6.029  1.00  6.98           C  
ATOM    276  OE1 GLN A  17      -0.520  21.368  -6.849  1.00  6.98           O  
ATOM    277  NE2 GLN A  17      -1.192  21.649  -4.720  1.00  6.98           N  
ATOM    278  H   GLN A  17      -4.452  20.069  -8.221  1.00  6.98           H  
ATOM    279  HA  GLN A  17      -5.021  22.813  -7.782  1.00  6.98           H  
ATOM    280 1HB  GLN A  17      -2.434  21.403  -8.509  1.00  6.98           H  
ATOM    281 2HB  GLN A  17      -2.498  23.110  -8.120  1.00  6.98           H  
ATOM    282 1HG  GLN A  17      -3.253  22.656  -5.902  1.00  6.98           H  
ATOM    283 2HG  GLN A  17      -3.437  20.938  -6.247  1.00  6.98           H  
ATOM    284 1HE2 GLN A  17      -0.266  21.513  -4.365  1.00  6.98           H  
ATOM    285 2HE2 GLN A  17      -1.947  21.832  -4.091  1.00  6.98           H  
ATOM    286  N   LYS A  18      -4.324  22.108 -10.888  1.00  6.86           N  
ATOM    287  CA  LYS A  18      -4.320  22.634 -12.247  1.00  6.86           C  
ATOM    288  C   LYS A  18      -5.718  22.994 -12.778  1.00  6.86           C  
ATOM    289  O   LYS A  18      -5.838  23.562 -13.867  1.00  6.86           O  
ATOM    290  CB  LYS A  18      -3.633  21.645 -13.187  1.00  6.86           C  
ATOM    291  CG  LYS A  18      -2.128  21.493 -12.933  1.00  6.86           C  
ATOM    292  CD  LYS A  18      -1.487  20.502 -13.893  1.00  6.86           C  
ATOM    293  CE  LYS A  18       0.023  20.433 -13.683  1.00  6.86           C  
ATOM    294  NZ  LYS A  18       0.673  19.455 -14.599  1.00  6.86           N  
ATOM    295  H   LYS A  18      -4.177  21.107 -10.735  1.00  6.86           H  
ATOM    296  HA  LYS A  18      -3.733  23.551 -12.245  1.00  6.86           H  
ATOM    297 1HB  LYS A  18      -4.095  20.659 -13.064  1.00  6.86           H  
ATOM    298 2HB  LYS A  18      -3.782  21.954 -14.219  1.00  6.86           H  
ATOM    299 1HG  LYS A  18      -1.642  22.462 -13.038  1.00  6.86           H  
ATOM    300 2HG  LYS A  18      -1.973  21.141 -11.912  1.00  6.86           H  
ATOM    301 1HD  LYS A  18      -1.916  19.511 -13.724  1.00  6.86           H  
ATOM    302 2HD  LYS A  18      -1.693  20.801 -14.921  1.00  6.86           H  
ATOM    303 1HE  LYS A  18       0.450  21.418 -13.861  1.00  6.86           H  
ATOM    304 2HE  LYS A  18       0.226  20.144 -12.658  1.00  6.86           H  
ATOM    305 1HZ  LYS A  18       1.668  19.444 -14.428  1.00  6.86           H  
ATOM    306 2HZ  LYS A  18       0.294  18.535 -14.435  1.00  6.86           H  
ATOM    307 3HZ  LYS A  18       0.500  19.725 -15.558  1.00  6.86           H  
ATOM    308  N   ILE A  19      -6.770  22.659 -12.036  1.00  6.72           N  
ATOM    309  CA  ILE A  19      -8.128  22.968 -12.453  1.00  6.72           C  
ATOM    310  C   ILE A  19      -8.548  24.305 -11.829  1.00  6.72           C  
ATOM    311  O   ILE A  19      -8.536  24.421 -10.606  1.00  6.72           O  
ATOM    312  CB  ILE A  19      -9.100  21.864 -12.017  1.00  6.72           C  
ATOM    313  CG1 ILE A  19      -8.617  20.570 -12.556  1.00  6.72           C  
ATOM    314  CG2 ILE A  19     -10.520  22.150 -12.500  1.00  6.72           C  
ATOM    315  CD1 ILE A  19      -8.507  20.536 -14.062  1.00  6.72           C  
ATOM    316  H   ILE A  19      -6.635  22.195 -11.137  1.00  6.72           H  
ATOM    317  HA  ILE A  19      -8.147  22.996 -13.532  1.00  6.72           H  
ATOM    318  HB  ILE A  19      -9.089  21.787 -10.934  1.00  6.72           H  
ATOM    319 1HG1 ILE A  19      -7.650  20.387 -12.146  1.00  6.72           H  
ATOM    320 2HG1 ILE A  19      -9.279  19.791 -12.210  1.00  6.72           H  
ATOM    321 1HG2 ILE A  19     -11.180  21.345 -12.175  1.00  6.72           H  
ATOM    322 2HG2 ILE A  19     -10.860  23.083 -12.084  1.00  6.72           H  
ATOM    323 3HG2 ILE A  19     -10.530  22.209 -13.587  1.00  6.72           H  
ATOM    324 1HD1 ILE A  19      -8.134  19.569 -14.375  1.00  6.72           H  
ATOM    325 2HD1 ILE A  19      -9.486  20.708 -14.505  1.00  6.72           H  
ATOM    326 3HD1 ILE A  19      -7.817  21.312 -14.392  1.00  6.72           H  
ATOM    327  N   PRO A  20      -8.976  25.319 -12.610  1.00  6.50           N  
ATOM    328  CA  PRO A  20      -9.355  26.656 -12.149  1.00  6.50           C  
ATOM    329  C   PRO A  20     -10.303  26.668 -10.949  1.00  6.50           C  
ATOM    330  O   PRO A  20     -10.236  27.566 -10.111  1.00  6.50           O  
ATOM    331  CB  PRO A  20     -10.049  27.231 -13.388  1.00  6.50           C  
ATOM    332  CG  PRO A  20      -9.360  26.561 -14.547  1.00  6.50           C  
ATOM    333  CD  PRO A  20      -9.082  25.150 -14.081  1.00  6.50           C  
ATOM    334  HA  PRO A  20      -8.440  27.219 -11.919  1.00  6.50           H  
ATOM    335 1HB  PRO A  20     -11.128  27.018 -13.346  1.00  6.50           H  
ATOM    336 2HB  PRO A  20      -9.940  28.325 -13.401  1.00  6.50           H  
ATOM    337 1HG  PRO A  20     -10.004  26.593 -15.438  1.00  6.50           H  
ATOM    338 2HG  PRO A  20      -8.439  27.107 -14.801  1.00  6.50           H  
ATOM    339 1HD  PRO A  20      -9.902  24.472 -14.355  1.00  6.50           H  
ATOM    340 2HD  PRO A  20      -8.114  24.857 -14.521  1.00  6.50           H  
ATOM    341  N   GLY A  21     -11.156  25.652 -10.838  1.00  6.10           N  
ATOM    342  CA  GLY A  21     -12.121  25.545  -9.745  1.00  6.10           C  
ATOM    343  C   GLY A  21     -11.465  25.385  -8.367  1.00  6.10           C  
ATOM    344  O   GLY A  21     -12.135  25.525  -7.343  1.00  6.10           O  
ATOM    345  H   GLY A  21     -11.155  24.932 -11.540  1.00  6.10           H  
ATOM    346 1HA  GLY A  21     -12.753  26.432  -9.740  1.00  6.10           H  
ATOM    347 2HA  GLY A  21     -12.774  24.695  -9.932  1.00  6.10           H  
ATOM    348  N   ASN A  22     -10.167  25.064  -8.343  1.00  5.46           N  
ATOM    349  CA  ASN A  22      -9.418  24.897  -7.107  1.00  5.46           C  
ATOM    350  C   ASN A  22      -8.380  26.006  -6.885  1.00  5.46           C  
ATOM    351  O   ASN A  22      -7.462  25.829  -6.077  1.00  5.46           O  
ATOM    352  CB  ASN A  22      -8.742  23.540  -7.082  1.00  5.46           C  
ATOM    353  CG  ASN A  22      -9.725  22.402  -7.009  1.00  5.46           C  
ATOM    354  OD1 ASN A  22     -10.355  22.159  -5.973  1.00  5.46           O  
ATOM    355  ND2 ASN A  22      -9.863  21.700  -8.092  1.00  5.46           N  
ATOM    356  H   ASN A  22      -9.661  24.943  -9.220  1.00  5.46           H  
ATOM    357  HA  ASN A  22     -10.118  24.950  -6.273  1.00  5.46           H  
ATOM    358 1HB  ASN A  22      -8.142  23.432  -7.987  1.00  5.46           H  
ATOM    359 2HB  ASN A  22      -8.065  23.480  -6.232  1.00  5.46           H  
ATOM    360 1HD2 ASN A  22     -10.496  20.928  -8.118  1.00  5.46           H  
ATOM    361 2HD2 ASN A  22      -9.309  21.945  -8.898  1.00  5.46           H  
ATOM    362  N   ASP A  23      -8.532  27.160  -7.564  1.00  4.60           N  
ATOM    363  CA  ASP A  23      -7.591  28.290  -7.406  1.00  4.60           C  
ATOM    364  C   ASP A  23      -7.239  28.558  -5.932  1.00  4.60           C  
ATOM    365  O   ASP A  23      -6.075  28.736  -5.567  1.00  4.60           O  
ATOM    366  CB  ASP A  23      -8.215  29.575  -7.972  1.00  4.60           C  
ATOM    367  CG  ASP A  23      -9.571  29.936  -7.282  1.00  4.60           C  
ATOM    368  OD1 ASP A  23     -10.246  29.026  -6.855  1.00  4.60           O  
ATOM    369  OD2 ASP A  23      -9.861  31.102  -7.107  1.00  4.60           O  
ATOM    370  H   ASP A  23      -9.290  27.251  -8.246  1.00  4.60           H  
ATOM    371  HA  ASP A  23      -6.675  28.054  -7.948  1.00  4.60           H  
ATOM    372 1HB  ASP A  23      -7.523  30.406  -7.845  1.00  4.60           H  
ATOM    373 2HB  ASP A  23      -8.395  29.447  -9.043  1.00  4.60           H  
ATOM    374  N   ASN A  24      -8.279  28.571  -5.108  1.00  3.65           N  
ATOM    375  CA  ASN A  24      -8.244  28.783  -3.675  1.00  3.65           C  
ATOM    376  C   ASN A  24      -8.997  27.627  -3.036  1.00  3.65           C  
ATOM    377  O   ASN A  24     -10.213  27.682  -2.837  1.00  3.65           O  
ATOM    378  CB  ASN A  24      -8.822  30.141  -3.303  1.00  3.65           C  
ATOM    379  CG  ASN A  24      -7.960  31.318  -3.770  1.00  3.65           C  
ATOM    380  OD1 ASN A  24      -6.963  31.624  -3.103  1.00  3.65           O  
ATOM    381  ND2 ASN A  24      -8.302  31.969  -4.861  1.00  3.65           N  
ATOM    382  H   ASN A  24      -9.186  28.435  -5.557  1.00  3.65           H  
ATOM    383  HA  ASN A  24      -7.210  28.735  -3.331  1.00  3.65           H  
ATOM    384 1HB  ASN A  24      -9.815  30.238  -3.746  1.00  3.65           H  
ATOM    385 2HB  ASN A  24      -8.932  30.200  -2.223  1.00  3.65           H  
ATOM    386 1HD2 ASN A  24      -7.748  32.736  -5.176  1.00  3.65           H  
ATOM    387 2HD2 ASN A  24      -9.115  31.701  -5.415  1.00  3.65           H  
ATOM    388  N   SER A  25      -8.259  26.551  -2.794  1.00  2.77           N  
ATOM    389  CA  SER A  25      -8.798  25.272  -2.358  1.00  2.77           C  
ATOM    390  C   SER A  25      -9.573  25.330  -1.055  1.00  2.77           C  
ATOM    391  O   SER A  25      -9.211  26.053  -0.122  1.00  2.77           O  
ATOM    392  CB  SER A  25      -7.674  24.268  -2.205  1.00  2.77           C  
ATOM    393  OG  SER A  25      -8.156  23.047  -1.701  1.00  2.77           O  
ATOM    394  H   SER A  25      -7.266  26.616  -2.978  1.00  2.77           H  
ATOM    395  HA  SER A  25      -9.474  24.914  -3.137  1.00  2.77           H  
ATOM    396 1HB  SER A  25      -7.199  24.106  -3.172  1.00  2.77           H  
ATOM    397 2HB  SER A  25      -6.920  24.669  -1.530  1.00  2.77           H  
ATOM    398  HG  SER A  25      -8.623  23.258  -0.866  1.00  2.77           H  
ATOM    399  N   THR A  26     -10.645  24.545  -1.017  1.00  2.07           N  
ATOM    400  CA  THR A  26     -11.498  24.383   0.151  1.00  2.07           C  
ATOM    401  C   THR A  26     -10.605  23.856   1.272  1.00  2.07           C  
ATOM    402  O   THR A  26      -9.760  22.992   1.015  1.00  2.07           O  
ATOM    403  CB  THR A  26     -12.649  23.411  -0.171  1.00  2.07           C  
ATOM    404  OG1 THR A  26     -13.386  23.900  -1.308  1.00  2.07           O  
ATOM    405  CG2 THR A  26     -13.600  23.321   0.983  1.00  2.07           C  
ATOM    406  H   THR A  26     -10.865  24.012  -1.848  1.00  2.07           H  
ATOM    407  HA  THR A  26     -11.904  25.348   0.454  1.00  2.07           H  
ATOM    408  HB  THR A  26     -12.247  22.423  -0.393  1.00  2.07           H  
ATOM    409  HG1 THR A  26     -14.105  23.291  -1.507  1.00  2.07           H  
ATOM    410 1HG2 THR A  26     -14.413  22.656   0.731  1.00  2.07           H  
ATOM    411 2HG2 THR A  26     -13.080  22.950   1.868  1.00  2.07           H  
ATOM    412 3HG2 THR A  26     -13.992  24.296   1.176  1.00  2.07           H  
ATOM    413  N   ALA A  27     -10.702  24.434   2.469  1.00  1.57           N  
ATOM    414  CA  ALA A  27      -9.829  24.015   3.559  1.00  1.57           C  
ATOM    415  C   ALA A  27     -10.276  22.664   4.078  1.00  1.57           C  
ATOM    416  O   ALA A  27     -11.459  22.350   4.024  1.00  1.57           O  
ATOM    417  CB  ALA A  27      -9.815  25.059   4.665  1.00  1.57           C  
ATOM    418  H   ALA A  27     -11.450  25.104   2.654  1.00  1.57           H  
ATOM    419  HA  ALA A  27      -8.817  23.901   3.169  1.00  1.57           H  
ATOM    420 1HB  ALA A  27      -9.153  24.724   5.461  1.00  1.57           H  
ATOM    421 2HB  ALA A  27      -9.459  26.001   4.265  1.00  1.57           H  
ATOM    422 3HB  ALA A  27     -10.803  25.195   5.052  1.00  1.57           H  
ATOM    423  N   THR A  28      -9.356  21.867   4.593  1.00  1.25           N  
ATOM    424  CA  THR A  28      -9.759  20.596   5.183  1.00  1.25           C  
ATOM    425  C   THR A  28      -9.327  20.502   6.632  1.00  1.25           C  
ATOM    426  O   THR A  28      -8.201  20.865   6.995  1.00  1.25           O  
ATOM    427  CB  THR A  28      -9.227  19.371   4.395  1.00  1.25           C  
ATOM    428  OG1 THR A  28      -9.733  19.405   3.048  1.00  1.25           O  
ATOM    429  CG2 THR A  28      -9.681  18.041   5.073  1.00  1.25           C  
ATOM    430  H   THR A  28      -8.381  22.165   4.594  1.00  1.25           H  
ATOM    431  HA  THR A  28     -10.844  20.537   5.168  1.00  1.25           H  
ATOM    432  HB  THR A  28      -8.140  19.405   4.365  1.00  1.25           H  
ATOM    433  HG1 THR A  28      -9.349  20.149   2.576  1.00  1.25           H  
ATOM    434 1HG2 THR A  28      -9.303  17.191   4.508  1.00  1.25           H  
ATOM    435 2HG2 THR A  28      -9.291  17.990   6.082  1.00  1.25           H  
ATOM    436 3HG2 THR A  28     -10.769  17.995   5.103  1.00  1.25           H  
ATOM    437  N   LEU A  29     -10.248  20.027   7.461  1.00  1.07           N  
ATOM    438  CA  LEU A  29      -9.967  19.786   8.863  1.00  1.07           C  
ATOM    439  C   LEU A  29     -10.311  18.373   9.236  1.00  1.07           C  
ATOM    440  O   LEU A  29     -11.447  17.925   9.054  1.00  1.07           O  
ATOM    441  CB  LEU A  29     -10.739  20.722   9.775  1.00  1.07           C  
ATOM    442  CG  LEU A  29     -10.560  20.462  11.263  1.00  1.07           C  
ATOM    443  CD1 LEU A  29      -9.119  20.655  11.618  1.00  1.07           C  
ATOM    444  CD2 LEU A  29     -11.416  21.411  12.029  1.00  1.07           C  
ATOM    445  H   LEU A  29     -11.162  19.783   7.076  1.00  1.07           H  
ATOM    446  HA  LEU A  29      -8.902  19.931   9.038  1.00  1.07           H  
ATOM    447 1HB  LEU A  29     -10.413  21.737   9.576  1.00  1.07           H  
ATOM    448 2HB  LEU A  29     -11.802  20.639   9.542  1.00  1.07           H  
ATOM    449  HG  LEU A  29     -10.845  19.437  11.513  1.00  1.07           H  
ATOM    450 1HD1 LEU A  29      -8.989  20.504  12.666  1.00  1.07           H  
ATOM    451 2HD1 LEU A  29      -8.512  19.953  11.072  1.00  1.07           H  
ATOM    452 3HD1 LEU A  29      -8.820  21.628  11.365  1.00  1.07           H  
ATOM    453 1HD2 LEU A  29     -11.276  21.228  13.096  1.00  1.07           H  
ATOM    454 2HD2 LEU A  29     -11.136  22.432  11.797  1.00  1.07           H  
ATOM    455 3HD2 LEU A  29     -12.456  21.251  11.765  1.00  1.07           H  
ATOM    456  N   CYS A  30      -9.315  17.671   9.725  1.00  0.98           N  
ATOM    457  CA  CYS A  30      -9.497  16.283  10.113  1.00  0.98           C  
ATOM    458  C   CYS A  30      -9.269  16.069  11.587  1.00  0.98           C  
ATOM    459  O   CYS A  30      -8.365  16.646  12.190  1.00  0.98           O  
ATOM    460  CB  CYS A  30      -8.537  15.403   9.331  1.00  0.98           C  
ATOM    461  SG  CYS A  30      -8.846  15.391   7.570  1.00  0.98           S  
ATOM    462  H   CYS A  30      -8.403  18.091   9.830  1.00  0.98           H  
ATOM    463  HA  CYS A  30     -10.512  15.996   9.876  1.00  0.98           H  
ATOM    464 1HB  CYS A  30      -7.515  15.743   9.492  1.00  0.98           H  
ATOM    465 2HB  CYS A  30      -8.605  14.376   9.700  1.00  0.98           H  
ATOM    466  N   LEU A  31     -10.048  15.157  12.134  1.00  0.96           N  
ATOM    467  CA  LEU A  31      -9.850  14.672  13.476  1.00  0.96           C  
ATOM    468  C   LEU A  31      -9.120  13.360  13.390  1.00  0.96           C  
ATOM    469  O   LEU A  31      -9.556  12.446  12.700  1.00  0.96           O  
ATOM    470  CB  LEU A  31     -11.165  14.489  14.178  1.00  0.96           C  
ATOM    471  CG  LEU A  31     -11.072  13.843  15.493  1.00  0.96           C  
ATOM    472  CD1 LEU A  31     -10.307  14.684  16.483  1.00  0.96           C  
ATOM    473  CD2 LEU A  31     -12.386  13.643  15.921  1.00  0.96           C  
ATOM    474  H   LEU A  31     -10.811  14.771  11.576  1.00  0.96           H  
ATOM    475  HA  LEU A  31      -9.240  15.382  14.036  1.00  0.96           H  
ATOM    476 1HB  LEU A  31     -11.625  15.468  14.325  1.00  0.96           H  
ATOM    477 2HB  LEU A  31     -11.822  13.885  13.547  1.00  0.96           H  
ATOM    478  HG  LEU A  31     -10.558  12.887  15.391  1.00  0.96           H  
ATOM    479 1HD1 LEU A  31     -10.269  14.171  17.434  1.00  0.96           H  
ATOM    480 2HD1 LEU A  31      -9.314  14.840  16.126  1.00  0.96           H  
ATOM    481 3HD1 LEU A  31     -10.797  15.632  16.602  1.00  0.96           H  
ATOM    482 1HD2 LEU A  31     -12.378  13.136  16.853  1.00  0.96           H  
ATOM    483 2HD2 LEU A  31     -12.848  14.617  16.012  1.00  0.96           H  
ATOM    484 3HD2 LEU A  31     -12.912  13.054  15.192  1.00  0.96           H  
ATOM    485  N   GLY A  32      -7.977  13.300  14.028  1.00  0.99           N  
ATOM    486  CA  GLY A  32      -7.131  12.141  13.986  1.00  0.99           C  
ATOM    487  C   GLY A  32      -6.828  11.502  15.320  1.00  0.99           C  
ATOM    488  O   GLY A  32      -7.274  11.953  16.388  1.00  0.99           O  
ATOM    489  H   GLY A  32      -7.682  14.094  14.571  1.00  0.99           H  
ATOM    490 1HA  GLY A  32      -7.497  11.419  13.284  1.00  0.99           H  
ATOM    491 2HA  GLY A  32      -6.190  12.473  13.584  1.00  0.99           H  
ATOM    492  N   HIS A  33      -5.940  10.515  15.231  1.00  1.05           N  
ATOM    493  CA  HIS A  33      -5.426   9.768  16.374  1.00  1.05           C  
ATOM    494  C   HIS A  33      -3.984   9.368  16.075  1.00  1.05           C  
ATOM    495  O   HIS A  33      -3.658   9.059  14.937  1.00  1.05           O  
ATOM    496  CB  HIS A  33      -6.271   8.539  16.663  1.00  1.05           C  
ATOM    497  CG  HIS A  33      -5.826   7.903  17.872  1.00  1.05           C  
ATOM    498  ND1 HIS A  33      -4.718   7.075  17.912  1.00  1.05           N  
ATOM    499  CD2 HIS A  33      -6.291   7.982  19.133  1.00  1.05           C  
ATOM    500  CE1 HIS A  33      -4.533   6.688  19.130  1.00  1.05           C  
ATOM    501  NE2 HIS A  33      -5.472   7.232  19.902  1.00  1.05           N  
ATOM    502  H   HIS A  33      -5.705  10.202  14.286  1.00  1.05           H  
ATOM    503  HA  HIS A  33      -5.418  10.396  17.265  1.00  1.05           H  
ATOM    504 1HB  HIS A  33      -7.308   8.838  16.776  1.00  1.05           H  
ATOM    505 2HB  HIS A  33      -6.210   7.834  15.833  1.00  1.05           H  
ATOM    506  HD2 HIS A  33      -7.145   8.557  19.470  1.00  1.05           H  
ATOM    507  HE1 HIS A  33      -3.738   6.027  19.458  1.00  1.05           H  
ATOM    508  HE2 HIS A  33      -5.563   7.106  20.897  1.00  1.05           H  
ATOM    509  N   HIS A  34      -3.112   9.396  17.084  1.00  1.13           N  
ATOM    510  CA  HIS A  34      -1.678   9.152  16.864  1.00  1.13           C  
ATOM    511  C   HIS A  34      -1.193   7.790  16.329  1.00  1.13           C  
ATOM    512  O   HIS A  34      -0.116   7.741  15.734  1.00  1.13           O  
ATOM    513  CB  HIS A  34      -0.898   9.436  18.157  1.00  1.13           C  
ATOM    514  CG  HIS A  34      -1.080   8.461  19.297  1.00  1.13           C  
ATOM    515  ND1 HIS A  34      -2.181   8.470  20.061  1.00  1.13           N  
ATOM    516  CD2 HIS A  34      -0.277   7.488  19.812  1.00  1.13           C  
ATOM    517  CE1 HIS A  34      -2.085   7.546  21.014  1.00  1.13           C  
ATOM    518  NE2 HIS A  34      -0.952   6.925  20.890  1.00  1.13           N  
ATOM    519  H   HIS A  34      -3.452   9.632  18.020  1.00  1.13           H  
ATOM    520  HA  HIS A  34      -1.338   9.887  16.143  1.00  1.13           H  
ATOM    521 1HB  HIS A  34       0.157   9.480  17.919  1.00  1.13           H  
ATOM    522 2HB  HIS A  34      -1.184  10.424  18.525  1.00  1.13           H  
ATOM    523  HD1 HIS A  34      -2.963   9.111  19.921  1.00  1.13           H  
ATOM    524  HD2 HIS A  34       0.709   7.120  19.543  1.00  1.13           H  
ATOM    525  HE1 HIS A  34      -2.888   7.403  21.725  1.00  1.13           H  
ATOM    526  N   ALA A  35      -1.921   6.688  16.524  1.00  1.19           N  
ATOM    527  CA  ALA A  35      -1.340   5.392  16.084  1.00  1.19           C  
ATOM    528  C   ALA A  35       0.128   5.313  16.571  1.00  1.19           C  
ATOM    529  O   ALA A  35       0.355   5.360  17.770  1.00  1.19           O  
ATOM    530  CB  ALA A  35      -1.428   5.169  14.585  1.00  1.19           C  
ATOM    531  H   ALA A  35      -2.839   6.755  16.982  1.00  1.19           H  
ATOM    532  HA  ALA A  35      -1.898   4.588  16.555  1.00  1.19           H  
ATOM    533 1HB  ALA A  35      -1.001   4.192  14.350  1.00  1.19           H  
ATOM    534 2HB  ALA A  35      -2.466   5.167  14.300  1.00  1.19           H  
ATOM    535 3HB  ALA A  35      -0.892   5.947  14.041  1.00  1.19           H  
ATOM    536  N   VAL A  36       1.097   5.190  15.635  1.00  1.22           N  
ATOM    537  CA  VAL A  36       2.559   5.049  15.854  1.00  1.22           C  
ATOM    538  C   VAL A  36       3.043   3.607  15.614  1.00  1.22           C  
ATOM    539  O   VAL A  36       2.943   2.782  16.511  1.00  1.22           O  
ATOM    540  CB  VAL A  36       3.063   5.491  17.248  1.00  1.22           C  
ATOM    541  CG1 VAL A  36       4.545   5.153  17.363  1.00  1.22           C  
ATOM    542  CG2 VAL A  36       2.889   7.023  17.400  1.00  1.22           C  
ATOM    543  H   VAL A  36       0.792   5.196  14.678  1.00  1.22           H  
ATOM    544  HA  VAL A  36       3.037   5.752  15.184  1.00  1.22           H  
ATOM    545  HB  VAL A  36       2.563   4.944  18.034  1.00  1.22           H  
ATOM    546 1HG1 VAL A  36       4.913   5.461  18.340  1.00  1.22           H  
ATOM    547 2HG1 VAL A  36       4.682   4.086  17.251  1.00  1.22           H  
ATOM    548 3HG1 VAL A  36       5.098   5.674  16.585  1.00  1.22           H  
ATOM    549 1HG2 VAL A  36       3.275   7.330  18.368  1.00  1.22           H  
ATOM    550 2HG2 VAL A  36       3.442   7.528  16.609  1.00  1.22           H  
ATOM    551 3HG2 VAL A  36       1.854   7.313  17.332  1.00  1.22           H  
ATOM    552  N   PRO A  37       3.741   3.315  14.494  1.00  1.20           N  
ATOM    553  CA  PRO A  37       4.190   2.000  13.996  1.00  1.20           C  
ATOM    554  C   PRO A  37       4.869   1.007  14.944  1.00  1.20           C  
ATOM    555  O   PRO A  37       5.133  -0.121  14.532  1.00  1.20           O  
ATOM    556  CB  PRO A  37       5.198   2.398  12.915  1.00  1.20           C  
ATOM    557  CG  PRO A  37       4.747   3.737  12.430  1.00  1.20           C  
ATOM    558  CD  PRO A  37       4.170   4.431  13.616  1.00  1.20           C  
ATOM    559  HA  PRO A  37       3.328   1.501  13.539  1.00  1.20           H  
ATOM    560 1HB  PRO A  37       6.214   2.413  13.340  1.00  1.20           H  
ATOM    561 2HB  PRO A  37       5.201   1.645  12.114  1.00  1.20           H  
ATOM    562 1HG  PRO A  37       5.596   4.293  12.004  1.00  1.20           H  
ATOM    563 2HG  PRO A  37       4.020   3.630  11.613  1.00  1.20           H  
ATOM    564 1HD  PRO A  37       4.924   5.072  14.099  1.00  1.20           H  
ATOM    565 2HD  PRO A  37       3.303   4.988  13.236  1.00  1.20           H  
ATOM    566  N   ASN A  38       5.208   1.405  16.158  1.00  1.13           N  
ATOM    567  CA  ASN A  38       5.863   0.492  17.089  1.00  1.13           C  
ATOM    568  C   ASN A  38       5.088   0.398  18.396  1.00  1.13           C  
ATOM    569  O   ASN A  38       5.422   1.079  19.370  1.00  1.13           O  
ATOM    570  CB  ASN A  38       7.283   0.948  17.355  1.00  1.13           C  
ATOM    571  CG  ASN A  38       8.149   0.933  16.118  1.00  1.13           C  
ATOM    572  OD1 ASN A  38       8.590  -0.130  15.668  1.00  1.13           O  
ATOM    573  ND2 ASN A  38       8.410   2.094  15.566  1.00  1.13           N  
ATOM    574  H   ASN A  38       4.954   2.330  16.472  1.00  1.13           H  
ATOM    575  HA  ASN A  38       5.882  -0.509  16.655  1.00  1.13           H  
ATOM    576 1HB  ASN A  38       7.265   1.962  17.760  1.00  1.13           H  
ATOM    577 2HB  ASN A  38       7.734   0.303  18.110  1.00  1.13           H  
ATOM    578 1HD2 ASN A  38       8.984   2.139  14.747  1.00  1.13           H  
ATOM    579 2HD2 ASN A  38       8.044   2.933  15.964  1.00  1.13           H  
ATOM    580  N   GLY A  39       4.023  -0.411  18.399  1.00  1.04           N  
ATOM    581  CA  GLY A  39       3.134  -0.527  19.542  1.00  1.04           C  
ATOM    582  C   GLY A  39       3.427  -1.768  20.373  1.00  1.04           C  
ATOM    583  O   GLY A  39       4.525  -2.332  20.324  1.00  1.04           O  
ATOM    584  H   GLY A  39       3.782  -0.980  17.583  1.00  1.04           H  
ATOM    585 1HA  GLY A  39       3.212   0.364  20.166  1.00  1.04           H  
ATOM    586 2HA  GLY A  39       2.107  -0.568  19.186  1.00  1.04           H  
ATOM    587  N   THR A  40       2.424  -2.187  21.130  1.00  0.95           N  
ATOM    588  CA  THR A  40       2.520  -3.313  22.047  1.00  0.95           C  
ATOM    589  C   THR A  40       1.405  -4.338  21.882  1.00  0.95           C  
ATOM    590  O   THR A  40       0.245  -3.981  21.733  1.00  0.95           O  
ATOM    591  CB  THR A  40       2.555  -2.780  23.481  1.00  0.95           C  
ATOM    592  OG1 THR A  40       3.714  -1.949  23.640  1.00  0.95           O  
ATOM    593  CG2 THR A  40       2.588  -3.892  24.466  1.00  0.95           C  
ATOM    594  H   THR A  40       1.559  -1.655  21.078  1.00  0.95           H  
ATOM    595  HA  THR A  40       3.461  -3.824  21.856  1.00  0.95           H  
ATOM    596  HB  THR A  40       1.664  -2.171  23.666  1.00  0.95           H  
ATOM    597  HG1 THR A  40       4.483  -2.392  23.258  1.00  0.95           H  
ATOM    598 1HG2 THR A  40       2.631  -3.474  25.460  1.00  0.95           H  
ATOM    599 2HG2 THR A  40       1.694  -4.508  24.370  1.00  0.95           H  
ATOM    600 3HG2 THR A  40       3.469  -4.497  24.293  1.00  0.95           H  
ATOM    601  N   ILE A  41       1.742  -5.625  21.904  1.00  0.87           N  
ATOM    602  CA  ILE A  41       0.706  -6.644  21.754  1.00  0.87           C  
ATOM    603  C   ILE A  41      -0.022  -6.938  23.060  1.00  0.87           C  
ATOM    604  O   ILE A  41       0.613  -7.224  24.079  1.00  0.87           O  
ATOM    605  CB  ILE A  41       1.286  -7.971  21.232  1.00  0.87           C  
ATOM    606  CG1 ILE A  41       1.986  -7.774  19.907  1.00  0.87           C  
ATOM    607  CG2 ILE A  41       0.151  -8.964  21.051  1.00  0.87           C  
ATOM    608  CD1 ILE A  41       1.070  -7.285  18.850  1.00  0.87           C  
ATOM    609  H   ILE A  41       2.707  -5.894  22.022  1.00  0.87           H  
ATOM    610  HA  ILE A  41      -0.018  -6.291  21.034  1.00  0.87           H  
ATOM    611  HB  ILE A  41       2.010  -8.366  21.940  1.00  0.87           H  
ATOM    612 1HG1 ILE A  41       2.786  -7.045  20.032  1.00  0.87           H  
ATOM    613 2HG1 ILE A  41       2.423  -8.720  19.584  1.00  0.87           H  
ATOM    614 1HG2 ILE A  41       0.542  -9.888  20.684  1.00  0.87           H  
ATOM    615 2HG2 ILE A  41      -0.352  -9.142  21.995  1.00  0.87           H  
ATOM    616 3HG2 ILE A  41      -0.558  -8.554  20.333  1.00  0.87           H  
ATOM    617 1HD1 ILE A  41       1.617  -7.144  17.919  1.00  0.87           H  
ATOM    618 2HD1 ILE A  41       0.264  -8.001  18.695  1.00  0.87           H  
ATOM    619 3HD1 ILE A  41       0.666  -6.356  19.172  1.00  0.87           H  
ATOM    620  N   VAL A  42      -1.353  -6.894  23.018  1.00  0.84           N  
ATOM    621  CA  VAL A  42      -2.169  -7.195  24.182  1.00  0.84           C  
ATOM    622  C   VAL A  42      -3.184  -8.269  23.833  1.00  0.84           C  
ATOM    623  O   VAL A  42      -3.541  -8.452  22.664  1.00  0.84           O  
ATOM    624  CB  VAL A  42      -2.966  -5.966  24.634  1.00  0.84           C  
ATOM    625  CG1 VAL A  42      -2.026  -4.817  24.982  1.00  0.84           C  
ATOM    626  CG2 VAL A  42      -3.969  -5.592  23.532  1.00  0.84           C  
ATOM    627  H   VAL A  42      -1.799  -6.610  22.147  1.00  0.84           H  
ATOM    628  HA  VAL A  42      -1.530  -7.546  24.992  1.00  0.84           H  
ATOM    629  HB  VAL A  42      -3.507  -6.216  25.539  1.00  0.84           H  
ATOM    630 1HG1 VAL A  42      -2.602  -3.974  25.316  1.00  0.84           H  
ATOM    631 2HG1 VAL A  42      -1.354  -5.122  25.765  1.00  0.84           H  
ATOM    632 3HG1 VAL A  42      -1.451  -4.536  24.105  1.00  0.84           H  
ATOM    633 1HG2 VAL A  42      -4.560  -4.761  23.826  1.00  0.84           H  
ATOM    634 2HG2 VAL A  42      -3.435  -5.340  22.640  1.00  0.84           H  
ATOM    635 3HG2 VAL A  42      -4.629  -6.441  23.338  1.00  0.84           H  
ATOM    636  N   LYS A  43      -3.689  -8.963  24.843  1.00  0.84           N  
ATOM    637  CA  LYS A  43      -4.755  -9.922  24.591  1.00  0.84           C  
ATOM    638  C   LYS A  43      -6.111  -9.302  24.881  1.00  0.84           C  
ATOM    639  O   LYS A  43      -6.370  -8.893  26.004  1.00  0.84           O  
ATOM    640  CB  LYS A  43      -4.529 -11.205  25.392  1.00  0.84           C  
ATOM    641  CG  LYS A  43      -5.592 -12.266  25.164  1.00  0.84           C  
ATOM    642  CD  LYS A  43      -5.209 -13.612  25.775  1.00  0.84           C  
ATOM    643  CE  LYS A  43      -6.283 -14.656  25.481  1.00  0.84           C  
ATOM    644  NZ  LYS A  43      -5.841 -16.034  25.802  1.00  0.84           N  
ATOM    645  H   LYS A  43      -3.356  -8.808  25.783  1.00  0.84           H  
ATOM    646  HA  LYS A  43      -4.732 -10.193  23.537  1.00  0.84           H  
ATOM    647 1HB  LYS A  43      -3.568 -11.643  25.119  1.00  0.84           H  
ATOM    648 2HB  LYS A  43      -4.506 -10.976  26.457  1.00  0.84           H  
ATOM    649 1HG  LYS A  43      -6.533 -11.934  25.601  1.00  0.84           H  
ATOM    650 2HG  LYS A  43      -5.743 -12.400  24.113  1.00  0.84           H  
ATOM    651 1HD  LYS A  43      -4.266 -13.949  25.335  1.00  0.84           H  
ATOM    652 2HD  LYS A  43      -5.076 -13.517  26.856  1.00  0.84           H  
ATOM    653 1HE  LYS A  43      -7.166 -14.430  26.076  1.00  0.84           H  
ATOM    654 2HE  LYS A  43      -6.546 -14.609  24.424  1.00  0.84           H  
ATOM    655 1HZ  LYS A  43      -6.579 -16.677  25.587  1.00  0.84           H  
ATOM    656 2HZ  LYS A  43      -5.030 -16.251  25.238  1.00  0.84           H  
ATOM    657 3HZ  LYS A  43      -5.588 -16.141  26.796  1.00  0.84           H  
ATOM    658  N   THR A  44      -6.966  -9.256  23.867  1.00  0.90           N  
ATOM    659  CA  THR A  44      -8.305  -8.684  23.958  1.00  0.90           C  
ATOM    660  C   THR A  44      -9.329  -9.782  23.699  1.00  0.90           C  
ATOM    661  O   THR A  44      -9.204 -10.553  22.743  1.00  0.90           O  
ATOM    662  CB  THR A  44      -8.472  -7.536  22.970  1.00  0.90           C  
ATOM    663  OG1 THR A  44      -7.496  -6.531  23.263  1.00  0.90           O  
ATOM    664  CG2 THR A  44      -9.833  -6.936  23.088  1.00  0.90           C  
ATOM    665  H   THR A  44      -6.653  -9.605  22.974  1.00  0.90           H  
ATOM    666  HA  THR A  44      -8.467  -8.301  24.967  1.00  0.90           H  
ATOM    667  HB  THR A  44      -8.325  -7.907  21.960  1.00  0.90           H  
ATOM    668  HG1 THR A  44      -7.754  -5.696  22.862  1.00  0.90           H  
ATOM    669 1HG2 THR A  44      -9.940  -6.110  22.388  1.00  0.90           H  
ATOM    670 2HG2 THR A  44     -10.575  -7.685  22.867  1.00  0.90           H  
ATOM    671 3HG2 THR A  44      -9.975  -6.576  24.095  1.00  0.90           H  
ATOM    672  N   ILE A  45     -10.377  -9.829  24.510  1.00  0.98           N  
ATOM    673  CA  ILE A  45     -11.371 -10.909  24.447  1.00  0.98           C  
ATOM    674  C   ILE A  45     -12.001 -11.181  23.061  1.00  0.98           C  
ATOM    675  O   ILE A  45     -12.481 -12.289  22.826  1.00  0.98           O  
ATOM    676  CB  ILE A  45     -12.489 -10.642  25.476  1.00  0.98           C  
ATOM    677  CG1 ILE A  45     -13.291 -11.889  25.714  1.00  0.98           C  
ATOM    678  CG2 ILE A  45     -13.365  -9.535  25.025  1.00  0.98           C  
ATOM    679  CD1 ILE A  45     -12.481 -12.957  26.393  1.00  0.98           C  
ATOM    680  H   ILE A  45     -10.447  -9.137  25.261  1.00  0.98           H  
ATOM    681  HA  ILE A  45     -10.867 -11.826  24.750  1.00  0.98           H  
ATOM    682  HB  ILE A  45     -12.032 -10.361  26.422  1.00  0.98           H  
ATOM    683 1HG1 ILE A  45     -14.148 -11.650  26.336  1.00  0.98           H  
ATOM    684 2HG1 ILE A  45     -13.652 -12.275  24.759  1.00  0.98           H  
ATOM    685 1HG2 ILE A  45     -14.129  -9.334  25.769  1.00  0.98           H  
ATOM    686 2HG2 ILE A  45     -12.764  -8.670  24.881  1.00  0.98           H  
ATOM    687 3HG2 ILE A  45     -13.841  -9.811  24.100  1.00  0.98           H  
ATOM    688 1HD1 ILE A  45     -13.098 -13.840  26.552  1.00  0.98           H  
ATOM    689 2HD1 ILE A  45     -11.626 -13.218  25.769  1.00  0.98           H  
ATOM    690 3HD1 ILE A  45     -12.132 -12.578  27.347  1.00  0.98           H  
ATOM    691  N   THR A  46     -12.005 -10.207  22.148  1.00  1.07           N  
ATOM    692  CA  THR A  46     -12.590 -10.427  20.824  1.00  1.07           C  
ATOM    693  C   THR A  46     -11.608 -10.860  19.721  1.00  1.07           C  
ATOM    694  O   THR A  46     -12.046 -11.292  18.653  1.00  1.07           O  
ATOM    695  CB  THR A  46     -13.313  -9.159  20.322  1.00  1.07           C  
ATOM    696  OG1 THR A  46     -12.371  -8.046  20.247  1.00  1.07           O  
ATOM    697  CG2 THR A  46     -14.488  -8.807  21.219  1.00  1.07           C  
ATOM    698  H   THR A  46     -11.611  -9.308  22.384  1.00  1.07           H  
ATOM    699  HA  THR A  46     -13.336 -11.215  20.921  1.00  1.07           H  
ATOM    700  HB  THR A  46     -13.685  -9.355  19.317  1.00  1.07           H  
ATOM    701  HG1 THR A  46     -12.413  -7.531  21.075  1.00  1.07           H  
ATOM    702 1HG2 THR A  46     -14.988  -7.920  20.832  1.00  1.07           H  
ATOM    703 2HG2 THR A  46     -15.189  -9.638  21.243  1.00  1.07           H  
ATOM    704 3HG2 THR A  46     -14.139  -8.611  22.214  1.00  1.07           H  
ATOM    705  N   ASN A  47     -10.303 -10.679  19.941  1.00  1.15           N  
ATOM    706  CA  ASN A  47      -9.296 -10.930  18.894  1.00  1.15           C  
ATOM    707  C   ASN A  47      -7.961 -11.551  19.318  1.00  1.15           C  
ATOM    708  O   ASN A  47      -7.260 -12.140  18.489  1.00  1.15           O  
ATOM    709  CB  ASN A  47      -8.994  -9.611  18.194  1.00  1.15           C  
ATOM    710  CG  ASN A  47     -10.084  -9.106  17.250  1.00  1.15           C  
ATOM    711  OD1 ASN A  47     -10.107  -9.554  16.096  1.00  1.15           O  
ATOM    712  ND2 ASN A  47     -10.993  -8.263  17.686  1.00  1.15           N  
ATOM    713  H   ASN A  47     -10.007 -10.382  20.865  1.00  1.15           H  
ATOM    714  HA  ASN A  47      -9.739 -11.616  18.173  1.00  1.15           H  
ATOM    715 1HB  ASN A  47      -8.832  -8.870  18.958  1.00  1.15           H  
ATOM    716 2HB  ASN A  47      -8.058  -9.705  17.641  1.00  1.15           H  
ATOM    717 1HD2 ASN A  47     -11.715  -7.959  17.066  1.00  1.15           H  
ATOM    718 2HD2 ASN A  47     -11.037  -7.969  18.644  1.00  1.15           H  
ATOM    719  N   ASP A  48      -7.607 -11.411  20.590  1.00  1.19           N  
ATOM    720  CA  ASP A  48      -6.264 -11.687  21.099  1.00  1.19           C  
ATOM    721  C   ASP A  48      -5.283 -10.887  20.220  1.00  1.19           C  
ATOM    722  O   ASP A  48      -5.709 -10.061  19.422  1.00  1.19           O  
ATOM    723  CB  ASP A  48      -6.009 -13.230  21.079  1.00  1.19           C  
ATOM    724  CG  ASP A  48      -4.773 -13.784  21.906  1.00  1.19           C  
ATOM    725  OD1 ASP A  48      -3.852 -13.042  22.158  1.00  1.19           O  
ATOM    726  OD2 ASP A  48      -4.825 -14.928  22.319  1.00  1.19           O  
ATOM    727  H   ASP A  48      -8.269 -11.021  21.247  1.00  1.19           H  
ATOM    728  HA  ASP A  48      -6.195 -11.334  22.118  1.00  1.19           H  
ATOM    729 1HB  ASP A  48      -6.904 -13.735  21.439  1.00  1.19           H  
ATOM    730 2HB  ASP A  48      -5.865 -13.547  20.045  1.00  1.19           H  
ATOM    731  N   ARG A  49      -3.992 -11.145  20.335  1.00  1.18           N  
ATOM    732  CA  ARG A  49      -2.950 -10.533  19.501  1.00  1.18           C  
ATOM    733  C   ARG A  49      -3.247  -9.134  18.908  1.00  1.18           C  
ATOM    734  O   ARG A  49      -3.105  -8.955  17.695  1.00  1.18           O  
ATOM    735  CB  ARG A  49      -2.589 -11.458  18.361  1.00  1.18           C  
ATOM    736  CG  ARG A  49      -2.026 -12.820  18.783  1.00  1.18           C  
ATOM    737  CD  ARG A  49      -0.689 -12.717  19.456  1.00  1.18           C  
ATOM    738  NE  ARG A  49       0.340 -12.181  18.564  1.00  1.18           N  
ATOM    739  CZ  ARG A  49       1.619 -11.929  18.921  1.00  1.18           C  
ATOM    740  NH1 ARG A  49       2.026 -12.183  20.148  1.00  1.18           N  
ATOM    741  NH2 ARG A  49       2.464 -11.428  18.038  1.00  1.18           N  
ATOM    742  H   ARG A  49      -3.713 -11.812  21.046  1.00  1.18           H  
ATOM    743  HA  ARG A  49      -2.071 -10.442  20.132  1.00  1.18           H  
ATOM    744 1HB  ARG A  49      -3.477 -11.640  17.752  1.00  1.18           H  
ATOM    745 2HB  ARG A  49      -1.848 -10.975  17.725  1.00  1.18           H  
ATOM    746 1HG  ARG A  49      -2.722 -13.288  19.488  1.00  1.18           H  
ATOM    747 2HG  ARG A  49      -1.919 -13.456  17.905  1.00  1.18           H  
ATOM    748 1HD  ARG A  49      -0.774 -12.056  20.319  1.00  1.18           H  
ATOM    749 2HD  ARG A  49      -0.374 -13.705  19.789  1.00  1.18           H  
ATOM    750  HE  ARG A  49       0.070 -11.971  17.612  1.00  1.18           H  
ATOM    751 1HH1 ARG A  49       1.381 -12.568  20.825  1.00  1.18           H  
ATOM    752 2HH1 ARG A  49       2.982 -11.995  20.411  1.00  1.18           H  
ATOM    753 1HH2 ARG A  49       2.154 -11.232  17.096  1.00  1.18           H  
ATOM    754 2HH2 ARG A  49       3.419 -11.239  18.304  1.00  1.18           H  
ATOM    755  N   ILE A  50      -3.602  -8.138  19.725  1.00  1.14           N  
ATOM    756  CA  ILE A  50      -3.836  -6.800  19.167  1.00  1.14           C  
ATOM    757  C   ILE A  50      -2.714  -5.853  19.469  1.00  1.14           C  
ATOM    758  O   ILE A  50      -2.295  -5.720  20.611  1.00  1.14           O  
ATOM    759  CB  ILE A  50      -5.146  -6.104  19.641  1.00  1.14           C  
ATOM    760  CG1 ILE A  50      -6.390  -6.819  19.185  1.00  1.14           C  
ATOM    761  CG2 ILE A  50      -5.190  -4.668  19.234  1.00  1.14           C  
ATOM    762  CD1 ILE A  50      -7.630  -6.157  19.704  1.00  1.14           C  
ATOM    763  H   ILE A  50      -3.700  -8.306  20.725  1.00  1.14           H  
ATOM    764  HA  ILE A  50      -3.905  -6.890  18.085  1.00  1.14           H  
ATOM    765  HB  ILE A  50      -5.160  -6.142  20.731  1.00  1.14           H  
ATOM    766 1HG1 ILE A  50      -6.423  -6.861  18.096  1.00  1.14           H  
ATOM    767 2HG1 ILE A  50      -6.377  -7.818  19.570  1.00  1.14           H  
ATOM    768 1HG2 ILE A  50      -6.089  -4.235  19.645  1.00  1.14           H  
ATOM    769 2HG2 ILE A  50      -4.340  -4.150  19.623  1.00  1.14           H  
ATOM    770 3HG2 ILE A  50      -5.195  -4.586  18.149  1.00  1.14           H  
ATOM    771 1HD1 ILE A  50      -8.511  -6.696  19.387  1.00  1.14           H  
ATOM    772 2HD1 ILE A  50      -7.587  -6.127  20.764  1.00  1.14           H  
ATOM    773 3HD1 ILE A  50      -7.682  -5.141  19.324  1.00  1.14           H  
ATOM    774  N   GLU A  51      -2.188  -5.201  18.446  1.00  1.08           N  
ATOM    775  CA  GLU A  51      -1.142  -4.239  18.717  1.00  1.08           C  
ATOM    776  C   GLU A  51      -1.803  -2.918  19.056  1.00  1.08           C  
ATOM    777  O   GLU A  51      -2.647  -2.449  18.293  1.00  1.08           O  
ATOM    778  CB  GLU A  51      -0.193  -4.110  17.523  1.00  1.08           C  
ATOM    779  CG  GLU A  51       1.025  -3.226  17.786  1.00  1.08           C  
ATOM    780  CD  GLU A  51       2.006  -3.199  16.636  1.00  1.08           C  
ATOM    781  OE1 GLU A  51       1.907  -4.051  15.782  1.00  1.08           O  
ATOM    782  OE2 GLU A  51       2.826  -2.292  16.580  1.00  1.08           O  
ATOM    783  H   GLU A  51      -2.527  -5.354  17.506  1.00  1.08           H  
ATOM    784  HA  GLU A  51      -0.576  -4.554  19.578  1.00  1.08           H  
ATOM    785 1HB  GLU A  51       0.146  -5.087  17.201  1.00  1.08           H  
ATOM    786 2HB  GLU A  51      -0.733  -3.664  16.687  1.00  1.08           H  
ATOM    787 1HG  GLU A  51       0.705  -2.222  18.022  1.00  1.08           H  
ATOM    788 2HG  GLU A  51       1.531  -3.619  18.667  1.00  1.08           H  
ATOM    789  N   VAL A  52      -1.441  -2.328  20.187  1.00  1.02           N  
ATOM    790  CA  VAL A  52      -2.023  -1.062  20.617  1.00  1.02           C  
ATOM    791  C   VAL A  52      -0.924  -0.035  20.743  1.00  1.02           C  
ATOM    792  O   VAL A  52       0.252  -0.387  20.873  1.00  1.02           O  
ATOM    793  CB  VAL A  52      -2.789  -1.208  21.946  1.00  1.02           C  
ATOM    794  CG1 VAL A  52      -3.935  -2.200  21.779  1.00  1.02           C  
ATOM    795  CG2 VAL A  52      -1.853  -1.661  23.024  1.00  1.02           C  
ATOM    796  H   VAL A  52      -0.765  -2.801  20.780  1.00  1.02           H  
ATOM    797  HA  VAL A  52      -2.724  -0.722  19.866  1.00  1.02           H  
ATOM    798  HB  VAL A  52      -3.221  -0.236  22.216  1.00  1.02           H  
ATOM    799 1HG1 VAL A  52      -4.480  -2.289  22.702  1.00  1.02           H  
ATOM    800 2HG1 VAL A  52      -4.606  -1.851  20.995  1.00  1.02           H  
ATOM    801 3HG1 VAL A  52      -3.526  -3.168  21.511  1.00  1.02           H  
ATOM    802 1HG2 VAL A  52      -2.394  -1.744  23.957  1.00  1.02           H  
ATOM    803 2HG2 VAL A  52      -1.444  -2.617  22.758  1.00  1.02           H  
ATOM    804 3HG2 VAL A  52      -1.052  -0.944  23.129  1.00  1.02           H  
ATOM    805  N   THR A  53      -1.282   1.240  20.740  1.00  0.97           N  
ATOM    806  CA  THR A  53      -0.241   2.259  20.766  1.00  0.97           C  
ATOM    807  C   THR A  53       0.562   2.302  22.073  1.00  0.97           C  
ATOM    808  O   THR A  53       1.703   2.763  22.085  1.00  0.97           O  
ATOM    809  CB  THR A  53      -0.812   3.646  20.440  1.00  0.97           C  
ATOM    810  OG1 THR A  53      -1.769   4.095  21.407  1.00  0.97           O  
ATOM    811  CG2 THR A  53      -1.491   3.586  19.121  1.00  0.97           C  
ATOM    812  H   THR A  53      -2.265   1.483  20.627  1.00  0.97           H  
ATOM    813  HA  THR A  53       0.465   2.026  19.966  1.00  0.97           H  
ATOM    814  HB  THR A  53       0.009   4.358  20.388  1.00  0.97           H  
ATOM    815  HG1 THR A  53      -1.671   5.080  21.422  1.00  0.97           H  
ATOM    816 1HG2 THR A  53      -1.868   4.574  18.883  1.00  0.97           H  
ATOM    817 2HG2 THR A  53      -0.776   3.261  18.375  1.00  0.97           H  
ATOM    818 3HG2 THR A  53      -2.285   2.911  19.138  1.00  0.97           H  
ATOM    819  N   ASN A  54      -0.014   1.809  23.159  1.00  0.92           N  
ATOM    820  CA  ASN A  54       0.678   1.739  24.442  1.00  0.92           C  
ATOM    821  C   ASN A  54      -0.030   0.743  25.349  1.00  0.92           C  
ATOM    822  O   ASN A  54      -1.229   0.504  25.203  1.00  0.92           O  
ATOM    823  CB  ASN A  54       0.802   3.119  25.079  1.00  0.92           C  
ATOM    824  CG  ASN A  54       1.853   3.180  26.181  1.00  0.92           C  
ATOM    825  OD1 ASN A  54       2.519   2.179  26.509  1.00  0.92           O  
ATOM    826  ND2 ASN A  54       2.006   4.347  26.762  1.00  0.92           N  
ATOM    827  H   ASN A  54      -0.959   1.460  23.080  1.00  0.92           H  
ATOM    828  HA  ASN A  54       1.684   1.354  24.272  1.00  0.92           H  
ATOM    829 1HB  ASN A  54       1.076   3.847  24.318  1.00  0.92           H  
ATOM    830 2HB  ASN A  54      -0.149   3.435  25.471  1.00  0.92           H  
ATOM    831 1HD2 ASN A  54       2.675   4.455  27.497  1.00  0.92           H  
ATOM    832 2HD2 ASN A  54       1.450   5.124  26.471  1.00  0.92           H  
ATOM    833  N   ALA A  55       0.684   0.193  26.312  1.00  0.88           N  
ATOM    834  CA  ALA A  55       0.057  -0.740  27.249  1.00  0.88           C  
ATOM    835  C   ALA A  55       0.839  -0.833  28.555  1.00  0.88           C  
ATOM    836  O   ALA A  55       2.035  -0.538  28.602  1.00  0.88           O  
ATOM    837  CB  ALA A  55      -0.095  -2.112  26.621  1.00  0.88           C  
ATOM    838  H   ALA A  55       1.658   0.474  26.403  1.00  0.88           H  
ATOM    839  HA  ALA A  55      -0.933  -0.372  27.476  1.00  0.88           H  
ATOM    840 1HB  ALA A  55      -0.597  -2.775  27.323  1.00  0.88           H  
ATOM    841 2HB  ALA A  55      -0.680  -2.039  25.716  1.00  0.88           H  
ATOM    842 3HB  ALA A  55       0.870  -2.504  26.394  1.00  0.88           H  
ATOM    843  N   THR A  56       0.160  -1.284  29.603  1.00  0.85           N  
ATOM    844  CA  THR A  56       0.766  -1.465  30.918  1.00  0.85           C  
ATOM    845  C   THR A  56       0.963  -2.938  31.256  1.00  0.85           C  
ATOM    846  O   THR A  56       0.071  -3.754  31.042  1.00  0.85           O  
ATOM    847  CB  THR A  56      -0.093  -0.779  31.999  1.00  0.85           C  
ATOM    848  OG1 THR A  56      -0.161   0.627  31.732  1.00  0.85           O  
ATOM    849  CG2 THR A  56       0.495  -1.005  33.388  1.00  0.85           C  
ATOM    850  H   THR A  56      -0.828  -1.506  29.472  1.00  0.85           H  
ATOM    851  HA  THR A  56       1.747  -0.990  30.915  1.00  0.85           H  
ATOM    852  HB  THR A  56      -1.103  -1.191  31.972  1.00  0.85           H  
ATOM    853  HG1 THR A  56       0.730   0.980  31.658  1.00  0.85           H  
ATOM    854 1HG2 THR A  56      -0.122  -0.513  34.125  1.00  0.85           H  
ATOM    855 2HG2 THR A  56       0.533  -2.065  33.611  1.00  0.85           H  
ATOM    856 3HG2 THR A  56       1.499  -0.592  33.429  1.00  0.85           H  
ATOM    857  N   GLU A  57       2.142  -3.291  31.775  1.00  0.82           N  
ATOM    858  CA  GLU A  57       2.395  -4.682  32.171  1.00  0.82           C  
ATOM    859  C   GLU A  57       1.778  -4.974  33.537  1.00  0.82           C  
ATOM    860  O   GLU A  57       2.076  -4.304  34.536  1.00  0.82           O  
ATOM    861  CB  GLU A  57       3.893  -4.967  32.191  1.00  0.82           C  
ATOM    862  CG  GLU A  57       4.532  -4.881  30.826  1.00  0.82           C  
ATOM    863  CD  GLU A  57       6.020  -5.154  30.809  1.00  0.82           C  
ATOM    864  OE1 GLU A  57       6.587  -5.374  31.854  1.00  0.82           O  
ATOM    865  OE2 GLU A  57       6.587  -5.145  29.736  1.00  0.82           O  
ATOM    866  H   GLU A  57       2.855  -2.588  31.907  1.00  0.82           H  
ATOM    867  HA  GLU A  57       1.926  -5.344  31.444  1.00  0.82           H  
ATOM    868 1HB  GLU A  57       4.394  -4.263  32.852  1.00  0.82           H  
ATOM    869 2HB  GLU A  57       4.065  -5.971  32.580  1.00  0.82           H  
ATOM    870 1HG  GLU A  57       4.041  -5.605  30.212  1.00  0.82           H  
ATOM    871 2HG  GLU A  57       4.338  -3.897  30.402  1.00  0.82           H  
ATOM    872  N   LEU A  58       0.890  -5.966  33.562  1.00  0.80           N  
ATOM    873  CA  LEU A  58       0.126  -6.343  34.749  1.00  0.80           C  
ATOM    874  C   LEU A  58       0.680  -7.508  35.575  1.00  0.80           C  
ATOM    875  O   LEU A  58       0.065  -7.882  36.578  1.00  0.80           O  
ATOM    876  CB  LEU A  58      -1.326  -6.612  34.349  1.00  0.80           C  
ATOM    877  CG  LEU A  58      -2.230  -5.378  34.339  1.00  0.80           C  
ATOM    878  CD1 LEU A  58      -1.703  -4.386  33.408  1.00  0.80           C  
ATOM    879  CD2 LEU A  58      -3.583  -5.784  33.945  1.00  0.80           C  
ATOM    880  H   LEU A  58       0.716  -6.482  32.699  1.00  0.80           H  
ATOM    881  HA  LEU A  58       0.111  -5.470  35.397  1.00  0.80           H  
ATOM    882 1HB  LEU A  58      -1.328  -7.023  33.338  1.00  0.80           H  
ATOM    883 2HB  LEU A  58      -1.742  -7.347  35.004  1.00  0.80           H  
ATOM    884  HG  LEU A  58      -2.253  -4.927  35.316  1.00  0.80           H  
ATOM    885 1HD1 LEU A  58      -2.331  -3.519  33.398  1.00  0.80           H  
ATOM    886 2HD1 LEU A  58      -0.727  -4.093  33.715  1.00  0.80           H  
ATOM    887 3HD1 LEU A  58      -1.665  -4.827  32.428  1.00  0.80           H  
ATOM    888 1HD2 LEU A  58      -4.225  -4.912  33.939  1.00  0.80           H  
ATOM    889 2HD2 LEU A  58      -3.541  -6.220  32.948  1.00  0.80           H  
ATOM    890 3HD2 LEU A  58      -3.960  -6.513  34.654  1.00  0.80           H  
ATOM    891  N   VAL A  59       1.814  -8.081  35.160  1.00  0.79           N  
ATOM    892  CA  VAL A  59       2.430  -9.199  35.889  1.00  0.79           C  
ATOM    893  C   VAL A  59       3.833  -8.861  36.379  1.00  0.79           C  
ATOM    894  O   VAL A  59       4.707  -8.516  35.580  1.00  0.79           O  
ATOM    895  CB  VAL A  59       2.586 -10.443  35.005  1.00  0.79           C  
ATOM    896  CG1 VAL A  59       3.248 -11.550  35.805  1.00  0.79           C  
ATOM    897  CG2 VAL A  59       1.274 -10.904  34.472  1.00  0.79           C  
ATOM    898  H   VAL A  59       2.264  -7.714  34.334  1.00  0.79           H  
ATOM    899  HA  VAL A  59       1.806  -9.442  36.741  1.00  0.79           H  
ATOM    900  HB  VAL A  59       3.245 -10.197  34.186  1.00  0.79           H  
ATOM    901 1HG1 VAL A  59       3.381 -12.407  35.165  1.00  0.79           H  
ATOM    902 2HG1 VAL A  59       4.218 -11.227  36.165  1.00  0.79           H  
ATOM    903 3HG1 VAL A  59       2.618 -11.820  36.651  1.00  0.79           H  
ATOM    904 1HG2 VAL A  59       1.435 -11.780  33.839  1.00  0.79           H  
ATOM    905 2HG2 VAL A  59       0.625 -11.171  35.277  1.00  0.79           H  
ATOM    906 3HG2 VAL A  59       0.832 -10.112  33.902  1.00  0.79           H  
ATOM    907  N   GLN A  60       4.069  -8.981  37.677  1.00  0.79           N  
ATOM    908  CA  GLN A  60       5.403  -8.722  38.208  1.00  0.79           C  
ATOM    909  C   GLN A  60       6.323  -9.936  38.007  1.00  0.79           C  
ATOM    910  O   GLN A  60       5.978 -11.066  38.351  1.00  0.79           O  
ATOM    911  CB  GLN A  60       5.311  -8.302  39.666  1.00  0.79           C  
ATOM    912  CG  GLN A  60       6.619  -8.002  40.347  1.00  0.79           C  
ATOM    913  CD  GLN A  60       7.360  -6.806  39.815  1.00  0.79           C  
ATOM    914  OE1 GLN A  60       6.786  -5.895  39.195  1.00  0.79           O  
ATOM    915  NE2 GLN A  60       8.668  -6.783  40.079  1.00  0.79           N  
ATOM    916  H   GLN A  60       3.298  -9.242  38.294  1.00  0.79           H  
ATOM    917  HA  GLN A  60       5.831  -7.888  37.655  1.00  0.79           H  
ATOM    918 1HB  GLN A  60       4.688  -7.414  39.747  1.00  0.79           H  
ATOM    919 2HB  GLN A  60       4.815  -9.084  40.242  1.00  0.79           H  
ATOM    920 1HG  GLN A  60       6.352  -7.736  41.339  1.00  0.79           H  
ATOM    921 2HG  GLN A  60       7.273  -8.874  40.346  1.00  0.79           H  
ATOM    922 1HE2 GLN A  60       9.230  -6.017  39.774  1.00  0.79           H  
ATOM    923 2HE2 GLN A  60       9.108  -7.534  40.627  1.00  0.79           H  
ATOM    924  N   ASN A  61       7.501  -9.713  37.424  1.00  0.81           N  
ATOM    925  CA  ASN A  61       8.444 -10.810  37.164  1.00  0.81           C  
ATOM    926  C   ASN A  61       9.752 -10.814  37.943  1.00  0.81           C  
ATOM    927  O   ASN A  61      10.684 -11.521  37.560  1.00  0.81           O  
ATOM    928  CB  ASN A  61       8.758 -10.895  35.692  1.00  0.81           C  
ATOM    929  CG  ASN A  61       7.648 -11.458  34.915  1.00  0.81           C  
ATOM    930  OD1 ASN A  61       7.475 -12.691  34.888  1.00  0.81           O  
ATOM    931  ND2 ASN A  61       6.882 -10.628  34.298  1.00  0.81           N  
ATOM    932  H   ASN A  61       7.746  -8.771  37.143  1.00  0.81           H  
ATOM    933  HA  ASN A  61       7.940 -11.741  37.433  1.00  0.81           H  
ATOM    934 1HB  ASN A  61       8.985  -9.897  35.312  1.00  0.81           H  
ATOM    935 2HB  ASN A  61       9.643 -11.512  35.543  1.00  0.81           H  
ATOM    936 1HD2 ASN A  61       6.114 -10.991  33.766  1.00  0.81           H  
ATOM    937 2HD2 ASN A  61       7.049  -9.641  34.348  1.00  0.81           H  
ATOM    938  N   SER A  62       9.851 -10.058  39.021  1.00  0.82           N  
ATOM    939  CA  SER A  62      11.099 -10.119  39.770  1.00  0.82           C  
ATOM    940  C   SER A  62      10.988  -9.755  41.235  1.00  0.82           C  
ATOM    941  O   SER A  62      10.151  -8.942  41.642  1.00  0.82           O  
ATOM    942  CB  SER A  62      12.129  -9.210  39.127  1.00  0.82           C  
ATOM    943  OG  SER A  62      11.744  -7.865  39.216  1.00  0.82           O  
ATOM    944  H   SER A  62       9.082  -9.481  39.317  1.00  0.82           H  
ATOM    945  HA  SER A  62      11.466 -11.144  39.721  1.00  0.82           H  
ATOM    946 1HB  SER A  62      13.085  -9.346  39.637  1.00  0.82           H  
ATOM    947 2HB  SER A  62      12.275  -9.485  38.085  1.00  0.82           H  
ATOM    948  HG  SER A  62      12.523  -7.354  38.972  1.00  0.82           H  
ATOM    949  N   SER A  63      11.931 -10.309  41.993  1.00  0.84           N  
ATOM    950  CA  SER A  63      12.134 -10.039  43.407  1.00  0.84           C  
ATOM    951  C   SER A  63      13.345  -9.138  43.606  1.00  0.84           C  
ATOM    952  O   SER A  63      14.128  -8.937  42.678  1.00  0.84           O  
ATOM    953  CB  SER A  63      12.304 -11.341  44.151  1.00  0.84           C  
ATOM    954  OG  SER A  63      13.482 -12.001  43.747  1.00  0.84           O  
ATOM    955  H   SER A  63      12.555 -10.968  41.551  1.00  0.84           H  
ATOM    956  HA  SER A  63      11.265  -9.514  43.793  1.00  0.84           H  
ATOM    957 1HB  SER A  63      12.357 -11.127  45.212  1.00  0.84           H  
ATOM    958 2HB  SER A  63      11.449 -11.981  43.998  1.00  0.84           H  
ATOM    959  HG  SER A  63      13.779 -12.523  44.521  1.00  0.84           H  
ATOM    960  N   ILE A  64      13.526  -8.639  44.833  1.00  0.86           N  
ATOM    961  CA  ILE A  64      14.650  -7.748  45.120  1.00  0.86           C  
ATOM    962  C   ILE A  64      15.848  -8.438  45.808  1.00  0.86           C  
ATOM    963  O   ILE A  64      16.823  -7.775  46.153  1.00  0.86           O  
ATOM    964  CB  ILE A  64      14.188  -6.589  46.008  1.00  0.86           C  
ATOM    965  CG1 ILE A  64      13.816  -7.109  47.355  1.00  0.86           C  
ATOM    966  CG2 ILE A  64      12.986  -5.921  45.366  1.00  0.86           C  
ATOM    967  CD1 ILE A  64      13.573  -6.047  48.362  1.00  0.86           C  
ATOM    968  H   ILE A  64      12.820  -8.833  45.540  1.00  0.86           H  
ATOM    969  HA  ILE A  64      15.000  -7.332  44.179  1.00  0.86           H  
ATOM    970  HB  ILE A  64      14.995  -5.870  46.133  1.00  0.86           H  
ATOM    971 1HG1 ILE A  64      12.943  -7.719  47.276  1.00  0.86           H  
ATOM    972 2HG1 ILE A  64      14.626  -7.718  47.713  1.00  0.86           H  
ATOM    973 1HG2 ILE A  64      12.646  -5.100  45.996  1.00  0.86           H  
ATOM    974 2HG2 ILE A  64      13.263  -5.539  44.386  1.00  0.86           H  
ATOM    975 3HG2 ILE A  64      12.186  -6.653  45.258  1.00  0.86           H  
ATOM    976 1HD1 ILE A  64      13.352  -6.522  49.298  1.00  0.86           H  
ATOM    977 2HD1 ILE A  64      14.469  -5.434  48.479  1.00  0.86           H  
ATOM    978 3HD1 ILE A  64      12.739  -5.421  48.055  1.00  0.86           H  
ATOM    979  N   GLY A  65      15.771  -9.751  46.021  1.00  0.89           N  
ATOM    980  CA  GLY A  65      16.876 -10.519  46.624  1.00  0.89           C  
ATOM    981  C   GLY A  65      16.965 -10.542  48.164  1.00  0.89           C  
ATOM    982  O   GLY A  65      17.886 -11.147  48.719  1.00  0.89           O  
ATOM    983  H   GLY A  65      14.942 -10.241  45.714  1.00  0.89           H  
ATOM    984 1HA  GLY A  65      16.802 -11.547  46.267  1.00  0.89           H  
ATOM    985 2HA  GLY A  65      17.813 -10.135  46.228  1.00  0.89           H  
ATOM    986  N   GLU A  66      16.016  -9.915  48.852  1.00  0.94           N  
ATOM    987  CA  GLU A  66      16.024  -9.888  50.319  1.00  0.94           C  
ATOM    988  C   GLU A  66      14.614  -9.907  50.883  1.00  0.94           C  
ATOM    989  O   GLU A  66      13.653  -9.503  50.223  1.00  0.94           O  
ATOM    990  CB  GLU A  66      16.758  -8.656  50.870  1.00  0.94           C  
ATOM    991  CG  GLU A  66      16.127  -7.307  50.535  1.00  0.94           C  
ATOM    992  CD  GLU A  66      16.876  -6.113  51.131  1.00  0.94           C  
ATOM    993  OE1 GLU A  66      17.836  -6.318  51.838  1.00  0.94           O  
ATOM    994  OE2 GLU A  66      16.491  -5.000  50.863  1.00  0.94           O  
ATOM    995  H   GLU A  66      15.297  -9.430  48.343  1.00  0.94           H  
ATOM    996  HA  GLU A  66      16.537 -10.776  50.686  1.00  0.94           H  
ATOM    997 1HB  GLU A  66      16.815  -8.732  51.960  1.00  0.94           H  
ATOM    998 2HB  GLU A  66      17.778  -8.648  50.491  1.00  0.94           H  
ATOM    999 1HG  GLU A  66      16.116  -7.199  49.457  1.00  0.94           H  
ATOM   1000 2HG  GLU A  66      15.094  -7.304  50.894  1.00  0.94           H  
ATOM   1001  N   ILE A  67      14.495 -10.367  52.115  1.00  1.01           N  
ATOM   1002  CA  ILE A  67      13.231 -10.417  52.830  1.00  1.01           C  
ATOM   1003  C   ILE A  67      13.005  -9.116  53.591  1.00  1.01           C  
ATOM   1004  O   ILE A  67      13.801  -8.714  54.435  1.00  1.01           O  
ATOM   1005  CB  ILE A  67      13.225 -11.648  53.752  1.00  1.01           C  
ATOM   1006  CG1 ILE A  67      13.312 -12.921  52.901  1.00  1.01           C  
ATOM   1007  CG2 ILE A  67      12.048 -11.641  54.696  1.00  1.01           C  
ATOM   1008  CD1 ILE A  67      13.537 -14.172  53.712  1.00  1.01           C  
ATOM   1009  H   ILE A  67      15.331 -10.676  52.609  1.00  1.01           H  
ATOM   1010  HA  ILE A  67      12.425 -10.541  52.112  1.00  1.01           H  
ATOM   1011  HB  ILE A  67      14.139 -11.631  54.320  1.00  1.01           H  
ATOM   1012 1HG1 ILE A  67      12.386 -13.037  52.332  1.00  1.01           H  
ATOM   1013 2HG1 ILE A  67      14.137 -12.815  52.201  1.00  1.01           H  
ATOM   1014 1HG2 ILE A  67      12.097 -12.512  55.336  1.00  1.01           H  
ATOM   1015 2HG2 ILE A  67      12.063 -10.737  55.303  1.00  1.01           H  
ATOM   1016 3HG2 ILE A  67      11.163 -11.666  54.137  1.00  1.01           H  
ATOM   1017 1HD1 ILE A  67      13.595 -15.034  53.046  1.00  1.01           H  
ATOM   1018 2HD1 ILE A  67      14.477 -14.081  54.272  1.00  1.01           H  
ATOM   1019 3HD1 ILE A  67      12.709 -14.301  54.398  1.00  1.01           H  
ATOM   1020  N   CYS A  68      11.937  -8.427  53.264  1.00  1.10           N  
ATOM   1021  CA  CYS A  68      11.711  -7.131  53.864  1.00  1.10           C  
ATOM   1022  C   CYS A  68      11.073  -7.197  55.237  1.00  1.10           C  
ATOM   1023  O   CYS A  68      10.149  -7.973  55.464  1.00  1.10           O  
ATOM   1024  CB  CYS A  68      10.802  -6.313  52.964  1.00  1.10           C  
ATOM   1025  SG  CYS A  68      11.521  -5.998  51.338  1.00  1.10           S  
ATOM   1026  H   CYS A  68      11.326  -8.756  52.527  1.00  1.10           H  
ATOM   1027  HA  CYS A  68      12.670  -6.626  53.958  1.00  1.10           H  
ATOM   1028 1HB  CYS A  68       9.856  -6.839  52.822  1.00  1.10           H  
ATOM   1029 2HB  CYS A  68      10.578  -5.372  53.438  1.00  1.10           H  
ATOM   1030  N   ASP A  69      11.443  -6.260  56.095  1.00  1.17           N  
ATOM   1031  CA  ASP A  69      10.834  -6.083  57.418  1.00  1.17           C  
ATOM   1032  C   ASP A  69       9.471  -5.392  57.302  1.00  1.17           C  
ATOM   1033  O   ASP A  69       9.277  -4.263  57.759  1.00  1.17           O  
ATOM   1034  CB  ASP A  69      11.743  -5.207  58.247  1.00  1.17           C  
ATOM   1035  CG  ASP A  69      11.921  -3.853  57.551  1.00  1.17           C  
ATOM   1036  OD1 ASP A  69      11.858  -3.810  56.308  1.00  1.17           O  
ATOM   1037  OD2 ASP A  69      12.097  -2.859  58.240  1.00  1.17           O  
ATOM   1038  H   ASP A  69      12.261  -5.698  55.860  1.00  1.17           H  
ATOM   1039  HA  ASP A  69      10.705  -7.060  57.887  1.00  1.17           H  
ATOM   1040 1HB  ASP A  69      11.322  -5.063  59.242  1.00  1.17           H  
ATOM   1041 2HB  ASP A  69      12.723  -5.681  58.351  1.00  1.17           H  
ATOM   1042  N   SER A  70       8.565  -6.082  56.641  1.00  1.21           N  
ATOM   1043  CA  SER A  70       7.231  -5.653  56.272  1.00  1.21           C  
ATOM   1044  C   SER A  70       6.373  -5.592  57.522  1.00  1.21           C  
ATOM   1045  O   SER A  70       6.835  -5.973  58.597  1.00  1.21           O  
ATOM   1046  CB  SER A  70       6.665  -6.671  55.309  1.00  1.21           C  
ATOM   1047  OG  SER A  70       6.265  -7.813  55.981  1.00  1.21           O  
ATOM   1048  H   SER A  70       8.867  -7.003  56.327  1.00  1.21           H  
ATOM   1049  HA  SER A  70       7.284  -4.680  55.806  1.00  1.21           H  
ATOM   1050 1HB  SER A  70       5.875  -6.290  54.712  1.00  1.21           H  
ATOM   1051 2HB  SER A  70       7.462  -6.940  54.620  1.00  1.21           H  
ATOM   1052  HG  SER A  70       7.076  -8.203  56.347  1.00  1.21           H  
ATOM   1053  N   PRO A  71       5.101  -5.145  57.441  1.00  1.20           N  
ATOM   1054  CA  PRO A  71       4.145  -5.164  58.533  1.00  1.20           C  
ATOM   1055  C   PRO A  71       3.982  -6.589  59.088  1.00  1.20           C  
ATOM   1056  O   PRO A  71       3.447  -6.770  60.183  1.00  1.20           O  
ATOM   1057  CB  PRO A  71       2.862  -4.643  57.872  1.00  1.20           C  
ATOM   1058  CG  PRO A  71       3.352  -3.786  56.717  1.00  1.20           C  
ATOM   1059  CD  PRO A  71       4.564  -4.508  56.200  1.00  1.20           C  
ATOM   1060  HA  PRO A  71       4.490  -4.482  59.323  1.00  1.20           H  
ATOM   1061 1HB  PRO A  71       2.248  -5.497  57.540  1.00  1.20           H  
ATOM   1062 2HB  PRO A  71       2.262  -4.083  58.606  1.00  1.20           H  
ATOM   1063 1HG  PRO A  71       2.557  -3.686  55.960  1.00  1.20           H  
ATOM   1064 2HG  PRO A  71       3.584  -2.769  57.067  1.00  1.20           H  
ATOM   1065 1HD  PRO A  71       4.196  -5.257  55.494  1.00  1.20           H  
ATOM   1066 2HD  PRO A  71       5.267  -3.795  55.746  1.00  1.20           H  
ATOM   1067  N   HIS A  72       4.400  -7.595  58.309  1.00  1.15           N  
ATOM   1068  CA  HIS A  72       4.356  -8.981  58.687  1.00  1.15           C  
ATOM   1069  C   HIS A  72       5.751  -9.317  59.262  1.00  1.15           C  
ATOM   1070  O   HIS A  72       6.743  -9.295  58.540  1.00  1.15           O  
ATOM   1071  CB  HIS A  72       4.013  -9.810  57.448  1.00  1.15           C  
ATOM   1072  CG  HIS A  72       2.662  -9.488  56.909  1.00  1.15           C  
ATOM   1073  ND1 HIS A  72       1.492  -9.924  57.510  1.00  1.15           N  
ATOM   1074  CD2 HIS A  72       2.284  -8.747  55.843  1.00  1.15           C  
ATOM   1075  CE1 HIS A  72       0.457  -9.471  56.829  1.00  1.15           C  
ATOM   1076  NE2 HIS A  72       0.906  -8.753  55.814  1.00  1.15           N  
ATOM   1077  H   HIS A  72       4.841  -7.421  57.417  1.00  1.15           H  
ATOM   1078  HA  HIS A  72       3.601  -9.136  59.450  1.00  1.15           H  
ATOM   1079 1HB  HIS A  72       4.736  -9.622  56.672  1.00  1.15           H  
ATOM   1080 2HB  HIS A  72       4.049 -10.853  57.668  1.00  1.15           H  
ATOM   1081  HD1 HIS A  72       1.418 -10.490  58.349  1.00  1.15           H  
ATOM   1082  HD2 HIS A  72       2.850  -8.200  55.086  1.00  1.15           H  
ATOM   1083  HE1 HIS A  72      -0.561  -9.708  57.143  1.00  1.15           H  
ATOM   1084  N   GLN A  73       5.819  -9.565  60.568  1.00  1.07           N  
ATOM   1085  CA  GLN A  73       7.076  -9.745  61.323  1.00  1.07           C  
ATOM   1086  C   GLN A  73       7.838 -11.015  60.943  1.00  1.07           C  
ATOM   1087  O   GLN A  73       7.243 -12.102  60.896  1.00  1.07           O  
ATOM   1088  CB  GLN A  73       6.774  -9.730  62.830  1.00  1.07           C  
ATOM   1089  CG  GLN A  73       7.987  -9.909  63.773  1.00  1.07           C  
ATOM   1090  CD  GLN A  73       8.911  -8.689  63.796  1.00  1.07           C  
ATOM   1091  OE1 GLN A  73       8.455  -7.562  64.020  1.00  1.07           O  
ATOM   1092  NE2 GLN A  73      10.207  -8.900  63.580  1.00  1.07           N  
ATOM   1093  H   GLN A  73       4.925  -9.646  61.057  1.00  1.07           H  
ATOM   1094  HA  GLN A  73       7.720  -8.895  61.101  1.00  1.07           H  
ATOM   1095 1HB  GLN A  73       6.313  -8.777  63.082  1.00  1.07           H  
ATOM   1096 2HB  GLN A  73       6.042 -10.496  63.056  1.00  1.07           H  
ATOM   1097 1HG  GLN A  73       7.612 -10.065  64.787  1.00  1.07           H  
ATOM   1098 2HG  GLN A  73       8.567 -10.779  63.463  1.00  1.07           H  
ATOM   1099 1HE2 GLN A  73      10.849  -8.133  63.592  1.00  1.07           H  
ATOM   1100 2HE2 GLN A  73      10.552  -9.831  63.411  1.00  1.07           H  
ATOM   1101  N   ILE A  74       9.150 -10.881  60.681  1.00  1.00           N  
ATOM   1102  CA  ILE A  74       9.966 -12.029  60.277  1.00  1.00           C  
ATOM   1103  C   ILE A  74      11.121 -12.358  61.232  1.00  1.00           C  
ATOM   1104  O   ILE A  74      11.903 -11.472  61.593  1.00  1.00           O  
ATOM   1105  CB  ILE A  74      10.628 -11.809  58.902  1.00  1.00           C  
ATOM   1106  CG1 ILE A  74       9.633 -11.463  57.851  1.00  1.00           C  
ATOM   1107  CG2 ILE A  74      11.291 -13.081  58.504  1.00  1.00           C  
ATOM   1108  CD1 ILE A  74       9.568 -10.007  57.588  1.00  1.00           C  
ATOM   1109  H   ILE A  74       9.575  -9.965  60.742  1.00  1.00           H  
ATOM   1110  HA  ILE A  74       9.317 -12.892  60.213  1.00  1.00           H  
ATOM   1111  HB  ILE A  74      11.359 -11.006  58.958  1.00  1.00           H  
ATOM   1112 1HG1 ILE A  74       9.901 -11.974  56.931  1.00  1.00           H  
ATOM   1113 2HG1 ILE A  74       8.647 -11.793  58.165  1.00  1.00           H  
ATOM   1114 1HG2 ILE A  74      11.757 -12.960  57.544  1.00  1.00           H  
ATOM   1115 2HG2 ILE A  74      12.035 -13.362  59.219  1.00  1.00           H  
ATOM   1116 3HG2 ILE A  74      10.545 -13.857  58.456  1.00  1.00           H  
ATOM   1117 1HD1 ILE A  74       8.829  -9.810  56.813  1.00  1.00           H  
ATOM   1118 2HD1 ILE A  74       9.288  -9.474  58.495  1.00  1.00           H  
ATOM   1119 3HD1 ILE A  74      10.547  -9.663  57.256  1.00  1.00           H  
ATOM   1120  N   LEU A  75      11.221 -13.630  61.632  1.00  0.94           N  
ATOM   1121  CA  LEU A  75      12.350 -14.096  62.438  1.00  0.94           C  
ATOM   1122  C   LEU A  75      13.397 -14.776  61.562  1.00  0.94           C  
ATOM   1123  O   LEU A  75      13.073 -15.517  60.633  1.00  0.94           O  
ATOM   1124  CB  LEU A  75      11.916 -15.059  63.536  1.00  0.94           C  
ATOM   1125  CG  LEU A  75      11.040 -14.493  64.593  1.00  0.94           C  
ATOM   1126  CD1 LEU A  75      10.654 -15.585  65.493  1.00  0.94           C  
ATOM   1127  CD2 LEU A  75      11.784 -13.418  65.360  1.00  0.94           C  
ATOM   1128  H   LEU A  75      10.509 -14.290  61.316  1.00  0.94           H  
ATOM   1129  HA  LEU A  75      12.815 -13.232  62.910  1.00  0.94           H  
ATOM   1130 1HB  LEU A  75      11.372 -15.882  63.074  1.00  0.94           H  
ATOM   1131 2HB  LEU A  75      12.800 -15.468  64.014  1.00  0.94           H  
ATOM   1132  HG  LEU A  75      10.153 -14.066  64.147  1.00  0.94           H  
ATOM   1133 1HD1 LEU A  75      10.027 -15.191  66.255  1.00  0.94           H  
ATOM   1134 2HD1 LEU A  75      10.129 -16.327  64.921  1.00  0.94           H  
ATOM   1135 3HD1 LEU A  75      11.525 -16.028  65.940  1.00  0.94           H  
ATOM   1136 1HD2 LEU A  75      11.140 -13.011  66.138  1.00  0.94           H  
ATOM   1137 2HD2 LEU A  75      12.679 -13.845  65.815  1.00  0.94           H  
ATOM   1138 3HD2 LEU A  75      12.072 -12.618  64.675  1.00  0.94           H  
ATOM   1139  N   ASP A  76      14.666 -14.533  61.870  1.00  0.91           N  
ATOM   1140  CA  ASP A  76      15.767 -15.131  61.113  1.00  0.91           C  
ATOM   1141  C   ASP A  76      16.353 -16.370  61.769  1.00  0.91           C  
ATOM   1142  O   ASP A  76      17.091 -16.256  62.751  1.00  0.91           O  
ATOM   1143  CB  ASP A  76      16.912 -14.130  60.953  1.00  0.91           C  
ATOM   1144  CG  ASP A  76      18.132 -14.589  60.030  1.00  0.91           C  
ATOM   1145  OD1 ASP A  76      18.203 -15.725  59.612  1.00  0.91           O  
ATOM   1146  OD2 ASP A  76      18.976 -13.755  59.762  1.00  0.91           O  
ATOM   1147  H   ASP A  76      14.875 -13.912  62.639  1.00  0.91           H  
ATOM   1148  HA  ASP A  76      15.396 -15.410  60.127  1.00  0.91           H  
ATOM   1149 1HB  ASP A  76      16.554 -13.182  60.640  1.00  0.91           H  
ATOM   1150 2HB  ASP A  76      17.335 -13.964  61.944  1.00  0.91           H  
ATOM   1151  N   GLY A  77      16.077 -17.548  61.223  1.00  0.90           N  
ATOM   1152  CA  GLY A  77      16.597 -18.811  61.743  1.00  0.90           C  
ATOM   1153  C   GLY A  77      18.094 -18.889  61.436  1.00  0.90           C  
ATOM   1154  O   GLY A  77      18.552 -19.648  60.567  1.00  0.90           O  
ATOM   1155  H   GLY A  77      15.452 -17.609  60.427  1.00  0.90           H  
ATOM   1156 1HA  GLY A  77      16.417 -18.899  62.807  1.00  0.90           H  
ATOM   1157 2HA  GLY A  77      16.079 -19.641  61.269  1.00  0.90           H  
ATOM   1158  N   GLU A  78      18.871 -18.090  62.170  1.00  0.89           N  
ATOM   1159  CA  GLU A  78      20.287 -17.897  61.900  1.00  0.89           C  
ATOM   1160  C   GLU A  78      21.081 -19.132  62.191  1.00  0.89           C  
ATOM   1161  O   GLU A  78      21.623 -19.321  63.278  1.00  0.89           O  
ATOM   1162  CB  GLU A  78      20.849 -16.748  62.736  1.00  0.89           C  
ATOM   1163  CG  GLU A  78      22.325 -16.425  62.443  1.00  0.89           C  
ATOM   1164  CD  GLU A  78      22.884 -15.281  63.275  1.00  0.89           C  
ATOM   1165  OE1 GLU A  78      22.143 -14.686  64.022  1.00  0.89           O  
ATOM   1166  OE2 GLU A  78      24.056 -15.008  63.153  1.00  0.89           O  
ATOM   1167  H   GLU A  78      18.409 -17.512  62.865  1.00  0.89           H  
ATOM   1168  HA  GLU A  78      20.401 -17.648  60.847  1.00  0.89           H  
ATOM   1169 1HB  GLU A  78      20.260 -15.846  62.547  1.00  0.89           H  
ATOM   1170 2HB  GLU A  78      20.755 -16.988  63.794  1.00  0.89           H  
ATOM   1171 1HG  GLU A  78      22.922 -17.320  62.626  1.00  0.89           H  
ATOM   1172 2HG  GLU A  78      22.420 -16.179  61.388  1.00  0.89           H  
ATOM   1173  N   ASN A  79      21.141 -19.966  61.167  1.00  0.88           N  
ATOM   1174  CA  ASN A  79      21.766 -21.273  61.161  1.00  0.88           C  
ATOM   1175  C   ASN A  79      21.102 -22.168  62.202  1.00  0.88           C  
ATOM   1176  O   ASN A  79      21.705 -23.121  62.708  1.00  0.88           O  
ATOM   1177  CB  ASN A  79      23.259 -21.157  61.434  1.00  0.88           C  
ATOM   1178  CG  ASN A  79      23.963 -20.299  60.405  1.00  0.88           C  
ATOM   1179  OD1 ASN A  79      23.643 -20.342  59.212  1.00  0.88           O  
ATOM   1180  ND2 ASN A  79      24.914 -19.517  60.854  1.00  0.88           N  
ATOM   1181  H   ASN A  79      20.599 -19.688  60.357  1.00  0.88           H  
ATOM   1182  HA  ASN A  79      21.612 -21.687  60.177  1.00  0.88           H  
ATOM   1183 1HB  ASN A  79      23.440 -20.747  62.425  1.00  0.88           H  
ATOM   1184 2HB  ASN A  79      23.699 -22.154  61.415  1.00  0.88           H  
ATOM   1185 1HD2 ASN A  79      25.418 -18.926  60.225  1.00  0.88           H  
ATOM   1186 2HD2 ASN A  79      25.137 -19.510  61.831  1.00  0.88           H  
ATOM   1187  N   CYS A  80      19.815 -21.880  62.420  1.00  0.85           N  
ATOM   1188  CA  CYS A  80      18.950 -22.511  63.420  1.00  0.85           C  
ATOM   1189  C   CYS A  80      17.557 -22.751  62.865  1.00  0.85           C  
ATOM   1190  O   CYS A  80      16.935 -21.836  62.318  1.00  0.85           O  
ATOM   1191  CB  CYS A  80      18.857 -21.595  64.652  1.00  0.85           C  
ATOM   1192  SG  CYS A  80      17.771 -22.205  65.977  1.00  0.85           S  
ATOM   1193  H   CYS A  80      19.433 -21.126  61.863  1.00  0.85           H  
ATOM   1194  HA  CYS A  80      19.387 -23.467  63.712  1.00  0.85           H  
ATOM   1195 1HB  CYS A  80      19.854 -21.454  65.073  1.00  0.85           H  
ATOM   1196 2HB  CYS A  80      18.493 -20.613  64.346  1.00  0.85           H  
ATOM   1197  N   THR A  81      17.046 -23.973  62.992  1.00  0.83           N  
ATOM   1198  CA  THR A  81      15.718 -24.281  62.468  1.00  0.83           C  
ATOM   1199  C   THR A  81      14.635 -23.993  63.487  1.00  0.83           C  
ATOM   1200  O   THR A  81      14.927 -23.766  64.664  1.00  0.83           O  
ATOM   1201  CB  THR A  81      15.609 -25.757  62.052  1.00  0.83           C  
ATOM   1202  OG1 THR A  81      15.745 -26.604  63.219  1.00  0.83           O  
ATOM   1203  CG2 THR A  81      16.705 -26.094  61.064  1.00  0.83           C  
ATOM   1204  H   THR A  81      17.572 -24.723  63.473  1.00  0.83           H  
ATOM   1205  HA  THR A  81      15.533 -23.658  61.592  1.00  0.83           H  
ATOM   1206  HB  THR A  81      14.637 -25.933  61.592  1.00  0.83           H  
ATOM   1207  HG1 THR A  81      16.675 -26.554  63.542  1.00  0.83           H  
ATOM   1208 1HG2 THR A  81      16.624 -27.140  60.770  1.00  0.83           H  
ATOM   1209 2HG2 THR A  81      16.606 -25.459  60.182  1.00  0.83           H  
ATOM   1210 3HG2 THR A  81      17.679 -25.925  61.531  1.00  0.83           H  
ATOM   1211  N   LEU A  82      13.381 -24.047  63.058  1.00  0.80           N  
ATOM   1212  CA  LEU A  82      12.287 -23.908  64.002  1.00  0.80           C  
ATOM   1213  C   LEU A  82      12.386 -24.966  65.091  1.00  0.80           C  
ATOM   1214  O   LEU A  82      12.132 -24.677  66.254  1.00  0.80           O  
ATOM   1215  CB  LEU A  82      10.927 -24.004  63.331  1.00  0.80           C  
ATOM   1216  CG  LEU A  82       9.775 -23.885  64.308  1.00  0.80           C  
ATOM   1217  CD1 LEU A  82       9.823 -22.527  65.019  1.00  0.80           C  
ATOM   1218  CD2 LEU A  82       8.514 -24.057  63.581  1.00  0.80           C  
ATOM   1219  H   LEU A  82      13.181 -24.216  62.071  1.00  0.80           H  
ATOM   1220  HA  LEU A  82      12.363 -22.930  64.471  1.00  0.80           H  
ATOM   1221 1HB  LEU A  82      10.838 -23.208  62.589  1.00  0.80           H  
ATOM   1222 2HB  LEU A  82      10.849 -24.965  62.820  1.00  0.80           H  
ATOM   1223  HG  LEU A  82       9.869 -24.664  65.056  1.00  0.80           H  
ATOM   1224 1HD1 LEU A  82       9.006 -22.456  65.730  1.00  0.80           H  
ATOM   1225 2HD1 LEU A  82      10.767 -22.429  65.547  1.00  0.80           H  
ATOM   1226 3HD1 LEU A  82       9.735 -21.729  64.283  1.00  0.80           H  
ATOM   1227 1HD2 LEU A  82       7.714 -24.001  64.272  1.00  0.80           H  
ATOM   1228 2HD2 LEU A  82       8.430 -23.268  62.844  1.00  0.80           H  
ATOM   1229 3HD2 LEU A  82       8.506 -25.023  63.094  1.00  0.80           H  
ATOM   1230  N   ILE A  83      12.766 -26.192  64.725  1.00  0.77           N  
ATOM   1231  CA  ILE A  83      12.859 -27.257  65.715  1.00  0.77           C  
ATOM   1232  C   ILE A  83      13.884 -26.918  66.765  1.00  0.77           C  
ATOM   1233  O   ILE A  83      13.659 -27.114  67.957  1.00  0.77           O  
ATOM   1234  CB  ILE A  83      13.331 -28.574  65.113  1.00  0.77           C  
ATOM   1235  CG1 ILE A  83      12.340 -29.109  64.116  1.00  0.77           C  
ATOM   1236  CG2 ILE A  83      13.594 -29.545  66.236  1.00  0.77           C  
ATOM   1237  CD1 ILE A  83      11.012 -29.364  64.674  1.00  0.77           C  
ATOM   1238  H   ILE A  83      12.987 -26.379  63.758  1.00  0.77           H  
ATOM   1239  HA  ILE A  83      11.894 -27.387  66.191  1.00  0.77           H  
ATOM   1240  HB  ILE A  83      14.263 -28.404  64.574  1.00  0.77           H  
ATOM   1241 1HG1 ILE A  83      12.241 -28.396  63.296  1.00  0.77           H  
ATOM   1242 2HG1 ILE A  83      12.725 -30.046  63.723  1.00  0.77           H  
ATOM   1243 1HG2 ILE A  83      13.973 -30.467  65.825  1.00  0.77           H  
ATOM   1244 2HG2 ILE A  83      14.341 -29.122  66.906  1.00  0.77           H  
ATOM   1245 3HG2 ILE A  83      12.675 -29.728  66.786  1.00  0.77           H  
ATOM   1246 1HD1 ILE A  83      10.369 -29.757  63.885  1.00  0.77           H  
ATOM   1247 2HD1 ILE A  83      11.088 -30.089  65.483  1.00  0.77           H  
ATOM   1248 3HD1 ILE A  83      10.596 -28.437  65.057  1.00  0.77           H  
ATOM   1249  N   ASP A  84      15.000 -26.365  66.336  1.00  0.76           N  
ATOM   1250  CA  ASP A  84      16.056 -26.059  67.278  1.00  0.76           C  
ATOM   1251  C   ASP A  84      15.584 -24.946  68.209  1.00  0.76           C  
ATOM   1252  O   ASP A  84      15.861 -24.965  69.419  1.00  0.76           O  
ATOM   1253  CB  ASP A  84      17.242 -25.612  66.480  1.00  0.76           C  
ATOM   1254  CG  ASP A  84      17.792 -26.689  65.663  1.00  0.76           C  
ATOM   1255  OD1 ASP A  84      17.870 -27.796  66.126  1.00  0.76           O  
ATOM   1256  OD2 ASP A  84      18.067 -26.421  64.492  1.00  0.76           O  
ATOM   1257  H   ASP A  84      15.137 -26.216  65.331  1.00  0.76           H  
ATOM   1258  HA  ASP A  84      16.296 -26.949  67.860  1.00  0.76           H  
ATOM   1259 1HB  ASP A  84      16.927 -24.835  65.817  1.00  0.76           H  
ATOM   1260 2HB  ASP A  84      18.014 -25.216  67.129  1.00  0.76           H  
ATOM   1261  N   ALA A  85      14.831 -23.988  67.648  1.00  0.75           N  
ATOM   1262  CA  ALA A  85      14.254 -22.906  68.432  1.00  0.75           C  
ATOM   1263  C   ALA A  85      13.267 -23.474  69.466  1.00  0.75           C  
ATOM   1264  O   ALA A  85      13.247 -23.050  70.623  1.00  0.75           O  
ATOM   1265  CB  ALA A  85      13.559 -21.907  67.509  1.00  0.75           C  
ATOM   1266  H   ALA A  85      14.672 -24.009  66.638  1.00  0.75           H  
ATOM   1267  HA  ALA A  85      15.056 -22.407  68.969  1.00  0.75           H  
ATOM   1268 1HB  ALA A  85      13.151 -21.089  68.099  1.00  0.75           H  
ATOM   1269 2HB  ALA A  85      14.286 -21.517  66.796  1.00  0.75           H  
ATOM   1270 3HB  ALA A  85      12.761 -22.395  66.974  1.00  0.75           H  
ATOM   1271  N   LEU A  86      12.485 -24.481  69.056  1.00  0.76           N  
ATOM   1272  CA  LEU A  86      11.511 -25.120  69.937  1.00  0.76           C  
ATOM   1273  C   LEU A  86      12.173 -25.933  71.053  1.00  0.76           C  
ATOM   1274  O   LEU A  86      11.695 -25.943  72.187  1.00  0.76           O  
ATOM   1275  CB  LEU A  86      10.578 -26.035  69.129  1.00  0.76           C  
ATOM   1276  CG  LEU A  86       9.598 -25.354  68.159  1.00  0.76           C  
ATOM   1277  CD1 LEU A  86       8.949 -26.399  67.293  1.00  0.76           C  
ATOM   1278  CD2 LEU A  86       8.563 -24.627  68.924  1.00  0.76           C  
ATOM   1279  H   LEU A  86      12.540 -24.780  68.084  1.00  0.76           H  
ATOM   1280  HA  LEU A  86      10.913 -24.338  70.376  1.00  0.76           H  
ATOM   1281 1HB  LEU A  86      11.191 -26.713  68.544  1.00  0.76           H  
ATOM   1282 2HB  LEU A  86       9.995 -26.628  69.824  1.00  0.76           H  
ATOM   1283  HG  LEU A  86      10.127 -24.658  67.533  1.00  0.76           H  
ATOM   1284 1HD1 LEU A  86       8.258 -25.932  66.602  1.00  0.76           H  
ATOM   1285 2HD1 LEU A  86       9.707 -26.925  66.735  1.00  0.76           H  
ATOM   1286 3HD1 LEU A  86       8.418 -27.091  67.926  1.00  0.76           H  
ATOM   1287 1HD2 LEU A  86       7.886 -24.160  68.222  1.00  0.76           H  
ATOM   1288 2HD2 LEU A  86       8.014 -25.321  69.560  1.00  0.76           H  
ATOM   1289 3HD2 LEU A  86       9.039 -23.867  69.538  1.00  0.76           H  
ATOM   1290  N   LEU A  87      13.284 -26.605  70.745  1.00  0.79           N  
ATOM   1291  CA  LEU A  87      13.947 -27.442  71.743  1.00  0.79           C  
ATOM   1292  C   LEU A  87      14.823 -26.619  72.695  1.00  0.79           C  
ATOM   1293  O   LEU A  87      14.987 -26.964  73.874  1.00  0.79           O  
ATOM   1294  CB  LEU A  87      14.844 -28.484  71.072  1.00  0.79           C  
ATOM   1295  CG  LEU A  87      14.213 -29.491  70.190  1.00  0.79           C  
ATOM   1296  CD1 LEU A  87      15.294 -30.427  69.624  1.00  0.79           C  
ATOM   1297  CD2 LEU A  87      13.235 -30.197  70.928  1.00  0.79           C  
ATOM   1298  H   LEU A  87      13.634 -26.577  69.787  1.00  0.79           H  
ATOM   1299  HA  LEU A  87      13.182 -27.952  72.327  1.00  0.79           H  
ATOM   1300 1HB  LEU A  87      15.623 -27.969  70.502  1.00  0.79           H  
ATOM   1301 2HB  LEU A  87      15.292 -29.065  71.855  1.00  0.79           H  
ATOM   1302  HG  LEU A  87      13.733 -29.005  69.366  1.00  0.79           H  
ATOM   1303 1HD1 LEU A  87      14.834 -31.167  68.969  1.00  0.79           H  
ATOM   1304 2HD1 LEU A  87      16.022 -29.843  69.053  1.00  0.79           H  
ATOM   1305 3HD1 LEU A  87      15.802 -30.937  70.444  1.00  0.79           H  
ATOM   1306 1HD2 LEU A  87      12.807 -30.893  70.262  1.00  0.79           H  
ATOM   1307 2HD2 LEU A  87      13.679 -30.708  71.760  1.00  0.79           H  
ATOM   1308 3HD2 LEU A  87      12.490 -29.498  71.279  1.00  0.79           H  
ATOM   1309  N   GLY A  88      15.404 -25.535  72.188  1.00  0.83           N  
ATOM   1310  CA  GLY A  88      16.300 -24.733  73.003  1.00  0.83           C  
ATOM   1311  C   GLY A  88      17.775 -24.994  72.710  1.00  0.83           C  
ATOM   1312  O   GLY A  88      18.615 -24.934  73.611  1.00  0.83           O  
ATOM   1313  H   GLY A  88      15.257 -25.279  71.211  1.00  0.83           H  
ATOM   1314 1HA  GLY A  88      16.093 -23.680  72.819  1.00  0.83           H  
ATOM   1315 2HA  GLY A  88      16.096 -24.916  74.052  1.00  0.83           H  
ATOM   1316  N   ASP A  89      18.102 -25.336  71.467  1.00  0.88           N  
ATOM   1317  CA  ASP A  89      19.508 -25.553  71.129  1.00  0.88           C  
ATOM   1318  C   ASP A  89      20.234 -24.266  71.505  1.00  0.88           C  
ATOM   1319  O   ASP A  89      19.682 -23.186  71.272  1.00  0.88           O  
ATOM   1320  CB  ASP A  89      19.689 -25.877  69.638  1.00  0.88           C  
ATOM   1321  CG  ASP A  89      21.129 -26.340  69.155  1.00  0.88           C  
ATOM   1322  OD1 ASP A  89      21.427 -27.504  69.257  1.00  0.88           O  
ATOM   1323  OD2 ASP A  89      21.849 -25.562  68.579  1.00  0.88           O  
ATOM   1324  H   ASP A  89      17.378 -25.391  70.746  1.00  0.88           H  
ATOM   1325  HA  ASP A  89      19.872 -26.384  71.703  1.00  0.88           H  
ATOM   1326 1HB  ASP A  89      18.967 -26.643  69.345  1.00  0.88           H  
ATOM   1327 2HB  ASP A  89      19.432 -24.989  69.067  1.00  0.88           H  
ATOM   1328  N   PRO A  90      21.402 -24.316  72.161  1.00  0.94           N  
ATOM   1329  CA  PRO A  90      22.141 -23.142  72.561  1.00  0.94           C  
ATOM   1330  C   PRO A  90      22.304 -22.238  71.358  1.00  0.94           C  
ATOM   1331  O   PRO A  90      22.544 -22.703  70.253  1.00  0.94           O  
ATOM   1332  CB  PRO A  90      23.473 -23.734  73.028  1.00  0.94           C  
ATOM   1333  CG  PRO A  90      23.110 -25.123  73.530  1.00  0.94           C  
ATOM   1334  CD  PRO A  90      22.027 -25.606  72.581  1.00  0.94           C  
ATOM   1335  HA  PRO A  90      21.603 -22.628  73.374  1.00  0.94           H  
ATOM   1336 1HB  PRO A  90      24.192 -23.753  72.193  1.00  0.94           H  
ATOM   1337 2HB  PRO A  90      23.903 -23.098  73.803  1.00  0.94           H  
ATOM   1338 1HG  PRO A  90      24.000 -25.766  73.519  1.00  0.94           H  
ATOM   1339 2HG  PRO A  90      22.767 -25.079  74.581  1.00  0.94           H  
ATOM   1340 1HD  PRO A  90      22.440 -26.159  71.720  1.00  0.94           H  
ATOM   1341 2HD  PRO A  90      21.340 -26.207  73.185  1.00  0.94           H  
ATOM   1342  N   GLN A  91      22.202 -20.940  71.602  1.00  0.98           N  
ATOM   1343  CA  GLN A  91      22.267 -19.865  70.601  1.00  0.98           C  
ATOM   1344  C   GLN A  91      21.011 -19.721  69.724  1.00  0.98           C  
ATOM   1345  O   GLN A  91      20.969 -18.855  68.851  1.00  0.98           O  
ATOM   1346  CB  GLN A  91      23.478 -20.037  69.664  1.00  0.98           C  
ATOM   1347  CG  GLN A  91      24.841 -20.109  70.383  1.00  0.98           C  
ATOM   1348  CD  GLN A  91      26.019 -20.073  69.410  1.00  0.98           C  
ATOM   1349  OE1 GLN A  91      26.185 -19.121  68.639  1.00  0.98           O  
ATOM   1350  NE2 GLN A  91      26.842 -21.114  69.444  1.00  0.98           N  
ATOM   1351  H   GLN A  91      22.023 -20.663  72.566  1.00  0.98           H  
ATOM   1352  HA  GLN A  91      22.393 -18.926  71.140  1.00  0.98           H  
ATOM   1353 1HB  GLN A  91      23.359 -20.894  69.012  1.00  0.98           H  
ATOM   1354 2HB  GLN A  91      23.529 -19.168  69.010  1.00  0.98           H  
ATOM   1355 1HG  GLN A  91      24.925 -19.261  71.057  1.00  0.98           H  
ATOM   1356 2HG  GLN A  91      24.904 -21.042  70.943  1.00  0.98           H  
ATOM   1357 1HE2 GLN A  91      27.634 -21.149  68.834  1.00  0.98           H  
ATOM   1358 2HE2 GLN A  91      26.672 -21.868  70.079  1.00  0.98           H  
ATOM   1359  N   CYS A  92      19.939 -20.446  70.056  1.00  1.01           N  
ATOM   1360  CA  CYS A  92      18.623 -20.224  69.442  1.00  1.01           C  
ATOM   1361  C   CYS A  92      17.751 -19.561  70.511  1.00  1.01           C  
ATOM   1362  O   CYS A  92      16.548 -19.340  70.362  1.00  1.01           O  
ATOM   1363  CB  CYS A  92      17.993 -21.518  68.971  1.00  1.01           C  
ATOM   1364  SG  CYS A  92      18.925 -22.383  67.654  1.00  1.01           S  
ATOM   1365  H   CYS A  92      20.026 -21.214  70.730  1.00  1.01           H  
ATOM   1366  HA  CYS A  92      18.723 -19.553  68.591  1.00  1.01           H  
ATOM   1367 1HB  CYS A  92      17.881 -22.203  69.816  1.00  1.01           H  
ATOM   1368 2HB  CYS A  92      17.010 -21.313  68.593  1.00  1.01           H  
ATOM   1369  N   ASP A  93      18.426 -19.191  71.586  1.00  1.02           N  
ATOM   1370  CA  ASP A  93      17.905 -18.557  72.787  1.00  1.02           C  
ATOM   1371  C   ASP A  93      17.238 -17.217  72.473  1.00  1.02           C  
ATOM   1372  O   ASP A  93      16.313 -16.776  73.161  1.00  1.02           O  
ATOM   1373  CB  ASP A  93      19.091 -18.354  73.725  1.00  1.02           C  
ATOM   1374  CG  ASP A  93      19.627 -19.672  74.311  1.00  1.02           C  
ATOM   1375  OD1 ASP A  93      18.919 -20.658  74.289  1.00  1.02           O  
ATOM   1376  OD2 ASP A  93      20.795 -19.709  74.676  1.00  1.02           O  
ATOM   1377  H   ASP A  93      19.409 -19.396  71.572  1.00  1.02           H  
ATOM   1378  HA  ASP A  93      17.171 -19.220  73.247  1.00  1.02           H  
ATOM   1379 1HB  ASP A  93      19.897 -17.854  73.187  1.00  1.02           H  
ATOM   1380 2HB  ASP A  93      18.794 -17.701  74.547  1.00  1.02           H  
ATOM   1381  N   GLY A  94      17.681 -16.599  71.384  1.00  1.01           N  
ATOM   1382  CA  GLY A  94      17.189 -15.307  70.938  1.00  1.01           C  
ATOM   1383  C   GLY A  94      15.764 -15.368  70.387  1.00  1.01           C  
ATOM   1384  O   GLY A  94      15.179 -14.327  70.085  1.00  1.01           O  
ATOM   1385  H   GLY A  94      18.415 -17.044  70.854  1.00  1.01           H  
ATOM   1386 1HA  GLY A  94      17.227 -14.604  71.769  1.00  1.01           H  
ATOM   1387 2HA  GLY A  94      17.856 -14.922  70.168  1.00  1.01           H  
ATOM   1388  N   PHE A  95      15.189 -16.572  70.275  1.00  0.99           N  
ATOM   1389  CA  PHE A  95      13.826 -16.678  69.786  1.00  0.99           C  
ATOM   1390  C   PHE A  95      12.817 -16.796  70.931  1.00  0.99           C  
ATOM   1391  O   PHE A  95      11.631 -17.033  70.689  1.00  0.99           O  
ATOM   1392  CB  PHE A  95      13.655 -17.888  68.874  1.00  0.99           C  
ATOM   1393  CG  PHE A  95      14.481 -17.834  67.643  1.00  0.99           C  
ATOM   1394  CD1 PHE A  95      15.473 -18.765  67.454  1.00  0.99           C  
ATOM   1395  CD2 PHE A  95      14.308 -16.843  66.694  1.00  0.99           C  
ATOM   1396  CE1 PHE A  95      16.274 -18.728  66.361  1.00  0.99           C  
ATOM   1397  CE2 PHE A  95      15.116 -16.803  65.581  1.00  0.99           C  
ATOM   1398  CZ  PHE A  95      16.103 -17.753  65.429  1.00  0.99           C  
ATOM   1399  H   PHE A  95      15.702 -17.423  70.508  1.00  0.99           H  
ATOM   1400  HA  PHE A  95      13.596 -15.783  69.214  1.00  0.99           H  
ATOM   1401 1HB  PHE A  95      13.928 -18.791  69.425  1.00  0.99           H  
ATOM   1402 2HB  PHE A  95      12.612 -17.983  68.581  1.00  0.99           H  
ATOM   1403  HD1 PHE A  95      15.612 -19.539  68.197  1.00  0.99           H  
ATOM   1404  HD2 PHE A  95      13.539 -16.091  66.841  1.00  0.99           H  
ATOM   1405  HE1 PHE A  95      17.055 -19.465  66.237  1.00  0.99           H  
ATOM   1406  HE2 PHE A  95      14.993 -16.023  64.830  1.00  0.99           H  
ATOM   1407  HZ  PHE A  95      16.751 -17.721  64.580  1.00  0.99           H  
ATOM   1408  N   GLN A  96      13.256 -16.649  72.185  1.00  0.97           N  
ATOM   1409  CA  GLN A  96      12.282 -16.732  73.271  1.00  0.97           C  
ATOM   1410  C   GLN A  96      11.289 -15.570  73.252  1.00  0.97           C  
ATOM   1411  O   GLN A  96      11.662 -14.408  73.081  1.00  0.97           O  
ATOM   1412  CB  GLN A  96      12.940 -16.833  74.655  1.00  0.97           C  
ATOM   1413  CG  GLN A  96      11.890 -17.026  75.776  1.00  0.97           C  
ATOM   1414  CD  GLN A  96      12.422 -17.300  77.170  1.00  0.97           C  
ATOM   1415  OE1 GLN A  96      13.614 -17.135  77.436  1.00  0.97           O  
ATOM   1416  NE2 GLN A  96      11.535 -17.725  78.092  1.00  0.97           N  
ATOM   1417  H   GLN A  96      14.248 -16.489  72.388  1.00  0.97           H  
ATOM   1418  HA  GLN A  96      11.702 -17.641  73.128  1.00  0.97           H  
ATOM   1419 1HB  GLN A  96      13.640 -17.668  74.677  1.00  0.97           H  
ATOM   1420 2HB  GLN A  96      13.504 -15.923  74.859  1.00  0.97           H  
ATOM   1421 1HG  GLN A  96      11.340 -16.112  75.847  1.00  0.97           H  
ATOM   1422 2HG  GLN A  96      11.235 -17.821  75.489  1.00  0.97           H  
ATOM   1423 1HE2 GLN A  96      11.845 -17.913  79.021  1.00  0.97           H  
ATOM   1424 2HE2 GLN A  96      10.533 -17.874  77.877  1.00  0.97           H  
ATOM   1425  N   ASN A  97      10.017 -15.916  73.475  1.00  0.96           N  
ATOM   1426  CA  ASN A  97       8.878 -14.993  73.544  1.00  0.96           C  
ATOM   1427  C   ASN A  97       8.696 -14.114  72.317  1.00  0.96           C  
ATOM   1428  O   ASN A  97       8.384 -12.927  72.431  1.00  0.96           O  
ATOM   1429  CB  ASN A  97       8.945 -14.117  74.772  1.00  0.96           C  
ATOM   1430  CG  ASN A  97       8.883 -14.893  76.050  1.00  0.96           C  
ATOM   1431  OD1 ASN A  97       8.335 -16.005  76.128  1.00  0.96           O  
ATOM   1432  ND2 ASN A  97       9.441 -14.314  77.087  1.00  0.96           N  
ATOM   1433  H   ASN A  97       9.825 -16.898  73.585  1.00  0.96           H  
ATOM   1434  HA  ASN A  97       7.980 -15.587  73.620  1.00  0.96           H  
ATOM   1435 1HB  ASN A  97       9.867 -13.533  74.760  1.00  0.96           H  
ATOM   1436 2HB  ASN A  97       8.115 -13.411  74.752  1.00  0.96           H  
ATOM   1437 1HD2 ASN A  97       9.436 -14.769  77.980  1.00  0.96           H  
ATOM   1438 2HD2 ASN A  97       9.869 -13.414  76.987  1.00  0.96           H  
ATOM   1439  N   LYS A  98       8.874 -14.698  71.147  1.00  0.95           N  
ATOM   1440  CA  LYS A  98       8.687 -13.962  69.917  1.00  0.95           C  
ATOM   1441  C   LYS A  98       7.359 -14.271  69.269  1.00  0.95           C  
ATOM   1442  O   LYS A  98       6.738 -15.314  69.514  1.00  0.95           O  
ATOM   1443  CB  LYS A  98       9.795 -14.251  68.921  1.00  0.95           C  
ATOM   1444  CG  LYS A  98      11.173 -13.967  69.410  1.00  0.95           C  
ATOM   1445  CD  LYS A  98      11.397 -12.517  69.712  1.00  0.95           C  
ATOM   1446  CE  LYS A  98      12.843 -12.297  70.110  1.00  0.95           C  
ATOM   1447  NZ  LYS A  98      13.110 -10.902  70.520  1.00  0.95           N  
ATOM   1448  H   LYS A  98       9.149 -15.671  71.113  1.00  0.95           H  
ATOM   1449  HA  LYS A  98       8.703 -12.896  70.144  1.00  0.95           H  
ATOM   1450 1HB  LYS A  98       9.760 -15.307  68.650  1.00  0.95           H  
ATOM   1451 2HB  LYS A  98       9.622 -13.670  68.015  1.00  0.95           H  
ATOM   1452 1HG  LYS A  98      11.341 -14.513  70.326  1.00  0.95           H  
ATOM   1453 2HG  LYS A  98      11.895 -14.291  68.667  1.00  0.95           H  
ATOM   1454 1HD  LYS A  98      11.158 -11.912  68.838  1.00  0.95           H  
ATOM   1455 2HD  LYS A  98      10.752 -12.216  70.542  1.00  0.95           H  
ATOM   1456 1HE  LYS A  98      13.080 -12.965  70.944  1.00  0.95           H  
ATOM   1457 2HE  LYS A  98      13.483 -12.547  69.265  1.00  0.95           H  
ATOM   1458 1HZ  LYS A  98      14.081 -10.818  70.778  1.00  0.95           H  
ATOM   1459 2HZ  LYS A  98      12.906 -10.278  69.756  1.00  0.95           H  
ATOM   1460 3HZ  LYS A  98      12.527 -10.678  71.312  1.00  0.95           H  
ATOM   1461  N   LYS A  99       6.952 -13.365  68.411  1.00  0.94           N  
ATOM   1462  CA  LYS A  99       5.772 -13.578  67.621  1.00  0.94           C  
ATOM   1463  C   LYS A  99       6.142 -13.273  66.206  1.00  0.94           C  
ATOM   1464  O   LYS A  99       6.947 -12.372  65.957  1.00  0.94           O  
ATOM   1465  CB  LYS A  99       4.641 -12.662  68.086  1.00  0.94           C  
ATOM   1466  CG  LYS A  99       4.943 -11.176  67.911  1.00  0.94           C  
ATOM   1467  CD  LYS A  99       3.805 -10.295  68.428  1.00  0.94           C  
ATOM   1468  CE  LYS A  99       4.105  -8.812  68.189  1.00  0.94           C  
ATOM   1469  NZ  LYS A  99       3.012  -7.931  68.683  1.00  0.94           N  
ATOM   1470  H   LYS A  99       7.488 -12.518  68.285  1.00  0.94           H  
ATOM   1471  HA  LYS A  99       5.486 -14.621  67.669  1.00  0.94           H  
ATOM   1472 1HB  LYS A  99       3.735 -12.891  67.525  1.00  0.94           H  
ATOM   1473 2HB  LYS A  99       4.432 -12.846  69.139  1.00  0.94           H  
ATOM   1474 1HG  LYS A  99       5.858 -10.929  68.451  1.00  0.94           H  
ATOM   1475 2HG  LYS A  99       5.101 -10.966  66.852  1.00  0.94           H  
ATOM   1476 1HD  LYS A  99       2.878 -10.561  67.916  1.00  0.94           H  
ATOM   1477 2HD  LYS A  99       3.669 -10.462  69.497  1.00  0.94           H  
ATOM   1478 1HE  LYS A  99       5.028  -8.550  68.704  1.00  0.94           H  
ATOM   1479 2HE  LYS A  99       4.237  -8.643  67.120  1.00  0.94           H  
ATOM   1480 1HZ  LYS A  99       3.253  -6.965  68.506  1.00  0.94           H  
ATOM   1481 2HZ  LYS A  99       2.153  -8.156  68.203  1.00  0.94           H  
ATOM   1482 3HZ  LYS A  99       2.890  -8.070  69.675  1.00  0.94           H  
ATOM   1483  N   TRP A 100       5.542 -13.983  65.276  1.00  0.93           N  
ATOM   1484  CA  TRP A 100       5.860 -13.708  63.901  1.00  0.93           C  
ATOM   1485  C   TRP A 100       4.796 -14.063  62.895  1.00  0.93           C  
ATOM   1486  O   TRP A 100       3.911 -14.882  63.150  1.00  0.93           O  
ATOM   1487  CB  TRP A 100       7.105 -14.495  63.542  1.00  0.93           C  
ATOM   1488  CG  TRP A 100       6.948 -15.989  63.678  1.00  0.93           C  
ATOM   1489  CD1 TRP A 100       6.555 -16.852  62.708  1.00  0.93           C  
ATOM   1490  CD2 TRP A 100       7.216 -16.807  64.843  1.00  0.93           C  
ATOM   1491  NE1 TRP A 100       6.575 -18.129  63.174  1.00  0.93           N  
ATOM   1492  CE2 TRP A 100       6.996 -18.121  64.468  1.00  0.93           C  
ATOM   1493  CE3 TRP A 100       7.631 -16.535  66.150  1.00  0.93           C  
ATOM   1494  CZ2 TRP A 100       7.205 -19.154  65.324  1.00  0.93           C  
ATOM   1495  CZ3 TRP A 100       7.829 -17.590  67.018  1.00  0.93           C  
ATOM   1496  CH2 TRP A 100       7.628 -18.868  66.602  1.00  0.93           C  
ATOM   1497  H   TRP A 100       4.936 -14.756  65.538  1.00  0.93           H  
ATOM   1498  HA  TRP A 100       6.068 -12.647  63.808  1.00  0.93           H  
ATOM   1499 1HB  TRP A 100       7.404 -14.268  62.520  1.00  0.93           H  
ATOM   1500 2HB  TRP A 100       7.908 -14.182  64.187  1.00  0.93           H  
ATOM   1501  HD1 TRP A 100       6.270 -16.575  61.709  1.00  0.93           H  
ATOM   1502  HE1 TRP A 100       6.331 -18.949  62.637  1.00  0.93           H  
ATOM   1503  HE3 TRP A 100       7.804 -15.520  66.475  1.00  0.93           H  
ATOM   1504  HZ2 TRP A 100       7.060 -20.156  65.016  1.00  0.93           H  
ATOM   1505  HZ3 TRP A 100       8.159 -17.371  68.040  1.00  0.93           H  
ATOM   1506  HH2 TRP A 100       7.801 -19.679  67.292  1.00  0.93           H  
ATOM   1507  N   ASP A 101       4.939 -13.461  61.725  1.00  0.92           N  
ATOM   1508  CA  ASP A 101       4.162 -13.772  60.554  1.00  0.92           C  
ATOM   1509  C   ASP A 101       4.956 -14.773  59.718  1.00  0.92           C  
ATOM   1510  O   ASP A 101       4.385 -15.631  59.050  1.00  0.92           O  
ATOM   1511  CB  ASP A 101       3.847 -12.494  59.832  1.00  0.92           C  
ATOM   1512  CG  ASP A 101       2.933 -11.552  60.693  1.00  0.92           C  
ATOM   1513  OD1 ASP A 101       1.781 -11.850  60.811  1.00  0.92           O  
ATOM   1514  OD2 ASP A 101       3.417 -10.582  61.263  1.00  0.92           O  
ATOM   1515  H   ASP A 101       5.682 -12.779  61.612  1.00  0.92           H  
ATOM   1516  HA  ASP A 101       3.227 -14.226  60.852  1.00  0.92           H  
ATOM   1517 1HB  ASP A 101       4.778 -11.999  59.593  1.00  0.92           H  
ATOM   1518 2HB  ASP A 101       3.339 -12.730  58.898  1.00  0.92           H  
ATOM   1519  N   LEU A 102       6.288 -14.678  59.793  1.00  0.91           N  
ATOM   1520  CA  LEU A 102       7.166 -15.595  59.073  1.00  0.91           C  
ATOM   1521  C   LEU A 102       8.381 -16.060  59.883  1.00  0.91           C  
ATOM   1522  O   LEU A 102       9.098 -15.243  60.470  1.00  0.91           O  
ATOM   1523  CB  LEU A 102       7.706 -14.978  57.779  1.00  0.91           C  
ATOM   1524  CG  LEU A 102       8.703 -15.908  57.066  1.00  0.91           C  
ATOM   1525  CD1 LEU A 102       7.920 -17.056  56.603  1.00  0.91           C  
ATOM   1526  CD2 LEU A 102       9.451 -15.250  55.937  1.00  0.91           C  
ATOM   1527  H   LEU A 102       6.699 -13.922  60.336  1.00  0.91           H  
ATOM   1528  HA  LEU A 102       6.584 -16.468  58.804  1.00  0.91           H  
ATOM   1529 1HB  LEU A 102       6.871 -14.809  57.113  1.00  0.91           H  
ATOM   1530 2HB  LEU A 102       8.182 -14.041  57.994  1.00  0.91           H  
ATOM   1531  HG  LEU A 102       9.433 -16.250  57.773  1.00  0.91           H  
ATOM   1532 1HD1 LEU A 102       8.549 -17.741  56.181  1.00  0.91           H  
ATOM   1533 2HD1 LEU A 102       7.433 -17.505  57.426  1.00  0.91           H  
ATOM   1534 3HD1 LEU A 102       7.176 -16.732  55.878  1.00  0.91           H  
ATOM   1535 1HD2 LEU A 102      10.102 -15.963  55.483  1.00  0.91           H  
ATOM   1536 2HD2 LEU A 102       8.808 -14.937  55.249  1.00  0.91           H  
ATOM   1537 3HD2 LEU A 102      10.024 -14.413  56.287  1.00  0.91           H  
ATOM   1538  N   PHE A 103       8.611 -17.374  59.916  1.00  0.91           N  
ATOM   1539  CA  PHE A 103       9.835 -17.883  60.531  1.00  0.91           C  
ATOM   1540  C   PHE A 103      10.739 -18.374  59.399  1.00  0.91           C  
ATOM   1541  O   PHE A 103      10.402 -19.341  58.705  1.00  0.91           O  
ATOM   1542  CB  PHE A 103       9.576 -19.048  61.491  1.00  0.91           C  
ATOM   1543  CG  PHE A 103      10.800 -19.436  62.334  1.00  0.91           C  
ATOM   1544  CD1 PHE A 103      10.897 -18.982  63.653  1.00  0.91           C  
ATOM   1545  CD2 PHE A 103      11.848 -20.193  61.830  1.00  0.91           C  
ATOM   1546  CE1 PHE A 103      11.998 -19.283  64.444  1.00  0.91           C  
ATOM   1547  CE2 PHE A 103      12.957 -20.493  62.623  1.00  0.91           C  
ATOM   1548  CZ  PHE A 103      13.029 -20.040  63.926  1.00  0.91           C  
ATOM   1549  H   PHE A 103       7.929 -18.007  59.488  1.00  0.91           H  
ATOM   1550  HA  PHE A 103      10.345 -17.079  61.063  1.00  0.91           H  
ATOM   1551 1HB  PHE A 103       8.801 -18.795  62.157  1.00  0.91           H  
ATOM   1552 2HB  PHE A 103       9.260 -19.920  60.933  1.00  0.91           H  
ATOM   1553  HD1 PHE A 103      10.086 -18.385  64.057  1.00  0.91           H  
ATOM   1554  HD2 PHE A 103      11.799 -20.543  60.801  1.00  0.91           H  
ATOM   1555  HE1 PHE A 103      12.048 -18.918  65.472  1.00  0.91           H  
ATOM   1556  HE2 PHE A 103      13.778 -21.083  62.213  1.00  0.91           H  
ATOM   1557  HZ  PHE A 103      13.900 -20.278  64.542  1.00  0.91           H  
ATOM   1558  N   VAL A 104      11.860 -17.693  59.170  1.00  0.93           N  
ATOM   1559  CA  VAL A 104      12.749 -18.091  58.084  1.00  0.93           C  
ATOM   1560  C   VAL A 104      13.749 -19.117  58.572  1.00  0.93           C  
ATOM   1561  O   VAL A 104      14.429 -18.896  59.566  1.00  0.93           O  
ATOM   1562  CB  VAL A 104      13.527 -16.896  57.507  1.00  0.93           C  
ATOM   1563  CG1 VAL A 104      14.506 -17.374  56.416  1.00  0.93           C  
ATOM   1564  CG2 VAL A 104      12.598 -15.956  56.955  1.00  0.93           C  
ATOM   1565  H   VAL A 104      12.115 -16.896  59.752  1.00  0.93           H  
ATOM   1566  HA  VAL A 104      12.149 -18.521  57.291  1.00  0.93           H  
ATOM   1567  HB  VAL A 104      14.099 -16.422  58.301  1.00  0.93           H  
ATOM   1568 1HG1 VAL A 104      15.053 -16.521  56.012  1.00  0.93           H  
ATOM   1569 2HG1 VAL A 104      15.219 -18.081  56.837  1.00  0.93           H  
ATOM   1570 3HG1 VAL A 104      13.949 -17.860  55.608  1.00  0.93           H  
ATOM   1571 1HG2 VAL A 104      13.133 -15.100  56.557  1.00  0.93           H  
ATOM   1572 2HG2 VAL A 104      12.068 -16.461  56.171  1.00  0.93           H  
ATOM   1573 3HG2 VAL A 104      11.926 -15.646  57.734  1.00  0.93           H  
ATOM   1574  N   GLU A 105      13.864 -20.227  57.870  1.00  0.96           N  
ATOM   1575  CA  GLU A 105      14.826 -21.256  58.237  1.00  0.96           C  
ATOM   1576  C   GLU A 105      15.960 -21.256  57.215  1.00  0.96           C  
ATOM   1577  O   GLU A 105      15.736 -21.602  56.053  1.00  0.96           O  
ATOM   1578  CB  GLU A 105      14.153 -22.640  58.292  1.00  0.96           C  
ATOM   1579  CG  GLU A 105      13.048 -22.768  59.341  1.00  0.96           C  
ATOM   1580  CD  GLU A 105      12.424 -24.160  59.454  1.00  0.96           C  
ATOM   1581  OE1 GLU A 105      11.783 -24.625  58.533  1.00  0.96           O  
ATOM   1582  OE2 GLU A 105      12.607 -24.764  60.485  1.00  0.96           O  
ATOM   1583  H   GLU A 105      13.269 -20.341  57.052  1.00  0.96           H  
ATOM   1584  HA  GLU A 105      15.246 -21.027  59.216  1.00  0.96           H  
ATOM   1585 1HB  GLU A 105      13.714 -22.863  57.322  1.00  0.96           H  
ATOM   1586 2HB  GLU A 105      14.906 -23.403  58.499  1.00  0.96           H  
ATOM   1587 1HG  GLU A 105      13.460 -22.494  60.306  1.00  0.96           H  
ATOM   1588 2HG  GLU A 105      12.264 -22.052  59.094  1.00  0.96           H  
ATOM   1589  N   ARG A 106      17.169 -20.831  57.589  1.00  1.01           N  
ATOM   1590  CA  ARG A 106      18.204 -20.811  56.556  1.00  1.01           C  
ATOM   1591  C   ARG A 106      18.401 -22.249  56.072  1.00  1.01           C  
ATOM   1592  O   ARG A 106      18.340 -23.186  56.874  1.00  1.01           O  
ATOM   1593  CB  ARG A 106      19.501 -20.205  57.062  1.00  1.01           C  
ATOM   1594  CG  ARG A 106      19.416 -18.699  57.390  1.00  1.01           C  
ATOM   1595  CD  ARG A 106      20.750 -18.137  57.749  1.00  1.01           C  
ATOM   1596  NE  ARG A 106      20.671 -16.757  58.229  1.00  1.01           N  
ATOM   1597  CZ  ARG A 106      21.734 -15.944  58.381  1.00  1.01           C  
ATOM   1598  NH1 ARG A 106      22.947 -16.361  58.052  1.00  1.01           N  
ATOM   1599  NH2 ARG A 106      21.560 -14.727  58.862  1.00  1.01           N  
ATOM   1600  H   ARG A 106      17.383 -20.525  58.545  1.00  1.01           H  
ATOM   1601  HA  ARG A 106      17.862 -20.212  55.719  1.00  1.01           H  
ATOM   1602 1HB  ARG A 106      19.822 -20.728  57.964  1.00  1.01           H  
ATOM   1603 2HB  ARG A 106      20.278 -20.339  56.306  1.00  1.01           H  
ATOM   1604 1HG  ARG A 106      19.042 -18.162  56.512  1.00  1.01           H  
ATOM   1605 2HG  ARG A 106      18.734 -18.534  58.227  1.00  1.01           H  
ATOM   1606 1HD  ARG A 106      21.204 -18.743  58.530  1.00  1.01           H  
ATOM   1607 2HD  ARG A 106      21.389 -18.152  56.869  1.00  1.01           H  
ATOM   1608  HE  ARG A 106      19.745 -16.386  58.534  1.00  1.01           H  
ATOM   1609 1HH1 ARG A 106      23.079 -17.291  57.675  1.00  1.01           H  
ATOM   1610 2HH1 ARG A 106      23.740 -15.748  58.171  1.00  1.01           H  
ATOM   1611 1HH2 ARG A 106      20.604 -14.406  59.127  1.00  1.01           H  
ATOM   1612 2HH2 ARG A 106      22.343 -14.112  58.989  1.00  1.01           H  
ATOM   1613  N   SER A 107      18.650 -22.456  54.773  1.00  1.07           N  
ATOM   1614  CA  SER A 107      18.751 -23.824  54.249  1.00  1.07           C  
ATOM   1615  C   SER A 107      20.061 -24.489  54.641  1.00  1.07           C  
ATOM   1616  O   SER A 107      20.239 -25.696  54.491  1.00  1.07           O  
ATOM   1617  CB  SER A 107      18.584 -23.832  52.744  1.00  1.07           C  
ATOM   1618  OG  SER A 107      19.663 -23.227  52.114  1.00  1.07           O  
ATOM   1619  H   SER A 107      18.797 -21.670  54.127  1.00  1.07           H  
ATOM   1620  HA  SER A 107      17.936 -24.407  54.677  1.00  1.07           H  
ATOM   1621 1HB  SER A 107      18.481 -24.856  52.391  1.00  1.07           H  
ATOM   1622 2HB  SER A 107      17.669 -23.299  52.484  1.00  1.07           H  
ATOM   1623  HG  SER A 107      19.763 -22.339  52.538  1.00  1.07           H  
ATOM   1624  N   LYS A 108      20.966 -23.675  55.155  1.00  1.14           N  
ATOM   1625  CA  LYS A 108      22.274 -24.085  55.615  1.00  1.14           C  
ATOM   1626  C   LYS A 108      22.275 -24.246  57.131  1.00  1.14           C  
ATOM   1627  O   LYS A 108      23.330 -24.332  57.750  1.00  1.14           O  
ATOM   1628  CB  LYS A 108      23.317 -23.067  55.167  1.00  1.14           C  
ATOM   1629  CG  LYS A 108      23.481 -22.995  53.639  1.00  1.14           C  
ATOM   1630  CD  LYS A 108      24.464 -21.911  53.213  1.00  1.14           C  
ATOM   1631  CE  LYS A 108      24.719 -21.950  51.706  1.00  1.14           C  
ATOM   1632  NZ  LYS A 108      23.463 -21.723  50.914  1.00  1.14           N  
ATOM   1633  H   LYS A 108      20.719 -22.699  55.212  1.00  1.14           H  
ATOM   1634  HA  LYS A 108      22.514 -25.055  55.177  1.00  1.14           H  
ATOM   1635 1HB  LYS A 108      23.032 -22.076  55.523  1.00  1.14           H  
ATOM   1636 2HB  LYS A 108      24.284 -23.314  55.609  1.00  1.14           H  
ATOM   1637 1HG  LYS A 108      23.822 -23.959  53.263  1.00  1.14           H  
ATOM   1638 2HG  LYS A 108      22.509 -22.770  53.182  1.00  1.14           H  
ATOM   1639 1HD  LYS A 108      24.042 -20.935  53.467  1.00  1.14           H  
ATOM   1640 2HD  LYS A 108      25.405 -22.034  53.741  1.00  1.14           H  
ATOM   1641 1HE  LYS A 108      25.440 -21.172  51.451  1.00  1.14           H  
ATOM   1642 2HE  LYS A 108      25.140 -22.919  51.432  1.00  1.14           H  
ATOM   1643 1HZ  LYS A 108      23.659 -21.744  49.937  1.00  1.14           H  
ATOM   1644 2HZ  LYS A 108      22.780 -22.430  51.129  1.00  1.14           H  
ATOM   1645 3HZ  LYS A 108      23.038 -20.818  51.149  1.00  1.14           H  
ATOM   1646  N   ALA A 109      21.095 -24.210  57.753  1.00  1.20           N  
ATOM   1647  CA  ALA A 109      21.051 -24.384  59.194  1.00  1.20           C  
ATOM   1648  C   ALA A 109      21.567 -25.745  59.572  1.00  1.20           C  
ATOM   1649  O   ALA A 109      21.335 -26.726  58.864  1.00  1.20           O  
ATOM   1650  CB  ALA A 109      19.634 -24.196  59.719  1.00  1.20           C  
ATOM   1651  H   ALA A 109      20.221 -24.090  57.241  1.00  1.20           H  
ATOM   1652  HA  ALA A 109      21.725 -23.677  59.639  1.00  1.20           H  
ATOM   1653 1HB  ALA A 109      19.624 -24.326  60.800  1.00  1.20           H  
ATOM   1654 2HB  ALA A 109      19.277 -23.195  59.467  1.00  1.20           H  
ATOM   1655 3HB  ALA A 109      18.984 -24.934  59.257  1.00  1.20           H  
ATOM   1656  N   TYR A 110      22.278 -25.804  60.694  1.00  1.24           N  
ATOM   1657  CA  TYR A 110      22.764 -27.091  61.158  1.00  1.24           C  
ATOM   1658  C   TYR A 110      22.288 -27.324  62.566  1.00  1.24           C  
ATOM   1659  O   TYR A 110      21.395 -28.143  62.785  1.00  1.24           O  
ATOM   1660  CB  TYR A 110      24.288 -27.164  61.072  1.00  1.24           C  
ATOM   1661  CG  TYR A 110      24.808 -27.059  59.649  1.00  1.24           C  
ATOM   1662  CD1 TYR A 110      25.498 -25.929  59.238  1.00  1.24           C  
ATOM   1663  CD2 TYR A 110      24.564 -28.083  58.748  1.00  1.24           C  
ATOM   1664  CE1 TYR A 110      25.953 -25.832  57.933  1.00  1.24           C  
ATOM   1665  CE2 TYR A 110      25.012 -27.983  57.446  1.00  1.24           C  
ATOM   1666  CZ  TYR A 110      25.705 -26.865  57.038  1.00  1.24           C  
ATOM   1667  OH  TYR A 110      26.150 -26.768  55.737  1.00  1.24           O  
ATOM   1668  H   TYR A 110      22.416 -24.957  61.249  1.00  1.24           H  
ATOM   1669  HA  TYR A 110      22.343 -27.880  60.535  1.00  1.24           H  
ATOM   1670 1HB  TYR A 110      24.730 -26.357  61.652  1.00  1.24           H  
ATOM   1671 2HB  TYR A 110      24.634 -28.106  61.496  1.00  1.24           H  
ATOM   1672  HD1 TYR A 110      25.680 -25.118  59.940  1.00  1.24           H  
ATOM   1673  HD2 TYR A 110      24.011 -28.966  59.066  1.00  1.24           H  
ATOM   1674  HE1 TYR A 110      26.493 -24.944  57.611  1.00  1.24           H  
ATOM   1675  HE2 TYR A 110      24.814 -28.789  56.740  1.00  1.24           H  
ATOM   1676  HH  TYR A 110      26.623 -25.940  55.625  1.00  1.24           H  
ATOM   1677  N   SER A 111      22.817 -26.522  63.499  1.00  1.26           N  
ATOM   1678  CA  SER A 111      22.397 -26.591  64.890  1.00  1.26           C  
ATOM   1679  C   SER A 111      22.091 -28.037  65.326  1.00  1.26           C  
ATOM   1680  O   SER A 111      22.799 -28.968  64.926  1.00  1.26           O  
ATOM   1681  CB  SER A 111      21.220 -25.643  65.027  1.00  1.26           C  
ATOM   1682  OG  SER A 111      20.723 -25.587  66.309  1.00  1.26           O  
ATOM   1683  H   SER A 111      23.533 -25.862  63.238  1.00  1.26           H  
ATOM   1684  HA  SER A 111      23.207 -26.214  65.515  1.00  1.26           H  
ATOM   1685 1HB  SER A 111      21.536 -24.649  64.729  1.00  1.26           H  
ATOM   1686 2HB  SER A 111      20.437 -25.945  64.343  1.00  1.26           H  
ATOM   1687  HG  SER A 111      21.462 -25.368  66.912  1.00  1.26           H  
ATOM   1688  N   ASN A 112      21.088 -28.204  66.189  1.00  1.24           N  
ATOM   1689  CA  ASN A 112      20.612 -29.496  66.680  1.00  1.24           C  
ATOM   1690  C   ASN A 112      21.757 -30.282  67.311  1.00  1.24           C  
ATOM   1691  O   ASN A 112      21.874 -31.485  67.097  1.00  1.24           O  
ATOM   1692  CB  ASN A 112      19.966 -30.261  65.523  1.00  1.24           C  
ATOM   1693  CG  ASN A 112      18.987 -31.374  65.919  1.00  1.24           C  
ATOM   1694  OD1 ASN A 112      18.272 -31.267  66.921  1.00  1.24           O  
ATOM   1695  ND2 ASN A 112      18.941 -32.430  65.107  1.00  1.24           N  
ATOM   1696  H   ASN A 112      20.607 -27.371  66.496  1.00  1.24           H  
ATOM   1697  HA  ASN A 112      19.864 -29.314  67.455  1.00  1.24           H  
ATOM   1698 1HB  ASN A 112      19.439 -29.542  64.887  1.00  1.24           H  
ATOM   1699 2HB  ASN A 112      20.755 -30.701  64.912  1.00  1.24           H  
ATOM   1700 1HD2 ASN A 112      18.292 -33.211  65.269  1.00  1.24           H  
ATOM   1701 2HD2 ASN A 112      19.532 -32.450  64.299  1.00  1.24           H  
ATOM   1702  N   CYS A 113      22.628 -29.546  68.020  1.00  1.19           N  
ATOM   1703  CA  CYS A 113      23.789 -30.005  68.786  1.00  1.19           C  
ATOM   1704  C   CYS A 113      23.880 -31.523  68.912  1.00  1.19           C  
ATOM   1705  O   CYS A 113      24.278 -32.228  67.991  1.00  1.19           O  
ATOM   1706  CB  CYS A 113      23.797 -29.363  70.155  1.00  1.19           C  
ATOM   1707  SG  CYS A 113      25.204 -29.836  71.134  1.00  1.19           S  
ATOM   1708  H   CYS A 113      22.368 -28.571  68.124  1.00  1.19           H  
ATOM   1709  HA  CYS A 113      24.680 -29.662  68.256  1.00  1.19           H  
ATOM   1710 1HB  CYS A 113      23.802 -28.276  70.052  1.00  1.19           H  
ATOM   1711 2HB  CYS A 113      22.904 -29.631  70.676  1.00  1.19           H  
ATOM   1712  N   TYR A 114      23.589 -32.002  70.126  1.00  1.15           N  
ATOM   1713  CA  TYR A 114      23.506 -33.401  70.447  1.00  1.15           C  
ATOM   1714  C   TYR A 114      22.450 -33.844  69.466  1.00  1.15           C  
ATOM   1715  O   TYR A 114      21.446 -33.169  69.389  1.00  1.15           O  
ATOM   1716  CB  TYR A 114      22.979 -33.537  71.882  1.00  1.15           C  
ATOM   1717  CG  TYR A 114      22.785 -34.896  72.358  1.00  1.15           C  
ATOM   1718  CD1 TYR A 114      23.592 -35.472  73.327  1.00  1.15           C  
ATOM   1719  CD2 TYR A 114      21.805 -35.603  71.770  1.00  1.15           C  
ATOM   1720  CE1 TYR A 114      23.336 -36.779  73.708  1.00  1.15           C  
ATOM   1721  CE2 TYR A 114      21.581 -36.862  72.101  1.00  1.15           C  
ATOM   1722  CZ  TYR A 114      22.311 -37.472  73.063  1.00  1.15           C  
ATOM   1723  OH  TYR A 114      22.009 -38.768  73.379  1.00  1.15           O  
ATOM   1724  H   TYR A 114      23.352 -31.348  70.853  1.00  1.15           H  
ATOM   1725  HA  TYR A 114      24.463 -33.889  70.283  1.00  1.15           H  
ATOM   1726 1HB  TYR A 114      23.679 -33.052  72.558  1.00  1.15           H  
ATOM   1727 2HB  TYR A 114      22.040 -33.010  71.970  1.00  1.15           H  
ATOM   1728  HD1 TYR A 114      24.394 -34.900  73.793  1.00  1.15           H  
ATOM   1729  HD2 TYR A 114      21.196 -35.136  71.001  1.00  1.15           H  
ATOM   1730  HE1 TYR A 114      23.932 -37.260  74.483  1.00  1.15           H  
ATOM   1731  HE2 TYR A 114      20.798 -37.390  71.596  1.00  1.15           H  
ATOM   1732  HH  TYR A 114      22.748 -39.185  73.835  1.00  1.15           H  
ATOM   1733  N   PRO A 115      22.606 -34.895  68.674  1.00  1.12           N  
ATOM   1734  CA  PRO A 115      21.618 -35.228  67.670  1.00  1.12           C  
ATOM   1735  C   PRO A 115      20.235 -35.551  68.238  1.00  1.12           C  
ATOM   1736  O   PRO A 115      20.107 -36.379  69.152  1.00  1.12           O  
ATOM   1737  CB  PRO A 115      22.231 -36.480  67.035  1.00  1.12           C  
ATOM   1738  CG  PRO A 115      23.187 -37.029  68.107  1.00  1.12           C  
ATOM   1739  CD  PRO A 115      23.740 -35.808  68.796  1.00  1.12           C  
ATOM   1740  HA  PRO A 115      21.558 -34.395  66.949  1.00  1.12           H  
ATOM   1741 1HB  PRO A 115      21.430 -37.177  66.766  1.00  1.12           H  
ATOM   1742 2HB  PRO A 115      22.748 -36.207  66.106  1.00  1.12           H  
ATOM   1743 1HG  PRO A 115      22.628 -37.655  68.812  1.00  1.12           H  
ATOM   1744 2HG  PRO A 115      23.947 -37.676  67.679  1.00  1.12           H  
ATOM   1745 1HD  PRO A 115      23.966 -36.053  69.840  1.00  1.12           H  
ATOM   1746 2HD  PRO A 115      24.616 -35.410  68.260  1.00  1.12           H  
ATOM   1747  N   TYR A 116      19.210 -34.967  67.618  1.00  1.13           N  
ATOM   1748  CA  TYR A 116      17.820 -35.217  67.985  1.00  1.13           C  
ATOM   1749  C   TYR A 116      16.993 -35.584  66.765  1.00  1.13           C  
ATOM   1750  O   TYR A 116      17.193 -35.034  65.671  1.00  1.13           O  
ATOM   1751  CB  TYR A 116      17.145 -34.014  68.664  1.00  1.13           C  
ATOM   1752  CG  TYR A 116      17.696 -33.589  69.994  1.00  1.13           C  
ATOM   1753  CD1 TYR A 116      18.751 -32.788  70.043  1.00  1.13           C  
ATOM   1754  CD2 TYR A 116      17.113 -33.988  71.156  1.00  1.13           C  
ATOM   1755  CE1 TYR A 116      19.268 -32.407  71.238  1.00  1.13           C  
ATOM   1756  CE2 TYR A 116      17.613 -33.578  72.371  1.00  1.13           C  
ATOM   1757  CZ  TYR A 116      18.697 -32.794  72.399  1.00  1.13           C  
ATOM   1758  OH  TYR A 116      19.225 -32.390  73.579  1.00  1.13           O  
ATOM   1759  H   TYR A 116      19.409 -34.300  66.887  1.00  1.13           H  
ATOM   1760  HA  TYR A 116      17.813 -36.051  68.665  1.00  1.13           H  
ATOM   1761 1HB  TYR A 116      17.180 -33.170  68.001  1.00  1.13           H  
ATOM   1762 2HB  TYR A 116      16.093 -34.250  68.810  1.00  1.13           H  
ATOM   1763  HD1 TYR A 116      19.219 -32.458  69.113  1.00  1.13           H  
ATOM   1764  HD2 TYR A 116      16.265 -34.630  71.114  1.00  1.13           H  
ATOM   1765  HE1 TYR A 116      20.141 -31.796  71.248  1.00  1.13           H  
ATOM   1766  HE2 TYR A 116      17.146 -33.896  73.300  1.00  1.13           H  
ATOM   1767  HH  TYR A 116      19.936 -31.765  73.408  1.00  1.13           H  
ATOM   1768  N   ASP A 117      16.025 -36.466  66.990  1.00  1.18           N  
ATOM   1769  CA  ASP A 117      15.089 -36.904  65.962  1.00  1.18           C  
ATOM   1770  C   ASP A 117      13.667 -36.437  66.228  1.00  1.18           C  
ATOM   1771  O   ASP A 117      13.137 -36.613  67.327  1.00  1.18           O  
ATOM   1772  CB  ASP A 117      15.103 -38.423  65.811  1.00  1.18           C  
ATOM   1773  CG  ASP A 117      16.437 -38.921  65.323  1.00  1.18           C  
ATOM   1774  OD1 ASP A 117      16.807 -38.588  64.225  1.00  1.18           O  
ATOM   1775  OD2 ASP A 117      17.094 -39.647  66.037  1.00  1.18           O  
ATOM   1776  H   ASP A 117      15.965 -36.855  67.932  1.00  1.18           H  
ATOM   1777  HA  ASP A 117      15.402 -36.472  65.011  1.00  1.18           H  
ATOM   1778 1HB  ASP A 117      14.880 -38.892  66.769  1.00  1.18           H  
ATOM   1779 2HB  ASP A 117      14.330 -38.728  65.104  1.00  1.18           H  
ATOM   1780  N   VAL A 118      13.061 -35.807  65.231  1.00  1.28           N  
ATOM   1781  CA  VAL A 118      11.683 -35.341  65.337  1.00  1.28           C  
ATOM   1782  C   VAL A 118      10.737 -36.077  64.394  1.00  1.28           C  
ATOM   1783  O   VAL A 118      10.727 -35.770  63.205  1.00  1.28           O  
ATOM   1784  CB  VAL A 118      11.613 -33.857  64.996  1.00  1.28           C  
ATOM   1785  CG1 VAL A 118      10.155 -33.386  65.063  1.00  1.28           C  
ATOM   1786  CG2 VAL A 118      12.512 -33.113  65.928  1.00  1.28           C  
ATOM   1787  H   VAL A 118      13.563 -35.667  64.362  1.00  1.28           H  
ATOM   1788  HA  VAL A 118      11.359 -35.444  66.372  1.00  1.28           H  
ATOM   1789  HB  VAL A 118      11.948 -33.689  63.971  1.00  1.28           H  
ATOM   1790 1HG1 VAL A 118      10.094 -32.330  64.813  1.00  1.28           H  
ATOM   1791 2HG1 VAL A 118       9.576 -33.961  64.353  1.00  1.28           H  
ATOM   1792 3HG1 VAL A 118       9.751 -33.548  66.019  1.00  1.28           H  
ATOM   1793 1HG2 VAL A 118      12.453 -32.078  65.688  1.00  1.28           H  
ATOM   1794 2HG2 VAL A 118      12.209 -33.276  66.938  1.00  1.28           H  
ATOM   1795 3HG2 VAL A 118      13.537 -33.461  65.812  1.00  1.28           H  
ATOM   1796  N   PRO A 119       9.968 -37.074  64.872  1.00  1.42           N  
ATOM   1797  CA  PRO A 119       9.032 -37.865  64.103  1.00  1.42           C  
ATOM   1798  C   PRO A 119       8.026 -36.988  63.376  1.00  1.42           C  
ATOM   1799  O   PRO A 119       7.947 -36.955  62.151  1.00  1.42           O  
ATOM   1800  CB  PRO A 119       8.350 -38.709  65.196  1.00  1.42           C  
ATOM   1801  CG  PRO A 119       9.391 -38.839  66.255  1.00  1.42           C  
ATOM   1802  CD  PRO A 119      10.050 -37.484  66.282  1.00  1.42           C  
ATOM   1803  HA  PRO A 119       9.585 -38.500  63.392  1.00  1.42           H  
ATOM   1804 1HB  PRO A 119       7.428 -38.224  65.559  1.00  1.42           H  
ATOM   1805 2HB  PRO A 119       8.042 -39.679  64.780  1.00  1.42           H  
ATOM   1806 1HG  PRO A 119       8.929 -39.094  67.216  1.00  1.42           H  
ATOM   1807 2HG  PRO A 119      10.090 -39.651  66.011  1.00  1.42           H  
ATOM   1808 1HD  PRO A 119       9.481 -36.795  66.911  1.00  1.42           H  
ATOM   1809 2HD  PRO A 119      11.068 -37.620  66.616  1.00  1.42           H  
ATOM   1810  N   ASP A 120       7.292 -36.199  64.152  1.00  1.54           N  
ATOM   1811  CA  ASP A 120       6.188 -35.402  63.632  1.00  1.54           C  
ATOM   1812  C   ASP A 120       6.622 -34.009  63.180  1.00  1.54           C  
ATOM   1813  O   ASP A 120       6.050 -32.995  63.588  1.00  1.54           O  
ATOM   1814  CB  ASP A 120       5.154 -35.306  64.745  1.00  1.54           C  
ATOM   1815  CG  ASP A 120       4.598 -36.673  65.118  1.00  1.54           C  
ATOM   1816  OD1 ASP A 120       4.373 -37.468  64.239  1.00  1.54           O  
ATOM   1817  OD2 ASP A 120       4.443 -36.922  66.289  1.00  1.54           O  
ATOM   1818  H   ASP A 120       7.451 -36.199  65.147  1.00  1.54           H  
ATOM   1819  HA  ASP A 120       5.757 -35.923  62.776  1.00  1.54           H  
ATOM   1820 1HB  ASP A 120       5.610 -34.856  65.627  1.00  1.54           H  
ATOM   1821 2HB  ASP A 120       4.334 -34.668  64.436  1.00  1.54           H  
ATOM   1822  N   TYR A 121       7.625 -33.980  62.319  1.00  1.63           N  
ATOM   1823  CA  TYR A 121       8.252 -32.743  61.850  1.00  1.63           C  
ATOM   1824  C   TYR A 121       7.303 -31.833  61.077  1.00  1.63           C  
ATOM   1825  O   TYR A 121       7.110 -30.668  61.434  1.00  1.63           O  
ATOM   1826  CB  TYR A 121       9.459 -33.133  60.998  1.00  1.63           C  
ATOM   1827  CG  TYR A 121      10.320 -32.038  60.414  1.00  1.63           C  
ATOM   1828  CD1 TYR A 121      11.252 -31.408  61.225  1.00  1.63           C  
ATOM   1829  CD2 TYR A 121      10.233 -31.708  59.056  1.00  1.63           C  
ATOM   1830  CE1 TYR A 121      12.095 -30.454  60.695  1.00  1.63           C  
ATOM   1831  CE2 TYR A 121      11.084 -30.746  58.526  1.00  1.63           C  
ATOM   1832  CZ  TYR A 121      12.017 -30.124  59.346  1.00  1.63           C  
ATOM   1833  OH  TYR A 121      12.886 -29.170  58.846  1.00  1.63           O  
ATOM   1834  H   TYR A 121       7.980 -34.890  62.012  1.00  1.63           H  
ATOM   1835  HA  TYR A 121       8.599 -32.187  62.721  1.00  1.63           H  
ATOM   1836 1HB  TYR A 121      10.108 -33.771  61.602  1.00  1.63           H  
ATOM   1837 2HB  TYR A 121       9.110 -33.751  60.171  1.00  1.63           H  
ATOM   1838  HD1 TYR A 121      11.325 -31.678  62.279  1.00  1.63           H  
ATOM   1839  HD2 TYR A 121       9.508 -32.213  58.414  1.00  1.63           H  
ATOM   1840  HE1 TYR A 121      12.832 -29.965  61.328  1.00  1.63           H  
ATOM   1841  HE2 TYR A 121      11.028 -30.486  57.467  1.00  1.63           H  
ATOM   1842  HH  TYR A 121      12.755 -29.060  57.874  1.00  1.63           H  
ATOM   1843  N   ALA A 122       6.679 -32.360  60.023  1.00  1.66           N  
ATOM   1844  CA  ALA A 122       5.785 -31.543  59.209  1.00  1.66           C  
ATOM   1845  C   ALA A 122       4.581 -31.040  60.010  1.00  1.66           C  
ATOM   1846  O   ALA A 122       4.128 -29.900  59.824  1.00  1.66           O  
ATOM   1847  CB  ALA A 122       5.326 -32.335  57.997  1.00  1.66           C  
ATOM   1848  H   ALA A 122       6.839 -33.328  59.771  1.00  1.66           H  
ATOM   1849  HA  ALA A 122       6.346 -30.673  58.868  1.00  1.66           H  
ATOM   1850 1HB  ALA A 122       4.690 -31.713  57.372  1.00  1.66           H  
ATOM   1851 2HB  ALA A 122       6.196 -32.660  57.425  1.00  1.66           H  
ATOM   1852 3HB  ALA A 122       4.767 -33.212  58.325  1.00  1.66           H  
ATOM   1853  N   SER A 123       4.053 -31.888  60.901  1.00  1.62           N  
ATOM   1854  CA  SER A 123       2.879 -31.516  61.687  1.00  1.62           C  
ATOM   1855  C   SER A 123       3.218 -30.413  62.677  1.00  1.62           C  
ATOM   1856  O   SER A 123       2.464 -29.451  62.832  1.00  1.62           O  
ATOM   1857  CB  SER A 123       2.326 -32.718  62.423  1.00  1.62           C  
ATOM   1858  OG  SER A 123       1.817 -33.677  61.529  1.00  1.62           O  
ATOM   1859  H   SER A 123       4.474 -32.798  61.027  1.00  1.62           H  
ATOM   1860  HA  SER A 123       2.113 -31.143  61.006  1.00  1.62           H  
ATOM   1861 1HB  SER A 123       3.119 -33.162  63.022  1.00  1.62           H  
ATOM   1862 2HB  SER A 123       1.542 -32.398  63.105  1.00  1.62           H  
ATOM   1863  HG  SER A 123       1.458 -34.383  62.076  1.00  1.62           H  
ATOM   1864  N   LEU A 124       4.374 -30.537  63.318  1.00  1.54           N  
ATOM   1865  CA  LEU A 124       4.850 -29.554  64.272  1.00  1.54           C  
ATOM   1866  C   LEU A 124       5.089 -28.209  63.623  1.00  1.54           C  
ATOM   1867  O   LEU A 124       4.656 -27.170  64.131  1.00  1.54           O  
ATOM   1868  CB  LEU A 124       6.123 -30.057  64.900  1.00  1.54           C  
ATOM   1869  CG  LEU A 124       6.788 -29.155  65.810  1.00  1.54           C  
ATOM   1870  CD1 LEU A 124       5.872 -28.814  66.987  1.00  1.54           C  
ATOM   1871  CD2 LEU A 124       8.000 -29.849  66.202  1.00  1.54           C  
ATOM   1872  H   LEU A 124       4.958 -31.360  63.164  1.00  1.54           H  
ATOM   1873  HA  LEU A 124       4.097 -29.438  65.049  1.00  1.54           H  
ATOM   1874 1HB  LEU A 124       5.902 -30.974  65.445  1.00  1.54           H  
ATOM   1875 2HB  LEU A 124       6.828 -30.307  64.102  1.00  1.54           H  
ATOM   1876  HG  LEU A 124       7.051 -28.227  65.302  1.00  1.54           H  
ATOM   1877 1HD1 LEU A 124       6.385 -28.157  67.673  1.00  1.54           H  
ATOM   1878 2HD1 LEU A 124       4.976 -28.317  66.618  1.00  1.54           H  
ATOM   1879 3HD1 LEU A 124       5.592 -29.726  67.498  1.00  1.54           H  
ATOM   1880 1HD2 LEU A 124       8.578 -29.240  66.864  1.00  1.54           H  
ATOM   1881 2HD2 LEU A 124       7.728 -30.771  66.677  1.00  1.54           H  
ATOM   1882 3HD2 LEU A 124       8.554 -30.065  65.321  1.00  1.54           H  
ATOM   1883  N   ARG A 125       5.786 -28.211  62.492  1.00  1.44           N  
ATOM   1884  CA  ARG A 125       6.032 -26.965  61.796  1.00  1.44           C  
ATOM   1885  C   ARG A 125       4.705 -26.323  61.392  1.00  1.44           C  
ATOM   1886  O   ARG A 125       4.531 -25.116  61.557  1.00  1.44           O  
ATOM   1887  CB  ARG A 125       6.907 -27.229  60.579  1.00  1.44           C  
ATOM   1888  CG  ARG A 125       8.361 -27.541  60.908  1.00  1.44           C  
ATOM   1889  CD  ARG A 125       9.148 -27.912  59.705  1.00  1.44           C  
ATOM   1890  NE  ARG A 125       9.524 -26.797  58.806  1.00  1.44           N  
ATOM   1891  CZ  ARG A 125       8.906 -26.482  57.654  1.00  1.44           C  
ATOM   1892  NH1 ARG A 125       7.821 -27.109  57.258  1.00  1.44           N  
ATOM   1893  NH2 ARG A 125       9.425 -25.531  56.919  1.00  1.44           N  
ATOM   1894  H   ARG A 125       6.145 -29.088  62.109  1.00  1.44           H  
ATOM   1895  HA  ARG A 125       6.556 -26.289  62.466  1.00  1.44           H  
ATOM   1896 1HB  ARG A 125       6.506 -28.091  60.042  1.00  1.44           H  
ATOM   1897 2HB  ARG A 125       6.883 -26.391  59.902  1.00  1.44           H  
ATOM   1898 1HG  ARG A 125       8.830 -26.667  61.352  1.00  1.44           H  
ATOM   1899 2HG  ARG A 125       8.402 -28.375  61.615  1.00  1.44           H  
ATOM   1900 1HD  ARG A 125      10.058 -28.353  60.062  1.00  1.44           H  
ATOM   1901 2HD  ARG A 125       8.597 -28.653  59.126  1.00  1.44           H  
ATOM   1902  HE  ARG A 125      10.379 -26.248  59.012  1.00  1.44           H  
ATOM   1903 1HH1 ARG A 125       7.422 -27.843  57.829  1.00  1.44           H  
ATOM   1904 2HH1 ARG A 125       7.387 -26.842  56.380  1.00  1.44           H  
ATOM   1905 1HH2 ARG A 125      10.308 -25.101  57.246  1.00  1.44           H  
ATOM   1906 2HH2 ARG A 125       8.991 -25.270  56.034  1.00  1.44           H  
ATOM   1907  N   SER A 126       3.739 -27.137  60.939  1.00  1.36           N  
ATOM   1908  CA  SER A 126       2.434 -26.618  60.552  1.00  1.36           C  
ATOM   1909  C   SER A 126       1.698 -26.024  61.759  1.00  1.36           C  
ATOM   1910  O   SER A 126       1.098 -24.950  61.656  1.00  1.36           O  
ATOM   1911  CB  SER A 126       1.609 -27.729  59.935  1.00  1.36           C  
ATOM   1912  OG  SER A 126       2.203 -28.184  58.744  1.00  1.36           O  
ATOM   1913  H   SER A 126       3.917 -28.133  60.810  1.00  1.36           H  
ATOM   1914  HA  SER A 126       2.579 -25.836  59.810  1.00  1.36           H  
ATOM   1915 1HB  SER A 126       1.514 -28.552  60.635  1.00  1.36           H  
ATOM   1916 2HB  SER A 126       0.608 -27.358  59.727  1.00  1.36           H  
ATOM   1917  HG  SER A 126       2.968 -28.742  59.032  1.00  1.36           H  
ATOM   1918  N   LEU A 127       1.783 -26.694  62.916  1.00  1.30           N  
ATOM   1919  CA  LEU A 127       1.149 -26.208  64.141  1.00  1.30           C  
ATOM   1920  C   LEU A 127       1.643 -24.831  64.487  1.00  1.30           C  
ATOM   1921  O   LEU A 127       0.868 -23.885  64.652  1.00  1.30           O  
ATOM   1922  CB  LEU A 127       1.525 -27.100  65.331  1.00  1.30           C  
ATOM   1923  CG  LEU A 127       1.047 -26.655  66.707  1.00  1.30           C  
ATOM   1924  CD1 LEU A 127      -0.471 -26.703  66.791  1.00  1.30           C  
ATOM   1925  CD2 LEU A 127       1.707 -27.521  67.719  1.00  1.30           C  
ATOM   1926  H   LEU A 127       2.274 -27.587  62.938  1.00  1.30           H  
ATOM   1927  HA  LEU A 127       0.069 -26.184  63.999  1.00  1.30           H  
ATOM   1928 1HB  LEU A 127       1.138 -28.100  65.145  1.00  1.30           H  
ATOM   1929 2HB  LEU A 127       2.597 -27.173  65.385  1.00  1.30           H  
ATOM   1930  HG  LEU A 127       1.347 -25.621  66.878  1.00  1.30           H  
ATOM   1931 1HD1 LEU A 127      -0.794 -26.373  67.781  1.00  1.30           H  
ATOM   1932 2HD1 LEU A 127      -0.898 -26.045  66.033  1.00  1.30           H  
ATOM   1933 3HD1 LEU A 127      -0.812 -27.725  66.622  1.00  1.30           H  
ATOM   1934 1HD2 LEU A 127       1.394 -27.212  68.703  1.00  1.30           H  
ATOM   1935 2HD2 LEU A 127       1.416 -28.546  67.543  1.00  1.30           H  
ATOM   1936 3HD2 LEU A 127       2.789 -27.428  67.630  1.00  1.30           H  
ATOM   1937  N   VAL A 128       2.955 -24.700  64.544  1.00  1.26           N  
ATOM   1938  CA  VAL A 128       3.538 -23.435  64.904  1.00  1.26           C  
ATOM   1939  C   VAL A 128       3.229 -22.374  63.842  1.00  1.26           C  
ATOM   1940  O   VAL A 128       2.862 -21.239  64.172  1.00  1.26           O  
ATOM   1941  CB  VAL A 128       5.031 -23.600  65.129  1.00  1.26           C  
ATOM   1942  CG1 VAL A 128       5.622 -22.270  65.325  1.00  1.26           C  
ATOM   1943  CG2 VAL A 128       5.274 -24.501  66.355  1.00  1.26           C  
ATOM   1944  H   VAL A 128       3.554 -25.509  64.361  1.00  1.26           H  
ATOM   1945  HA  VAL A 128       3.097 -23.116  65.849  1.00  1.26           H  
ATOM   1946  HB  VAL A 128       5.477 -24.056  64.245  1.00  1.26           H  
ATOM   1947 1HG1 VAL A 128       6.682 -22.362  65.486  1.00  1.26           H  
ATOM   1948 2HG1 VAL A 128       5.431 -21.668  64.437  1.00  1.26           H  
ATOM   1949 3HG1 VAL A 128       5.162 -21.796  66.191  1.00  1.26           H  
ATOM   1950 1HG2 VAL A 128       6.335 -24.615  66.506  1.00  1.26           H  
ATOM   1951 2HG2 VAL A 128       4.824 -24.049  67.239  1.00  1.26           H  
ATOM   1952 3HG2 VAL A 128       4.824 -25.482  66.177  1.00  1.26           H  
ATOM   1953  N   ALA A 129       3.331 -22.735  62.563  1.00  1.23           N  
ATOM   1954  CA  ALA A 129       3.019 -21.808  61.482  1.00  1.23           C  
ATOM   1955  C   ALA A 129       1.585 -21.294  61.569  1.00  1.23           C  
ATOM   1956  O   ALA A 129       1.322 -20.124  61.328  1.00  1.23           O  
ATOM   1957  CB  ALA A 129       3.195 -22.483  60.156  1.00  1.23           C  
ATOM   1958  H   ALA A 129       3.644 -23.674  62.319  1.00  1.23           H  
ATOM   1959  HA  ALA A 129       3.699 -20.961  61.555  1.00  1.23           H  
ATOM   1960 1HB  ALA A 129       2.976 -21.781  59.380  1.00  1.23           H  
ATOM   1961 2HB  ALA A 129       4.190 -22.845  60.050  1.00  1.23           H  
ATOM   1962 3HB  ALA A 129       2.508 -23.319  60.097  1.00  1.23           H  
ATOM   1963  N   SER A 130       0.658 -22.141  62.016  1.00  1.20           N  
ATOM   1964  CA  SER A 130      -0.743 -21.746  62.109  1.00  1.20           C  
ATOM   1965  C   SER A 130      -0.992 -20.755  63.244  1.00  1.20           C  
ATOM   1966  O   SER A 130      -2.129 -20.292  63.407  1.00  1.20           O  
ATOM   1967  CB  SER A 130      -1.659 -22.941  62.319  1.00  1.20           C  
ATOM   1968  OG  SER A 130      -1.580 -23.465  63.630  1.00  1.20           O  
ATOM   1969  H   SER A 130       0.908 -23.108  62.220  1.00  1.20           H  
ATOM   1970  HA  SER A 130      -1.021 -21.261  61.173  1.00  1.20           H  
ATOM   1971 1HB  SER A 130      -2.684 -22.652  62.103  1.00  1.20           H  
ATOM   1972 2HB  SER A 130      -1.383 -23.719  61.608  1.00  1.20           H  
ATOM   1973  HG  SER A 130      -0.629 -23.570  63.850  1.00  1.20           H  
ATOM   1974  N   SER A 131       0.017 -20.536  64.102  1.00  1.17           N  
ATOM   1975  CA  SER A 131      -0.107 -19.641  65.229  1.00  1.17           C  
ATOM   1976  C   SER A 131       0.701 -18.351  65.129  1.00  1.17           C  
ATOM   1977  O   SER A 131       0.213 -17.271  65.467  1.00  1.17           O  
ATOM   1978  CB  SER A 131       0.309 -20.401  66.456  1.00  1.17           C  
ATOM   1979  OG  SER A 131       1.653 -20.778  66.412  1.00  1.17           O  
ATOM   1980  H   SER A 131       0.920 -20.964  63.937  1.00  1.17           H  
ATOM   1981  HA  SER A 131      -1.137 -19.362  65.321  1.00  1.17           H  
ATOM   1982 1HB  SER A 131       0.143 -19.827  67.344  1.00  1.17           H  
ATOM   1983 2HB  SER A 131      -0.312 -21.287  66.508  1.00  1.17           H  
ATOM   1984  HG  SER A 131       1.839 -20.991  65.487  1.00  1.17           H  
ATOM   1985  N   GLY A 132       1.953 -18.426  64.707  1.00  1.12           N  
ATOM   1986  CA  GLY A 132       2.755 -17.200  64.632  1.00  1.12           C  
ATOM   1987  C   GLY A 132       3.274 -16.739  65.994  1.00  1.12           C  
ATOM   1988  O   GLY A 132       4.467 -16.543  66.183  1.00  1.12           O  
ATOM   1989  H   GLY A 132       2.345 -19.327  64.444  1.00  1.12           H  
ATOM   1990 1HA  GLY A 132       3.594 -17.356  63.955  1.00  1.12           H  
ATOM   1991 2HA  GLY A 132       2.144 -16.410  64.208  1.00  1.12           H  
ATOM   1992  N   THR A 133       2.365 -16.501  66.926  1.00  1.07           N  
ATOM   1993  CA  THR A 133       2.746 -16.127  68.272  1.00  1.07           C  
ATOM   1994  C   THR A 133       3.023 -17.379  69.072  1.00  1.07           C  
ATOM   1995  O   THR A 133       2.135 -18.225  69.260  1.00  1.07           O  
ATOM   1996  CB  THR A 133       1.652 -15.318  68.958  1.00  1.07           C  
ATOM   1997  OG1 THR A 133       1.404 -14.098  68.218  1.00  1.07           O  
ATOM   1998  CG2 THR A 133       2.064 -15.002  70.412  1.00  1.07           C  
ATOM   1999  H   THR A 133       1.390 -16.630  66.670  1.00  1.07           H  
ATOM   2000  HA  THR A 133       3.649 -15.542  68.244  1.00  1.07           H  
ATOM   2001  HB  THR A 133       0.749 -15.901  68.958  1.00  1.07           H  
ATOM   2002  HG1 THR A 133       1.161 -14.326  67.308  1.00  1.07           H  
ATOM   2003 1HG2 THR A 133       1.277 -14.440  70.906  1.00  1.07           H  
ATOM   2004 2HG2 THR A 133       2.232 -15.935  70.953  1.00  1.07           H  
ATOM   2005 3HG2 THR A 133       2.981 -14.418  70.416  1.00  1.07           H  
ATOM   2006  N   LEU A 134       4.250 -17.475  69.591  1.00  1.00           N  
ATOM   2007  CA  LEU A 134       4.626 -18.664  70.325  1.00  1.00           C  
ATOM   2008  C   LEU A 134       5.473 -18.226  71.527  1.00  1.00           C  
ATOM   2009  O   LEU A 134       6.653 -17.909  71.378  1.00  1.00           O  
ATOM   2010  CB  LEU A 134       5.468 -19.572  69.408  1.00  1.00           C  
ATOM   2011  CG  LEU A 134       5.729 -20.917  69.942  1.00  1.00           C  
ATOM   2012  CD1 LEU A 134       4.414 -21.669  69.985  1.00  1.00           C  
ATOM   2013  CD2 LEU A 134       6.742 -21.643  69.143  1.00  1.00           C  
ATOM   2014  H   LEU A 134       4.943 -16.734  69.448  1.00  1.00           H  
ATOM   2015  HA  LEU A 134       3.738 -19.181  70.668  1.00  1.00           H  
ATOM   2016 1HB  LEU A 134       4.965 -19.674  68.445  1.00  1.00           H  
ATOM   2017 2HB  LEU A 134       6.426 -19.090  69.255  1.00  1.00           H  
ATOM   2018  HG  LEU A 134       6.069 -20.815  70.926  1.00  1.00           H  
ATOM   2019 1HD1 LEU A 134       4.559 -22.659  70.402  1.00  1.00           H  
ATOM   2020 2HD1 LEU A 134       3.700 -21.112  70.599  1.00  1.00           H  
ATOM   2021 3HD1 LEU A 134       4.025 -21.763  68.971  1.00  1.00           H  
ATOM   2022 1HD2 LEU A 134       6.876 -22.607  69.605  1.00  1.00           H  
ATOM   2023 2HD2 LEU A 134       6.399 -21.763  68.132  1.00  1.00           H  
ATOM   2024 3HD2 LEU A 134       7.682 -21.098  69.151  1.00  1.00           H  
ATOM   2025  N   GLU A 135       4.874 -18.184  72.714  1.00  0.95           N  
ATOM   2026  CA  GLU A 135       5.597 -17.649  73.885  1.00  0.95           C  
ATOM   2027  C   GLU A 135       6.131 -18.780  74.731  1.00  0.95           C  
ATOM   2028  O   GLU A 135       5.529 -19.836  74.728  1.00  0.95           O  
ATOM   2029  CB  GLU A 135       4.706 -16.712  74.703  1.00  0.95           C  
ATOM   2030  CG  GLU A 135       4.298 -15.432  73.958  1.00  0.95           C  
ATOM   2031  CD  GLU A 135       3.355 -14.529  74.741  1.00  0.95           C  
ATOM   2032  OE1 GLU A 135       2.921 -14.911  75.813  1.00  0.95           O  
ATOM   2033  OE2 GLU A 135       3.053 -13.465  74.261  1.00  0.95           O  
ATOM   2034  H   GLU A 135       3.912 -18.520  72.777  1.00  0.95           H  
ATOM   2035  HA  GLU A 135       6.439 -17.077  73.528  1.00  0.95           H  
ATOM   2036 1HB  GLU A 135       3.812 -17.230  75.009  1.00  0.95           H  
ATOM   2037 2HB  GLU A 135       5.235 -16.415  75.612  1.00  0.95           H  
ATOM   2038 1HG  GLU A 135       5.206 -14.870  73.719  1.00  0.95           H  
ATOM   2039 2HG  GLU A 135       3.829 -15.717  73.018  1.00  0.95           H  
ATOM   2040  N   PHE A 136       7.251 -18.604  75.437  1.00  0.92           N  
ATOM   2041  CA  PHE A 136       7.749 -19.730  76.248  1.00  0.92           C  
ATOM   2042  C   PHE A 136       7.709 -19.467  77.742  1.00  0.92           C  
ATOM   2043  O   PHE A 136       8.463 -18.632  78.267  1.00  0.92           O  
ATOM   2044  CB  PHE A 136       9.169 -20.140  75.892  1.00  0.92           C  
ATOM   2045  CG  PHE A 136       9.563 -21.391  76.637  1.00  0.92           C  
ATOM   2046  CD1 PHE A 136       9.067 -22.617  76.237  1.00  0.92           C  
ATOM   2047  CD2 PHE A 136      10.397 -21.349  77.740  1.00  0.92           C  
ATOM   2048  CE1 PHE A 136       9.392 -23.767  76.905  1.00  0.92           C  
ATOM   2049  CE2 PHE A 136      10.722 -22.504  78.416  1.00  0.92           C  
ATOM   2050  CZ  PHE A 136      10.220 -23.713  77.997  1.00  0.92           C  
ATOM   2051  H   PHE A 136       7.713 -17.700  75.466  1.00  0.92           H  
ATOM   2052  HA  PHE A 136       7.115 -20.594  76.062  1.00  0.92           H  
ATOM   2053 1HB  PHE A 136       9.265 -20.307  74.836  1.00  0.92           H  
ATOM   2054 2HB  PHE A 136       9.841 -19.362  76.177  1.00  0.92           H  
ATOM   2055  HD1 PHE A 136       8.403 -22.663  75.385  1.00  0.92           H  
ATOM   2056  HD2 PHE A 136      10.792 -20.397  78.077  1.00  0.92           H  
ATOM   2057  HE1 PHE A 136       8.987 -24.721  76.570  1.00  0.92           H  
ATOM   2058  HE2 PHE A 136      11.378 -22.461  79.285  1.00  0.92           H  
ATOM   2059  HZ  PHE A 136      10.483 -24.624  78.531  1.00  0.92           H  
ATOM   2060  N   ASN A 137       6.844 -20.219  78.419  1.00  0.92           N  
ATOM   2061  CA  ASN A 137       6.639 -20.108  79.851  1.00  0.92           C  
ATOM   2062  C   ASN A 137       7.292 -21.284  80.564  1.00  0.92           C  
ATOM   2063  O   ASN A 137       7.331 -22.395  80.038  1.00  0.92           O  
ATOM   2064  CB  ASN A 137       5.167 -20.058  80.171  1.00  0.92           C  
ATOM   2065  CG  ASN A 137       4.467 -18.815  79.683  1.00  0.92           C  
ATOM   2066  OD1 ASN A 137       5.125 -17.850  79.278  1.00  0.92           O  
ATOM   2067  ND2 ASN A 137       3.148 -18.791  79.740  1.00  0.92           N  
ATOM   2068  H   ASN A 137       6.316 -20.927  77.905  1.00  0.92           H  
ATOM   2069  HA  ASN A 137       7.119 -19.197  80.210  1.00  0.92           H  
ATOM   2070 1HB  ASN A 137       4.740 -20.882  79.662  1.00  0.92           H  
ATOM   2071 2HB  ASN A 137       4.999 -20.193  81.240  1.00  0.92           H  
ATOM   2072 1HD2 ASN A 137       2.652 -17.978  79.442  1.00  0.92           H  
ATOM   2073 2HD2 ASN A 137       2.601 -19.579  80.113  1.00  0.92           H  
ATOM   2074  N   ASN A 138       7.764 -21.064  81.788  1.00  0.93           N  
ATOM   2075  CA  ASN A 138       8.376 -22.150  82.554  1.00  0.93           C  
ATOM   2076  C   ASN A 138       7.383 -22.918  83.422  1.00  0.93           C  
ATOM   2077  O   ASN A 138       6.401 -22.353  83.902  1.00  0.93           O  
ATOM   2078  CB  ASN A 138       9.491 -21.602  83.425  1.00  0.93           C  
ATOM   2079  CG  ASN A 138      10.661 -21.107  82.627  1.00  0.93           C  
ATOM   2080  OD1 ASN A 138      11.131 -21.790  81.715  1.00  0.93           O  
ATOM   2081  ND2 ASN A 138      11.138 -19.932  82.951  1.00  0.93           N  
ATOM   2082  H   ASN A 138       7.711 -20.137  82.187  1.00  0.93           H  
ATOM   2083  HA  ASN A 138       8.815 -22.857  81.857  1.00  0.93           H  
ATOM   2084 1HB  ASN A 138       9.109 -20.790  84.044  1.00  0.93           H  
ATOM   2085 2HB  ASN A 138       9.834 -22.392  84.101  1.00  0.93           H  
ATOM   2086 1HD2 ASN A 138      11.917 -19.553  82.452  1.00  0.93           H  
ATOM   2087 2HD2 ASN A 138      10.724 -19.414  83.701  1.00  0.93           H  
ATOM   2088  N   GLU A 139       7.692 -24.197  83.657  1.00  0.96           N  
ATOM   2089  CA  GLU A 139       6.985 -25.041  84.628  1.00  0.96           C  
ATOM   2090  C   GLU A 139       7.853 -25.217  85.862  1.00  0.96           C  
ATOM   2091  O   GLU A 139       7.361 -25.210  86.992  1.00  0.96           O  
ATOM   2092  CB  GLU A 139       6.657 -26.436  84.059  1.00  0.96           C  
ATOM   2093  CG  GLU A 139       5.570 -26.523  82.996  1.00  0.96           C  
ATOM   2094  CD  GLU A 139       4.159 -26.565  83.576  1.00  0.96           C  
ATOM   2095  OE1 GLU A 139       4.029 -26.807  84.750  1.00  0.96           O  
ATOM   2096  OE2 GLU A 139       3.213 -26.407  82.834  1.00  0.96           O  
ATOM   2097  H   GLU A 139       8.495 -24.590  83.174  1.00  0.96           H  
ATOM   2098  HA  GLU A 139       6.060 -24.547  84.923  1.00  0.96           H  
ATOM   2099 1HB  GLU A 139       7.562 -26.856  83.617  1.00  0.96           H  
ATOM   2100 2HB  GLU A 139       6.368 -27.096  84.878  1.00  0.96           H  
ATOM   2101 1HG  GLU A 139       5.636 -25.634  82.401  1.00  0.96           H  
ATOM   2102 2HG  GLU A 139       5.749 -27.385  82.355  1.00  0.96           H  
ATOM   2103  N   SER A 140       9.156 -25.397  85.629  1.00  1.00           N  
ATOM   2104  CA  SER A 140      10.130 -25.629  86.691  1.00  1.00           C  
ATOM   2105  C   SER A 140       9.724 -26.751  87.654  1.00  1.00           C  
ATOM   2106  O   SER A 140       9.897 -26.628  88.865  1.00  1.00           O  
ATOM   2107  CB  SER A 140      10.358 -24.348  87.480  1.00  1.00           C  
ATOM   2108  OG  SER A 140      10.861 -23.330  86.656  1.00  1.00           O  
ATOM   2109  H   SER A 140       9.482 -25.390  84.661  1.00  1.00           H  
ATOM   2110  HA  SER A 140      11.073 -25.915  86.223  1.00  1.00           H  
ATOM   2111 1HB  SER A 140       9.428 -24.021  87.941  1.00  1.00           H  
ATOM   2112 2HB  SER A 140      11.065 -24.547  88.284  1.00  1.00           H  
ATOM   2113  HG  SER A 140      11.647 -23.695  86.238  1.00  1.00           H  
ATOM   2114  N   PHE A 141       9.191 -27.853  87.126  1.00  1.03           N  
ATOM   2115  CA  PHE A 141       8.803 -28.961  87.990  1.00  1.03           C  
ATOM   2116  C   PHE A 141      10.009 -29.593  88.663  1.00  1.03           C  
ATOM   2117  O   PHE A 141      11.033 -29.835  88.026  1.00  1.03           O  
ATOM   2118  CB  PHE A 141       8.009 -30.028  87.242  1.00  1.03           C  
ATOM   2119  CG  PHE A 141       7.588 -31.160  88.150  1.00  1.03           C  
ATOM   2120  CD1 PHE A 141       6.548 -31.010  89.055  1.00  1.03           C  
ATOM   2121  CD2 PHE A 141       8.233 -32.368  88.093  1.00  1.03           C  
ATOM   2122  CE1 PHE A 141       6.180 -32.061  89.876  1.00  1.03           C  
ATOM   2123  CE2 PHE A 141       7.872 -33.417  88.899  1.00  1.03           C  
ATOM   2124  CZ  PHE A 141       6.844 -33.267  89.791  1.00  1.03           C  
ATOM   2125  H   PHE A 141       9.054 -27.911  86.128  1.00  1.03           H  
ATOM   2126  HA  PHE A 141       8.156 -28.564  88.774  1.00  1.03           H  
ATOM   2127 1HB  PHE A 141       7.114 -29.584  86.802  1.00  1.03           H  
ATOM   2128 2HB  PHE A 141       8.612 -30.441  86.432  1.00  1.03           H  
ATOM   2129  HD1 PHE A 141       6.023 -30.057  89.117  1.00  1.03           H  
ATOM   2130  HD2 PHE A 141       9.036 -32.475  87.401  1.00  1.03           H  
ATOM   2131  HE1 PHE A 141       5.365 -31.938  90.586  1.00  1.03           H  
ATOM   2132  HE2 PHE A 141       8.398 -34.361  88.834  1.00  1.03           H  
ATOM   2133  HZ  PHE A 141       6.556 -34.099  90.433  1.00  1.03           H  
ATOM   2134  N   ASN A 142       9.879 -29.864  89.957  1.00  1.03           N  
ATOM   2135  CA  ASN A 142      10.944 -30.490  90.718  1.00  1.03           C  
ATOM   2136  C   ASN A 142      10.853 -32.009  90.679  1.00  1.03           C  
ATOM   2137  O   ASN A 142       9.946 -32.600  91.260  1.00  1.03           O  
ATOM   2138  CB  ASN A 142      10.909 -30.016  92.158  1.00  1.03           C  
ATOM   2139  CG  ASN A 142      11.196 -28.535  92.296  1.00  1.03           C  
ATOM   2140  OD1 ASN A 142      12.174 -28.021  91.742  1.00  1.03           O  
ATOM   2141  ND2 ASN A 142      10.359 -27.843  93.028  1.00  1.03           N  
ATOM   2142  H   ASN A 142       9.013 -29.630  90.419  1.00  1.03           H  
ATOM   2143  HA  ASN A 142      11.901 -30.211  90.272  1.00  1.03           H  
ATOM   2144 1HB  ASN A 142       9.927 -30.227  92.583  1.00  1.03           H  
ATOM   2145 2HB  ASN A 142      11.645 -30.575  92.737  1.00  1.03           H  
ATOM   2146 1HD2 ASN A 142      10.499 -26.860  93.152  1.00  1.03           H  
ATOM   2147 2HD2 ASN A 142       9.579 -28.295  93.460  1.00  1.03           H  
ATOM   2148  N   TRP A 143      11.794 -32.636  89.995  1.00  1.02           N  
ATOM   2149  CA  TRP A 143      11.785 -34.085  89.859  1.00  1.02           C  
ATOM   2150  C   TRP A 143      12.420 -34.677  91.110  1.00  1.02           C  
ATOM   2151  O   TRP A 143      13.355 -34.092  91.663  1.00  1.02           O  
ATOM   2152  CB  TRP A 143      12.540 -34.490  88.600  1.00  1.02           C  
ATOM   2153  CG  TRP A 143      11.830 -34.018  87.375  1.00  1.02           C  
ATOM   2154  CD1 TRP A 143      12.115 -32.885  86.686  1.00  1.02           C  
ATOM   2155  CD2 TRP A 143      10.720 -34.631  86.684  1.00  1.02           C  
ATOM   2156  NE1 TRP A 143      11.269 -32.748  85.632  1.00  1.02           N  
ATOM   2157  CE2 TRP A 143      10.410 -33.812  85.611  1.00  1.02           C  
ATOM   2158  CE3 TRP A 143       9.976 -35.773  86.885  1.00  1.02           C  
ATOM   2159  CZ2 TRP A 143       9.387 -34.114  84.744  1.00  1.02           C  
ATOM   2160  CZ3 TRP A 143       8.960 -36.067  85.985  1.00  1.02           C  
ATOM   2161  CH2 TRP A 143       8.700 -35.264  84.956  1.00  1.02           C  
ATOM   2162  H   TRP A 143      12.513 -32.093  89.536  1.00  1.02           H  
ATOM   2163  HA  TRP A 143      10.756 -34.435  89.789  1.00  1.02           H  
ATOM   2164 1HB  TRP A 143      13.539 -34.079  88.612  1.00  1.02           H  
ATOM   2165 2HB  TRP A 143      12.623 -35.572  88.555  1.00  1.02           H  
ATOM   2166  HD1 TRP A 143      12.899 -32.180  86.945  1.00  1.02           H  
ATOM   2167  HE1 TRP A 143      11.284 -31.974  84.985  1.00  1.02           H  
ATOM   2168  HE3 TRP A 143      10.188 -36.418  87.721  1.00  1.02           H  
ATOM   2169  HZ2 TRP A 143       9.116 -33.484  83.917  1.00  1.02           H  
ATOM   2170  HZ3 TRP A 143       8.363 -36.953  86.116  1.00  1.02           H  
ATOM   2171  HH2 TRP A 143       7.911 -35.538  84.275  1.00  1.02           H  
ATOM   2172  N   THR A 144      11.907 -35.811  91.564  1.00  0.99           N  
ATOM   2173  CA  THR A 144      12.430 -36.469  92.756  1.00  0.99           C  
ATOM   2174  C   THR A 144      12.916 -37.875  92.460  1.00  0.99           C  
ATOM   2175  O   THR A 144      12.263 -38.620  91.740  1.00  0.99           O  
ATOM   2176  CB  THR A 144      11.355 -36.517  93.865  1.00  0.99           C  
ATOM   2177  OG1 THR A 144      10.968 -35.181  94.209  1.00  0.99           O  
ATOM   2178  CG2 THR A 144      11.877 -37.220  95.113  1.00  0.99           C  
ATOM   2179  H   THR A 144      11.133 -36.230  91.072  1.00  0.99           H  
ATOM   2180  HA  THR A 144      13.278 -35.894  93.127  1.00  0.99           H  
ATOM   2181  HB  THR A 144      10.481 -37.053  93.497  1.00  0.99           H  
ATOM   2182  HG1 THR A 144      11.755 -34.636  94.319  1.00  0.99           H  
ATOM   2183 1HG2 THR A 144      11.097 -37.231  95.871  1.00  0.99           H  
ATOM   2184 2HG2 THR A 144      12.153 -38.244  94.875  1.00  0.99           H  
ATOM   2185 3HG2 THR A 144      12.745 -36.687  95.493  1.00  0.99           H  
ATOM   2186  N   GLY A 145      14.078 -38.229  93.007  1.00  0.98           N  
ATOM   2187  CA  GLY A 145      14.621 -39.579  92.856  1.00  0.98           C  
ATOM   2188  C   GLY A 145      15.576 -39.739  91.681  1.00  0.98           C  
ATOM   2189  O   GLY A 145      16.217 -40.776  91.532  1.00  0.98           O  
ATOM   2190  H   GLY A 145      14.580 -37.554  93.568  1.00  0.98           H  
ATOM   2191 1HA  GLY A 145      15.131 -39.864  93.776  1.00  0.98           H  
ATOM   2192 2HA  GLY A 145      13.789 -40.268  92.731  1.00  0.98           H  
ATOM   2193  N   VAL A 146      15.666 -38.716  90.856  1.00  0.98           N  
ATOM   2194  CA  VAL A 146      16.530 -38.722  89.686  1.00  0.98           C  
ATOM   2195  C   VAL A 146      17.439 -37.516  89.666  1.00  0.98           C  
ATOM   2196  O   VAL A 146      17.184 -36.520  90.349  1.00  0.98           O  
ATOM   2197  CB  VAL A 146      15.683 -38.787  88.403  1.00  0.98           C  
ATOM   2198  CG1 VAL A 146      14.897 -40.113  88.386  1.00  0.98           C  
ATOM   2199  CG2 VAL A 146      14.745 -37.570  88.352  1.00  0.98           C  
ATOM   2200  H   VAL A 146      15.103 -37.900  91.044  1.00  0.98           H  
ATOM   2201  HA  VAL A 146      17.153 -39.617  89.711  1.00  0.98           H  
ATOM   2202  HB  VAL A 146      16.330 -38.769  87.533  1.00  0.98           H  
ATOM   2203 1HG1 VAL A 146      14.311 -40.183  87.485  1.00  0.98           H  
ATOM   2204 2HG1 VAL A 146      15.603 -40.944  88.418  1.00  0.98           H  
ATOM   2205 3HG1 VAL A 146      14.242 -40.174  89.244  1.00  0.98           H  
ATOM   2206 1HG2 VAL A 146      14.151 -37.606  87.450  1.00  0.98           H  
ATOM   2207 2HG2 VAL A 146      14.087 -37.579  89.223  1.00  0.98           H  
ATOM   2208 3HG2 VAL A 146      15.343 -36.657  88.356  1.00  0.98           H  
ATOM   2209  N   THR A 147      18.499 -37.607  88.884  1.00  1.01           N  
ATOM   2210  CA  THR A 147      19.418 -36.499  88.726  1.00  1.01           C  
ATOM   2211  C   THR A 147      18.893 -35.620  87.600  1.00  1.01           C  
ATOM   2212  O   THR A 147      18.519 -36.123  86.540  1.00  1.01           O  
ATOM   2213  CB  THR A 147      20.844 -36.979  88.408  1.00  1.01           C  
ATOM   2214  OG1 THR A 147      21.324 -37.821  89.470  1.00  1.01           O  
ATOM   2215  CG2 THR A 147      21.779 -35.796  88.249  1.00  1.01           C  
ATOM   2216  H   THR A 147      18.646 -38.459  88.341  1.00  1.01           H  
ATOM   2217  HA  THR A 147      19.440 -35.914  89.645  1.00  1.01           H  
ATOM   2218  HB  THR A 147      20.834 -37.550  87.490  1.00  1.01           H  
ATOM   2219  HG1 THR A 147      21.116 -38.761  89.237  1.00  1.01           H  
ATOM   2220 1HG2 THR A 147      22.781 -36.158  88.024  1.00  1.01           H  
ATOM   2221 2HG2 THR A 147      21.435 -35.160  87.432  1.00  1.01           H  
ATOM   2222 3HG2 THR A 147      21.799 -35.220  89.172  1.00  1.01           H  
ATOM   2223  N   GLN A 148      18.823 -34.316  87.838  1.00  1.06           N  
ATOM   2224  CA  GLN A 148      18.323 -33.386  86.826  1.00  1.06           C  
ATOM   2225  C   GLN A 148      19.426 -32.705  86.036  1.00  1.06           C  
ATOM   2226  O   GLN A 148      20.580 -32.656  86.470  1.00  1.06           O  
ATOM   2227  CB  GLN A 148      17.448 -32.314  87.455  1.00  1.06           C  
ATOM   2228  CG  GLN A 148      16.189 -32.835  88.095  1.00  1.06           C  
ATOM   2229  CD  GLN A 148      15.387 -31.724  88.655  1.00  1.06           C  
ATOM   2230  OE1 GLN A 148      14.908 -30.872  87.896  1.00  1.06           O  
ATOM   2231  NE2 GLN A 148      15.226 -31.705  89.976  1.00  1.06           N  
ATOM   2232  H   GLN A 148      19.130 -33.962  88.734  1.00  1.06           H  
ATOM   2233  HA  GLN A 148      17.721 -33.946  86.118  1.00  1.06           H  
ATOM   2234 1HB  GLN A 148      18.020 -31.776  88.209  1.00  1.06           H  
ATOM   2235 2HB  GLN A 148      17.162 -31.591  86.692  1.00  1.06           H  
ATOM   2236 1HG  GLN A 148      15.595 -33.328  87.350  1.00  1.06           H  
ATOM   2237 2HG  GLN A 148      16.441 -33.530  88.899  1.00  1.06           H  
ATOM   2238 1HE2 GLN A 148      14.713 -30.967  90.414  1.00  1.06           H  
ATOM   2239 2HE2 GLN A 148      15.634 -32.432  90.545  1.00  1.06           H  
ATOM   2240  N   ASN A 149      19.036 -32.140  84.895  1.00  1.14           N  
ATOM   2241  CA  ASN A 149      19.903 -31.362  84.012  1.00  1.14           C  
ATOM   2242  C   ASN A 149      21.159 -32.089  83.525  1.00  1.14           C  
ATOM   2243  O   ASN A 149      22.255 -31.504  83.480  1.00  1.14           O  
ATOM   2244  CB  ASN A 149      20.279 -30.057  84.692  1.00  1.14           C  
ATOM   2245  CG  ASN A 149      19.069 -29.190  84.951  1.00  1.14           C  
ATOM   2246  OD1 ASN A 149      18.214 -29.025  84.072  1.00  1.14           O  
ATOM   2247  ND2 ASN A 149      18.983 -28.641  86.137  1.00  1.14           N  
ATOM   2248  H   ASN A 149      18.065 -32.245  84.620  1.00  1.14           H  
ATOM   2249  HA  ASN A 149      19.323 -31.119  83.119  1.00  1.14           H  
ATOM   2250 1HB  ASN A 149      20.789 -30.253  85.634  1.00  1.14           H  
ATOM   2251 2HB  ASN A 149      20.973 -29.508  84.056  1.00  1.14           H  
ATOM   2252 1HD2 ASN A 149      18.201 -28.058  86.362  1.00  1.14           H  
ATOM   2253 2HD2 ASN A 149      19.698 -28.803  86.817  1.00  1.14           H  
ATOM   2254  N   GLY A 150      21.013 -33.355  83.128  1.00  1.21           N  
ATOM   2255  CA  GLY A 150      22.160 -34.082  82.622  1.00  1.21           C  
ATOM   2256  C   GLY A 150      22.684 -33.250  81.477  1.00  1.21           C  
ATOM   2257  O   GLY A 150      21.901 -32.715  80.695  1.00  1.21           O  
ATOM   2258  H   GLY A 150      20.107 -33.815  83.167  1.00  1.21           H  
ATOM   2259 1HA  GLY A 150      22.913 -34.199  83.401  1.00  1.21           H  
ATOM   2260 2HA  GLY A 150      21.854 -35.071  82.278  1.00  1.21           H  
ATOM   2261  N   THR A 151      23.993 -33.108  81.392  1.00  1.27           N  
ATOM   2262  CA  THR A 151      24.561 -32.253  80.370  1.00  1.27           C  
ATOM   2263  C   THR A 151      25.674 -32.908  79.573  1.00  1.27           C  
ATOM   2264  O   THR A 151      26.573 -33.533  80.136  1.00  1.27           O  
ATOM   2265  CB  THR A 151      25.036 -30.944  81.027  1.00  1.27           C  
ATOM   2266  OG1 THR A 151      23.896 -30.269  81.642  1.00  1.27           O  
ATOM   2267  CG2 THR A 151      25.673 -30.041  80.006  1.00  1.27           C  
ATOM   2268  H   THR A 151      24.595 -33.574  82.054  1.00  1.27           H  
ATOM   2269  HA  THR A 151      23.773 -31.997  79.663  1.00  1.27           H  
ATOM   2270  HB  THR A 151      25.764 -31.172  81.804  1.00  1.27           H  
ATOM   2271  HG1 THR A 151      23.448 -30.847  82.324  1.00  1.27           H  
ATOM   2272 1HG2 THR A 151      25.995 -29.122  80.488  1.00  1.27           H  
ATOM   2273 2HG2 THR A 151      26.533 -30.532  79.562  1.00  1.27           H  
ATOM   2274 3HG2 THR A 151      24.960 -29.820  79.238  1.00  1.27           H  
ATOM   2275  N   SER A 152      25.602 -32.755  78.255  1.00  1.30           N  
ATOM   2276  CA  SER A 152      26.615 -33.279  77.355  1.00  1.30           C  
ATOM   2277  C   SER A 152      27.688 -32.252  77.015  1.00  1.30           C  
ATOM   2278  O   SER A 152      27.385 -31.088  76.759  1.00  1.30           O  
ATOM   2279  CB  SER A 152      25.986 -33.722  76.063  1.00  1.30           C  
ATOM   2280  OG  SER A 152      26.979 -34.119  75.175  1.00  1.30           O  
ATOM   2281  H   SER A 152      24.821 -32.242  77.874  1.00  1.30           H  
ATOM   2282  HA  SER A 152      27.095 -34.135  77.835  1.00  1.30           H  
ATOM   2283 1HB  SER A 152      25.295 -34.546  76.243  1.00  1.30           H  
ATOM   2284 2HB  SER A 152      25.416 -32.896  75.631  1.00  1.30           H  
ATOM   2285  HG  SER A 152      27.280 -34.978  75.495  1.00  1.30           H  
ATOM   2286  N   SER A 153      28.929 -32.720  76.877  1.00  1.31           N  
ATOM   2287  CA  SER A 153      30.049 -31.876  76.449  1.00  1.31           C  
ATOM   2288  C   SER A 153      29.898 -31.416  74.997  1.00  1.31           C  
ATOM   2289  O   SER A 153      30.606 -30.523  74.539  1.00  1.31           O  
ATOM   2290  CB  SER A 153      31.356 -32.620  76.606  1.00  1.31           C  
ATOM   2291  OG  SER A 153      31.423 -33.706  75.719  1.00  1.31           O  
ATOM   2292  H   SER A 153      29.107 -33.690  77.097  1.00  1.31           H  
ATOM   2293  HA  SER A 153      30.072 -30.990  77.086  1.00  1.31           H  
ATOM   2294 1HB  SER A 153      32.183 -31.938  76.410  1.00  1.31           H  
ATOM   2295 2HB  SER A 153      31.456 -32.974  77.629  1.00  1.31           H  
ATOM   2296  HG  SER A 153      31.333 -33.333  74.832  1.00  1.31           H  
ATOM   2297  N   ALA A 154      28.996 -32.065  74.261  1.00  1.31           N  
ATOM   2298  CA  ALA A 154      28.705 -31.731  72.878  1.00  1.31           C  
ATOM   2299  C   ALA A 154      28.176 -30.315  72.747  1.00  1.31           C  
ATOM   2300  O   ALA A 154      28.351 -29.674  71.703  1.00  1.31           O  
ATOM   2301  CB  ALA A 154      27.658 -32.681  72.311  1.00  1.31           C  
ATOM   2302  H   ALA A 154      28.441 -32.804  74.686  1.00  1.31           H  
ATOM   2303  HA  ALA A 154      29.627 -31.815  72.303  1.00  1.31           H  
ATOM   2304 1HB  ALA A 154      27.455 -32.435  71.276  1.00  1.31           H  
ATOM   2305 2HB  ALA A 154      28.031 -33.695  72.374  1.00  1.31           H  
ATOM   2306 3HB  ALA A 154      26.736 -32.595  72.886  1.00  1.31           H  
ATOM   2307  N   CYS A 155      27.461 -29.852  73.777  1.00  1.31           N  
ATOM   2308  CA  CYS A 155      26.755 -28.587  73.689  1.00  1.31           C  
ATOM   2309  C   CYS A 155      27.330 -27.519  74.589  1.00  1.31           C  
ATOM   2310  O   CYS A 155      27.033 -27.472  75.779  1.00  1.31           O  
ATOM   2311  CB  CYS A 155      25.292 -28.849  74.049  1.00  1.31           C  
ATOM   2312  SG  CYS A 155      24.513 -30.148  73.021  1.00  1.31           S  
ATOM   2313  H   CYS A 155      27.398 -30.385  74.647  1.00  1.31           H  
ATOM   2314  HA  CYS A 155      26.828 -28.209  72.675  1.00  1.31           H  
ATOM   2315 1HB  CYS A 155      25.244 -29.183  75.084  1.00  1.31           H  
ATOM   2316 2HB  CYS A 155      24.709 -27.941  73.970  1.00  1.31           H  
ATOM   2317  N   ILE A 156      28.170 -26.664  74.010  1.00  1.32           N  
ATOM   2318  CA  ILE A 156      28.868 -25.626  74.758  1.00  1.32           C  
ATOM   2319  C   ILE A 156      28.500 -24.227  74.311  1.00  1.32           C  
ATOM   2320  O   ILE A 156      28.480 -23.919  73.116  1.00  1.32           O  
ATOM   2321  CB  ILE A 156      30.389 -25.829  74.693  1.00  1.32           C  
ATOM   2322  CG1 ILE A 156      30.747 -27.179  75.341  1.00  1.32           C  
ATOM   2323  CG2 ILE A 156      31.122 -24.667  75.407  1.00  1.32           C  
ATOM   2324  CD1 ILE A 156      32.159 -27.614  75.115  1.00  1.32           C  
ATOM   2325  H   ILE A 156      28.352 -26.764  73.020  1.00  1.32           H  
ATOM   2326  HA  ILE A 156      28.572 -25.692  75.790  1.00  1.32           H  
ATOM   2327  HB  ILE A 156      30.703 -25.870  73.653  1.00  1.32           H  
ATOM   2328 1HG1 ILE A 156      30.588 -27.103  76.409  1.00  1.32           H  
ATOM   2329 2HG1 ILE A 156      30.096 -27.954  74.945  1.00  1.32           H  
ATOM   2330 1HG2 ILE A 156      32.196 -24.826  75.348  1.00  1.32           H  
ATOM   2331 2HG2 ILE A 156      30.877 -23.722  74.928  1.00  1.32           H  
ATOM   2332 3HG2 ILE A 156      30.824 -24.628  76.444  1.00  1.32           H  
ATOM   2333 1HD1 ILE A 156      32.324 -28.575  75.609  1.00  1.32           H  
ATOM   2334 2HD1 ILE A 156      32.338 -27.725  74.045  1.00  1.32           H  
ATOM   2335 3HD1 ILE A 156      32.841 -26.873  75.524  1.00  1.32           H  
ATOM   2336  N   ARG A 157      28.185 -23.391  75.290  1.00  1.35           N  
ATOM   2337  CA  ARG A 157      27.821 -22.007  75.057  1.00  1.35           C  
ATOM   2338  C   ARG A 157      28.795 -21.096  75.790  1.00  1.35           C  
ATOM   2339  O   ARG A 157      28.957 -21.190  77.013  1.00  1.35           O  
ATOM   2340  CB  ARG A 157      26.405 -21.745  75.549  1.00  1.35           C  
ATOM   2341  CG  ARG A 157      25.845 -20.342  75.259  1.00  1.35           C  
ATOM   2342  CD  ARG A 157      24.409 -20.200  75.705  1.00  1.35           C  
ATOM   2343  NE  ARG A 157      24.297 -20.275  77.155  1.00  1.35           N  
ATOM   2344  CZ  ARG A 157      23.139 -20.329  77.859  1.00  1.35           C  
ATOM   2345  NH1 ARG A 157      21.959 -20.307  77.259  1.00  1.35           N  
ATOM   2346  NH2 ARG A 157      23.190 -20.405  79.180  1.00  1.35           N  
ATOM   2347  H   ARG A 157      28.224 -23.736  76.250  1.00  1.35           H  
ATOM   2348  HA  ARG A 157      27.875 -21.799  73.988  1.00  1.35           H  
ATOM   2349 1HB  ARG A 157      25.736 -22.474  75.113  1.00  1.35           H  
ATOM   2350 2HB  ARG A 157      26.374 -21.889  76.631  1.00  1.35           H  
ATOM   2351 1HG  ARG A 157      26.439 -19.603  75.793  1.00  1.35           H  
ATOM   2352 2HG  ARG A 157      25.894 -20.145  74.187  1.00  1.35           H  
ATOM   2353 1HD  ARG A 157      24.018 -19.234  75.382  1.00  1.35           H  
ATOM   2354 2HD  ARG A 157      23.801 -20.995  75.272  1.00  1.35           H  
ATOM   2355  HE  ARG A 157      25.159 -20.298  77.681  1.00  1.35           H  
ATOM   2356 1HH1 ARG A 157      21.861 -20.238  76.234  1.00  1.35           H  
ATOM   2357 2HH1 ARG A 157      21.116 -20.351  77.807  1.00  1.35           H  
ATOM   2358 1HH2 ARG A 157      24.083 -20.425  79.652  1.00  1.35           H  
ATOM   2359 2HH2 ARG A 157      22.335 -20.449  79.714  1.00  1.35           H  
ATOM   2360  N   ARG A 158      29.439 -20.200  75.045  1.00  1.38           N  
ATOM   2361  CA  ARG A 158      30.421 -19.251  75.583  1.00  1.38           C  
ATOM   2362  C   ARG A 158      31.599 -19.890  76.341  1.00  1.38           C  
ATOM   2363  O   ARG A 158      32.726 -19.895  75.846  1.00  1.38           O  
ATOM   2364  CB  ARG A 158      29.739 -18.233  76.492  1.00  1.38           C  
ATOM   2365  CG  ARG A 158      28.807 -17.263  75.778  1.00  1.38           C  
ATOM   2366  CD  ARG A 158      28.154 -16.324  76.731  1.00  1.38           C  
ATOM   2367  NE  ARG A 158      27.257 -15.394  76.056  1.00  1.38           N  
ATOM   2368  CZ  ARG A 158      26.471 -14.494  76.682  1.00  1.38           C  
ATOM   2369  NH1 ARG A 158      26.479 -14.412  77.994  1.00  1.38           N  
ATOM   2370  NH2 ARG A 158      25.692 -13.693  75.976  1.00  1.38           N  
ATOM   2371  H   ARG A 158      29.253 -20.185  74.051  1.00  1.38           H  
ATOM   2372  HA  ARG A 158      30.837 -18.700  74.738  1.00  1.38           H  
ATOM   2373 1HB  ARG A 158      29.157 -18.728  77.262  1.00  1.38           H  
ATOM   2374 2HB  ARG A 158      30.502 -17.641  77.000  1.00  1.38           H  
ATOM   2375 1HG  ARG A 158      29.379 -16.677  75.059  1.00  1.38           H  
ATOM   2376 2HG  ARG A 158      28.032 -17.817  75.255  1.00  1.38           H  
ATOM   2377 1HD  ARG A 158      27.572 -16.893  77.457  1.00  1.38           H  
ATOM   2378 2HD  ARG A 158      28.917 -15.746  77.251  1.00  1.38           H  
ATOM   2379  HE  ARG A 158      27.223 -15.425  75.045  1.00  1.38           H  
ATOM   2380 1HH1 ARG A 158      27.075 -15.023  78.535  1.00  1.38           H  
ATOM   2381 2HH1 ARG A 158      25.891 -13.737  78.461  1.00  1.38           H  
ATOM   2382 1HH2 ARG A 158      25.684 -13.755  74.967  1.00  1.38           H  
ATOM   2383 2HH2 ARG A 158      25.104 -13.019  76.444  1.00  1.38           H  
ATOM   2384  N   SER A 159      31.343 -20.371  77.556  1.00  1.39           N  
ATOM   2385  CA  SER A 159      32.381 -20.941  78.410  1.00  1.39           C  
ATOM   2386  C   SER A 159      31.950 -22.184  79.201  1.00  1.39           C  
ATOM   2387  O   SER A 159      32.702 -22.660  80.054  1.00  1.39           O  
ATOM   2388  CB  SER A 159      32.873 -19.888  79.378  1.00  1.39           C  
ATOM   2389  OG  SER A 159      31.840 -19.463  80.221  1.00  1.39           O  
ATOM   2390  H   SER A 159      30.379 -20.370  77.861  1.00  1.39           H  
ATOM   2391  HA  SER A 159      33.214 -21.233  77.771  1.00  1.39           H  
ATOM   2392 1HB  SER A 159      33.686 -20.300  79.973  1.00  1.39           H  
ATOM   2393 2HB  SER A 159      33.271 -19.040  78.823  1.00  1.39           H  
ATOM   2394  HG  SER A 159      31.461 -20.266  80.594  1.00  1.39           H  
ATOM   2395  N   SER A 160      30.758 -22.715  78.926  1.00  1.37           N  
ATOM   2396  CA  SER A 160      30.268 -23.882  79.670  1.00  1.37           C  
ATOM   2397  C   SER A 160      29.353 -24.783  78.880  1.00  1.37           C  
ATOM   2398  O   SER A 160      28.592 -24.334  78.016  1.00  1.37           O  
ATOM   2399  CB  SER A 160      29.499 -23.465  80.908  1.00  1.37           C  
ATOM   2400  OG  SER A 160      28.992 -24.602  81.598  1.00  1.37           O  
ATOM   2401  H   SER A 160      30.173 -22.283  78.213  1.00  1.37           H  
ATOM   2402  HA  SER A 160      31.130 -24.473  79.976  1.00  1.37           H  
ATOM   2403 1HB  SER A 160      30.156 -22.899  81.568  1.00  1.37           H  
ATOM   2404 2HB  SER A 160      28.677 -22.814  80.622  1.00  1.37           H  
ATOM   2405  HG  SER A 160      28.307 -25.041  81.000  1.00  1.37           H  
ATOM   2406  N   SER A 161      29.415 -26.065  79.200  1.00  1.30           N  
ATOM   2407  CA  SER A 161      28.486 -26.983  78.594  1.00  1.30           C  
ATOM   2408  C   SER A 161      27.105 -26.612  79.100  1.00  1.30           C  
ATOM   2409  O   SER A 161      26.995 -26.008  80.179  1.00  1.30           O  
ATOM   2410  CB  SER A 161      28.860 -28.416  78.932  1.00  1.30           C  
ATOM   2411  OG  SER A 161      28.725 -28.675  80.309  1.00  1.30           O  
ATOM   2412  H   SER A 161      30.079 -26.385  79.893  1.00  1.30           H  
ATOM   2413  HA  SER A 161      28.512 -26.875  77.528  1.00  1.30           H  
ATOM   2414 1HB  SER A 161      28.215 -29.089  78.364  1.00  1.30           H  
ATOM   2415 2HB  SER A 161      29.883 -28.609  78.617  1.00  1.30           H  
ATOM   2416  HG  SER A 161      28.807 -29.629  80.406  1.00  1.30           H  
ATOM   2417  N   SER A 162      26.076 -26.965  78.331  1.00  1.21           N  
ATOM   2418  CA  SER A 162      24.679 -26.760  78.702  1.00  1.21           C  
ATOM   2419  C   SER A 162      23.771 -27.683  77.921  1.00  1.21           C  
ATOM   2420  O   SER A 162      23.931 -27.856  76.717  1.00  1.21           O  
ATOM   2421  CB  SER A 162      24.233 -25.346  78.401  1.00  1.21           C  
ATOM   2422  OG  SER A 162      22.876 -25.164  78.767  1.00  1.21           O  
ATOM   2423  H   SER A 162      26.291 -27.395  77.437  1.00  1.21           H  
ATOM   2424  HA  SER A 162      24.563 -26.968  79.765  1.00  1.21           H  
ATOM   2425 1HB  SER A 162      24.862 -24.639  78.941  1.00  1.21           H  
ATOM   2426 2HB  SER A 162      24.353 -25.149  77.335  1.00  1.21           H  
ATOM   2427  HG  SER A 162      22.341 -25.849  78.276  1.00  1.21           H  
ATOM   2428  N   PHE A 163      22.767 -28.230  78.574  1.00  1.10           N  
ATOM   2429  CA  PHE A 163      21.824 -29.031  77.825  1.00  1.10           C  
ATOM   2430  C   PHE A 163      20.893 -27.995  77.236  1.00  1.10           C  
ATOM   2431  O   PHE A 163      21.053 -26.805  77.528  1.00  1.10           O  
ATOM   2432  CB  PHE A 163      21.103 -30.051  78.701  1.00  1.10           C  
ATOM   2433  CG  PHE A 163      20.344 -31.132  77.930  1.00  1.10           C  
ATOM   2434  CD1 PHE A 163      21.057 -32.174  77.331  1.00  1.10           C  
ATOM   2435  CD2 PHE A 163      18.962 -31.138  77.816  1.00  1.10           C  
ATOM   2436  CE1 PHE A 163      20.409 -33.178  76.636  1.00  1.10           C  
ATOM   2437  CE2 PHE A 163      18.326 -32.149  77.117  1.00  1.10           C  
ATOM   2438  CZ  PHE A 163      19.043 -33.156  76.533  1.00  1.10           C  
ATOM   2439  H   PHE A 163      22.658 -28.095  79.572  1.00  1.10           H  
ATOM   2440  HA  PHE A 163      22.336 -29.555  77.017  1.00  1.10           H  
ATOM   2441 1HB  PHE A 163      21.820 -30.541  79.355  1.00  1.10           H  
ATOM   2442 2HB  PHE A 163      20.389 -29.531  79.340  1.00  1.10           H  
ATOM   2443  HD1 PHE A 163      22.141 -32.188  77.421  1.00  1.10           H  
ATOM   2444  HD2 PHE A 163      18.383 -30.333  78.283  1.00  1.10           H  
ATOM   2445  HE1 PHE A 163      20.981 -33.986  76.175  1.00  1.10           H  
ATOM   2446  HE2 PHE A 163      17.263 -32.159  77.028  1.00  1.10           H  
ATOM   2447  HZ  PHE A 163      18.526 -33.933  75.994  1.00  1.10           H  
ATOM   2448  N   PHE A 164      19.973 -28.408  76.385  1.00  1.00           N  
ATOM   2449  CA  PHE A 164      19.074 -27.465  75.740  1.00  1.00           C  
ATOM   2450  C   PHE A 164      18.260 -26.639  76.713  1.00  1.00           C  
ATOM   2451  O   PHE A 164      17.782 -27.134  77.735  1.00  1.00           O  
ATOM   2452  CB  PHE A 164      18.161 -28.192  74.794  1.00  1.00           C  
ATOM   2453  CG  PHE A 164      18.831 -28.592  73.597  1.00  1.00           C  
ATOM   2454  CD1 PHE A 164      20.159 -28.901  73.607  1.00  1.00           C  
ATOM   2455  CD2 PHE A 164      18.148 -28.627  72.446  1.00  1.00           C  
ATOM   2456  CE1 PHE A 164      20.780 -29.226  72.468  1.00  1.00           C  
ATOM   2457  CE2 PHE A 164      18.741 -28.960  71.278  1.00  1.00           C  
ATOM   2458  CZ  PHE A 164      20.075 -29.253  71.281  1.00  1.00           C  
ATOM   2459  H   PHE A 164      19.888 -29.395  76.182  1.00  1.00           H  
ATOM   2460  HA  PHE A 164      19.682 -26.772  75.153  1.00  1.00           H  
ATOM   2461 1HB  PHE A 164      17.770 -29.072  75.280  1.00  1.00           H  
ATOM   2462 2HB  PHE A 164      17.329 -27.558  74.528  1.00  1.00           H  
ATOM   2463  HD1 PHE A 164      20.718 -28.867  74.531  1.00  1.00           H  
ATOM   2464  HD2 PHE A 164      17.131 -28.366  72.487  1.00  1.00           H  
ATOM   2465  HE1 PHE A 164      21.822 -29.454  72.496  1.00  1.00           H  
ATOM   2466  HE2 PHE A 164      18.175 -28.981  70.346  1.00  1.00           H  
ATOM   2467  HZ  PHE A 164      20.573 -29.513  70.340  1.00  1.00           H  
ATOM   2468  N   SER A 165      18.060 -25.378  76.345  1.00  0.92           N  
ATOM   2469  CA  SER A 165      17.376 -24.385  77.158  1.00  0.92           C  
ATOM   2470  C   SER A 165      15.940 -24.715  77.566  1.00  0.92           C  
ATOM   2471  O   SER A 165      15.452 -24.136  78.537  1.00  0.92           O  
ATOM   2472  CB  SER A 165      17.410 -23.040  76.438  1.00  0.92           C  
ATOM   2473  OG  SER A 165      18.727 -22.539  76.359  1.00  0.92           O  
ATOM   2474  H   SER A 165      18.433 -25.079  75.444  1.00  0.92           H  
ATOM   2475  HA  SER A 165      17.955 -24.276  78.076  1.00  0.92           H  
ATOM   2476 1HB  SER A 165      17.017 -23.159  75.436  1.00  0.92           H  
ATOM   2477 2HB  SER A 165      16.773 -22.326  76.953  1.00  0.92           H  
ATOM   2478  HG  SER A 165      18.741 -21.879  75.611  1.00  0.92           H  
ATOM   2479  N   ARG A 166      15.233 -25.597  76.842  1.00  0.86           N  
ATOM   2480  CA  ARG A 166      13.863 -25.892  77.244  1.00  0.86           C  
ATOM   2481  C   ARG A 166      13.660 -27.357  77.653  1.00  0.86           C  
ATOM   2482  O   ARG A 166      12.523 -27.779  77.911  1.00  0.86           O  
ATOM   2483  CB  ARG A 166      12.931 -25.549  76.109  1.00  0.86           C  
ATOM   2484  CG  ARG A 166      12.941 -24.084  75.753  1.00  0.86           C  
ATOM   2485  CD  ARG A 166      12.148 -23.822  74.586  1.00  0.86           C  
ATOM   2486  NE  ARG A 166      11.950 -22.411  74.373  1.00  0.86           N  
ATOM   2487  CZ  ARG A 166      12.758 -21.600  73.693  1.00  0.86           C  
ATOM   2488  NH1 ARG A 166      13.839 -22.050  73.138  1.00  0.86           N  
ATOM   2489  NH2 ARG A 166      12.444 -20.346  73.559  1.00  0.86           N  
ATOM   2490  H   ARG A 166      15.608 -26.052  76.010  1.00  0.86           H  
ATOM   2491  HA  ARG A 166      13.606 -25.264  78.094  1.00  0.86           H  
ATOM   2492 1HB  ARG A 166      13.172 -26.123  75.229  1.00  0.86           H  
ATOM   2493 2HB  ARG A 166      11.913 -25.808  76.391  1.00  0.86           H  
ATOM   2494 1HG  ARG A 166      12.598 -23.485  76.569  1.00  0.86           H  
ATOM   2495 2HG  ARG A 166      13.959 -23.793  75.508  1.00  0.86           H  
ATOM   2496 1HD  ARG A 166      12.671 -24.217  73.715  1.00  0.86           H  
ATOM   2497 2HD  ARG A 166      11.181 -24.305  74.667  1.00  0.86           H  
ATOM   2498  HE  ARG A 166      11.116 -22.009  74.769  1.00  0.86           H  
ATOM   2499 1HH1 ARG A 166      14.067 -23.030  73.201  1.00  0.86           H  
ATOM   2500 2HH1 ARG A 166      14.428 -21.430  72.600  1.00  0.86           H  
ATOM   2501 1HH2 ARG A 166      11.587 -20.010  73.963  1.00  0.86           H  
ATOM   2502 2HH2 ARG A 166      13.052 -19.746  73.018  1.00  0.86           H  
ATOM   2503  N   LEU A 167      14.749 -28.134  77.717  1.00  0.82           N  
ATOM   2504  CA  LEU A 167      14.650 -29.563  78.044  1.00  0.82           C  
ATOM   2505  C   LEU A 167      15.415 -29.912  79.333  1.00  0.82           C  
ATOM   2506  O   LEU A 167      16.452 -29.323  79.629  1.00  0.82           O  
ATOM   2507  CB  LEU A 167      15.203 -30.405  76.894  1.00  0.82           C  
ATOM   2508  CG  LEU A 167      14.579 -30.257  75.472  1.00  0.82           C  
ATOM   2509  CD1 LEU A 167      15.411 -31.114  74.483  1.00  0.82           C  
ATOM   2510  CD2 LEU A 167      13.115 -30.706  75.478  1.00  0.82           C  
ATOM   2511  H   LEU A 167      15.673 -27.730  77.558  1.00  0.82           H  
ATOM   2512  HA  LEU A 167      13.601 -29.819  78.194  1.00  0.82           H  
ATOM   2513 1HB  LEU A 167      16.245 -30.148  76.793  1.00  0.82           H  
ATOM   2514 2HB  LEU A 167      15.127 -31.431  77.177  1.00  0.82           H  
ATOM   2515  HG  LEU A 167      14.638 -29.212  75.152  1.00  0.82           H  
ATOM   2516 1HD1 LEU A 167      15.014 -31.020  73.491  1.00  0.82           H  
ATOM   2517 2HD1 LEU A 167      16.446 -30.788  74.479  1.00  0.82           H  
ATOM   2518 3HD1 LEU A 167      15.370 -32.158  74.786  1.00  0.82           H  
ATOM   2519 1HD2 LEU A 167      12.715 -30.594  74.478  1.00  0.82           H  
ATOM   2520 2HD2 LEU A 167      13.046 -31.753  75.785  1.00  0.82           H  
ATOM   2521 3HD2 LEU A 167      12.538 -30.090  76.173  1.00  0.82           H  
ATOM   2522  N   ASN A 168      14.941 -30.902  80.077  1.00  0.79           N  
ATOM   2523  CA  ASN A 168      15.614 -31.351  81.296  1.00  0.79           C  
ATOM   2524  C   ASN A 168      15.951 -32.839  81.217  1.00  0.79           C  
ATOM   2525  O   ASN A 168      15.092 -33.712  81.351  1.00  0.79           O  
ATOM   2526  CB  ASN A 168      14.760 -31.025  82.513  1.00  0.79           C  
ATOM   2527  CG  ASN A 168      15.390 -31.340  83.847  1.00  0.79           C  
ATOM   2528  OD1 ASN A 168      16.423 -32.017  83.903  1.00  0.79           O  
ATOM   2529  ND2 ASN A 168      14.754 -30.851  84.906  1.00  0.79           N  
ATOM   2530  H   ASN A 168      14.072 -31.345  79.809  1.00  0.79           H  
ATOM   2531  HA  ASN A 168      16.559 -30.816  81.392  1.00  0.79           H  
ATOM   2532 1HB  ASN A 168      14.522 -29.972  82.497  1.00  0.79           H  
ATOM   2533 2HB  ASN A 168      13.827 -31.553  82.437  1.00  0.79           H  
ATOM   2534 1HD2 ASN A 168      15.072 -30.995  85.867  1.00  0.79           H  
ATOM   2535 2HD2 ASN A 168      13.920 -30.315  84.771  1.00  0.79           H  
ATOM   2536  N   TRP A 169      17.218 -33.142  80.967  1.00  0.79           N  
ATOM   2537  CA  TRP A 169      17.615 -34.535  80.804  1.00  0.79           C  
ATOM   2538  C   TRP A 169      17.752 -35.221  82.143  1.00  0.79           C  
ATOM   2539  O   TRP A 169      18.649 -34.908  82.931  1.00  0.79           O  
ATOM   2540  CB  TRP A 169      18.919 -34.613  80.000  1.00  0.79           C  
ATOM   2541  CG  TRP A 169      19.469 -35.998  79.772  1.00  0.79           C  
ATOM   2542  CD1 TRP A 169      18.816 -37.185  79.883  1.00  0.79           C  
ATOM   2543  CD2 TRP A 169      20.807 -36.329  79.333  1.00  0.79           C  
ATOM   2544  NE1 TRP A 169      19.659 -38.215  79.583  1.00  0.79           N  
ATOM   2545  CE2 TRP A 169      20.874 -37.715  79.245  1.00  0.79           C  
ATOM   2546  CE3 TRP A 169      21.935 -35.571  79.012  1.00  0.79           C  
ATOM   2547  CZ2 TRP A 169      22.027 -38.370  78.861  1.00  0.79           C  
ATOM   2548  CZ3 TRP A 169      23.093 -36.222  78.625  1.00  0.79           C  
ATOM   2549  CH2 TRP A 169      23.136 -37.592  78.554  1.00  0.79           C  
ATOM   2550  H   TRP A 169      17.904 -32.405  80.866  1.00  0.79           H  
ATOM   2551  HA  TRP A 169      16.840 -35.051  80.252  1.00  0.79           H  
ATOM   2552 1HB  TRP A 169      18.746 -34.184  79.045  1.00  0.79           H  
ATOM   2553 2HB  TRP A 169      19.682 -34.011  80.484  1.00  0.79           H  
ATOM   2554  HD1 TRP A 169      17.777 -37.312  80.182  1.00  0.79           H  
ATOM   2555  HE1 TRP A 169      19.422 -39.190  79.601  1.00  0.79           H  
ATOM   2556  HE3 TRP A 169      21.903 -34.492  79.061  1.00  0.79           H  
ATOM   2557  HZ2 TRP A 169      22.078 -39.457  78.790  1.00  0.79           H  
ATOM   2558  HZ3 TRP A 169      23.967 -35.618  78.378  1.00  0.79           H  
ATOM   2559  HH2 TRP A 169      24.061 -38.080  78.245  1.00  0.79           H  
ATOM   2560  N   LEU A 170      16.847 -36.154  82.421  1.00  0.81           N  
ATOM   2561  CA  LEU A 170      16.869 -36.800  83.709  1.00  0.81           C  
ATOM   2562  C   LEU A 170      17.654 -38.094  83.568  1.00  0.81           C  
ATOM   2563  O   LEU A 170      17.507 -38.784  82.560  1.00  0.81           O  
ATOM   2564  CB  LEU A 170      15.424 -37.095  84.140  1.00  0.81           C  
ATOM   2565  CG  LEU A 170      14.479 -35.864  84.143  1.00  0.81           C  
ATOM   2566  CD1 LEU A 170      13.103 -36.284  84.503  1.00  0.81           C  
ATOM   2567  CD2 LEU A 170      14.989 -34.839  85.091  1.00  0.81           C  
ATOM   2568  H   LEU A 170      16.102 -36.407  81.768  1.00  0.81           H  
ATOM   2569  HA  LEU A 170      17.354 -36.153  84.433  1.00  0.81           H  
ATOM   2570 1HB  LEU A 170      15.007 -37.857  83.489  1.00  0.81           H  
ATOM   2571 2HB  LEU A 170      15.450 -37.493  85.152  1.00  0.81           H  
ATOM   2572  HG  LEU A 170      14.441 -35.443  83.136  1.00  0.81           H  
ATOM   2573 1HD1 LEU A 170      12.455 -35.425  84.475  1.00  0.81           H  
ATOM   2574 2HD1 LEU A 170      12.759 -37.023  83.788  1.00  0.81           H  
ATOM   2575 3HD1 LEU A 170      13.112 -36.700  85.493  1.00  0.81           H  
ATOM   2576 1HD2 LEU A 170      14.334 -33.975  85.075  1.00  0.81           H  
ATOM   2577 2HD2 LEU A 170      15.023 -35.259  86.093  1.00  0.81           H  
ATOM   2578 3HD2 LEU A 170      15.984 -34.547  84.779  1.00  0.81           H  
ATOM   2579  N   THR A 171      18.475 -38.408  84.569  1.00  0.85           N  
ATOM   2580  CA  THR A 171      19.244 -39.660  84.606  1.00  0.85           C  
ATOM   2581  C   THR A 171      19.073 -40.287  85.988  1.00  0.85           C  
ATOM   2582  O   THR A 171      18.448 -39.673  86.853  1.00  0.85           O  
ATOM   2583  CB  THR A 171      20.744 -39.449  84.258  1.00  0.85           C  
ATOM   2584  OG1 THR A 171      21.366 -38.671  85.274  1.00  0.85           O  
ATOM   2585  CG2 THR A 171      20.915 -38.748  82.885  1.00  0.85           C  
ATOM   2586  H   THR A 171      18.546 -37.746  85.344  1.00  0.85           H  
ATOM   2587  HA  THR A 171      18.829 -40.354  83.883  1.00  0.85           H  
ATOM   2588  HB  THR A 171      21.235 -40.419  84.214  1.00  0.85           H  
ATOM   2589  HG1 THR A 171      21.296 -39.157  86.116  1.00  0.85           H  
ATOM   2590 1HG2 THR A 171      21.974 -38.629  82.662  1.00  0.85           H  
ATOM   2591 2HG2 THR A 171      20.451 -39.361  82.113  1.00  0.85           H  
ATOM   2592 3HG2 THR A 171      20.441 -37.766  82.902  1.00  0.85           H  
ATOM   2593  N   HIS A 172      19.612 -41.479  86.226  1.00  0.91           N  
ATOM   2594  CA  HIS A 172      19.435 -42.067  87.558  1.00  0.91           C  
ATOM   2595  C   HIS A 172      20.073 -41.254  88.679  1.00  0.91           C  
ATOM   2596  O   HIS A 172      20.815 -40.288  88.445  1.00  0.91           O  
ATOM   2597  CB  HIS A 172      20.005 -43.490  87.673  1.00  0.91           C  
ATOM   2598  CG  HIS A 172      21.477 -43.604  87.506  1.00  0.91           C  
ATOM   2599  ND1 HIS A 172      22.379 -43.113  88.423  1.00  0.91           N  
ATOM   2600  CD2 HIS A 172      22.199 -44.241  86.584  1.00  0.91           C  
ATOM   2601  CE1 HIS A 172      23.603 -43.410  88.026  1.00  0.91           C  
ATOM   2602  NE2 HIS A 172      23.510 -44.089  86.906  1.00  0.91           N  
ATOM   2603  H   HIS A 172      20.112 -41.987  85.489  1.00  0.91           H  
ATOM   2604  HA  HIS A 172      18.368 -42.132  87.777  1.00  0.91           H  
ATOM   2605 1HB  HIS A 172      19.788 -43.897  88.639  1.00  0.91           H  
ATOM   2606 2HB  HIS A 172      19.525 -44.135  86.942  1.00  0.91           H  
ATOM   2607  HD2 HIS A 172      21.827 -44.782  85.741  1.00  0.91           H  
ATOM   2608  HE1 HIS A 172      24.525 -43.143  88.540  1.00  0.91           H  
ATOM   2609  HE2 HIS A 172      24.258 -44.467  86.322  1.00  0.91           H  
ATOM   2610  N   LEU A 173      19.746 -41.647  89.906  1.00  0.98           N  
ATOM   2611  CA  LEU A 173      20.330 -41.069  91.109  1.00  0.98           C  
ATOM   2612  C   LEU A 173      21.066 -42.176  91.839  1.00  0.98           C  
ATOM   2613  O   LEU A 173      20.488 -43.241  92.113  1.00  0.98           O  
ATOM   2614  CB  LEU A 173      19.261 -40.457  92.005  1.00  0.98           C  
ATOM   2615  CG  LEU A 173      19.736 -39.837  93.291  1.00  0.98           C  
ATOM   2616  CD1 LEU A 173      20.619 -38.646  92.964  1.00  0.98           C  
ATOM   2617  CD2 LEU A 173      18.522 -39.410  94.091  1.00  0.98           C  
ATOM   2618  H   LEU A 173      19.095 -42.430  90.004  1.00  0.98           H  
ATOM   2619  HA  LEU A 173      21.048 -40.300  90.829  1.00  0.98           H  
ATOM   2620 1HB  LEU A 173      18.745 -39.688  91.450  1.00  0.98           H  
ATOM   2621 2HB  LEU A 173      18.549 -41.238  92.263  1.00  0.98           H  
ATOM   2622  HG  LEU A 173      20.321 -40.554  93.862  1.00  0.98           H  
ATOM   2623 1HD1 LEU A 173      20.966 -38.185  93.888  1.00  0.98           H  
ATOM   2624 2HD1 LEU A 173      21.478 -38.979  92.382  1.00  0.98           H  
ATOM   2625 3HD1 LEU A 173      20.049 -37.916  92.383  1.00  0.98           H  
ATOM   2626 1HD2 LEU A 173      18.844 -38.952  95.025  1.00  0.98           H  
ATOM   2627 2HD2 LEU A 173      17.945 -38.690  93.509  1.00  0.98           H  
ATOM   2628 3HD2 LEU A 173      17.905 -40.284  94.304  1.00  0.98           H  
ATOM   2629  N   ASN A 174      22.337 -41.958  92.171  1.00  1.04           N  
ATOM   2630  CA  ASN A 174      23.087 -43.030  92.808  1.00  1.04           C  
ATOM   2631  C   ASN A 174      23.111 -44.242  91.863  1.00  1.04           C  
ATOM   2632  O   ASN A 174      23.990 -44.347  91.008  1.00  1.04           O  
ATOM   2633  CB  ASN A 174      22.536 -43.361  94.197  1.00  1.04           C  
ATOM   2634  CG  ASN A 174      22.645 -42.186  95.134  1.00  1.04           C  
ATOM   2635  OD1 ASN A 174      23.486 -41.299  94.943  1.00  1.04           O  
ATOM   2636  ND2 ASN A 174      21.811 -42.162  96.143  1.00  1.04           N  
ATOM   2637  H   ASN A 174      22.778 -41.075  91.952  1.00  1.04           H  
ATOM   2638  HA  ASN A 174      24.120 -42.705  92.933  1.00  1.04           H  
ATOM   2639 1HB  ASN A 174      21.506 -43.689  94.181  1.00  1.04           H  
ATOM   2640 2HB  ASN A 174      23.119 -44.177  94.616  1.00  1.04           H  
ATOM   2641 1HD2 ASN A 174      21.837 -41.405  96.797  1.00  1.04           H  
ATOM   2642 2HD2 ASN A 174      21.147 -42.900  96.259  1.00  1.04           H  
ATOM   2643  N   TYR A 175      22.247 -45.207  92.114  1.00  1.07           N  
ATOM   2644  CA  TYR A 175      22.173 -46.426  91.321  1.00  1.07           C  
ATOM   2645  C   TYR A 175      20.730 -46.853  91.011  1.00  1.07           C  
ATOM   2646  O   TYR A 175      20.505 -47.985  90.580  1.00  1.07           O  
ATOM   2647  CB  TYR A 175      22.962 -47.539  92.009  1.00  1.07           C  
ATOM   2648  CG  TYR A 175      22.493 -47.866  93.403  1.00  1.07           C  
ATOM   2649  CD1 TYR A 175      21.481 -48.785  93.604  1.00  1.07           C  
ATOM   2650  CD2 TYR A 175      23.068 -47.220  94.484  1.00  1.07           C  
ATOM   2651  CE1 TYR A 175      21.049 -49.069  94.888  1.00  1.07           C  
ATOM   2652  CE2 TYR A 175      22.637 -47.496  95.764  1.00  1.07           C  
ATOM   2653  CZ  TYR A 175      21.631 -48.418  95.969  1.00  1.07           C  
ATOM   2654  OH  TYR A 175      21.202 -48.697  97.247  1.00  1.07           O  
ATOM   2655  H   TYR A 175      21.546 -45.014  92.812  1.00  1.07           H  
ATOM   2656  HA  TYR A 175      22.651 -46.228  90.361  1.00  1.07           H  
ATOM   2657 1HB  TYR A 175      22.900 -48.446  91.408  1.00  1.07           H  
ATOM   2658 2HB  TYR A 175      24.012 -47.253  92.061  1.00  1.07           H  
ATOM   2659  HD1 TYR A 175      21.024 -49.287  92.751  1.00  1.07           H  
ATOM   2660  HD2 TYR A 175      23.862 -46.491  94.321  1.00  1.07           H  
ATOM   2661  HE1 TYR A 175      20.254 -49.796  95.047  1.00  1.07           H  
ATOM   2662  HE2 TYR A 175      23.093 -46.986  96.614  1.00  1.07           H  
ATOM   2663  HH  TYR A 175      21.715 -48.183  97.875  1.00  1.07           H  
ATOM   2664  N   THR A 176      19.743 -45.978  91.281  1.00  1.08           N  
ATOM   2665  CA  THR A 176      18.341 -46.354  91.063  1.00  1.08           C  
ATOM   2666  C   THR A 176      17.548 -45.378  90.186  1.00  1.08           C  
ATOM   2667  O   THR A 176      17.896 -44.205  90.018  1.00  1.08           O  
ATOM   2668  CB  THR A 176      17.585 -46.477  92.404  1.00  1.08           C  
ATOM   2669  OG1 THR A 176      17.491 -45.187  93.031  1.00  1.08           O  
ATOM   2670  CG2 THR A 176      18.316 -47.401  93.338  1.00  1.08           C  
ATOM   2671  H   THR A 176      19.976 -45.047  91.619  1.00  1.08           H  
ATOM   2672  HA  THR A 176      18.322 -47.324  90.567  1.00  1.08           H  
ATOM   2673  HB  THR A 176      16.583 -46.866  92.222  1.00  1.08           H  
ATOM   2674  HG1 THR A 176      18.321 -44.704  92.922  1.00  1.08           H  
ATOM   2675 1HG2 THR A 176      17.771 -47.478  94.278  1.00  1.08           H  
ATOM   2676 2HG2 THR A 176      18.403 -48.389  92.886  1.00  1.08           H  
ATOM   2677 3HG2 THR A 176      19.300 -46.996  93.530  1.00  1.08           H  
ATOM   2678  N   TYR A 177      16.412 -45.865  89.690  1.00  1.05           N  
ATOM   2679  CA  TYR A 177      15.499 -45.084  88.857  1.00  1.05           C  
ATOM   2680  C   TYR A 177      14.050 -45.048  89.359  1.00  1.05           C  
ATOM   2681  O   TYR A 177      13.198 -45.705  88.767  1.00  1.05           O  
ATOM   2682  CB  TYR A 177      15.498 -45.691  87.472  1.00  1.05           C  
ATOM   2683  CG  TYR A 177      14.967 -47.104  87.499  1.00  1.05           C  
ATOM   2684  CD1 TYR A 177      13.628 -47.352  87.232  1.00  1.05           C  
ATOM   2685  CD2 TYR A 177      15.811 -48.150  87.854  1.00  1.05           C  
ATOM   2686  CE1 TYR A 177      13.137 -48.641  87.306  1.00  1.05           C  
ATOM   2687  CE2 TYR A 177      15.322 -49.436  87.935  1.00  1.05           C  
ATOM   2688  CZ  TYR A 177      13.989 -49.688  87.661  1.00  1.05           C  
ATOM   2689  OH  TYR A 177      13.495 -50.973  87.747  1.00  1.05           O  
ATOM   2690  H   TYR A 177      16.188 -46.831  89.873  1.00  1.05           H  
ATOM   2691  HA  TYR A 177      15.866 -44.061  88.802  1.00  1.05           H  
ATOM   2692 1HB  TYR A 177      14.884 -45.096  86.811  1.00  1.05           H  
ATOM   2693 2HB  TYR A 177      16.495 -45.698  87.087  1.00  1.05           H  
ATOM   2694  HD1 TYR A 177      12.966 -46.526  86.962  1.00  1.05           H  
ATOM   2695  HD2 TYR A 177      16.857 -47.958  88.074  1.00  1.05           H  
ATOM   2696  HE1 TYR A 177      12.087 -48.834  87.092  1.00  1.05           H  
ATOM   2697  HE2 TYR A 177      15.988 -50.253  88.215  1.00  1.05           H  
ATOM   2698  HH  TYR A 177      12.580 -50.981  87.454  1.00  1.05           H  
ATOM   2699  N   PRO A 178      13.724 -44.356  90.452  1.00  0.99           N  
ATOM   2700  CA  PRO A 178      12.386 -44.288  90.989  1.00  0.99           C  
ATOM   2701  C   PRO A 178      11.441 -43.823  89.908  1.00  0.99           C  
ATOM   2702  O   PRO A 178      11.800 -42.956  89.107  1.00  0.99           O  
ATOM   2703  CB  PRO A 178      12.527 -43.250  92.101  1.00  0.99           C  
ATOM   2704  CG  PRO A 178      13.976 -43.357  92.505  1.00  0.99           C  
ATOM   2705  CD  PRO A 178      14.710 -43.597  91.212  1.00  0.99           C  
ATOM   2706  HA  PRO A 178      12.090 -45.276  91.381  1.00  0.99           H  
ATOM   2707 1HB  PRO A 178      12.259 -42.247  91.713  1.00  0.99           H  
ATOM   2708 2HB  PRO A 178      11.829 -43.472  92.919  1.00  0.99           H  
ATOM   2709 1HG  PRO A 178      14.320 -42.470  93.027  1.00  0.99           H  
ATOM   2710 2HG  PRO A 178      14.104 -44.195  93.206  1.00  0.99           H  
ATOM   2711 1HD  PRO A 178      14.952 -42.666  90.694  1.00  0.99           H  
ATOM   2712 2HD  PRO A 178      15.580 -44.161  91.461  1.00  0.99           H  
ATOM   2713  N   ALA A 179      10.246 -44.394  89.862  1.00  0.93           N  
ATOM   2714  CA  ALA A 179       9.310 -43.970  88.838  1.00  0.93           C  
ATOM   2715  C   ALA A 179       8.974 -42.509  89.038  1.00  0.93           C  
ATOM   2716  O   ALA A 179       8.840 -42.044  90.173  1.00  0.93           O  
ATOM   2717  CB  ALA A 179       8.043 -44.802  88.857  1.00  0.93           C  
ATOM   2718  H   ALA A 179       9.990 -45.108  90.527  1.00  0.93           H  
ATOM   2719  HA  ALA A 179       9.796 -44.081  87.868  1.00  0.93           H  
ATOM   2720 1HB  ALA A 179       7.381 -44.452  88.060  1.00  0.93           H  
ATOM   2721 2HB  ALA A 179       8.294 -45.848  88.693  1.00  0.93           H  
ATOM   2722 3HB  ALA A 179       7.548 -44.691  89.818  1.00  0.93           H  
ATOM   2723  N   LEU A 180       8.806 -41.807  87.937  1.00  0.88           N  
ATOM   2724  CA  LEU A 180       8.455 -40.405  87.952  1.00  0.88           C  
ATOM   2725  C   LEU A 180       7.000 -40.238  87.542  1.00  0.88           C  
ATOM   2726  O   LEU A 180       6.495 -41.029  86.743  1.00  0.88           O  
ATOM   2727  CB  LEU A 180       9.367 -39.654  86.999  1.00  0.88           C  
ATOM   2728  CG  LEU A 180      10.863 -39.799  87.269  1.00  0.88           C  
ATOM   2729  CD1 LEU A 180      11.637 -39.060  86.180  1.00  0.88           C  
ATOM   2730  CD2 LEU A 180      11.168 -39.254  88.670  1.00  0.88           C  
ATOM   2731  H   LEU A 180       8.949 -42.276  87.049  1.00  0.88           H  
ATOM   2732  HA  LEU A 180       8.586 -40.018  88.961  1.00  0.88           H  
ATOM   2733 1HB  LEU A 180       9.160 -39.975  85.989  1.00  0.88           H  
ATOM   2734 2HB  LEU A 180       9.137 -38.635  87.093  1.00  0.88           H  
ATOM   2735  HG  LEU A 180      11.148 -40.857  87.227  1.00  0.88           H  
ATOM   2736 1HD1 LEU A 180      12.691 -39.155  86.349  1.00  0.88           H  
ATOM   2737 2HD1 LEU A 180      11.403 -39.468  85.214  1.00  0.88           H  
ATOM   2738 3HD1 LEU A 180      11.369 -38.027  86.197  1.00  0.88           H  
ATOM   2739 1HD2 LEU A 180      12.210 -39.351  88.884  1.00  0.88           H  
ATOM   2740 2HD2 LEU A 180      10.897 -38.218  88.739  1.00  0.88           H  
ATOM   2741 3HD2 LEU A 180      10.604 -39.821  89.412  1.00  0.88           H  
ATOM   2742  N   ASN A 181       6.343 -39.197  88.066  1.00  0.83           N  
ATOM   2743  CA  ASN A 181       4.945 -38.892  87.733  1.00  0.83           C  
ATOM   2744  C   ASN A 181       4.610 -37.415  87.958  1.00  0.83           C  
ATOM   2745  O   ASN A 181       4.505 -36.963  89.102  1.00  0.83           O  
ATOM   2746  CB  ASN A 181       4.003 -39.781  88.536  1.00  0.83           C  
ATOM   2747  CG  ASN A 181       2.511 -39.626  88.174  1.00  0.83           C  
ATOM   2748  OD1 ASN A 181       2.028 -38.562  87.778  1.00  0.83           O  
ATOM   2749  ND2 ASN A 181       1.777 -40.707  88.326  1.00  0.83           N  
ATOM   2750  H   ASN A 181       6.823 -38.595  88.718  1.00  0.83           H  
ATOM   2751  HA  ASN A 181       4.788 -39.101  86.677  1.00  0.83           H  
ATOM   2752 1HB  ASN A 181       4.280 -40.825  88.376  1.00  0.83           H  
ATOM   2753 2HB  ASN A 181       4.128 -39.572  89.598  1.00  0.83           H  
ATOM   2754 1HD2 ASN A 181       0.802 -40.683  88.112  1.00  0.83           H  
ATOM   2755 2HD2 ASN A 181       2.198 -41.554  88.648  1.00  0.83           H  
ATOM   2756  N   VAL A 182       4.477 -36.661  86.867  1.00  0.80           N  
ATOM   2757  CA  VAL A 182       4.210 -35.221  86.948  1.00  0.80           C  
ATOM   2758  C   VAL A 182       2.948 -34.831  86.198  1.00  0.80           C  
ATOM   2759  O   VAL A 182       2.721 -35.298  85.078  1.00  0.80           O  
ATOM   2760  CB  VAL A 182       5.338 -34.424  86.278  1.00  0.80           C  
ATOM   2761  CG1 VAL A 182       5.390 -34.816  84.881  1.00  0.80           C  
ATOM   2762  CG2 VAL A 182       5.076 -32.937  86.332  1.00  0.80           C  
ATOM   2763  H   VAL A 182       4.587 -37.116  85.958  1.00  0.80           H  
ATOM   2764  HA  VAL A 182       4.112 -34.932  87.995  1.00  0.80           H  
ATOM   2765  HB  VAL A 182       6.283 -34.653  86.759  1.00  0.80           H  
ATOM   2766 1HG1 VAL A 182       6.161 -34.261  84.369  1.00  0.80           H  
ATOM   2767 2HG1 VAL A 182       5.589 -35.881  84.838  1.00  0.80           H  
ATOM   2768 3HG1 VAL A 182       4.436 -34.598  84.413  1.00  0.80           H  
ATOM   2769 1HG2 VAL A 182       5.890 -32.408  85.841  1.00  0.80           H  
ATOM   2770 2HG2 VAL A 182       4.165 -32.704  85.830  1.00  0.80           H  
ATOM   2771 3HG2 VAL A 182       5.004 -32.623  87.353  1.00  0.80           H  
ATOM   2772  N   THR A 183       2.150 -33.940  86.785  1.00  0.77           N  
ATOM   2773  CA  THR A 183       0.991 -33.425  86.071  1.00  0.77           C  
ATOM   2774  C   THR A 183       1.151 -31.925  85.847  1.00  0.77           C  
ATOM   2775  O   THR A 183       1.626 -31.207  86.730  1.00  0.77           O  
ATOM   2776  CB  THR A 183      -0.304 -33.731  86.828  1.00  0.77           C  
ATOM   2777  OG1 THR A 183      -0.235 -33.172  88.148  1.00  0.77           O  
ATOM   2778  CG2 THR A 183      -0.518 -35.219  86.905  1.00  0.77           C  
ATOM   2779  H   THR A 183       2.366 -33.607  87.714  1.00  0.77           H  
ATOM   2780  HA  THR A 183       0.934 -33.902  85.100  1.00  0.77           H  
ATOM   2781  HB  THR A 183      -1.136 -33.276  86.300  1.00  0.77           H  
ATOM   2782  HG1 THR A 183      -1.092 -33.252  88.577  1.00  0.77           H  
ATOM   2783 1HG2 THR A 183      -1.447 -35.431  87.430  1.00  0.77           H  
ATOM   2784 2HG2 THR A 183      -0.572 -35.607  85.895  1.00  0.77           H  
ATOM   2785 3HG2 THR A 183       0.310 -35.692  87.432  1.00  0.77           H  
ATOM   2786  N   MET A 184       0.710 -31.460  84.677  1.00  0.76           N  
ATOM   2787  CA  MET A 184       0.801 -30.063  84.263  1.00  0.76           C  
ATOM   2788  C   MET A 184      -0.501 -29.540  83.608  1.00  0.76           C  
ATOM   2789  O   MET A 184      -0.664 -29.668  82.392  1.00  0.76           O  
ATOM   2790  CB  MET A 184       1.975 -29.950  83.285  1.00  0.76           C  
ATOM   2791  CG  MET A 184       3.352 -30.288  83.878  1.00  0.76           C  
ATOM   2792  SD  MET A 184       4.592 -30.518  82.636  1.00  0.76           S  
ATOM   2793  CE  MET A 184       4.031 -32.116  82.083  1.00  0.76           C  
ATOM   2794  H   MET A 184       0.367 -32.139  84.005  1.00  0.76           H  
ATOM   2795  HA  MET A 184       1.028 -29.455  85.136  1.00  0.76           H  
ATOM   2796 1HB  MET A 184       1.806 -30.604  82.436  1.00  0.76           H  
ATOM   2797 2HB  MET A 184       2.029 -28.928  82.907  1.00  0.76           H  
ATOM   2798 1HG  MET A 184       3.667 -29.482  84.545  1.00  0.76           H  
ATOM   2799 2HG  MET A 184       3.300 -31.184  84.441  1.00  0.76           H  
ATOM   2800 1HE  MET A 184       4.662 -32.462  81.276  1.00  0.76           H  
ATOM   2801 2HE  MET A 184       4.070 -32.821  82.907  1.00  0.76           H  
ATOM   2802 3HE  MET A 184       3.008 -32.038  81.738  1.00  0.76           H  
ATOM   2803  N   PRO A 185      -1.497 -29.081  84.396  1.00  0.75           N  
ATOM   2804  CA  PRO A 185      -2.793 -28.561  83.948  1.00  0.75           C  
ATOM   2805  C   PRO A 185      -2.695 -27.345  83.036  1.00  0.75           C  
ATOM   2806  O   PRO A 185      -1.830 -26.479  83.214  1.00  0.75           O  
ATOM   2807  CB  PRO A 185      -3.464 -28.156  85.264  1.00  0.75           C  
ATOM   2808  CG  PRO A 185      -2.806 -29.025  86.315  1.00  0.75           C  
ATOM   2809  CD  PRO A 185      -1.368 -29.153  85.865  1.00  0.75           C  
ATOM   2810  HA  PRO A 185      -3.364 -29.338  83.466  1.00  0.75           H  
ATOM   2811 1HB  PRO A 185      -3.326 -27.084  85.439  1.00  0.75           H  
ATOM   2812 2HB  PRO A 185      -4.551 -28.323  85.187  1.00  0.75           H  
ATOM   2813 1HG  PRO A 185      -2.898 -28.558  87.307  1.00  0.75           H  
ATOM   2814 2HG  PRO A 185      -3.316 -29.998  86.374  1.00  0.75           H  
ATOM   2815 1HD  PRO A 185      -0.759 -28.319  86.243  1.00  0.75           H  
ATOM   2816 2HD  PRO A 185      -0.999 -30.121  86.201  1.00  0.75           H  
ATOM   2817  N   ASN A 186      -3.615 -27.255  82.078  1.00  0.75           N  
ATOM   2818  CA  ASN A 186      -3.667 -26.079  81.227  1.00  0.75           C  
ATOM   2819  C   ASN A 186      -4.700 -25.084  81.750  1.00  0.75           C  
ATOM   2820  O   ASN A 186      -5.901 -25.165  81.468  1.00  0.75           O  
ATOM   2821  CB  ASN A 186      -3.899 -26.429  79.779  1.00  0.75           C  
ATOM   2822  CG  ASN A 186      -3.856 -25.217  78.891  1.00  0.75           C  
ATOM   2823  OD1 ASN A 186      -4.006 -24.075  79.357  1.00  0.75           O  
ATOM   2824  ND2 ASN A 186      -3.660 -25.415  77.615  1.00  0.75           N  
ATOM   2825  H   ASN A 186      -4.288 -28.005  81.934  1.00  0.75           H  
ATOM   2826  HA  ASN A 186      -2.705 -25.586  81.280  1.00  0.75           H  
ATOM   2827 1HB  ASN A 186      -3.121 -27.110  79.460  1.00  0.75           H  
ATOM   2828 2HB  ASN A 186      -4.858 -26.939  79.664  1.00  0.75           H  
ATOM   2829 1HD2 ASN A 186      -3.643 -24.605  76.984  1.00  0.75           H  
ATOM   2830 2HD2 ASN A 186      -3.514 -26.345  77.251  1.00  0.75           H  
ATOM   2831  N   ASN A 187      -4.200 -24.125  82.522  1.00  0.76           N  
ATOM   2832  CA  ASN A 187      -5.015 -23.119  83.187  1.00  0.76           C  
ATOM   2833  C   ASN A 187      -5.012 -21.790  82.432  1.00  0.76           C  
ATOM   2834  O   ASN A 187      -5.355 -20.746  82.992  1.00  0.76           O  
ATOM   2835  CB  ASN A 187      -4.531 -22.908  84.604  1.00  0.76           C  
ATOM   2836  CG  ASN A 187      -4.751 -24.110  85.499  1.00  0.76           C  
ATOM   2837  OD1 ASN A 187      -5.767 -24.810  85.400  1.00  0.76           O  
ATOM   2838  ND2 ASN A 187      -3.816 -24.347  86.388  1.00  0.76           N  
ATOM   2839  H   ASN A 187      -3.206 -24.122  82.690  1.00  0.76           H  
ATOM   2840  HA  ASN A 187      -6.048 -23.472  83.215  1.00  0.76           H  
ATOM   2841 1HB  ASN A 187      -3.467 -22.670  84.589  1.00  0.76           H  
ATOM   2842 2HB  ASN A 187      -5.050 -22.051  85.036  1.00  0.76           H  
ATOM   2843 1HD2 ASN A 187      -3.907 -25.115  87.022  1.00  0.76           H  
ATOM   2844 2HD2 ASN A 187      -3.014 -23.751  86.442  1.00  0.76           H  
ATOM   2845  N   GLU A 188      -4.574 -21.825  81.178  1.00  0.76           N  
ATOM   2846  CA  GLU A 188      -4.513 -20.633  80.340  1.00  0.76           C  
ATOM   2847  C   GLU A 188      -5.653 -20.685  79.331  1.00  0.76           C  
ATOM   2848  O   GLU A 188      -6.382 -21.668  79.264  1.00  0.76           O  
ATOM   2849  CB  GLU A 188      -3.144 -20.490  79.636  1.00  0.76           C  
ATOM   2850  CG  GLU A 188      -1.929 -20.307  80.601  1.00  0.76           C  
ATOM   2851  CD  GLU A 188      -0.577 -20.014  79.892  1.00  0.76           C  
ATOM   2852  OE1 GLU A 188      -0.553 -19.978  78.696  1.00  0.76           O  
ATOM   2853  OE2 GLU A 188       0.419 -19.848  80.578  1.00  0.76           O  
ATOM   2854  H   GLU A 188      -4.318 -22.719  80.757  1.00  0.76           H  
ATOM   2855  HA  GLU A 188      -4.661 -19.754  80.966  1.00  0.76           H  
ATOM   2856 1HB  GLU A 188      -2.958 -21.380  79.028  1.00  0.76           H  
ATOM   2857 2HB  GLU A 188      -3.167 -19.635  78.960  1.00  0.76           H  
ATOM   2858 1HG  GLU A 188      -2.152 -19.486  81.281  1.00  0.76           H  
ATOM   2859 2HG  GLU A 188      -1.828 -21.211  81.199  1.00  0.76           H  
ATOM   2860  N   GLN A 189      -5.837 -19.608  78.576  1.00  0.77           N  
ATOM   2861  CA  GLN A 189      -6.891 -19.541  77.558  1.00  0.77           C  
ATOM   2862  C   GLN A 189      -6.390 -19.967  76.179  1.00  0.77           C  
ATOM   2863  O   GLN A 189      -7.104 -19.862  75.182  1.00  0.77           O  
ATOM   2864  CB  GLN A 189      -7.454 -18.127  77.478  1.00  0.77           C  
ATOM   2865  CG  GLN A 189      -8.115 -17.632  78.761  1.00  0.77           C  
ATOM   2866  CD  GLN A 189      -9.343 -18.451  79.152  1.00  0.77           C  
ATOM   2867  OE1 GLN A 189     -10.254 -18.653  78.343  1.00  0.77           O  
ATOM   2868  NE2 GLN A 189      -9.375 -18.921  80.394  1.00  0.77           N  
ATOM   2869  H   GLN A 189      -5.224 -18.815  78.696  1.00  0.77           H  
ATOM   2870  HA  GLN A 189      -7.692 -20.221  77.845  1.00  0.77           H  
ATOM   2871 1HB  GLN A 189      -6.654 -17.436  77.222  1.00  0.77           H  
ATOM   2872 2HB  GLN A 189      -8.191 -18.078  76.676  1.00  0.77           H  
ATOM   2873 1HG  GLN A 189      -7.392 -17.695  79.575  1.00  0.77           H  
ATOM   2874 2HG  GLN A 189      -8.427 -16.596  78.619  1.00  0.77           H  
ATOM   2875 1HE2 GLN A 189     -10.157 -19.464  80.704  1.00  0.77           H  
ATOM   2876 2HE2 GLN A 189      -8.618 -18.736  81.021  1.00  0.77           H  
ATOM   2877  N   PHE A 190      -5.148 -20.423  76.134  1.00  0.76           N  
ATOM   2878  CA  PHE A 190      -4.487 -20.800  74.898  1.00  0.76           C  
ATOM   2879  C   PHE A 190      -3.972 -22.229  74.959  1.00  0.76           C  
ATOM   2880  O   PHE A 190      -3.760 -22.778  76.042  1.00  0.76           O  
ATOM   2881  CB  PHE A 190      -3.334 -19.853  74.661  1.00  0.76           C  
ATOM   2882  CG  PHE A 190      -3.780 -18.441  74.596  1.00  0.76           C  
ATOM   2883  CD1 PHE A 190      -3.781 -17.669  75.748  1.00  0.76           C  
ATOM   2884  CD2 PHE A 190      -4.240 -17.886  73.426  1.00  0.76           C  
ATOM   2885  CE1 PHE A 190      -4.221 -16.368  75.725  1.00  0.76           C  
ATOM   2886  CE2 PHE A 190      -4.689 -16.580  73.402  1.00  0.76           C  
ATOM   2887  CZ  PHE A 190      -4.676 -15.823  74.552  1.00  0.76           C  
ATOM   2888  H   PHE A 190      -4.638 -20.502  77.001  1.00  0.76           H  
ATOM   2889  HA  PHE A 190      -5.199 -20.724  74.075  1.00  0.76           H  
ATOM   2890 1HB  PHE A 190      -2.637 -19.950  75.476  1.00  0.76           H  
ATOM   2891 2HB  PHE A 190      -2.815 -20.107  73.740  1.00  0.76           H  
ATOM   2892  HD1 PHE A 190      -3.426 -18.109  76.680  1.00  0.76           H  
ATOM   2893  HD2 PHE A 190      -4.255 -18.494  72.520  1.00  0.76           H  
ATOM   2894  HE1 PHE A 190      -4.215 -15.773  76.638  1.00  0.76           H  
ATOM   2895  HE2 PHE A 190      -5.061 -16.146  72.482  1.00  0.76           H  
ATOM   2896  HZ  PHE A 190      -5.032 -14.795  74.531  1.00  0.76           H  
ATOM   2897  N   ASP A 191      -3.799 -22.842  73.800  1.00  0.74           N  
ATOM   2898  CA  ASP A 191      -3.240 -24.185  73.751  1.00  0.74           C  
ATOM   2899  C   ASP A 191      -1.796 -24.146  74.257  1.00  0.74           C  
ATOM   2900  O   ASP A 191      -1.081 -23.163  74.026  1.00  0.74           O  
ATOM   2901  CB  ASP A 191      -3.279 -24.722  72.326  1.00  0.74           C  
ATOM   2902  CG  ASP A 191      -4.684 -24.891  71.799  1.00  0.74           C  
ATOM   2903  OD1 ASP A 191      -5.615 -24.724  72.555  1.00  0.74           O  
ATOM   2904  OD2 ASP A 191      -4.834 -25.247  70.637  1.00  0.74           O  
ATOM   2905  H   ASP A 191      -4.006 -22.353  72.936  1.00  0.74           H  
ATOM   2906  HA  ASP A 191      -3.813 -24.843  74.404  1.00  0.74           H  
ATOM   2907 1HB  ASP A 191      -2.746 -24.041  71.672  1.00  0.74           H  
ATOM   2908 2HB  ASP A 191      -2.765 -25.680  72.293  1.00  0.74           H  
ATOM   2909  N   LYS A 192      -1.352 -25.209  74.923  1.00  0.72           N  
ATOM   2910  CA  LYS A 192       0.044 -25.275  75.345  1.00  0.72           C  
ATOM   2911  C   LYS A 192       0.768 -26.394  74.613  1.00  0.72           C  
ATOM   2912  O   LYS A 192       0.212 -27.473  74.404  1.00  0.72           O  
ATOM   2913  CB  LYS A 192       0.180 -25.516  76.842  1.00  0.72           C  
ATOM   2914  CG  LYS A 192      -0.293 -24.424  77.802  1.00  0.72           C  
ATOM   2915  CD  LYS A 192      -0.003 -24.891  79.262  1.00  0.72           C  
ATOM   2916  CE  LYS A 192      -0.439 -23.895  80.335  1.00  0.72           C  
ATOM   2917  NZ  LYS A 192       0.054 -24.315  81.727  1.00  0.72           N  
ATOM   2918  H   LYS A 192      -1.989 -25.980  75.122  1.00  0.72           H  
ATOM   2919  HA  LYS A 192       0.532 -24.336  75.097  1.00  0.72           H  
ATOM   2920 1HB  LYS A 192      -0.387 -26.403  77.095  1.00  0.72           H  
ATOM   2921 2HB  LYS A 192       1.224 -25.725  77.069  1.00  0.72           H  
ATOM   2922 1HG  LYS A 192       0.245 -23.505  77.597  1.00  0.72           H  
ATOM   2923 2HG  LYS A 192      -1.335 -24.219  77.669  1.00  0.72           H  
ATOM   2924 1HD  LYS A 192      -0.530 -25.831  79.442  1.00  0.72           H  
ATOM   2925 2HD  LYS A 192       1.052 -25.086  79.382  1.00  0.72           H  
ATOM   2926 1HE  LYS A 192      -0.053 -22.914  80.102  1.00  0.72           H  
ATOM   2927 2HE  LYS A 192      -1.519 -23.839  80.345  1.00  0.72           H  
ATOM   2928 1HZ  LYS A 192      -0.249 -23.641  82.407  1.00  0.72           H  
ATOM   2929 2HZ  LYS A 192      -0.288 -25.245  81.999  1.00  0.72           H  
ATOM   2930 3HZ  LYS A 192       1.070 -24.341  81.724  1.00  0.72           H  
ATOM   2931  N   LEU A 193       2.017 -26.146  74.256  1.00  0.71           N  
ATOM   2932  CA  LEU A 193       2.844 -27.138  73.589  1.00  0.71           C  
ATOM   2933  C   LEU A 193       3.983 -27.598  74.477  1.00  0.71           C  
ATOM   2934  O   LEU A 193       4.869 -26.817  74.844  1.00  0.71           O  
ATOM   2935  CB  LEU A 193       3.393 -26.526  72.306  1.00  0.71           C  
ATOM   2936  CG  LEU A 193       4.309 -27.335  71.456  1.00  0.71           C  
ATOM   2937  CD1 LEU A 193       3.511 -28.484  70.924  1.00  0.71           C  
ATOM   2938  CD2 LEU A 193       4.915 -26.428  70.319  1.00  0.71           C  
ATOM   2939  H   LEU A 193       2.398 -25.222  74.437  1.00  0.71           H  
ATOM   2940  HA  LEU A 193       2.229 -28.002  73.341  1.00  0.71           H  
ATOM   2941 1HB  LEU A 193       2.544 -26.348  71.723  1.00  0.71           H  
ATOM   2942 2HB  LEU A 193       3.848 -25.593  72.531  1.00  0.71           H  
ATOM   2943  HG  LEU A 193       5.122 -27.737  72.063  1.00  0.71           H  
ATOM   2944 1HD1 LEU A 193       4.091 -29.100  70.299  1.00  0.71           H  
ATOM   2945 2HD1 LEU A 193       3.118 -29.076  71.755  1.00  0.71           H  
ATOM   2946 3HD1 LEU A 193       2.713 -28.082  70.352  1.00  0.71           H  
ATOM   2947 1HD2 LEU A 193       5.580 -27.014  69.692  1.00  0.71           H  
ATOM   2948 2HD2 LEU A 193       4.120 -26.020  69.704  1.00  0.71           H  
ATOM   2949 3HD2 LEU A 193       5.477 -25.610  70.769  1.00  0.71           H  
ATOM   2950  N   TYR A 194       3.957 -28.870  74.829  1.00  0.70           N  
ATOM   2951  CA  TYR A 194       4.961 -29.445  75.699  1.00  0.70           C  
ATOM   2952  C   TYR A 194       5.928 -30.272  74.894  1.00  0.70           C  
ATOM   2953  O   TYR A 194       5.538 -30.939  73.932  1.00  0.70           O  
ATOM   2954  CB  TYR A 194       4.300 -30.275  76.780  1.00  0.70           C  
ATOM   2955  CG  TYR A 194       3.579 -29.444  77.833  1.00  0.70           C  
ATOM   2956  CD1 TYR A 194       2.272 -29.033  77.636  1.00  0.70           C  
ATOM   2957  CD2 TYR A 194       4.232 -29.125  79.017  1.00  0.70           C  
ATOM   2958  CE1 TYR A 194       1.625 -28.312  78.619  1.00  0.70           C  
ATOM   2959  CE2 TYR A 194       3.580 -28.402  79.986  1.00  0.70           C  
ATOM   2960  CZ  TYR A 194       2.289 -27.997  79.797  1.00  0.70           C  
ATOM   2961  OH  TYR A 194       1.646 -27.276  80.779  1.00  0.70           O  
ATOM   2962  H   TYR A 194       3.202 -29.465  74.483  1.00  0.70           H  
ATOM   2963  HA  TYR A 194       5.525 -28.641  76.175  1.00  0.70           H  
ATOM   2964 1HB  TYR A 194       3.574 -30.942  76.312  1.00  0.70           H  
ATOM   2965 2HB  TYR A 194       5.049 -30.892  77.279  1.00  0.70           H  
ATOM   2966  HD1 TYR A 194       1.757 -29.285  76.708  1.00  0.70           H  
ATOM   2967  HD2 TYR A 194       5.262 -29.446  79.181  1.00  0.70           H  
ATOM   2968  HE1 TYR A 194       0.597 -27.995  78.469  1.00  0.70           H  
ATOM   2969  HE2 TYR A 194       4.088 -28.148  80.910  1.00  0.70           H  
ATOM   2970  HH  TYR A 194       2.280 -27.075  81.511  1.00  0.70           H  
ATOM   2971  N   ILE A 195       7.190 -30.247  75.295  1.00  0.69           N  
ATOM   2972  CA  ILE A 195       8.199 -30.992  74.572  1.00  0.69           C  
ATOM   2973  C   ILE A 195       8.880 -31.979  75.496  1.00  0.69           C  
ATOM   2974  O   ILE A 195       9.342 -31.610  76.573  1.00  0.69           O  
ATOM   2975  CB  ILE A 195       9.267 -30.058  74.005  1.00  0.69           C  
ATOM   2976  CG1 ILE A 195       8.648 -29.046  73.183  1.00  0.69           C  
ATOM   2977  CG2 ILE A 195      10.172 -30.850  73.149  1.00  0.69           C  
ATOM   2978  CD1 ILE A 195       9.598 -28.022  72.656  1.00  0.69           C  
ATOM   2979  H   ILE A 195       7.452 -29.689  76.095  1.00  0.69           H  
ATOM   2980  HA  ILE A 195       7.734 -31.547  73.756  1.00  0.69           H  
ATOM   2981  HB  ILE A 195       9.826 -29.579  74.809  1.00  0.69           H  
ATOM   2982 1HG1 ILE A 195       8.163 -29.545  72.430  1.00  0.69           H  
ATOM   2983 2HG1 ILE A 195       7.903 -28.514  73.769  1.00  0.69           H  
ATOM   2984 1HG2 ILE A 195      10.917 -30.206  72.730  1.00  0.69           H  
ATOM   2985 2HG2 ILE A 195      10.652 -31.627  73.732  1.00  0.69           H  
ATOM   2986 3HG2 ILE A 195       9.578 -31.301  72.352  1.00  0.69           H  
ATOM   2987 1HD1 ILE A 195       9.048 -27.311  72.054  1.00  0.69           H  
ATOM   2988 2HD1 ILE A 195      10.082 -27.502  73.488  1.00  0.69           H  
ATOM   2989 3HD1 ILE A 195      10.357 -28.503  72.044  1.00  0.69           H  
ATOM   2990  N   TRP A 196       8.948 -33.225  75.081  1.00  0.70           N  
ATOM   2991  CA  TRP A 196       9.591 -34.238  75.898  1.00  0.70           C  
ATOM   2992  C   TRP A 196      10.389 -35.180  75.038  1.00  0.70           C  
ATOM   2993  O   TRP A 196      10.150 -35.282  73.840  1.00  0.70           O  
ATOM   2994  CB  TRP A 196       8.540 -34.986  76.726  1.00  0.70           C  
ATOM   2995  CG  TRP A 196       7.424 -35.639  75.933  1.00  0.70           C  
ATOM   2996  CD1 TRP A 196       6.270 -35.007  75.530  1.00  0.70           C  
ATOM   2997  CD2 TRP A 196       7.307 -37.020  75.481  1.00  0.70           C  
ATOM   2998  NE1 TRP A 196       5.450 -35.882  74.863  1.00  0.70           N  
ATOM   2999  CE2 TRP A 196       6.062 -37.127  74.823  1.00  0.70           C  
ATOM   3000  CE3 TRP A 196       8.132 -38.161  75.587  1.00  0.70           C  
ATOM   3001  CZ2 TRP A 196       5.623 -38.333  74.270  1.00  0.70           C  
ATOM   3002  CZ3 TRP A 196       7.680 -39.365  75.031  1.00  0.70           C  
ATOM   3003  CH2 TRP A 196       6.464 -39.445  74.393  1.00  0.70           C  
ATOM   3004  H   TRP A 196       8.540 -33.475  74.177  1.00  0.70           H  
ATOM   3005  HA  TRP A 196      10.280 -33.746  76.587  1.00  0.70           H  
ATOM   3006 1HB  TRP A 196       9.038 -35.754  77.317  1.00  0.70           H  
ATOM   3007 2HB  TRP A 196       8.078 -34.300  77.417  1.00  0.70           H  
ATOM   3008  HD1 TRP A 196       6.034 -33.960  75.716  1.00  0.70           H  
ATOM   3009  HE1 TRP A 196       4.523 -35.631  74.476  1.00  0.70           H  
ATOM   3010  HE3 TRP A 196       9.099 -38.106  76.095  1.00  0.70           H  
ATOM   3011  HZ2 TRP A 196       4.661 -38.421  73.760  1.00  0.70           H  
ATOM   3012  HZ3 TRP A 196       8.314 -40.243  75.115  1.00  0.70           H  
ATOM   3013  HH2 TRP A 196       6.148 -40.397  73.975  1.00  0.70           H  
ATOM   3014  N   GLY A 197      11.338 -35.879  75.627  1.00  0.71           N  
ATOM   3015  CA  GLY A 197      12.085 -36.809  74.813  1.00  0.71           C  
ATOM   3016  C   GLY A 197      12.439 -38.109  75.471  1.00  0.71           C  
ATOM   3017  O   GLY A 197      12.269 -38.311  76.679  1.00  0.71           O  
ATOM   3018  H   GLY A 197      11.535 -35.738  76.613  1.00  0.71           H  
ATOM   3019 1HA  GLY A 197      11.515 -37.024  73.913  1.00  0.71           H  
ATOM   3020 2HA  GLY A 197      13.006 -36.334  74.496  1.00  0.71           H  
ATOM   3021  N   VAL A 198      12.968 -38.988  74.636  1.00  0.72           N  
ATOM   3022  CA  VAL A 198      13.374 -40.307  75.056  1.00  0.72           C  
ATOM   3023  C   VAL A 198      14.821 -40.522  74.649  1.00  0.72           C  
ATOM   3024  O   VAL A 198      15.179 -40.382  73.471  1.00  0.72           O  
ATOM   3025  CB  VAL A 198      12.492 -41.343  74.352  1.00  0.72           C  
ATOM   3026  CG1 VAL A 198      12.867 -42.768  74.821  1.00  0.72           C  
ATOM   3027  CG2 VAL A 198      11.008 -40.940  74.508  1.00  0.72           C  
ATOM   3028  H   VAL A 198      13.066 -38.705  73.662  1.00  0.72           H  
ATOM   3029  HA  VAL A 198      13.284 -40.395  76.141  1.00  0.72           H  
ATOM   3030  HB  VAL A 198      12.720 -41.330  73.304  1.00  0.72           H  
ATOM   3031 1HG1 VAL A 198      12.283 -43.498  74.288  1.00  0.72           H  
ATOM   3032 2HG1 VAL A 198      13.926 -42.942  74.620  1.00  0.72           H  
ATOM   3033 3HG1 VAL A 198      12.689 -42.874  75.880  1.00  0.72           H  
ATOM   3034 1HG2 VAL A 198      10.392 -41.619  73.981  1.00  0.72           H  
ATOM   3035 2HG2 VAL A 198      10.706 -40.914  75.508  1.00  0.72           H  
ATOM   3036 3HG2 VAL A 198      10.865 -39.952  74.089  1.00  0.72           H  
ATOM   3037  N   HIS A 199      15.678 -40.815  75.607  1.00  0.73           N  
ATOM   3038  CA  HIS A 199      17.073 -41.054  75.252  1.00  0.73           C  
ATOM   3039  C   HIS A 199      17.219 -42.459  74.636  1.00  0.73           C  
ATOM   3040  O   HIS A 199      16.618 -43.412  75.129  1.00  0.73           O  
ATOM   3041  CB  HIS A 199      17.961 -40.840  76.469  1.00  0.73           C  
ATOM   3042  CG  HIS A 199      19.435 -40.777  76.186  1.00  0.73           C  
ATOM   3043  ND1 HIS A 199      20.176 -41.889  75.966  1.00  0.73           N  
ATOM   3044  CD2 HIS A 199      20.294 -39.731  76.110  1.00  0.73           C  
ATOM   3045  CE1 HIS A 199      21.431 -41.558  75.763  1.00  0.73           C  
ATOM   3046  NE2 HIS A 199      21.544 -40.251  75.853  1.00  0.73           N  
ATOM   3047  H   HIS A 199      15.359 -40.891  76.581  1.00  0.73           H  
ATOM   3048  HA  HIS A 199      17.387 -40.342  74.492  1.00  0.73           H  
ATOM   3049 1HB  HIS A 199      17.668 -39.922  76.976  1.00  0.73           H  
ATOM   3050 2HB  HIS A 199      17.789 -41.660  77.158  1.00  0.73           H  
ATOM   3051  HD1 HIS A 199      19.814 -42.817  75.984  1.00  0.73           H  
ATOM   3052  HD2 HIS A 199      20.161 -38.657  76.222  1.00  0.73           H  
ATOM   3053  HE1 HIS A 199      22.177 -42.319  75.575  1.00  0.73           H  
ATOM   3054  N   HIS A 200      18.057 -42.597  73.605  1.00  0.75           N  
ATOM   3055  CA  HIS A 200      18.313 -43.872  72.912  1.00  0.75           C  
ATOM   3056  C   HIS A 200      19.833 -44.209  72.827  1.00  0.75           C  
ATOM   3057  O   HIS A 200      20.510 -43.809  71.867  1.00  0.75           O  
ATOM   3058  CB  HIS A 200      17.746 -43.822  71.502  1.00  0.75           C  
ATOM   3059  CG  HIS A 200      16.269 -43.590  71.401  1.00  0.75           C  
ATOM   3060  ND1 HIS A 200      15.322 -44.592  71.555  1.00  0.75           N  
ATOM   3061  CD2 HIS A 200      15.586 -42.466  71.176  1.00  0.75           C  
ATOM   3062  CE1 HIS A 200      14.112 -44.061  71.418  1.00  0.75           C  
ATOM   3063  NE2 HIS A 200      14.254 -42.783  71.194  1.00  0.75           N  
ATOM   3064  H   HIS A 200      18.502 -41.769  73.217  1.00  0.75           H  
ATOM   3065  HA  HIS A 200      17.796 -44.680  73.422  1.00  0.75           H  
ATOM   3066 1HB  HIS A 200      18.267 -43.067  70.915  1.00  0.75           H  
ATOM   3067 2HB  HIS A 200      17.933 -44.763  71.050  1.00  0.75           H  
ATOM   3068  HD2 HIS A 200      16.020 -41.482  71.017  1.00  0.75           H  
ATOM   3069  HE1 HIS A 200      13.160 -44.591  71.487  1.00  0.75           H  
ATOM   3070  HE2 HIS A 200      13.520 -42.105  71.059  1.00  0.75           H  
ATOM   3071  N   PRO A 201      20.412 -44.822  73.892  1.00  0.76           N  
ATOM   3072  CA  PRO A 201      21.826 -45.146  74.113  1.00  0.76           C  
ATOM   3073  C   PRO A 201      22.456 -46.079  73.086  1.00  0.76           C  
ATOM   3074  O   PRO A 201      21.764 -46.881  72.448  1.00  0.76           O  
ATOM   3075  CB  PRO A 201      21.805 -45.859  75.464  1.00  0.76           C  
ATOM   3076  CG  PRO A 201      20.564 -45.423  76.131  1.00  0.76           C  
ATOM   3077  CD  PRO A 201      19.565 -45.261  75.029  1.00  0.76           C  
ATOM   3078  HA  PRO A 201      22.400 -44.216  74.180  1.00  0.76           H  
ATOM   3079 1HB  PRO A 201      21.864 -46.955  75.323  1.00  0.76           H  
ATOM   3080 2HB  PRO A 201      22.683 -45.569  76.041  1.00  0.76           H  
ATOM   3081 1HG  PRO A 201      20.263 -46.184  76.832  1.00  0.76           H  
ATOM   3082 2HG  PRO A 201      20.735 -44.520  76.715  1.00  0.76           H  
ATOM   3083 1HD  PRO A 201      19.069 -46.223  74.804  1.00  0.76           H  
ATOM   3084 2HD  PRO A 201      18.866 -44.514  75.356  1.00  0.76           H  
ATOM   3085  N   GLY A 202      23.776 -45.951  72.940  1.00  0.78           N  
ATOM   3086  CA  GLY A 202      24.565 -46.810  72.071  1.00  0.78           C  
ATOM   3087  C   GLY A 202      24.487 -48.289  72.466  1.00  0.78           C  
ATOM   3088  O   GLY A 202      24.029 -49.128  71.692  1.00  0.78           O  
ATOM   3089  H   GLY A 202      24.272 -45.242  73.464  1.00  0.78           H  
ATOM   3090 1HA  GLY A 202      24.243 -46.669  71.048  1.00  0.78           H  
ATOM   3091 2HA  GLY A 202      25.605 -46.484  72.115  1.00  0.78           H  
ATOM   3092  N   THR A 203      24.889 -48.614  73.694  1.00  0.81           N  
ATOM   3093  CA  THR A 203      24.858 -50.008  74.127  1.00  0.81           C  
ATOM   3094  C   THR A 203      24.037 -50.250  75.379  1.00  0.81           C  
ATOM   3095  O   THR A 203      23.664 -49.315  76.089  1.00  0.81           O  
ATOM   3096  CB  THR A 203      26.271 -50.477  74.443  1.00  0.81           C  
ATOM   3097  OG1 THR A 203      26.741 -49.754  75.604  1.00  0.81           O  
ATOM   3098  CG2 THR A 203      27.202 -50.199  73.275  1.00  0.81           C  
ATOM   3099  H   THR A 203      25.308 -47.903  74.307  1.00  0.81           H  
ATOM   3100  HA  THR A 203      24.440 -50.616  73.326  1.00  0.81           H  
ATOM   3101  HB  THR A 203      26.266 -51.543  74.655  1.00  0.81           H  
ATOM   3102  HG1 THR A 203      26.786 -48.785  75.388  1.00  0.81           H  
ATOM   3103 1HG2 THR A 203      28.207 -50.533  73.526  1.00  0.81           H  
ATOM   3104 2HG2 THR A 203      26.848 -50.732  72.392  1.00  0.81           H  
ATOM   3105 3HG2 THR A 203      27.221 -49.128  73.073  1.00  0.81           H  
ATOM   3106  N   ASP A 204      23.829 -51.530  75.702  1.00  0.83           N  
ATOM   3107  CA  ASP A 204      23.139 -51.896  76.934  1.00  0.83           C  
ATOM   3108  C   ASP A 204      23.907 -51.365  78.139  1.00  0.83           C  
ATOM   3109  O   ASP A 204      23.319 -50.959  79.141  1.00  0.83           O  
ATOM   3110  CB  ASP A 204      22.993 -53.411  77.042  1.00  0.83           C  
ATOM   3111  CG  ASP A 204      21.987 -53.978  76.057  1.00  0.83           C  
ATOM   3112  OD1 ASP A 204      21.258 -53.210  75.491  1.00  0.83           O  
ATOM   3113  OD2 ASP A 204      21.963 -55.167  75.877  1.00  0.83           O  
ATOM   3114  H   ASP A 204      24.149 -52.256  75.077  1.00  0.83           H  
ATOM   3115  HA  ASP A 204      22.147 -51.445  76.928  1.00  0.83           H  
ATOM   3116 1HB  ASP A 204      23.959 -53.885  76.872  1.00  0.83           H  
ATOM   3117 2HB  ASP A 204      22.676 -53.673  78.052  1.00  0.83           H  
ATOM   3118  N   LYS A 205      25.238 -51.346  78.036  1.00  0.86           N  
ATOM   3119  CA  LYS A 205      26.067 -50.842  79.120  1.00  0.86           C  
ATOM   3120  C   LYS A 205      25.770 -49.365  79.343  1.00  0.86           C  
ATOM   3121  O   LYS A 205      25.687 -48.922  80.486  1.00  0.86           O  
ATOM   3122  CB  LYS A 205      27.550 -51.069  78.832  1.00  0.86           C  
ATOM   3123  CG  LYS A 205      27.979 -52.534  78.899  1.00  0.86           C  
ATOM   3124  CD  LYS A 205      29.467 -52.705  78.602  1.00  0.86           C  
ATOM   3125  CE  LYS A 205      29.881 -54.174  78.678  1.00  0.86           C  
ATOM   3126  NZ  LYS A 205      31.321 -54.369  78.352  1.00  0.86           N  
ATOM   3127  H   LYS A 205      25.675 -51.676  77.188  1.00  0.86           H  
ATOM   3128  HA  LYS A 205      25.808 -51.375  80.035  1.00  0.86           H  
ATOM   3129 1HB  LYS A 205      27.792 -50.683  77.842  1.00  0.86           H  
ATOM   3130 2HB  LYS A 205      28.143 -50.515  79.550  1.00  0.86           H  
ATOM   3131 1HG  LYS A 205      27.769 -52.927  79.894  1.00  0.86           H  
ATOM   3132 2HG  LYS A 205      27.405 -53.109  78.173  1.00  0.86           H  
ATOM   3133 1HD  LYS A 205      29.684 -52.327  77.601  1.00  0.86           H  
ATOM   3134 2HD  LYS A 205      30.051 -52.132  79.323  1.00  0.86           H  
ATOM   3135 1HE  LYS A 205      29.694 -54.542  79.686  1.00  0.86           H  
ATOM   3136 2HE  LYS A 205      29.279 -54.751  77.975  1.00  0.86           H  
ATOM   3137 1HZ  LYS A 205      31.550 -55.351  78.416  1.00  0.86           H  
ATOM   3138 2HZ  LYS A 205      31.503 -54.041  77.414  1.00  0.86           H  
ATOM   3139 3HZ  LYS A 205      31.889 -53.849  79.005  1.00  0.86           H  
ATOM   3140  N   ASP A 206      25.467 -48.629  78.267  1.00  0.88           N  
ATOM   3141  CA  ASP A 206      25.207 -47.196  78.415  1.00  0.88           C  
ATOM   3142  C   ASP A 206      23.801 -46.995  78.965  1.00  0.88           C  
ATOM   3143  O   ASP A 206      23.569 -46.091  79.770  1.00  0.88           O  
ATOM   3144  CB  ASP A 206      25.265 -46.479  77.064  1.00  0.88           C  
ATOM   3145  CG  ASP A 206      26.609 -46.455  76.397  1.00  0.88           C  
ATOM   3146  OD1 ASP A 206      27.536 -45.902  76.936  1.00  0.88           O  
ATOM   3147  OD2 ASP A 206      26.701 -47.034  75.315  1.00  0.88           O  
ATOM   3148  H   ASP A 206      25.539 -49.059  77.340  1.00  0.88           H  
ATOM   3149  HA  ASP A 206      25.934 -46.767  79.102  1.00  0.88           H  
ATOM   3150 1HB  ASP A 206      24.564 -46.960  76.386  1.00  0.88           H  
ATOM   3151 2HB  ASP A 206      24.930 -45.451  77.196  1.00  0.88           H  
ATOM   3152  N   GLN A 207      22.872 -47.869  78.576  1.00  0.89           N  
ATOM   3153  CA  GLN A 207      21.509 -47.796  79.096  1.00  0.89           C  
ATOM   3154  C   GLN A 207      21.528 -47.983  80.613  1.00  0.89           C  
ATOM   3155  O   GLN A 207      20.861 -47.258  81.357  1.00  0.89           O  
ATOM   3156  CB  GLN A 207      20.663 -48.888  78.429  1.00  0.89           C  
ATOM   3157  CG  GLN A 207      19.214 -48.979  78.826  1.00  0.89           C  
ATOM   3158  CD  GLN A 207      18.294 -47.858  78.454  1.00  0.89           C  
ATOM   3159  OE1 GLN A 207      18.205 -47.427  77.303  1.00  0.89           O  
ATOM   3160  NE2 GLN A 207      17.537 -47.424  79.440  1.00  0.89           N  
ATOM   3161  H   GLN A 207      23.123 -48.580  77.887  1.00  0.89           H  
ATOM   3162  HA  GLN A 207      21.096 -46.815  78.880  1.00  0.89           H  
ATOM   3163 1HB  GLN A 207      20.713 -48.765  77.347  1.00  0.89           H  
ATOM   3164 2HB  GLN A 207      21.100 -49.853  78.654  1.00  0.89           H  
ATOM   3165 1HG  GLN A 207      18.812 -49.884  78.439  1.00  0.89           H  
ATOM   3166 2HG  GLN A 207      19.225 -49.023  79.906  1.00  0.89           H  
ATOM   3167 1HE2 GLN A 207      16.874 -46.696  79.292  1.00  0.89           H  
ATOM   3168 2HE2 GLN A 207      17.615 -47.889  80.349  1.00  0.89           H  
ATOM   3169  N   ILE A 208      22.382 -48.879  81.091  1.00  0.89           N  
ATOM   3170  CA  ILE A 208      22.479 -49.087  82.524  1.00  0.89           C  
ATOM   3171  C   ILE A 208      23.244 -47.963  83.212  1.00  0.89           C  
ATOM   3172  O   ILE A 208      22.793 -47.438  84.232  1.00  0.89           O  
ATOM   3173  CB  ILE A 208      23.112 -50.442  82.863  1.00  0.89           C  
ATOM   3174  CG1 ILE A 208      22.225 -51.561  82.327  1.00  0.89           C  
ATOM   3175  CG2 ILE A 208      23.318 -50.565  84.366  1.00  0.89           C  
ATOM   3176  CD1 ILE A 208      20.826 -51.511  82.874  1.00  0.89           C  
ATOM   3177  H   ILE A 208      22.922 -49.462  80.446  1.00  0.89           H  
ATOM   3178  HA  ILE A 208      21.468 -49.096  82.928  1.00  0.89           H  
ATOM   3179  HB  ILE A 208      24.077 -50.519  82.354  1.00  0.89           H  
ATOM   3180 1HG1 ILE A 208      22.170 -51.487  81.247  1.00  0.89           H  
ATOM   3181 2HG1 ILE A 208      22.668 -52.521  82.587  1.00  0.89           H  
ATOM   3182 1HG2 ILE A 208      23.780 -51.525  84.590  1.00  0.89           H  
ATOM   3183 2HG2 ILE A 208      23.970 -49.759  84.707  1.00  0.89           H  
ATOM   3184 3HG2 ILE A 208      22.360 -50.498  84.874  1.00  0.89           H  
ATOM   3185 1HD1 ILE A 208      20.249 -52.326  82.457  1.00  0.89           H  
ATOM   3186 2HD1 ILE A 208      20.846 -51.598  83.961  1.00  0.89           H  
ATOM   3187 3HD1 ILE A 208      20.378 -50.564  82.594  1.00  0.89           H  
ATOM   3188  N   PHE A 209      24.354 -47.523  82.628  1.00  0.88           N  
ATOM   3189  CA  PHE A 209      25.142 -46.461  83.238  1.00  0.88           C  
ATOM   3190  C   PHE A 209      24.315 -45.189  83.413  1.00  0.88           C  
ATOM   3191  O   PHE A 209      24.452 -44.489  84.420  1.00  0.88           O  
ATOM   3192  CB  PHE A 209      26.359 -46.142  82.380  1.00  0.88           C  
ATOM   3193  CG  PHE A 209      27.363 -47.261  82.332  1.00  0.88           C  
ATOM   3194  CD1 PHE A 209      27.345 -48.276  83.283  1.00  0.88           C  
ATOM   3195  CD2 PHE A 209      28.314 -47.318  81.318  1.00  0.88           C  
ATOM   3196  CE1 PHE A 209      28.252 -49.316  83.221  1.00  0.88           C  
ATOM   3197  CE2 PHE A 209      29.221 -48.355  81.256  1.00  0.88           C  
ATOM   3198  CZ  PHE A 209      29.191 -49.356  82.207  1.00  0.88           C  
ATOM   3199  H   PHE A 209      24.693 -47.961  81.773  1.00  0.88           H  
ATOM   3200  HA  PHE A 209      25.475 -46.798  84.220  1.00  0.88           H  
ATOM   3201 1HB  PHE A 209      26.035 -45.927  81.364  1.00  0.88           H  
ATOM   3202 2HB  PHE A 209      26.851 -45.253  82.763  1.00  0.88           H  
ATOM   3203  HD1 PHE A 209      26.601 -48.248  84.079  1.00  0.88           H  
ATOM   3204  HD2 PHE A 209      28.332 -46.532  80.561  1.00  0.88           H  
ATOM   3205  HE1 PHE A 209      28.225 -50.106  83.969  1.00  0.88           H  
ATOM   3206  HE2 PHE A 209      29.956 -48.385  80.453  1.00  0.88           H  
ATOM   3207  HZ  PHE A 209      29.903 -50.177  82.157  1.00  0.88           H  
ATOM   3208  N   LEU A 210      23.459 -44.882  82.431  1.00  0.87           N  
ATOM   3209  CA  LEU A 210      22.605 -43.704  82.496  1.00  0.87           C  
ATOM   3210  C   LEU A 210      21.325 -43.868  83.310  1.00  0.87           C  
ATOM   3211  O   LEU A 210      20.940 -42.930  84.022  1.00  0.87           O  
ATOM   3212  CB  LEU A 210      22.173 -43.295  81.091  1.00  0.87           C  
ATOM   3213  CG  LEU A 210      23.223 -42.770  80.170  1.00  0.87           C  
ATOM   3214  CD1 LEU A 210      22.611 -42.611  78.794  1.00  0.87           C  
ATOM   3215  CD2 LEU A 210      23.712 -41.429  80.702  1.00  0.87           C  
ATOM   3216  H   LEU A 210      23.411 -45.475  81.602  1.00  0.87           H  
ATOM   3217  HA  LEU A 210      23.185 -42.897  82.938  1.00  0.87           H  
ATOM   3218 1HB  LEU A 210      21.738 -44.171  80.609  1.00  0.87           H  
ATOM   3219 2HB  LEU A 210      21.412 -42.534  81.180  1.00  0.87           H  
ATOM   3220  HG  LEU A 210      24.055 -43.475  80.104  1.00  0.87           H  
ATOM   3221 1HD1 LEU A 210      23.357 -42.224  78.103  1.00  0.87           H  
ATOM   3222 2HD1 LEU A 210      22.261 -43.583  78.446  1.00  0.87           H  
ATOM   3223 3HD1 LEU A 210      21.770 -41.918  78.845  1.00  0.87           H  
ATOM   3224 1HD2 LEU A 210      24.471 -41.024  80.033  1.00  0.87           H  
ATOM   3225 2HD2 LEU A 210      22.872 -40.734  80.763  1.00  0.87           H  
ATOM   3226 3HD2 LEU A 210      24.139 -41.569  81.696  1.00  0.87           H  
ATOM   3227  N   TYR A 211      20.649 -45.027  83.211  1.00  0.87           N  
ATOM   3228  CA  TYR A 211      19.339 -45.159  83.845  1.00  0.87           C  
ATOM   3229  C   TYR A 211      19.160 -46.271  84.890  1.00  0.87           C  
ATOM   3230  O   TYR A 211      18.108 -46.357  85.508  1.00  0.87           O  
ATOM   3231  CB  TYR A 211      18.328 -45.324  82.720  1.00  0.87           C  
ATOM   3232  CG  TYR A 211      18.457 -44.153  81.754  1.00  0.87           C  
ATOM   3233  CD1 TYR A 211      18.820 -44.356  80.423  1.00  0.87           C  
ATOM   3234  CD2 TYR A 211      18.277 -42.872  82.219  1.00  0.87           C  
ATOM   3235  CE1 TYR A 211      18.971 -43.277  79.583  1.00  0.87           C  
ATOM   3236  CE2 TYR A 211      18.445 -41.810  81.378  1.00  0.87           C  
ATOM   3237  CZ  TYR A 211      18.779 -41.998  80.088  1.00  0.87           C  
ATOM   3238  OH  TYR A 211      18.919 -40.924  79.286  1.00  0.87           O  
ATOM   3239  H   TYR A 211      20.990 -45.797  82.634  1.00  0.87           H  
ATOM   3240  HA  TYR A 211      19.125 -44.222  84.354  1.00  0.87           H  
ATOM   3241 1HB  TYR A 211      18.510 -46.256  82.176  1.00  0.87           H  
ATOM   3242 2HB  TYR A 211      17.312 -45.348  83.119  1.00  0.87           H  
ATOM   3243  HD1 TYR A 211      18.989 -45.358  80.052  1.00  0.87           H  
ATOM   3244  HD2 TYR A 211      18.008 -42.701  83.266  1.00  0.87           H  
ATOM   3245  HE1 TYR A 211      19.251 -43.428  78.538  1.00  0.87           H  
ATOM   3246  HE2 TYR A 211      18.304 -40.810  81.742  1.00  0.87           H  
ATOM   3247  HH  TYR A 211      18.573 -40.143  79.744  1.00  0.87           H  
ATOM   3248  N   ALA A 212      20.143 -47.147  85.075  1.00  0.87           N  
ATOM   3249  CA  ALA A 212      20.057 -48.300  85.988  1.00  0.87           C  
ATOM   3250  C   ALA A 212      18.909 -49.281  85.648  1.00  0.87           C  
ATOM   3251  O   ALA A 212      18.518 -50.099  86.482  1.00  0.87           O  
ATOM   3252  CB  ALA A 212      19.902 -47.821  87.432  1.00  0.87           C  
ATOM   3253  H   ALA A 212      21.020 -47.045  84.575  1.00  0.87           H  
ATOM   3254  HA  ALA A 212      20.995 -48.845  85.905  1.00  0.87           H  
ATOM   3255 1HB  ALA A 212      19.896 -48.683  88.097  1.00  0.87           H  
ATOM   3256 2HB  ALA A 212      20.738 -47.172  87.695  1.00  0.87           H  
ATOM   3257 3HB  ALA A 212      18.980 -47.274  87.563  1.00  0.87           H  
ATOM   3258  N   GLN A 213      18.413 -49.235  84.414  1.00  0.88           N  
ATOM   3259  CA  GLN A 213      17.385 -50.150  83.918  1.00  0.88           C  
ATOM   3260  C   GLN A 213      17.527 -50.314  82.424  1.00  0.88           C  
ATOM   3261  O   GLN A 213      17.659 -49.317  81.711  1.00  0.88           O  
ATOM   3262  CB  GLN A 213      15.966 -49.655  84.212  1.00  0.88           C  
ATOM   3263  CG  GLN A 213      14.879 -50.636  83.741  1.00  0.88           C  
ATOM   3264  CD  GLN A 213      13.477 -50.203  84.048  1.00  0.88           C  
ATOM   3265  OE1 GLN A 213      13.195 -49.020  84.161  1.00  0.88           O  
ATOM   3266  NE2 GLN A 213      12.575 -51.165  84.170  1.00  0.88           N  
ATOM   3267  H   GLN A 213      18.774 -48.531  83.789  1.00  0.88           H  
ATOM   3268  HA  GLN A 213      17.526 -51.124  84.385  1.00  0.88           H  
ATOM   3269 1HB  GLN A 213      15.853 -49.505  85.261  1.00  0.88           H  
ATOM   3270 2HB  GLN A 213      15.801 -48.691  83.727  1.00  0.88           H  
ATOM   3271 1HG  GLN A 213      14.948 -50.740  82.663  1.00  0.88           H  
ATOM   3272 2HG  GLN A 213      15.049 -51.598  84.220  1.00  0.88           H  
ATOM   3273 1HE2 GLN A 213      11.620 -50.939  84.355  1.00  0.88           H  
ATOM   3274 2HE2 GLN A 213      12.847 -52.119  84.053  1.00  0.88           H  
ATOM   3275  N   SER A 214      17.456 -51.559  81.944  1.00  0.87           N  
ATOM   3276  CA  SER A 214      17.562 -51.810  80.512  1.00  0.87           C  
ATOM   3277  C   SER A 214      16.261 -51.491  79.762  1.00  0.87           C  
ATOM   3278  O   SER A 214      16.168 -50.544  78.980  1.00  0.87           O  
ATOM   3279  CB  SER A 214      17.921 -53.268  80.308  1.00  0.87           C  
ATOM   3280  OG  SER A 214      16.892 -54.103  80.804  1.00  0.87           O  
ATOM   3281  H   SER A 214      17.355 -52.333  82.587  1.00  0.87           H  
ATOM   3282  HA  SER A 214      18.367 -51.206  80.127  1.00  0.87           H  
ATOM   3283 1HB  SER A 214      18.068 -53.459  79.245  1.00  0.87           H  
ATOM   3284 2HB  SER A 214      18.857 -53.492  80.814  1.00  0.87           H  
ATOM   3285  HG  SER A 214      17.205 -55.009  80.675  1.00  0.87           H  
ATOM   3286  N   SER A 215      15.212 -52.219  80.099  1.00  0.86           N  
ATOM   3287  CA  SER A 215      13.907 -52.038  79.471  1.00  0.86           C  
ATOM   3288  C   SER A 215      13.092 -50.930  80.110  1.00  0.86           C  
ATOM   3289  O   SER A 215      12.092 -51.191  80.780  1.00  0.86           O  
ATOM   3290  CB  SER A 215      13.118 -53.321  79.522  1.00  0.86           C  
ATOM   3291  OG  SER A 215      13.754 -54.333  78.790  1.00  0.86           O  
ATOM   3292  H   SER A 215      15.380 -52.978  80.741  1.00  0.86           H  
ATOM   3293  HA  SER A 215      14.066 -51.774  78.424  1.00  0.86           H  
ATOM   3294 1HB  SER A 215      13.001 -53.635  80.557  1.00  0.86           H  
ATOM   3295 2HB  SER A 215      12.123 -53.146  79.116  1.00  0.86           H  
ATOM   3296  HG  SER A 215      14.588 -54.499  79.240  1.00  0.86           H  
ATOM   3297  N   GLY A 216      13.533 -49.697  79.918  1.00  0.82           N  
ATOM   3298  CA  GLY A 216      12.841 -48.560  80.516  1.00  0.82           C  
ATOM   3299  C   GLY A 216      11.626 -48.191  79.671  1.00  0.82           C  
ATOM   3300  O   GLY A 216      11.390 -48.798  78.627  1.00  0.82           O  
ATOM   3301  H   GLY A 216      14.385 -49.587  79.368  1.00  0.82           H  
ATOM   3302 1HA  GLY A 216      12.528 -48.803  81.531  1.00  0.82           H  
ATOM   3303 2HA  GLY A 216      13.518 -47.709  80.588  1.00  0.82           H  
ATOM   3304  N   ARG A 217      10.863 -47.206  80.127  1.00  0.78           N  
ATOM   3305  CA  ARG A 217       9.666 -46.747  79.416  1.00  0.78           C  
ATOM   3306  C   ARG A 217       9.193 -45.350  79.846  1.00  0.78           C  
ATOM   3307  O   ARG A 217       9.321 -44.961  81.019  1.00  0.78           O  
ATOM   3308  CB  ARG A 217       8.514 -47.740  79.589  1.00  0.78           C  
ATOM   3309  CG  ARG A 217       7.290 -47.486  78.686  1.00  0.78           C  
ATOM   3310  CD  ARG A 217       6.306 -48.607  78.739  1.00  0.78           C  
ATOM   3311  NE  ARG A 217       5.646 -48.695  80.039  1.00  0.78           N  
ATOM   3312  CZ  ARG A 217       4.793 -49.675  80.413  1.00  0.78           C  
ATOM   3313  NH1 ARG A 217       4.499 -50.652  79.583  1.00  0.78           N  
ATOM   3314  NH2 ARG A 217       4.251 -49.652  81.619  1.00  0.78           N  
ATOM   3315  H   ARG A 217      11.139 -46.772  80.993  1.00  0.78           H  
ATOM   3316  HA  ARG A 217       9.906 -46.705  78.353  1.00  0.78           H  
ATOM   3317 1HB  ARG A 217       8.865 -48.750  79.379  1.00  0.78           H  
ATOM   3318 2HB  ARG A 217       8.173 -47.721  80.623  1.00  0.78           H  
ATOM   3319 1HG  ARG A 217       6.770 -46.585  79.012  1.00  0.78           H  
ATOM   3320 2HG  ARG A 217       7.618 -47.358  77.654  1.00  0.78           H  
ATOM   3321 1HD  ARG A 217       5.544 -48.450  77.977  1.00  0.78           H  
ATOM   3322 2HD  ARG A 217       6.821 -49.549  78.551  1.00  0.78           H  
ATOM   3323  HE  ARG A 217       5.839 -47.962  80.710  1.00  0.78           H  
ATOM   3324 1HH1 ARG A 217       4.908 -50.673  78.661  1.00  0.78           H  
ATOM   3325 2HH1 ARG A 217       3.861 -51.381  79.869  1.00  0.78           H  
ATOM   3326 1HH2 ARG A 217       4.473 -48.900  82.258  1.00  0.78           H  
ATOM   3327 2HH2 ARG A 217       3.614 -50.382  81.900  1.00  0.78           H  
ATOM   3328  N   ILE A 218       8.653 -44.607  78.871  1.00  0.74           N  
ATOM   3329  CA  ILE A 218       8.008 -43.299  79.066  1.00  0.74           C  
ATOM   3330  C   ILE A 218       6.564 -43.280  78.566  1.00  0.74           C  
ATOM   3331  O   ILE A 218       6.293 -43.719  77.444  1.00  0.74           O  
ATOM   3332  CB  ILE A 218       8.802 -42.202  78.344  1.00  0.74           C  
ATOM   3333  CG1 ILE A 218      10.144 -42.120  78.943  1.00  0.74           C  
ATOM   3334  CG2 ILE A 218       8.074 -40.857  78.443  1.00  0.74           C  
ATOM   3335  CD1 ILE A 218      11.069 -41.407  78.152  1.00  0.74           C  
ATOM   3336  H   ILE A 218       8.674 -44.988  77.924  1.00  0.74           H  
ATOM   3337  HA  ILE A 218       7.996 -43.073  80.131  1.00  0.74           H  
ATOM   3338  HB  ILE A 218       8.927 -42.472  77.293  1.00  0.74           H  
ATOM   3339 1HG1 ILE A 218      10.069 -41.623  79.892  1.00  0.74           H  
ATOM   3340 2HG1 ILE A 218      10.528 -43.100  79.096  1.00  0.74           H  
ATOM   3341 1HG2 ILE A 218       8.652 -40.092  77.933  1.00  0.74           H  
ATOM   3342 2HG2 ILE A 218       7.099 -40.940  77.976  1.00  0.74           H  
ATOM   3343 3HG2 ILE A 218       7.952 -40.583  79.496  1.00  0.74           H  
ATOM   3344 1HD1 ILE A 218      11.999 -41.396  78.633  1.00  0.74           H  
ATOM   3345 2HD1 ILE A 218      11.160 -41.934  77.245  1.00  0.74           H  
ATOM   3346 3HD1 ILE A 218      10.726 -40.390  77.977  1.00  0.74           H  
ATOM   3347  N   THR A 219       5.632 -42.789  79.390  1.00  0.70           N  
ATOM   3348  CA  THR A 219       4.236 -42.678  78.953  1.00  0.70           C  
ATOM   3349  C   THR A 219       3.711 -41.269  79.154  1.00  0.70           C  
ATOM   3350  O   THR A 219       3.804 -40.699  80.244  1.00  0.70           O  
ATOM   3351  CB  THR A 219       3.296 -43.651  79.680  1.00  0.70           C  
ATOM   3352  OG1 THR A 219       3.729 -45.001  79.454  1.00  0.70           O  
ATOM   3353  CG2 THR A 219       1.860 -43.488  79.146  1.00  0.70           C  
ATOM   3354  H   THR A 219       5.907 -42.447  80.311  1.00  0.70           H  
ATOM   3355  HA  THR A 219       4.184 -42.893  77.890  1.00  0.70           H  
ATOM   3356  HB  THR A 219       3.311 -43.448  80.747  1.00  0.70           H  
ATOM   3357  HG1 THR A 219       3.840 -45.141  78.509  1.00  0.70           H  
ATOM   3358 1HG2 THR A 219       1.203 -44.186  79.660  1.00  0.70           H  
ATOM   3359 2HG2 THR A 219       1.509 -42.472  79.323  1.00  0.70           H  
ATOM   3360 3HG2 THR A 219       1.844 -43.693  78.074  1.00  0.70           H  
ATOM   3361  N   VAL A 220       3.148 -40.707  78.097  1.00  0.68           N  
ATOM   3362  CA  VAL A 220       2.626 -39.360  78.165  1.00  0.68           C  
ATOM   3363  C   VAL A 220       1.165 -39.295  77.759  1.00  0.68           C  
ATOM   3364  O   VAL A 220       0.759 -39.866  76.738  1.00  0.68           O  
ATOM   3365  CB  VAL A 220       3.493 -38.429  77.309  1.00  0.68           C  
ATOM   3366  CG1 VAL A 220       2.947 -37.053  77.353  1.00  0.68           C  
ATOM   3367  CG2 VAL A 220       4.891 -38.485  77.863  1.00  0.68           C  
ATOM   3368  H   VAL A 220       3.096 -41.226  77.223  1.00  0.68           H  
ATOM   3369  HA  VAL A 220       2.699 -39.016  79.194  1.00  0.68           H  
ATOM   3370  HB  VAL A 220       3.489 -38.745  76.267  1.00  0.68           H  
ATOM   3371 1HG1 VAL A 220       3.566 -36.389  76.767  1.00  0.68           H  
ATOM   3372 2HG1 VAL A 220       1.938 -37.050  76.949  1.00  0.68           H  
ATOM   3373 3HG1 VAL A 220       2.926 -36.715  78.384  1.00  0.68           H  
ATOM   3374 1HG2 VAL A 220       5.527 -37.832  77.339  1.00  0.68           H  
ATOM   3375 2HG2 VAL A 220       4.849 -38.197  78.869  1.00  0.68           H  
ATOM   3376 3HG2 VAL A 220       5.276 -39.487  77.796  1.00  0.68           H  
ATOM   3377  N   SER A 221       0.349 -38.613  78.562  1.00  0.69           N  
ATOM   3378  CA  SER A 221      -1.056 -38.541  78.198  1.00  0.69           C  
ATOM   3379  C   SER A 221      -1.790 -37.276  78.603  1.00  0.69           C  
ATOM   3380  O   SER A 221      -1.430 -36.579  79.554  1.00  0.69           O  
ATOM   3381  CB  SER A 221      -1.784 -39.720  78.812  1.00  0.69           C  
ATOM   3382  OG  SER A 221      -1.789 -39.645  80.211  1.00  0.69           O  
ATOM   3383  H   SER A 221       0.713 -38.170  79.408  1.00  0.69           H  
ATOM   3384  HA  SER A 221      -1.124 -38.612  77.115  1.00  0.69           H  
ATOM   3385 1HB  SER A 221      -2.813 -39.739  78.438  1.00  0.69           H  
ATOM   3386 2HB  SER A 221      -1.311 -40.642  78.498  1.00  0.69           H  
ATOM   3387  HG  SER A 221      -2.221 -38.812  80.422  1.00  0.69           H  
ATOM   3388  N   THR A 222      -2.861 -37.024  77.863  1.00  0.71           N  
ATOM   3389  CA  THR A 222      -3.808 -35.939  78.080  1.00  0.71           C  
ATOM   3390  C   THR A 222      -5.203 -36.541  78.033  1.00  0.71           C  
ATOM   3391  O   THR A 222      -5.351 -37.752  77.868  1.00  0.71           O  
ATOM   3392  CB  THR A 222      -3.708 -34.824  77.016  1.00  0.71           C  
ATOM   3393  OG1 THR A 222      -4.171 -35.319  75.736  1.00  0.71           O  
ATOM   3394  CG2 THR A 222      -2.308 -34.309  76.868  1.00  0.71           C  
ATOM   3395  H   THR A 222      -3.037 -37.657  77.081  1.00  0.71           H  
ATOM   3396  HA  THR A 222      -3.653 -35.505  79.068  1.00  0.71           H  
ATOM   3397  HB  THR A 222      -4.335 -34.006  77.314  1.00  0.71           H  
ATOM   3398  HG1 THR A 222      -3.421 -35.708  75.271  1.00  0.71           H  
ATOM   3399 1HG2 THR A 222      -2.298 -33.523  76.117  1.00  0.71           H  
ATOM   3400 2HG2 THR A 222      -1.983 -33.909  77.821  1.00  0.71           H  
ATOM   3401 3HG2 THR A 222      -1.646 -35.113  76.557  1.00  0.71           H  
ATOM   3402  N   LYS A 223      -6.233 -35.710  78.122  1.00  0.75           N  
ATOM   3403  CA  LYS A 223      -7.614 -36.174  78.018  1.00  0.75           C  
ATOM   3404  C   LYS A 223      -7.982 -36.474  76.550  1.00  0.75           C  
ATOM   3405  O   LYS A 223      -9.052 -37.018  76.273  1.00  0.75           O  
ATOM   3406  CB  LYS A 223      -8.566 -35.110  78.580  1.00  0.75           C  
ATOM   3407  CG  LYS A 223      -8.419 -34.841  80.096  1.00  0.75           C  
ATOM   3408  CD  LYS A 223      -9.322 -33.679  80.563  1.00  0.75           C  
ATOM   3409  CE  LYS A 223      -9.118 -33.370  82.060  1.00  0.75           C  
ATOM   3410  NZ  LYS A 223      -9.875 -32.143  82.509  1.00  0.75           N  
ATOM   3411  H   LYS A 223      -6.067 -34.708  78.282  1.00  0.75           H  
ATOM   3412  HA  LYS A 223      -7.719 -37.095  78.592  1.00  0.75           H  
ATOM   3413 1HB  LYS A 223      -8.397 -34.169  78.055  1.00  0.75           H  
ATOM   3414 2HB  LYS A 223      -9.594 -35.408  78.388  1.00  0.75           H  
ATOM   3415 1HG  LYS A 223      -8.679 -35.742  80.652  1.00  0.75           H  
ATOM   3416 2HG  LYS A 223      -7.381 -34.586  80.312  1.00  0.75           H  
ATOM   3417 1HD  LYS A 223      -9.105 -32.794  79.973  1.00  0.75           H  
ATOM   3418 2HD  LYS A 223     -10.365 -33.947  80.403  1.00  0.75           H  
ATOM   3419 1HE  LYS A 223      -9.466 -34.224  82.634  1.00  0.75           H  
ATOM   3420 2HE  LYS A 223      -8.052 -33.218  82.258  1.00  0.75           H  
ATOM   3421 1HZ  LYS A 223      -9.721 -31.995  83.493  1.00  0.75           H  
ATOM   3422 2HZ  LYS A 223      -9.537 -31.296  81.997  1.00  0.75           H  
ATOM   3423 3HZ  LYS A 223     -10.861 -32.264  82.341  1.00  0.75           H  
ATOM   3424  N   ARG A 224      -7.110 -36.068  75.608  1.00  0.79           N  
ATOM   3425  CA  ARG A 224      -7.337 -36.236  74.177  1.00  0.79           C  
ATOM   3426  C   ARG A 224      -6.317 -37.151  73.482  1.00  0.79           C  
ATOM   3427  O   ARG A 224      -6.583 -37.651  72.387  1.00  0.79           O  
ATOM   3428  CB  ARG A 224      -7.316 -34.876  73.500  1.00  0.79           C  
ATOM   3429  CG  ARG A 224      -8.488 -33.975  73.858  1.00  0.79           C  
ATOM   3430  CD  ARG A 224      -8.311 -32.596  73.348  1.00  0.79           C  
ATOM   3431  NE  ARG A 224      -9.503 -31.794  73.555  1.00  0.79           N  
ATOM   3432  CZ  ARG A 224      -9.858 -31.214  74.719  1.00  0.79           C  
ATOM   3433  NH1 ARG A 224      -9.117 -31.347  75.802  1.00  0.79           N  
ATOM   3434  NH2 ARG A 224     -10.970 -30.501  74.777  1.00  0.79           N  
ATOM   3435  H   ARG A 224      -6.230 -35.636  75.884  1.00  0.79           H  
ATOM   3436  HA  ARG A 224      -8.327 -36.670  74.042  1.00  0.79           H  
ATOM   3437 1HB  ARG A 224      -6.400 -34.351  73.779  1.00  0.79           H  
ATOM   3438 2HB  ARG A 224      -7.307 -35.005  72.419  1.00  0.79           H  
ATOM   3439 1HG  ARG A 224      -9.406 -34.385  73.442  1.00  0.79           H  
ATOM   3440 2HG  ARG A 224      -8.574 -33.917  74.947  1.00  0.79           H  
ATOM   3441 1HD  ARG A 224      -7.482 -32.120  73.882  1.00  0.79           H  
ATOM   3442 2HD  ARG A 224      -8.093 -32.618  72.282  1.00  0.79           H  
ATOM   3443  HE  ARG A 224     -10.116 -31.656  72.762  1.00  0.79           H  
ATOM   3444 1HH1 ARG A 224      -8.233 -31.891  75.802  1.00  0.79           H  
ATOM   3445 2HH1 ARG A 224      -9.410 -30.906  76.660  1.00  0.79           H  
ATOM   3446 1HH2 ARG A 224     -11.545 -30.393  73.953  1.00  0.79           H  
ATOM   3447 2HH2 ARG A 224     -11.242 -30.059  75.645  1.00  0.79           H  
ATOM   3448  N   SER A 225      -5.154 -37.371  74.104  1.00  0.82           N  
ATOM   3449  CA  SER A 225      -4.086 -38.141  73.452  1.00  0.82           C  
ATOM   3450  C   SER A 225      -3.258 -39.018  74.392  1.00  0.82           C  
ATOM   3451  O   SER A 225      -3.179 -38.783  75.598  1.00  0.82           O  
ATOM   3452  CB  SER A 225      -3.132 -37.178  72.756  1.00  0.82           C  
ATOM   3453  OG  SER A 225      -2.466 -36.347  73.697  1.00  0.82           O  
ATOM   3454  H   SER A 225      -4.986 -36.931  74.996  1.00  0.82           H  
ATOM   3455  HA  SER A 225      -4.545 -38.793  72.707  1.00  0.82           H  
ATOM   3456 1HB  SER A 225      -2.398 -37.746  72.185  1.00  0.82           H  
ATOM   3457 2HB  SER A 225      -3.689 -36.560  72.049  1.00  0.82           H  
ATOM   3458  HG  SER A 225      -3.146 -35.846  74.142  1.00  0.82           H  
ATOM   3459  N   GLN A 226      -2.592 -40.018  73.817  1.00  0.84           N  
ATOM   3460  CA  GLN A 226      -1.684 -40.864  74.588  1.00  0.84           C  
ATOM   3461  C   GLN A 226      -0.575 -41.454  73.734  1.00  0.84           C  
ATOM   3462  O   GLN A 226      -0.814 -41.905  72.611  1.00  0.84           O  
ATOM   3463  CB  GLN A 226      -2.442 -41.985  75.299  1.00  0.84           C  
ATOM   3464  CG  GLN A 226      -1.546 -42.886  76.157  1.00  0.84           C  
ATOM   3465  CD  GLN A 226      -2.328 -43.864  76.989  1.00  0.84           C  
ATOM   3466  OE1 GLN A 226      -3.480 -44.188  76.684  1.00  0.84           O  
ATOM   3467  NE2 GLN A 226      -1.711 -44.353  78.056  1.00  0.84           N  
ATOM   3468  H   GLN A 226      -2.699 -40.186  72.827  1.00  0.84           H  
ATOM   3469  HA  GLN A 226      -1.213 -40.247  75.347  1.00  0.84           H  
ATOM   3470 1HB  GLN A 226      -3.204 -41.553  75.949  1.00  0.84           H  
ATOM   3471 2HB  GLN A 226      -2.944 -42.610  74.564  1.00  0.84           H  
ATOM   3472 1HG  GLN A 226      -0.903 -43.464  75.494  1.00  0.84           H  
ATOM   3473 2HG  GLN A 226      -0.934 -42.269  76.814  1.00  0.84           H  
ATOM   3474 1HE2 GLN A 226      -2.178 -45.010  78.650  1.00  0.84           H  
ATOM   3475 2HE2 GLN A 226      -0.777 -44.062  78.267  1.00  0.84           H  
ATOM   3476  N   GLN A 227       0.632 -41.475  74.292  1.00  0.85           N  
ATOM   3477  CA  GLN A 227       1.782 -42.060  73.620  1.00  0.85           C  
ATOM   3478  C   GLN A 227       2.748 -42.720  74.588  1.00  0.85           C  
ATOM   3479  O   GLN A 227       3.010 -42.214  75.679  1.00  0.85           O  
ATOM   3480  CB  GLN A 227       2.506 -40.993  72.799  1.00  0.85           C  
ATOM   3481  CG  GLN A 227       3.683 -41.510  71.992  1.00  0.85           C  
ATOM   3482  CD  GLN A 227       4.154 -40.500  70.985  1.00  0.85           C  
ATOM   3483  OE1 GLN A 227       4.179 -39.287  71.224  1.00  0.85           O  
ATOM   3484  NE2 GLN A 227       4.496 -41.006  69.806  1.00  0.85           N  
ATOM   3485  H   GLN A 227       0.750 -41.042  75.208  1.00  0.85           H  
ATOM   3486  HA  GLN A 227       1.422 -42.831  72.939  1.00  0.85           H  
ATOM   3487 1HB  GLN A 227       1.802 -40.524  72.110  1.00  0.85           H  
ATOM   3488 2HB  GLN A 227       2.876 -40.218  73.469  1.00  0.85           H  
ATOM   3489 1HG  GLN A 227       4.508 -41.722  72.666  1.00  0.85           H  
ATOM   3490 2HG  GLN A 227       3.389 -42.417  71.464  1.00  0.85           H  
ATOM   3491 1HE2 GLN A 227       4.774 -40.405  69.050  1.00  0.85           H  
ATOM   3492 2HE2 GLN A 227       4.443 -41.996  69.658  1.00  0.85           H  
ATOM   3493  N   ALA A 228       3.295 -43.864  74.194  1.00  0.84           N  
ATOM   3494  CA  ALA A 228       4.282 -44.504  75.049  1.00  0.84           C  
ATOM   3495  C   ALA A 228       5.459 -44.953  74.223  1.00  0.84           C  
ATOM   3496  O   ALA A 228       5.300 -45.398  73.082  1.00  0.84           O  
ATOM   3497  CB  ALA A 228       3.682 -45.686  75.793  1.00  0.84           C  
ATOM   3498  H   ALA A 228       3.048 -44.275  73.305  1.00  0.84           H  
ATOM   3499  HA  ALA A 228       4.637 -43.771  75.761  1.00  0.84           H  
ATOM   3500 1HB  ALA A 228       4.450 -46.126  76.435  1.00  0.84           H  
ATOM   3501 2HB  ALA A 228       2.847 -45.347  76.405  1.00  0.84           H  
ATOM   3502 3HB  ALA A 228       3.333 -46.428  75.080  1.00  0.84           H  
ATOM   3503  N   VAL A 229       6.643 -44.808  74.807  1.00  0.82           N  
ATOM   3504  CA  VAL A 229       7.868 -45.163  74.121  1.00  0.82           C  
ATOM   3505  C   VAL A 229       8.835 -45.992  74.972  1.00  0.82           C  
ATOM   3506  O   VAL A 229       9.093 -45.690  76.142  1.00  0.82           O  
ATOM   3507  CB  VAL A 229       8.591 -43.879  73.661  1.00  0.82           C  
ATOM   3508  CG1 VAL A 229       9.874 -44.253  72.881  1.00  0.82           C  
ATOM   3509  CG2 VAL A 229       7.657 -42.990  72.819  1.00  0.82           C  
ATOM   3510  H   VAL A 229       6.674 -44.428  75.753  1.00  0.82           H  
ATOM   3511  HA  VAL A 229       7.606 -45.748  73.240  1.00  0.82           H  
ATOM   3512  HB  VAL A 229       8.900 -43.320  74.543  1.00  0.82           H  
ATOM   3513 1HG1 VAL A 229      10.399 -43.360  72.569  1.00  0.82           H  
ATOM   3514 2HG1 VAL A 229      10.531 -44.845  73.501  1.00  0.82           H  
ATOM   3515 3HG1 VAL A 229       9.601 -44.826  71.998  1.00  0.82           H  
ATOM   3516 1HG2 VAL A 229       8.184 -42.097  72.534  1.00  0.82           H  
ATOM   3517 2HG2 VAL A 229       7.341 -43.529  71.924  1.00  0.82           H  
ATOM   3518 3HG2 VAL A 229       6.785 -42.708  73.395  1.00  0.82           H  
ATOM   3519  N   ILE A 230       9.366 -47.042  74.369  1.00  0.81           N  
ATOM   3520  CA  ILE A 230      10.406 -47.882  74.959  1.00  0.81           C  
ATOM   3521  C   ILE A 230      11.664 -47.583  74.144  1.00  0.81           C  
ATOM   3522  O   ILE A 230      11.588 -47.625  72.919  1.00  0.81           O  
ATOM   3523  CB  ILE A 230      10.023 -49.366  74.900  1.00  0.81           C  
ATOM   3524  CG1 ILE A 230       8.750 -49.583  75.724  1.00  0.81           C  
ATOM   3525  CG2 ILE A 230      11.152 -50.256  75.399  1.00  0.81           C  
ATOM   3526  CD1 ILE A 230       8.146 -50.943  75.568  1.00  0.81           C  
ATOM   3527  H   ILE A 230       9.061 -47.247  73.426  1.00  0.81           H  
ATOM   3528  HA  ILE A 230      10.538 -47.606  75.999  1.00  0.81           H  
ATOM   3529  HB  ILE A 230       9.799 -49.631  73.869  1.00  0.81           H  
ATOM   3530 1HG1 ILE A 230       8.995 -49.432  76.777  1.00  0.81           H  
ATOM   3531 2HG1 ILE A 230       8.007 -48.846  75.431  1.00  0.81           H  
ATOM   3532 1HG2 ILE A 230      10.851 -51.297  75.328  1.00  0.81           H  
ATOM   3533 2HG2 ILE A 230      12.045 -50.093  74.786  1.00  0.81           H  
ATOM   3534 3HG2 ILE A 230      11.373 -50.022  76.433  1.00  0.81           H  
ATOM   3535 1HD1 ILE A 230       7.253 -51.018  76.188  1.00  0.81           H  
ATOM   3536 2HD1 ILE A 230       7.878 -51.106  74.524  1.00  0.81           H  
ATOM   3537 3HD1 ILE A 230       8.868 -51.696  75.881  1.00  0.81           H  
ATOM   3538  N   PRO A 231      12.801 -47.201  74.749  1.00  0.80           N  
ATOM   3539  CA  PRO A 231      13.983 -46.770  74.030  1.00  0.80           C  
ATOM   3540  C   PRO A 231      14.606 -47.893  73.215  1.00  0.80           C  
ATOM   3541  O   PRO A 231      14.563 -49.064  73.603  1.00  0.80           O  
ATOM   3542  CB  PRO A 231      14.914 -46.297  75.155  1.00  0.80           C  
ATOM   3543  CG  PRO A 231      14.457 -47.058  76.378  1.00  0.80           C  
ATOM   3544  CD  PRO A 231      12.949 -47.236  76.202  1.00  0.80           C  
ATOM   3545  HA  PRO A 231      13.706 -45.935  73.386  1.00  0.80           H  
ATOM   3546 1HB  PRO A 231      15.964 -46.506  74.886  1.00  0.80           H  
ATOM   3547 2HB  PRO A 231      14.835 -45.208  75.271  1.00  0.80           H  
ATOM   3548 1HG  PRO A 231      14.992 -48.020  76.425  1.00  0.80           H  
ATOM   3549 2HG  PRO A 231      14.728 -46.512  77.291  1.00  0.80           H  
ATOM   3550 1HD  PRO A 231      12.681 -48.204  76.604  1.00  0.80           H  
ATOM   3551 2HD  PRO A 231      12.386 -46.422  76.669  1.00  0.80           H  
ATOM   3552  N   ASN A 232      15.202 -47.506  72.089  1.00  0.81           N  
ATOM   3553  CA  ASN A 232      15.895 -48.413  71.177  1.00  0.81           C  
ATOM   3554  C   ASN A 232      17.405 -48.314  71.336  1.00  0.81           C  
ATOM   3555  O   ASN A 232      18.001 -47.278  71.038  1.00  0.81           O  
ATOM   3556  CB  ASN A 232      15.495 -48.135  69.744  1.00  0.81           C  
ATOM   3557  CG  ASN A 232      14.037 -48.422  69.478  1.00  0.81           C  
ATOM   3558  OD1 ASN A 232      13.526 -49.489  69.837  1.00  0.81           O  
ATOM   3559  ND2 ASN A 232      13.361 -47.490  68.849  1.00  0.81           N  
ATOM   3560  H   ASN A 232      15.187 -46.513  71.860  1.00  0.81           H  
ATOM   3561  HA  ASN A 232      15.611 -49.436  71.425  1.00  0.81           H  
ATOM   3562 1HB  ASN A 232      15.684 -47.085  69.521  1.00  0.81           H  
ATOM   3563 2HB  ASN A 232      16.108 -48.733  69.069  1.00  0.81           H  
ATOM   3564 1HD2 ASN A 232      12.391 -47.629  68.646  1.00  0.81           H  
ATOM   3565 2HD2 ASN A 232      13.812 -46.642  68.574  1.00  0.81           H  
ATOM   3566  N   ILE A 233      18.018 -49.387  71.782  1.00  0.84           N  
ATOM   3567  CA  ILE A 233      19.445 -49.398  72.060  1.00  0.84           C  
ATOM   3568  C   ILE A 233      20.193 -49.963  70.850  1.00  0.84           C  
ATOM   3569  O   ILE A 233      19.767 -50.977  70.288  1.00  0.84           O  
ATOM   3570  CB  ILE A 233      19.702 -50.256  73.295  1.00  0.84           C  
ATOM   3571  CG1 ILE A 233      18.901 -49.692  74.458  1.00  0.84           C  
ATOM   3572  CG2 ILE A 233      21.164 -50.220  73.639  1.00  0.84           C  
ATOM   3573  CD1 ILE A 233      18.828 -50.614  75.614  1.00  0.84           C  
ATOM   3574  H   ILE A 233      17.473 -50.217  71.980  1.00  0.84           H  
ATOM   3575  HA  ILE A 233      19.788 -48.380  72.245  1.00  0.84           H  
ATOM   3576  HB  ILE A 233      19.388 -51.283  73.115  1.00  0.84           H  
ATOM   3577 1HG1 ILE A 233      19.348 -48.755  74.791  1.00  0.84           H  
ATOM   3578 2HG1 ILE A 233      17.882 -49.494  74.125  1.00  0.84           H  
ATOM   3579 1HG2 ILE A 233      21.319 -50.824  74.527  1.00  0.84           H  
ATOM   3580 2HG2 ILE A 233      21.754 -50.622  72.818  1.00  0.84           H  
ATOM   3581 3HG2 ILE A 233      21.471 -49.191  73.833  1.00  0.84           H  
ATOM   3582 1HD1 ILE A 233      18.224 -50.154  76.373  1.00  0.84           H  
ATOM   3583 2HD1 ILE A 233      18.365 -51.549  75.305  1.00  0.84           H  
ATOM   3584 3HD1 ILE A 233      19.830 -50.817  75.994  1.00  0.84           H  
ATOM   3585  N   GLY A 234      21.259 -49.291  70.408  1.00  0.88           N  
ATOM   3586  CA  GLY A 234      21.994 -49.798  69.244  1.00  0.88           C  
ATOM   3587  C   GLY A 234      23.208 -48.963  68.822  1.00  0.88           C  
ATOM   3588  O   GLY A 234      23.347 -47.789  69.170  1.00  0.88           O  
ATOM   3589  H   GLY A 234      21.576 -48.463  70.921  1.00  0.88           H  
ATOM   3590 1HA  GLY A 234      22.328 -50.813  69.465  1.00  0.88           H  
ATOM   3591 2HA  GLY A 234      21.306 -49.877  68.404  1.00  0.88           H  
ATOM   3592  N   SER A 235      24.043 -49.551  67.963  1.00  0.94           N  
ATOM   3593  CA  SER A 235      25.314 -48.950  67.537  1.00  0.94           C  
ATOM   3594  C   SER A 235      25.212 -47.784  66.559  1.00  0.94           C  
ATOM   3595  O   SER A 235      25.579 -47.891  65.389  1.00  0.94           O  
ATOM   3596  CB  SER A 235      26.189 -50.016  66.918  1.00  0.94           C  
ATOM   3597  OG  SER A 235      26.508 -51.015  67.850  1.00  0.94           O  
ATOM   3598  H   SER A 235      23.829 -50.490  67.657  1.00  0.94           H  
ATOM   3599  HA  SER A 235      25.815 -48.579  68.435  1.00  0.94           H  
ATOM   3600 1HB  SER A 235      25.673 -50.459  66.068  1.00  0.94           H  
ATOM   3601 2HB  SER A 235      27.104 -49.560  66.543  1.00  0.94           H  
ATOM   3602  HG  SER A 235      26.971 -50.571  68.564  1.00  0.94           H  
ATOM   3603  N   ARG A 236      24.731 -46.668  67.067  1.00  1.00           N  
ATOM   3604  CA  ARG A 236      24.556 -45.448  66.296  1.00  1.00           C  
ATOM   3605  C   ARG A 236      25.905 -44.753  66.039  1.00  1.00           C  
ATOM   3606  O   ARG A 236      26.809 -44.862  66.869  1.00  1.00           O  
ATOM   3607  CB  ARG A 236      23.617 -44.521  67.038  1.00  1.00           C  
ATOM   3608  CG  ARG A 236      22.231 -45.075  67.140  1.00  1.00           C  
ATOM   3609  CD  ARG A 236      21.356 -44.176  67.831  1.00  1.00           C  
ATOM   3610  NE  ARG A 236      20.004 -44.633  67.812  1.00  1.00           N  
ATOM   3611  CZ  ARG A 236      19.470 -45.443  68.720  1.00  1.00           C  
ATOM   3612  NH1 ARG A 236      20.167 -45.877  69.734  1.00  1.00           N  
ATOM   3613  NH2 ARG A 236      18.223 -45.809  68.618  1.00  1.00           N  
ATOM   3614  H   ARG A 236      24.424 -46.709  68.039  1.00  1.00           H  
ATOM   3615  HA  ARG A 236      24.073 -45.732  65.371  1.00  1.00           H  
ATOM   3616 1HB  ARG A 236      23.983 -44.356  68.055  1.00  1.00           H  
ATOM   3617 2HB  ARG A 236      23.569 -43.552  66.543  1.00  1.00           H  
ATOM   3618 1HG  ARG A 236      21.834 -45.248  66.142  1.00  1.00           H  
ATOM   3619 2HG  ARG A 236      22.252 -46.017  67.690  1.00  1.00           H  
ATOM   3620 1HD  ARG A 236      21.669 -44.070  68.873  1.00  1.00           H  
ATOM   3621 2HD  ARG A 236      21.401 -43.247  67.351  1.00  1.00           H  
ATOM   3622  HE  ARG A 236      19.412 -44.326  67.055  1.00  1.00           H  
ATOM   3623 1HH1 ARG A 236      21.133 -45.597  69.848  1.00  1.00           H  
ATOM   3624 2HH1 ARG A 236      19.695 -46.478  70.426  1.00  1.00           H  
ATOM   3625 1HH2 ARG A 236      17.650 -45.489  67.854  1.00  1.00           H  
ATOM   3626 2HH2 ARG A 236      17.849 -46.414  69.358  1.00  1.00           H  
ATOM   3627  N   PRO A 237      26.083 -44.051  64.898  1.00  1.07           N  
ATOM   3628  CA  PRO A 237      27.258 -43.257  64.572  1.00  1.07           C  
ATOM   3629  C   PRO A 237      27.534 -42.225  65.648  1.00  1.07           C  
ATOM   3630  O   PRO A 237      26.602 -41.643  66.204  1.00  1.07           O  
ATOM   3631  CB  PRO A 237      26.851 -42.573  63.262  1.00  1.07           C  
ATOM   3632  CG  PRO A 237      25.843 -43.509  62.642  1.00  1.07           C  
ATOM   3633  CD  PRO A 237      25.071 -44.090  63.809  1.00  1.07           C  
ATOM   3634  HA  PRO A 237      28.120 -43.925  64.431  1.00  1.07           H  
ATOM   3635 1HB  PRO A 237      26.440 -41.575  63.477  1.00  1.07           H  
ATOM   3636 2HB  PRO A 237      27.740 -42.420  62.630  1.00  1.07           H  
ATOM   3637 1HG  PRO A 237      25.198 -42.959  61.937  1.00  1.07           H  
ATOM   3638 2HG  PRO A 237      26.360 -44.284  62.055  1.00  1.07           H  
ATOM   3639 1HD  PRO A 237      24.190 -43.482  64.055  1.00  1.07           H  
ATOM   3640 2HD  PRO A 237      24.820 -45.121  63.521  1.00  1.07           H  
ATOM   3641  N   ARG A 238      28.812 -41.989  65.930  1.00  1.14           N  
ATOM   3642  CA  ARG A 238      29.185 -41.006  66.940  1.00  1.14           C  
ATOM   3643  C   ARG A 238      29.122 -39.592  66.349  1.00  1.14           C  
ATOM   3644  O   ARG A 238      29.772 -39.310  65.340  1.00  1.14           O  
ATOM   3645  CB  ARG A 238      30.582 -41.307  67.464  1.00  1.14           C  
ATOM   3646  CG  ARG A 238      31.028 -40.464  68.625  1.00  1.14           C  
ATOM   3647  CD  ARG A 238      32.430 -40.791  69.051  1.00  1.14           C  
ATOM   3648  NE  ARG A 238      32.562 -42.139  69.555  1.00  1.14           N  
ATOM   3649  CZ  ARG A 238      32.304 -42.535  70.823  1.00  1.14           C  
ATOM   3650  NH1 ARG A 238      31.903 -41.684  71.752  1.00  1.14           N  
ATOM   3651  NH2 ARG A 238      32.468 -43.808  71.145  1.00  1.14           N  
ATOM   3652  H   ARG A 238      29.535 -42.498  65.444  1.00  1.14           H  
ATOM   3653  HA  ARG A 238      28.482 -41.077  67.761  1.00  1.14           H  
ATOM   3654 1HB  ARG A 238      30.625 -42.347  67.785  1.00  1.14           H  
ATOM   3655 2HB  ARG A 238      31.307 -41.180  66.661  1.00  1.14           H  
ATOM   3656 1HG  ARG A 238      30.976 -39.419  68.334  1.00  1.14           H  
ATOM   3657 2HG  ARG A 238      30.365 -40.639  69.471  1.00  1.14           H  
ATOM   3658 1HD  ARG A 238      33.105 -40.673  68.205  1.00  1.14           H  
ATOM   3659 2HD  ARG A 238      32.733 -40.118  69.846  1.00  1.14           H  
ATOM   3660  HE  ARG A 238      32.870 -42.849  68.903  1.00  1.14           H  
ATOM   3661 1HH1 ARG A 238      31.751 -40.680  71.555  1.00  1.14           H  
ATOM   3662 2HH1 ARG A 238      31.735 -42.017  72.688  1.00  1.14           H  
ATOM   3663 1HH2 ARG A 238      32.778 -44.469  70.447  1.00  1.14           H  
ATOM   3664 2HH2 ARG A 238      32.284 -44.117  72.087  1.00  1.14           H  
ATOM   3665  N   ILE A 239      28.326 -38.720  66.967  1.00  1.19           N  
ATOM   3666  CA  ILE A 239      28.124 -37.349  66.480  1.00  1.19           C  
ATOM   3667  C   ILE A 239      28.500 -36.325  67.540  1.00  1.19           C  
ATOM   3668  O   ILE A 239      27.995 -36.380  68.649  1.00  1.19           O  
ATOM   3669  CB  ILE A 239      26.659 -37.176  66.067  1.00  1.19           C  
ATOM   3670  CG1 ILE A 239      26.328 -38.164  64.938  1.00  1.19           C  
ATOM   3671  CG2 ILE A 239      26.359 -35.749  65.664  1.00  1.19           C  
ATOM   3672  CD1 ILE A 239      24.886 -38.243  64.624  1.00  1.19           C  
ATOM   3673  H   ILE A 239      27.822 -39.038  67.797  1.00  1.19           H  
ATOM   3674  HA  ILE A 239      28.754 -37.191  65.607  1.00  1.19           H  
ATOM   3675  HB  ILE A 239      26.040 -37.441  66.909  1.00  1.19           H  
ATOM   3676 1HG1 ILE A 239      26.869 -37.866  64.041  1.00  1.19           H  
ATOM   3677 2HG1 ILE A 239      26.646 -39.162  65.221  1.00  1.19           H  
ATOM   3678 1HG2 ILE A 239      25.306 -35.659  65.396  1.00  1.19           H  
ATOM   3679 2HG2 ILE A 239      26.571 -35.091  66.495  1.00  1.19           H  
ATOM   3680 3HG2 ILE A 239      26.975 -35.472  64.811  1.00  1.19           H  
ATOM   3681 1HD1 ILE A 239      24.733 -38.961  63.819  1.00  1.19           H  
ATOM   3682 2HD1 ILE A 239      24.345 -38.570  65.511  1.00  1.19           H  
ATOM   3683 3HD1 ILE A 239      24.525 -37.264  64.315  1.00  1.19           H  
ATOM   3684  N   ARG A 240      29.420 -35.408  67.237  1.00  1.20           N  
ATOM   3685  CA  ARG A 240      29.887 -34.441  68.253  1.00  1.20           C  
ATOM   3686  C   ARG A 240      30.340 -35.182  69.512  1.00  1.20           C  
ATOM   3687  O   ARG A 240      30.046 -34.773  70.635  1.00  1.20           O  
ATOM   3688  CB  ARG A 240      28.813 -33.434  68.650  1.00  1.20           C  
ATOM   3689  CG  ARG A 240      28.283 -32.557  67.552  1.00  1.20           C  
ATOM   3690  CD  ARG A 240      27.338 -31.556  68.091  1.00  1.20           C  
ATOM   3691  NE  ARG A 240      28.005 -30.528  68.882  1.00  1.20           N  
ATOM   3692  CZ  ARG A 240      28.621 -29.460  68.377  1.00  1.20           C  
ATOM   3693  NH1 ARG A 240      28.678 -29.254  67.077  1.00  1.20           N  
ATOM   3694  NH2 ARG A 240      29.168 -28.624  69.218  1.00  1.20           N  
ATOM   3695  H   ARG A 240      29.806 -35.381  66.304  1.00  1.20           H  
ATOM   3696  HA  ARG A 240      30.743 -33.896  67.851  1.00  1.20           H  
ATOM   3697 1HB  ARG A 240      27.962 -33.943  69.098  1.00  1.20           H  
ATOM   3698 2HB  ARG A 240      29.221 -32.773  69.416  1.00  1.20           H  
ATOM   3699 1HG  ARG A 240      29.106 -32.024  67.078  1.00  1.20           H  
ATOM   3700 2HG  ARG A 240      27.766 -33.151  66.812  1.00  1.20           H  
ATOM   3701 1HD  ARG A 240      26.786 -31.077  67.283  1.00  1.20           H  
ATOM   3702 2HD  ARG A 240      26.649 -32.073  68.748  1.00  1.20           H  
ATOM   3703  HE  ARG A 240      28.007 -30.592  69.910  1.00  1.20           H  
ATOM   3704 1HH1 ARG A 240      28.249 -29.913  66.444  1.00  1.20           H  
ATOM   3705 2HH1 ARG A 240      29.151 -28.438  66.717  1.00  1.20           H  
ATOM   3706 1HH2 ARG A 240      29.080 -28.842  70.223  1.00  1.20           H  
ATOM   3707 2HH2 ARG A 240      29.647 -27.800  68.892  1.00  1.20           H  
ATOM   3708  N   ASP A 241      31.043 -36.290  69.286  1.00  1.19           N  
ATOM   3709  CA  ASP A 241      31.563 -37.220  70.287  1.00  1.19           C  
ATOM   3710  C   ASP A 241      30.487 -38.046  71.034  1.00  1.19           C  
ATOM   3711  O   ASP A 241      30.838 -38.838  71.914  1.00  1.19           O  
ATOM   3712  CB  ASP A 241      32.430 -36.483  71.318  1.00  1.19           C  
ATOM   3713  CG  ASP A 241      33.656 -35.826  70.686  1.00  1.19           C  
ATOM   3714  OD1 ASP A 241      34.281 -36.455  69.862  1.00  1.19           O  
ATOM   3715  OD2 ASP A 241      33.945 -34.701  71.018  1.00  1.19           O  
ATOM   3716  H   ASP A 241      31.225 -36.508  68.318  1.00  1.19           H  
ATOM   3717  HA  ASP A 241      32.219 -37.908  69.768  1.00  1.19           H  
ATOM   3718 1HB  ASP A 241      31.851 -35.740  71.859  1.00  1.19           H  
ATOM   3719 2HB  ASP A 241      32.781 -37.201  72.057  1.00  1.19           H  
ATOM   3720  N   ILE A 242      29.213 -37.940  70.626  1.00  1.14           N  
ATOM   3721  CA  ILE A 242      28.099 -38.663  71.244  1.00  1.14           C  
ATOM   3722  C   ILE A 242      27.641 -39.948  70.520  1.00  1.14           C  
ATOM   3723  O   ILE A 242      27.187 -39.873  69.378  1.00  1.14           O  
ATOM   3724  CB  ILE A 242      26.878 -37.739  71.301  1.00  1.14           C  
ATOM   3725  CG1 ILE A 242      27.243 -36.489  72.018  1.00  1.14           C  
ATOM   3726  CG2 ILE A 242      25.744 -38.416  71.897  1.00  1.14           C  
ATOM   3727  CD1 ILE A 242      27.746 -36.745  73.391  1.00  1.14           C  
ATOM   3728  H   ILE A 242      28.977 -37.281  69.892  1.00  1.14           H  
ATOM   3729  HA  ILE A 242      28.393 -38.873  72.260  1.00  1.14           H  
ATOM   3730  HB  ILE A 242      26.598 -37.460  70.292  1.00  1.14           H  
ATOM   3731 1HG1 ILE A 242      28.018 -35.986  71.450  1.00  1.14           H  
ATOM   3732 2HG1 ILE A 242      26.377 -35.830  72.073  1.00  1.14           H  
ATOM   3733 1HG2 ILE A 242      24.917 -37.757  71.869  1.00  1.14           H  
ATOM   3734 2HG2 ILE A 242      25.514 -39.278  71.322  1.00  1.14           H  
ATOM   3735 3HG2 ILE A 242      25.967 -38.707  72.920  1.00  1.14           H  
ATOM   3736 1HD1 ILE A 242      28.020 -35.815  73.840  1.00  1.14           H  
ATOM   3737 2HD1 ILE A 242      26.971 -37.234  73.980  1.00  1.14           H  
ATOM   3738 3HD1 ILE A 242      28.624 -37.386  73.341  1.00  1.14           H  
ATOM   3739  N   PRO A 243      27.768 -41.147  71.131  1.00  1.08           N  
ATOM   3740  CA  PRO A 243      27.339 -42.441  70.599  1.00  1.08           C  
ATOM   3741  C   PRO A 243      25.888 -42.742  70.971  1.00  1.08           C  
ATOM   3742  O   PRO A 243      25.596 -43.811  71.511  1.00  1.08           O  
ATOM   3743  CB  PRO A 243      28.268 -43.395  71.326  1.00  1.08           C  
ATOM   3744  CG  PRO A 243      28.430 -42.754  72.695  1.00  1.08           C  
ATOM   3745  CD  PRO A 243      28.420 -41.247  72.445  1.00  1.08           C  
ATOM   3746  HA  PRO A 243      27.487 -42.471  69.510  1.00  1.08           H  
ATOM   3747 1HB  PRO A 243      27.815 -44.397  71.373  1.00  1.08           H  
ATOM   3748 2HB  PRO A 243      29.212 -43.492  70.771  1.00  1.08           H  
ATOM   3749 1HG  PRO A 243      27.610 -43.077  73.360  1.00  1.08           H  
ATOM   3750 2HG  PRO A 243      29.363 -43.100  73.164  1.00  1.08           H  
ATOM   3751 1HD  PRO A 243      27.805 -40.768  73.224  1.00  1.08           H  
ATOM   3752 2HD  PRO A 243      29.434 -40.857  72.416  1.00  1.08           H  
ATOM   3753  N   SER A 244      25.001 -41.788  70.756  1.00  1.00           N  
ATOM   3754  CA  SER A 244      23.597 -41.920  71.148  1.00  1.00           C  
ATOM   3755  C   SER A 244      22.740 -40.862  70.480  1.00  1.00           C  
ATOM   3756  O   SER A 244      23.263 -39.879  69.957  1.00  1.00           O  
ATOM   3757  CB  SER A 244      23.472 -41.840  72.665  1.00  1.00           C  
ATOM   3758  OG  SER A 244      23.878 -40.583  73.145  1.00  1.00           O  
ATOM   3759  H   SER A 244      25.300 -40.944  70.281  1.00  1.00           H  
ATOM   3760  HA  SER A 244      23.237 -42.900  70.827  1.00  1.00           H  
ATOM   3761 1HB  SER A 244      22.434 -42.018  72.946  1.00  1.00           H  
ATOM   3762 2HB  SER A 244      24.071 -42.619  73.128  1.00  1.00           H  
ATOM   3763  HG  SER A 244      23.119 -40.018  73.048  1.00  1.00           H  
ATOM   3764  N   ARG A 245      21.422 -41.060  70.496  1.00  0.93           N  
ATOM   3765  CA  ARG A 245      20.485 -40.051  69.982  1.00  0.93           C  
ATOM   3766  C   ARG A 245      19.301 -39.858  70.923  1.00  0.93           C  
ATOM   3767  O   ARG A 245      18.982 -40.742  71.721  1.00  0.93           O  
ATOM   3768  CB  ARG A 245      19.986 -40.408  68.578  1.00  0.93           C  
ATOM   3769  CG  ARG A 245      21.093 -40.449  67.476  1.00  0.93           C  
ATOM   3770  CD  ARG A 245      20.580 -40.916  66.129  1.00  0.93           C  
ATOM   3771  NE  ARG A 245      19.835 -39.926  65.387  1.00  0.93           N  
ATOM   3772  CZ  ARG A 245      20.380 -39.048  64.517  1.00  0.93           C  
ATOM   3773  NH1 ARG A 245      21.672 -39.048  64.300  1.00  0.93           N  
ATOM   3774  NH2 ARG A 245      19.612 -38.202  63.865  1.00  0.93           N  
ATOM   3775  H   ARG A 245      21.057 -41.921  70.914  1.00  0.93           H  
ATOM   3776  HA  ARG A 245      21.008 -39.096  69.911  1.00  0.93           H  
ATOM   3777 1HB  ARG A 245      19.502 -41.384  68.604  1.00  0.93           H  
ATOM   3778 2HB  ARG A 245      19.231 -39.677  68.262  1.00  0.93           H  
ATOM   3779 1HG  ARG A 245      21.474 -39.448  67.347  1.00  0.93           H  
ATOM   3780 2HG  ARG A 245      21.912 -41.087  67.778  1.00  0.93           H  
ATOM   3781 1HD  ARG A 245      21.424 -41.233  65.516  1.00  0.93           H  
ATOM   3782 2HD  ARG A 245      19.915 -41.761  66.284  1.00  0.93           H  
ATOM   3783  HE  ARG A 245      18.809 -39.887  65.530  1.00  0.93           H  
ATOM   3784 1HH1 ARG A 245      22.258 -39.714  64.791  1.00  0.93           H  
ATOM   3785 2HH1 ARG A 245      22.055 -38.398  63.626  1.00  0.93           H  
ATOM   3786 1HH2 ARG A 245      18.585 -38.237  64.015  1.00  0.93           H  
ATOM   3787 2HH2 ARG A 245      20.004 -37.555  63.208  1.00  0.93           H  
ATOM   3788  N   ILE A 246      18.659 -38.704  70.827  1.00  0.88           N  
ATOM   3789  CA  ILE A 246      17.426 -38.440  71.567  1.00  0.88           C  
ATOM   3790  C   ILE A 246      16.241 -38.197  70.650  1.00  0.88           C  
ATOM   3791  O   ILE A 246      16.344 -37.430  69.696  1.00  0.88           O  
ATOM   3792  CB  ILE A 246      17.588 -37.233  72.494  1.00  0.88           C  
ATOM   3793  CG1 ILE A 246      18.584 -37.511  73.596  1.00  0.88           C  
ATOM   3794  CG2 ILE A 246      16.221 -36.849  73.046  1.00  0.88           C  
ATOM   3795  CD1 ILE A 246      19.076 -36.245  74.282  1.00  0.88           C  
ATOM   3796  H   ILE A 246      19.024 -37.981  70.196  1.00  0.88           H  
ATOM   3797  HA  ILE A 246      17.194 -39.309  72.181  1.00  0.88           H  
ATOM   3798  HB  ILE A 246      18.005 -36.423  71.927  1.00  0.88           H  
ATOM   3799 1HG1 ILE A 246      18.093 -38.118  74.345  1.00  0.88           H  
ATOM   3800 2HG1 ILE A 246      19.407 -38.075  73.215  1.00  0.88           H  
ATOM   3801 1HG2 ILE A 246      16.313 -35.988  73.687  1.00  0.88           H  
ATOM   3802 2HG2 ILE A 246      15.553 -36.608  72.234  1.00  0.88           H  
ATOM   3803 3HG2 ILE A 246      15.811 -37.683  73.606  1.00  0.88           H  
ATOM   3804 1HD1 ILE A 246      19.762 -36.500  75.090  1.00  0.88           H  
ATOM   3805 2HD1 ILE A 246      19.581 -35.608  73.573  1.00  0.88           H  
ATOM   3806 3HD1 ILE A 246      18.257 -35.712  74.664  1.00  0.88           H  
ATOM   3807  N   SER A 247      15.127 -38.858  70.917  1.00  0.84           N  
ATOM   3808  CA  SER A 247      13.958 -38.582  70.105  1.00  0.84           C  
ATOM   3809  C   SER A 247      13.091 -37.600  70.854  1.00  0.84           C  
ATOM   3810  O   SER A 247      12.933 -37.717  72.071  1.00  0.84           O  
ATOM   3811  CB  SER A 247      13.218 -39.858  69.810  1.00  0.84           C  
ATOM   3812  OG  SER A 247      12.841 -40.478  70.987  1.00  0.84           O  
ATOM   3813  H   SER A 247      15.090 -39.503  71.710  1.00  0.84           H  
ATOM   3814  HA  SER A 247      14.261 -38.126  69.164  1.00  0.84           H  
ATOM   3815 1HB  SER A 247      12.335 -39.641  69.204  1.00  0.84           H  
ATOM   3816 2HB  SER A 247      13.862 -40.518  69.231  1.00  0.84           H  
ATOM   3817  HG  SER A 247      13.622 -40.415  71.566  1.00  0.84           H  
ATOM   3818  N   ILE A 248      12.518 -36.655  70.129  1.00  0.82           N  
ATOM   3819  CA  ILE A 248      11.662 -35.649  70.732  1.00  0.82           C  
ATOM   3820  C   ILE A 248      10.230 -35.752  70.259  1.00  0.82           C  
ATOM   3821  O   ILE A 248       9.953 -35.902  69.069  1.00  0.82           O  
ATOM   3822  CB  ILE A 248      12.167 -34.223  70.488  1.00  0.82           C  
ATOM   3823  CG1 ILE A 248      13.574 -34.036  70.963  1.00  0.82           C  
ATOM   3824  CG2 ILE A 248      11.306 -33.310  71.329  1.00  0.82           C  
ATOM   3825  CD1 ILE A 248      13.711 -34.176  72.457  1.00  0.82           C  
ATOM   3826  H   ILE A 248      12.700 -36.629  69.126  1.00  0.82           H  
ATOM   3827  HA  ILE A 248      11.655 -35.805  71.807  1.00  0.82           H  
ATOM   3828  HB  ILE A 248      12.125 -33.974  69.439  1.00  0.82           H  
ATOM   3829 1HG1 ILE A 248      14.193 -34.777  70.476  1.00  0.82           H  
ATOM   3830 2HG1 ILE A 248      13.924 -33.055  70.672  1.00  0.82           H  
ATOM   3831 1HG2 ILE A 248      11.614 -32.330  71.222  1.00  0.82           H  
ATOM   3832 2HG2 ILE A 248      10.279 -33.365  71.048  1.00  0.82           H  
ATOM   3833 3HG2 ILE A 248      11.400 -33.598  72.371  1.00  0.82           H  
ATOM   3834 1HD1 ILE A 248      14.735 -34.045  72.761  1.00  0.82           H  
ATOM   3835 2HD1 ILE A 248      13.095 -33.427  72.956  1.00  0.82           H  
ATOM   3836 3HD1 ILE A 248      13.381 -35.153  72.727  1.00  0.82           H  
ATOM   3837  N   TYR A 249       9.327 -35.678  71.207  1.00  0.80           N  
ATOM   3838  CA  TYR A 249       7.921 -35.740  70.957  1.00  0.80           C  
ATOM   3839  C   TYR A 249       7.262 -34.446  71.428  1.00  0.80           C  
ATOM   3840  O   TYR A 249       7.671 -33.830  72.416  1.00  0.80           O  
ATOM   3841  CB  TYR A 249       7.375 -36.937  71.693  1.00  0.80           C  
ATOM   3842  CG  TYR A 249       7.963 -38.229  71.228  1.00  0.80           C  
ATOM   3843  CD1 TYR A 249       9.134 -38.698  71.798  1.00  0.80           C  
ATOM   3844  CD2 TYR A 249       7.357 -38.938  70.229  1.00  0.80           C  
ATOM   3845  CE1 TYR A 249       9.677 -39.875  71.358  1.00  0.80           C  
ATOM   3846  CE2 TYR A 249       7.904 -40.120  69.790  1.00  0.80           C  
ATOM   3847  CZ  TYR A 249       9.057 -40.589  70.349  1.00  0.80           C  
ATOM   3848  OH  TYR A 249       9.603 -41.774  69.903  1.00  0.80           O  
ATOM   3849  H   TYR A 249       9.641 -35.562  72.162  1.00  0.80           H  
ATOM   3850  HA  TYR A 249       7.745 -35.847  69.887  1.00  0.80           H  
ATOM   3851 1HB  TYR A 249       7.645 -36.816  72.717  1.00  0.80           H  
ATOM   3852 2HB  TYR A 249       6.289 -36.984  71.615  1.00  0.80           H  
ATOM   3853  HD1 TYR A 249       9.624 -38.130  72.596  1.00  0.80           H  
ATOM   3854  HD2 TYR A 249       6.437 -38.562  69.781  1.00  0.80           H  
ATOM   3855  HE1 TYR A 249      10.588 -40.245  71.797  1.00  0.80           H  
ATOM   3856  HE2 TYR A 249       7.417 -40.682  68.992  1.00  0.80           H  
ATOM   3857  HH  TYR A 249      10.213 -42.114  70.561  1.00  0.80           H  
ATOM   3858  N   TRP A 250       6.226 -34.042  70.713  1.00  0.79           N  
ATOM   3859  CA  TRP A 250       5.464 -32.850  71.061  1.00  0.79           C  
ATOM   3860  C   TRP A 250       4.014 -33.172  71.370  1.00  0.79           C  
ATOM   3861  O   TRP A 250       3.359 -33.914  70.632  1.00  0.79           O  
ATOM   3862  CB  TRP A 250       5.532 -31.836  69.916  1.00  0.79           C  
ATOM   3863  CG  TRP A 250       6.820 -30.994  69.798  1.00  0.79           C  
ATOM   3864  CD1 TRP A 250       6.938 -29.712  70.179  1.00  0.79           C  
ATOM   3865  CD2 TRP A 250       8.110 -31.354  69.312  1.00  0.79           C  
ATOM   3866  NE1 TRP A 250       8.186 -29.241  69.930  1.00  0.79           N  
ATOM   3867  CE2 TRP A 250       8.920 -30.206  69.418  1.00  0.79           C  
ATOM   3868  CE3 TRP A 250       8.643 -32.496  68.812  1.00  0.79           C  
ATOM   3869  CZ2 TRP A 250      10.222 -30.193  69.026  1.00  0.79           C  
ATOM   3870  CZ3 TRP A 250       9.943 -32.476  68.435  1.00  0.79           C  
ATOM   3871  CH2 TRP A 250      10.718 -31.354  68.531  1.00  0.79           C  
ATOM   3872  H   TRP A 250       5.942 -34.585  69.908  1.00  0.79           H  
ATOM   3873  HA  TRP A 250       5.908 -32.401  71.948  1.00  0.79           H  
ATOM   3874 1HB  TRP A 250       5.408 -32.364  68.973  1.00  0.79           H  
ATOM   3875 2HB  TRP A 250       4.696 -31.172  70.004  1.00  0.79           H  
ATOM   3876  HD1 TRP A 250       6.179 -29.138  70.609  1.00  0.79           H  
ATOM   3877  HE1 TRP A 250       8.503 -28.306  70.139  1.00  0.79           H  
ATOM   3878  HE3 TRP A 250       8.050 -33.402  68.718  1.00  0.79           H  
ATOM   3879  HZ2 TRP A 250      10.850 -29.302  69.105  1.00  0.79           H  
ATOM   3880  HZ3 TRP A 250      10.348 -33.401  68.062  1.00  0.79           H  
ATOM   3881  HH2 TRP A 250      11.752 -31.393  68.215  1.00  0.79           H  
ATOM   3882  N   THR A 251       3.513 -32.596  72.456  1.00  0.78           N  
ATOM   3883  CA  THR A 251       2.126 -32.799  72.851  1.00  0.78           C  
ATOM   3884  C   THR A 251       1.401 -31.471  73.027  1.00  0.78           C  
ATOM   3885  O   THR A 251       1.890 -30.556  73.699  1.00  0.78           O  
ATOM   3886  CB  THR A 251       2.035 -33.672  74.129  1.00  0.78           C  
ATOM   3887  OG1 THR A 251       2.626 -34.978  73.863  1.00  0.78           O  
ATOM   3888  CG2 THR A 251       0.584 -33.850  74.554  1.00  0.78           C  
ATOM   3889  H   THR A 251       4.125 -32.002  73.016  1.00  0.78           H  
ATOM   3890  HA  THR A 251       1.615 -33.341  72.055  1.00  0.78           H  
ATOM   3891  HB  THR A 251       2.587 -33.195  74.942  1.00  0.78           H  
ATOM   3892  HG1 THR A 251       2.237 -35.345  73.054  1.00  0.78           H  
ATOM   3893 1HG2 THR A 251       0.547 -34.474  75.434  1.00  0.78           H  
ATOM   3894 2HG2 THR A 251       0.137 -32.881  74.774  1.00  0.78           H  
ATOM   3895 3HG2 THR A 251       0.022 -34.331  73.753  1.00  0.78           H  
ATOM   3896  N   ILE A 252       0.225 -31.368  72.411  1.00  0.76           N  
ATOM   3897  CA  ILE A 252      -0.573 -30.152  72.496  1.00  0.76           C  
ATOM   3898  C   ILE A 252      -1.710 -30.371  73.469  1.00  0.76           C  
ATOM   3899  O   ILE A 252      -2.463 -31.341  73.359  1.00  0.76           O  
ATOM   3900  CB  ILE A 252      -1.129 -29.712  71.135  1.00  0.76           C  
ATOM   3901  CG1 ILE A 252      -0.008 -29.438  70.204  1.00  0.76           C  
ATOM   3902  CG2 ILE A 252      -1.939 -28.422  71.317  1.00  0.76           C  
ATOM   3903  CD1 ILE A 252       0.592 -30.684  69.552  1.00  0.76           C  
ATOM   3904  H   ILE A 252      -0.119 -32.151  71.873  1.00  0.76           H  
ATOM   3905  HA  ILE A 252       0.051 -29.348  72.875  1.00  0.76           H  
ATOM   3906  HB  ILE A 252      -1.753 -30.496  70.710  1.00  0.76           H  
ATOM   3907 1HG1 ILE A 252      -0.364 -28.773  69.423  1.00  0.76           H  
ATOM   3908 2HG1 ILE A 252       0.746 -28.930  70.765  1.00  0.76           H  
ATOM   3909 1HG2 ILE A 252      -2.323 -28.091  70.355  1.00  0.76           H  
ATOM   3910 2HG2 ILE A 252      -2.773 -28.598  71.996  1.00  0.76           H  
ATOM   3911 3HG2 ILE A 252      -1.289 -27.648  71.736  1.00  0.76           H  
ATOM   3912 1HD1 ILE A 252       1.409 -30.401  68.898  1.00  0.76           H  
ATOM   3913 2HD1 ILE A 252       0.969 -31.360  70.298  1.00  0.76           H  
ATOM   3914 3HD1 ILE A 252      -0.175 -31.190  68.970  1.00  0.76           H  
ATOM   3915  N   VAL A 253      -1.791 -29.485  74.442  1.00  0.74           N  
ATOM   3916  CA  VAL A 253      -2.750 -29.576  75.515  1.00  0.74           C  
ATOM   3917  C   VAL A 253      -3.730 -28.397  75.413  1.00  0.74           C  
ATOM   3918  O   VAL A 253      -3.322 -27.236  75.377  1.00  0.74           O  
ATOM   3919  CB  VAL A 253      -1.957 -29.515  76.821  1.00  0.74           C  
ATOM   3920  CG1 VAL A 253      -2.850 -29.638  78.020  1.00  0.74           C  
ATOM   3921  CG2 VAL A 253      -0.872 -30.558  76.793  1.00  0.74           C  
ATOM   3922  H   VAL A 253      -1.123 -28.718  74.446  1.00  0.74           H  
ATOM   3923  HA  VAL A 253      -3.296 -30.517  75.443  1.00  0.74           H  
ATOM   3924  HB  VAL A 253      -1.490 -28.535  76.884  1.00  0.74           H  
ATOM   3925 1HG1 VAL A 253      -2.259 -29.553  78.936  1.00  0.74           H  
ATOM   3926 2HG1 VAL A 253      -3.599 -28.850  77.993  1.00  0.74           H  
ATOM   3927 3HG1 VAL A 253      -3.339 -30.611  77.999  1.00  0.74           H  
ATOM   3928 1HG2 VAL A 253      -0.296 -30.461  77.684  1.00  0.74           H  
ATOM   3929 2HG2 VAL A 253      -1.309 -31.540  76.737  1.00  0.74           H  
ATOM   3930 3HG2 VAL A 253      -0.222 -30.401  75.932  1.00  0.74           H  
ATOM   3931  N   LYS A 254      -5.021 -28.684  75.349  1.00  0.72           N  
ATOM   3932  CA  LYS A 254      -6.036 -27.632  75.200  1.00  0.72           C  
ATOM   3933  C   LYS A 254      -6.401 -27.072  76.582  1.00  0.72           C  
ATOM   3934  O   LYS A 254      -6.185 -27.770  77.570  1.00  0.72           O  
ATOM   3935  CB  LYS A 254      -7.272 -28.212  74.513  1.00  0.72           C  
ATOM   3936  CG  LYS A 254      -7.007 -28.834  73.147  1.00  0.72           C  
ATOM   3937  CD  LYS A 254      -6.580 -27.787  72.169  1.00  0.72           C  
ATOM   3938  CE  LYS A 254      -6.412 -28.324  70.754  1.00  0.72           C  
ATOM   3939  NZ  LYS A 254      -6.133 -27.217  69.782  1.00  0.72           N  
ATOM   3940  H   LYS A 254      -5.310 -29.655  75.392  1.00  0.72           H  
ATOM   3941  HA  LYS A 254      -5.619 -26.847  74.572  1.00  0.72           H  
ATOM   3942 1HB  LYS A 254      -7.706 -28.974  75.152  1.00  0.72           H  
ATOM   3943 2HB  LYS A 254      -8.023 -27.443  74.380  1.00  0.72           H  
ATOM   3944 1HG  LYS A 254      -6.225 -29.588  73.231  1.00  0.72           H  
ATOM   3945 2HG  LYS A 254      -7.914 -29.310  72.779  1.00  0.72           H  
ATOM   3946 1HD  LYS A 254      -7.291 -26.957  72.163  1.00  0.72           H  
ATOM   3947 2HD  LYS A 254      -5.619 -27.400  72.499  1.00  0.72           H  
ATOM   3948 1HE  LYS A 254      -5.573 -29.020  70.737  1.00  0.72           H  
ATOM   3949 2HE  LYS A 254      -7.315 -28.850  70.448  1.00  0.72           H  
ATOM   3950 1HZ  LYS A 254      -6.010 -27.579  68.860  1.00  0.72           H  
ATOM   3951 2HZ  LYS A 254      -6.895 -26.562  69.790  1.00  0.72           H  
ATOM   3952 3HZ  LYS A 254      -5.288 -26.702  70.060  1.00  0.72           H  
ATOM   3953  N   PRO A 255      -6.914 -25.839  76.711  1.00  0.70           N  
ATOM   3954  CA  PRO A 255      -7.365 -25.279  77.975  1.00  0.70           C  
ATOM   3955  C   PRO A 255      -8.332 -26.226  78.653  1.00  0.70           C  
ATOM   3956  O   PRO A 255      -9.258 -26.738  78.020  1.00  0.70           O  
ATOM   3957  CB  PRO A 255      -8.056 -23.990  77.516  1.00  0.70           C  
ATOM   3958  CG  PRO A 255      -7.302 -23.602  76.267  1.00  0.70           C  
ATOM   3959  CD  PRO A 255      -7.006 -24.909  75.566  1.00  0.70           C  
ATOM   3960  HA  PRO A 255      -6.518 -25.051  78.627  1.00  0.70           H  
ATOM   3961 1HB  PRO A 255      -9.121 -24.178  77.338  1.00  0.70           H  
ATOM   3962 2HB  PRO A 255      -7.992 -23.233  78.305  1.00  0.70           H  
ATOM   3963 1HG  PRO A 255      -7.886 -22.899  75.654  1.00  0.70           H  
ATOM   3964 2HG  PRO A 255      -6.382 -23.078  76.562  1.00  0.70           H  
ATOM   3965 1HD  PRO A 255      -7.810 -25.182  74.880  1.00  0.70           H  
ATOM   3966 2HD  PRO A 255      -6.047 -24.793  75.058  1.00  0.70           H  
ATOM   3967  N   GLY A 256      -8.130 -26.452  79.950  1.00  0.68           N  
ATOM   3968  CA  GLY A 256      -8.974 -27.353  80.730  1.00  0.68           C  
ATOM   3969  C   GLY A 256      -8.446 -28.796  80.749  1.00  0.68           C  
ATOM   3970  O   GLY A 256      -8.953 -29.644  81.503  1.00  0.68           O  
ATOM   3971  H   GLY A 256      -7.342 -25.993  80.422  1.00  0.68           H  
ATOM   3972 1HA  GLY A 256      -9.043 -26.978  81.751  1.00  0.68           H  
ATOM   3973 2HA  GLY A 256      -9.983 -27.342  80.322  1.00  0.68           H  
ATOM   3974  N   ASP A 257      -7.449 -29.076  79.909  1.00  0.67           N  
ATOM   3975  CA  ASP A 257      -6.829 -30.389  79.824  1.00  0.67           C  
ATOM   3976  C   ASP A 257      -5.629 -30.418  80.764  1.00  0.67           C  
ATOM   3977  O   ASP A 257      -5.304 -29.385  81.356  1.00  0.67           O  
ATOM   3978  CB  ASP A 257      -6.468 -30.671  78.359  1.00  0.67           C  
ATOM   3979  CG  ASP A 257      -6.284 -32.155  77.967  1.00  0.67           C  
ATOM   3980  OD1 ASP A 257      -6.037 -32.971  78.830  1.00  0.67           O  
ATOM   3981  OD2 ASP A 257      -6.481 -32.488  76.805  1.00  0.67           O  
ATOM   3982  H   ASP A 257      -7.096 -28.352  79.281  1.00  0.67           H  
ATOM   3983  HA  ASP A 257      -7.538 -31.139  80.154  1.00  0.67           H  
ATOM   3984 1HB  ASP A 257      -7.242 -30.241  77.726  1.00  0.67           H  
ATOM   3985 2HB  ASP A 257      -5.574 -30.142  78.122  1.00  0.67           H  
ATOM   3986  N   ILE A 258      -5.069 -31.615  80.980  1.00  0.66           N  
ATOM   3987  CA  ILE A 258      -3.912 -31.826  81.862  1.00  0.66           C  
ATOM   3988  C   ILE A 258      -2.850 -32.722  81.251  1.00  0.66           C  
ATOM   3989  O   ILE A 258      -3.155 -33.842  80.850  1.00  0.66           O  
ATOM   3990  CB  ILE A 258      -4.329 -32.484  83.209  1.00  0.66           C  
ATOM   3991  CG1 ILE A 258      -5.378 -31.626  83.953  1.00  0.66           C  
ATOM   3992  CG2 ILE A 258      -3.077 -32.683  84.109  1.00  0.66           C  
ATOM   3993  CD1 ILE A 258      -5.945 -32.296  85.164  1.00  0.66           C  
ATOM   3994  H   ILE A 258      -5.437 -32.389  80.426  1.00  0.66           H  
ATOM   3995  HA  ILE A 258      -3.442 -30.872  82.041  1.00  0.66           H  
ATOM   3996  HB  ILE A 258      -4.783 -33.453  83.008  1.00  0.66           H  
ATOM   3997 1HG1 ILE A 258      -4.931 -30.703  84.265  1.00  0.66           H  
ATOM   3998 2HG1 ILE A 258      -6.204 -31.405  83.286  1.00  0.66           H  
ATOM   3999 1HG2 ILE A 258      -3.378 -33.156  85.039  1.00  0.66           H  
ATOM   4000 2HG2 ILE A 258      -2.352 -33.317  83.607  1.00  0.66           H  
ATOM   4001 3HG2 ILE A 258      -2.623 -31.723  84.324  1.00  0.66           H  
ATOM   4002 1HD1 ILE A 258      -6.673 -31.635  85.634  1.00  0.66           H  
ATOM   4003 2HD1 ILE A 258      -6.432 -33.228  84.874  1.00  0.66           H  
ATOM   4004 3HD1 ILE A 258      -5.142 -32.509  85.867  1.00  0.66           H  
ATOM   4005  N   LEU A 259      -1.596 -32.290  81.226  1.00  0.67           N  
ATOM   4006  CA  LEU A 259      -0.596 -33.203  80.685  1.00  0.67           C  
ATOM   4007  C   LEU A 259       0.065 -34.006  81.779  1.00  0.67           C  
ATOM   4008  O   LEU A 259       0.561 -33.451  82.757  1.00  0.67           O  
ATOM   4009  CB  LEU A 259       0.468 -32.476  79.899  1.00  0.67           C  
ATOM   4010  CG  LEU A 259       1.543 -33.355  79.308  1.00  0.67           C  
ATOM   4011  CD1 LEU A 259       0.916 -34.218  78.323  1.00  0.67           C  
ATOM   4012  CD2 LEU A 259       2.558 -32.534  78.643  1.00  0.67           C  
ATOM   4013  H   LEU A 259      -1.336 -31.358  81.559  1.00  0.67           H  
ATOM   4014  HA  LEU A 259      -1.089 -33.903  80.014  1.00  0.67           H  
ATOM   4015 1HB  LEU A 259      -0.017 -32.008  79.094  1.00  0.67           H  
ATOM   4016 2HB  LEU A 259       0.925 -31.711  80.519  1.00  0.67           H  
ATOM   4017  HG  LEU A 259       2.006 -33.967  80.084  1.00  0.67           H  
ATOM   4018 1HD1 LEU A 259       1.648 -34.827  77.875  1.00  0.67           H  
ATOM   4019 2HD1 LEU A 259       0.165 -34.831  78.795  1.00  0.67           H  
ATOM   4020 3HD1 LEU A 259       0.459 -33.592  77.572  1.00  0.67           H  
ATOM   4021 1HD2 LEU A 259       3.316 -33.178  78.195  1.00  0.67           H  
ATOM   4022 2HD2 LEU A 259       2.066 -31.955  77.870  1.00  0.67           H  
ATOM   4023 3HD2 LEU A 259       3.022 -31.871  79.360  1.00  0.67           H  
ATOM   4024  N   LEU A 260       0.017 -35.320  81.643  1.00  0.68           N  
ATOM   4025  CA  LEU A 260       0.602 -36.219  82.616  1.00  0.68           C  
ATOM   4026  C   LEU A 260       1.786 -36.983  82.024  1.00  0.68           C  
ATOM   4027  O   LEU A 260       1.672 -37.585  80.951  1.00  0.68           O  
ATOM   4028  CB  LEU A 260      -0.478 -37.198  83.113  1.00  0.68           C  
ATOM   4029  CG  LEU A 260      -0.086 -38.134  84.259  1.00  0.68           C  
ATOM   4030  CD1 LEU A 260      -1.332 -38.504  85.058  1.00  0.68           C  
ATOM   4031  CD2 LEU A 260       0.540 -39.375  83.709  1.00  0.68           C  
ATOM   4032  H   LEU A 260      -0.449 -35.720  80.832  1.00  0.68           H  
ATOM   4033  HA  LEU A 260       0.957 -35.637  83.457  1.00  0.68           H  
ATOM   4034 1HB  LEU A 260      -1.336 -36.614  83.445  1.00  0.68           H  
ATOM   4035 2HB  LEU A 260      -0.793 -37.813  82.269  1.00  0.68           H  
ATOM   4036  HG  LEU A 260       0.623 -37.628  84.924  1.00  0.68           H  
ATOM   4037 1HD1 LEU A 260      -1.050 -39.167  85.877  1.00  0.68           H  
ATOM   4038 2HD1 LEU A 260      -1.792 -37.608  85.463  1.00  0.68           H  
ATOM   4039 3HD1 LEU A 260      -2.042 -39.011  84.406  1.00  0.68           H  
ATOM   4040 1HD2 LEU A 260       0.792 -40.007  84.540  1.00  0.68           H  
ATOM   4041 2HD2 LEU A 260      -0.166 -39.887  83.054  1.00  0.68           H  
ATOM   4042 3HD2 LEU A 260       1.433 -39.136  83.149  1.00  0.68           H  
ATOM   4043  N   ILE A 261       2.936 -36.939  82.702  1.00  0.70           N  
ATOM   4044  CA  ILE A 261       4.085 -37.699  82.218  1.00  0.70           C  
ATOM   4045  C   ILE A 261       4.586 -38.696  83.262  1.00  0.70           C  
ATOM   4046  O   ILE A 261       4.957 -38.316  84.379  1.00  0.70           O  
ATOM   4047  CB  ILE A 261       5.283 -36.806  81.818  1.00  0.70           C  
ATOM   4048  CG1 ILE A 261       4.917 -35.795  80.709  1.00  0.70           C  
ATOM   4049  CG2 ILE A 261       6.451 -37.685  81.402  1.00  0.70           C  
ATOM   4050  CD1 ILE A 261       6.054 -34.841  80.372  1.00  0.70           C  
ATOM   4051  H   ILE A 261       2.985 -36.402  83.569  1.00  0.70           H  
ATOM   4052  HA  ILE A 261       3.785 -38.269  81.341  1.00  0.70           H  
ATOM   4053  HB  ILE A 261       5.595 -36.234  82.643  1.00  0.70           H  
ATOM   4054 1HG1 ILE A 261       4.636 -36.306  79.829  1.00  0.70           H  
ATOM   4055 2HG1 ILE A 261       4.068 -35.198  81.046  1.00  0.70           H  
ATOM   4056 1HG2 ILE A 261       7.280 -37.052  81.144  1.00  0.70           H  
ATOM   4057 2HG2 ILE A 261       6.729 -38.337  82.226  1.00  0.70           H  
ATOM   4058 3HG2 ILE A 261       6.195 -38.293  80.556  1.00  0.70           H  
ATOM   4059 1HD1 ILE A 261       5.727 -34.146  79.593  1.00  0.70           H  
ATOM   4060 2HD1 ILE A 261       6.342 -34.281  81.265  1.00  0.70           H  
ATOM   4061 3HD1 ILE A 261       6.912 -35.408  80.010  1.00  0.70           H  
ATOM   4062  N   ASN A 262       4.598 -39.978  82.891  1.00  0.72           N  
ATOM   4063  CA  ASN A 262       5.112 -41.033  83.757  1.00  0.72           C  
ATOM   4064  C   ASN A 262       6.408 -41.574  83.179  1.00  0.72           C  
ATOM   4065  O   ASN A 262       6.554 -41.683  81.956  1.00  0.72           O  
ATOM   4066  CB  ASN A 262       4.145 -42.195  83.911  1.00  0.72           C  
ATOM   4067  CG  ASN A 262       2.901 -41.897  84.644  1.00  0.72           C  
ATOM   4068  OD1 ASN A 262       2.883 -41.102  85.574  1.00  0.72           O  
ATOM   4069  ND2 ASN A 262       1.833 -42.556  84.262  1.00  0.72           N  
ATOM   4070  H   ASN A 262       4.266 -40.228  81.962  1.00  0.72           H  
ATOM   4071  HA  ASN A 262       5.327 -40.612  84.732  1.00  0.72           H  
ATOM   4072 1HB  ASN A 262       3.880 -42.561  82.923  1.00  0.72           H  
ATOM   4073 2HB  ASN A 262       4.659 -43.007  84.425  1.00  0.72           H  
ATOM   4074 1HD2 ASN A 262       0.960 -42.408  84.729  1.00  0.72           H  
ATOM   4075 2HD2 ASN A 262       1.891 -43.216  83.513  1.00  0.72           H  
ATOM   4076  N   SER A 263       7.345 -41.980  84.024  1.00  0.76           N  
ATOM   4077  CA  SER A 263       8.507 -42.634  83.423  1.00  0.76           C  
ATOM   4078  C   SER A 263       9.353 -43.443  84.375  1.00  0.76           C  
ATOM   4079  O   SER A 263       9.308 -43.301  85.594  1.00  0.76           O  
ATOM   4080  CB  SER A 263       9.461 -41.653  82.787  1.00  0.76           C  
ATOM   4081  OG  SER A 263      10.175 -40.983  83.768  1.00  0.76           O  
ATOM   4082  H   SER A 263       7.217 -41.843  85.030  1.00  0.76           H  
ATOM   4083  HA  SER A 263       8.145 -43.315  82.651  1.00  0.76           H  
ATOM   4084 1HB  SER A 263      10.154 -42.197  82.144  1.00  0.76           H  
ATOM   4085 2HB  SER A 263       8.930 -40.941  82.163  1.00  0.76           H  
ATOM   4086  HG  SER A 263       9.558 -40.338  84.139  1.00  0.76           H  
ATOM   4087  N   THR A 264      10.257 -44.190  83.774  1.00  0.79           N  
ATOM   4088  CA  THR A 264      11.280 -44.945  84.476  1.00  0.79           C  
ATOM   4089  C   THR A 264      12.614 -44.194  84.552  1.00  0.79           C  
ATOM   4090  O   THR A 264      13.656 -44.817  84.714  1.00  0.79           O  
ATOM   4091  CB  THR A 264      11.548 -46.267  83.780  1.00  0.79           C  
ATOM   4092  OG1 THR A 264      11.990 -45.992  82.452  1.00  0.79           O  
ATOM   4093  CG2 THR A 264      10.299 -47.118  83.720  1.00  0.79           C  
ATOM   4094  H   THR A 264      10.179 -44.290  82.760  1.00  0.79           H  
ATOM   4095  HA  THR A 264      10.939 -45.138  85.494  1.00  0.79           H  
ATOM   4096  HB  THR A 264      12.325 -46.786  84.313  1.00  0.79           H  
ATOM   4097  HG1 THR A 264      11.491 -45.230  82.104  1.00  0.79           H  
ATOM   4098 1HG2 THR A 264      10.526 -48.056  83.209  1.00  0.79           H  
ATOM   4099 2HG2 THR A 264       9.959 -47.327  84.732  1.00  0.79           H  
ATOM   4100 3HG2 THR A 264       9.520 -46.583  83.174  1.00  0.79           H  
ATOM   4101  N   GLY A 265      12.619 -42.870  84.342  1.00  0.81           N  
ATOM   4102  CA  GLY A 265      13.882 -42.130  84.440  1.00  0.81           C  
ATOM   4103  C   GLY A 265      14.648 -41.885  83.130  1.00  0.81           C  
ATOM   4104  O   GLY A 265      15.629 -41.158  83.142  1.00  0.81           O  
ATOM   4105  H   GLY A 265      11.747 -42.357  84.187  1.00  0.81           H  
ATOM   4106 1HA  GLY A 265      13.675 -41.166  84.907  1.00  0.81           H  
ATOM   4107 2HA  GLY A 265      14.537 -42.656  85.134  1.00  0.81           H  
ATOM   4108  N   ASN A 266      14.197 -42.446  82.000  1.00  0.83           N  
ATOM   4109  CA  ASN A 266      14.853 -42.248  80.682  1.00  0.83           C  
ATOM   4110  C   ASN A 266      14.293 -41.043  79.924  1.00  0.83           C  
ATOM   4111  O   ASN A 266      14.541 -40.829  78.727  1.00  0.83           O  
ATOM   4112  CB  ASN A 266      14.758 -43.512  79.846  1.00  0.83           C  
ATOM   4113  CG  ASN A 266      13.357 -43.907  79.582  1.00  0.83           C  
ATOM   4114  OD1 ASN A 266      12.492 -43.770  80.460  1.00  0.83           O  
ATOM   4115  ND2 ASN A 266      13.109 -44.384  78.405  1.00  0.83           N  
ATOM   4116  H   ASN A 266      13.389 -43.048  82.057  1.00  0.83           H  
ATOM   4117  HA  ASN A 266      15.891 -42.038  80.852  1.00  0.83           H  
ATOM   4118 1HB  ASN A 266      15.275 -43.363  78.895  1.00  0.83           H  
ATOM   4119 2HB  ASN A 266      15.265 -44.326  80.369  1.00  0.83           H  
ATOM   4120 1HD2 ASN A 266      12.182 -44.671  78.158  1.00  0.83           H  
ATOM   4121 2HD2 ASN A 266      13.854 -44.464  77.741  1.00  0.83           H  
ATOM   4122  N   LEU A 267      13.517 -40.275  80.666  1.00  0.83           N  
ATOM   4123  CA  LEU A 267      12.802 -39.086  80.254  1.00  0.83           C  
ATOM   4124  C   LEU A 267      13.600 -37.815  80.208  1.00  0.83           C  
ATOM   4125  O   LEU A 267      14.329 -37.472  81.143  1.00  0.83           O  
ATOM   4126  CB  LEU A 267      11.632 -38.866  81.220  1.00  0.83           C  
ATOM   4127  CG  LEU A 267      10.781 -37.582  81.042  1.00  0.83           C  
ATOM   4128  CD1 LEU A 267       9.983 -37.626  79.717  1.00  0.83           C  
ATOM   4129  CD2 LEU A 267       9.875 -37.428  82.258  1.00  0.83           C  
ATOM   4130  H   LEU A 267      13.417 -40.556  81.628  1.00  0.83           H  
ATOM   4131  HA  LEU A 267      12.418 -39.245  79.252  1.00  0.83           H  
ATOM   4132 1HB  LEU A 267      10.956 -39.704  81.112  1.00  0.83           H  
ATOM   4133 2HB  LEU A 267      12.016 -38.878  82.241  1.00  0.83           H  
ATOM   4134  HG  LEU A 267      11.439 -36.729  81.000  1.00  0.83           H  
ATOM   4135 1HD1 LEU A 267       9.411 -36.707  79.609  1.00  0.83           H  
ATOM   4136 2HD1 LEU A 267      10.665 -37.724  78.871  1.00  0.83           H  
ATOM   4137 3HD1 LEU A 267       9.309 -38.472  79.734  1.00  0.83           H  
ATOM   4138 1HD2 LEU A 267       9.297 -36.512  82.165  1.00  0.83           H  
ATOM   4139 2HD2 LEU A 267       9.207 -38.282  82.323  1.00  0.83           H  
ATOM   4140 3HD2 LEU A 267      10.480 -37.377  83.160  1.00  0.83           H  
ATOM   4141  N   ILE A 268      13.421 -37.115  79.108  1.00  0.82           N  
ATOM   4142  CA  ILE A 268      13.919 -35.779  78.968  1.00  0.82           C  
ATOM   4143  C   ILE A 268      12.682 -34.922  79.080  1.00  0.82           C  
ATOM   4144  O   ILE A 268      11.784 -34.950  78.236  1.00  0.82           O  
ATOM   4145  CB  ILE A 268      14.672 -35.632  77.666  1.00  0.82           C  
ATOM   4146  CG1 ILE A 268      15.798 -36.639  77.715  1.00  0.82           C  
ATOM   4147  CG2 ILE A 268      15.166 -34.212  77.473  1.00  0.82           C  
ATOM   4148  CD1 ILE A 268      16.463 -36.783  76.509  1.00  0.82           C  
ATOM   4149  H   ILE A 268      12.876 -37.522  78.348  1.00  0.82           H  
ATOM   4150  HA  ILE A 268      14.583 -35.545  79.791  1.00  0.82           H  
ATOM   4151  HB  ILE A 268      14.029 -35.900  76.843  1.00  0.82           H  
ATOM   4152 1HG1 ILE A 268      16.506 -36.323  78.446  1.00  0.82           H  
ATOM   4153 2HG1 ILE A 268      15.408 -37.614  78.003  1.00  0.82           H  
ATOM   4154 1HG2 ILE A 268      15.711 -34.138  76.534  1.00  0.82           H  
ATOM   4155 2HG2 ILE A 268      14.303 -33.548  77.453  1.00  0.82           H  
ATOM   4156 3HG2 ILE A 268      15.818 -33.931  78.296  1.00  0.82           H  
ATOM   4157 1HD1 ILE A 268      17.269 -37.507  76.612  1.00  0.82           H  
ATOM   4158 2HD1 ILE A 268      15.750 -37.123  75.778  1.00  0.82           H  
ATOM   4159 3HD1 ILE A 268      16.852 -35.821  76.248  1.00  0.82           H  
ATOM   4160  N   ALA A 269      12.577 -34.269  80.206  1.00  0.80           N  
ATOM   4161  CA  ALA A 269      11.376 -33.579  80.584  1.00  0.80           C  
ATOM   4162  C   ALA A 269      11.331 -32.187  80.000  1.00  0.80           C  
ATOM   4163  O   ALA A 269      12.366 -31.646  79.628  1.00  0.80           O  
ATOM   4164  CB  ALA A 269      11.303 -33.533  82.084  1.00  0.80           C  
ATOM   4165  H   ALA A 269      13.384 -34.247  80.829  1.00  0.80           H  
ATOM   4166  HA  ALA A 269      10.534 -34.145  80.194  1.00  0.80           H  
ATOM   4167 1HB  ALA A 269      10.417 -33.027  82.365  1.00  0.80           H  
ATOM   4168 2HB  ALA A 269      11.308 -34.545  82.479  1.00  0.80           H  
ATOM   4169 3HB  ALA A 269      12.148 -32.998  82.476  1.00  0.80           H  
ATOM   4170  N   PRO A 270      10.158 -31.590  79.832  1.00  0.77           N  
ATOM   4171  CA  PRO A 270      10.044 -30.199  79.495  1.00  0.77           C  
ATOM   4172  C   PRO A 270      10.472 -29.365  80.691  1.00  0.77           C  
ATOM   4173  O   PRO A 270      10.159 -29.718  81.831  1.00  0.77           O  
ATOM   4174  CB  PRO A 270       8.541 -30.053  79.217  1.00  0.77           C  
ATOM   4175  CG  PRO A 270       7.877 -31.187  79.991  1.00  0.77           C  
ATOM   4176  CD  PRO A 270       8.875 -32.319  79.941  1.00  0.77           C  
ATOM   4177  HA  PRO A 270      10.652 -29.977  78.604  1.00  0.77           H  
ATOM   4178 1HB  PRO A 270       8.205 -29.081  79.580  1.00  0.77           H  
ATOM   4179 2HB  PRO A 270       8.342 -30.069  78.149  1.00  0.77           H  
ATOM   4180 1HG  PRO A 270       7.648 -30.859  81.017  1.00  0.77           H  
ATOM   4181 2HG  PRO A 270       6.917 -31.451  79.523  1.00  0.77           H  
ATOM   4182 1HD  PRO A 270       8.781 -32.903  80.854  1.00  0.77           H  
ATOM   4183 2HD  PRO A 270       8.722 -32.919  79.048  1.00  0.77           H  
ATOM   4184  N   ARG A 271      11.068 -28.200  80.444  1.00  0.75           N  
ATOM   4185  CA  ARG A 271      11.315 -27.257  81.539  1.00  0.75           C  
ATOM   4186  C   ARG A 271      10.149 -26.279  81.635  1.00  0.75           C  
ATOM   4187  O   ARG A 271      10.035 -25.498  82.595  1.00  0.75           O  
ATOM   4188  CB  ARG A 271      12.588 -26.453  81.329  1.00  0.75           C  
ATOM   4189  CG  ARG A 271      13.883 -27.223  81.341  1.00  0.75           C  
ATOM   4190  CD  ARG A 271      15.046 -26.300  81.170  1.00  0.75           C  
ATOM   4191  NE  ARG A 271      16.317 -26.987  81.050  1.00  0.75           N  
ATOM   4192  CZ  ARG A 271      17.517 -26.383  81.087  1.00  0.75           C  
ATOM   4193  NH1 ARG A 271      17.602 -25.082  81.268  1.00  0.75           N  
ATOM   4194  NH2 ARG A 271      18.607 -27.106  80.938  1.00  0.75           N  
ATOM   4195  H   ARG A 271      11.383 -27.980  79.496  1.00  0.75           H  
ATOM   4196  HA  ARG A 271      11.394 -27.811  82.475  1.00  0.75           H  
ATOM   4197 1HB  ARG A 271      12.528 -25.942  80.368  1.00  0.75           H  
ATOM   4198 2HB  ARG A 271      12.660 -25.684  82.096  1.00  0.75           H  
ATOM   4199 1HG  ARG A 271      13.990 -27.734  82.290  1.00  0.75           H  
ATOM   4200 2HG  ARG A 271      13.875 -27.942  80.541  1.00  0.75           H  
ATOM   4201 1HD  ARG A 271      14.893 -25.726  80.278  1.00  0.75           H  
ATOM   4202 2HD  ARG A 271      15.105 -25.628  82.021  1.00  0.75           H  
ATOM   4203  HE  ARG A 271      16.313 -27.987  80.848  1.00  0.75           H  
ATOM   4204 1HH1 ARG A 271      16.757 -24.534  81.367  1.00  0.75           H  
ATOM   4205 2HH1 ARG A 271      18.505 -24.634  81.288  1.00  0.75           H  
ATOM   4206 1HH2 ARG A 271      18.516 -28.106  80.799  1.00  0.75           H  
ATOM   4207 2HH2 ARG A 271      19.512 -26.669  80.951  1.00  0.75           H  
ATOM   4208  N   GLY A 272       9.293 -26.346  80.619  1.00  0.74           N  
ATOM   4209  CA  GLY A 272       8.176 -25.446  80.418  1.00  0.74           C  
ATOM   4210  C   GLY A 272       7.402 -25.806  79.160  1.00  0.74           C  
ATOM   4211  O   GLY A 272       7.403 -26.956  78.719  1.00  0.74           O  
ATOM   4212  H   GLY A 272       9.456 -27.054  79.922  1.00  0.74           H  
ATOM   4213 1HA  GLY A 272       7.519 -25.472  81.272  1.00  0.74           H  
ATOM   4214 2HA  GLY A 272       8.549 -24.435  80.328  1.00  0.74           H  
ATOM   4215  N   TYR A 273       6.716 -24.829  78.606  1.00  0.75           N  
ATOM   4216  CA  TYR A 273       5.879 -25.053  77.436  1.00  0.75           C  
ATOM   4217  C   TYR A 273       5.725 -23.826  76.584  1.00  0.75           C  
ATOM   4218  O   TYR A 273       5.903 -22.693  77.047  1.00  0.75           O  
ATOM   4219  CB  TYR A 273       4.500 -25.476  77.878  1.00  0.75           C  
ATOM   4220  CG  TYR A 273       3.873 -24.423  78.706  1.00  0.75           C  
ATOM   4221  CD1 TYR A 273       3.095 -23.431  78.143  1.00  0.75           C  
ATOM   4222  CD2 TYR A 273       4.104 -24.443  80.051  1.00  0.75           C  
ATOM   4223  CE1 TYR A 273       2.545 -22.454  78.947  1.00  0.75           C  
ATOM   4224  CE2 TYR A 273       3.571 -23.486  80.866  1.00  0.75           C  
ATOM   4225  CZ  TYR A 273       2.785 -22.488  80.327  1.00  0.75           C  
ATOM   4226  OH  TYR A 273       2.257 -21.513  81.154  1.00  0.75           O  
ATOM   4227  H   TYR A 273       6.787 -23.899  79.022  1.00  0.75           H  
ATOM   4228  HA  TYR A 273       6.329 -25.833  76.823  1.00  0.75           H  
ATOM   4229 1HB  TYR A 273       3.862 -25.674  77.014  1.00  0.75           H  
ATOM   4230 2HB  TYR A 273       4.570 -26.368  78.450  1.00  0.75           H  
ATOM   4231  HD1 TYR A 273       2.916 -23.418  77.077  1.00  0.75           H  
ATOM   4232  HD2 TYR A 273       4.714 -25.228  80.466  1.00  0.75           H  
ATOM   4233  HE1 TYR A 273       1.927 -21.661  78.512  1.00  0.75           H  
ATOM   4234  HE2 TYR A 273       3.769 -23.516  81.941  1.00  0.75           H  
ATOM   4235  HH  TYR A 273       1.632 -20.937  80.672  1.00  0.75           H  
ATOM   4236  N   PHE A 274       5.319 -24.034  75.345  1.00  0.79           N  
ATOM   4237  CA  PHE A 274       5.042 -22.874  74.545  1.00  0.79           C  
ATOM   4238  C   PHE A 274       3.559 -22.562  74.545  1.00  0.79           C  
ATOM   4239  O   PHE A 274       2.721 -23.461  74.515  1.00  0.79           O  
ATOM   4240  CB  PHE A 274       5.511 -23.010  73.122  1.00  0.79           C  
ATOM   4241  CG  PHE A 274       6.928 -23.026  72.901  1.00  0.79           C  
ATOM   4242  CD1 PHE A 274       7.596 -24.209  72.778  1.00  0.79           C  
ATOM   4243  CD2 PHE A 274       7.616 -21.842  72.775  1.00  0.79           C  
ATOM   4244  CE1 PHE A 274       8.916 -24.199  72.523  1.00  0.79           C  
ATOM   4245  CE2 PHE A 274       8.934 -21.835  72.506  1.00  0.79           C  
ATOM   4246  CZ  PHE A 274       9.583 -23.014  72.377  1.00  0.79           C  
ATOM   4247  H   PHE A 274       5.191 -24.983  74.995  1.00  0.79           H  
ATOM   4248  HA  PHE A 274       5.575 -22.055  74.983  1.00  0.79           H  
ATOM   4249 1HB  PHE A 274       5.096 -23.877  72.675  1.00  0.79           H  
ATOM   4250 2HB  PHE A 274       5.119 -22.162  72.603  1.00  0.79           H  
ATOM   4251  HD1 PHE A 274       7.054 -25.154  72.877  1.00  0.79           H  
ATOM   4252  HD2 PHE A 274       7.078 -20.901  72.879  1.00  0.79           H  
ATOM   4253  HE1 PHE A 274       9.449 -25.127  72.420  1.00  0.79           H  
ATOM   4254  HE2 PHE A 274       9.469 -20.893  72.391  1.00  0.79           H  
ATOM   4255  HZ  PHE A 274      10.646 -23.022  72.155  1.00  0.79           H  
ATOM   4256  N   LYS A 275       3.225 -21.289  74.574  1.00  0.87           N  
ATOM   4257  CA  LYS A 275       1.837 -20.876  74.509  1.00  0.87           C  
ATOM   4258  C   LYS A 275       1.527 -20.610  73.056  1.00  0.87           C  
ATOM   4259  O   LYS A 275       2.222 -19.818  72.410  1.00  0.87           O  
ATOM   4260  CB  LYS A 275       1.601 -19.619  75.329  1.00  0.87           C  
ATOM   4261  CG  LYS A 275       0.157 -19.181  75.443  1.00  0.87           C  
ATOM   4262  CD  LYS A 275       0.060 -17.944  76.329  1.00  0.87           C  
ATOM   4263  CE  LYS A 275       0.463 -16.708  75.537  1.00  0.87           C  
ATOM   4264  NZ  LYS A 275       0.520 -15.473  76.370  1.00  0.87           N  
ATOM   4265  H   LYS A 275       3.964 -20.601  74.619  1.00  0.87           H  
ATOM   4266  HA  LYS A 275       1.188 -21.679  74.866  1.00  0.87           H  
ATOM   4267 1HB  LYS A 275       1.984 -19.767  76.343  1.00  0.87           H  
ATOM   4268 2HB  LYS A 275       2.155 -18.799  74.892  1.00  0.87           H  
ATOM   4269 1HG  LYS A 275      -0.263 -18.973  74.457  1.00  0.87           H  
ATOM   4270 2HG  LYS A 275      -0.406 -19.990  75.908  1.00  0.87           H  
ATOM   4271 1HD  LYS A 275      -0.954 -17.830  76.701  1.00  0.87           H  
ATOM   4272 2HD  LYS A 275       0.728 -18.060  77.184  1.00  0.87           H  
ATOM   4273 1HE  LYS A 275       1.434 -16.881  75.089  1.00  0.87           H  
ATOM   4274 2HE  LYS A 275      -0.268 -16.558  74.742  1.00  0.87           H  
ATOM   4275 1HZ  LYS A 275       0.804 -14.688  75.776  1.00  0.87           H  
ATOM   4276 2HZ  LYS A 275      -0.367 -15.276  76.791  1.00  0.87           H  
ATOM   4277 3HZ  LYS A 275       1.222 -15.599  77.089  1.00  0.87           H  
ATOM   4278  N   ILE A 276       0.503 -21.268  72.540  1.00  0.97           N  
ATOM   4279  CA  ILE A 276       0.152 -21.140  71.138  1.00  0.97           C  
ATOM   4280  C   ILE A 276      -1.125 -20.345  70.893  1.00  0.97           C  
ATOM   4281  O   ILE A 276      -2.204 -20.712  71.367  1.00  0.97           O  
ATOM   4282  CB  ILE A 276      -0.011 -22.541  70.510  1.00  0.97           C  
ATOM   4283  CG1 ILE A 276       1.251 -23.318  70.546  1.00  0.97           C  
ATOM   4284  CG2 ILE A 276      -0.475 -22.453  69.130  1.00  0.97           C  
ATOM   4285  CD1 ILE A 276       1.051 -24.704  70.084  1.00  0.97           C  
ATOM   4286  H   ILE A 276      -0.042 -21.902  73.128  1.00  0.97           H  
ATOM   4287  HA  ILE A 276       0.966 -20.628  70.624  1.00  0.97           H  
ATOM   4288  HB  ILE A 276      -0.740 -23.087  71.095  1.00  0.97           H  
ATOM   4289 1HG1 ILE A 276       1.949 -22.847  69.879  1.00  0.97           H  
ATOM   4290 2HG1 ILE A 276       1.670 -23.332  71.557  1.00  0.97           H  
ATOM   4291 1HG2 ILE A 276      -0.610 -23.452  68.719  1.00  0.97           H  
ATOM   4292 2HG2 ILE A 276      -1.417 -21.910  69.081  1.00  0.97           H  
ATOM   4293 3HG2 ILE A 276       0.283 -21.936  68.592  1.00  0.97           H  
ATOM   4294 1HD1 ILE A 276       1.987 -25.198  70.067  1.00  0.97           H  
ATOM   4295 2HD1 ILE A 276       0.355 -25.225  70.748  1.00  0.97           H  
ATOM   4296 3HD1 ILE A 276       0.653 -24.686  69.079  1.00  0.97           H  
ATOM   4297  N   ARG A 277      -1.006 -19.272  70.111  1.00  1.10           N  
ATOM   4298  CA  ARG A 277      -2.164 -18.448  69.761  1.00  1.10           C  
ATOM   4299  C   ARG A 277      -2.333 -18.417  68.250  1.00  1.10           C  
ATOM   4300  O   ARG A 277      -1.405 -18.075  67.537  1.00  1.10           O  
ATOM   4301  CB  ARG A 277      -2.005 -17.041  70.296  1.00  1.10           C  
ATOM   4302  CG  ARG A 277      -3.169 -16.114  70.015  1.00  1.10           C  
ATOM   4303  CD  ARG A 277      -2.970 -14.774  70.644  1.00  1.10           C  
ATOM   4304  NE  ARG A 277      -1.860 -14.046  70.037  1.00  1.10           N  
ATOM   4305  CZ  ARG A 277      -1.432 -12.827  70.430  1.00  1.10           C  
ATOM   4306  NH1 ARG A 277      -2.039 -12.202  71.421  1.00  1.10           N  
ATOM   4307  NH2 ARG A 277      -0.404 -12.257  69.819  1.00  1.10           N  
ATOM   4308  H   ARG A 277      -0.076 -19.003  69.766  1.00  1.10           H  
ATOM   4309  HA  ARG A 277      -3.061 -18.886  70.200  1.00  1.10           H  
ATOM   4310 1HB  ARG A 277      -1.863 -17.077  71.376  1.00  1.10           H  
ATOM   4311 2HB  ARG A 277      -1.129 -16.593  69.870  1.00  1.10           H  
ATOM   4312 1HG  ARG A 277      -3.257 -15.971  68.933  1.00  1.10           H  
ATOM   4313 2HG  ARG A 277      -4.087 -16.554  70.389  1.00  1.10           H  
ATOM   4314 1HD  ARG A 277      -3.874 -14.176  70.528  1.00  1.10           H  
ATOM   4315 2HD  ARG A 277      -2.752 -14.899  71.704  1.00  1.10           H  
ATOM   4316  HE  ARG A 277      -1.368 -14.493  69.269  1.00  1.10           H  
ATOM   4317 1HH1 ARG A 277      -2.825 -12.634  71.885  1.00  1.10           H  
ATOM   4318 2HH1 ARG A 277      -1.720 -11.290  71.714  1.00  1.10           H  
ATOM   4319 1HH2 ARG A 277       0.076 -12.744  69.055  1.00  1.10           H  
ATOM   4320 2HH2 ARG A 277      -0.085 -11.349  70.114  1.00  1.10           H  
ATOM   4321  N   SER A 278      -3.523 -18.766  67.771  1.00  1.21           N  
ATOM   4322  CA  SER A 278      -3.800 -18.878  66.330  1.00  1.21           C  
ATOM   4323  C   SER A 278      -3.603 -17.589  65.514  1.00  1.21           C  
ATOM   4324  O   SER A 278      -3.916 -16.494  65.992  1.00  1.21           O  
ATOM   4325  CB  SER A 278      -5.216 -19.363  66.139  1.00  1.21           C  
ATOM   4326  OG  SER A 278      -5.379 -20.652  66.667  1.00  1.21           O  
ATOM   4327  H   SER A 278      -4.255 -19.007  68.425  1.00  1.21           H  
ATOM   4328  HA  SER A 278      -3.148 -19.647  65.926  1.00  1.21           H  
ATOM   4329 1HB  SER A 278      -5.904 -18.676  66.628  1.00  1.21           H  
ATOM   4330 2HB  SER A 278      -5.457 -19.368  65.077  1.00  1.21           H  
ATOM   4331  HG  SER A 278      -4.813 -21.225  66.139  1.00  1.21           H  
ATOM   4332  N   GLY A 279      -3.160 -17.744  64.251  1.00  1.27           N  
ATOM   4333  CA  GLY A 279      -2.999 -16.616  63.324  1.00  1.27           C  
ATOM   4334  C   GLY A 279      -2.455 -17.022  61.937  1.00  1.27           C  
ATOM   4335  O   GLY A 279      -1.953 -18.122  61.727  1.00  1.27           O  
ATOM   4336  H   GLY A 279      -2.893 -18.677  63.938  1.00  1.27           H  
ATOM   4337 1HA  GLY A 279      -3.958 -16.112  63.205  1.00  1.27           H  
ATOM   4338 2HA  GLY A 279      -2.318 -15.893  63.774  1.00  1.27           H  
ATOM   4339  N   LYS A 280      -2.521 -16.103  60.974  1.00  1.27           N  
ATOM   4340  CA  LYS A 280      -2.078 -16.415  59.606  1.00  1.27           C  
ATOM   4341  C   LYS A 280      -0.586 -16.278  59.365  1.00  1.27           C  
ATOM   4342  O   LYS A 280      -0.140 -15.355  58.683  1.00  1.27           O  
ATOM   4343  CB  LYS A 280      -2.811 -15.546  58.602  1.00  1.27           C  
ATOM   4344  CG  LYS A 280      -4.304 -15.806  58.509  1.00  1.27           C  
ATOM   4345  CD  LYS A 280      -4.949 -14.916  57.455  1.00  1.27           C  
ATOM   4346  CE  LYS A 280      -6.440 -15.189  57.328  1.00  1.27           C  
ATOM   4347  NZ  LYS A 280      -7.076 -14.310  56.307  1.00  1.27           N  
ATOM   4348  H   LYS A 280      -2.904 -15.193  61.178  1.00  1.27           H  
ATOM   4349  HA  LYS A 280      -2.338 -17.455  59.401  1.00  1.27           H  
ATOM   4350 1HB  LYS A 280      -2.668 -14.498  58.858  1.00  1.27           H  
ATOM   4351 2HB  LYS A 280      -2.384 -15.695  57.615  1.00  1.27           H  
ATOM   4352 1HG  LYS A 280      -4.465 -16.850  58.238  1.00  1.27           H  
ATOM   4353 2HG  LYS A 280      -4.772 -15.621  59.473  1.00  1.27           H  
ATOM   4354 1HD  LYS A 280      -4.799 -13.870  57.720  1.00  1.27           H  
ATOM   4355 2HD  LYS A 280      -4.471 -15.101  56.488  1.00  1.27           H  
ATOM   4356 1HE  LYS A 280      -6.588 -16.230  57.041  1.00  1.27           H  
ATOM   4357 2HE  LYS A 280      -6.920 -15.015  58.291  1.00  1.27           H  
ATOM   4358 1HZ  LYS A 280      -8.063 -14.518  56.247  1.00  1.27           H  
ATOM   4359 2HZ  LYS A 280      -6.952 -13.344  56.571  1.00  1.27           H  
ATOM   4360 3HZ  LYS A 280      -6.642 -14.473  55.406  1.00  1.27           H  
ATOM   4361  N   SER A 281       0.168 -17.212  59.906  1.00  1.21           N  
ATOM   4362  CA  SER A 281       1.621 -17.176  59.807  1.00  1.21           C  
ATOM   4363  C   SER A 281       2.177 -18.333  58.975  1.00  1.21           C  
ATOM   4364  O   SER A 281       1.467 -19.284  58.634  1.00  1.21           O  
ATOM   4365  CB  SER A 281       2.230 -17.105  61.188  1.00  1.21           C  
ATOM   4366  OG  SER A 281       1.805 -15.925  61.819  1.00  1.21           O  
ATOM   4367  H   SER A 281      -0.303 -17.936  60.455  1.00  1.21           H  
ATOM   4368  HA  SER A 281       1.903 -16.255  59.297  1.00  1.21           H  
ATOM   4369 1HB  SER A 281       1.950 -17.942  61.785  1.00  1.21           H  
ATOM   4370 2HB  SER A 281       3.317 -17.104  61.107  1.00  1.21           H  
ATOM   4371  HG  SER A 281       2.573 -15.589  62.327  1.00  1.21           H  
ATOM   4372  N   SER A 282       3.452 -18.225  58.622  1.00  1.12           N  
ATOM   4373  CA  SER A 282       4.108 -19.253  57.833  1.00  1.12           C  
ATOM   4374  C   SER A 282       5.572 -19.503  58.187  1.00  1.12           C  
ATOM   4375  O   SER A 282       6.169 -18.785  58.993  1.00  1.12           O  
ATOM   4376  CB  SER A 282       3.996 -18.904  56.364  1.00  1.12           C  
ATOM   4377  OG  SER A 282       4.680 -17.727  56.045  1.00  1.12           O  
ATOM   4378  H   SER A 282       3.955 -17.385  58.890  1.00  1.12           H  
ATOM   4379  HA  SER A 282       3.565 -20.171  57.997  1.00  1.12           H  
ATOM   4380 1HB  SER A 282       4.401 -19.715  55.777  1.00  1.12           H  
ATOM   4381 2HB  SER A 282       2.950 -18.806  56.092  1.00  1.12           H  
ATOM   4382  HG  SER A 282       4.832 -17.774  55.093  1.00  1.12           H  
ATOM   4383  N   ILE A 283       6.118 -20.566  57.605  1.00  1.03           N  
ATOM   4384  CA  ILE A 283       7.521 -20.944  57.729  1.00  1.03           C  
ATOM   4385  C   ILE A 283       8.103 -21.003  56.316  1.00  1.03           C  
ATOM   4386  O   ILE A 283       7.452 -21.525  55.405  1.00  1.03           O  
ATOM   4387  CB  ILE A 283       7.687 -22.291  58.448  1.00  1.03           C  
ATOM   4388  CG1 ILE A 283       7.078 -22.215  59.825  1.00  1.03           C  
ATOM   4389  CG2 ILE A 283       9.148 -22.588  58.617  1.00  1.03           C  
ATOM   4390  CD1 ILE A 283       6.933 -23.540  60.457  1.00  1.03           C  
ATOM   4391  H   ILE A 283       5.533 -21.120  57.001  1.00  1.03           H  
ATOM   4392  HA  ILE A 283       8.055 -20.181  58.292  1.00  1.03           H  
ATOM   4393  HB  ILE A 283       7.206 -23.089  57.890  1.00  1.03           H  
ATOM   4394 1HG1 ILE A 283       7.710 -21.605  60.461  1.00  1.03           H  
ATOM   4395 2HG1 ILE A 283       6.116 -21.751  59.762  1.00  1.03           H  
ATOM   4396 1HG2 ILE A 283       9.273 -23.530  59.147  1.00  1.03           H  
ATOM   4397 2HG2 ILE A 283       9.635 -22.661  57.647  1.00  1.03           H  
ATOM   4398 3HG2 ILE A 283       9.618 -21.791  59.192  1.00  1.03           H  
ATOM   4399 1HD1 ILE A 283       6.485 -23.428  61.446  1.00  1.03           H  
ATOM   4400 2HD1 ILE A 283       6.285 -24.150  59.835  1.00  1.03           H  
ATOM   4401 3HD1 ILE A 283       7.908 -24.015  60.546  1.00  1.03           H  
ATOM   4402  N   MET A 284       9.282 -20.415  56.120  1.00  0.96           N  
ATOM   4403  CA  MET A 284       9.909 -20.371  54.793  1.00  0.96           C  
ATOM   4404  C   MET A 284      11.374 -20.735  54.834  1.00  0.96           C  
ATOM   4405  O   MET A 284      12.118 -20.184  55.635  1.00  0.96           O  
ATOM   4406  CB  MET A 284       9.780 -18.954  54.240  1.00  0.96           C  
ATOM   4407  CG  MET A 284      10.326 -18.670  52.904  1.00  0.96           C  
ATOM   4408  SD  MET A 284      10.034 -16.933  52.486  1.00  0.96           S  
ATOM   4409  CE  MET A 284       8.261 -16.927  52.262  1.00  0.96           C  
ATOM   4410  H   MET A 284       9.756 -20.005  56.928  1.00  0.96           H  
ATOM   4411  HA  MET A 284       9.403 -21.073  54.140  1.00  0.96           H  
ATOM   4412 1HB  MET A 284       8.727 -18.688  54.192  1.00  0.96           H  
ATOM   4413 2HB  MET A 284      10.286 -18.270  54.917  1.00  0.96           H  
ATOM   4414 1HG  MET A 284      11.401 -18.862  52.882  1.00  0.96           H  
ATOM   4415 2HG  MET A 284       9.843 -19.305  52.155  1.00  0.96           H  
ATOM   4416 1HE  MET A 284       7.939 -15.937  51.959  1.00  0.96           H  
ATOM   4417 2HE  MET A 284       7.978 -17.631  51.492  1.00  0.96           H  
ATOM   4418 3HE  MET A 284       7.773 -17.207  53.196  1.00  0.96           H  
ATOM   4419  N   ARG A 285      11.809 -21.615  53.942  1.00  0.92           N  
ATOM   4420  CA  ARG A 285      13.232 -21.914  53.885  1.00  0.92           C  
ATOM   4421  C   ARG A 285      13.896 -20.965  52.905  1.00  0.92           C  
ATOM   4422  O   ARG A 285      13.437 -20.836  51.770  1.00  0.92           O  
ATOM   4423  CB  ARG A 285      13.498 -23.343  53.447  1.00  0.92           C  
ATOM   4424  CG  ARG A 285      13.018 -24.428  54.398  1.00  0.92           C  
ATOM   4425  CD  ARG A 285      13.304 -25.793  53.851  1.00  0.92           C  
ATOM   4426  NE  ARG A 285      12.545 -26.064  52.634  1.00  0.92           N  
ATOM   4427  CZ  ARG A 285      12.780 -27.082  51.788  1.00  0.92           C  
ATOM   4428  NH1 ARG A 285      13.771 -27.916  52.021  1.00  0.92           N  
ATOM   4429  NH2 ARG A 285      12.012 -27.243  50.718  1.00  0.92           N  
ATOM   4430  H   ARG A 285      11.164 -22.064  53.301  1.00  0.92           H  
ATOM   4431  HA  ARG A 285      13.662 -21.768  54.872  1.00  0.92           H  
ATOM   4432 1HB  ARG A 285      13.044 -23.520  52.475  1.00  0.92           H  
ATOM   4433 2HB  ARG A 285      14.574 -23.479  53.332  1.00  0.92           H  
ATOM   4434 1HG  ARG A 285      13.532 -24.328  55.356  1.00  0.92           H  
ATOM   4435 2HG  ARG A 285      11.940 -24.335  54.554  1.00  0.92           H  
ATOM   4436 1HD  ARG A 285      14.363 -25.881  53.621  1.00  0.92           H  
ATOM   4437 2HD  ARG A 285      13.032 -26.547  54.595  1.00  0.92           H  
ATOM   4438  HE  ARG A 285      11.771 -25.449  52.413  1.00  0.92           H  
ATOM   4439 1HH1 ARG A 285      14.351 -27.797  52.844  1.00  0.92           H  
ATOM   4440 2HH1 ARG A 285      13.945 -28.685  51.392  1.00  0.92           H  
ATOM   4441 1HH2 ARG A 285      11.235 -26.582  50.524  1.00  0.92           H  
ATOM   4442 2HH2 ARG A 285      12.183 -28.006  50.084  1.00  0.92           H  
ATOM   4443  N   SER A 286      14.947 -20.284  53.337  1.00  0.90           N  
ATOM   4444  CA  SER A 286      15.660 -19.360  52.448  1.00  0.90           C  
ATOM   4445  C   SER A 286      16.940 -18.835  53.058  1.00  0.90           C  
ATOM   4446  O   SER A 286      16.997 -18.546  54.248  1.00  0.90           O  
ATOM   4447  CB  SER A 286      14.809 -18.165  52.045  1.00  0.90           C  
ATOM   4448  OG  SER A 286      15.549 -17.321  51.193  1.00  0.90           O  
ATOM   4449  H   SER A 286      15.275 -20.470  54.287  1.00  0.90           H  
ATOM   4450  HA  SER A 286      15.924 -19.905  51.540  1.00  0.90           H  
ATOM   4451 1HB  SER A 286      13.925 -18.495  51.524  1.00  0.90           H  
ATOM   4452 2HB  SER A 286      14.483 -17.614  52.926  1.00  0.90           H  
ATOM   4453  HG  SER A 286      14.932 -17.025  50.477  1.00  0.90           H  
ATOM   4454  N   ASP A 287      17.948 -18.616  52.223  1.00  0.90           N  
ATOM   4455  CA  ASP A 287      19.177 -18.015  52.717  1.00  0.90           C  
ATOM   4456  C   ASP A 287      19.157 -16.498  52.529  1.00  0.90           C  
ATOM   4457  O   ASP A 287      20.144 -15.817  52.816  1.00  0.90           O  
ATOM   4458  CB  ASP A 287      20.397 -18.573  51.997  1.00  0.90           C  
ATOM   4459  CG  ASP A 287      20.549 -20.062  52.168  1.00  0.90           C  
ATOM   4460  OD1 ASP A 287      19.909 -20.635  53.042  1.00  0.90           O  
ATOM   4461  OD2 ASP A 287      21.350 -20.641  51.453  1.00  0.90           O  
ATOM   4462  H   ASP A 287      17.852 -18.858  51.247  1.00  0.90           H  
ATOM   4463  HA  ASP A 287      19.268 -18.223  53.783  1.00  0.90           H  
ATOM   4464 1HB  ASP A 287      20.323 -18.341  50.932  1.00  0.90           H  
ATOM   4465 2HB  ASP A 287      21.293 -18.081  52.376  1.00  0.90           H  
ATOM   4466  N   ALA A 288      18.052 -15.969  52.000  1.00  0.92           N  
ATOM   4467  CA  ALA A 288      17.959 -14.542  51.755  1.00  0.92           C  
ATOM   4468  C   ALA A 288      18.047 -13.809  53.096  1.00  0.92           C  
ATOM   4469  O   ALA A 288      17.493 -14.287  54.085  1.00  0.92           O  
ATOM   4470  CB  ALA A 288      16.654 -14.203  51.036  1.00  0.92           C  
ATOM   4471  H   ALA A 288      17.254 -16.558  51.777  1.00  0.92           H  
ATOM   4472  HA  ALA A 288      18.793 -14.266  51.120  1.00  0.92           H  
ATOM   4473 1HB  ALA A 288      16.596 -13.137  50.846  1.00  0.92           H  
ATOM   4474 2HB  ALA A 288      16.608 -14.739  50.087  1.00  0.92           H  
ATOM   4475 3HB  ALA A 288      15.818 -14.505  51.657  1.00  0.92           H  
ATOM   4476  N   PRO A 289      18.729 -12.658  53.167  1.00  0.97           N  
ATOM   4477  CA  PRO A 289      18.866 -11.830  54.344  1.00  0.97           C  
ATOM   4478  C   PRO A 289      17.564 -11.118  54.611  1.00  0.97           C  
ATOM   4479  O   PRO A 289      16.730 -11.021  53.712  1.00  0.97           O  
ATOM   4480  CB  PRO A 289      19.989 -10.866  53.953  1.00  0.97           C  
ATOM   4481  CG  PRO A 289      19.875 -10.749  52.450  1.00  0.97           C  
ATOM   4482  CD  PRO A 289      19.444 -12.129  51.981  1.00  0.97           C  
ATOM   4483  HA  PRO A 289      19.153 -12.459  55.200  1.00  0.97           H  
ATOM   4484 1HB  PRO A 289      19.846  -9.901  54.468  1.00  0.97           H  
ATOM   4485 2HB  PRO A 289      20.958 -11.268  54.281  1.00  0.97           H  
ATOM   4486 1HG  PRO A 289      19.141  -9.974  52.189  1.00  0.97           H  
ATOM   4487 2HG  PRO A 289      20.832 -10.431  52.013  1.00  0.97           H  
ATOM   4488 1HD  PRO A 289      18.773 -12.014  51.115  1.00  0.97           H  
ATOM   4489 2HD  PRO A 289      20.331 -12.745  51.755  1.00  0.97           H  
ATOM   4490  N   ILE A 290      17.401 -10.619  55.828  1.00  1.02           N  
ATOM   4491  CA  ILE A 290      16.240  -9.815  56.184  1.00  1.02           C  
ATOM   4492  C   ILE A 290      16.696  -8.371  56.413  1.00  1.02           C  
ATOM   4493  O   ILE A 290      17.690  -8.149  57.111  1.00  1.02           O  
ATOM   4494  CB  ILE A 290      15.532 -10.376  57.436  1.00  1.02           C  
ATOM   4495  CG1 ILE A 290      15.044 -11.796  57.161  1.00  1.02           C  
ATOM   4496  CG2 ILE A 290      14.308  -9.491  57.791  1.00  1.02           C  
ATOM   4497  CD1 ILE A 290      14.607 -12.483  58.359  1.00  1.02           C  
ATOM   4498  H   ILE A 290      18.115 -10.775  56.525  1.00  1.02           H  
ATOM   4499  HA  ILE A 290      15.548  -9.842  55.362  1.00  1.02           H  
ATOM   4500  HB  ILE A 290      16.227 -10.403  58.274  1.00  1.02           H  
ATOM   4501 1HG1 ILE A 290      14.208 -11.752  56.507  1.00  1.02           H  
ATOM   4502 2HG1 ILE A 290      15.835 -12.381  56.692  1.00  1.02           H  
ATOM   4503 1HG2 ILE A 290      13.807  -9.895  58.670  1.00  1.02           H  
ATOM   4504 2HG2 ILE A 290      14.635  -8.474  57.999  1.00  1.02           H  
ATOM   4505 3HG2 ILE A 290      13.611  -9.479  56.950  1.00  1.02           H  
ATOM   4506 1HD1 ILE A 290      14.259 -13.485  58.112  1.00  1.02           H  
ATOM   4507 2HD1 ILE A 290      15.422 -12.542  59.011  1.00  1.02           H  
ATOM   4508 3HD1 ILE A 290      13.814 -11.912  58.827  1.00  1.02           H  
ATOM   4509  N   GLY A 291      16.012  -7.390  55.808  1.00  1.08           N  
ATOM   4510  CA  GLY A 291      16.480  -6.007  55.971  1.00  1.08           C  
ATOM   4511  C   GLY A 291      15.438  -4.877  55.924  1.00  1.08           C  
ATOM   4512  O   GLY A 291      14.227  -5.088  55.819  1.00  1.08           O  
ATOM   4513  H   GLY A 291      15.194  -7.634  55.249  1.00  1.08           H  
ATOM   4514 1HA  GLY A 291      17.017  -5.935  56.917  1.00  1.08           H  
ATOM   4515 2HA  GLY A 291      17.225  -5.816  55.196  1.00  1.08           H  
ATOM   4516  N   LYS A 292      15.957  -3.642  55.968  1.00  1.13           N  
ATOM   4517  CA  LYS A 292      15.159  -2.409  56.079  1.00  1.13           C  
ATOM   4518  C   LYS A 292      14.547  -1.944  54.764  1.00  1.13           C  
ATOM   4519  O   LYS A 292      15.070  -1.062  54.078  1.00  1.13           O  
ATOM   4520  CB  LYS A 292      16.030  -1.313  56.667  1.00  1.13           C  
ATOM   4521  CG  LYS A 292      16.479  -1.602  58.098  1.00  1.13           C  
ATOM   4522  CD  LYS A 292      17.373  -0.503  58.655  1.00  1.13           C  
ATOM   4523  CE  LYS A 292      17.830  -0.840  60.071  1.00  1.13           C  
ATOM   4524  NZ  LYS A 292      18.718   0.209  60.637  1.00  1.13           N  
ATOM   4525  H   LYS A 292      16.963  -3.557  55.981  1.00  1.13           H  
ATOM   4526  HA  LYS A 292      14.337  -2.601  56.770  1.00  1.13           H  
ATOM   4527 1HB  LYS A 292      16.916  -1.175  56.047  1.00  1.13           H  
ATOM   4528 2HB  LYS A 292      15.476  -0.374  56.667  1.00  1.13           H  
ATOM   4529 1HG  LYS A 292      15.597  -1.705  58.734  1.00  1.13           H  
ATOM   4530 2HG  LYS A 292      17.026  -2.542  58.118  1.00  1.13           H  
ATOM   4531 1HD  LYS A 292      18.249  -0.384  58.015  1.00  1.13           H  
ATOM   4532 2HD  LYS A 292      16.827   0.440  58.675  1.00  1.13           H  
ATOM   4533 1HE  LYS A 292      16.957  -0.948  60.712  1.00  1.13           H  
ATOM   4534 2HE  LYS A 292      18.373  -1.786  60.052  1.00  1.13           H  
ATOM   4535 1HZ  LYS A 292      18.998  -0.057  61.571  1.00  1.13           H  
ATOM   4536 2HZ  LYS A 292      19.539   0.307  60.056  1.00  1.13           H  
ATOM   4537 3HZ  LYS A 292      18.222   1.087  60.671  1.00  1.13           H  
ATOM   4538  N   CYS A 293      13.459  -2.602  54.426  1.00  1.14           N  
ATOM   4539  CA  CYS A 293      12.735  -2.487  53.166  1.00  1.14           C  
ATOM   4540  C   CYS A 293      11.240  -2.119  53.209  1.00  1.14           C  
ATOM   4541  O   CYS A 293      10.762  -1.358  52.365  1.00  1.14           O  
ATOM   4542  CB  CYS A 293      12.919  -3.784  52.452  1.00  1.14           C  
ATOM   4543  SG  CYS A 293      11.855  -4.015  51.124  1.00  1.14           S  
ATOM   4544  H   CYS A 293      13.136  -3.298  55.116  1.00  1.14           H  
ATOM   4545  HA  CYS A 293      13.240  -1.718  52.584  1.00  1.14           H  
ATOM   4546 1HB  CYS A 293      13.942  -3.833  52.063  1.00  1.14           H  
ATOM   4547 2HB  CYS A 293      12.835  -4.567  53.158  1.00  1.14           H  
ATOM   4548  N   LYS A 294      10.497  -2.764  54.097  1.00  1.12           N  
ATOM   4549  CA  LYS A 294       9.034  -2.680  54.255  1.00  1.12           C  
ATOM   4550  C   LYS A 294       8.089  -3.197  53.129  1.00  1.12           C  
ATOM   4551  O   LYS A 294       6.896  -2.898  53.191  1.00  1.12           O  
ATOM   4552  CB  LYS A 294       8.581  -1.230  54.494  1.00  1.12           C  
ATOM   4553  CG  LYS A 294       9.294  -0.454  55.598  1.00  1.12           C  
ATOM   4554  CD  LYS A 294       9.230  -1.180  56.895  1.00  1.12           C  
ATOM   4555  CE  LYS A 294       9.815  -0.372  58.037  1.00  1.12           C  
ATOM   4556  NZ  LYS A 294      10.061  -1.227  59.217  1.00  1.12           N  
ATOM   4557  H   LYS A 294      10.998  -3.322  54.792  1.00  1.12           H  
ATOM   4558  HA  LYS A 294       8.810  -3.243  55.156  1.00  1.12           H  
ATOM   4559 1HB  LYS A 294       8.676  -0.660  53.572  1.00  1.12           H  
ATOM   4560 2HB  LYS A 294       7.523  -1.237  54.751  1.00  1.12           H  
ATOM   4561 1HG  LYS A 294      10.340  -0.311  55.333  1.00  1.12           H  
ATOM   4562 2HG  LYS A 294       8.829   0.522  55.713  1.00  1.12           H  
ATOM   4563 1HD  LYS A 294       8.206  -1.468  57.129  1.00  1.12           H  
ATOM   4564 2HD  LYS A 294       9.821  -2.082  56.793  1.00  1.12           H  
ATOM   4565 1HE  LYS A 294      10.753   0.086  57.728  1.00  1.12           H  
ATOM   4566 2HE  LYS A 294       9.108   0.410  58.311  1.00  1.12           H  
ATOM   4567 1HZ  LYS A 294      10.444  -0.690  59.966  1.00  1.12           H  
ATOM   4568 2HZ  LYS A 294       9.212  -1.676  59.514  1.00  1.12           H  
ATOM   4569 3HZ  LYS A 294      10.748  -1.939  58.928  1.00  1.12           H  
ATOM   4570  N   SER A 295       8.547  -3.979  52.144  1.00  1.06           N  
ATOM   4571  CA  SER A 295       7.618  -4.456  51.089  1.00  1.06           C  
ATOM   4572  C   SER A 295       6.469  -5.310  51.575  1.00  1.06           C  
ATOM   4573  O   SER A 295       6.638  -6.193  52.406  1.00  1.06           O  
ATOM   4574  CB  SER A 295       8.284  -5.270  50.014  1.00  1.06           C  
ATOM   4575  OG  SER A 295       7.303  -5.792  49.117  1.00  1.06           O  
ATOM   4576  H   SER A 295       9.531  -4.213  52.102  1.00  1.06           H  
ATOM   4577  HA  SER A 295       7.185  -3.573  50.612  1.00  1.06           H  
ATOM   4578 1HB  SER A 295       9.000  -4.655  49.472  1.00  1.06           H  
ATOM   4579 2HB  SER A 295       8.812  -6.078  50.466  1.00  1.06           H  
ATOM   4580  HG  SER A 295       6.631  -5.076  49.003  1.00  1.06           H  
ATOM   4581  N   GLU A 296       5.320  -5.088  50.959  1.00  0.99           N  
ATOM   4582  CA  GLU A 296       4.063  -5.784  51.198  1.00  0.99           C  
ATOM   4583  C   GLU A 296       3.985  -7.276  50.826  1.00  0.99           C  
ATOM   4584  O   GLU A 296       3.046  -7.954  51.266  1.00  0.99           O  
ATOM   4585  CB  GLU A 296       2.991  -5.024  50.433  1.00  0.99           C  
ATOM   4586  CG  GLU A 296       3.133  -5.064  48.891  1.00  0.99           C  
ATOM   4587  CD  GLU A 296       4.155  -4.069  48.346  1.00  0.99           C  
ATOM   4588  OE1 GLU A 296       5.163  -3.860  48.994  1.00  0.99           O  
ATOM   4589  OE2 GLU A 296       3.902  -3.486  47.313  1.00  0.99           O  
ATOM   4590  H   GLU A 296       5.301  -4.334  50.292  1.00  0.99           H  
ATOM   4591  HA  GLU A 296       3.854  -5.704  52.266  1.00  0.99           H  
ATOM   4592 1HB  GLU A 296       2.017  -5.432  50.685  1.00  0.99           H  
ATOM   4593 2HB  GLU A 296       2.998  -3.980  50.743  1.00  0.99           H  
ATOM   4594 1HG  GLU A 296       3.411  -6.065  48.572  1.00  0.99           H  
ATOM   4595 2HG  GLU A 296       2.160  -4.845  48.452  1.00  0.99           H  
ATOM   4596  N   CYS A 297       4.934  -7.797  50.029  1.00  0.92           N  
ATOM   4597  CA  CYS A 297       4.853  -9.184  49.591  1.00  0.92           C  
ATOM   4598  C   CYS A 297       6.217  -9.885  49.588  1.00  0.92           C  
ATOM   4599  O   CYS A 297       7.172  -9.387  49.008  1.00  0.92           O  
ATOM   4600  CB  CYS A 297       4.260  -9.277  48.193  1.00  0.92           C  
ATOM   4601  SG  CYS A 297       4.099 -10.956  47.549  1.00  0.92           S  
ATOM   4602  H   CYS A 297       5.705  -7.196  49.716  1.00  0.92           H  
ATOM   4603  HA  CYS A 297       4.200  -9.726  50.280  1.00  0.92           H  
ATOM   4604 1HB  CYS A 297       3.272  -8.814  48.196  1.00  0.92           H  
ATOM   4605 2HB  CYS A 297       4.883  -8.710  47.505  1.00  0.92           H  
ATOM   4606  N   ILE A 298       6.278 -11.044  50.245  1.00  0.87           N  
ATOM   4607  CA  ILE A 298       7.539 -11.775  50.400  1.00  0.87           C  
ATOM   4608  C   ILE A 298       7.572 -13.249  49.961  1.00  0.87           C  
ATOM   4609  O   ILE A 298       6.683 -14.021  50.315  1.00  0.87           O  
ATOM   4610  CB  ILE A 298       7.966 -11.674  51.867  1.00  0.87           C  
ATOM   4611  CG1 ILE A 298       8.199 -10.185  52.246  1.00  0.87           C  
ATOM   4612  CG2 ILE A 298       9.198 -12.541  52.128  1.00  0.87           C  
ATOM   4613  CD1 ILE A 298       8.416  -9.920  53.682  1.00  0.87           C  
ATOM   4614  H   ILE A 298       5.428 -11.404  50.683  1.00  0.87           H  
ATOM   4615  HA  ILE A 298       8.278 -11.265  49.814  1.00  0.87           H  
ATOM   4616  HB  ILE A 298       7.148 -11.988  52.449  1.00  0.87           H  
ATOM   4617 1HG1 ILE A 298       9.039  -9.828  51.708  1.00  0.87           H  
ATOM   4618 2HG1 ILE A 298       7.335  -9.598  51.973  1.00  0.87           H  
ATOM   4619 1HG2 ILE A 298       9.443 -12.480  53.165  1.00  0.87           H  
ATOM   4620 2HG2 ILE A 298       8.988 -13.575  51.882  1.00  0.87           H  
ATOM   4621 3HG2 ILE A 298      10.039 -12.191  51.521  1.00  0.87           H  
ATOM   4622 1HD1 ILE A 298       8.559  -8.858  53.811  1.00  0.87           H  
ATOM   4623 2HD1 ILE A 298       7.545 -10.233  54.247  1.00  0.87           H  
ATOM   4624 3HD1 ILE A 298       9.283 -10.440  54.042  1.00  0.87           H  
ATOM   4625  N   THR A 299       8.624 -13.635  49.199  1.00  0.83           N  
ATOM   4626  CA  THR A 299       8.858 -15.024  48.753  1.00  0.83           C  
ATOM   4627  C   THR A 299      10.250 -15.451  49.238  1.00  0.83           C  
ATOM   4628  O   THR A 299      11.035 -14.598  49.654  1.00  0.83           O  
ATOM   4629  CB  THR A 299       8.865 -15.111  47.207  1.00  0.83           C  
ATOM   4630  OG1 THR A 299      10.021 -14.423  46.697  1.00  0.83           O  
ATOM   4631  CG2 THR A 299       7.600 -14.591  46.686  1.00  0.83           C  
ATOM   4632  H   THR A 299       9.305 -12.939  48.885  1.00  0.83           H  
ATOM   4633  HA  THR A 299       8.102 -15.681  49.180  1.00  0.83           H  
ATOM   4634  HB  THR A 299       8.917 -16.097  46.852  1.00  0.83           H  
ATOM   4635  HG1 THR A 299      10.026 -13.482  46.998  1.00  0.83           H  
ATOM   4636 1HG2 THR A 299       7.572 -14.646  45.605  1.00  0.83           H  
ATOM   4637 2HG2 THR A 299       6.825 -15.200  47.089  1.00  0.83           H  
ATOM   4638 3HG2 THR A 299       7.455 -13.592  47.008  1.00  0.83           H  
ATOM   4639  N   PRO A 300      10.642 -16.738  49.151  1.00  0.82           N  
ATOM   4640  CA  PRO A 300      11.975 -17.212  49.467  1.00  0.82           C  
ATOM   4641  C   PRO A 300      13.060 -16.614  48.577  1.00  0.82           C  
ATOM   4642  O   PRO A 300      14.242 -16.701  48.917  1.00  0.82           O  
ATOM   4643  CB  PRO A 300      11.849 -18.733  49.276  1.00  0.82           C  
ATOM   4644  CG  PRO A 300      10.654 -18.927  48.388  1.00  0.82           C  
ATOM   4645  CD  PRO A 300       9.705 -17.862  48.827  1.00  0.82           C  
ATOM   4646  HA  PRO A 300      12.193 -16.982  50.516  1.00  0.82           H  
ATOM   4647 1HB  PRO A 300      12.776 -19.127  48.829  1.00  0.82           H  
ATOM   4648 2HB  PRO A 300      11.742 -19.232  50.252  1.00  0.82           H  
ATOM   4649 1HG  PRO A 300      10.944 -18.833  47.330  1.00  0.82           H  
ATOM   4650 2HG  PRO A 300      10.247 -19.948  48.520  1.00  0.82           H  
ATOM   4651 1HD  PRO A 300       9.016 -17.705  48.048  1.00  0.82           H  
ATOM   4652 2HD  PRO A 300       9.200 -18.201  49.723  1.00  0.82           H  
ATOM   4653  N   ASN A 301      12.683 -16.011  47.435  1.00  0.83           N  
ATOM   4654  CA  ASN A 301      13.663 -15.446  46.527  1.00  0.83           C  
ATOM   4655  C   ASN A 301      13.793 -13.949  46.755  1.00  0.83           C  
ATOM   4656  O   ASN A 301      14.400 -13.224  45.957  1.00  0.83           O  
ATOM   4657  CB  ASN A 301      13.282 -15.731  45.097  1.00  0.83           C  
ATOM   4658  CG  ASN A 301      13.387 -17.190  44.754  1.00  0.83           C  
ATOM   4659  OD1 ASN A 301      14.275 -17.902  45.238  1.00  0.83           O  
ATOM   4660  ND2 ASN A 301      12.516 -17.645  43.898  1.00  0.83           N  
ATOM   4661  H   ASN A 301      11.705 -15.857  47.189  1.00  0.83           H  
ATOM   4662  HA  ASN A 301      14.635 -15.894  46.732  1.00  0.83           H  
ATOM   4663 1HB  ASN A 301      12.252 -15.402  44.931  1.00  0.83           H  
ATOM   4664 2HB  ASN A 301      13.921 -15.158  44.425  1.00  0.83           H  
ATOM   4665 1HD2 ASN A 301      12.549 -18.603  43.613  1.00  0.83           H  
ATOM   4666 2HD2 ASN A 301      11.840 -17.021  43.511  1.00  0.83           H  
ATOM   4667  N   GLY A 302      13.208 -13.484  47.848  1.00  0.87           N  
ATOM   4668  CA  GLY A 302      13.243 -12.083  48.180  1.00  0.87           C  
ATOM   4669  C   GLY A 302      11.867 -11.477  48.023  1.00  0.87           C  
ATOM   4670  O   GLY A 302      10.926 -12.122  47.543  1.00  0.87           O  
ATOM   4671  H   GLY A 302      12.699 -14.108  48.473  1.00  0.87           H  
ATOM   4672 1HA  GLY A 302      13.574 -11.976  49.211  1.00  0.87           H  
ATOM   4673 2HA  GLY A 302      13.955 -11.561  47.548  1.00  0.87           H  
ATOM   4674  N   SER A 303      11.758 -10.241  48.438  1.00  0.94           N  
ATOM   4675  CA  SER A 303      10.509  -9.535  48.436  1.00  0.94           C  
ATOM   4676  C   SER A 303      10.164  -8.961  47.088  1.00  0.94           C  
ATOM   4677  O   SER A 303      11.036  -8.783  46.231  1.00  0.94           O  
ATOM   4678  CB  SER A 303      10.612  -8.480  49.442  1.00  0.94           C  
ATOM   4679  OG  SER A 303      10.986  -9.080  50.645  1.00  0.94           O  
ATOM   4680  H   SER A 303      12.570  -9.789  48.842  1.00  0.94           H  
ATOM   4681  HA  SER A 303       9.727 -10.222  48.712  1.00  0.94           H  
ATOM   4682 1HB  SER A 303      11.333  -7.753  49.128  1.00  0.94           H  
ATOM   4683 2HB  SER A 303       9.651  -7.995  49.549  1.00  0.94           H  
ATOM   4684  HG  SER A 303      11.954  -9.237  50.544  1.00  0.94           H  
ATOM   4685  N   ILE A 304       8.879  -8.703  46.890  1.00  1.01           N  
ATOM   4686  CA  ILE A 304       8.394  -8.136  45.651  1.00  1.01           C  
ATOM   4687  C   ILE A 304       7.483  -6.925  45.866  1.00  1.01           C  
ATOM   4688  O   ILE A 304       6.340  -7.107  46.262  1.00  1.01           O  
ATOM   4689  CB  ILE A 304       7.546  -9.167  44.910  1.00  1.01           C  
ATOM   4690  CG1 ILE A 304       8.281 -10.394  44.698  1.00  1.01           C  
ATOM   4691  CG2 ILE A 304       7.187  -8.632  43.631  1.00  1.01           C  
ATOM   4692  CD1 ILE A 304       8.041 -11.369  45.753  1.00  1.01           C  
ATOM   4693  H   ILE A 304       8.221  -8.895  47.640  1.00  1.01           H  
ATOM   4694  HA  ILE A 304       9.241  -7.867  45.030  1.00  1.01           H  
ATOM   4695  HB  ILE A 304       6.646  -9.393  45.487  1.00  1.01           H  
ATOM   4696 1HG1 ILE A 304       7.986 -10.818  43.753  1.00  1.01           H  
ATOM   4697 2HG1 ILE A 304       9.327 -10.179  44.664  1.00  1.01           H  
ATOM   4698 1HG2 ILE A 304       6.573  -9.355  43.096  1.00  1.01           H  
ATOM   4699 2HG2 ILE A 304       6.640  -7.717  43.771  1.00  1.01           H  
ATOM   4700 3HG2 ILE A 304       8.091  -8.423  43.064  1.00  1.01           H  
ATOM   4701 1HD1 ILE A 304       8.620 -12.249  45.540  1.00  1.01           H  
ATOM   4702 2HD1 ILE A 304       8.329 -10.982  46.717  1.00  1.01           H  
ATOM   4703 3HD1 ILE A 304       6.981 -11.610  45.775  1.00  1.01           H  
ATOM   4704  N   PRO A 305       7.953  -5.691  45.684  1.00  1.06           N  
ATOM   4705  CA  PRO A 305       7.117  -4.501  45.676  1.00  1.06           C  
ATOM   4706  C   PRO A 305       6.096  -4.703  44.555  1.00  1.06           C  
ATOM   4707  O   PRO A 305       6.484  -5.173  43.484  1.00  1.06           O  
ATOM   4708  CB  PRO A 305       8.135  -3.395  45.367  1.00  1.06           C  
ATOM   4709  CG  PRO A 305       9.466  -3.961  45.877  1.00  1.06           C  
ATOM   4710  CD  PRO A 305       9.387  -5.445  45.573  1.00  1.06           C  
ATOM   4711  HA  PRO A 305       6.628  -4.368  46.649  1.00  1.06           H  
ATOM   4712 1HB  PRO A 305       8.141  -3.175  44.291  1.00  1.06           H  
ATOM   4713 2HB  PRO A 305       7.840  -2.469  45.884  1.00  1.06           H  
ATOM   4714 1HG  PRO A 305      10.312  -3.469  45.374  1.00  1.06           H  
ATOM   4715 2HG  PRO A 305       9.577  -3.762  46.955  1.00  1.06           H  
ATOM   4716 1HD  PRO A 305       9.739  -5.654  44.551  1.00  1.06           H  
ATOM   4717 2HD  PRO A 305       9.942  -6.016  46.338  1.00  1.06           H  
ATOM   4718  N   ASN A 306       4.824  -4.333  44.746  1.00  1.07           N  
ATOM   4719  CA  ASN A 306       3.864  -4.594  43.663  1.00  1.07           C  
ATOM   4720  C   ASN A 306       2.844  -3.526  43.300  1.00  1.07           C  
ATOM   4721  O   ASN A 306       1.901  -3.257  44.042  1.00  1.07           O  
ATOM   4722  CB  ASN A 306       3.076  -5.842  43.953  1.00  1.07           C  
ATOM   4723  CG  ASN A 306       3.856  -7.076  43.904  1.00  1.07           C  
ATOM   4724  OD1 ASN A 306       4.199  -7.582  42.835  1.00  1.07           O  
ATOM   4725  ND2 ASN A 306       4.136  -7.597  45.032  1.00  1.07           N  
ATOM   4726  H   ASN A 306       4.518  -3.930  45.637  1.00  1.07           H  
ATOM   4727  HA  ASN A 306       4.441  -4.769  42.755  1.00  1.07           H  
ATOM   4728 1HB  ASN A 306       2.619  -5.759  44.942  1.00  1.07           H  
ATOM   4729 2HB  ASN A 306       2.267  -5.912  43.230  1.00  1.07           H  
ATOM   4730 1HD2 ASN A 306       4.680  -8.442  45.061  1.00  1.07           H  
ATOM   4731 2HD2 ASN A 306       3.850  -7.134  45.872  1.00  1.07           H  
ATOM   4732  N   ASP A 307       2.979  -3.011  42.083  1.00  1.03           N  
ATOM   4733  CA  ASP A 307       2.031  -2.057  41.512  1.00  1.03           C  
ATOM   4734  C   ASP A 307       1.175  -2.782  40.461  1.00  1.03           C  
ATOM   4735  O   ASP A 307       0.496  -2.160  39.643  1.00  1.03           O  
ATOM   4736  CB  ASP A 307       2.770  -0.891  40.863  1.00  1.03           C  
ATOM   4737  CG  ASP A 307       3.557  -0.043  41.862  1.00  1.03           C  
ATOM   4738  OD1 ASP A 307       3.031   0.270  42.900  1.00  1.03           O  
ATOM   4739  OD2 ASP A 307       4.688   0.268  41.573  1.00  1.03           O  
ATOM   4740  H   ASP A 307       3.785  -3.279  41.534  1.00  1.03           H  
ATOM   4741  HA  ASP A 307       1.378  -1.681  42.300  1.00  1.03           H  
ATOM   4742 1HB  ASP A 307       3.458  -1.270  40.111  1.00  1.03           H  
ATOM   4743 2HB  ASP A 307       2.051  -0.249  40.354  1.00  1.03           H  
ATOM   4744  N   LYS A 308       1.275  -4.111  40.458  1.00  0.95           N  
ATOM   4745  CA  LYS A 308       0.594  -4.968  39.494  1.00  0.95           C  
ATOM   4746  C   LYS A 308      -0.502  -5.809  40.161  1.00  0.95           C  
ATOM   4747  O   LYS A 308      -0.404  -6.082  41.354  1.00  0.95           O  
ATOM   4748  CB  LYS A 308       1.616  -5.909  38.852  1.00  0.95           C  
ATOM   4749  CG  LYS A 308       2.476  -5.320  37.708  1.00  0.95           C  
ATOM   4750  CD  LYS A 308       3.671  -4.527  38.223  1.00  0.95           C  
ATOM   4751  CE  LYS A 308       4.677  -4.192  37.096  1.00  0.95           C  
ATOM   4752  NZ  LYS A 308       4.147  -3.213  36.086  1.00  0.95           N  
ATOM   4753  H   LYS A 308       1.846  -4.541  41.170  1.00  0.95           H  
ATOM   4754  HA  LYS A 308       0.164  -4.322  38.732  1.00  0.95           H  
ATOM   4755 1HB  LYS A 308       2.310  -6.249  39.621  1.00  0.95           H  
ATOM   4756 2HB  LYS A 308       1.118  -6.793  38.486  1.00  0.95           H  
ATOM   4757 1HG  LYS A 308       2.846  -6.122  37.078  1.00  0.95           H  
ATOM   4758 2HG  LYS A 308       1.857  -4.665  37.099  1.00  0.95           H  
ATOM   4759 1HD  LYS A 308       3.328  -3.596  38.659  1.00  0.95           H  
ATOM   4760 2HD  LYS A 308       4.186  -5.103  38.991  1.00  0.95           H  
ATOM   4761 1HE  LYS A 308       5.570  -3.775  37.554  1.00  0.95           H  
ATOM   4762 2HE  LYS A 308       4.945  -5.117  36.579  1.00  0.95           H  
ATOM   4763 1HZ  LYS A 308       4.855  -3.044  35.393  1.00  0.95           H  
ATOM   4764 2HZ  LYS A 308       3.311  -3.600  35.615  1.00  0.95           H  
ATOM   4765 3HZ  LYS A 308       3.903  -2.348  36.536  1.00  0.95           H  
ATOM   4766  N   PRO A 309      -1.590  -6.175  39.447  1.00  0.87           N  
ATOM   4767  CA  PRO A 309      -2.597  -7.128  39.893  1.00  0.87           C  
ATOM   4768  C   PRO A 309      -2.145  -8.594  39.925  1.00  0.87           C  
ATOM   4769  O   PRO A 309      -2.683  -9.371  40.727  1.00  0.87           O  
ATOM   4770  CB  PRO A 309      -3.701  -6.923  38.862  1.00  0.87           C  
ATOM   4771  CG  PRO A 309      -3.022  -6.375  37.652  1.00  0.87           C  
ATOM   4772  CD  PRO A 309      -1.867  -5.561  38.148  1.00  0.87           C  
ATOM   4773  HA  PRO A 309      -2.947  -6.826  40.887  1.00  0.87           H  
ATOM   4774 1HB  PRO A 309      -4.197  -7.883  38.671  1.00  0.87           H  
ATOM   4775 2HB  PRO A 309      -4.463  -6.260  39.231  1.00  0.87           H  
ATOM   4776 1HG  PRO A 309      -2.695  -7.171  37.022  1.00  0.87           H  
ATOM   4777 2HG  PRO A 309      -3.742  -5.780  37.072  1.00  0.87           H  
ATOM   4778 1HD  PRO A 309      -1.031  -5.717  37.473  1.00  0.87           H  
ATOM   4779 2HD  PRO A 309      -2.134  -4.502  38.236  1.00  0.87           H  
ATOM   4780  N   PHE A 310      -1.101  -8.956  39.154  1.00  0.81           N  
ATOM   4781  CA  PHE A 310      -0.662 -10.353  39.119  1.00  0.81           C  
ATOM   4782  C   PHE A 310       0.856 -10.478  39.330  1.00  0.81           C  
ATOM   4783  O   PHE A 310       1.609  -9.522  39.116  1.00  0.81           O  
ATOM   4784  CB  PHE A 310      -1.051 -10.988  37.789  1.00  0.81           C  
ATOM   4785  CG  PHE A 310      -2.503 -10.850  37.465  1.00  0.81           C  
ATOM   4786  CD1 PHE A 310      -2.893  -9.849  36.615  1.00  0.81           C  
ATOM   4787  CD2 PHE A 310      -3.469 -11.635  38.034  1.00  0.81           C  
ATOM   4788  CE1 PHE A 310      -4.215  -9.620  36.312  1.00  0.81           C  
ATOM   4789  CE2 PHE A 310      -4.813 -11.411  37.746  1.00  0.81           C  
ATOM   4790  CZ  PHE A 310      -5.177 -10.394  36.879  1.00  0.81           C  
ATOM   4791  H   PHE A 310      -0.659  -8.308  38.504  1.00  0.81           H  
ATOM   4792  HA  PHE A 310      -1.159 -10.899  39.923  1.00  0.81           H  
ATOM   4793 1HB  PHE A 310      -0.498 -10.504  37.013  1.00  0.81           H  
ATOM   4794 2HB  PHE A 310      -0.791 -12.037  37.792  1.00  0.81           H  
ATOM   4795  HD1 PHE A 310      -2.119  -9.228  36.176  1.00  0.81           H  
ATOM   4796  HD2 PHE A 310      -3.169 -12.426  38.719  1.00  0.81           H  
ATOM   4797  HE1 PHE A 310      -4.488  -8.818  35.631  1.00  0.81           H  
ATOM   4798  HE2 PHE A 310      -5.580 -12.034  38.204  1.00  0.81           H  
ATOM   4799  HZ  PHE A 310      -6.222 -10.214  36.648  1.00  0.81           H  
ATOM   4800  N   GLN A 311       1.293 -11.663  39.755  1.00  0.78           N  
ATOM   4801  CA  GLN A 311       2.712 -11.940  40.014  1.00  0.78           C  
ATOM   4802  C   GLN A 311       3.174 -13.292  39.478  1.00  0.78           C  
ATOM   4803  O   GLN A 311       2.482 -14.288  39.617  1.00  0.78           O  
ATOM   4804  CB  GLN A 311       2.954 -11.863  41.541  1.00  0.78           C  
ATOM   4805  CG  GLN A 311       4.345 -12.138  42.027  1.00  0.78           C  
ATOM   4806  CD  GLN A 311       4.494 -11.874  43.511  1.00  0.78           C  
ATOM   4807  OE1 GLN A 311       4.303 -10.747  43.965  1.00  0.78           O  
ATOM   4808  NE2 GLN A 311       4.832 -12.910  44.270  1.00  0.78           N  
ATOM   4809  H   GLN A 311       0.595 -12.388  39.938  1.00  0.78           H  
ATOM   4810  HA  GLN A 311       3.311 -11.174  39.524  1.00  0.78           H  
ATOM   4811 1HB  GLN A 311       2.724 -10.856  41.874  1.00  0.78           H  
ATOM   4812 2HB  GLN A 311       2.269 -12.542  42.057  1.00  0.78           H  
ATOM   4813 1HG  GLN A 311       4.511 -13.192  41.908  1.00  0.78           H  
ATOM   4814 2HG  GLN A 311       5.075 -11.547  41.468  1.00  0.78           H  
ATOM   4815 1HE2 GLN A 311       4.924 -12.780  45.264  1.00  0.78           H  
ATOM   4816 2HE2 GLN A 311       5.002 -13.834  43.844  1.00  0.78           H  
ATOM   4817  N   ASN A 312       4.355 -13.312  38.865  1.00  0.80           N  
ATOM   4818  CA  ASN A 312       5.005 -14.532  38.368  1.00  0.80           C  
ATOM   4819  C   ASN A 312       6.285 -14.854  39.149  1.00  0.80           C  
ATOM   4820  O   ASN A 312       7.184 -15.545  38.665  1.00  0.80           O  
ATOM   4821  CB  ASN A 312       5.275 -14.413  36.884  1.00  0.80           C  
ATOM   4822  CG  ASN A 312       5.650 -15.699  36.206  1.00  0.80           C  
ATOM   4823  OD1 ASN A 312       5.159 -16.795  36.490  1.00  0.80           O  
ATOM   4824  ND2 ASN A 312       6.568 -15.563  35.283  1.00  0.80           N  
ATOM   4825  H   ASN A 312       4.855 -12.435  38.739  1.00  0.80           H  
ATOM   4826  HA  ASN A 312       4.320 -15.369  38.515  1.00  0.80           H  
ATOM   4827 1HB  ASN A 312       4.376 -14.062  36.402  1.00  0.80           H  
ATOM   4828 2HB  ASN A 312       6.046 -13.672  36.720  1.00  0.80           H  
ATOM   4829 1HD2 ASN A 312       6.889 -16.360  34.767  1.00  0.80           H  
ATOM   4830 2HD2 ASN A 312       6.943 -14.633  35.089  1.00  0.80           H  
ATOM   4831  N   VAL A 313       6.331 -14.381  40.382  1.00  0.84           N  
ATOM   4832  CA  VAL A 313       7.433 -14.619  41.303  1.00  0.84           C  
ATOM   4833  C   VAL A 313       6.930 -15.675  42.294  1.00  0.84           C  
ATOM   4834  O   VAL A 313       5.830 -15.542  42.836  1.00  0.84           O  
ATOM   4835  CB  VAL A 313       7.876 -13.332  42.011  1.00  0.84           C  
ATOM   4836  CG1 VAL A 313       9.036 -13.638  42.926  1.00  0.84           C  
ATOM   4837  CG2 VAL A 313       8.240 -12.263  40.983  1.00  0.84           C  
ATOM   4838  H   VAL A 313       5.554 -13.824  40.683  1.00  0.84           H  
ATOM   4839  HA  VAL A 313       8.284 -15.022  40.754  1.00  0.84           H  
ATOM   4840  HB  VAL A 313       7.077 -12.970  42.628  1.00  0.84           H  
ATOM   4841 1HG1 VAL A 313       9.342 -12.744  43.426  1.00  0.84           H  
ATOM   4842 2HG1 VAL A 313       8.753 -14.381  43.659  1.00  0.84           H  
ATOM   4843 3HG1 VAL A 313       9.868 -14.016  42.336  1.00  0.84           H  
ATOM   4844 1HG2 VAL A 313       8.543 -11.354  41.493  1.00  0.84           H  
ATOM   4845 2HG2 VAL A 313       9.058 -12.626  40.363  1.00  0.84           H  
ATOM   4846 3HG2 VAL A 313       7.379 -12.049  40.353  1.00  0.84           H  
ATOM   4847  N   ASN A 314       7.753 -16.702  42.523  1.00  0.90           N  
ATOM   4848  CA  ASN A 314       7.448 -17.938  43.269  1.00  0.90           C  
ATOM   4849  C   ASN A 314       6.233 -17.893  44.202  1.00  0.90           C  
ATOM   4850  O   ASN A 314       6.102 -17.048  45.084  1.00  0.90           O  
ATOM   4851  CB  ASN A 314       8.687 -18.334  44.063  1.00  0.90           C  
ATOM   4852  CG  ASN A 314       8.657 -19.734  44.687  1.00  0.90           C  
ATOM   4853  OD1 ASN A 314       7.718 -20.190  45.347  1.00  0.90           O  
ATOM   4854  ND2 ASN A 314       9.740 -20.444  44.471  1.00  0.90           N  
ATOM   4855  H   ASN A 314       8.654 -16.657  42.070  1.00  0.90           H  
ATOM   4856  HA  ASN A 314       7.246 -18.718  42.534  1.00  0.90           H  
ATOM   4857 1HB  ASN A 314       9.558 -18.269  43.413  1.00  0.90           H  
ATOM   4858 2HB  ASN A 314       8.837 -17.610  44.865  1.00  0.90           H  
ATOM   4859 1HD2 ASN A 314       9.816 -21.370  44.843  1.00  0.90           H  
ATOM   4860 2HD2 ASN A 314      10.490 -20.062  43.932  1.00  0.90           H  
ATOM   4861  N   ARG A 315       5.374 -18.906  44.008  1.00  0.95           N  
ATOM   4862  CA  ARG A 315       4.088 -19.108  44.683  1.00  0.95           C  
ATOM   4863  C   ARG A 315       4.175 -19.189  46.215  1.00  0.95           C  
ATOM   4864  O   ARG A 315       3.184 -18.950  46.917  1.00  0.95           O  
ATOM   4865  CB  ARG A 315       3.460 -20.412  44.195  1.00  0.95           C  
ATOM   4866  CG  ARG A 315       4.175 -21.664  44.698  1.00  0.95           C  
ATOM   4867  CD  ARG A 315       3.719 -22.921  44.058  1.00  0.95           C  
ATOM   4868  NE  ARG A 315       4.346 -24.078  44.685  1.00  0.95           N  
ATOM   4869  CZ  ARG A 315       5.601 -24.515  44.453  1.00  0.95           C  
ATOM   4870  NH1 ARG A 315       6.386 -23.880  43.605  1.00  0.95           N  
ATOM   4871  NH2 ARG A 315       6.046 -25.585  45.090  1.00  0.95           N  
ATOM   4872  H   ARG A 315       5.612 -19.567  43.285  1.00  0.95           H  
ATOM   4873  HA  ARG A 315       3.437 -18.275  44.415  1.00  0.95           H  
ATOM   4874 1HB  ARG A 315       2.422 -20.462  44.516  1.00  0.95           H  
ATOM   4875 2HB  ARG A 315       3.470 -20.435  43.105  1.00  0.95           H  
ATOM   4876 1HG  ARG A 315       5.248 -21.565  44.535  1.00  0.95           H  
ATOM   4877 2HG  ARG A 315       3.982 -21.768  45.757  1.00  0.95           H  
ATOM   4878 1HD  ARG A 315       2.641 -23.023  44.177  1.00  0.95           H  
ATOM   4879 2HD  ARG A 315       3.973 -22.920  42.998  1.00  0.95           H  
ATOM   4880  HE  ARG A 315       3.765 -24.618  45.347  1.00  0.95           H  
ATOM   4881 1HH1 ARG A 315       6.049 -23.058  43.124  1.00  0.95           H  
ATOM   4882 2HH1 ARG A 315       7.327 -24.209  43.443  1.00  0.95           H  
ATOM   4883 1HH2 ARG A 315       5.444 -26.070  45.751  1.00  0.95           H  
ATOM   4884 2HH2 ARG A 315       6.984 -25.915  44.929  1.00  0.95           H  
ATOM   4885  N   ILE A 316       5.345 -19.516  46.760  1.00  0.98           N  
ATOM   4886  CA  ILE A 316       5.430 -19.601  48.208  1.00  0.98           C  
ATOM   4887  C   ILE A 316       5.613 -18.211  48.727  1.00  0.98           C  
ATOM   4888  O   ILE A 316       6.729 -17.731  48.899  1.00  0.98           O  
ATOM   4889  CB  ILE A 316       6.596 -20.478  48.693  1.00  0.98           C  
ATOM   4890  CG1 ILE A 316       6.518 -21.884  48.073  1.00  0.98           C  
ATOM   4891  CG2 ILE A 316       6.593 -20.553  50.233  1.00  0.98           C  
ATOM   4892  CD1 ILE A 316       5.251 -22.628  48.388  1.00  0.98           C  
ATOM   4893  H   ILE A 316       6.158 -19.685  46.175  1.00  0.98           H  
ATOM   4894  HA  ILE A 316       4.505 -19.998  48.600  1.00  0.98           H  
ATOM   4895  HB  ILE A 316       7.531 -20.037  48.358  1.00  0.98           H  
ATOM   4896 1HG1 ILE A 316       6.600 -21.796  46.994  1.00  0.98           H  
ATOM   4897 2HG1 ILE A 316       7.364 -22.475  48.437  1.00  0.98           H  
ATOM   4898 1HG2 ILE A 316       7.436 -21.156  50.562  1.00  0.98           H  
ATOM   4899 2HG2 ILE A 316       6.678 -19.553  50.648  1.00  0.98           H  
ATOM   4900 3HG2 ILE A 316       5.667 -21.005  50.582  1.00  0.98           H  
ATOM   4901 1HD1 ILE A 316       5.278 -23.609  47.913  1.00  0.98           H  
ATOM   4902 2HD1 ILE A 316       5.160 -22.754  49.469  1.00  0.98           H  
ATOM   4903 3HD1 ILE A 316       4.408 -22.074  48.015  1.00  0.98           H  
ATOM   4904  N   THR A 317       4.496 -17.575  49.009  1.00  1.00           N  
ATOM   4905  CA  THR A 317       4.541 -16.173  49.324  1.00  1.00           C  
ATOM   4906  C   THR A 317       3.572 -15.781  50.423  1.00  1.00           C  
ATOM   4907  O   THR A 317       2.570 -16.466  50.690  1.00  1.00           O  
ATOM   4908  CB  THR A 317       4.185 -15.351  48.065  1.00  1.00           C  
ATOM   4909  OG1 THR A 317       4.509 -13.998  48.285  1.00  1.00           O  
ATOM   4910  CG2 THR A 317       2.680 -15.441  47.791  1.00  1.00           C  
ATOM   4911  H   THR A 317       3.623 -18.062  48.830  1.00  1.00           H  
ATOM   4912  HA  THR A 317       5.543 -15.933  49.650  1.00  1.00           H  
ATOM   4913  HB  THR A 317       4.717 -15.733  47.202  1.00  1.00           H  
ATOM   4914  HG1 THR A 317       3.953 -13.645  48.988  1.00  1.00           H  
ATOM   4915 1HG2 THR A 317       2.435 -14.850  46.908  1.00  1.00           H  
ATOM   4916 2HG2 THR A 317       2.403 -16.481  47.622  1.00  1.00           H  
ATOM   4917 3HG2 THR A 317       2.133 -15.054  48.648  1.00  1.00           H  
ATOM   4918  N   TYR A 318       3.862 -14.646  51.049  1.00  1.00           N  
ATOM   4919  CA  TYR A 318       2.933 -14.131  52.037  1.00  1.00           C  
ATOM   4920  C   TYR A 318       2.840 -12.617  52.020  1.00  1.00           C  
ATOM   4921  O   TYR A 318       3.731 -11.916  51.523  1.00  1.00           O  
ATOM   4922  CB  TYR A 318       3.308 -14.636  53.424  1.00  1.00           C  
ATOM   4923  CG  TYR A 318       4.504 -14.091  53.965  1.00  1.00           C  
ATOM   4924  CD1 TYR A 318       4.458 -13.028  54.874  1.00  1.00           C  
ATOM   4925  CD2 TYR A 318       5.658 -14.588  53.546  1.00  1.00           C  
ATOM   4926  CE1 TYR A 318       5.623 -12.514  55.358  1.00  1.00           C  
ATOM   4927  CE2 TYR A 318       6.775 -14.079  54.003  1.00  1.00           C  
ATOM   4928  CZ  TYR A 318       6.784 -13.045  54.914  1.00  1.00           C  
ATOM   4929  OH  TYR A 318       7.964 -12.541  55.349  1.00  1.00           O  
ATOM   4930  H   TYR A 318       4.742 -14.175  50.825  1.00  1.00           H
[truncated: 3,198,219 more chars]
