# Supplementary material for: Strategies targeting hemagglutinin cocktail as a potential universal influenza vaccine
Source: Front Microbiol. 2022 Sep 29;13:1014122. doi: 10.3389/fmicb.2022.1014122 (PMC9558277; doi:10.3389/fmicb.2022.1014122)
Supplement: Supplementary file 1 [file Data_Sheet_1.ZIP › 9.9-new-Supplementary Materials/Supplementary Material 1-3D structure model/robetta_models_A-Thailand-CU-MV8-2010-H1N1-HA.pdb]

REMARK ID 406416 MODEL 1 A-Thailand-CU-MV8-2010-H1N1-HA
PFRMAT TS
TARGET A-Thailand-CU-MV8-2010-H1N1-HA
AUTHOR BAKER-ROBETTA
METHOD    ROSETTA provides both ab initio and
METHOD    comparative models of protein domains.
METHOD    Comparative models are built from structures
METHOD    detected and aligned by HHSEARCH, SPARKS, and
METHOD    Raptor. Loop regions are assembled from fragments and 
METHOD    optimized to fit the aligned template structures.
METHOD    De novo models are built using the Rosetta de
METHOD    novo protocol.  The procedure is fully automated.
MODEL     1
PARENT N/A
REMARK PARENT    N/A
REMARK PARSRC    RoseTTAFold
REMARK SCORE     0.00
ATOM      1  N   LYS A   1       3.121  -1.009  -3.596  1.00 15.78           N  
ATOM      2  CA  LYS A   1       3.666   0.340  -3.666  1.00 15.78           C  
ATOM      3  C   LYS A   1       3.689   1.043  -2.321  1.00 15.78           C  
ATOM      4  O   LYS A   1       2.643   1.318  -1.733  1.00 15.78           O  
ATOM      5  CB  LYS A   1       2.886   1.194  -4.669  1.00 15.78           C  
ATOM      6  CG  LYS A   1       3.302   2.678  -4.695  1.00 15.78           C  
ATOM      7  CD  LYS A   1       4.722   2.876  -5.198  1.00 15.78           C  
ATOM      8  CE  LYS A   1       5.098   4.355  -5.230  1.00 15.78           C  
ATOM      9  NZ  LYS A   1       6.518   4.549  -5.655  1.00 15.78           N  
ATOM     10 1H   LYS A   1       2.901  -1.334  -4.526  1.00 15.78           H  
ATOM     11 2H   LYS A   1       3.801  -1.625  -3.175  1.00 15.78           H  
ATOM     12 3H   LYS A   1       2.281  -1.000  -3.034  1.00 15.78           H  
ATOM     13  HA  LYS A   1       4.698   0.269  -4.012  1.00 15.78           H  
ATOM     14 1HB  LYS A   1       3.018   0.791  -5.671  1.00 15.78           H  
ATOM     15 2HB  LYS A   1       1.823   1.150  -4.434  1.00 15.78           H  
ATOM     16 1HG  LYS A   1       2.629   3.221  -5.349  1.00 15.78           H  
ATOM     17 2HG  LYS A   1       3.226   3.104  -3.690  1.00 15.78           H  
ATOM     18 1HD  LYS A   1       5.416   2.365  -4.529  1.00 15.78           H  
ATOM     19 2HD  LYS A   1       4.826   2.459  -6.196  1.00 15.78           H  
ATOM     20 1HE  LYS A   1       4.443   4.880  -5.921  1.00 15.78           H  
ATOM     21 2HE  LYS A   1       4.965   4.773  -4.230  1.00 15.78           H  
ATOM     22 1HZ  LYS A   1       6.752   5.536  -5.665  1.00 15.78           H  
ATOM     23 2HZ  LYS A   1       7.125   4.069  -5.003  1.00 15.78           H  
ATOM     24 3HZ  LYS A   1       6.646   4.170  -6.576  1.00 15.78           H  
ATOM     25  N   GLN A   2       4.893   1.317  -1.834  1.00 15.34           N  
ATOM     26  CA  GLN A   2       5.087   2.058  -0.591  1.00 15.34           C  
ATOM     27  C   GLN A   2       5.473   3.491  -0.926  1.00 15.34           C  
ATOM     28  O   GLN A   2       6.002   3.754  -2.008  1.00 15.34           O  
ATOM     29  CB  GLN A   2       6.169   1.419   0.284  1.00 15.34           C  
ATOM     30  CG  GLN A   2       5.871   0.002   0.761  1.00 15.34           C  
ATOM     31  CD  GLN A   2       4.680  -0.045   1.724  1.00 15.34           C  
ATOM     32  OE1 GLN A   2       4.689   0.627   2.761  1.00 15.34           O  
ATOM     33  NE2 GLN A   2       3.667  -0.838   1.398  1.00 15.34           N  
ATOM     34  H   GLN A   2       5.714   1.037  -2.350  1.00 15.34           H  
ATOM     35  HA  GLN A   2       4.149   2.080  -0.036  1.00 15.34           H  
ATOM     36 1HB  GLN A   2       7.109   1.396  -0.266  1.00 15.34           H  
ATOM     37 2HB  GLN A   2       6.329   2.037   1.166  1.00 15.34           H  
ATOM     38 1HG  GLN A   2       5.641  -0.623  -0.099  1.00 15.34           H  
ATOM     39 2HG  GLN A   2       6.747  -0.387   1.281  1.00 15.34           H  
ATOM     40 1HE2 GLN A   2       2.870  -0.902   2.001  1.00 15.34           H  
ATOM     41 2HE2 GLN A   2       3.700  -1.374   0.561  1.00 15.34           H  
ATOM     42  N   GLY A   3       5.269   4.400   0.021  1.00 14.75           N  
ATOM     43  CA  GLY A   3       5.642   5.793  -0.188  1.00 14.75           C  
ATOM     44  C   GLY A   3       4.597   6.499  -1.037  1.00 14.75           C  
ATOM     45  O   GLY A   3       3.437   6.089  -1.074  1.00 14.75           O  
ATOM     46  H   GLY A   3       4.833   4.124   0.890  1.00 14.75           H  
ATOM     47 1HA  GLY A   3       5.738   6.297   0.774  1.00 14.75           H  
ATOM     48 2HA  GLY A   3       6.613   5.844  -0.679  1.00 14.75           H  
ATOM     49  N   LYS A   4       4.984   7.598  -1.667  1.00 14.04           N  
ATOM     50  CA  LYS A   4       4.023   8.384  -2.422  1.00 14.04           C  
ATOM     51  C   LYS A   4       3.829   7.855  -3.836  1.00 14.04           C  
ATOM     52  O   LYS A   4       4.744   7.303  -4.448  1.00 14.04           O  
ATOM     53  CB  LYS A   4       4.442   9.854  -2.465  1.00 14.04           C  
ATOM     54  CG  LYS A   4       4.569  10.517  -1.092  1.00 14.04           C  
ATOM     55  CD  LYS A   4       3.218  10.577  -0.370  1.00 14.04           C  
ATOM     56  CE  LYS A   4       3.315  11.355   0.943  1.00 14.04           C  
ATOM     57  NZ  LYS A   4       2.019  11.365   1.685  1.00 14.04           N  
ATOM     58  H   LYS A   4       5.948   7.893  -1.614  1.00 14.04           H  
ATOM     59  HA  LYS A   4       3.060   8.322  -1.914  1.00 14.04           H  
ATOM     60 1HB  LYS A   4       5.401   9.945  -2.973  1.00 14.04           H  
ATOM     61 2HB  LYS A   4       3.710  10.424  -3.039  1.00 14.04           H  
ATOM     62 1HG  LYS A   4       5.273   9.953  -0.478  1.00 14.04           H  
ATOM     63 2HG  LYS A   4       4.952  11.530  -1.212  1.00 14.04           H  
ATOM     64 1HD  LYS A   4       2.481  11.058  -1.013  1.00 14.04           H  
ATOM     65 2HD  LYS A   4       2.877   9.562  -0.153  1.00 14.04           H  
ATOM     66 1HE  LYS A   4       4.079  10.899   1.572  1.00 14.04           H  
ATOM     67 2HE  LYS A   4       3.605  12.384   0.725  1.00 14.04           H  
ATOM     68 1HZ  LYS A   4       2.124  11.888   2.544  1.00 14.04           H  
ATOM     69 2HZ  LYS A   4       1.307  11.797   1.114  1.00 14.04           H  
ATOM     70 3HZ  LYS A   4       1.747  10.417   1.902  1.00 14.04           H  
ATOM     71  N   THR A   5       2.634   8.095  -4.363  1.00 13.29           N  
ATOM     72  CA  THR A   5       2.232   7.718  -5.719  1.00 13.29           C  
ATOM     73  C   THR A   5       2.248   8.912  -6.656  1.00 13.29           C  
ATOM     74  O   THR A   5       1.746   8.844  -7.778  1.00 13.29           O  
ATOM     75  CB  THR A   5       0.806   7.157  -5.697  1.00 13.29           C  
ATOM     76  OG1 THR A   5      -0.095   8.196  -5.211  1.00 13.29           O  
ATOM     77  CG2 THR A   5       0.753   5.960  -4.753  1.00 13.29           C  
ATOM     78  H   THR A   5       1.947   8.540  -3.772  1.00 13.29           H  
ATOM     79  HA  THR A   5       2.924   6.968  -6.100  1.00 13.29           H  
ATOM     80  HB  THR A   5       0.505   6.851  -6.695  1.00 13.29           H  
ATOM     81  HG1 THR A   5      -0.869   7.799  -4.782  1.00 13.29           H  
ATOM     82 1HG2 THR A   5      -0.259   5.560  -4.719  1.00 13.29           H  
ATOM     83 2HG2 THR A   5       1.431   5.197  -5.112  1.00 13.29           H  
ATOM     84 3HG2 THR A   5       1.052   6.267  -3.752  1.00 13.29           H  
ATOM     85  N   LYS A   6       2.727  10.039  -6.138  1.00 12.58           N  
ATOM     86  CA  LYS A   6       2.778  11.350  -6.800  1.00 12.58           C  
ATOM     87  C   LYS A   6       1.384  11.935  -7.025  1.00 12.58           C  
ATOM     88  O   LYS A   6       1.075  13.006  -6.504  1.00 12.58           O  
ATOM     89  CB  LYS A   6       3.535  11.284  -8.131  1.00 12.58           C  
ATOM     90  CG  LYS A   6       5.026  11.002  -7.992  1.00 12.58           C  
ATOM     91  CD  LYS A   6       5.710  10.956  -9.353  1.00 12.58           C  
ATOM     92  CE  LYS A   6       7.200  10.673  -9.215  1.00 12.58           C  
ATOM     93  NZ  LYS A   6       7.880  10.592 -10.539  1.00 12.58           N  
ATOM     94  H   LYS A   6       3.114   9.969  -5.212  1.00 12.58           H  
ATOM     95  HA  LYS A   6       3.316  12.037  -6.145  1.00 12.58           H  
ATOM     96 1HB  LYS A   6       3.107  10.543  -8.795  1.00 12.58           H  
ATOM     97 2HB  LYS A   6       3.439  12.244  -8.635  1.00 12.58           H  
ATOM     98 1HG  LYS A   6       5.488  11.781  -7.386  1.00 12.58           H  
ATOM     99 2HG  LYS A   6       5.169  10.044  -7.490  1.00 12.58           H  
ATOM    100 1HD  LYS A   6       5.254  10.174  -9.961  1.00 12.58           H  
ATOM    101 2HD  LYS A   6       5.574  11.911  -9.859  1.00 12.58           H  
ATOM    102 1HE  LYS A   6       7.659  11.470  -8.630  1.00 12.58           H  
ATOM    103 2HE  LYS A   6       7.335   9.728  -8.690  1.00 12.58           H  
ATOM    104 1HZ  LYS A   6       8.863  10.405 -10.401  1.00 12.58           H  
ATOM    105 2HZ  LYS A   6       7.469   9.848 -11.085  1.00 12.58           H  
ATOM    106 3HZ  LYS A   6       7.770  11.469 -11.029  1.00 12.58           H  
ATOM    107  N   ALA A   7       0.532  11.221  -7.759  1.00 11.93           N  
ATOM    108  CA  ALA A   7      -0.834  11.654  -8.008  1.00 11.93           C  
ATOM    109  C   ALA A   7      -1.625  11.798  -6.713  1.00 11.93           C  
ATOM    110  O   ALA A   7      -2.396  12.744  -6.567  1.00 11.93           O  
ATOM    111  CB  ALA A   7      -1.540  10.675  -8.922  1.00 11.93           C  
ATOM    112  H   ALA A   7       0.862  10.343  -8.144  1.00 11.93           H  
ATOM    113  HA  ALA A   7      -0.794  12.629  -8.493  1.00 11.93           H  
ATOM    114 1HB  ALA A   7      -2.550  11.028  -9.120  1.00 11.93           H  
ATOM    115 2HB  ALA A   7      -0.991  10.594  -9.859  1.00 11.93           H  
ATOM    116 3HB  ALA A   7      -1.579   9.699  -8.440  1.00 11.93           H  
ATOM    117  N   THR A   8      -1.424  10.903  -5.729  1.00 11.38           N  
ATOM    118  CA  THR A   8      -2.194  11.070  -4.496  1.00 11.38           C  
ATOM    119  C   THR A   8      -1.792  12.367  -3.811  1.00 11.38           C  
ATOM    120  O   THR A   8      -2.644  13.112  -3.322  1.00 11.38           O  
ATOM    121  CB  THR A   8      -1.993   9.911  -3.506  1.00 11.38           C  
ATOM    122  OG1 THR A   8      -2.413   8.671  -4.115  1.00 11.38           O  
ATOM    123  CG2 THR A   8      -2.804  10.162  -2.254  1.00 11.38           C  
ATOM    124  H   THR A   8      -0.792  10.104  -5.822  1.00 11.38           H  
ATOM    125  HA  THR A   8      -3.252  11.132  -4.748  1.00 11.38           H  
ATOM    126  HB  THR A   8      -0.939   9.838  -3.239  1.00 11.38           H  
ATOM    127  HG1 THR A   8      -1.825   8.495  -4.845  1.00 11.38           H  
ATOM    128 1HG2 THR A   8      -2.655   9.341  -1.555  1.00 11.38           H  
ATOM    129 2HG2 THR A   8      -2.479  11.097  -1.794  1.00 11.38           H  
ATOM    130 3HG2 THR A   8      -3.858  10.232  -2.514  1.00 11.38           H  
ATOM    131  N   LYS A   9      -0.480  12.620  -3.760  1.00 10.94           N  
ATOM    132  CA  LYS A   9       0.051  13.821  -3.132  1.00 10.94           C  
ATOM    133  C   LYS A   9      -0.491  15.050  -3.842  1.00 10.94           C  
ATOM    134  O   LYS A   9      -0.961  15.989  -3.201  1.00 10.94           O  
ATOM    135  CB  LYS A   9       1.576  13.811  -3.153  1.00 10.94           C  
ATOM    136  CG  LYS A   9       2.225  15.010  -2.480  1.00 10.94           C  
ATOM    137  CD  LYS A   9       3.748  14.889  -2.475  1.00 10.94           C  
ATOM    138  CE  LYS A   9       4.404  16.116  -1.850  1.00 10.94           C  
ATOM    139  NZ  LYS A   9       5.892  16.001  -1.826  1.00 10.94           N  
ATOM    140  H   LYS A   9       0.155  11.968  -4.196  1.00 10.94           H  
ATOM    141  HA  LYS A   9      -0.285  13.854  -2.095  1.00 10.94           H  
ATOM    142 1HB  LYS A   9       1.943  12.908  -2.670  1.00 10.94           H  
ATOM    143 2HB  LYS A   9       1.922  13.790  -4.185  1.00 10.94           H  
ATOM    144 1HG  LYS A   9       1.945  15.907  -3.024  1.00 10.94           H  
ATOM    145 2HG  LYS A   9       1.865  15.099  -1.456  1.00 10.94           H  
ATOM    146 1HD  LYS A   9       4.041  14.002  -1.910  1.00 10.94           H  
ATOM    147 2HD  LYS A   9       4.103  14.780  -3.499  1.00 10.94           H  
ATOM    148 1HE  LYS A   9       4.130  16.996  -2.427  1.00 10.94           H  
ATOM    149 2HE  LYS A   9       4.041  16.234  -0.830  1.00 10.94           H  
ATOM    150 1HZ  LYS A   9       6.286  16.832  -1.407  1.00 10.94           H  
ATOM    151 2HZ  LYS A   9       6.160  15.192  -1.284  1.00 10.94           H  
ATOM    152 3HZ  LYS A   9       6.239  15.903  -2.769  1.00 10.94           H  
ATOM    153  N   MET A  10      -0.460  15.029  -5.176  1.00 10.61           N  
ATOM    154  CA  MET A  10      -0.966  16.141  -5.964  1.00 10.61           C  
ATOM    155  C   MET A  10      -2.403  16.440  -5.612  1.00 10.61           C  
ATOM    156  O   MET A  10      -2.762  17.590  -5.354  1.00 10.61           O  
ATOM    157  CB  MET A  10      -0.918  15.802  -7.440  1.00 10.61           C  
ATOM    158  CG  MET A  10      -1.489  16.857  -8.341  1.00 10.61           C  
ATOM    159  SD  MET A  10      -1.687  16.244 -10.000  1.00 10.61           S  
ATOM    160  CE  MET A  10      -3.028  15.083  -9.685  1.00 10.61           C  
ATOM    161  H   MET A  10      -0.055  14.227  -5.657  1.00 10.61           H  
ATOM    162  HA  MET A  10      -0.367  17.025  -5.754  1.00 10.61           H  
ATOM    163 1HB  MET A  10       0.112  15.608  -7.735  1.00 10.61           H  
ATOM    164 2HB  MET A  10      -1.477  14.890  -7.614  1.00 10.61           H  
ATOM    165 1HG  MET A  10      -2.461  17.158  -7.963  1.00 10.61           H  
ATOM    166 2HG  MET A  10      -0.839  17.731  -8.363  1.00 10.61           H  
ATOM    167 1HE  MET A  10      -3.307  14.585 -10.612  1.00 10.61           H  
ATOM    168 2HE  MET A  10      -2.702  14.337  -8.953  1.00 10.61           H  
ATOM    169 3HE  MET A  10      -3.890  15.623  -9.288  1.00 10.61           H  
ATOM    170  N   LYS A  11      -3.236  15.403  -5.592  1.00 10.35           N  
ATOM    171  CA  LYS A  11      -4.636  15.599  -5.289  1.00 10.35           C  
ATOM    172  C   LYS A  11      -4.807  16.120  -3.872  1.00 10.35           C  
ATOM    173  O   LYS A  11      -5.612  17.019  -3.635  1.00 10.35           O  
ATOM    174  CB  LYS A  11      -5.393  14.294  -5.485  1.00 10.35           C  
ATOM    175  CG  LYS A  11      -5.521  13.886  -6.945  1.00 10.35           C  
ATOM    176  CD  LYS A  11      -6.223  12.556  -7.099  1.00 10.35           C  
ATOM    177  CE  LYS A  11      -6.306  12.148  -8.562  1.00 10.35           C  
ATOM    178  NZ  LYS A  11      -6.971  10.826  -8.731  1.00 10.35           N  
ATOM    179  H   LYS A  11      -2.893  14.465  -5.809  1.00 10.35           H  
ATOM    180  HA  LYS A  11      -5.038  16.341  -5.976  1.00 10.35           H  
ATOM    181 1HB  LYS A  11      -4.865  13.493  -4.960  1.00 10.35           H  
ATOM    182 2HB  LYS A  11      -6.389  14.375  -5.053  1.00 10.35           H  
ATOM    183 1HG  LYS A  11      -6.073  14.651  -7.488  1.00 10.35           H  
ATOM    184 2HG  LYS A  11      -4.530  13.811  -7.375  1.00 10.35           H  
ATOM    185 1HD  LYS A  11      -5.661  11.795  -6.551  1.00 10.35           H  
ATOM    186 2HD  LYS A  11      -7.227  12.617  -6.682  1.00 10.35           H  
ATOM    187 1HE  LYS A  11      -6.868  12.901  -9.111  1.00 10.35           H  
ATOM    188 2HE  LYS A  11      -5.296  12.091  -8.972  1.00 10.35           H  
ATOM    189 1HZ  LYS A  11      -7.007  10.589  -9.712  1.00 10.35           H  
ATOM    190 2HZ  LYS A  11      -6.447  10.121  -8.233  1.00 10.35           H  
ATOM    191 3HZ  LYS A  11      -7.911  10.872  -8.362  1.00 10.35           H  
ATOM    192  N   ALA A  12      -4.026  15.604  -2.919  1.00 10.14           N  
ATOM    193  CA  ALA A  12      -4.145  16.086  -1.550  1.00 10.14           C  
ATOM    194  C   ALA A  12      -3.832  17.573  -1.494  1.00 10.14           C  
ATOM    195  O   ALA A  12      -4.540  18.345  -0.841  1.00 10.14           O  
ATOM    196  CB  ALA A  12      -3.203  15.319  -0.641  1.00 10.14           C  
ATOM    197  H   ALA A  12      -3.369  14.853  -3.136  1.00 10.14           H  
ATOM    198  HA  ALA A  12      -5.172  15.938  -1.222  1.00 10.14           H  
ATOM    199 1HB  ALA A  12      -3.309  15.678   0.380  1.00 10.14           H  
ATOM    200 2HB  ALA A  12      -3.443  14.257  -0.685  1.00 10.14           H  
ATOM    201 3HB  ALA A  12      -2.178  15.469  -0.974  1.00 10.14           H  
ATOM    202  N   ILE A  13      -2.811  17.991  -2.241  1.00  9.96           N  
ATOM    203  CA  ILE A  13      -2.428  19.387  -2.287  1.00  9.96           C  
ATOM    204  C   ILE A  13      -3.522  20.228  -2.905  1.00  9.96           C  
ATOM    205  O   ILE A  13      -3.887  21.263  -2.351  1.00  9.96           O  
ATOM    206  CB  ILE A  13      -1.109  19.578  -3.053  1.00  9.96           C  
ATOM    207  CG1 ILE A  13       0.047  18.966  -2.253  1.00  9.96           C  
ATOM    208  CG2 ILE A  13      -0.886  21.050  -3.346  1.00  9.96           C  
ATOM    209  CD1 ILE A  13       1.317  18.835  -3.046  1.00  9.96           C  
ATOM    210  H   ILE A  13      -2.262  17.306  -2.764  1.00  9.96           H  
ATOM    211  HA  ILE A  13      -2.274  19.732  -1.266  1.00  9.96           H  
ATOM    212  HB  ILE A  13      -1.161  19.034  -3.993  1.00  9.96           H  
ATOM    213 1HG1 ILE A  13       0.241  19.593  -1.386  1.00  9.96           H  
ATOM    214 2HG1 ILE A  13      -0.248  17.980  -1.901  1.00  9.96           H  
ATOM    215 1HG2 ILE A  13       0.038  21.180  -3.904  1.00  9.96           H  
ATOM    216 2HG2 ILE A  13      -1.716  21.402  -3.935  1.00  9.96           H  
ATOM    217 3HG2 ILE A  13      -0.835  21.607  -2.416  1.00  9.96           H  
ATOM    218 1HD1 ILE A  13       2.087  18.399  -2.419  1.00  9.96           H  
ATOM    219 2HD1 ILE A  13       1.135  18.187  -3.905  1.00  9.96           H  
ATOM    220 3HD1 ILE A  13       1.638  19.814  -3.390  1.00  9.96           H  
ATOM    221  N   LEU A  14      -4.081  19.773  -4.024  1.00  9.79           N  
ATOM    222  CA  LEU A  14      -5.129  20.530  -4.688  1.00  9.79           C  
ATOM    223  C   LEU A  14      -6.351  20.671  -3.782  1.00  9.79           C  
ATOM    224  O   LEU A  14      -6.950  21.742  -3.710  1.00  9.79           O  
ATOM    225  CB  LEU A  14      -5.484  19.854  -6.014  1.00  9.79           C  
ATOM    226  CG  LEU A  14      -4.362  19.926  -7.108  1.00  9.79           C  
ATOM    227  CD1 LEU A  14      -4.749  19.043  -8.289  1.00  9.79           C  
ATOM    228  CD2 LEU A  14      -4.158  21.382  -7.554  1.00  9.79           C  
ATOM    229  H   LEU A  14      -3.743  18.901  -4.433  1.00  9.79           H  
ATOM    230  HA  LEU A  14      -4.753  21.522  -4.906  1.00  9.79           H  
ATOM    231 1HB  LEU A  14      -5.690  18.803  -5.817  1.00  9.79           H  
ATOM    232 2HB  LEU A  14      -6.384  20.315  -6.416  1.00  9.79           H  
ATOM    233  HG  LEU A  14      -3.431  19.551  -6.694  1.00  9.79           H  
ATOM    234 1HD1 LEU A  14      -3.963  19.079  -9.045  1.00  9.79           H  
ATOM    235 2HD1 LEU A  14      -4.873  18.016  -7.945  1.00  9.79           H  
ATOM    236 3HD1 LEU A  14      -5.683  19.399  -8.720  1.00  9.79           H  
ATOM    237 1HD2 LEU A  14      -3.371  21.423  -8.304  1.00  9.79           H  
ATOM    238 2HD2 LEU A  14      -5.083  21.765  -7.980  1.00  9.79           H  
ATOM    239 3HD2 LEU A  14      -3.874  21.989  -6.698  1.00  9.79           H  
ATOM    240  N   VAL A  15      -6.690  19.628  -3.027  1.00  9.63           N  
ATOM    241  CA  VAL A  15      -7.817  19.733  -2.108  1.00  9.63           C  
ATOM    242  C   VAL A  15      -7.550  20.772  -1.023  1.00  9.63           C  
ATOM    243  O   VAL A  15      -8.401  21.627  -0.758  1.00  9.63           O  
ATOM    244  CB  VAL A  15      -8.133  18.373  -1.479  1.00  9.63           C  
ATOM    245  CG1 VAL A  15      -9.127  18.548  -0.380  1.00  9.63           C  
ATOM    246  CG2 VAL A  15      -8.712  17.450  -2.547  1.00  9.63           C  
ATOM    247  H   VAL A  15      -6.181  18.746  -3.110  1.00  9.63           H  
ATOM    248  HA  VAL A  15      -8.691  20.048  -2.676  1.00  9.63           H  
ATOM    249  HB  VAL A  15      -7.219  17.942  -1.062  1.00  9.63           H  
ATOM    250 1HG1 VAL A  15      -9.352  17.584   0.070  1.00  9.63           H  
ATOM    251 2HG1 VAL A  15      -8.699  19.209   0.366  1.00  9.63           H  
ATOM    252 3HG1 VAL A  15     -10.041  18.986  -0.780  1.00  9.63           H  
ATOM    253 1HG2 VAL A  15      -8.938  16.482  -2.108  1.00  9.63           H  
ATOM    254 2HG2 VAL A  15      -9.624  17.891  -2.948  1.00  9.63           H  
ATOM    255 3HG2 VAL A  15      -7.996  17.323  -3.348  1.00  9.63           H  
ATOM    256  N   VAL A  16      -6.352  20.744  -0.438  1.00  9.46           N  
ATOM    257  CA  VAL A  16      -5.989  21.714   0.585  1.00  9.46           C  
ATOM    258  C   VAL A  16      -6.006  23.132   0.030  1.00  9.46           C  
ATOM    259  O   VAL A  16      -6.491  24.062   0.690  1.00  9.46           O  
ATOM    260  CB  VAL A  16      -4.610  21.390   1.171  1.00  9.46           C  
ATOM    261  CG1 VAL A  16      -4.140  22.531   2.064  1.00  9.46           C  
ATOM    262  CG2 VAL A  16      -4.714  20.103   1.980  1.00  9.46           C  
ATOM    263  H   VAL A  16      -5.682  20.014  -0.695  1.00  9.46           H  
ATOM    264  HA  VAL A  16      -6.721  21.647   1.389  1.00  9.46           H  
ATOM    265  HB  VAL A  16      -3.890  21.265   0.357  1.00  9.46           H  
ATOM    266 1HG1 VAL A  16      -3.160  22.290   2.474  1.00  9.46           H  
ATOM    267 2HG1 VAL A  16      -4.072  23.448   1.476  1.00  9.46           H  
ATOM    268 3HG1 VAL A  16      -4.849  22.673   2.879  1.00  9.46           H  
ATOM    269 1HG2 VAL A  16      -3.739  19.855   2.395  1.00  9.46           H  
ATOM    270 2HG2 VAL A  16      -5.431  20.240   2.787  1.00  9.46           H  
ATOM    271 3HG2 VAL A  16      -5.048  19.297   1.338  1.00  9.46           H  
ATOM    272  N   LEU A  17      -5.481  23.313  -1.177  1.00  9.22           N  
ATOM    273  CA  LEU A  17      -5.481  24.624  -1.797  1.00  9.22           C  
ATOM    274  C   LEU A  17      -6.893  25.119  -2.029  1.00  9.22           C  
ATOM    275  O   LEU A  17      -7.197  26.276  -1.744  1.00  9.22           O  
ATOM    276  CB  LEU A  17      -4.739  24.541  -3.115  1.00  9.22           C  
ATOM    277  CG  LEU A  17      -3.277  24.337  -2.970  1.00  9.22           C  
ATOM    278  CD1 LEU A  17      -2.711  24.007  -4.294  1.00  9.22           C  
ATOM    279  CD2 LEU A  17      -2.680  25.595  -2.405  1.00  9.22           C  
ATOM    280  H   LEU A  17      -5.068  22.524  -1.674  1.00  9.22           H  
ATOM    281  HA  LEU A  17      -4.967  25.319  -1.137  1.00  9.22           H  
ATOM    282 1HB  LEU A  17      -5.140  23.709  -3.691  1.00  9.22           H  
ATOM    283 2HB  LEU A  17      -4.903  25.454  -3.670  1.00  9.22           H  
ATOM    284  HG  LEU A  17      -3.079  23.517  -2.294  1.00  9.22           H  
ATOM    285 1HD1 LEU A  17      -1.645  23.855  -4.210  1.00  9.22           H  
ATOM    286 2HD1 LEU A  17      -3.171  23.111  -4.666  1.00  9.22           H  
ATOM    287 3HD1 LEU A  17      -2.911  24.796  -4.950  1.00  9.22           H  
ATOM    288 1HD2 LEU A  17      -1.609  25.466  -2.285  1.00  9.22           H  
ATOM    289 2HD2 LEU A  17      -2.877  26.427  -3.082  1.00  9.22           H  
ATOM    290 3HD2 LEU A  17      -3.130  25.803  -1.434  1.00  9.22           H  
ATOM    291  N   LEU A  18      -7.786  24.245  -2.480  1.00  8.87           N  
ATOM    292  CA  LEU A  18      -9.158  24.667  -2.692  1.00  8.87           C  
ATOM    293  C   LEU A  18      -9.818  25.025  -1.369  1.00  8.87           C  
ATOM    294  O   LEU A  18     -10.545  26.019  -1.283  1.00  8.87           O  
ATOM    295  CB  LEU A  18      -9.924  23.580  -3.436  1.00  8.87           C  
ATOM    296  CG  LEU A  18      -9.472  23.401  -4.894  1.00  8.87           C  
ATOM    297  CD1 LEU A  18     -10.150  22.188  -5.489  1.00  8.87           C  
ATOM    298  CD2 LEU A  18      -9.787  24.673  -5.675  1.00  8.87           C  
ATOM    299  H   LEU A  18      -7.506  23.292  -2.715  1.00  8.87           H  
ATOM    300  HA  LEU A  18      -9.149  25.555  -3.318  1.00  8.87           H  
ATOM    301 1HB  LEU A  18      -9.767  22.631  -2.918  1.00  8.87           H  
ATOM    302 2HB  LEU A  18     -10.985  23.816  -3.425  1.00  8.87           H  
ATOM    303  HG  LEU A  18      -8.407  23.235  -4.923  1.00  8.87           H  
ATOM    304 1HD1 LEU A  18      -9.819  22.054  -6.517  1.00  8.87           H  
ATOM    305 2HD1 LEU A  18      -9.883  21.307  -4.901  1.00  8.87           H  
ATOM    306 3HD1 LEU A  18     -11.230  22.328  -5.469  1.00  8.87           H  
ATOM    307 1HD2 LEU A  18      -9.462  24.558  -6.704  1.00  8.87           H  
ATOM    308 2HD2 LEU A  18     -10.861  24.855  -5.654  1.00  8.87           H  
ATOM    309 3HD2 LEU A  18      -9.265  25.516  -5.222  1.00  8.87           H  
ATOM    310  N   TYR A  19      -9.516  24.269  -0.308  1.00  8.39           N  
ATOM    311  CA  TYR A  19     -10.069  24.597   0.996  1.00  8.39           C  
ATOM    312  C   TYR A  19      -9.557  25.963   1.433  1.00  8.39           C  
ATOM    313  O   TYR A  19     -10.313  26.784   1.962  1.00  8.39           O  
ATOM    314  CB  TYR A  19      -9.684  23.557   2.051  1.00  8.39           C  
ATOM    315  CG  TYR A  19     -10.370  22.231   1.918  1.00  8.39           C  
ATOM    316  CD1 TYR A  19      -9.840  21.120   2.558  1.00  8.39           C  
ATOM    317  CD2 TYR A  19     -11.520  22.115   1.160  1.00  8.39           C  
ATOM    318  CE1 TYR A  19     -10.470  19.900   2.453  1.00  8.39           C  
ATOM    319  CE2 TYR A  19     -12.148  20.893   1.048  1.00  8.39           C  
ATOM    320  CZ  TYR A  19     -11.631  19.789   1.694  1.00  8.39           C  
ATOM    321  OH  TYR A  19     -12.261  18.569   1.585  1.00  8.39           O  
ATOM    322  H   TYR A  19      -8.926  23.443  -0.419  1.00  8.39           H  
ATOM    323  HA  TYR A  19     -11.154  24.649   0.918  1.00  8.39           H  
ATOM    324 1HB  TYR A  19      -8.611  23.382   2.001  1.00  8.39           H  
ATOM    325 2HB  TYR A  19      -9.900  23.953   3.041  1.00  8.39           H  
ATOM    326  HD1 TYR A  19      -8.930  21.216   3.150  1.00  8.39           H  
ATOM    327  HD2 TYR A  19     -11.930  22.987   0.653  1.00  8.39           H  
ATOM    328  HE1 TYR A  19     -10.059  19.029   2.960  1.00  8.39           H  
ATOM    329  HE2 TYR A  19     -13.054  20.801   0.452  1.00  8.39           H  
ATOM    330  HH  TYR A  19     -11.758  17.907   2.066  1.00  8.39           H  
ATOM    331  N   THR A  20      -8.275  26.222   1.175  1.00  7.77           N  
ATOM    332  CA  THR A  20      -7.647  27.476   1.546  1.00  7.77           C  
ATOM    333  C   THR A  20      -8.284  28.640   0.807  1.00  7.77           C  
ATOM    334  O   THR A  20      -8.622  29.659   1.414  1.00  7.77           O  
ATOM    335  CB  THR A  20      -6.144  27.443   1.225  1.00  7.77           C  
ATOM    336  OG1 THR A  20      -5.521  26.381   1.971  1.00  7.77           O  
ATOM    337  CG2 THR A  20      -5.505  28.774   1.566  1.00  7.77           C  
ATOM    338  H   THR A  20      -7.698  25.500   0.744  1.00  7.77           H  
ATOM    339  HA  THR A  20      -7.779  27.629   2.616  1.00  7.77           H  
ATOM    340  HB  THR A  20      -6.004  27.255   0.170  1.00  7.77           H  
ATOM    341  HG1 THR A  20      -5.917  25.522   1.678  1.00  7.77           H  
ATOM    342 1HG2 THR A  20      -4.444  28.735   1.327  1.00  7.77           H  
ATOM    343 2HG2 THR A  20      -5.982  29.563   0.982  1.00  7.77           H  
ATOM    344 3HG2 THR A  20      -5.632  28.979   2.628  1.00  7.77           H  
ATOM    345  N   PHE A  21      -8.481  28.483  -0.500  1.00  6.99           N  
ATOM    346  CA  PHE A  21      -9.070  29.547  -1.293  1.00  6.99           C  
ATOM    347  C   PHE A  21     -10.507  29.803  -0.847  1.00  6.99           C  
ATOM    348  O   PHE A  21     -10.946  30.950  -0.789  1.00  6.99           O  
ATOM    349  CB  PHE A  21      -9.017  29.197  -2.784  1.00  6.99           C  
ATOM    350  CG  PHE A  21      -7.608  29.284  -3.397  1.00  6.99           C  
ATOM    351  CD1 PHE A  21      -7.018  28.178  -4.017  1.00  6.99           C  
ATOM    352  CD2 PHE A  21      -6.876  30.461  -3.339  1.00  6.99           C  
ATOM    353  CE1 PHE A  21      -5.745  28.255  -4.553  1.00  6.99           C  
ATOM    354  CE2 PHE A  21      -5.597  30.535  -3.885  1.00  6.99           C  
ATOM    355  CZ  PHE A  21      -5.036  29.424  -4.492  1.00  6.99           C  
ATOM    356  H   PHE A  21      -8.181  27.619  -0.950  1.00  6.99           H  
ATOM    357  HA  PHE A  21      -8.493  30.457  -1.132  1.00  6.99           H  
ATOM    358 1HB  PHE A  21      -9.386  28.176  -2.920  1.00  6.99           H  
ATOM    359 2HB  PHE A  21      -9.676  29.860  -3.338  1.00  6.99           H  
ATOM    360  HD1 PHE A  21      -7.572  27.241  -4.071  1.00  6.99           H  
ATOM    361  HD2 PHE A  21      -7.315  31.334  -2.858  1.00  6.99           H  
ATOM    362  HE1 PHE A  21      -5.309  27.394  -5.018  1.00  6.99           H  
ATOM    363  HE2 PHE A  21      -5.035  31.469  -3.832  1.00  6.99           H  
ATOM    364  HZ  PHE A  21      -4.035  29.480  -4.915  1.00  6.99           H  
ATOM    365  N   ALA A  22     -11.248  28.729  -0.538  1.00  6.06           N  
ATOM    366  CA  ALA A  22     -12.620  28.833  -0.045  1.00  6.06           C  
ATOM    367  C   ALA A  22     -12.674  29.523   1.321  1.00  6.06           C  
ATOM    368  O   ALA A  22     -13.581  30.307   1.601  1.00  6.06           O  
ATOM    369  CB  ALA A  22     -13.239  27.450   0.054  1.00  6.06           C  
ATOM    370  H   ALA A  22     -10.849  27.797  -0.647  1.00  6.06           H  
ATOM    371  HA  ALA A  22     -13.188  29.434  -0.752  1.00  6.06           H  
ATOM    372 1HB  ALA A  22     -14.268  27.534   0.396  1.00  6.06           H  
ATOM    373 2HB  ALA A  22     -13.215  26.972  -0.925  1.00  6.06           H  
ATOM    374 3HB  ALA A  22     -12.668  26.851   0.761  1.00  6.06           H  
ATOM    375  N   THR A  23     -11.693  29.213   2.171  1.00  5.00           N  
ATOM    376  CA  THR A  23     -11.567  29.767   3.511  1.00  5.00           C  
ATOM    377  C   THR A  23     -11.225  31.247   3.484  1.00  5.00           C  
ATOM    378  O   THR A  23     -11.754  32.041   4.271  1.00  5.00           O  
ATOM    379  CB  THR A  23     -10.490  29.024   4.321  1.00  5.00           C  
ATOM    380  OG1 THR A  23     -10.849  27.637   4.446  1.00  5.00           O  
ATOM    381  CG2 THR A  23     -10.343  29.643   5.698  1.00  5.00           C  
ATOM    382  H   THR A  23     -10.999  28.527   1.884  1.00  5.00           H  
ATOM    383  HA  THR A  23     -12.522  29.649   4.020  1.00  5.00           H  
ATOM    384  HB  THR A  23      -9.539  29.092   3.798  1.00  5.00           H  
ATOM    385  HG1 THR A  23     -10.830  27.229   3.553  1.00  5.00           H  
ATOM    386 1HG2 THR A  23      -9.573  29.110   6.253  1.00  5.00           H  
ATOM    387 2HG2 THR A  23     -10.059  30.690   5.593  1.00  5.00           H  
ATOM    388 3HG2 THR A  23     -11.289  29.574   6.231  1.00  5.00           H  
ATOM    389  N   ALA A  24     -10.324  31.629   2.579  1.00  3.93           N  
ATOM    390  CA  ALA A  24      -9.802  32.986   2.496  1.00  3.93           C  
ATOM    391  C   ALA A  24     -10.801  33.982   1.906  1.00  3.93           C  
ATOM    392  O   ALA A  24     -10.581  34.607   0.861  1.00  3.93           O  
ATOM    393  CB  ALA A  24      -8.538  32.979   1.658  1.00  3.93           C  
ATOM    394  H   ALA A  24      -9.933  30.925   1.955  1.00  3.93           H  
ATOM    395  HA  ALA A  24      -9.563  33.314   3.506  1.00  3.93           H  
ATOM    396 1HB  ALA A  24      -8.117  33.981   1.621  1.00  3.93           H  
ATOM    397 2HB  ALA A  24      -7.815  32.294   2.102  1.00  3.93           H  
ATOM    398 3HB  ALA A  24      -8.782  32.643   0.648  1.00  3.93           H  
ATOM    399  N   ASN A  25     -11.870  34.204   2.646  1.00  2.99           N  
ATOM    400  CA  ASN A  25     -12.904  35.120   2.231  1.00  2.99           C  
ATOM    401  C   ASN A  25     -12.466  36.515   2.581  1.00  2.99           C  
ATOM    402  O   ASN A  25     -12.764  37.021   3.655  1.00  2.99           O  
ATOM    403  CB  ASN A  25     -14.225  34.785   2.896  1.00  2.99           C  
ATOM    404  CG  ASN A  25     -14.845  33.532   2.355  1.00  2.99           C  
ATOM    405  OD1 ASN A  25     -14.918  33.347   1.134  1.00  2.99           O  
ATOM    406  ND2 ASN A  25     -15.291  32.669   3.230  1.00  2.99           N  
ATOM    407  H   ASN A  25     -11.971  33.661   3.498  1.00  2.99           H  
ATOM    408  HA  ASN A  25     -13.020  35.064   1.147  1.00  2.99           H  
ATOM    409 1HB  ASN A  25     -14.063  34.658   3.970  1.00  2.99           H  
ATOM    410 2HB  ASN A  25     -14.919  35.616   2.767  1.00  2.99           H  
ATOM    411 1HD2 ASN A  25     -15.703  31.811   2.918  1.00  2.99           H  
ATOM    412 2HD2 ASN A  25     -15.206  32.858   4.209  1.00  2.99           H  
ATOM    413  N   ALA A  26     -11.738  37.130   1.664  1.00  2.25           N  
ATOM    414  CA  ALA A  26     -11.176  38.449   1.914  1.00  2.25           C  
ATOM    415  C   ALA A  26     -12.281  39.417   2.273  1.00  2.25           C  
ATOM    416  O   ALA A  26     -13.374  39.365   1.704  1.00  2.25           O  
ATOM    417  CB  ALA A  26     -10.418  38.956   0.706  1.00  2.25           C  
ATOM    418  H   ALA A  26     -11.513  36.604   0.821  1.00  2.25           H  
ATOM    419  HA  ALA A  26     -10.496  38.379   2.762  1.00  2.25           H  
ATOM    420 1HB  ALA A  26     -10.003  39.939   0.930  1.00  2.25           H  
ATOM    421 2HB  ALA A  26      -9.608  38.267   0.467  1.00  2.25           H  
ATOM    422 3HB  ALA A  26     -11.094  39.033  -0.140  1.00  2.25           H  
ATOM    423  N   ASP A  27     -11.967  40.310   3.203  1.00  1.74           N  
ATOM    424  CA  ASP A  27     -12.904  41.299   3.709  1.00  1.74           C  
ATOM    425  C   ASP A  27     -12.495  42.671   3.173  1.00  1.74           C  
ATOM    426  O   ASP A  27     -11.382  43.128   3.445  1.00  1.74           O  
ATOM    427  CB  ASP A  27     -12.852  41.275   5.229  1.00  1.74           C  
ATOM    428  CG  ASP A  27     -13.249  39.871   5.838  1.00  1.74           C  
ATOM    429  OD1 ASP A  27     -14.364  39.469   5.708  1.00  1.74           O  
ATOM    430  OD2 ASP A  27     -12.395  39.228   6.396  1.00  1.74           O  
ATOM    431  H   ASP A  27     -11.037  40.281   3.595  1.00  1.74           H  
ATOM    432  HA  ASP A  27     -13.900  41.054   3.359  1.00  1.74           H  
ATOM    433 1HB  ASP A  27     -11.859  41.547   5.574  1.00  1.74           H  
ATOM    434 2HB  ASP A  27     -13.547  42.024   5.592  1.00  1.74           H  
ATOM    435  N   THR A  28     -13.361  43.284   2.361  1.00  1.42           N  
ATOM    436  CA  THR A  28     -13.008  44.515   1.640  1.00  1.42           C  
ATOM    437  C   THR A  28     -14.010  45.675   1.733  1.00  1.42           C  
ATOM    438  O   THR A  28     -15.219  45.462   1.625  1.00  1.42           O  
ATOM    439  CB  THR A  28     -12.798  44.169   0.152  1.00  1.42           C  
ATOM    440  OG1 THR A  28     -11.762  43.181   0.039  1.00  1.42           O  
ATOM    441  CG2 THR A  28     -12.394  45.405  -0.658  1.00  1.42           C  
ATOM    442  H   THR A  28     -14.288  42.868   2.256  1.00  1.42           H  
ATOM    443  HA  THR A  28     -12.070  44.867   2.046  1.00  1.42           H  
ATOM    444  HB  THR A  28     -13.723  43.761  -0.255  1.00  1.42           H  
ATOM    445  HG1 THR A  28     -10.933  43.539   0.375  1.00  1.42           H  
ATOM    446 1HG2 THR A  28     -12.252  45.129  -1.699  1.00  1.42           H  
ATOM    447 2HG2 THR A  28     -13.179  46.153  -0.596  1.00  1.42           H  
ATOM    448 3HG2 THR A  28     -11.468  45.817  -0.266  1.00  1.42           H  
ATOM    449  N   LEU A  29     -13.498  46.908   1.934  1.00  1.25           N  
ATOM    450  CA  LEU A  29     -14.334  48.123   1.947  1.00  1.25           C  
ATOM    451  C   LEU A  29     -14.060  48.999   0.732  1.00  1.25           C  
ATOM    452  O   LEU A  29     -12.918  49.397   0.475  1.00  1.25           O  
ATOM    453  CB  LEU A  29     -14.078  49.003   3.190  1.00  1.25           C  
ATOM    454  CG  LEU A  29     -14.897  50.264   3.312  1.00  1.25           C  
ATOM    455  CD1 LEU A  29     -16.335  49.873   3.536  1.00  1.25           C  
ATOM    456  CD2 LEU A  29     -14.400  51.078   4.451  1.00  1.25           C  
ATOM    457  H   LEU A  29     -12.491  46.992   2.041  1.00  1.25           H  
ATOM    458  HA  LEU A  29     -15.380  47.831   1.925  1.00  1.25           H  
ATOM    459 1HB  LEU A  29     -14.344  48.468   4.057  1.00  1.25           H  
ATOM    460 2HB  LEU A  29     -13.019  49.263   3.237  1.00  1.25           H  
ATOM    461  HG  LEU A  29     -14.835  50.849   2.391  1.00  1.25           H  
ATOM    462 1HD1 LEU A  29     -16.926  50.747   3.645  1.00  1.25           H  
ATOM    463 2HD1 LEU A  29     -16.690  49.290   2.698  1.00  1.25           H  
ATOM    464 3HD1 LEU A  29     -16.408  49.284   4.446  1.00  1.25           H  
ATOM    465 1HD2 LEU A  29     -15.017  51.974   4.520  1.00  1.25           H  
ATOM    466 2HD2 LEU A  29     -14.478  50.506   5.376  1.00  1.25           H  
ATOM    467 3HD2 LEU A  29     -13.368  51.352   4.280  1.00  1.25           H  
ATOM    468  N   CYS A  30     -15.107  49.306  -0.010  1.00  1.18           N  
ATOM    469  CA  CYS A  30     -15.007  50.160  -1.182  1.00  1.18           C  
ATOM    470  C   CYS A  30     -15.721  51.487  -0.935  1.00  1.18           C  
ATOM    471  O   CYS A  30     -16.721  51.540  -0.230  1.00  1.18           O  
ATOM    472  CB  CYS A  30     -15.600  49.453  -2.385  1.00  1.18           C  
ATOM    473  SG  CYS A  30     -14.712  47.947  -2.855  1.00  1.18           S  
ATOM    474  H   CYS A  30     -16.008  48.922   0.239  1.00  1.18           H  
ATOM    475  HA  CYS A  30     -13.957  50.363  -1.379  1.00  1.18           H  
ATOM    476 1HB  CYS A  30     -16.620  49.177  -2.171  1.00  1.18           H  
ATOM    477 2HB  CYS A  30     -15.627  50.119  -3.228  1.00  1.18           H  
ATOM    478  N   ILE A  31     -15.202  52.546  -1.546  1.00  1.20           N  
ATOM    479  CA  ILE A  31     -15.736  53.898  -1.377  1.00  1.20           C  
ATOM    480  C   ILE A  31     -16.215  54.508  -2.651  1.00  1.20           C  
ATOM    481  O   ILE A  31     -15.389  54.775  -3.493  1.00  1.20           O  
ATOM    482  CB  ILE A  31     -14.607  54.836  -0.997  1.00  1.20           C  
ATOM    483  CG1 ILE A  31     -13.877  54.361   0.241  1.00  1.20           C  
ATOM    484  CG2 ILE A  31     -15.149  56.246  -0.890  1.00  1.20           C  
ATOM    485  CD1 ILE A  31     -12.646  53.536  -0.065  1.00  1.20           C  
ATOM    486  H   ILE A  31     -14.389  52.421  -2.137  1.00  1.20           H  
ATOM    487  HA  ILE A  31     -16.549  53.891  -0.653  1.00  1.20           H  
ATOM    488  HB  ILE A  31     -13.862  54.828  -1.794  1.00  1.20           H  
ATOM    489 1HG1 ILE A  31     -13.571  55.224   0.817  1.00  1.20           H  
ATOM    490 2HG1 ILE A  31     -14.520  53.743   0.830  1.00  1.20           H  
ATOM    491 1HG2 ILE A  31     -14.364  56.888  -0.669  1.00  1.20           H  
ATOM    492 2HG2 ILE A  31     -15.592  56.545  -1.834  1.00  1.20           H  
ATOM    493 3HG2 ILE A  31     -15.895  56.315  -0.128  1.00  1.20           H  
ATOM    494 1HD1 ILE A  31     -12.179  53.235   0.864  1.00  1.20           H  
ATOM    495 2HD1 ILE A  31     -12.916  52.650  -0.634  1.00  1.20           H  
ATOM    496 3HD1 ILE A  31     -11.946  54.126  -0.642  1.00  1.20           H  
ATOM    497  N   GLY A  32     -17.467  54.871  -2.812  1.00  1.28           N  
ATOM    498  CA  GLY A  32     -17.732  55.406  -4.130  1.00  1.28           C  
ATOM    499  C   GLY A  32     -19.075  56.007  -4.407  1.00  1.28           C  
ATOM    500  O   GLY A  32     -19.843  56.351  -3.510  1.00  1.28           O  
ATOM    501  H   GLY A  32     -18.178  54.734  -2.100  1.00  1.28           H  
ATOM    502 1HA  GLY A  32     -16.986  56.169  -4.326  1.00  1.28           H  
ATOM    503 2HA  GLY A  32     -17.565  54.609  -4.851  1.00  1.28           H  
ATOM    504  N   TYR A  33     -19.330  56.184  -5.697  1.00  1.43           N  
ATOM    505  CA  TYR A  33     -20.546  56.809  -6.163  1.00  1.43           C  
ATOM    506  C   TYR A  33     -21.663  55.868  -6.670  1.00  1.43           C  
ATOM    507  O   TYR A  33     -21.418  54.841  -7.317  1.00  1.43           O  
ATOM    508  CB  TYR A  33     -20.215  57.838  -7.213  1.00  1.43           C  
ATOM    509  CG  TYR A  33     -21.427  58.371  -7.778  1.00  1.43           C  
ATOM    510  CD1 TYR A  33     -22.163  59.325  -7.098  1.00  1.43           C  
ATOM    511  CD2 TYR A  33     -21.856  57.886  -8.958  1.00  1.43           C  
ATOM    512  CE1 TYR A  33     -23.334  59.784  -7.624  1.00  1.43           C  
ATOM    513  CE2 TYR A  33     -23.002  58.339  -9.454  1.00  1.43           C  
ATOM    514  CZ  TYR A  33     -23.748  59.281  -8.802  1.00  1.43           C  
ATOM    515  OH  TYR A  33     -24.904  59.710  -9.333  1.00  1.43           O  
ATOM    516  H   TYR A  33     -18.633  55.926  -6.401  1.00  1.43           H  
ATOM    517  HA  TYR A  33     -20.965  57.353  -5.321  1.00  1.43           H  
ATOM    518 1HB  TYR A  33     -19.653  58.653  -6.769  1.00  1.43           H  
ATOM    519 2HB  TYR A  33     -19.616  57.398  -8.008  1.00  1.43           H  
ATOM    520  HD1 TYR A  33     -21.803  59.707  -6.141  1.00  1.43           H  
ATOM    521  HD2 TYR A  33     -21.286  57.124  -9.491  1.00  1.43           H  
ATOM    522  HE1 TYR A  33     -23.924  60.526  -7.113  1.00  1.43           H  
ATOM    523  HE2 TYR A  33     -23.330  57.950 -10.343  1.00  1.43           H  
ATOM    524  HH  TYR A  33     -25.028  59.290 -10.202  1.00  1.43           H  
ATOM    525  N   HIS A  34     -22.904  56.276  -6.377  1.00  1.62           N  
ATOM    526  CA  HIS A  34     -24.155  55.626  -6.769  1.00  1.62           C  
ATOM    527  C   HIS A  34     -24.438  55.533  -8.282  1.00  1.62           C  
ATOM    528  O   HIS A  34     -25.230  56.300  -8.828  1.00  1.62           O  
ATOM    529  CB  HIS A  34     -25.315  56.424  -6.155  1.00  1.62           C  
ATOM    530  CG  HIS A  34     -26.696  55.933  -6.523  1.00  1.62           C  
ATOM    531  ND1 HIS A  34     -27.816  56.734  -6.394  1.00  1.62           N  
ATOM    532  CD2 HIS A  34     -27.132  54.756  -7.033  1.00  1.62           C  
ATOM    533  CE1 HIS A  34     -28.881  56.080  -6.824  1.00  1.62           C  
ATOM    534  NE2 HIS A  34     -28.503  54.875  -7.226  1.00  1.62           N  
ATOM    535  H   HIS A  34     -22.990  57.121  -5.813  1.00  1.62           H  
ATOM    536  HA  HIS A  34     -24.173  54.625  -6.359  1.00  1.62           H  
ATOM    537 1HB  HIS A  34     -25.231  56.407  -5.063  1.00  1.62           H  
ATOM    538 2HB  HIS A  34     -25.234  57.467  -6.462  1.00  1.62           H  
ATOM    539  HD1 HIS A  34     -27.828  57.675  -6.028  1.00  1.62           H  
ATOM    540  HD2 HIS A  34     -26.614  53.837  -7.302  1.00  1.62           H  
ATOM    541  HE1 HIS A  34     -29.862  56.553  -6.803  1.00  1.62           H  
ATOM    542  N   ALA A  35     -23.821  54.558  -8.942  1.00  1.82           N  
ATOM    543  CA  ALA A  35     -24.055  54.322 -10.371  1.00  1.82           C  
ATOM    544  C   ALA A  35     -25.542  54.011 -10.578  1.00  1.82           C  
ATOM    545  O   ALA A  35     -26.162  53.394  -9.716  1.00  1.82           O  
ATOM    546  CB  ALA A  35     -23.167  53.209 -10.895  1.00  1.82           C  
ATOM    547  H   ALA A  35     -23.170  53.987  -8.406  1.00  1.82           H  
ATOM    548  HA  ALA A  35     -23.834  55.224 -10.898  1.00  1.82           H  
ATOM    549 1HB  ALA A  35     -23.357  53.071 -11.953  1.00  1.82           H  
ATOM    550 2HB  ALA A  35     -22.125  53.476 -10.746  1.00  1.82           H  
ATOM    551 3HB  ALA A  35     -23.380  52.287 -10.367  1.00  1.82           H  
ATOM    552  N   ASN A  36     -26.124  54.431 -11.710  1.00  1.98           N  
ATOM    553  CA  ASN A  36     -27.571  54.234 -11.899  1.00  1.98           C  
ATOM    554  C   ASN A  36     -28.014  54.287 -13.369  1.00  1.98           C  
ATOM    555  O   ASN A  36     -27.590  55.142 -14.138  1.00  1.98           O  
ATOM    556  CB  ASN A  36     -28.349  55.266 -11.080  1.00  1.98           C  
ATOM    557  CG  ASN A  36     -29.821  54.939 -10.926  1.00  1.98           C  
ATOM    558  OD1 ASN A  36     -30.621  55.041 -11.881  1.00  1.98           O  
ATOM    559  ND2 ASN A  36     -30.209  54.552  -9.724  1.00  1.98           N  
ATOM    560  H   ASN A  36     -25.557  54.864 -12.438  1.00  1.98           H  
ATOM    561  HA  ASN A  36     -27.826  53.241 -11.526  1.00  1.98           H  
ATOM    562 1HB  ASN A  36     -27.906  55.361 -10.086  1.00  1.98           H  
ATOM    563 2HB  ASN A  36     -28.262  56.238 -11.559  1.00  1.98           H  
ATOM    564 1HD2 ASN A  36     -31.164  54.325  -9.559  1.00  1.98           H  
ATOM    565 2HD2 ASN A  36     -29.540  54.501  -8.946  1.00  1.98           H  
ATOM    566  N   ASN A  37     -28.972  53.460 -13.749  1.00  2.03           N  
ATOM    567  CA  ASN A  37     -29.861  52.891 -14.745  1.00  2.03           C  
ATOM    568  C   ASN A  37     -30.678  53.996 -15.435  1.00  2.03           C  
ATOM    569  O   ASN A  37     -31.060  53.861 -16.597  1.00  2.03           O  
ATOM    570  CB  ASN A  37     -30.777  51.887 -14.086  1.00  2.03           C  
ATOM    571  CG  ASN A  37     -30.049  50.636 -13.688  1.00  2.03           C  
ATOM    572  OD1 ASN A  37     -28.938  50.371 -14.163  1.00  2.03           O  
ATOM    573  ND2 ASN A  37     -30.647  49.864 -12.820  1.00  2.03           N  
ATOM    574  H   ASN A  37     -28.799  54.016 -14.571  1.00  2.03           H  
ATOM    575  HA  ASN A  37     -29.264  52.393 -15.510  1.00  2.03           H  
ATOM    576 1HB  ASN A  37     -31.225  52.335 -13.196  1.00  2.03           H  
ATOM    577 2HB  ASN A  37     -31.588  51.627 -14.767  1.00  2.03           H  
ATOM    578 1HD2 ASN A  37     -30.207  49.018 -12.517  1.00  2.03           H  
ATOM    579 2HD2 ASN A  37     -31.544  50.118 -12.460  1.00  2.03           H  
ATOM    580  N   SER A  38     -30.908  55.102 -14.719  1.00  1.95           N  
ATOM    581  CA  SER A  38     -31.690  56.248 -15.210  1.00  1.95           C  
ATOM    582  C   SER A  38     -30.872  57.440 -15.746  1.00  1.95           C  
ATOM    583  O   SER A  38     -31.430  58.509 -15.989  1.00  1.95           O  
ATOM    584  CB  SER A  38     -32.601  56.741 -14.106  1.00  1.95           C  
ATOM    585  OG  SER A  38     -31.868  57.195 -13.000  1.00  1.95           O  
ATOM    586  H   SER A  38     -30.576  55.138 -13.755  1.00  1.95           H  
ATOM    587  HA  SER A  38     -32.316  55.889 -16.029  1.00  1.95           H  
ATOM    588 1HB  SER A  38     -33.221  57.549 -14.488  1.00  1.95           H  
ATOM    589 2HB  SER A  38     -33.264  55.936 -13.798  1.00  1.95           H  
ATOM    590  HG  SER A  38     -31.426  56.411 -12.626  1.00  1.95           H  
ATOM    591  N   THR A  39     -29.569  57.256 -15.921  1.00  1.77           N  
ATOM    592  CA  THR A  39     -28.621  58.294 -16.351  1.00  1.77           C  
ATOM    593  C   THR A  39     -28.976  59.072 -17.628  1.00  1.77           C  
ATOM    594  O   THR A  39     -29.344  58.480 -18.645  1.00  1.77           O  
ATOM    595  CB  THR A  39     -27.285  57.623 -16.608  1.00  1.77           C  
ATOM    596  OG1 THR A  39     -26.924  56.907 -15.489  1.00  1.77           O  
ATOM    597  CG2 THR A  39     -26.242  58.609 -16.814  1.00  1.77           C  
ATOM    598  H   THR A  39     -29.175  56.349 -15.680  1.00  1.77           H  
ATOM    599  HA  THR A  39     -28.521  59.016 -15.539  1.00  1.77           H  
ATOM    600  HB  THR A  39     -27.349  56.957 -17.466  1.00  1.77           H  
ATOM    601  HG1 THR A  39     -27.441  56.099 -15.427  1.00  1.77           H  
ATOM    602 1HG2 THR A  39     -25.326  58.060 -16.932  1.00  1.77           H  
ATOM    603 2HG2 THR A  39     -26.448  59.200 -17.692  1.00  1.77           H  
ATOM    604 3HG2 THR A  39     -26.169  59.254 -15.947  1.00  1.77           H  
ATOM    605  N   ASP A  40     -28.865  60.411 -17.554  1.00  1.54           N  
ATOM    606  CA  ASP A  40     -29.114  61.328 -18.673  1.00  1.54           C  
ATOM    607  C   ASP A  40     -27.771  61.803 -19.244  1.00  1.54           C  
ATOM    608  O   ASP A  40     -26.728  61.389 -18.747  1.00  1.54           O  
ATOM    609  CB  ASP A  40     -29.976  62.499 -18.185  1.00  1.54           C  
ATOM    610  CG  ASP A  40     -30.812  63.222 -19.280  1.00  1.54           C  
ATOM    611  OD1 ASP A  40     -30.464  63.161 -20.451  1.00  1.54           O  
ATOM    612  OD2 ASP A  40     -31.807  63.811 -18.923  1.00  1.54           O  
ATOM    613  H   ASP A  40     -28.545  60.828 -16.679  1.00  1.54           H  
ATOM    614  HA  ASP A  40     -29.655  60.794 -19.455  1.00  1.54           H  
ATOM    615 1HB  ASP A  40     -30.662  62.137 -17.416  1.00  1.54           H  
ATOM    616 2HB  ASP A  40     -29.324  63.236 -17.709  1.00  1.54           H  
ATOM    617  N   THR A  41     -27.789  62.627 -20.297  1.00  1.34           N  
ATOM    618  CA  THR A  41     -26.526  63.126 -20.875  1.00  1.34           C  
ATOM    619  C   THR A  41     -26.460  64.663 -21.029  1.00  1.34           C  
ATOM    620  O   THR A  41     -27.382  65.289 -21.563  1.00  1.34           O  
ATOM    621  CB  THR A  41     -26.260  62.453 -22.239  1.00  1.34           C  
ATOM    622  OG1 THR A  41     -26.186  61.026 -22.074  1.00  1.34           O  
ATOM    623  CG2 THR A  41     -24.971  62.924 -22.796  1.00  1.34           C  
ATOM    624  H   THR A  41     -28.701  62.905 -20.667  1.00  1.34           H  
ATOM    625  HA  THR A  41     -25.718  62.850 -20.206  1.00  1.34           H  
ATOM    626  HB  THR A  41     -27.065  62.695 -22.929  1.00  1.34           H  
ATOM    627  HG1 THR A  41     -25.913  60.624 -22.903  1.00  1.34           H  
ATOM    628 1HG2 THR A  41     -24.783  62.441 -23.753  1.00  1.34           H  
ATOM    629 2HG2 THR A  41     -25.006  64.000 -22.935  1.00  1.34           H  
ATOM    630 3HG2 THR A  41     -24.183  62.668 -22.099  1.00  1.34           H  
ATOM    631  N   VAL A  42     -25.350  65.261 -20.564  1.00  1.21           N  
ATOM    632  CA  VAL A  42     -25.119  66.709 -20.621  1.00  1.21           C  
ATOM    633  C   VAL A  42     -23.787  67.113 -21.256  1.00  1.21           C  
ATOM    634  O   VAL A  42     -22.725  66.614 -20.889  1.00  1.21           O  
ATOM    635  CB  VAL A  42     -25.167  67.305 -19.205  1.00  1.21           C  
ATOM    636  CG1 VAL A  42     -24.879  68.748 -19.232  1.00  1.21           C  
ATOM    637  CG2 VAL A  42     -26.514  67.114 -18.630  1.00  1.21           C  
ATOM    638  H   VAL A  42     -24.630  64.678 -20.147  1.00  1.21           H  
ATOM    639  HA  VAL A  42     -25.923  67.154 -21.208  1.00  1.21           H  
ATOM    640  HB  VAL A  42     -24.421  66.816 -18.580  1.00  1.21           H  
ATOM    641 1HG1 VAL A  42     -24.928  69.142 -18.235  1.00  1.21           H  
ATOM    642 2HG1 VAL A  42     -23.898  68.905 -19.624  1.00  1.21           H  
ATOM    643 3HG1 VAL A  42     -25.606  69.258 -19.852  1.00  1.21           H  
ATOM    644 1HG2 VAL A  42     -26.541  67.544 -17.632  1.00  1.21           H  
ATOM    645 2HG2 VAL A  42     -27.235  67.609 -19.261  1.00  1.21           H  
ATOM    646 3HG2 VAL A  42     -26.750  66.060 -18.579  1.00  1.21           H  
ATOM    647  N   ASP A  43     -23.832  68.045 -22.190  1.00  1.16           N  
ATOM    648  CA  ASP A  43     -22.606  68.556 -22.776  1.00  1.16           C  
ATOM    649  C   ASP A  43     -21.775  69.341 -21.763  1.00  1.16           C  
ATOM    650  O   ASP A  43     -22.326  70.120 -20.988  1.00  1.16           O  
ATOM    651  CB  ASP A  43     -22.946  69.442 -23.966  1.00  1.16           C  
ATOM    652  CG  ASP A  43     -23.394  68.649 -25.166  1.00  1.16           C  
ATOM    653  OD1 ASP A  43     -23.037  67.483 -25.268  1.00  1.16           O  
ATOM    654  OD2 ASP A  43     -24.079  69.202 -25.983  1.00  1.16           O  
ATOM    655  H   ASP A  43     -24.725  68.421 -22.477  1.00  1.16           H  
ATOM    656  HA  ASP A  43     -22.016  67.717 -23.108  1.00  1.16           H  
ATOM    657 1HB  ASP A  43     -23.740  70.134 -23.688  1.00  1.16           H  
ATOM    658 2HB  ASP A  43     -22.086  70.033 -24.235  1.00  1.16           H  
ATOM    659  N   THR A  44     -20.457  69.179 -21.815  1.00  1.19           N  
ATOM    660  CA  THR A  44     -19.552  69.948 -20.972  1.00  1.19           C  
ATOM    661  C   THR A  44     -18.527  70.567 -21.892  1.00  1.19           C  
ATOM    662  O   THR A  44     -18.153  69.936 -22.882  1.00  1.19           O  
ATOM    663  CB  THR A  44     -18.841  69.042 -19.951  1.00  1.19           C  
ATOM    664  OG1 THR A  44     -17.970  68.103 -20.636  1.00  1.19           O  
ATOM    665  CG2 THR A  44     -19.878  68.226 -19.199  1.00  1.19           C  
ATOM    666  H   THR A  44     -20.078  68.501 -22.450  1.00  1.19           H  
ATOM    667  HA  THR A  44     -20.097  70.744 -20.461  1.00  1.19           H  
ATOM    668  HB  THR A  44     -18.263  69.646 -19.249  1.00  1.19           H  
ATOM    669  HG1 THR A  44     -17.772  67.367 -20.033  1.00  1.19           H  
ATOM    670 1HG2 THR A  44     -19.378  67.584 -18.495  1.00  1.19           H  
ATOM    671 2HG2 THR A  44     -20.548  68.867 -18.688  1.00  1.19           H  
ATOM    672 3HG2 THR A  44     -20.442  67.615 -19.898  1.00  1.19           H  
ATOM    673  N   VAL A  45     -17.960  71.710 -21.504  1.00  1.28           N  
ATOM    674  CA  VAL A  45     -16.942  72.375 -22.328  1.00  1.28           C  
ATOM    675  C   VAL A  45     -15.701  71.512 -22.581  1.00  1.28           C  
ATOM    676  O   VAL A  45     -15.014  71.684 -23.586  1.00  1.28           O  
ATOM    677  CB  VAL A  45     -16.507  73.713 -21.678  1.00  1.28           C  
ATOM    678  CG1 VAL A  45     -15.703  73.454 -20.448  1.00  1.28           C  
ATOM    679  CG2 VAL A  45     -15.741  74.539 -22.675  1.00  1.28           C  
ATOM    680  H   VAL A  45     -18.288  72.172 -20.650  1.00  1.28           H  
ATOM    681  HA  VAL A  45     -17.395  72.605 -23.292  1.00  1.28           H  
ATOM    682  HB  VAL A  45     -17.373  74.260 -21.363  1.00  1.28           H  
ATOM    683 1HG1 VAL A  45     -15.418  74.374 -19.979  1.00  1.28           H  
ATOM    684 2HG1 VAL A  45     -16.299  72.881 -19.762  1.00  1.28           H  
ATOM    685 3HG1 VAL A  45     -14.797  72.911 -20.687  1.00  1.28           H  
ATOM    686 1HG2 VAL A  45     -15.451  75.484 -22.215  1.00  1.28           H  
ATOM    687 2HG2 VAL A  45     -14.848  73.995 -22.985  1.00  1.28           H  
ATOM    688 3HG2 VAL A  45     -16.369  74.735 -23.543  1.00  1.28           H  
ATOM    689  N   LEU A  46     -15.415  70.601 -21.659  1.00  1.38           N  
ATOM    690  CA  LEU A  46     -14.256  69.735 -21.742  1.00  1.38           C  
ATOM    691  C   LEU A  46     -14.461  68.486 -22.600  1.00  1.38           C  
ATOM    692  O   LEU A  46     -13.590  68.128 -23.394  1.00  1.38           O  
ATOM    693  CB  LEU A  46     -13.871  69.283 -20.332  1.00  1.38           C  
ATOM    694  CG  LEU A  46     -12.634  68.421 -20.203  1.00  1.38           C  
ATOM    695  CD1 LEU A  46     -11.427  69.218 -20.649  1.00  1.38           C  
ATOM    696  CD2 LEU A  46     -12.516  67.960 -18.764  1.00  1.38           C  
ATOM    697  H   LEU A  46     -16.031  70.525 -20.865  1.00  1.38           H  
ATOM    698  HA  LEU A  46     -13.436  70.312 -22.166  1.00  1.38           H  
ATOM    699 1HB  LEU A  46     -13.711  70.168 -19.731  1.00  1.38           H  
ATOM    700 2HB  LEU A  46     -14.706  68.730 -19.905  1.00  1.38           H  
ATOM    701  HG  LEU A  46     -12.715  67.556 -20.857  1.00  1.38           H  
ATOM    702 1HD1 LEU A  46     -10.533  68.603 -20.564  1.00  1.38           H  
ATOM    703 2HD1 LEU A  46     -11.558  69.529 -21.685  1.00  1.38           H  
ATOM    704 3HD1 LEU A  46     -11.326  70.101 -20.011  1.00  1.38           H  
ATOM    705 1HD2 LEU A  46     -11.634  67.332 -18.651  1.00  1.38           H  
ATOM    706 2HD2 LEU A  46     -12.434  68.830 -18.104  1.00  1.38           H  
ATOM    707 3HD2 LEU A  46     -13.405  67.388 -18.503  1.00  1.38           H  
ATOM    708  N   GLU A  47     -15.573  67.775 -22.378  1.00  1.48           N  
ATOM    709  CA  GLU A  47     -15.774  66.476 -23.022  1.00  1.48           C  
ATOM    710  C   GLU A  47     -16.951  66.355 -24.006  1.00  1.48           C  
ATOM    711  O   GLU A  47     -16.886  65.530 -24.921  1.00  1.48           O  
ATOM    712  CB  GLU A  47     -15.932  65.404 -21.934  1.00  1.48           C  
ATOM    713  CG  GLU A  47     -14.700  65.203 -21.038  1.00  1.48           C  
ATOM    714  CD  GLU A  47     -14.879  64.148 -19.955  1.00  1.48           C  
ATOM    715  OE1 GLU A  47     -15.965  63.626 -19.825  1.00  1.48           O  
ATOM    716  OE2 GLU A  47     -13.920  63.854 -19.280  1.00  1.48           O  
ATOM    717  H   GLU A  47     -16.292  68.121 -21.749  1.00  1.48           H  
ATOM    718  HA  GLU A  47     -14.870  66.248 -23.585  1.00  1.48           H  
ATOM    719 1HB  GLU A  47     -16.739  65.696 -21.292  1.00  1.48           H  
ATOM    720 2HB  GLU A  47     -16.200  64.451 -22.389  1.00  1.48           H  
ATOM    721 1HG  GLU A  47     -13.839  64.948 -21.656  1.00  1.48           H  
ATOM    722 2HG  GLU A  47     -14.497  66.141 -20.552  1.00  1.48           H  
ATOM    723  N   LYS A  48     -18.017  67.143 -23.807  1.00  1.55           N  
ATOM    724  CA  LYS A  48     -19.295  66.984 -24.523  1.00  1.55           C  
ATOM    725  C   LYS A  48     -19.919  65.596 -24.277  1.00  1.55           C  
ATOM    726  O   LYS A  48     -19.218  64.634 -23.965  1.00  1.55           O  
ATOM    727  CB  LYS A  48     -19.135  67.252 -26.024  1.00  1.55           C  
ATOM    728  CG  LYS A  48     -18.647  68.681 -26.343  1.00  1.55           C  
ATOM    729  CD  LYS A  48     -19.698  69.716 -25.947  1.00  1.55           C  
ATOM    730  CE  LYS A  48     -19.258  71.142 -26.256  1.00  1.55           C  
ATOM    731  NZ  LYS A  48     -19.150  71.392 -27.733  1.00  1.55           N  
ATOM    732  H   LYS A  48     -17.959  67.891 -23.120  1.00  1.55           H  
ATOM    733  HA  LYS A  48     -19.987  67.728 -24.153  1.00  1.55           H  
ATOM    734 1HB  LYS A  48     -18.457  66.539 -26.478  1.00  1.55           H  
ATOM    735 2HB  LYS A  48     -20.108  67.123 -26.506  1.00  1.55           H  
ATOM    736 1HG  LYS A  48     -17.730  68.886 -25.780  1.00  1.55           H  
ATOM    737 2HG  LYS A  48     -18.433  68.770 -27.405  1.00  1.55           H  
ATOM    738 1HD  LYS A  48     -20.637  69.503 -26.466  1.00  1.55           H  
ATOM    739 2HD  LYS A  48     -19.870  69.636 -24.876  1.00  1.55           H  
ATOM    740 1HE  LYS A  48     -19.985  71.833 -25.833  1.00  1.55           H  
ATOM    741 2HE  LYS A  48     -18.287  71.322 -25.788  1.00  1.55           H  
ATOM    742 1HZ  LYS A  48     -18.860  72.347 -27.895  1.00  1.55           H  
ATOM    743 2HZ  LYS A  48     -18.470  70.760 -28.133  1.00  1.55           H  
ATOM    744 3HZ  LYS A  48     -20.052  71.238 -28.166  1.00  1.55           H  
ATOM    745  N   ASN A  49     -21.252  65.505 -24.342  1.00  1.57           N  
ATOM    746  CA  ASN A  49     -21.956  64.236 -24.126  1.00  1.57           C  
ATOM    747  C   ASN A  49     -21.594  63.486 -22.833  1.00  1.57           C  
ATOM    748  O   ASN A  49     -21.373  62.273 -22.876  1.00  1.57           O  
ATOM    749  CB  ASN A  49     -21.746  63.295 -25.299  1.00  1.57           C  
ATOM    750  CG  ASN A  49     -22.364  63.776 -26.577  1.00  1.57           C  
ATOM    751  OD1 ASN A  49     -23.553  64.113 -26.630  1.00  1.57           O  
ATOM    752  ND2 ASN A  49     -21.571  63.821 -27.619  1.00  1.57           N  
ATOM    753  H   ASN A  49     -21.817  66.322 -24.599  1.00  1.57           H  
ATOM    754  HA  ASN A  49     -23.013  64.477 -24.073  1.00  1.57           H  
ATOM    755 1HB  ASN A  49     -20.680  63.141 -25.466  1.00  1.57           H  
ATOM    756 2HB  ASN A  49     -22.174  62.324 -25.053  1.00  1.57           H  
ATOM    757 1HD2 ASN A  49     -21.923  64.137 -28.501  1.00  1.57           H  
ATOM    758 2HD2 ASN A  49     -20.614  63.542 -27.530  1.00  1.57           H  
ATOM    759  N   VAL A  50     -21.530  64.158 -21.689  1.00  1.55           N  
ATOM    760  CA  VAL A  50     -21.158  63.447 -20.471  1.00  1.55           C  
ATOM    761  C   VAL A  50     -22.372  62.897 -19.741  1.00  1.55           C  
ATOM    762  O   VAL A  50     -23.355  63.600 -19.509  1.00  1.55           O  
ATOM    763  CB  VAL A  50     -20.348  64.358 -19.545  1.00  1.55           C  
ATOM    764  CG1 VAL A  50     -19.994  63.640 -18.262  1.00  1.55           C  
ATOM    765  CG2 VAL A  50     -19.112  64.787 -20.274  1.00  1.55           C  
ATOM    766  H   VAL A  50     -21.748  65.151 -21.637  1.00  1.55           H  
ATOM    767  HA  VAL A  50     -20.517  62.611 -20.746  1.00  1.55           H  
ATOM    768  HB  VAL A  50     -20.942  65.235 -19.282  1.00  1.55           H  
ATOM    769 1HG1 VAL A  50     -19.417  64.292 -17.641  1.00  1.55           H  
ATOM    770 2HG1 VAL A  50     -20.892  63.355 -17.745  1.00  1.55           H  
ATOM    771 3HG1 VAL A  50     -19.410  62.754 -18.493  1.00  1.55           H  
ATOM    772 1HG2 VAL A  50     -18.525  65.438 -19.634  1.00  1.55           H  
ATOM    773 2HG2 VAL A  50     -18.517  63.911 -20.538  1.00  1.55           H  
ATOM    774 3HG2 VAL A  50     -19.385  65.323 -21.187  1.00  1.55           H  
ATOM    775  N   THR A  51     -22.329  61.625 -19.406  1.00  1.50           N  
ATOM    776  CA  THR A  51     -23.463  61.029 -18.731  1.00  1.50           C  
ATOM    777  C   THR A  51     -23.578  61.620 -17.326  1.00  1.50           C  
ATOM    778  O   THR A  51     -22.561  61.959 -16.730  1.00  1.50           O  
ATOM    779  CB  THR A  51     -23.287  59.510 -18.742  1.00  1.50           C  
ATOM    780  OG1 THR A  51     -22.060  59.140 -18.093  1.00  1.50           O  
ATOM    781  CG2 THR A  51     -23.271  59.034 -20.180  1.00  1.50           C  
ATOM    782  H   THR A  51     -21.515  61.069 -19.622  1.00  1.50           H  
ATOM    783  HA  THR A  51     -24.365  61.265 -19.285  1.00  1.50           H  
ATOM    784  HB  THR A  51     -24.071  59.059 -18.261  1.00  1.50           H  
ATOM    785  HG1 THR A  51     -22.261  58.895 -17.156  1.00  1.50           H  
ATOM    786 1HG2 THR A  51     -23.155  57.952 -20.209  1.00  1.50           H  
ATOM    787 2HG2 THR A  51     -24.212  59.318 -20.660  1.00  1.50           H  
ATOM    788 3HG2 THR A  51     -22.440  59.504 -20.709  1.00  1.50           H  
ATOM    789  N   VAL A  52     -24.800  61.795 -16.808  1.00  1.41           N  
ATOM    790  CA  VAL A  52     -24.963  62.318 -15.449  1.00  1.41           C  
ATOM    791  C   VAL A  52     -26.322  61.971 -14.779  1.00  1.41           C  
ATOM    792  O   VAL A  52     -27.366  61.908 -15.441  1.00  1.41           O  
ATOM    793  CB  VAL A  52     -24.702  63.832 -15.490  1.00  1.41           C  
ATOM    794  CG1 VAL A  52     -25.742  64.508 -16.334  1.00  1.41           C  
ATOM    795  CG2 VAL A  52     -24.677  64.385 -14.132  1.00  1.41           C  
ATOM    796  H   VAL A  52     -25.602  61.544 -17.371  1.00  1.41           H  
ATOM    797  HA  VAL A  52     -24.176  61.880 -14.845  1.00  1.41           H  
ATOM    798  HB  VAL A  52     -23.734  64.008 -15.955  1.00  1.41           H  
ATOM    799 1HG1 VAL A  52     -25.530  65.564 -16.375  1.00  1.41           H  
ATOM    800 2HG1 VAL A  52     -25.720  64.086 -17.346  1.00  1.41           H  
ATOM    801 3HG1 VAL A  52     -26.721  64.342 -15.891  1.00  1.41           H  
ATOM    802 1HG2 VAL A  52     -24.461  65.422 -14.184  1.00  1.41           H  
ATOM    803 2HG2 VAL A  52     -25.633  64.238 -13.680  1.00  1.41           H  
ATOM    804 3HG2 VAL A  52     -23.905  63.887 -13.538  1.00  1.41           H  
ATOM    805  N   THR A  53     -26.313  61.770 -13.457  1.00  1.31           N  
ATOM    806  CA  THR A  53     -27.549  61.420 -12.727  1.00  1.31           C  
ATOM    807  C   THR A  53     -28.709  62.418 -12.606  1.00  1.31           C  
ATOM    808  O   THR A  53     -29.863  61.991 -12.653  1.00  1.31           O  
ATOM    809  CB  THR A  53     -27.203  61.013 -11.288  1.00  1.31           C  
ATOM    810  OG1 THR A  53     -28.407  60.705 -10.573  1.00  1.31           O  
ATOM    811  CG2 THR A  53     -26.418  62.070 -10.612  1.00  1.31           C  
ATOM    812  H   THR A  53     -25.410  61.814 -12.971  1.00  1.31           H  
ATOM    813  HA  THR A  53     -27.962  60.551 -13.231  1.00  1.31           H  
ATOM    814  HB  THR A  53     -26.627  60.172 -11.289  1.00  1.31           H  
ATOM    815  HG1 THR A  53     -28.910  61.514 -10.419  1.00  1.31           H  
ATOM    816 1HG2 THR A  53     -26.178  61.763  -9.605  1.00  1.31           H  
ATOM    817 2HG2 THR A  53     -25.504  62.231 -11.180  1.00  1.31           H  
ATOM    818 3HG2 THR A  53     -26.957  62.973 -10.565  1.00  1.31           H  
ATOM    819  N   HIS A  54     -28.462  63.713 -12.475  1.00  1.21           N  
ATOM    820  CA  HIS A  54     -29.588  64.615 -12.261  1.00  1.21           C  
ATOM    821  C   HIS A  54     -29.515  65.858 -13.095  1.00  1.21           C  
ATOM    822  O   HIS A  54     -29.574  66.961 -12.562  1.00  1.21           O  
ATOM    823  CB  HIS A  54     -29.692  65.051 -10.803  1.00  1.21           C  
ATOM    824  CG  HIS A  54     -29.901  63.986  -9.812  1.00  1.21           C  
ATOM    825  ND1 HIS A  54     -31.097  63.317  -9.656  1.00  1.21           N  
ATOM    826  CD2 HIS A  54     -29.066  63.488  -8.908  1.00  1.21           C  
ATOM    827  CE1 HIS A  54     -30.971  62.436  -8.681  1.00  1.21           C  
ATOM    828  NE2 HIS A  54     -29.737  62.527  -8.202  1.00  1.21           N  
ATOM    829  H   HIS A  54     -27.507  64.077 -12.435  1.00  1.21           H  
ATOM    830  HA  HIS A  54     -30.516  64.110 -12.528  1.00  1.21           H  
ATOM    831 1HB  HIS A  54     -28.782  65.548 -10.531  1.00  1.21           H  
ATOM    832 2HB  HIS A  54     -30.498  65.773 -10.701  1.00  1.21           H  
ATOM    833  HD1 HIS A  54     -31.936  63.463 -10.187  1.00  1.21           H  
ATOM    834  HD2 HIS A  54     -28.036  63.721  -8.687  1.00  1.21           H  
ATOM    835  HE1 HIS A  54     -31.809  61.800  -8.393  1.00  1.21           H  
ATOM    836  N   SER A  55     -29.420  65.693 -14.391  1.00  1.11           N  
ATOM    837  CA  SER A  55     -29.286  66.854 -15.240  1.00  1.11           C  
ATOM    838  C   SER A  55     -30.405  67.862 -15.004  1.00  1.11           C  
ATOM    839  O   SER A  55     -31.580  67.492 -14.893  1.00  1.11           O  
ATOM    840  CB  SER A  55     -29.289  66.431 -16.670  1.00  1.11           C  
ATOM    841  OG  SER A  55     -29.277  67.544 -17.487  1.00  1.11           O  
ATOM    842  H   SER A  55     -29.405  64.761 -14.779  1.00  1.11           H  
ATOM    843  HA  SER A  55     -28.337  67.335 -15.013  1.00  1.11           H  
ATOM    844 1HB  SER A  55     -28.421  65.821 -16.864  1.00  1.11           H  
ATOM    845 2HB  SER A  55     -30.169  65.825 -16.884  1.00  1.11           H  
ATOM    846  HG  SER A  55     -28.722  68.194 -17.032  1.00  1.11           H  
ATOM    847  N   VAL A  56     -30.021  69.131 -14.956  1.00  1.01           N  
ATOM    848  CA  VAL A  56     -30.942  70.228 -14.727  1.00  1.01           C  
ATOM    849  C   VAL A  56     -31.170  71.006 -16.007  1.00  1.01           C  
ATOM    850  O   VAL A  56     -30.227  71.510 -16.617  1.00  1.01           O  
ATOM    851  CB  VAL A  56     -30.360  71.182 -13.656  1.00  1.01           C  
ATOM    852  CG1 VAL A  56     -31.303  72.363 -13.423  1.00  1.01           C  
ATOM    853  CG2 VAL A  56     -30.085  70.407 -12.378  1.00  1.01           C  
ATOM    854  H   VAL A  56     -29.031  69.333 -15.060  1.00  1.01           H  
ATOM    855  HA  VAL A  56     -31.892  69.824 -14.377  1.00  1.01           H  
ATOM    856  HB  VAL A  56     -29.433  71.585 -14.019  1.00  1.01           H  
ATOM    857 1HG1 VAL A  56     -30.867  73.036 -12.689  1.00  1.01           H  
ATOM    858 2HG1 VAL A  56     -31.454  72.900 -14.360  1.00  1.01           H  
ATOM    859 3HG1 VAL A  56     -32.261  72.001 -13.058  1.00  1.01           H  
ATOM    860 1HG2 VAL A  56     -29.650  71.066 -11.634  1.00  1.01           H  
ATOM    861 2HG2 VAL A  56     -31.013  69.988 -11.996  1.00  1.01           H  
ATOM    862 3HG2 VAL A  56     -29.382  69.596 -12.589  1.00  1.01           H  
ATOM    863  N   ASN A  57     -32.419  71.122 -16.425  1.00  0.94           N  
ATOM    864  CA  ASN A  57     -32.692  71.869 -17.640  1.00  0.94           C  
ATOM    865  C   ASN A  57     -32.754  73.331 -17.286  1.00  0.94           C  
ATOM    866  O   ASN A  57     -33.486  73.722 -16.380  1.00  0.94           O  
ATOM    867  CB  ASN A  57     -33.971  71.403 -18.307  1.00  0.94           C  
ATOM    868  CG  ASN A  57     -33.860  70.025 -18.931  1.00  0.94           C  
ATOM    869  OD1 ASN A  57     -33.287  69.901 -20.026  1.00  0.94           O  
ATOM    870  ND2 ASN A  57     -34.378  69.017 -18.262  1.00  0.94           N  
ATOM    871  H   ASN A  57     -33.170  70.689 -15.904  1.00  0.94           H  
ATOM    872  HA  ASN A  57     -31.866  71.740 -18.339  1.00  0.94           H  
ATOM    873 1HB  ASN A  57     -34.780  71.400 -17.576  1.00  0.94           H  
ATOM    874 2HB  ASN A  57     -34.242  72.117 -19.087  1.00  0.94           H  
ATOM    875 1HD2 ASN A  57     -34.331  68.082 -18.619  1.00  0.94           H  
ATOM    876 2HD2 ASN A  57     -34.822  69.181 -17.381  1.00  0.94           H  
ATOM    877  N   LEU A  58     -31.930  74.118 -17.962  1.00  0.88           N  
ATOM    878  CA  LEU A  58     -31.827  75.541 -17.709  1.00  0.88           C  
ATOM    879  C   LEU A  58     -32.561  76.392 -18.735  1.00  0.88           C  
ATOM    880  O   LEU A  58     -32.501  77.624 -18.696  1.00  0.88           O  
ATOM    881  CB  LEU A  58     -30.355  75.922 -17.574  1.00  0.88           C  
ATOM    882  CG  LEU A  58     -29.663  75.272 -16.374  1.00  0.88           C  
ATOM    883  CD1 LEU A  58     -28.266  75.706 -16.334  1.00  0.88           C  
ATOM    884  CD2 LEU A  58     -30.373  75.663 -15.103  1.00  0.88           C  
ATOM    885  H   LEU A  58     -31.355  73.711 -18.699  1.00  0.88           H  
ATOM    886  HA  LEU A  58     -32.273  75.733 -16.749  1.00  0.88           H  
ATOM    887 1HB  LEU A  58     -29.831  75.591 -18.474  1.00  0.88           H  
ATOM    888 2HB  LEU A  58     -30.250  76.966 -17.496  1.00  0.88           H  
ATOM    889  HG  LEU A  58     -29.682  74.181 -16.474  1.00  0.88           H  
ATOM    890 1HD1 LEU A  58     -27.788  75.276 -15.479  1.00  0.88           H  
ATOM    891 2HD1 LEU A  58     -27.775  75.388 -17.244  1.00  0.88           H  
ATOM    892 3HD1 LEU A  58     -28.232  76.775 -16.245  1.00  0.88           H  
ATOM    893 1HD2 LEU A  58     -29.866  75.189 -14.272  1.00  0.88           H  
ATOM    894 2HD2 LEU A  58     -30.349  76.743 -14.980  1.00  0.88           H  
ATOM    895 3HD2 LEU A  58     -31.408  75.324 -15.141  1.00  0.88           H  
ATOM    896  N   LEU A  59     -33.264  75.722 -19.638  1.00  0.84           N  
ATOM    897  CA  LEU A  59     -34.009  76.391 -20.692  1.00  0.84           C  
ATOM    898  C   LEU A  59     -35.497  76.068 -20.646  1.00  0.84           C  
ATOM    899  O   LEU A  59     -35.889  74.902 -20.782  1.00  0.84           O  
ATOM    900  CB  LEU A  59     -33.436  75.991 -22.045  1.00  0.84           C  
ATOM    901  CG  LEU A  59     -33.942  76.750 -23.209  1.00  0.84           C  
ATOM    902  CD1 LEU A  59     -32.939  76.679 -24.275  1.00  0.84           C  
ATOM    903  CD2 LEU A  59     -35.235  76.158 -23.670  1.00  0.84           C  
ATOM    904  H   LEU A  59     -33.272  74.715 -19.582  1.00  0.84           H  
ATOM    905  HA  LEU A  59     -33.894  77.458 -20.564  1.00  0.84           H  
ATOM    906 1HB  LEU A  59     -32.359  76.114 -22.017  1.00  0.84           H  
ATOM    907 2HB  LEU A  59     -33.662  74.944 -22.215  1.00  0.84           H  
ATOM    908  HG  LEU A  59     -34.090  77.796 -22.938  1.00  0.84           H  
ATOM    909 1HD1 LEU A  59     -33.297  77.234 -25.121  1.00  0.84           H  
ATOM    910 2HD1 LEU A  59     -32.022  77.105 -23.922  1.00  0.84           H  
ATOM    911 3HD1 LEU A  59     -32.772  75.660 -24.566  1.00  0.84           H  
ATOM    912 1HD2 LEU A  59     -35.590  76.689 -24.505  1.00  0.84           H  
ATOM    913 2HD2 LEU A  59     -35.078  75.125 -23.943  1.00  0.84           H  
ATOM    914 3HD2 LEU A  59     -35.961  76.207 -22.896  1.00  0.84           H  
ATOM    915  N   GLU A  60     -36.317  77.097 -20.452  1.00  0.81           N  
ATOM    916  CA  GLU A  60     -37.757  76.936 -20.377  1.00  0.81           C  
ATOM    917  C   GLU A  60     -38.421  76.900 -21.751  1.00  0.81           C  
ATOM    918  O   GLU A  60     -38.258  77.818 -22.562  1.00  0.81           O  
ATOM    919  CB  GLU A  60     -38.392  78.034 -19.548  1.00  0.81           C  
ATOM    920  CG  GLU A  60     -39.845  77.803 -19.343  1.00  0.81           C  
ATOM    921  CD  GLU A  60     -40.094  76.552 -18.575  1.00  0.81           C  
ATOM    922  OE1 GLU A  60     -39.663  76.451 -17.430  1.00  0.81           O  
ATOM    923  OE2 GLU A  60     -40.685  75.655 -19.159  1.00  0.81           O  
ATOM    924  H   GLU A  60     -35.916  78.024 -20.351  1.00  0.81           H  
ATOM    925  HA  GLU A  60     -37.961  75.986 -19.885  1.00  0.81           H  
ATOM    926 1HB  GLU A  60     -37.908  78.099 -18.577  1.00  0.81           H  
ATOM    927 2HB  GLU A  60     -38.264  78.997 -20.049  1.00  0.81           H  
ATOM    928 1HG  GLU A  60     -40.258  78.630 -18.799  1.00  0.81           H  
ATOM    929 2HG  GLU A  60     -40.343  77.743 -20.290  1.00  0.81           H  
ATOM    930  N   ASP A  61     -39.127  75.811 -22.031  1.00  0.78           N  
ATOM    931  CA  ASP A  61     -39.817  75.668 -23.305  1.00  0.78           C  
ATOM    932  C   ASP A  61     -41.343  75.712 -23.174  1.00  0.78           C  
ATOM    933  O   ASP A  61     -42.045  75.666 -24.187  1.00  0.78           O  
ATOM    934  CB  ASP A  61     -39.387  74.392 -24.039  1.00  0.78           C  
ATOM    935  CG  ASP A  61     -39.692  73.066 -23.291  1.00  0.78           C  
ATOM    936  OD1 ASP A  61     -39.290  72.926 -22.148  1.00  0.78           O  
ATOM    937  OD2 ASP A  61     -40.341  72.196 -23.854  1.00  0.78           O  
ATOM    938  H   ASP A  61     -39.214  75.096 -21.321  1.00  0.78           H  
ATOM    939  HA  ASP A  61     -39.526  76.505 -23.939  1.00  0.78           H  
ATOM    940 1HB  ASP A  61     -39.876  74.363 -25.015  1.00  0.78           H  
ATOM    941 2HB  ASP A  61     -38.309  74.443 -24.227  1.00  0.78           H  
ATOM    942  N   LYS A  62     -41.867  75.783 -21.945  1.00  0.76           N  
ATOM    943  CA  LYS A  62     -43.312  75.785 -21.776  1.00  0.76           C  
ATOM    944  C   LYS A  62     -43.876  77.132 -21.325  1.00  0.76           C  
ATOM    945  O   LYS A  62     -43.206  77.938 -20.685  1.00  0.76           O  
ATOM    946  CB  LYS A  62     -43.732  74.681 -20.807  1.00  0.76           C  
ATOM    947  CG  LYS A  62     -43.306  73.250 -21.229  1.00  0.76           C  
ATOM    948  CD  LYS A  62     -43.997  72.813 -22.532  1.00  0.76           C  
ATOM    949  CE  LYS A  62     -43.756  71.324 -22.848  1.00  0.76           C  
ATOM    950  NZ  LYS A  62     -42.337  71.029 -23.221  1.00  0.76           N  
ATOM    951  H   LYS A  62     -41.277  75.813 -21.104  1.00  0.76           H  
ATOM    952  HA  LYS A  62     -43.766  75.560 -22.740  1.00  0.76           H  
ATOM    953 1HB  LYS A  62     -43.285  74.880 -19.830  1.00  0.76           H  
ATOM    954 2HB  LYS A  62     -44.816  74.697 -20.683  1.00  0.76           H  
ATOM    955 1HG  LYS A  62     -42.221  73.223 -21.383  1.00  0.76           H  
ATOM    956 2HG  LYS A  62     -43.555  72.546 -20.438  1.00  0.76           H  
ATOM    957 1HD  LYS A  62     -45.069  72.995 -22.456  1.00  0.76           H  
ATOM    958 2HD  LYS A  62     -43.601  73.408 -23.359  1.00  0.76           H  
ATOM    959 1HE  LYS A  62     -44.016  70.737 -21.971  1.00  0.76           H  
ATOM    960 2HE  LYS A  62     -44.403  71.030 -23.674  1.00  0.76           H  
ATOM    961 1HZ  LYS A  62     -42.219  70.056 -23.415  1.00  0.76           H  
ATOM    962 2HZ  LYS A  62     -42.043  71.559 -24.052  1.00  0.76           H  
ATOM    963 3HZ  LYS A  62     -41.697  71.293 -22.479  1.00  0.76           H  
ATOM    964  N   HIS A  63     -45.148  77.331 -21.608  1.00  0.73           N  
ATOM    965  CA  HIS A  63     -45.882  78.518 -21.198  1.00  0.73           C  
ATOM    966  C   HIS A  63     -47.281  78.058 -20.838  1.00  0.73           C  
ATOM    967  O   HIS A  63     -47.677  76.950 -21.205  1.00  0.73           O  
ATOM    968  CB  HIS A  63     -45.899  79.565 -22.311  1.00  0.73           C  
ATOM    969  CG  HIS A  63     -46.565  79.097 -23.525  1.00  0.73           C  
ATOM    970  ND1 HIS A  63     -47.925  79.175 -23.707  1.00  0.73           N  
ATOM    971  CD2 HIS A  63     -46.064  78.523 -24.642  1.00  0.73           C  
ATOM    972  CE1 HIS A  63     -48.233  78.670 -24.891  1.00  0.73           C  
ATOM    973  NE2 HIS A  63     -47.121  78.266 -25.476  1.00  0.73           N  
ATOM    974  H   HIS A  63     -45.636  76.626 -22.141  1.00  0.73           H  
ATOM    975  HA  HIS A  63     -45.432  78.965 -20.312  1.00  0.73           H  
ATOM    976 1HB  HIS A  63     -46.410  80.460 -21.962  1.00  0.73           H  
ATOM    977 2HB  HIS A  63     -44.884  79.851 -22.557  1.00  0.73           H  
ATOM    978  HD2 HIS A  63     -45.015  78.300 -24.838  1.00  0.73           H  
ATOM    979  HE1 HIS A  63     -49.236  78.601 -25.313  1.00  0.73           H  
ATOM    980  HE2 HIS A  63     -47.058  77.837 -26.387  1.00  0.73           H  
ATOM    981  N   ASN A  64     -48.039  78.881 -20.124  1.00  0.71           N  
ATOM    982  CA  ASN A  64     -49.355  78.412 -19.698  1.00  0.71           C  
ATOM    983  C   ASN A  64     -50.543  78.661 -20.639  1.00  0.71           C  
ATOM    984  O   ASN A  64     -51.685  78.452 -20.229  1.00  0.71           O  
ATOM    985  CB  ASN A  64     -49.687  78.974 -18.336  1.00  0.71           C  
ATOM    986  CG  ASN A  64     -49.931  80.438 -18.326  1.00  0.71           C  
ATOM    987  OD1 ASN A  64     -49.934  81.124 -19.367  1.00  0.71           O  
ATOM    988  ND2 ASN A  64     -50.171  80.935 -17.139  1.00  0.71           N  
ATOM    989  H   ASN A  64     -47.675  79.799 -19.857  1.00  0.71           H  
ATOM    990  HA  ASN A  64     -49.287  77.330 -19.586  1.00  0.71           H  
ATOM    991 1HB  ASN A  64     -50.576  78.475 -17.949  1.00  0.71           H  
ATOM    992 2HB  ASN A  64     -48.868  78.758 -17.650  1.00  0.71           H  
ATOM    993 1HD2 ASN A  64     -50.387  81.912 -17.024  1.00  0.71           H  
ATOM    994 2HD2 ASN A  64     -50.175  80.331 -16.343  1.00  0.71           H  
ATOM    995  N   GLY A  65     -50.326  79.152 -21.860  1.00  0.70           N  
ATOM    996  CA  GLY A  65     -51.452  79.349 -22.771  1.00  0.70           C  
ATOM    997  C   GLY A  65     -52.326  80.590 -22.525  1.00  0.70           C  
ATOM    998  O   GLY A  65     -53.331  80.771 -23.218  1.00  0.70           O  
ATOM    999  H   GLY A  65     -49.382  79.312 -22.222  1.00  0.70           H  
ATOM   1000 1HA  GLY A  65     -51.059  79.406 -23.786  1.00  0.70           H  
ATOM   1001 2HA  GLY A  65     -52.081  78.461 -22.742  1.00  0.70           H  
ATOM   1002  N   LYS A  66     -51.977  81.438 -21.552  1.00  0.70           N  
ATOM   1003  CA  LYS A  66     -52.802  82.613 -21.253  1.00  0.70           C  
ATOM   1004  C   LYS A  66     -52.010  83.854 -20.886  1.00  0.70           C  
ATOM   1005  O   LYS A  66     -50.874  83.780 -20.406  1.00  0.70           O  
ATOM   1006  CB  LYS A  66     -53.811  82.269 -20.166  1.00  0.70           C  
ATOM   1007  CG  LYS A  66     -53.204  81.765 -18.877  1.00  0.70           C  
ATOM   1008  CD  LYS A  66     -54.264  81.361 -17.857  1.00  0.70           C  
ATOM   1009  CE  LYS A  66     -53.621  80.779 -16.604  1.00  0.70           C  
ATOM   1010  NZ  LYS A  66     -54.631  80.335 -15.588  1.00  0.70           N  
ATOM   1011  H   LYS A  66     -51.158  81.241 -20.976  1.00  0.70           H  
ATOM   1012  HA  LYS A  66     -53.377  82.854 -22.141  1.00  0.70           H  
ATOM   1013 1HB  LYS A  66     -54.357  83.176 -19.917  1.00  0.70           H  
ATOM   1014 2HB  LYS A  66     -54.525  81.534 -20.535  1.00  0.70           H  
ATOM   1015 1HG  LYS A  66     -52.609  80.887 -19.104  1.00  0.70           H  
ATOM   1016 2HG  LYS A  66     -52.558  82.529 -18.454  1.00  0.70           H  
ATOM   1017 1HD  LYS A  66     -54.840  82.232 -17.578  1.00  0.70           H  
ATOM   1018 2HD  LYS A  66     -54.937  80.625 -18.295  1.00  0.70           H  
ATOM   1019 1HE  LYS A  66     -53.012  79.923 -16.895  1.00  0.70           H  
ATOM   1020 2HE  LYS A  66     -52.980  81.525 -16.160  1.00  0.70           H  
ATOM   1021 1HZ  LYS A  66     -54.148  79.952 -14.788  1.00  0.70           H  
ATOM   1022 2HZ  LYS A  66     -55.198  81.116 -15.290  1.00  0.70           H  
ATOM   1023 3HZ  LYS A  66     -55.225  79.624 -15.993  1.00  0.70           H  
ATOM   1024  N   LEU A  67     -52.614  85.023 -21.089  1.00  0.71           N  
ATOM   1025  CA  LEU A  67     -51.911  86.238 -20.739  1.00  0.71           C  
ATOM   1026  C   LEU A  67     -52.241  86.567 -19.283  1.00  0.71           C  
ATOM   1027  O   LEU A  67     -53.393  86.447 -18.835  1.00  0.71           O  
ATOM   1028  CB  LEU A  67     -52.285  87.372 -21.698  1.00  0.71           C  
ATOM   1029  CG  LEU A  67     -52.068  87.104 -23.231  1.00  0.71           C  
ATOM   1030  CD1 LEU A  67     -52.471  88.296 -23.998  1.00  0.71           C  
ATOM   1031  CD2 LEU A  67     -50.649  86.729 -23.557  1.00  0.71           C  
ATOM   1032  H   LEU A  67     -53.554  85.080 -21.479  1.00  0.71           H  
ATOM   1033  HA  LEU A  67     -50.849  86.063 -20.813  1.00  0.71           H  
ATOM   1034 1HB  LEU A  67     -53.321  87.543 -21.574  1.00  0.71           H  
ATOM   1035 2HB  LEU A  67     -51.744  88.270 -21.427  1.00  0.71           H  
ATOM   1036  HG  LEU A  67     -52.721  86.317 -23.519  1.00  0.71           H  
ATOM   1037 1HD1 LEU A  67     -52.369  88.096 -25.065  1.00  0.71           H  
ATOM   1038 2HD1 LEU A  67     -53.509  88.531 -23.776  1.00  0.71           H  
ATOM   1039 3HD1 LEU A  67     -51.833  89.121 -23.720  1.00  0.71           H  
ATOM   1040 1HD2 LEU A  67     -50.553  86.540 -24.628  1.00  0.71           H  
ATOM   1041 2HD2 LEU A  67     -49.979  87.542 -23.276  1.00  0.71           H  
ATOM   1042 3HD2 LEU A  67     -50.394  85.830 -23.015  1.00  0.71           H  
ATOM   1043  N   CYS A  68     -51.217  86.982 -18.553  1.00  0.74           N  
ATOM   1044  CA  CYS A  68     -51.300  87.207 -17.122  1.00  0.74           C  
ATOM   1045  C   CYS A  68     -50.807  88.598 -16.698  1.00  0.74           C  
ATOM   1046  O   CYS A  68     -50.277  89.361 -17.489  1.00  0.74           O  
ATOM   1047  CB  CYS A  68     -50.466  86.162 -16.400  1.00  0.74           C  
ATOM   1048  SG  CYS A  68     -50.953  84.447 -16.735  1.00  0.74           S  
ATOM   1049  H   CYS A  68     -50.309  87.063 -19.001  1.00  0.74           H  
ATOM   1050  HA  CYS A  68     -52.341  87.108 -16.816  1.00  0.74           H  
ATOM   1051 1HB  CYS A  68     -49.440  86.267 -16.721  1.00  0.74           H  
ATOM   1052 2HB  CYS A  68     -50.490  86.331 -15.329  1.00  0.74           H  
ATOM   1053  N   LYS A  69     -51.026  88.898 -15.424  1.00  0.77           N  
ATOM   1054  CA  LYS A  69     -50.588  90.132 -14.800  1.00  0.77           C  
ATOM   1055  C   LYS A  69     -49.080  90.087 -14.572  1.00  0.77           C  
ATOM   1056  O   LYS A  69     -48.531  89.033 -14.250  1.00  0.77           O  
ATOM   1057  CB  LYS A  69     -51.293  90.264 -13.440  1.00  0.77           C  
ATOM   1058  CG  LYS A  69     -52.803  90.437 -13.482  1.00  0.77           C  
ATOM   1059  CD  LYS A  69     -53.418  90.432 -12.102  1.00  0.77           C  
ATOM   1060  CE  LYS A  69     -54.919  90.698 -12.180  1.00  0.77           C  
ATOM   1061  NZ  LYS A  69     -55.596  90.528 -10.871  1.00  0.77           N  
ATOM   1062  H   LYS A  69     -51.499  88.229 -14.830  1.00  0.77           H  
ATOM   1063  HA  LYS A  69     -50.821  90.969 -15.454  1.00  0.77           H  
ATOM   1064 1HB  LYS A  69     -51.070  89.409 -12.822  1.00  0.77           H  
ATOM   1065 2HB  LYS A  69     -50.893  91.117 -12.937  1.00  0.77           H  
ATOM   1066 1HG  LYS A  69     -53.054  91.350 -13.912  1.00  0.77           H  
ATOM   1067 2HG  LYS A  69     -53.247  89.634 -14.071  1.00  0.77           H  
ATOM   1068 1HD  LYS A  69     -53.253  89.455 -11.638  1.00  0.77           H  
ATOM   1069 2HD  LYS A  69     -52.951  91.194 -11.485  1.00  0.77           H  
ATOM   1070 1HE  LYS A  69     -55.072  91.719 -12.518  1.00  0.77           H  
ATOM   1071 2HE  LYS A  69     -55.369  90.015 -12.899  1.00  0.77           H  
ATOM   1072 1HZ  LYS A  69     -56.583  90.698 -10.970  1.00  0.77           H  
ATOM   1073 2HZ  LYS A  69     -55.485  89.545 -10.568  1.00  0.77           H  
ATOM   1074 3HZ  LYS A  69     -55.212  91.143 -10.182  1.00  0.77           H  
ATOM   1075  N   LEU A  70     -48.407  91.218 -14.701  1.00  0.81           N  
ATOM   1076  CA  LEU A  70     -46.977  91.286 -14.403  1.00  0.81           C  
ATOM   1077  C   LEU A  70     -46.772  92.005 -13.092  1.00  0.81           C  
ATOM   1078  O   LEU A  70     -47.164  93.158 -12.938  1.00  0.81           O  
ATOM   1079  CB  LEU A  70     -46.203  91.976 -15.531  1.00  0.81           C  
ATOM   1080  CG  LEU A  70     -46.187  91.250 -16.857  1.00  0.81           C  
ATOM   1081  CD1 LEU A  70     -45.554  92.091 -17.921  1.00  0.81           C  
ATOM   1082  CD2 LEU A  70     -45.380  90.034 -16.670  1.00  0.81           C  
ATOM   1083  H   LEU A  70     -48.910  92.061 -14.972  1.00  0.81           H  
ATOM   1084  HA  LEU A  70     -46.589  90.274 -14.300  1.00  0.81           H  
ATOM   1085 1HB  LEU A  70     -46.638  92.949 -15.691  1.00  0.81           H  
ATOM   1086 2HB  LEU A  70     -45.169  92.110 -15.213  1.00  0.81           H  
ATOM   1087  HG  LEU A  70     -47.200  90.993 -17.151  1.00  0.81           H  
ATOM   1088 1HD1 LEU A  70     -45.531  91.536 -18.860  1.00  0.81           H  
ATOM   1089 2HD1 LEU A  70     -46.117  93.005 -18.056  1.00  0.81           H  
ATOM   1090 3HD1 LEU A  70     -44.540  92.334 -17.618  1.00  0.81           H  
ATOM   1091 1HD2 LEU A  70     -45.336  89.463 -17.581  1.00  0.81           H  
ATOM   1092 2HD2 LEU A  70     -44.372  90.311 -16.373  1.00  0.81           H  
ATOM   1093 3HD2 LEU A  70     -45.840  89.466 -15.891  1.00  0.81           H  
ATOM   1094  N   ARG A  71     -46.221  91.301 -12.112  1.00  0.84           N  
ATOM   1095  CA  ARG A  71     -46.031  91.866 -10.775  1.00  0.84           C  
ATOM   1096  C   ARG A  71     -47.350  92.388 -10.199  1.00  0.84           C  
ATOM   1097  O   ARG A  71     -47.389  93.409  -9.515  1.00  0.84           O  
ATOM   1098  CB  ARG A  71     -45.019  93.006 -10.802  1.00  0.84           C  
ATOM   1099  CG  ARG A  71     -43.628  92.631 -11.288  1.00  0.84           C  
ATOM   1100  CD  ARG A  71     -42.689  93.791 -11.196  1.00  0.84           C  
ATOM   1101  NE  ARG A  71     -42.436  94.188  -9.812  1.00  0.84           N  
ATOM   1102  CZ  ARG A  71     -41.855  95.350  -9.439  1.00  0.84           C  
ATOM   1103  NH1 ARG A  71     -41.474  96.218 -10.349  1.00  0.84           N  
ATOM   1104  NH2 ARG A  71     -41.669  95.616  -8.156  1.00  0.84           N  
ATOM   1105  H   ARG A  71     -45.938  90.335 -12.300  1.00  0.84           H  
ATOM   1106  HA  ARG A  71     -45.654  91.080 -10.121  1.00  0.84           H  
ATOM   1107 1HB  ARG A  71     -45.374  93.827 -11.415  1.00  0.84           H  
ATOM   1108 2HB  ARG A  71     -44.908  93.395  -9.791  1.00  0.84           H  
ATOM   1109 1HG  ARG A  71     -43.236  91.818 -10.678  1.00  0.84           H  
ATOM   1110 2HG  ARG A  71     -43.680  92.310 -12.330  1.00  0.84           H  
ATOM   1111 1HD  ARG A  71     -41.737  93.522 -11.653  1.00  0.84           H  
ATOM   1112 2HD  ARG A  71     -43.115  94.645 -11.723  1.00  0.84           H  
ATOM   1113  HE  ARG A  71     -42.718  93.549  -9.080  1.00  0.84           H  
ATOM   1114 1HH1 ARG A  71     -41.618  96.018 -11.328  1.00  0.84           H  
ATOM   1115 2HH1 ARG A  71     -41.041  97.086 -10.070  1.00  0.84           H  
ATOM   1116 1HH2 ARG A  71     -41.963  94.951  -7.453  1.00  0.84           H  
ATOM   1117 2HH2 ARG A  71     -41.236  96.485  -7.879  1.00  0.84           H  
ATOM   1118  N   GLY A  72     -48.430  91.662 -10.472  1.00  0.85           N  
ATOM   1119  CA  GLY A  72     -49.764  92.002  -9.996  1.00  0.85           C  
ATOM   1120  C   GLY A  72     -50.519  93.009 -10.876  1.00  0.85           C  
ATOM   1121  O   GLY A  72     -51.672  93.333 -10.579  1.00  0.85           O  
ATOM   1122  H   GLY A  72     -48.311  90.837 -11.041  1.00  0.85           H  
ATOM   1123 1HA  GLY A  72     -50.351  91.088  -9.918  1.00  0.85           H  
ATOM   1124 2HA  GLY A  72     -49.685  92.403  -8.987  1.00  0.85           H  
ATOM   1125  N   VAL A  73     -49.912  93.482 -11.971  1.00  0.85           N  
ATOM   1126  CA  VAL A  73     -50.589  94.456 -12.817  1.00  0.85           C  
ATOM   1127  C   VAL A  73     -51.014  93.885 -14.188  1.00  0.85           C  
ATOM   1128  O   VAL A  73     -50.211  93.360 -14.965  1.00  0.85           O  
ATOM   1129  CB  VAL A  73     -49.679  95.671 -13.009  1.00  0.85           C  
ATOM   1130  CG1 VAL A  73     -50.362  96.660 -13.868  1.00  0.85           C  
ATOM   1131  CG2 VAL A  73     -49.316  96.252 -11.660  1.00  0.85           C  
ATOM   1132  H   VAL A  73     -48.955  93.220 -12.197  1.00  0.85           H  
ATOM   1133  HA  VAL A  73     -51.485  94.793 -12.297  1.00  0.85           H  
ATOM   1134  HB  VAL A  73     -48.770  95.357 -13.518  1.00  0.85           H  
ATOM   1135 1HG1 VAL A  73     -49.715  97.519 -14.037  1.00  0.85           H  
ATOM   1136 2HG1 VAL A  73     -50.580  96.174 -14.794  1.00  0.85           H  
ATOM   1137 3HG1 VAL A  73     -51.288  96.989 -13.398  1.00  0.85           H  
ATOM   1138 1HG2 VAL A  73     -48.660  97.109 -11.799  1.00  0.85           H  
ATOM   1139 2HG2 VAL A  73     -50.221  96.563 -11.143  1.00  0.85           H  
ATOM   1140 3HG2 VAL A  73     -48.797  95.493 -11.063  1.00  0.85           H  
ATOM   1141  N   ALA A  74     -52.311  93.969 -14.458  1.00  0.83           N  
ATOM   1142  CA  ALA A  74     -52.954  93.428 -15.660  1.00  0.83           C  
ATOM   1143  C   ALA A  74     -52.539  94.166 -16.911  1.00  0.83           C  
ATOM   1144  O   ALA A  74     -51.886  95.189 -16.801  1.00  0.83           O  
ATOM   1145  CB  ALA A  74     -54.463  93.512 -15.505  1.00  0.83           C  
ATOM   1146  H   ALA A  74     -52.900  94.430 -13.774  1.00  0.83           H  
ATOM   1147  HA  ALA A  74     -52.647  92.398 -15.766  1.00  0.83           H  
ATOM   1148 1HB  ALA A  74     -54.967  93.100 -16.375  1.00  0.83           H  
ATOM   1149 2HB  ALA A  74     -54.771  92.963 -14.624  1.00  0.83           H  
ATOM   1150 3HB  ALA A  74     -54.750  94.558 -15.397  1.00  0.83           H  
ATOM   1151  N   PRO A  75     -52.679  93.569 -18.092  1.00  0.81           N  
ATOM   1152  CA  PRO A  75     -52.602  94.224 -19.374  1.00  0.81           C  
ATOM   1153  C   PRO A  75     -53.858  95.022 -19.687  1.00  0.81           C  
ATOM   1154  O   PRO A  75     -54.919  94.771 -19.108  1.00  0.81           O  
ATOM   1155  CB  PRO A  75     -52.465  93.076 -20.338  1.00  0.81           C  
ATOM   1156  CG  PRO A  75     -53.151  91.933 -19.684  1.00  0.81           C  
ATOM   1157  CD  PRO A  75     -52.851  92.093 -18.202  1.00  0.81           C  
ATOM   1158  HA  PRO A  75     -51.709  94.855 -19.403  1.00  0.81           H  
ATOM   1159 1HB  PRO A  75     -52.933  93.361 -21.286  1.00  0.81           H  
ATOM   1160 2HB  PRO A  75     -51.458  92.951 -20.526  1.00  0.81           H  
ATOM   1161 1HG  PRO A  75     -54.210  92.009 -19.911  1.00  0.81           H  
ATOM   1162 2HG  PRO A  75     -52.796  90.976 -20.100  1.00  0.81           H  
ATOM   1163 1HD  PRO A  75     -53.704  91.713 -17.638  1.00  0.81           H  
ATOM   1164 2HD  PRO A  75     -51.909  91.572 -17.943  1.00  0.81           H  
ATOM   1165  N   LEU A  76     -53.754  95.923 -20.653  1.00  0.79           N  
ATOM   1166  CA  LEU A  76     -54.929  96.564 -21.216  1.00  0.79           C  
ATOM   1167  C   LEU A  76     -55.369  95.733 -22.397  1.00  0.79           C  
ATOM   1168  O   LEU A  76     -54.733  95.758 -23.450  1.00  0.79           O  
ATOM   1169  CB  LEU A  76     -54.604  97.984 -21.694  1.00  0.79           C  
ATOM   1170  CG  LEU A  76     -55.742  98.777 -22.380  1.00  0.79           C  
ATOM   1171  CD1 LEU A  76     -56.880  98.968 -21.432  1.00  0.79           C  
ATOM   1172  CD2 LEU A  76     -55.201 100.150 -22.866  1.00  0.79           C  
ATOM   1173  H   LEU A  76     -52.837  96.120 -21.040  1.00  0.79           H  
ATOM   1174  HA  LEU A  76     -55.724  96.591 -20.473  1.00  0.79           H  
ATOM   1175 1HB  LEU A  76     -54.290  98.550 -20.854  1.00  0.79           H  
ATOM   1176 2HB  LEU A  76     -53.782  97.928 -22.383  1.00  0.79           H  
ATOM   1177  HG  LEU A  76     -56.108  98.206 -23.221  1.00  0.79           H  
ATOM   1178 1HD1 LEU A  76     -57.681  99.518 -21.930  1.00  0.79           H  
ATOM   1179 2HD1 LEU A  76     -57.254  97.998 -21.108  1.00  0.79           H  
ATOM   1180 3HD1 LEU A  76     -56.527  99.529 -20.577  1.00  0.79           H  
ATOM   1181 1HD2 LEU A  76     -56.000 100.709 -23.355  1.00  0.79           H  
ATOM   1182 2HD2 LEU A  76     -54.841 100.714 -22.021  1.00  0.79           H  
ATOM   1183 3HD2 LEU A  76     -54.388  99.998 -23.569  1.00  0.79           H  
ATOM   1184  N   HIS A  77     -56.444  94.981 -22.227  1.00  0.78           N  
ATOM   1185  CA  HIS A  77     -56.881  94.107 -23.301  1.00  0.78           C  
ATOM   1186  C   HIS A  77     -57.828  94.852 -24.187  1.00  0.78           C  
ATOM   1187  O   HIS A  77     -58.924  95.200 -23.761  1.00  0.78           O  
ATOM   1188  CB  HIS A  77     -57.566  92.855 -22.773  1.00  0.78           C  
ATOM   1189  CG  HIS A  77     -57.885  91.838 -23.842  1.00  0.78           C  
ATOM   1190  ND1 HIS A  77     -56.905  91.190 -24.569  1.00  0.78           N  
ATOM   1191  CD2 HIS A  77     -59.065  91.348 -24.285  1.00  0.78           C  
ATOM   1192  CE1 HIS A  77     -57.466  90.351 -25.416  1.00  0.78           C  
ATOM   1193  NE2 HIS A  77     -58.778  90.426 -25.266  1.00  0.78           N  
ATOM   1194  H   HIS A  77     -56.934  94.998 -21.342  1.00  0.78           H  
ATOM   1195  HA  HIS A  77     -56.033  93.804 -23.910  1.00  0.78           H  
ATOM   1196 1HB  HIS A  77     -56.949  92.398 -22.015  1.00  0.78           H  
ATOM   1197 2HB  HIS A  77     -58.502  93.137 -22.294  1.00  0.78           H  
ATOM   1198  HD1 HIS A  77     -55.916  91.312 -24.483  1.00  0.78           H  
ATOM   1199  HD2 HIS A  77     -60.101  91.550 -24.011  1.00  0.78           H  
ATOM   1200  HE1 HIS A  77     -56.850  89.741 -26.084  1.00  0.78           H  
ATOM   1201  N   LEU A  78     -57.419  95.094 -25.415  1.00  0.78           N  
ATOM   1202  CA  LEU A  78     -58.238  95.867 -26.317  1.00  0.78           C  
ATOM   1203  C   LEU A  78     -59.193  95.011 -27.138  1.00  0.78           C  
ATOM   1204  O   LEU A  78     -60.033  95.530 -27.877  1.00  0.78           O  
ATOM   1205  CB  LEU A  78     -57.336  96.724 -27.188  1.00  0.78           C  
ATOM   1206  CG  LEU A  78     -56.540  97.728 -26.382  1.00  0.78           C  
ATOM   1207  CD1 LEU A  78     -55.686  98.529 -27.262  1.00  0.78           C  
ATOM   1208  CD2 LEU A  78     -57.481  98.560 -25.666  1.00  0.78           C  
ATOM   1209  H   LEU A  78     -56.499  94.778 -25.726  1.00  0.78           H  
ATOM   1210  HA  LEU A  78     -58.837  96.544 -25.724  1.00  0.78           H  
ATOM   1211 1HB  LEU A  78     -56.634  96.079 -27.720  1.00  0.78           H  
ATOM   1212 2HB  LEU A  78     -57.939  97.260 -27.920  1.00  0.78           H  
ATOM   1213  HG  LEU A  78     -55.888  97.214 -25.671  1.00  0.78           H  
ATOM   1214 1HD1 LEU A  78     -55.136  99.253 -26.668  1.00  0.78           H  
ATOM   1215 2HD1 LEU A  78     -54.999  97.895 -27.771  1.00  0.78           H  
ATOM   1216 3HD1 LEU A  78     -56.319  99.038 -27.974  1.00  0.78           H  
ATOM   1217 1HD2 LEU A  78     -56.950  99.301 -25.091  1.00  0.78           H  
ATOM   1218 2HD2 LEU A  78     -58.115  99.037 -26.387  1.00  0.78           H  
ATOM   1219 3HD2 LEU A  78     -58.078  97.948 -25.007  1.00  0.78           H  
ATOM   1220  N   GLY A  79     -59.093  93.700 -26.984  1.00  0.80           N  
ATOM   1221  CA  GLY A  79     -59.991  92.802 -27.683  1.00  0.80           C  
ATOM   1222  C   GLY A  79     -59.911  92.977 -29.182  1.00  0.80           C  
ATOM   1223  O   GLY A  79     -58.831  92.933 -29.772  1.00  0.80           O  
ATOM   1224  H   GLY A  79     -58.387  93.330 -26.364  1.00  0.80           H  
ATOM   1225 1HA  GLY A  79     -59.747  91.773 -27.427  1.00  0.80           H  
ATOM   1226 2HA  GLY A  79     -61.012  92.978 -27.346  1.00  0.80           H  
ATOM   1227  N   LYS A  80     -61.076  93.244 -29.779  1.00  0.82           N  
ATOM   1228  CA  LYS A  80     -61.262  93.414 -31.220  1.00  0.82           C  
ATOM   1229  C   LYS A  80     -60.869  94.799 -31.742  1.00  0.82           C  
ATOM   1230  O   LYS A  80     -61.017  95.090 -32.936  1.00  0.82           O  
ATOM   1231  CB  LYS A  80     -62.715  93.128 -31.591  1.00  0.82           C  
ATOM   1232  CG  LYS A  80     -63.132  91.659 -31.452  1.00  0.82           C  
ATOM   1233  CD  LYS A  80     -64.607  91.452 -31.843  1.00  0.82           C  
ATOM   1234  CE  LYS A  80     -64.818  91.714 -33.335  1.00  0.82           C  
ATOM   1235  NZ  LYS A  80     -64.198  90.661 -34.196  1.00  0.82           N  
ATOM   1236  H   LYS A  80     -61.893  93.306 -29.190  1.00  0.82           H  
ATOM   1237  HA  LYS A  80     -60.646  92.677 -31.718  1.00  0.82           H  
ATOM   1238 1HB  LYS A  80     -63.372  93.730 -30.961  1.00  0.82           H  
ATOM   1239 2HB  LYS A  80     -62.888  93.431 -32.624  1.00  0.82           H  
ATOM   1240 1HG  LYS A  80     -62.500  91.041 -32.095  1.00  0.82           H  
ATOM   1241 2HG  LYS A  80     -62.993  91.340 -30.421  1.00  0.82           H  
ATOM   1242 1HD  LYS A  80     -64.905  90.427 -31.617  1.00  0.82           H  
ATOM   1243 2HD  LYS A  80     -65.237  92.132 -31.270  1.00  0.82           H  
ATOM   1244 1HE  LYS A  80     -65.882  91.772 -33.554  1.00  0.82           H  
ATOM   1245 2HE  LYS A  80     -64.362  92.671 -33.571  1.00  0.82           H  
ATOM   1246 1HZ  LYS A  80     -64.323  90.905 -35.190  1.00  0.82           H  
ATOM   1247 2HZ  LYS A  80     -63.209  90.615 -34.014  1.00  0.82           H  
ATOM   1248 3HZ  LYS A  80     -64.612  89.766 -34.014  1.00  0.82           H  
ATOM   1249  N   CYS A  81     -60.429  95.669 -30.845  1.00  0.84           N  
ATOM   1250  CA  CYS A  81     -59.990  97.009 -31.211  1.00  0.84           C  
ATOM   1251  C   CYS A  81     -58.475  97.100 -31.179  1.00  0.84           C  
ATOM   1252  O   CYS A  81     -57.816  96.332 -30.473  1.00  0.84           O  
ATOM   1253  CB  CYS A  81     -60.556  98.046 -30.244  1.00  0.84           C  
ATOM   1254  SG  CYS A  81     -62.349  98.120 -30.198  1.00  0.84           S  
ATOM   1255  H   CYS A  81     -60.354  95.392 -29.869  1.00  0.84           H  
ATOM   1256  HA  CYS A  81     -60.339  97.231 -32.221  1.00  0.84           H  
ATOM   1257 1HB  CYS A  81     -60.201  97.827 -29.234  1.00  0.84           H  
ATOM   1258 2HB  CYS A  81     -60.178  99.035 -30.513  1.00  0.84           H  
ATOM   1259  N   ASN A  82     -57.901  98.012 -31.944  1.00  0.85           N  
ATOM   1260  CA  ASN A  82     -56.479  98.279 -31.798  1.00  0.85           C  
ATOM   1261  C   ASN A  82     -56.319  99.474 -30.870  1.00  0.85           C  
ATOM   1262  O   ASN A  82     -57.325 100.081 -30.475  1.00  0.85           O  
ATOM   1263  CB  ASN A  82     -55.792  98.497 -33.148  1.00  0.85           C  
ATOM   1264  CG  ASN A  82     -56.238  99.670 -33.941  1.00  0.85           C  
ATOM   1265  OD1 ASN A  82     -56.938 100.571 -33.483  1.00  0.85           O  
ATOM   1266  ND2 ASN A  82     -55.815  99.686 -35.181  1.00  0.85           N  
ATOM   1267  H   ASN A  82     -58.463  98.567 -32.568  1.00  0.85           H  
ATOM   1268  HA  ASN A  82     -55.999  97.426 -31.313  1.00  0.85           H  
ATOM   1269 1HB  ASN A  82     -54.727  98.610 -33.000  1.00  0.85           H  
ATOM   1270 2HB  ASN A  82     -55.918  97.609 -33.755  1.00  0.85           H  
ATOM   1271 1HD2 ASN A  82     -56.061 100.441 -35.788  1.00  0.85           H  
ATOM   1272 2HD2 ASN A  82     -55.239  98.936 -35.521  1.00  0.85           H  
ATOM   1273  N   ILE A  83     -55.083  99.877 -30.613  1.00  0.86           N  
ATOM   1274  CA  ILE A  83     -54.854 101.047 -29.772  1.00  0.86           C  
ATOM   1275  C   ILE A  83     -55.468 102.300 -30.351  1.00  0.86           C  
ATOM   1276  O   ILE A  83     -56.020 103.110 -29.603  1.00  0.86           O  
ATOM   1277  CB  ILE A  83     -53.382 101.308 -29.497  1.00  0.86           C  
ATOM   1278  CG1 ILE A  83     -52.806 100.269 -28.617  1.00  0.86           C  
ATOM   1279  CG2 ILE A  83     -53.259 102.588 -28.817  1.00  0.86           C  
ATOM   1280  CD1 ILE A  83     -51.290 100.296 -28.530  1.00  0.86           C  
ATOM   1281  H   ILE A  83     -54.309  99.297 -30.947  1.00  0.86           H  
ATOM   1282  HA  ILE A  83     -55.329 100.880 -28.814  1.00  0.86           H  
ATOM   1283  HB  ILE A  83     -52.845 101.294 -30.419  1.00  0.86           H  
ATOM   1284 1HG1 ILE A  83     -53.207 100.422 -27.626  1.00  0.86           H  
ATOM   1285 2HG1 ILE A  83     -53.123  99.312 -28.961  1.00  0.86           H  
ATOM   1286 1HG2 ILE A  83     -52.225 102.743 -28.632  1.00  0.86           H  
ATOM   1287 2HG2 ILE A  83     -53.660 103.374 -29.439  1.00  0.86           H  
ATOM   1288 3HG2 ILE A  83     -53.806 102.558 -27.875  1.00  0.86           H  
ATOM   1289 1HD1 ILE A  83     -50.955  99.506 -27.861  1.00  0.86           H  
ATOM   1290 2HD1 ILE A  83     -50.874 100.121 -29.513  1.00  0.86           H  
ATOM   1291 3HD1 ILE A  83     -50.949 101.259 -28.152  1.00  0.86           H  
ATOM   1292  N   ALA A  84     -55.359 102.506 -31.665  1.00  0.86           N  
ATOM   1293  CA  ALA A  84     -55.956 103.710 -32.205  1.00  0.86           C  
ATOM   1294  C   ALA A  84     -57.451 103.715 -31.915  1.00  0.86           C  
ATOM   1295  O   ALA A  84     -57.961 104.712 -31.451  1.00  0.86           O  
ATOM   1296  CB  ALA A  84     -55.717 103.832 -33.711  1.00  0.86           C  
ATOM   1297  H   ALA A  84     -54.908 101.826 -32.258  1.00  0.86           H  
ATOM   1298  HA  ALA A  84     -55.510 104.567 -31.703  1.00  0.86           H  
ATOM   1299 1HB  ALA A  84     -56.168 104.752 -34.076  1.00  0.86           H  
ATOM   1300 2HB  ALA A  84     -54.655 103.845 -33.913  1.00  0.86           H  
ATOM   1301 3HB  ALA A  84     -56.169 102.987 -34.225  1.00  0.86           H  
ATOM   1302  N   GLY A  85     -58.148 102.590 -32.067  1.00  0.85           N  
ATOM   1303  CA  GLY A  85     -59.591 102.560 -31.811  1.00  0.85           C  
ATOM   1304  C   GLY A  85     -59.918 102.929 -30.372  1.00  0.85           C  
ATOM   1305  O   GLY A  85     -60.889 103.655 -30.106  1.00  0.85           O  
ATOM   1306  H   GLY A  85     -57.691 101.760 -32.418  1.00  0.85           H  
ATOM   1307 1HA  GLY A  85     -60.094 103.245 -32.492  1.00  0.85           H  
ATOM   1308 2HA  GLY A  85     -59.976 101.564 -32.027  1.00  0.85           H  
ATOM   1309  N   TRP A  86     -59.080 102.450 -29.441  1.00  0.85           N  
ATOM   1310  CA  TRP A  86     -59.256 102.716 -28.017  1.00  0.85           C  
ATOM   1311  C   TRP A  86     -59.144 104.207 -27.724  1.00  0.85           C  
ATOM   1312  O   TRP A  86     -59.979 104.782 -27.018  1.00  0.85           O  
ATOM   1313  CB  TRP A  86     -58.184 101.990 -27.193  1.00  0.85           C  
ATOM   1314  CG  TRP A  86     -58.393 102.105 -25.671  1.00  0.85           C  
ATOM   1315  CD1 TRP A  86     -59.113 101.274 -24.909  1.00  0.85           C  
ATOM   1316  CD2 TRP A  86     -57.923 103.122 -24.766  1.00  0.85           C  
ATOM   1317  NE1 TRP A  86     -59.101 101.693 -23.615  1.00  0.85           N  
ATOM   1318  CE2 TRP A  86     -58.406 102.805 -23.514  1.00  0.85           C  
ATOM   1319  CE3 TRP A  86     -57.176 104.235 -24.916  1.00  0.85           C  
ATOM   1320  CZ2 TRP A  86     -58.168 103.585 -22.422  1.00  0.85           C  
ATOM   1321  CZ3 TRP A  86     -56.933 105.030 -23.838  1.00  0.85           C  
ATOM   1322  CH2 TRP A  86     -57.436 104.708 -22.612  1.00  0.85           C  
ATOM   1323  H   TRP A  86     -58.311 101.849 -29.747  1.00  0.85           H  
ATOM   1324  HA  TRP A  86     -60.244 102.374 -27.714  1.00  0.85           H  
ATOM   1325 1HB  TRP A  86     -58.167 100.952 -27.484  1.00  0.85           H  
ATOM   1326 2HB  TRP A  86     -57.204 102.400 -27.429  1.00  0.85           H  
ATOM   1327  HD1 TRP A  86     -59.632 100.397 -25.271  1.00  0.85           H  
ATOM   1328  HE1 TRP A  86     -59.576 101.257 -22.824  1.00  0.85           H  
ATOM   1329  HE3 TRP A  86     -56.814 104.468 -25.858  1.00  0.85           H  
ATOM   1330  HZ2 TRP A  86     -58.565 103.342 -21.435  1.00  0.85           H  
ATOM   1331  HZ3 TRP A  86     -56.336 105.930 -23.990  1.00  0.85           H  
ATOM   1332  HH2 TRP A  86     -57.264 105.356 -21.768  1.00  0.85           H  
ATOM   1333  N   ILE A  87     -58.119 104.839 -28.286  1.00  0.86           N  
ATOM   1334  CA  ILE A  87     -57.861 106.244 -28.015  1.00  0.86           C  
ATOM   1335  C   ILE A  87     -58.797 107.134 -28.839  1.00  0.86           C  
ATOM   1336  O   ILE A  87     -59.341 108.130 -28.353  1.00  0.86           O  
ATOM   1337  CB  ILE A  87     -56.415 106.633 -28.328  1.00  0.86           C  
ATOM   1338  CG1 ILE A  87     -55.436 105.892 -27.504  1.00  0.86           C  
ATOM   1339  CG2 ILE A  87     -56.259 108.038 -27.933  1.00  0.86           C  
ATOM   1340  CD1 ILE A  87     -54.059 106.075 -27.930  1.00  0.86           C  
ATOM   1341  H   ILE A  87     -57.476 104.308 -28.883  1.00  0.86           H  
ATOM   1342  HA  ILE A  87     -58.054 106.434 -26.958  1.00  0.86           H  
ATOM   1343  HB  ILE A  87     -56.194 106.457 -29.374  1.00  0.86           H  
ATOM   1344 1HG1 ILE A  87     -55.521 106.221 -26.471  1.00  0.86           H  
ATOM   1345 2HG1 ILE A  87     -55.647 104.827 -27.573  1.00  0.86           H  
ATOM   1346 1HG2 ILE A  87     -55.244 108.341 -28.103  1.00  0.86           H  
ATOM   1347 2HG2 ILE A  87     -56.948 108.668 -28.494  1.00  0.86           H  
ATOM   1348 3HG2 ILE A  87     -56.472 108.106 -26.886  1.00  0.86           H  
ATOM   1349 1HD1 ILE A  87     -53.436 105.501 -27.267  1.00  0.86           H  
ATOM   1350 2HD1 ILE A  87     -53.943 105.731 -28.955  1.00  0.86           H  
ATOM   1351 3HD1 ILE A  87     -53.796 107.109 -27.870  1.00  0.86           H  
ATOM   1352  N   LEU A  88     -58.965 106.775 -30.113  1.00  0.90           N  
ATOM   1353  CA  LEU A  88     -59.793 107.531 -31.033  1.00  0.90           C  
ATOM   1354  C   LEU A  88     -61.223 107.556 -30.548  1.00  0.90           C  
ATOM   1355  O   LEU A  88     -61.890 108.555 -30.747  1.00  0.90           O  
ATOM   1356  CB  LEU A  88     -59.840 106.927 -32.448  1.00  0.90           C  
ATOM   1357  CG  LEU A  88     -58.626 106.919 -33.364  1.00  0.90           C  
ATOM   1358  CD1 LEU A  88     -58.995 106.091 -34.542  1.00  0.90           C  
ATOM   1359  CD2 LEU A  88     -58.286 108.258 -33.767  1.00  0.90           C  
ATOM   1360  H   LEU A  88     -58.503 105.954 -30.453  1.00  0.90           H  
ATOM   1361  HA  LEU A  88     -59.432 108.538 -31.077  1.00  0.90           H  
ATOM   1362 1HB  LEU A  88     -60.193 105.899 -32.369  1.00  0.90           H  
ATOM   1363 2HB  LEU A  88     -60.578 107.500 -32.988  1.00  0.90           H  
ATOM   1364  HG  LEU A  88     -57.777 106.493 -32.881  1.00  0.90           H  
ATOM   1365 1HD1 LEU A  88     -58.199 106.047 -35.193  1.00  0.90           H  
ATOM   1366 2HD1 LEU A  88     -59.250 105.077 -34.221  1.00  0.90           H  
ATOM   1367 3HD1 LEU A  88     -59.841 106.543 -35.040  1.00  0.90           H  
ATOM   1368 1HD2 LEU A  88     -57.445 108.262 -34.436  1.00  0.90           H  
ATOM   1369 2HD2 LEU A  88     -59.141 108.713 -34.253  1.00  0.90           H  
ATOM   1370 3HD2 LEU A  88     -58.030 108.785 -32.899  1.00  0.90           H  
ATOM   1371  N   GLY A  89     -61.703 106.464 -29.925  1.00  0.95           N  
ATOM   1372  CA  GLY A  89     -63.075 106.403 -29.432  1.00  0.95           C  
ATOM   1373  C   GLY A  89     -64.024 105.678 -30.385  1.00  0.95           C  
ATOM   1374  O   GLY A  89     -65.225 105.970 -30.427  1.00  0.95           O  
ATOM   1375  H   GLY A  89     -61.118 105.641 -29.803  1.00  0.95           H  
ATOM   1376 1HA  GLY A  89     -63.076 105.894 -28.469  1.00  0.95           H  
ATOM   1377 2HA  GLY A  89     -63.437 107.412 -29.251  1.00  0.95           H  
ATOM   1378  N   ASN A  90     -63.503 104.752 -31.183  1.00  1.02           N  
ATOM   1379  CA  ASN A  90     -64.371 104.050 -32.120  1.00  1.02           C  
ATOM   1380  C   ASN A  90     -65.469 103.373 -31.280  1.00  1.02           C  
ATOM   1381  O   ASN A  90     -65.136 102.799 -30.241  1.00  1.02           O  
ATOM   1382  CB  ASN A  90     -63.591 103.066 -32.985  1.00  1.02           C  
ATOM   1383  CG  ASN A  90     -64.415 102.542 -34.116  1.00  1.02           C  
ATOM   1384  OD1 ASN A  90     -64.976 103.328 -34.886  1.00  1.02           O  
ATOM   1385  ND2 ASN A  90     -64.500 101.259 -34.242  1.00  1.02           N  
ATOM   1386  H   ASN A  90     -62.516 104.504 -31.096  1.00  1.02           H  
ATOM   1387  HA  ASN A  90     -64.811 104.778 -32.782  1.00  1.02           H  
ATOM   1388 1HB  ASN A  90     -62.697 103.531 -33.379  1.00  1.02           H  
ATOM   1389 2HB  ASN A  90     -63.267 102.228 -32.386  1.00  1.02           H  
ATOM   1390 1HD2 ASN A  90     -65.037 100.841 -34.970  1.00  1.02           H  
ATOM   1391 2HD2 ASN A  90     -63.985 100.659 -33.613  1.00  1.02           H  
ATOM   1392  N   PRO A  91     -66.778 103.471 -31.623  1.00  1.09           N  
ATOM   1393  CA  PRO A  91     -67.861 102.911 -30.841  1.00  1.09           C  
ATOM   1394  C   PRO A  91     -67.541 101.461 -30.597  1.00  1.09           C  
ATOM   1395  O   PRO A  91     -66.920 100.828 -31.450  1.00  1.09           O  
ATOM   1396  CB  PRO A  91     -69.085 103.111 -31.741  1.00  1.09           C  
ATOM   1397  CG  PRO A  91     -68.739 104.322 -32.587  1.00  1.09           C  
ATOM   1398  CD  PRO A  91     -67.253 104.173 -32.860  1.00  1.09           C  
ATOM   1399  HA  PRO A  91     -67.959 103.458 -29.891  1.00  1.09           H  
ATOM   1400 1HB  PRO A  91     -69.269 102.205 -32.337  1.00  1.09           H  
ATOM   1401 2HB  PRO A  91     -69.976 103.268 -31.114  1.00  1.09           H  
ATOM   1402 1HG  PRO A  91     -69.348 104.343 -33.513  1.00  1.09           H  
ATOM   1403 2HG  PRO A  91     -68.975 105.252 -32.039  1.00  1.09           H  
ATOM   1404 1HD  PRO A  91     -67.120 103.554 -33.742  1.00  1.09           H  
ATOM   1405 2HD  PRO A  91     -66.845 105.158 -32.978  1.00  1.09           H  
ATOM   1406  N   GLU A  92     -67.940 100.961 -29.423  1.00  1.14           N  
ATOM   1407  CA  GLU A  92     -67.639  99.605 -28.913  1.00  1.14           C  
ATOM   1408  C   GLU A  92     -66.311  99.606 -28.135  1.00  1.14           C  
ATOM   1409  O   GLU A  92     -66.217  99.040 -27.037  1.00  1.14           O  
ATOM   1410  CB  GLU A  92     -67.543  98.524 -30.022  1.00  1.14           C  
ATOM   1411  CG  GLU A  92     -68.830  98.237 -30.823  1.00  1.14           C  
ATOM   1412  CD  GLU A  92     -69.927  97.592 -30.018  1.00  1.14           C  
ATOM   1413  OE1 GLU A  92     -69.656  97.092 -28.955  1.00  1.14           O  
ATOM   1414  OE2 GLU A  92     -71.045  97.595 -30.480  1.00  1.14           O  
ATOM   1415  H   GLU A  92     -68.481 101.587 -28.811  1.00  1.14           H  
ATOM   1416  HA  GLU A  92     -68.431  99.317 -28.221  1.00  1.14           H  
ATOM   1417 1HB  GLU A  92     -66.701  98.679 -30.681  1.00  1.14           H  
ATOM   1418 2HB  GLU A  92     -67.324  97.580 -29.524  1.00  1.14           H  
ATOM   1419 1HG  GLU A  92     -69.208  99.170 -31.238  1.00  1.14           H  
ATOM   1420 2HG  GLU A  92     -68.569  97.588 -31.654  1.00  1.14           H  
ATOM   1421  N   CYS A  93     -65.283 100.288 -28.662  1.00  1.19           N  
ATOM   1422  CA  CYS A  93     -63.959 100.276 -28.031  1.00  1.19           C  
ATOM   1423  C   CYS A  93     -64.022 101.122 -26.770  1.00  1.19           C  
ATOM   1424  O   CYS A  93     -63.215 100.978 -25.847  1.00  1.19           O  
ATOM   1425  CB  CYS A  93     -62.917 100.895 -28.948  1.00  1.19           C  
ATOM   1426  SG  CYS A  93     -62.739 100.076 -30.563  1.00  1.19           S  
ATOM   1427  H   CYS A  93     -65.407 100.825 -29.523  1.00  1.19           H  
ATOM   1428  HA  CYS A  93     -63.688  99.254 -27.768  1.00  1.19           H  
ATOM   1429 1HB  CYS A  93     -63.147 101.947 -29.120  1.00  1.19           H  
ATOM   1430 2HB  CYS A  93     -61.950 100.864 -28.459  1.00  1.19           H  
ATOM   1431  N   GLU A  94     -65.065 101.943 -26.735  1.00  1.23           N  
ATOM   1432  CA  GLU A  94     -65.405 102.885 -25.691  1.00  1.23           C  
ATOM   1433  C   GLU A  94     -65.573 102.211 -24.332  1.00  1.23           C  
ATOM   1434  O   GLU A  94     -65.359 102.850 -23.294  1.00  1.23           O  
ATOM   1435  CB  GLU A  94     -66.738 103.545 -26.072  1.00  1.23           C  
ATOM   1436  CG  GLU A  94     -67.931 102.560 -26.028  1.00  1.23           C  
ATOM   1437  CD  GLU A  94     -69.200 103.085 -26.567  1.00  1.23           C  
ATOM   1438  OE1 GLU A  94     -69.938 103.729 -25.841  1.00  1.23           O  
ATOM   1439  OE2 GLU A  94     -69.461 102.836 -27.719  1.00  1.23           O  
ATOM   1440  H   GLU A  94     -65.648 101.936 -27.559  1.00  1.23           H  
ATOM   1441  HA  GLU A  94     -64.616 103.632 -25.629  1.00  1.23           H  
ATOM   1442 1HB  GLU A  94     -66.946 104.366 -25.387  1.00  1.23           H  
ATOM   1443 2HB  GLU A  94     -66.669 103.957 -27.083  1.00  1.23           H  
ATOM   1444 1HG  GLU A  94     -67.666 101.662 -26.569  1.00  1.23           H  
ATOM   1445 2HG  GLU A  94     -68.108 102.283 -24.992  1.00  1.23           H  
ATOM   1446  N   SER A  95     -65.888 100.906 -24.324  1.00  1.28           N  
ATOM   1447  CA  SER A  95     -66.092 100.189 -23.071  1.00  1.28           C  
ATOM   1448  C   SER A  95     -64.825 100.116 -22.220  1.00  1.28           C  
ATOM   1449  O   SER A  95     -64.892  99.850 -21.020  1.00  1.28           O  
ATOM   1450  CB  SER A  95     -66.621  98.791 -23.347  1.00  1.28           C  
ATOM   1451  OG  SER A  95     -65.683  98.001 -24.021  1.00  1.28           O  
ATOM   1452  H   SER A  95     -66.012 100.405 -25.208  1.00  1.28           H  
ATOM   1453  HA  SER A  95     -66.848 100.727 -22.500  1.00  1.28           H  
ATOM   1454 1HB  SER A  95     -66.882  98.316 -22.403  1.00  1.28           H  
ATOM   1455 2HB  SER A  95     -67.531  98.859 -23.943  1.00  1.28           H  
ATOM   1456  HG  SER A  95     -65.668  98.330 -24.939  1.00  1.28           H  
ATOM   1457  N   LEU A  96     -63.673 100.337 -22.844  1.00  1.32           N  
ATOM   1458  CA  LEU A  96     -62.394 100.305 -22.167  1.00  1.32           C  
ATOM   1459  C   LEU A  96     -61.792 101.695 -21.961  1.00  1.32           C  
ATOM   1460  O   LEU A  96     -60.665 101.817 -21.468  1.00  1.32           O  
ATOM   1461  CB  LEU A  96     -61.455  99.466 -23.004  1.00  1.32           C  
ATOM   1462  CG  LEU A  96     -61.870  98.053 -23.197  1.00  1.32           C  
ATOM   1463  CD1 LEU A  96     -60.917  97.418 -24.130  1.00  1.32           C  
ATOM   1464  CD2 LEU A  96     -61.873  97.350 -21.860  1.00  1.32           C  
ATOM   1465  H   LEU A  96     -63.676 100.548 -23.844  1.00  1.32           H  
ATOM   1466  HA  LEU A  96     -62.531  99.838 -21.193  1.00  1.32           H  
ATOM   1467 1HB  LEU A  96     -61.413  99.912 -23.988  1.00  1.32           H  
ATOM   1468 2HB  LEU A  96     -60.466  99.463 -22.555  1.00  1.32           H  
ATOM   1469  HG  LEU A  96     -62.868  98.011 -23.639  1.00  1.32           H  
ATOM   1470 1HD1 LEU A  96     -61.195  96.376 -24.291  1.00  1.32           H  
ATOM   1471 2HD1 LEU A  96     -60.925  97.944 -25.085  1.00  1.32           H  
ATOM   1472 3HD1 LEU A  96     -59.929  97.469 -23.692  1.00  1.32           H  
ATOM   1473 1HD2 LEU A  96     -62.166  96.309 -21.999  1.00  1.32           H  
ATOM   1474 2HD2 LEU A  96     -60.872  97.389 -21.425  1.00  1.32           H  
ATOM   1475 3HD2 LEU A  96     -62.582  97.841 -21.191  1.00  1.32           H  
ATOM   1476  N   SER A  97     -62.530 102.747 -22.321  1.00  1.34           N  
ATOM   1477  CA  SER A  97     -62.014 104.120 -22.304  1.00  1.34           C  
ATOM   1478  C   SER A  97     -61.694 104.683 -20.928  1.00  1.34           C  
ATOM   1479  O   SER A  97     -61.069 105.739 -20.827  1.00  1.34           O  
ATOM   1480  CB  SER A  97     -62.974 105.050 -23.009  1.00  1.34           C  
ATOM   1481  OG  SER A  97     -64.198 105.150 -22.322  1.00  1.34           O  
ATOM   1482  H   SER A  97     -63.483 102.605 -22.659  1.00  1.34           H  
ATOM   1483  HA  SER A  97     -61.089 104.121 -22.883  1.00  1.34           H  
ATOM   1484 1HB  SER A  97     -62.515 106.028 -23.096  1.00  1.34           H  
ATOM   1485 2HB  SER A  97     -63.150 104.685 -24.017  1.00  1.34           H  
ATOM   1486  HG  SER A  97     -64.645 104.272 -22.443  1.00  1.34           H  
ATOM   1487  N   THR A  98     -62.145 104.001 -19.881  1.00  1.34           N  
ATOM   1488  CA  THR A  98     -61.918 104.417 -18.510  1.00  1.34           C  
ATOM   1489  C   THR A  98     -60.989 103.445 -17.786  1.00  1.34           C  
ATOM   1490  O   THR A  98     -60.952 103.407 -16.554  1.00  1.34           O  
ATOM   1491  CB  THR A  98     -63.240 104.586 -17.747  1.00  1.34           C  
ATOM   1492  OG1 THR A  98     -63.981 103.359 -17.773  1.00  1.34           O  
ATOM   1493  CG2 THR A  98     -64.070 105.698 -18.397  1.00  1.34           C  
ATOM   1494  H   THR A  98     -62.657 103.149 -20.053  1.00  1.34           H  
ATOM   1495  HA  THR A  98     -61.422 105.387 -18.523  1.00  1.34           H  
ATOM   1496  HB  THR A  98     -63.027 104.851 -16.712  1.00  1.34           H  
ATOM   1497  HG1 THR A  98     -63.422 102.638 -17.468  1.00  1.34           H  
ATOM   1498 1HG2 THR A  98     -65.004 105.823 -17.853  1.00  1.34           H  
ATOM   1499 2HG2 THR A  98     -63.506 106.631 -18.373  1.00  1.34           H  
ATOM   1500 3HG2 THR A  98     -64.287 105.434 -19.432  1.00  1.34           H  
ATOM   1501  N   ALA A  99     -60.231 102.660 -18.558  1.00  1.28           N  
ATOM   1502  CA  ALA A  99     -59.250 101.744 -17.986  1.00  1.28           C  
ATOM   1503  C   ALA A  99     -58.262 102.556 -17.166  1.00  1.28           C  
ATOM   1504  O   ALA A  99     -58.016 103.716 -17.476  1.00  1.28           O  
ATOM   1505  CB  ALA A  99     -58.518 100.976 -19.072  1.00  1.28           C  
ATOM   1506  H   ALA A  99     -60.335 102.691 -19.572  1.00  1.28           H  
ATOM   1507  HA  ALA A  99     -59.764 101.048 -17.325  1.00  1.28           H  
ATOM   1508 1HB  ALA A  99     -57.793 100.307 -18.609  1.00  1.28           H  
ATOM   1509 2HB  ALA A  99     -59.233 100.395 -19.656  1.00  1.28           H  
ATOM   1510 3HB  ALA A  99     -58.002 101.673 -19.728  1.00  1.28           H  
ATOM   1511  N   SER A 100     -57.709 101.957 -16.113  1.00  1.19           N  
ATOM   1512  CA  SER A 100     -56.772 102.671 -15.246  1.00  1.19           C  
ATOM   1513  C   SER A 100     -55.299 102.335 -15.524  1.00  1.19           C  
ATOM   1514  O   SER A 100     -54.641 103.030 -16.302  1.00  1.19           O  
ATOM   1515  CB  SER A 100     -57.125 102.403 -13.785  1.00  1.19           C  
ATOM   1516  OG  SER A 100     -56.972 101.045 -13.456  1.00  1.19           O  
ATOM   1517  H   SER A 100     -57.949 101.000 -15.902  1.00  1.19           H  
ATOM   1518  HA  SER A 100     -56.901 103.741 -15.423  1.00  1.19           H  
ATOM   1519 1HB  SER A 100     -56.479 103.007 -13.146  1.00  1.19           H  
ATOM   1520 2HB  SER A 100     -58.153 102.714 -13.596  1.00  1.19           H  
ATOM   1521  HG  SER A 100     -57.164 100.979 -12.513  1.00  1.19           H  
ATOM   1522  N   SER A 101     -54.779 101.298 -14.868  1.00  1.07           N  
ATOM   1523  CA  SER A 101     -53.375 100.926 -15.022  1.00  1.07           C  
ATOM   1524  C   SER A 101     -53.176  99.539 -15.600  1.00  1.07           C  
ATOM   1525  O   SER A 101     -54.009  98.645 -15.434  1.00  1.07           O  
ATOM   1526  CB  SER A 101     -52.665 100.995 -13.683  1.00  1.07           C  
ATOM   1527  OG  SER A 101     -52.663 102.303 -13.175  1.00  1.07           O  
ATOM   1528  H   SER A 101     -55.387 100.784 -14.254  1.00  1.07           H  
ATOM   1529  HA  SER A 101     -52.911 101.636 -15.699  1.00  1.07           H  
ATOM   1530 1HB  SER A 101     -53.162 100.329 -12.980  1.00  1.07           H  
ATOM   1531 2HB  SER A 101     -51.639 100.644 -13.799  1.00  1.07           H  
ATOM   1532  HG  SER A 101     -52.061 102.803 -13.735  1.00  1.07           H  
ATOM   1533  N   TRP A 102     -52.034  99.369 -16.245  1.00  0.96           N  
ATOM   1534  CA  TRP A 102     -51.618  98.112 -16.824  1.00  0.96           C  
ATOM   1535  C   TRP A 102     -50.109  97.994 -16.991  1.00  0.96           C  
ATOM   1536  O   TRP A 102     -49.374  98.973 -16.888  1.00  0.96           O  
ATOM   1537  CB  TRP A 102     -52.243  97.913 -18.192  1.00  0.96           C  
ATOM   1538  CG  TRP A 102     -51.989  99.050 -19.005  1.00  0.96           C  
ATOM   1539  CD1 TRP A 102     -50.909  99.319 -19.765  1.00  0.96           C  
ATOM   1540  CD2 TRP A 102     -52.881 100.130 -19.171  1.00  0.96           C  
ATOM   1541  NE1 TRP A 102     -51.049 100.524 -20.347  1.00  0.96           N  
ATOM   1542  CE2 TRP A 102     -52.261 101.033 -20.000  1.00  0.96           C  
ATOM   1543  CE3 TRP A 102     -54.158 100.402 -18.675  1.00  0.96           C  
ATOM   1544  CZ2 TRP A 102     -52.842 102.182 -20.330  1.00  0.96           C  
ATOM   1545  CZ3 TRP A 102     -54.753 101.559 -19.022  1.00  0.96           C  
ATOM   1546  CH2 TRP A 102     -54.130 102.421 -19.812  1.00  0.96           C  
ATOM   1547  H   TRP A 102     -51.430 100.178 -16.366  1.00  0.96           H  
ATOM   1548  HA  TRP A 102     -51.974  97.345 -16.157  1.00  0.96           H  
ATOM   1549 1HB  TRP A 102     -51.808  97.055 -18.670  1.00  0.96           H  
ATOM   1550 2HB  TRP A 102     -53.317  97.751 -18.103  1.00  0.96           H  
ATOM   1551  HD1 TRP A 102     -50.038  98.686 -19.860  1.00  0.96           H  
ATOM   1552  HE1 TRP A 102     -50.328 100.962 -20.931  1.00  0.96           H  
ATOM   1553  HE3 TRP A 102     -54.664  99.692 -18.021  1.00  0.96           H  
ATOM   1554  HZ2 TRP A 102     -52.337 102.896 -20.967  1.00  0.96           H  
ATOM   1555  HZ3 TRP A 102     -55.743 101.776 -18.635  1.00  0.96           H  
ATOM   1556  HH2 TRP A 102     -54.649 103.322 -20.044  1.00  0.96           H  
ATOM   1557  N   SER A 103     -49.644  96.782 -17.256  1.00  0.87           N  
ATOM   1558  CA  SER A 103     -48.227  96.569 -17.533  1.00  0.87           C  
ATOM   1559  C   SER A 103     -47.896  96.474 -19.031  1.00  0.87           C  
ATOM   1560  O   SER A 103     -46.747  96.658 -19.442  1.00  0.87           O  
ATOM   1561  CB  SER A 103     -47.757  95.363 -16.777  1.00  0.87           C  
ATOM   1562  OG  SER A 103     -48.453  94.216 -17.156  1.00  0.87           O  
ATOM   1563  H   SER A 103     -50.314  96.015 -17.262  1.00  0.87           H  
ATOM   1564  HA  SER A 103     -47.680  97.424 -17.136  1.00  0.87           H  
ATOM   1565 1HB  SER A 103     -46.695  95.220 -16.964  1.00  0.87           H  
ATOM   1566 2HB  SER A 103     -47.879  95.526 -15.712  1.00  0.87           H  
ATOM   1567  HG  SER A 103     -49.335  94.277 -16.741  1.00  0.87           H  
ATOM   1568  N   TYR A 104     -48.893  96.180 -19.836  1.00  0.81           N  
ATOM   1569  CA  TYR A 104     -48.697  96.072 -21.275  1.00  0.81           C  
ATOM   1570  C   TYR A 104     -50.028  96.240 -21.970  1.00  0.81           C  
ATOM   1571  O   TYR A 104     -51.070  96.179 -21.319  1.00  0.81           O  
ATOM   1572  CB  TYR A 104     -47.937  94.770 -21.650  1.00  0.81           C  
ATOM   1573  CG  TYR A 104     -48.556  93.428 -21.301  1.00  0.81           C  
ATOM   1574  CD1 TYR A 104     -49.235  92.669 -22.238  1.00  0.81           C  
ATOM   1575  CD2 TYR A 104     -48.434  92.966 -20.025  1.00  0.81           C  
ATOM   1576  CE1 TYR A 104     -49.781  91.433 -21.850  1.00  0.81           C  
ATOM   1577  CE2 TYR A 104     -48.987  91.771 -19.636  1.00  0.81           C  
ATOM   1578  CZ  TYR A 104     -49.661  91.009 -20.536  1.00  0.81           C  
ATOM   1579  OH  TYR A 104     -50.221  89.818 -20.144  1.00  0.81           O  
ATOM   1580  H   TYR A 104     -49.805  96.035 -19.436  1.00  0.81           H  
ATOM   1581  HA  TYR A 104     -48.073  96.905 -21.599  1.00  0.81           H  
ATOM   1582 1HB  TYR A 104     -47.776  94.770 -22.725  1.00  0.81           H  
ATOM   1583 2HB  TYR A 104     -46.957  94.802 -21.191  1.00  0.81           H  
ATOM   1584  HD1 TYR A 104     -49.334  93.024 -23.268  1.00  0.81           H  
ATOM   1585  HD2 TYR A 104     -47.901  93.561 -19.316  1.00  0.81           H  
ATOM   1586  HE1 TYR A 104     -50.308  90.811 -22.561  1.00  0.81           H  
ATOM   1587  HE2 TYR A 104     -48.890  91.428 -18.605  1.00  0.81           H  
ATOM   1588  HH  TYR A 104     -50.124  89.709 -19.172  1.00  0.81           H  
ATOM   1589  N   ILE A 105     -49.992  96.461 -23.268  1.00  0.79           N  
ATOM   1590  CA  ILE A 105     -51.219  96.571 -24.043  1.00  0.79           C  
ATOM   1591  C   ILE A 105     -51.345  95.364 -24.958  1.00  0.79           C  
ATOM   1592  O   ILE A 105     -50.359  94.957 -25.575  1.00  0.79           O  
ATOM   1593  CB  ILE A 105     -51.270  97.879 -24.858  1.00  0.79           C  
ATOM   1594  CG1 ILE A 105     -51.203  99.116 -23.917  1.00  0.79           C  
ATOM   1595  CG2 ILE A 105     -52.569  97.909 -25.642  1.00  0.79           C  
ATOM   1596  CD1 ILE A 105     -51.022 100.446 -24.649  1.00  0.79           C  
ATOM   1597  H   ILE A 105     -49.081  96.550 -23.719  1.00  0.79           H  
ATOM   1598  HA  ILE A 105     -52.072  96.563 -23.368  1.00  0.79           H  
ATOM   1599  HB  ILE A 105     -50.435  97.930 -25.534  1.00  0.79           H  
ATOM   1600 1HG1 ILE A 105     -52.110  99.170 -23.330  1.00  0.79           H  
ATOM   1601 2HG1 ILE A 105     -50.361  98.996 -23.235  1.00  0.79           H  
ATOM   1602 1HG2 ILE A 105     -52.616  98.812 -26.195  1.00  0.79           H  
ATOM   1603 2HG2 ILE A 105     -52.619  97.068 -26.328  1.00  0.79           H  
ATOM   1604 3HG2 ILE A 105     -53.416  97.862 -24.952  1.00  0.79           H  
ATOM   1605 1HD1 ILE A 105     -50.975 101.257 -23.918  1.00  0.79           H  
ATOM   1606 2HD1 ILE A 105     -50.091 100.424 -25.224  1.00  0.79           H  
ATOM   1607 3HD1 ILE A 105     -51.861 100.612 -25.322  1.00  0.79           H  
ATOM   1608  N   VAL A 106     -52.531  94.752 -24.983  1.00  0.79           N  
ATOM   1609  CA  VAL A 106     -52.774  93.580 -25.816  1.00  0.79           C  
ATOM   1610  C   VAL A 106     -53.816  93.838 -26.895  1.00  0.79           C  
ATOM   1611  O   VAL A 106     -54.931  94.287 -26.619  1.00  0.79           O  
ATOM   1612  CB  VAL A 106     -53.245  92.394 -24.975  1.00  0.79           C  
ATOM   1613  CG1 VAL A 106     -53.530  91.196 -25.881  1.00  0.79           C  
ATOM   1614  CG2 VAL A 106     -52.225  92.082 -23.981  1.00  0.79           C  
ATOM   1615  H   VAL A 106     -53.294  95.136 -24.432  1.00  0.79           H  
ATOM   1616  HA  VAL A 106     -51.842  93.308 -26.281  1.00  0.79           H  
ATOM   1617  HB  VAL A 106     -54.159  92.658 -24.472  1.00  0.79           H  
ATOM   1618 1HG1 VAL A 106     -53.877  90.363 -25.289  1.00  0.79           H  
ATOM   1619 2HG1 VAL A 106     -54.301  91.450 -26.606  1.00  0.79           H  
ATOM   1620 3HG1 VAL A 106     -52.618  90.911 -26.411  1.00  0.79           H  
ATOM   1621 1HG2 VAL A 106     -52.561  91.260 -23.362  1.00  0.79           H  
ATOM   1622 2HG2 VAL A 106     -51.305  91.814 -24.495  1.00  0.79           H  
ATOM   1623 3HG2 VAL A 106     -52.056  92.952 -23.363  1.00  0.79           H  
ATOM   1624  N   GLU A 107     -53.459  93.518 -28.131  1.00  0.80           N  
ATOM   1625  CA  GLU A 107     -54.369  93.724 -29.254  1.00  0.80           C  
ATOM   1626  C   GLU A 107     -54.579  92.459 -30.069  1.00  0.80           C  
ATOM   1627  O   GLU A 107     -53.629  91.732 -30.333  1.00  0.80           O  
ATOM   1628  CB  GLU A 107     -53.768  94.786 -30.177  1.00  0.80           C  
ATOM   1629  CG  GLU A 107     -53.587  96.125 -29.544  1.00  0.80           C  
ATOM   1630  CD  GLU A 107     -52.874  97.127 -30.390  1.00  0.80           C  
ATOM   1631  OE1 GLU A 107     -53.469  97.680 -31.269  1.00  0.80           O  
ATOM   1632  OE2 GLU A 107     -51.730  97.361 -30.140  1.00  0.80           O  
ATOM   1633  H   GLU A 107     -52.517  93.150 -28.281  1.00  0.80           H  
ATOM   1634  HA  GLU A 107     -55.337  94.057 -28.876  1.00  0.80           H  
ATOM   1635 1HB  GLU A 107     -52.825  94.444 -30.527  1.00  0.80           H  
ATOM   1636 2HB  GLU A 107     -54.415  94.911 -31.049  1.00  0.80           H  
ATOM   1637 1HG  GLU A 107     -54.583  96.493 -29.353  1.00  0.80           H  
ATOM   1638 2HG  GLU A 107     -53.070  96.023 -28.596  1.00  0.80           H  
ATOM   1639  N   THR A 108     -55.802  92.224 -30.518  1.00  0.82           N  
ATOM   1640  CA  THR A 108     -56.101  91.124 -31.426  1.00  0.82           C  
ATOM   1641  C   THR A 108     -55.320  91.173 -32.719  1.00  0.82           C  
ATOM   1642  O   THR A 108     -54.985  92.253 -33.217  1.00  0.82           O  
ATOM   1643  CB  THR A 108     -57.548  91.125 -31.839  1.00  0.82           C  
ATOM   1644  OG1 THR A 108     -57.774  90.029 -32.750  1.00  0.82           O  
ATOM   1645  CG2 THR A 108     -57.816  92.425 -32.530  1.00  0.82           C  
ATOM   1646  H   THR A 108     -56.592  92.803 -30.223  1.00  0.82           H  
ATOM   1647  HA  THR A 108     -55.867  90.186 -30.920  1.00  0.82           H  
ATOM   1648  HB  THR A 108     -58.184  90.988 -30.979  1.00  0.82           H  
ATOM   1649  HG1 THR A 108     -57.327  89.222 -32.393  1.00  0.82           H  
ATOM   1650 1HG2 THR A 108     -58.827  92.438 -32.863  1.00  0.82           H  
ATOM   1651 2HG2 THR A 108     -57.638  93.263 -31.858  1.00  0.82           H  
ATOM   1652 3HG2 THR A 108     -57.152  92.512 -33.370  1.00  0.82           H  
ATOM   1653  N   SER A 109     -55.053  90.001 -33.292  1.00  0.84           N  
ATOM   1654  CA  SER A 109     -54.379  89.934 -34.582  1.00  0.84           C  
ATOM   1655  C   SER A 109     -55.238  90.540 -35.713  1.00  0.84           C  
ATOM   1656  O   SER A 109     -54.707  90.874 -36.774  1.00  0.84           O  
ATOM   1657  CB  SER A 109     -54.015  88.504 -34.945  1.00  0.84           C  
ATOM   1658  OG  SER A 109     -55.152  87.739 -35.264  1.00  0.84           O  
ATOM   1659  H   SER A 109     -55.367  89.145 -32.825  1.00  0.84           H  
ATOM   1660  HA  SER A 109     -53.461  90.513 -34.517  1.00  0.84           H  
ATOM   1661 1HB  SER A 109     -53.337  88.517 -35.795  1.00  0.84           H  
ATOM   1662 2HB  SER A 109     -53.490  88.039 -34.111  1.00  0.84           H  
ATOM   1663  HG  SER A 109     -55.481  87.349 -34.418  1.00  0.84           H  
ATOM   1664  N   SER A 110     -56.559  90.683 -35.497  1.00  0.86           N  
ATOM   1665  CA  SER A 110     -57.430  91.276 -36.512  1.00  0.86           C  
ATOM   1666  C   SER A 110     -58.389  92.278 -35.863  1.00  0.86           C  
ATOM   1667  O   SER A 110     -59.455  91.940 -35.338  1.00  0.86           O  
ATOM   1668  CB  SER A 110     -58.200  90.189 -37.237  1.00  0.86           C  
ATOM   1669  OG  SER A 110     -59.026  90.724 -38.244  1.00  0.86           O  
ATOM   1670  H   SER A 110     -56.950  90.390 -34.600  1.00  0.86           H  
ATOM   1671  HA  SER A 110     -56.815  91.811 -37.235  1.00  0.86           H  
ATOM   1672 1HB  SER A 110     -57.494  89.485 -37.678  1.00  0.86           H  
ATOM   1673 2HB  SER A 110     -58.807  89.638 -36.521  1.00  0.86           H  
ATOM   1674  HG  SER A 110     -59.734  91.215 -37.798  1.00  0.86           H  
ATOM   1675  N   SER A 111     -58.003  93.541 -35.917  1.00  0.88           N  
ATOM   1676  CA  SER A 111     -58.718  94.607 -35.227  1.00  0.88           C  
ATOM   1677  C   SER A 111     -59.909  95.163 -35.984  1.00  0.88           C  
ATOM   1678  O   SER A 111     -59.875  96.297 -36.470  1.00  0.88           O  
ATOM   1679  CB  SER A 111     -57.758  95.696 -34.849  1.00  0.88           C  
ATOM   1680  OG  SER A 111     -57.035  96.145 -35.967  1.00  0.88           O  
ATOM   1681  H   SER A 111     -57.145  93.759 -36.404  1.00  0.88           H  
ATOM   1682  HA  SER A 111     -59.107  94.198 -34.300  1.00  0.88           H  
ATOM   1683 1HB  SER A 111     -58.317  96.523 -34.418  1.00  0.88           H  
ATOM   1684 2HB  SER A 111     -57.072  95.330 -34.082  1.00  0.88           H  
ATOM   1685  HG  SER A 111     -56.493  95.398 -36.246  1.00  0.88           H  
ATOM   1686  N   ASP A 112     -60.978  94.373 -36.047  1.00  0.90           N  
ATOM   1687  CA  ASP A 112     -62.187  94.730 -36.803  1.00  0.90           C  
ATOM   1688  C   ASP A 112     -62.761  96.089 -36.405  1.00  0.90           C  
ATOM   1689  O   ASP A 112     -63.334  96.786 -37.243  1.00  0.90           O  
ATOM   1690  CB  ASP A 112     -63.311  93.710 -36.574  1.00  0.90           C  
ATOM   1691  CG  ASP A 112     -63.132  92.331 -37.247  1.00  0.90           C  
ATOM   1692  OD1 ASP A 112     -62.303  92.193 -38.113  1.00  0.90           O  
ATOM   1693  OD2 ASP A 112     -63.836  91.404 -36.837  1.00  0.90           O  
ATOM   1694  H   ASP A 112     -60.885  93.465 -35.595  1.00  0.90           H  
ATOM   1695  HA  ASP A 112     -61.934  94.760 -37.862  1.00  0.90           H  
ATOM   1696 1HB  ASP A 112     -63.414  93.559 -35.510  1.00  0.90           H  
ATOM   1697 2HB  ASP A 112     -64.251  94.144 -36.922  1.00  0.90           H  
ATOM   1698  N   ASN A 113     -62.647  96.452 -35.123  1.00  0.92           N  
ATOM   1699  CA  ASN A 113     -63.184  97.724 -34.657  1.00  0.92           C  
ATOM   1700  C   ASN A 113     -62.099  98.771 -34.433  1.00  0.92           C  
ATOM   1701  O   ASN A 113     -62.365  99.806 -33.825  1.00  0.92           O  
ATOM   1702  CB  ASN A 113     -63.966  97.554 -33.377  1.00  0.92           C  
ATOM   1703  CG  ASN A 113     -65.213  96.751 -33.531  1.00  0.92           C  
ATOM   1704  OD1 ASN A 113     -65.925  96.831 -34.540  1.00  0.92           O  
ATOM   1705  ND2 ASN A 113     -65.509  95.972 -32.520  1.00  0.92           N  
ATOM   1706  H   ASN A 113     -62.149  95.853 -34.462  1.00  0.92           H  
ATOM   1707  HA  ASN A 113     -63.852  98.118 -35.422  1.00  0.92           H  
ATOM   1708 1HB  ASN A 113     -63.330  97.032 -32.669  1.00  0.92           H  
ATOM   1709 2HB  ASN A 113     -64.211  98.526 -32.950  1.00  0.92           H  
ATOM   1710 1HD2 ASN A 113     -66.337  95.411 -32.542  1.00  0.92           H  
ATOM   1711 2HD2 ASN A 113     -64.917  95.964 -31.713  1.00  0.92           H  
ATOM   1712  N   GLY A 114     -60.887  98.540 -34.930  1.00  0.94           N  
ATOM   1713  CA  GLY A 114     -59.822  99.515 -34.728  1.00  0.94           C  
ATOM   1714  C   GLY A 114     -60.184 100.872 -35.324  1.00  0.94           C  
ATOM   1715  O   GLY A 114     -60.223 101.882 -34.626  1.00  0.94           O  
ATOM   1716  H   GLY A 114     -60.691  97.692 -35.463  1.00  0.94           H  
ATOM   1717 1HA  GLY A 114     -59.635  99.629 -33.663  1.00  0.94           H  
ATOM   1718 2HA  GLY A 114     -58.906  99.144 -35.186  1.00  0.94           H  
ATOM   1719  N   THR A 115     -60.457 100.892 -36.616  1.00  0.96           N  
ATOM   1720  CA  THR A 115     -60.837 102.119 -37.298  1.00  0.96           C  
ATOM   1721  C   THR A 115     -62.080 101.811 -38.119  1.00  0.96           C  
ATOM   1722  O   THR A 115     -62.180 100.743 -38.724  1.00  0.96           O  
ATOM   1723  CB  THR A 115     -59.689 102.665 -38.172  1.00  0.96           C  
ATOM   1724  OG1 THR A 115     -58.541 102.850 -37.349  1.00  0.96           O  
ATOM   1725  CG2 THR A 115     -60.059 104.029 -38.788  1.00  0.96           C  
ATOM   1726  H   THR A 115     -60.410 100.028 -37.138  1.00  0.96           H  
ATOM   1727  HA  THR A 115     -61.101 102.879 -36.560  1.00  0.96           H  
ATOM   1728  HB  THR A 115     -59.462 101.955 -38.967  1.00  0.96           H  
ATOM   1729  HG1 THR A 115     -58.770 103.428 -36.614  1.00  0.96           H  
ATOM   1730 1HG2 THR A 115     -59.227 104.399 -39.385  1.00  0.96           H  
ATOM   1731 2HG2 THR A 115     -60.936 103.926 -39.425  1.00  0.96           H  
ATOM   1732 3HG2 THR A 115     -60.273 104.740 -37.990  1.00  0.96           H  
ATOM   1733  N   CYS A 116     -63.028 102.727 -38.108  1.00  0.98           N  
ATOM   1734  CA  CYS A 116     -64.284 102.569 -38.831  1.00  0.98           C  
ATOM   1735  C   CYS A 116     -64.414 103.536 -39.990  1.00  0.98           C  
ATOM   1736  O   CYS A 116     -64.688 103.126 -41.122  1.00  0.98           O  
ATOM   1737  CB  CYS A 116     -65.456 102.806 -37.890  1.00  0.98           C  
ATOM   1738  SG  CYS A 116     -67.047 102.738 -38.715  1.00  0.98           S  
ATOM   1739  H   CYS A 116     -62.872 103.578 -37.599  1.00  0.98           H  
ATOM   1740  HA  CYS A 116     -64.332 101.550 -39.214  1.00  0.98           H  
ATOM   1741 1HB  CYS A 116     -65.451 102.051 -37.105  1.00  0.98           H  
ATOM   1742 2HB  CYS A 116     -65.358 103.781 -37.414  1.00  0.98           H  
ATOM   1743  N   TYR A 117     -64.253 104.816 -39.721  1.00  1.00           N  
ATOM   1744  CA  TYR A 117     -64.413 105.785 -40.772  1.00  1.00           C  
ATOM   1745  C   TYR A 117     -63.225 105.567 -41.689  1.00  1.00           C  
ATOM   1746  O   TYR A 117     -62.110 105.455 -41.175  1.00  1.00           O  
ATOM   1747  CB  TYR A 117     -64.407 107.205 -40.232  1.00  1.00           C  
ATOM   1748  CG  TYR A 117     -64.743 108.243 -41.250  1.00  1.00           C  
ATOM   1749  CD1 TYR A 117     -66.035 108.455 -41.517  1.00  1.00           C  
ATOM   1750  CD2 TYR A 117     -63.794 108.940 -41.917  1.00  1.00           C  
ATOM   1751  CE1 TYR A 117     -66.427 109.373 -42.446  1.00  1.00           C  
ATOM   1752  CE2 TYR A 117     -64.171 109.868 -42.870  1.00  1.00           C  
ATOM   1753  CZ  TYR A 117     -65.485 110.078 -43.128  1.00  1.00           C  
ATOM   1754  OH  TYR A 117     -65.869 110.991 -44.068  1.00  1.00           O  
ATOM   1755  H   TYR A 117     -63.991 105.097 -38.794  1.00  1.00           H  
ATOM   1756  HA  TYR A 117     -65.359 105.603 -41.271  1.00  1.00           H  
ATOM   1757 1HB  TYR A 117     -65.152 107.271 -39.452  1.00  1.00           H  
ATOM   1758 2HB  TYR A 117     -63.437 107.437 -39.802  1.00  1.00           H  
ATOM   1759  HD1 TYR A 117     -66.734 107.889 -40.978  1.00  1.00           H  
ATOM   1760  HD2 TYR A 117     -62.752 108.754 -41.705  1.00  1.00           H  
ATOM   1761  HE1 TYR A 117     -67.474 109.537 -42.649  1.00  1.00           H  
ATOM   1762  HE2 TYR A 117     -63.428 110.425 -43.418  1.00  1.00           H  
ATOM   1763  HH  TYR A 117     -65.129 111.573 -44.250  1.00  1.00           H  
ATOM   1764  N   PRO A 118     -63.385 105.478 -43.004  1.00  1.02           N  
ATOM   1765  CA  PRO A 118     -62.287 105.333 -43.927  1.00  1.02           C  
ATOM   1766  C   PRO A 118     -61.274 106.428 -43.671  1.00  1.02           C  
ATOM   1767  O   PRO A 118     -61.638 107.597 -43.541  1.00  1.02           O  
ATOM   1768  CB  PRO A 118     -62.994 105.467 -45.261  1.00  1.02           C  
ATOM   1769  CG  PRO A 118     -64.382 104.966 -44.992  1.00  1.02           C  
ATOM   1770  CD  PRO A 118     -64.716 105.451 -43.625  1.00  1.02           C  
ATOM   1771  HA  PRO A 118     -61.836 104.333 -43.802  1.00  1.02           H  
ATOM   1772 1HB  PRO A 118     -63.028 106.517 -45.565  1.00  1.02           H  
ATOM   1773 2HB  PRO A 118     -62.472 104.901 -46.042  1.00  1.02           H  
ATOM   1774 1HG  PRO A 118     -65.059 105.305 -45.783  1.00  1.02           H  
ATOM   1775 2HG  PRO A 118     -64.399 103.877 -45.012  1.00  1.02           H  
ATOM   1776 1HD  PRO A 118     -65.161 106.445 -43.650  1.00  1.02           H  
ATOM   1777 2HD  PRO A 118     -65.373 104.690 -43.170  1.00  1.02           H  
ATOM   1778  N   GLY A 119     -60.003 106.082 -43.647  1.00  1.05           N  
ATOM   1779  CA  GLY A 119     -59.014 107.090 -43.330  1.00  1.05           C  
ATOM   1780  C   GLY A 119     -57.635 106.504 -43.127  1.00  1.05           C  
ATOM   1781  O   GLY A 119     -57.379 105.359 -43.506  1.00  1.05           O  
ATOM   1782  H   GLY A 119     -59.726 105.121 -43.785  1.00  1.05           H  
ATOM   1783 1HA  GLY A 119     -58.984 107.854 -44.099  1.00  1.05           H  
ATOM   1784 2HA  GLY A 119     -59.328 107.568 -42.407  1.00  1.05           H  
ATOM   1785  N   ASP A 120     -56.749 107.299 -42.534  1.00  1.10           N  
ATOM   1786  CA  ASP A 120     -55.372 106.862 -42.304  1.00  1.10           C  
ATOM   1787  C   ASP A 120     -54.730 107.618 -41.142  1.00  1.10           C  
ATOM   1788  O   ASP A 120     -55.286 108.600 -40.652  1.00  1.10           O  
ATOM   1789  CB  ASP A 120     -54.547 107.062 -43.588  1.00  1.10           C  
ATOM   1790  CG  ASP A 120     -53.334 106.089 -43.751  1.00  1.10           C  
ATOM   1791  OD1 ASP A 120     -52.890 105.531 -42.766  1.00  1.10           O  
ATOM   1792  OD2 ASP A 120     -52.877 105.927 -44.861  1.00  1.10           O  
ATOM   1793  H   ASP A 120     -57.070 108.229 -42.259  1.00  1.10           H  
ATOM   1794  HA  ASP A 120     -55.382 105.801 -42.052  1.00  1.10           H  
ATOM   1795 1HB  ASP A 120     -55.195 106.948 -44.456  1.00  1.10           H  
ATOM   1796 2HB  ASP A 120     -54.167 108.086 -43.607  1.00  1.10           H  
ATOM   1797  N   PHE A 121     -53.545 107.164 -40.740  1.00  1.16           N  
ATOM   1798  CA  PHE A 121     -52.818 107.740 -39.607  1.00  1.16           C  
ATOM   1799  C   PHE A 121     -51.396 108.147 -39.994  1.00  1.16           C  
ATOM   1800  O   PHE A 121     -50.515 107.300 -40.193  1.00  1.16           O  
ATOM   1801  CB  PHE A 121     -52.796 106.703 -38.499  1.00  1.16           C  
ATOM   1802  CG  PHE A 121     -54.109 106.303 -38.085  1.00  1.16           C  
ATOM   1803  CD1 PHE A 121     -54.763 105.291 -38.768  1.00  1.16           C  
ATOM   1804  CD2 PHE A 121     -54.719 106.912 -37.058  1.00  1.16           C  
ATOM   1805  CE1 PHE A 121     -56.018 104.920 -38.415  1.00  1.16           C  
ATOM   1806  CE2 PHE A 121     -55.958 106.552 -36.700  1.00  1.16           C  
ATOM   1807  CZ  PHE A 121     -56.622 105.550 -37.384  1.00  1.16           C  
ATOM   1808  H   PHE A 121     -53.156 106.370 -41.254  1.00  1.16           H  
ATOM   1809  HA  PHE A 121     -53.348 108.630 -39.260  1.00  1.16           H  
ATOM   1810 1HB  PHE A 121     -52.321 105.831 -38.883  1.00  1.16           H  
ATOM   1811 2HB  PHE A 121     -52.235 107.067 -37.635  1.00  1.16           H  
ATOM   1812  HD1 PHE A 121     -54.262 104.800 -39.606  1.00  1.16           H  
ATOM   1813  HD2 PHE A 121     -54.205 107.709 -36.534  1.00  1.16           H  
ATOM   1814  HE1 PHE A 121     -56.539 104.127 -38.960  1.00  1.16           H  
ATOM   1815  HE2 PHE A 121     -56.424 107.061 -35.888  1.00  1.16           H  
ATOM   1816  HZ  PHE A 121     -57.625 105.262 -37.109  1.00  1.16           H  
ATOM   1817  N   ILE A 122     -51.167 109.457 -40.052  1.00  1.23           N  
ATOM   1818  CA  ILE A 122     -49.905 110.026 -40.547  1.00  1.23           C  
ATOM   1819  C   ILE A 122     -48.660 109.646 -39.735  1.00  1.23           C  
ATOM   1820  O   ILE A 122     -47.535 109.687 -40.235  1.00  1.23           O  
ATOM   1821  CB  ILE A 122     -50.012 111.562 -40.616  1.00  1.23           C  
ATOM   1822  CG1 ILE A 122     -48.877 112.124 -41.494  1.00  1.23           C  
ATOM   1823  CG2 ILE A 122     -49.928 112.152 -39.239  1.00  1.23           C  
ATOM   1824  CD1 ILE A 122     -49.051 113.581 -41.873  1.00  1.23           C  
ATOM   1825  H   ILE A 122     -51.924 110.090 -39.769  1.00  1.23           H  
ATOM   1826  HA  ILE A 122     -49.758 109.660 -41.560  1.00  1.23           H  
ATOM   1827  HB  ILE A 122     -50.966 111.843 -41.067  1.00  1.23           H  
ATOM   1828 1HG1 ILE A 122     -47.936 112.019 -40.953  1.00  1.23           H  
ATOM   1829 2HG1 ILE A 122     -48.815 111.536 -42.410  1.00  1.23           H  
ATOM   1830 1HG2 ILE A 122     -49.998 113.199 -39.302  1.00  1.23           H  
ATOM   1831 2HG2 ILE A 122     -50.739 111.762 -38.628  1.00  1.23           H  
ATOM   1832 3HG2 ILE A 122     -48.984 111.907 -38.788  1.00  1.23           H  
ATOM   1833 1HD1 ILE A 122     -48.210 113.901 -42.487  1.00  1.23           H  
ATOM   1834 2HD1 ILE A 122     -49.975 113.696 -42.437  1.00  1.23           H  
ATOM   1835 3HD1 ILE A 122     -49.092 114.189 -40.972  1.00  1.23           H  
ATOM   1836  N   ASP A 123     -48.880 109.325 -38.477  1.00  1.30           N  
ATOM   1837  CA  ASP A 123     -47.864 108.996 -37.497  1.00  1.30           C  
ATOM   1838  C   ASP A 123     -48.219 107.743 -36.693  1.00  1.30           C  
ATOM   1839  O   ASP A 123     -47.881 107.638 -35.511  1.00  1.30           O  
ATOM   1840  CB  ASP A 123     -47.690 110.257 -36.640  1.00  1.30           C  
ATOM   1841  CG  ASP A 123     -49.034 110.678 -36.056  1.00  1.30           C  
ATOM   1842  OD1 ASP A 123     -49.923 109.888 -36.206  1.00  1.30           O  
ATOM   1843  OD2 ASP A 123     -49.203 111.799 -35.582  1.00  1.30           O  
ATOM   1844  H   ASP A 123     -49.843 109.308 -38.182  1.00  1.30           H  
ATOM   1845  HA  ASP A 123     -46.927 108.806 -38.022  1.00  1.30           H  
ATOM   1846 1HB  ASP A 123     -46.981 110.058 -35.831  1.00  1.30           H  
ATOM   1847 2HB  ASP A 123     -47.276 111.063 -37.245  1.00  1.30           H  
ATOM   1848  N   TYR A 124     -48.862 106.762 -37.350  1.00  1.36           N  
ATOM   1849  CA  TYR A 124     -49.316 105.549 -36.657  1.00  1.36           C  
ATOM   1850  C   TYR A 124     -48.234 104.850 -35.847  1.00  1.36           C  
ATOM   1851  O   TYR A 124     -48.362 104.697 -34.635  1.00  1.36           O  
ATOM   1852  CB  TYR A 124     -49.790 104.535 -37.699  1.00  1.36           C  
ATOM   1853  CG  TYR A 124     -50.389 103.231 -37.203  1.00  1.36           C  
ATOM   1854  CD1 TYR A 124     -51.716 103.218 -36.785  1.00  1.36           C  
ATOM   1855  CD2 TYR A 124     -49.642 102.047 -37.202  1.00  1.36           C  
ATOM   1856  CE1 TYR A 124     -52.299 102.042 -36.362  1.00  1.36           C  
ATOM   1857  CE2 TYR A 124     -50.229 100.865 -36.780  1.00  1.36           C  
ATOM   1858  CZ  TYR A 124     -51.557 100.860 -36.358  1.00  1.36           C  
ATOM   1859  OH  TYR A 124     -52.170  99.696 -35.934  1.00  1.36           O  
ATOM   1860  H   TYR A 124     -49.117 106.899 -38.333  1.00  1.36           H  
ATOM   1861  HA  TYR A 124     -50.129 105.820 -35.980  1.00  1.36           H  
ATOM   1862 1HB  TYR A 124     -50.477 104.992 -38.354  1.00  1.36           H  
ATOM   1863 2HB  TYR A 124     -48.939 104.269 -38.322  1.00  1.36           H  
ATOM   1864  HD1 TYR A 124     -52.299 104.139 -36.795  1.00  1.36           H  
ATOM   1865  HD2 TYR A 124     -48.604 102.048 -37.539  1.00  1.36           H  
ATOM   1866  HE1 TYR A 124     -53.341 102.039 -36.035  1.00  1.36           H  
ATOM   1867  HE2 TYR A 124     -49.654  99.939 -36.787  1.00  1.36           H  
ATOM   1868  HH  TYR A 124     -51.532  98.942 -35.923  1.00  1.36           H  
ATOM   1869  N   GLU A 125     -47.153 104.441 -36.506  1.00  1.40           N  
ATOM   1870  CA  GLU A 125     -46.122 103.698 -35.791  1.00  1.40           C  
ATOM   1871  C   GLU A 125     -45.444 104.505 -34.701  1.00  1.40           C  
ATOM   1872  O   GLU A 125     -45.160 103.986 -33.618  1.00  1.40           O  
ATOM   1873  CB  GLU A 125     -45.078 103.130 -36.739  1.00  1.40           C  
ATOM   1874  CG  GLU A 125     -44.004 102.337 -35.994  1.00  1.40           C  
ATOM   1875  CD  GLU A 125     -43.102 101.593 -36.885  1.00  1.40           C  
ATOM   1876  OE1 GLU A 125     -43.370 101.573 -38.050  1.00  1.40           O  
ATOM   1877  OE2 GLU A 125     -42.137 101.039 -36.415  1.00  1.40           O  
ATOM   1878  H   GLU A 125     -47.069 104.618 -37.494  1.00  1.40           H  
ATOM   1879  HA  GLU A 125     -46.603 102.846 -35.311  1.00  1.40           H  
ATOM   1880 1HB  GLU A 125     -45.556 102.472 -37.468  1.00  1.40           H  
ATOM   1881 2HB  GLU A 125     -44.592 103.939 -37.286  1.00  1.40           H  
ATOM   1882 1HG  GLU A 125     -43.414 103.028 -35.390  1.00  1.40           H  
ATOM   1883 2HG  GLU A 125     -44.494 101.636 -35.314  1.00  1.40           H  
ATOM   1884  N   GLU A 126     -45.182 105.782 -34.969  1.00  1.41           N  
ATOM   1885  CA  GLU A 126     -44.493 106.597 -33.983  1.00  1.41           C  
ATOM   1886  C   GLU A 126     -45.338 106.673 -32.726  1.00  1.41           C  
ATOM   1887  O   GLU A 126     -44.822 106.588 -31.607  1.00  1.41           O  
ATOM   1888  CB  GLU A 126     -44.265 108.003 -34.526  1.00  1.41           C  
ATOM   1889  CG  GLU A 126     -43.272 108.093 -35.676  1.00  1.41           C  
ATOM   1890  CD  GLU A 126     -43.191 109.484 -36.272  1.00  1.41           C  
ATOM   1891  OE1 GLU A 126     -43.960 110.327 -35.870  1.00  1.41           O  
ATOM   1892  OE2 GLU A 126     -42.365 109.697 -37.128  1.00  1.41           O  
ATOM   1893  H   GLU A 126     -45.457 106.177 -35.856  1.00  1.41           H  
ATOM   1894  HA  GLU A 126     -43.537 106.132 -33.738  1.00  1.41           H  
ATOM   1895 1HB  GLU A 126     -45.216 108.410 -34.877  1.00  1.41           H  
ATOM   1896 2HB  GLU A 126     -43.910 108.650 -33.725  1.00  1.41           H  
ATOM   1897 1HG  GLU A 126     -42.286 107.802 -35.317  1.00  1.41           H  
ATOM   1898 2HG  GLU A 126     -43.572 107.385 -36.450  1.00  1.41           H  
ATOM   1899  N   LEU A 127     -46.651 106.792 -32.910  1.00  1.40           N  
ATOM   1900  CA  LEU A 127     -47.521 106.849 -31.771  1.00  1.40           C  
ATOM   1901  C   LEU A 127     -47.558 105.521 -31.044  1.00  1.40           C  
ATOM   1902  O   LEU A 127     -47.437 105.497 -29.823  1.00  1.40           O  
ATOM   1903  CB  LEU A 127     -48.925 107.277 -32.152  1.00  1.40           C  
ATOM   1904  CG  LEU A 127     -49.833 107.337 -30.967  1.00  1.40           C  
ATOM   1905  CD1 LEU A 127     -49.269 108.294 -29.935  1.00  1.40           C  
ATOM   1906  CD2 LEU A 127     -51.131 107.805 -31.375  1.00  1.40           C  
ATOM   1907  H   LEU A 127     -47.043 106.873 -33.851  1.00  1.40           H  
ATOM   1908  HA  LEU A 127     -47.128 107.596 -31.085  1.00  1.40           H  
ATOM   1909 1HB  LEU A 127     -48.891 108.258 -32.629  1.00  1.40           H  
ATOM   1910 2HB  LEU A 127     -49.333 106.555 -32.867  1.00  1.40           H  
ATOM   1911  HG  LEU A 127     -49.904 106.355 -30.549  1.00  1.40           H  
ATOM   1912 1HD1 LEU A 127     -49.926 108.328 -29.076  1.00  1.40           H  
ATOM   1913 2HD1 LEU A 127     -48.286 107.953 -29.621  1.00  1.40           H  
ATOM   1914 3HD1 LEU A 127     -49.187 109.289 -30.367  1.00  1.40           H  
ATOM   1915 1HD2 LEU A 127     -51.803 107.848 -30.529  1.00  1.40           H  
ATOM   1916 2HD2 LEU A 127     -50.987 108.780 -31.781  1.00  1.40           H  
ATOM   1917 3HD2 LEU A 127     -51.540 107.156 -32.132  1.00  1.40           H  
ATOM   1918  N   ARG A 128     -47.678 104.407 -31.768  1.00  1.38           N  
ATOM   1919  CA  ARG A 128     -47.772 103.124 -31.077  1.00  1.38           C  
ATOM   1920  C   ARG A 128     -46.527 102.909 -30.223  1.00  1.38           C  
ATOM   1921  O   ARG A 128     -46.626 102.445 -29.080  1.00  1.38           O  
ATOM   1922  CB  ARG A 128     -47.888 101.971 -32.067  1.00  1.38           C  
ATOM   1923  CG  ARG A 128     -49.124 101.975 -32.989  1.00  1.38           C  
ATOM   1924  CD  ARG A 128     -50.385 101.608 -32.318  1.00  1.38           C  
ATOM   1925  NE  ARG A 128     -51.043 102.732 -31.631  1.00  1.38           N  
ATOM   1926  CZ  ARG A 128     -51.736 103.710 -32.259  1.00  1.38           C  
ATOM   1927  NH1 ARG A 128     -51.794 103.726 -33.553  1.00  1.38           N  
ATOM   1928  NH2 ARG A 128     -52.364 104.644 -31.583  1.00  1.38           N  
ATOM   1929  H   ARG A 128     -47.751 104.460 -32.786  1.00  1.38           H  
ATOM   1930  HA  ARG A 128     -48.650 103.134 -30.433  1.00  1.38           H  
ATOM   1931 1HB  ARG A 128     -47.010 101.971 -32.719  1.00  1.38           H  
ATOM   1932 2HB  ARG A 128     -47.887 101.026 -31.525  1.00  1.38           H  
ATOM   1933 1HG  ARG A 128     -49.270 102.965 -33.358  1.00  1.38           H  
ATOM   1934 2HG  ARG A 128     -48.955 101.305 -33.831  1.00  1.38           H  
ATOM   1935 1HD  ARG A 128     -51.081 101.216 -33.062  1.00  1.38           H  
ATOM   1936 2HD  ARG A 128     -50.179 100.835 -31.588  1.00  1.38           H  
ATOM   1937  HE  ARG A 128     -51.018 102.746 -30.621  1.00  1.38           H  
ATOM   1938 1HH1 ARG A 128     -51.310 103.013 -34.091  1.00  1.38           H  
ATOM   1939 2HH1 ARG A 128     -52.293 104.458 -34.035  1.00  1.38           H  
ATOM   1940 1HH2 ARG A 128     -52.341 104.650 -30.572  1.00  1.38           H  
ATOM   1941 2HH2 ARG A 128     -52.896 105.342 -32.085  1.00  1.38           H  
ATOM   1942  N   GLU A 129     -45.358 103.277 -30.754  1.00  1.35           N  
ATOM   1943  CA  GLU A 129     -44.137 103.127 -29.987  1.00  1.35           C  
ATOM   1944  C   GLU A 129     -44.192 103.974 -28.711  1.00  1.35           C  
ATOM   1945  O   GLU A 129     -43.860 103.502 -27.623  1.00  1.35           O  
ATOM   1946  CB  GLU A 129     -42.917 103.502 -30.826  1.00  1.35           C  
ATOM   1947  CG  GLU A 129     -41.584 103.264 -30.115  1.00  1.35           C  
ATOM   1948  CD  GLU A 129     -40.354 103.493 -30.988  1.00  1.35           C  
ATOM   1949  OE1 GLU A 129     -40.193 104.564 -31.517  1.00  1.35           O  
ATOM   1950  OE2 GLU A 129     -39.575 102.562 -31.126  1.00  1.35           O  
ATOM   1951  H   GLU A 129     -45.321 103.648 -31.706  1.00  1.35           H  
ATOM   1952  HA  GLU A 129     -44.042 102.081 -29.695  1.00  1.35           H  
ATOM   1953 1HB  GLU A 129     -42.927 102.942 -31.762  1.00  1.35           H  
ATOM   1954 2HB  GLU A 129     -42.970 104.563 -31.079  1.00  1.35           H  
ATOM   1955 1HG  GLU A 129     -41.537 103.940 -29.260  1.00  1.35           H  
ATOM   1956 2HG  GLU A 129     -41.569 102.246 -29.734  1.00  1.35           H  
ATOM   1957  N   GLN A 130     -44.685 105.212 -28.799  1.00  1.31           N  
ATOM   1958  CA  GLN A 130     -44.765 106.023 -27.588  1.00  1.31           C  
ATOM   1959  C   GLN A 130     -45.725 105.413 -26.576  1.00  1.31           C  
ATOM   1960  O   GLN A 130     -45.450 105.370 -25.370  1.00  1.31           O  
ATOM   1961  CB  GLN A 130     -45.267 107.435 -27.917  1.00  1.31           C  
ATOM   1962  CG  GLN A 130     -44.301 108.293 -28.713  1.00  1.31           C  
ATOM   1963  CD  GLN A 130     -43.039 108.609 -27.943  1.00  1.31           C  
ATOM   1964  OE1 GLN A 130     -43.094 109.059 -26.785  1.00  1.31           O  
ATOM   1965  NE2 GLN A 130     -41.886 108.387 -28.571  1.00  1.31           N  
ATOM   1966  H   GLN A 130     -44.958 105.601 -29.705  1.00  1.31           H  
ATOM   1967  HA  GLN A 130     -43.774 106.078 -27.141  1.00  1.31           H  
ATOM   1968 1HB  GLN A 130     -46.182 107.353 -28.500  1.00  1.31           H  
ATOM   1969 2HB  GLN A 130     -45.518 107.960 -26.996  1.00  1.31           H  
ATOM   1970 1HG  GLN A 130     -44.016 107.749 -29.607  1.00  1.31           H  
ATOM   1971 2HG  GLN A 130     -44.792 109.226 -28.985  1.00  1.31           H  
ATOM   1972 1HE2 GLN A 130     -41.017 108.580 -28.112  1.00  1.31           H  
ATOM   1973 2HE2 GLN A 130     -41.884 108.025 -29.508  1.00  1.31           H  
ATOM   1974  N   LEU A 131     -46.809 104.837 -27.073  1.00  1.26           N  
ATOM   1975  CA  LEU A 131     -47.827 104.283 -26.205  1.00  1.26           C  
ATOM   1976  C   LEU A 131     -47.355 102.991 -25.560  1.00  1.26           C  
ATOM   1977  O   LEU A 131     -47.812 102.633 -24.474  1.00  1.26           O  
ATOM   1978  CB  LEU A 131     -49.094 104.068 -26.999  1.00  1.26           C  
ATOM   1979  CG  LEU A 131     -49.664 105.369 -27.548  1.00  1.26           C  
ATOM   1980  CD1 LEU A 131     -50.805 105.045 -28.331  1.00  1.26           C  
ATOM   1981  CD2 LEU A 131     -49.987 106.305 -26.489  1.00  1.26           C  
ATOM   1982  H   LEU A 131     -46.965 104.864 -28.082  1.00  1.26           H  
ATOM   1983  HA  LEU A 131     -48.036 105.006 -25.421  1.00  1.26           H  
ATOM   1984 1HB  LEU A 131     -48.870 103.415 -27.842  1.00  1.26           H  
ATOM   1985 2HB  LEU A 131     -49.839 103.592 -26.372  1.00  1.26           H  
ATOM   1986  HG  LEU A 131     -48.950 105.835 -28.165  1.00  1.26           H  
ATOM   1987 1HD1 LEU A 131     -51.237 105.943 -28.751  1.00  1.26           H  
ATOM   1988 2HD1 LEU A 131     -50.507 104.368 -29.124  1.00  1.26           H  
ATOM   1989 3HD1 LEU A 131     -51.504 104.574 -27.675  1.00  1.26           H  
ATOM   1990 1HD2 LEU A 131     -50.380 107.206 -26.917  1.00  1.26           H  
ATOM   1991 2HD2 LEU A 131     -50.699 105.869 -25.896  1.00  1.26           H  
ATOM   1992 3HD2 LEU A 131     -49.095 106.535 -25.907  1.00  1.26           H  
ATOM   1993  N   SER A 132     -46.383 102.313 -26.176  1.00  1.20           N  
ATOM   1994  CA  SER A 132     -45.866 101.079 -25.607  1.00  1.20           C  
ATOM   1995  C   SER A 132     -45.198 101.337 -24.261  1.00  1.20           C  
ATOM   1996  O   SER A 132     -45.046 100.411 -23.466  1.00  1.20           O  
ATOM   1997  CB  SER A 132     -44.840 100.418 -26.528  1.00  1.20           C  
ATOM   1998  OG  SER A 132     -43.614 101.100 -26.545  1.00  1.20           O  
ATOM   1999  H   SER A 132     -46.045 102.630 -27.087  1.00  1.20           H  
ATOM   2000  HA  SER A 132     -46.703 100.402 -25.440  1.00  1.20           H  
ATOM   2001 1HB  SER A 132     -44.684  99.390 -26.226  1.00  1.20           H  
ATOM   2002 2HB  SER A 132     -45.236 100.403 -27.535  1.00  1.20           H  
ATOM   2003  HG  SER A 132     -43.797 102.004 -26.851  1.00  1.20           H  
ATOM   2004  N   SER A 133     -44.797 102.593 -24.000  1.00  1.13           N  
ATOM   2005  CA  SER A 133     -44.140 102.946 -22.752  1.00  1.13           C  
ATOM   2006  C   SER A 133     -45.148 103.337 -21.668  1.00  1.13           C  
ATOM   2007  O   SER A 133     -44.746 103.671 -20.551  1.00  1.13           O  
ATOM   2008  CB  SER A 133     -43.163 104.087 -22.956  1.00  1.13           C  
ATOM   2009  OG  SER A 133     -43.831 105.293 -23.215  1.00  1.13           O  
ATOM   2010  H   SER A 133     -44.969 103.341 -24.675  1.00  1.13           H  
ATOM   2011  HA  SER A 133     -43.575 102.082 -22.408  1.00  1.13           H  
ATOM   2012 1HB  SER A 133     -42.541 104.194 -22.070  1.00  1.13           H  
ATOM   2013 2HB  SER A 133     -42.506 103.849 -23.794  1.00  1.13           H  
ATOM   2014  HG  SER A 133     -44.468 105.110 -23.948  1.00  1.13           H  
ATOM   2015  N   VAL A 134     -46.442 103.382 -22.017  1.00  1.07           N  
ATOM   2016  CA  VAL A 134     -47.474 103.838 -21.097  1.00  1.07           C  
ATOM   2017  C   VAL A 134     -48.112 102.749 -20.260  1.00  1.07           C  
ATOM   2018  O   VAL A 134     -48.585 101.744 -20.795  1.00  1.07           O  
ATOM   2019  CB  VAL A 134     -48.573 104.573 -21.863  1.00  1.07           C  
ATOM   2020  CG1 VAL A 134     -49.667 104.961 -20.931  1.00  1.07           C  
ATOM   2021  CG2 VAL A 134     -47.985 105.796 -22.513  1.00  1.07           C  
ATOM   2022  H   VAL A 134     -46.734 103.082 -22.944  1.00  1.07           H  
ATOM   2023  HA  VAL A 134     -47.030 104.555 -20.425  1.00  1.07           H  
ATOM   2024  HB  VAL A 134     -48.992 103.920 -22.625  1.00  1.07           H  
ATOM   2025 1HG1 VAL A 134     -50.427 105.478 -21.448  1.00  1.07           H  
ATOM   2026 2HG1 VAL A 134     -50.087 104.069 -20.497  1.00  1.07           H  
ATOM   2027 3HG1 VAL A 134     -49.270 105.604 -20.153  1.00  1.07           H  
ATOM   2028 1HG2 VAL A 134     -48.766 106.304 -23.060  1.00  1.07           H  
ATOM   2029 2HG2 VAL A 134     -47.576 106.457 -21.748  1.00  1.07           H  
ATOM   2030 3HG2 VAL A 134     -47.191 105.501 -23.198  1.00  1.07           H  
ATOM   2031  N   SER A 135     -48.112 102.984 -18.941  1.00  1.01           N  
ATOM   2032  CA  SER A 135     -48.695 102.104 -17.932  1.00  1.01           C  
ATOM   2033  C   SER A 135     -50.105 102.548 -17.558  1.00  1.01           C  
ATOM   2034  O   SER A 135     -50.879 101.801 -16.964  1.00  1.01           O  
ATOM   2035  CB  SER A 135     -47.832 102.110 -16.701  1.00  1.01           C  
ATOM   2036  OG  SER A 135     -47.812 103.388 -16.112  1.00  1.01           O  
ATOM   2037  H   SER A 135     -47.697 103.857 -18.624  1.00  1.01           H  
ATOM   2038  HA  SER A 135     -48.745 101.090 -18.334  1.00  1.01           H  
ATOM   2039 1HB  SER A 135     -48.200 101.373 -15.987  1.00  1.01           H  
ATOM   2040 2HB  SER A 135     -46.823 101.823 -16.981  1.00  1.01           H  
ATOM   2041  HG  SER A 135     -47.707 104.028 -16.847  1.00  1.01           H  
ATOM   2042  N   SER A 136     -50.441 103.792 -17.875  1.00  0.97           N  
ATOM   2043  CA  SER A 136     -51.787 104.269 -17.576  1.00  0.97           C  
ATOM   2044  C   SER A 136     -52.219 105.405 -18.478  1.00  0.97           C  
ATOM   2045  O   SER A 136     -51.430 106.300 -18.792  1.00  0.97           O  
ATOM   2046  CB  SER A 136     -51.895 104.715 -16.133  1.00  0.97           C  
ATOM   2047  OG  SER A 136     -53.174 105.214 -15.857  1.00  0.97           O  
ATOM   2048  H   SER A 136     -49.743 104.402 -18.290  1.00  0.97           H  
ATOM   2049  HA  SER A 136     -52.481 103.443 -17.716  1.00  0.97           H  
ATOM   2050 1HB  SER A 136     -51.686 103.876 -15.481  1.00  0.97           H  
ATOM   2051 2HB  SER A 136     -51.158 105.478 -15.929  1.00  0.97           H  
ATOM   2052  HG  SER A 136     -53.802 104.508 -16.113  1.00  0.97           H  
ATOM   2053  N   PHE A 137     -53.497 105.387 -18.849  1.00  0.94           N  
ATOM   2054  CA  PHE A 137     -54.115 106.467 -19.609  1.00  0.94           C  
ATOM   2055  C   PHE A 137     -55.341 106.966 -18.860  1.00  0.94           C  
ATOM   2056  O   PHE A 137     -56.064 106.156 -18.291  1.00  0.94           O  
ATOM   2057  CB  PHE A 137     -54.676 106.056 -20.981  1.00  0.94           C  
ATOM   2058  CG  PHE A 137     -53.794 105.553 -22.066  1.00  0.94           C  
ATOM   2059  CD1 PHE A 137     -53.948 104.266 -22.581  1.00  0.94           C  
ATOM   2060  CD2 PHE A 137     -52.829 106.336 -22.575  1.00  0.94           C  
ATOM   2061  CE1 PHE A 137     -53.148 103.789 -23.567  1.00  0.94           C  
ATOM   2062  CE2 PHE A 137     -52.016 105.869 -23.558  1.00  0.94           C  
ATOM   2063  CZ  PHE A 137     -52.177 104.573 -24.056  1.00  0.94           C  
ATOM   2064  H   PHE A 137     -54.068 104.607 -18.547  1.00  0.94           H  
ATOM   2065  HA  PHE A 137     -53.398 107.262 -19.726  1.00  0.94           H  
ATOM   2066 1HB  PHE A 137     -55.389 105.288 -20.783  1.00  0.94           H  
ATOM   2067 2HB  PHE A 137     -55.227 106.901 -21.379  1.00  0.94           H  
ATOM   2068  HD1 PHE A 137     -54.735 103.625 -22.199  1.00  0.94           H  
ATOM   2069  HD2 PHE A 137     -52.705 107.341 -22.181  1.00  0.94           H  
ATOM   2070  HE1 PHE A 137     -53.293 102.779 -23.948  1.00  0.94           H  
ATOM   2071  HE2 PHE A 137     -51.236 106.519 -23.932  1.00  0.94           H  
ATOM   2072  HZ  PHE A 137     -51.532 104.186 -24.832  1.00  0.94           H  
ATOM   2073  N   GLU A 138     -55.628 108.266 -18.931  1.00  0.92           N  
ATOM   2074  CA  GLU A 138     -56.887 108.779 -18.368  1.00  0.92           C  
ATOM   2075  C   GLU A 138     -57.556 109.783 -19.303  1.00  0.92           C  
ATOM   2076  O   GLU A 138     -56.918 110.691 -19.828  1.00  0.92           O  
ATOM   2077  CB  GLU A 138     -56.669 109.429 -16.998  1.00  0.92           C  
ATOM   2078  CG  GLU A 138     -56.221 108.508 -15.866  1.00  0.92           C  
ATOM   2079  CD  GLU A 138     -56.029 109.258 -14.554  1.00  0.92           C  
ATOM   2080  OE1 GLU A 138     -55.431 110.322 -14.578  1.00  0.92           O  
ATOM   2081  OE2 GLU A 138     -56.457 108.773 -13.539  1.00  0.92           O  
ATOM   2082  H   GLU A 138     -54.953 108.882 -19.387  1.00  0.92           H  
ATOM   2083  HA  GLU A 138     -57.573 107.940 -18.237  1.00  0.92           H  
ATOM   2084 1HB  GLU A 138     -55.902 110.178 -17.097  1.00  0.92           H  
ATOM   2085 2HB  GLU A 138     -57.587 109.932 -16.685  1.00  0.92           H  
ATOM   2086 1HG  GLU A 138     -56.968 107.726 -15.726  1.00  0.92           H  
ATOM   2087 2HG  GLU A 138     -55.282 108.027 -16.145  1.00  0.92           H  
ATOM   2088  N   ARG A 139     -58.864 109.650 -19.474  1.00  0.92           N  
ATOM   2089  CA  ARG A 139     -59.604 110.538 -20.369  1.00  0.92           C  
ATOM   2090  C   ARG A 139     -60.212 111.771 -19.689  1.00  0.92           C  
ATOM   2091  O   ARG A 139     -60.961 111.647 -18.716  1.00  0.92           O  
ATOM   2092  CB  ARG A 139     -60.685 109.741 -21.099  1.00  0.92           C  
ATOM   2093  CG  ARG A 139     -61.524 110.559 -22.009  1.00  0.92           C  
ATOM   2094  CD  ARG A 139     -62.340 109.762 -22.974  1.00  0.92           C  
ATOM   2095  NE  ARG A 139     -63.209 108.744 -22.374  1.00  0.92           N  
ATOM   2096  CZ  ARG A 139     -64.436 108.956 -21.873  1.00  0.92           C  
ATOM   2097  NH1 ARG A 139     -64.910 110.168 -21.811  1.00  0.92           N  
ATOM   2098  NH2 ARG A 139     -65.157 107.928 -21.457  1.00  0.92           N  
ATOM   2099  H   ARG A 139     -59.353 108.903 -19.001  1.00  0.92           H  
ATOM   2100  HA  ARG A 139     -58.909 110.892 -21.130  1.00  0.92           H  
ATOM   2101 1HB  ARG A 139     -60.237 108.952 -21.670  1.00  0.92           H  
ATOM   2102 2HB  ARG A 139     -61.349 109.274 -20.372  1.00  0.92           H  
ATOM   2103 1HG  ARG A 139     -62.188 111.186 -21.421  1.00  0.92           H  
ATOM   2104 2HG  ARG A 139     -60.847 111.185 -22.584  1.00  0.92           H  
ATOM   2105 1HD  ARG A 139     -62.977 110.450 -23.521  1.00  0.92           H  
ATOM   2106 2HD  ARG A 139     -61.690 109.271 -23.671  1.00  0.92           H  
ATOM   2107  HE  ARG A 139     -62.883 107.788 -22.396  1.00  0.92           H  
ATOM   2108 1HH1 ARG A 139     -64.327 110.935 -22.127  1.00  0.92           H  
ATOM   2109 2HH1 ARG A 139     -65.833 110.340 -21.443  1.00  0.92           H  
ATOM   2110 1HH2 ARG A 139     -64.786 106.974 -21.570  1.00  0.92           H  
ATOM   2111 2HH2 ARG A 139     -66.081 108.073 -21.083  1.00  0.92           H  
ATOM   2112  N   PHE A 140     -59.888 112.960 -20.226  1.00  0.92           N  
ATOM   2113  CA  PHE A 140     -60.394 114.232 -19.695  1.00  0.92           C  
ATOM   2114  C   PHE A 140     -61.023 115.103 -20.778  1.00  0.92           C  
ATOM   2115  O   PHE A 140     -60.591 115.100 -21.929  1.00  0.92           O  
ATOM   2116  CB  PHE A 140     -59.277 115.029 -19.030  1.00  0.92           C  
ATOM   2117  CG  PHE A 140     -58.663 114.341 -17.847  1.00  0.92           C  
ATOM   2118  CD1 PHE A 140     -57.521 113.576 -17.982  1.00  0.92           C  
ATOM   2119  CD2 PHE A 140     -59.251 114.437 -16.594  1.00  0.92           C  
ATOM   2120  CE1 PHE A 140     -56.978 112.946 -16.890  1.00  0.92           C  
ATOM   2121  CE2 PHE A 140     -58.704 113.792 -15.504  1.00  0.92           C  
ATOM   2122  CZ  PHE A 140     -57.560 113.047 -15.659  1.00  0.92           C  
ATOM   2123  H   PHE A 140     -59.251 112.968 -21.024  1.00  0.92           H  
ATOM   2124  HA  PHE A 140     -61.158 114.015 -18.950  1.00  0.92           H  
ATOM   2125 1HB  PHE A 140     -58.491 115.218 -19.762  1.00  0.92           H  
ATOM   2126 2HB  PHE A 140     -59.663 115.994 -18.705  1.00  0.92           H  
ATOM   2127  HD1 PHE A 140     -57.050 113.478 -18.964  1.00  0.92           H  
ATOM   2128  HD2 PHE A 140     -60.159 115.026 -16.477  1.00  0.92           H  
ATOM   2129  HE1 PHE A 140     -56.086 112.359 -16.997  1.00  0.92           H  
ATOM   2130  HE2 PHE A 140     -59.176 113.871 -14.525  1.00  0.92           H  
ATOM   2131  HZ  PHE A 140     -57.115 112.530 -14.806  1.00  0.92           H  
ATOM   2132  N   GLU A 141     -62.048 115.870 -20.421  1.00  0.94           N  
ATOM   2133  CA  GLU A 141     -62.702 116.730 -21.413  1.00  0.94           C  
ATOM   2134  C   GLU A 141     -61.858 117.955 -21.729  1.00  0.94           C  
ATOM   2135  O   GLU A 141     -61.263 118.552 -20.830  1.00  0.94           O  
ATOM   2136  CB  GLU A 141     -64.100 117.136 -20.941  1.00  0.94           C  
ATOM   2137  CG  GLU A 141     -64.972 117.788 -22.006  1.00  0.94           C  
ATOM   2138  CD  GLU A 141     -66.362 118.068 -21.506  1.00  0.94           C  
ATOM   2139  OE1 GLU A 141     -66.588 117.964 -20.324  1.00  0.94           O  
ATOM   2140  OE2 GLU A 141     -67.216 118.348 -22.318  1.00  0.94           O  
ATOM   2141  H   GLU A 141     -62.383 115.858 -19.467  1.00  0.94           H  
ATOM   2142  HA  GLU A 141     -62.816 116.174 -22.341  1.00  0.94           H  
ATOM   2143 1HB  GLU A 141     -64.628 116.260 -20.572  1.00  0.94           H  
ATOM   2144 2HB  GLU A 141     -64.012 117.836 -20.111  1.00  0.94           H  
ATOM   2145 1HG  GLU A 141     -64.522 118.731 -22.321  1.00  0.94           H  
ATOM   2146 2HG  GLU A 141     -65.019 117.131 -22.878  1.00  0.94           H  
ATOM   2147  N   ILE A 142     -61.812 118.318 -23.006  1.00  0.97           N  
ATOM   2148  CA  ILE A 142     -61.085 119.491 -23.470  1.00  0.97           C  
ATOM   2149  C   ILE A 142     -62.013 120.643 -23.864  1.00  0.97           C  
ATOM   2150  O   ILE A 142     -61.878 121.772 -23.386  1.00  0.97           O  
ATOM   2151  CB  ILE A 142     -60.321 119.197 -24.764  1.00  0.97           C  
ATOM   2152  CG1 ILE A 142     -59.332 118.150 -24.660  1.00  0.97           C  
ATOM   2153  CG2 ILE A 142     -59.636 120.399 -25.135  1.00  0.97           C  
ATOM   2154  CD1 ILE A 142     -58.884 117.843 -26.044  1.00  0.97           C  
ATOM   2155  H   ILE A 142     -62.303 117.755 -23.686  1.00  0.97           H  
ATOM   2156  HA  ILE A 142     -60.406 119.825 -22.688  1.00  0.97           H  
ATOM   2157  HB  ILE A 142     -61.014 118.919 -25.557  1.00  0.97           H  
ATOM   2158 1HG1 ILE A 142     -58.487 118.462 -24.056  1.00  0.97           H  
ATOM   2159 2HG1 ILE A 142     -59.774 117.267 -24.211  1.00  0.97           H  
ATOM   2160 1HG2 ILE A 142     -59.092 120.251 -26.060  1.00  0.97           H  
ATOM   2161 2HG2 ILE A 142     -60.326 121.190 -25.244  1.00  0.97           H  
ATOM   2162 3HG2 ILE A 142     -58.987 120.634 -24.373  1.00  0.97           H  
ATOM   2163 1HD1 ILE A 142     -58.175 117.055 -26.096  1.00  0.97           H  
ATOM   2164 2HD1 ILE A 142     -59.774 117.556 -26.569  1.00  0.97           H  
ATOM   2165 3HD1 ILE A 142     -58.455 118.729 -26.500  1.00  0.97           H  
ATOM   2166  N   PHE A 143     -62.907 120.347 -24.815  1.00  1.01           N  
ATOM   2167  CA  PHE A 143     -63.740 121.356 -25.476  1.00  1.01           C  
ATOM   2168  C   PHE A 143     -65.244 121.076 -25.510  1.00  1.01           C  
ATOM   2169  O   PHE A 143     -65.731 120.561 -26.517  1.00  1.01           O  
ATOM   2170  CB  PHE A 143     -63.329 121.562 -26.938  1.00  1.01           C  
ATOM   2171  CG  PHE A 143     -61.940 122.071 -27.243  1.00  1.01           C  
ATOM   2172  CD1 PHE A 143     -61.081 121.367 -28.091  1.00  1.01           C  
ATOM   2173  CD2 PHE A 143     -61.485 123.247 -26.691  1.00  1.01           C  
ATOM   2174  CE1 PHE A 143     -59.811 121.841 -28.377  1.00  1.01           C  
ATOM   2175  CE2 PHE A 143     -60.219 123.713 -26.965  1.00  1.01           C  
ATOM   2176  CZ  PHE A 143     -59.377 123.013 -27.811  1.00  1.01           C  
ATOM   2177  H   PHE A 143     -62.986 119.368 -25.095  1.00  1.01           H  
ATOM   2178  HA  PHE A 143     -63.581 122.304 -24.964  1.00  1.01           H  
ATOM   2179 1HB  PHE A 143     -63.437 120.604 -27.439  1.00  1.01           H  
ATOM   2180 2HB  PHE A 143     -64.037 122.252 -27.392  1.00  1.01           H  
ATOM   2181  HD1 PHE A 143     -61.417 120.446 -28.534  1.00  1.01           H  
ATOM   2182  HD2 PHE A 143     -62.141 123.808 -26.023  1.00  1.01           H  
ATOM   2183  HE1 PHE A 143     -59.158 121.282 -29.045  1.00  1.01           H  
ATOM   2184  HE2 PHE A 143     -59.887 124.639 -26.512  1.00  1.01           H  
ATOM   2185  HZ  PHE A 143     -58.377 123.393 -28.027  1.00  1.01           H  
ATOM   2186  N   PRO A 144     -66.019 121.368 -24.458  1.00  1.05           N  
ATOM   2187  CA  PRO A 144     -67.436 121.065 -24.406  1.00  1.05           C  
ATOM   2188  C   PRO A 144     -68.077 121.585 -25.690  1.00  1.05           C  
ATOM   2189  O   PRO A 144     -67.914 122.771 -26.022  1.00  1.05           O  
ATOM   2190  CB  PRO A 144     -67.874 121.839 -23.163  1.00  1.05           C  
ATOM   2191  CG  PRO A 144     -66.631 121.847 -22.283  1.00  1.05           C  
ATOM   2192  CD  PRO A 144     -65.476 122.027 -23.260  1.00  1.05           C  
ATOM   2193  HA  PRO A 144     -67.588 119.986 -24.277  1.00  1.05           H  
ATOM   2194 1HB  PRO A 144     -68.215 122.845 -23.443  1.00  1.05           H  
ATOM   2195 2HB  PRO A 144     -68.723 121.328 -22.685  1.00  1.05           H  
ATOM   2196 1HG  PRO A 144     -66.689 122.652 -21.536  1.00  1.05           H  
ATOM   2197 2HG  PRO A 144     -66.563 120.903 -21.722  1.00  1.05           H  
ATOM   2198 1HD  PRO A 144     -65.277 123.093 -23.453  1.00  1.05           H  
ATOM   2199 2HD  PRO A 144     -64.593 121.499 -22.880  1.00  1.05           H  
ATOM   2200  N   LYS A 145     -68.851 120.731 -26.361  1.00  1.07           N  
ATOM   2201  CA  LYS A 145     -69.434 121.022 -27.675  1.00  1.07           C  
ATOM   2202  C   LYS A 145     -70.306 122.270 -27.785  1.00  1.07           C  
ATOM   2203  O   LYS A 145     -70.081 123.110 -28.664  1.00  1.07           O  
ATOM   2204  CB  LYS A 145     -70.262 119.805 -28.121  1.00  1.07           C  
ATOM   2205  CG  LYS A 145     -70.911 119.902 -29.505  1.00  1.07           C  
ATOM   2206  CD  LYS A 145     -71.904 118.721 -29.749  1.00  1.07           C  
ATOM   2207  CE  LYS A 145     -71.201 117.385 -29.995  1.00  1.07           C  
ATOM   2208  NZ  LYS A 145     -72.186 116.264 -30.259  1.00  1.07           N  
ATOM   2209  H   LYS A 145     -68.972 119.803 -25.980  1.00  1.07           H  
ATOM   2210  HA  LYS A 145     -68.604 121.145 -28.369  1.00  1.07           H  
ATOM   2211 1HB  LYS A 145     -69.624 118.928 -28.126  1.00  1.07           H  
ATOM   2212 2HB  LYS A 145     -71.057 119.622 -27.400  1.00  1.07           H  
ATOM   2213 1HG  LYS A 145     -71.458 120.841 -29.577  1.00  1.07           H  
ATOM   2214 2HG  LYS A 145     -70.142 119.895 -30.271  1.00  1.07           H  
ATOM   2215 1HD  LYS A 145     -72.547 118.617 -28.874  1.00  1.07           H  
ATOM   2216 2HD  LYS A 145     -72.536 118.940 -30.605  1.00  1.07           H  
ATOM   2217 1HE  LYS A 145     -70.541 117.478 -30.856  1.00  1.07           H  
ATOM   2218 2HE  LYS A 145     -70.606 117.132 -29.120  1.00  1.07           H  
ATOM   2219 1HZ  LYS A 145     -71.678 115.406 -30.409  1.00  1.07           H  
ATOM   2220 2HZ  LYS A 145     -72.796 116.155 -29.465  1.00  1.07           H  
ATOM   2221 3HZ  LYS A 145     -72.762 116.453 -31.097  1.00  1.07           H  
ATOM   2222  N   THR A 146     -71.277 122.408 -26.883  1.00  1.07           N  
ATOM   2223  CA  THR A 146     -72.240 123.508 -26.953  1.00  1.07           C  
ATOM   2224  C   THR A 146     -71.609 124.883 -26.800  1.00  1.07           C  
ATOM   2225  O   THR A 146     -71.958 125.824 -27.512  1.00  1.07           O  
ATOM   2226  CB  THR A 146     -73.331 123.352 -25.881  1.00  1.07           C  
ATOM   2227  OG1 THR A 146     -74.058 122.132 -26.100  1.00  1.07           O  
ATOM   2228  CG2 THR A 146     -74.290 124.531 -25.937  1.00  1.07           C  
ATOM   2229  H   THR A 146     -71.377 121.709 -26.162  1.00  1.07           H  
ATOM   2230  HA  THR A 146     -72.717 123.470 -27.932  1.00  1.07           H  
ATOM   2231  HB  THR A 146     -72.868 123.318 -24.896  1.00  1.07           H  
ATOM   2232  HG1 THR A 146     -74.806 122.094 -25.493  1.00  1.07           H  
ATOM   2233 1HG2 THR A 146     -75.056 124.414 -25.171  1.00  1.07           H  
ATOM   2234 2HG2 THR A 146     -73.740 125.456 -25.761  1.00  1.07           H  
ATOM   2235 3HG2 THR A 146     -74.762 124.571 -26.918  1.00  1.07           H  
ATOM   2236  N   SER A 147     -70.701 125.013 -25.845  1.00  1.04           N  
ATOM   2237  CA  SER A 147     -70.069 126.295 -25.608  1.00  1.04           C  
ATOM   2238  C   SER A 147     -68.956 126.574 -26.603  1.00  1.04           C  
ATOM   2239  O   SER A 147     -68.727 127.725 -26.978  1.00  1.04           O  
ATOM   2240  CB  SER A 147     -69.510 126.353 -24.205  1.00  1.04           C  
ATOM   2241  OG  SER A 147     -70.539 126.308 -23.250  1.00  1.04           O  
ATOM   2242  H   SER A 147     -70.442 124.210 -25.294  1.00  1.04           H  
ATOM   2243  HA  SER A 147     -70.823 127.075 -25.716  1.00  1.04           H  
ATOM   2244 1HB  SER A 147     -68.830 125.512 -24.055  1.00  1.04           H  
ATOM   2245 2HB  SER A 147     -68.932 127.267 -24.082  1.00  1.04           H  
ATOM   2246  HG  SER A 147     -71.080 127.087 -23.411  1.00  1.04           H  
ATOM   2247  N   SER A 148     -68.239 125.529 -27.018  1.00  0.98           N  
ATOM   2248  CA  SER A 148     -67.107 125.729 -27.895  1.00  0.98           C  
ATOM   2249  C   SER A 148     -67.482 126.101 -29.323  1.00  0.98           C  
ATOM   2250  O   SER A 148     -66.854 126.997 -29.894  1.00  0.98           O  
ATOM   2251  CB  SER A 148     -66.252 124.491 -27.909  1.00  0.98           C  
ATOM   2252  OG  SER A 148     -65.711 124.249 -26.649  1.00  0.98           O  
ATOM   2253  H   SER A 148     -68.438 124.580 -26.704  1.00  0.98           H  
ATOM   2254  HA  SER A 148     -66.513 126.543 -27.485  1.00  0.98           H  
ATOM   2255 1HB  SER A 148     -66.854 123.643 -28.210  1.00  0.98           H  
ATOM   2256 2HB  SER A 148     -65.455 124.610 -28.634  1.00  0.98           H  
ATOM   2257  HG  SER A 148     -66.447 123.825 -26.152  1.00  0.98           H  
ATOM   2258  N   TRP A 149     -68.501 125.462 -29.915  1.00  0.92           N  
ATOM   2259  CA  TRP A 149     -68.768 125.770 -31.317  1.00  0.92           C  
ATOM   2260  C   TRP A 149     -70.226 126.094 -31.670  1.00  0.92           C  
ATOM   2261  O   TRP A 149     -70.807 125.432 -32.530  1.00  0.92           O  
ATOM   2262  CB  TRP A 149     -68.291 124.592 -32.166  1.00  0.92           C  
ATOM   2263  CG  TRP A 149     -66.850 124.322 -31.955  1.00  0.92           C  
ATOM   2264  CD1 TRP A 149     -65.837 125.058 -32.428  1.00  0.92           C  
ATOM   2265  CD2 TRP A 149     -66.248 123.229 -31.238  1.00  0.92           C  
ATOM   2266  NE1 TRP A 149     -64.634 124.528 -32.036  1.00  0.92           N  
ATOM   2267  CE2 TRP A 149     -64.865 123.413 -31.310  1.00  0.92           C  
ATOM   2268  CE3 TRP A 149     -66.758 122.134 -30.548  1.00  0.92           C  
ATOM   2269  CZ2 TRP A 149     -63.986 122.551 -30.715  1.00  0.92           C  
ATOM   2270  CZ3 TRP A 149     -65.872 121.270 -29.952  1.00  0.92           C  
ATOM   2271  CH2 TRP A 149     -64.526 121.471 -30.038  1.00  0.92           C  
ATOM   2272  H   TRP A 149     -69.037 124.740 -29.423  1.00  0.92           H  
ATOM   2273  HA  TRP A 149     -68.157 126.620 -31.605  1.00  0.92           H  
ATOM   2274 1HB  TRP A 149     -68.862 123.693 -31.917  1.00  0.92           H  
ATOM   2275 2HB  TRP A 149     -68.448 124.809 -33.216  1.00  0.92           H  
ATOM   2276  HD1 TRP A 149     -65.968 125.958 -33.020  1.00  0.92           H  
ATOM   2277  HE1 TRP A 149     -63.724 124.904 -32.259  1.00  0.92           H  
ATOM   2278  HE3 TRP A 149     -67.836 121.973 -30.478  1.00  0.92           H  
ATOM   2279  HZ2 TRP A 149     -62.904 122.687 -30.768  1.00  0.92           H  
ATOM   2280  HZ3 TRP A 149     -66.267 120.426 -29.406  1.00  0.92           H  
ATOM   2281  HH2 TRP A 149     -63.859 120.757 -29.568  1.00  0.92           H  
ATOM   2282  N   PRO A 150     -70.807 127.189 -31.139  1.00  0.86           N  
ATOM   2283  CA  PRO A 150     -72.184 127.607 -31.351  1.00  0.86           C  
ATOM   2284  C   PRO A 150     -72.479 128.023 -32.789  1.00  0.86           C  
ATOM   2285  O   PRO A 150     -73.641 128.063 -33.208  1.00  0.86           O  
ATOM   2286  CB  PRO A 150     -72.316 128.804 -30.405  1.00  0.86           C  
ATOM   2287  CG  PRO A 150     -70.907 129.317 -30.230  1.00  0.86           C  
ATOM   2288  CD  PRO A 150     -70.047 128.087 -30.255  1.00  0.86           C  
ATOM   2289  HA  PRO A 150     -72.853 126.790 -31.040  1.00  0.86           H  
ATOM   2290 1HB  PRO A 150     -72.993 129.553 -30.842  1.00  0.86           H  
ATOM   2291 2HB  PRO A 150     -72.765 128.478 -29.452  1.00  0.86           H  
ATOM   2292 1HG  PRO A 150     -70.656 130.029 -31.031  1.00  0.86           H  
ATOM   2293 2HG  PRO A 150     -70.820 129.864 -29.279  1.00  0.86           H  
ATOM   2294 1HD  PRO A 150     -69.066 128.347 -30.653  1.00  0.86           H  
ATOM   2295 2HD  PRO A 150     -69.991 127.663 -29.244  1.00  0.86           H  
ATOM   2296  N   ASN A 151     -71.429 128.344 -33.543  1.00  0.82           N  
ATOM   2297  CA  ASN A 151     -71.585 128.796 -34.916  1.00  0.82           C  
ATOM   2298  C   ASN A 151     -71.306 127.719 -35.953  1.00  0.82           C  
ATOM   2299  O   ASN A 151     -71.289 128.011 -37.150  1.00  0.82           O  
ATOM   2300  CB  ASN A 151     -70.676 129.967 -35.170  1.00  0.82           C  
ATOM   2301  CG  ASN A 151     -71.060 131.173 -34.379  1.00  0.82           C  
ATOM   2302  OD1 ASN A 151     -72.246 131.483 -34.224  1.00  0.82           O  
ATOM   2303  ND2 ASN A 151     -70.074 131.870 -33.867  1.00  0.82           N  
ATOM   2304  H   ASN A 151     -70.499 128.282 -33.162  1.00  0.82           H  
ATOM   2305  HA  ASN A 151     -72.617 129.117 -35.056  1.00  0.82           H  
ATOM   2306 1HB  ASN A 151     -69.649 129.690 -34.931  1.00  0.82           H  
ATOM   2307 2HB  ASN A 151     -70.716 130.210 -36.222  1.00  0.82           H  
ATOM   2308 1HD2 ASN A 151     -70.268 132.691 -33.327  1.00  0.82           H  
ATOM   2309 2HD2 ASN A 151     -69.128 131.584 -34.019  1.00  0.82           H  
ATOM   2310  N   HIS A 152     -71.113 126.477 -35.516  1.00  0.81           N  
ATOM   2311  CA  HIS A 152     -70.827 125.406 -36.468  1.00  0.81           C  
ATOM   2312  C   HIS A 152     -71.726 124.230 -36.158  1.00  0.81           C  
ATOM   2313  O   HIS A 152     -72.227 124.099 -35.041  1.00  0.81           O  
ATOM   2314  CB  HIS A 152     -69.358 124.992 -36.390  1.00  0.81           C  
ATOM   2315  CG  HIS A 152     -68.416 126.126 -36.651  1.00  0.81           C  
ATOM   2316  ND1 HIS A 152     -68.140 127.097 -35.697  1.00  0.81           N  
ATOM   2317  CD2 HIS A 152     -67.694 126.463 -37.741  1.00  0.81           C  
ATOM   2318  CE1 HIS A 152     -67.298 127.976 -36.205  1.00  0.81           C  
ATOM   2319  NE2 HIS A 152     -67.007 127.611 -37.429  1.00  0.81           N  
ATOM   2320  H   HIS A 152     -71.137 126.261 -34.518  1.00  0.81           H  
ATOM   2321  HA  HIS A 152     -71.040 125.728 -37.488  1.00  0.81           H  
ATOM   2322 1HB  HIS A 152     -69.150 124.577 -35.413  1.00  0.81           H  
ATOM   2323 2HB  HIS A 152     -69.164 124.207 -37.126  1.00  0.81           H  
ATOM   2324  HD2 HIS A 152     -67.668 125.925 -38.681  1.00  0.81           H  
ATOM   2325  HE1 HIS A 152     -66.896 128.853 -35.698  1.00  0.81           H  
ATOM   2326  HE2 HIS A 152     -66.359 128.129 -38.040  1.00  0.81           H  
ATOM   2327  N   ASP A 153     -71.997 123.390 -37.138  1.00  0.84           N  
ATOM   2328  CA  ASP A 153     -72.822 122.237 -36.833  1.00  0.84           C  
ATOM   2329  C   ASP A 153     -71.931 121.071 -36.437  1.00  0.84           C  
ATOM   2330  O   ASP A 153     -71.096 120.608 -37.210  1.00  0.84           O  
ATOM   2331  CB  ASP A 153     -73.789 121.903 -37.953  1.00  0.84           C  
ATOM   2332  CG  ASP A 153     -74.812 120.800 -37.575  1.00  0.84           C  
ATOM   2333  OD1 ASP A 153     -74.476 119.768 -36.983  1.00  0.84           O  
ATOM   2334  OD2 ASP A 153     -75.982 121.017 -37.879  1.00  0.84           O  
ATOM   2335  H   ASP A 153     -71.582 123.508 -38.064  1.00  0.84           H  
ATOM   2336  HA  ASP A 153     -73.442 122.478 -35.971  1.00  0.84           H  
ATOM   2337 1HB  ASP A 153     -74.329 122.809 -38.243  1.00  0.84           H  
ATOM   2338 2HB  ASP A 153     -73.236 121.585 -38.818  1.00  0.84           H  
ATOM   2339  N   SER A 154     -72.042 120.664 -35.186  1.00  0.89           N  
ATOM   2340  CA  SER A 154     -71.186 119.633 -34.619  1.00  0.89           C  
ATOM   2341  C   SER A 154     -71.692 118.195 -34.807  1.00  0.89           C  
ATOM   2342  O   SER A 154     -71.046 117.252 -34.340  1.00  0.89           O  
ATOM   2343  CB  SER A 154     -71.032 119.899 -33.143  1.00  0.89           C  
ATOM   2344  OG  SER A 154     -70.374 121.117 -32.893  1.00  0.89           O  
ATOM   2345  H   SER A 154     -72.749 121.092 -34.604  1.00  0.89           H  
ATOM   2346  HA  SER A 154     -70.211 119.711 -35.093  1.00  0.89           H  
ATOM   2347 1HB  SER A 154     -72.020 119.928 -32.695  1.00  0.89           H  
ATOM   2348 2HB  SER A 154     -70.501 119.090 -32.687  1.00  0.89           H  
ATOM   2349  HG  SER A 154     -71.003 121.813 -33.115  1.00  0.89           H  
ATOM   2350  N   ASN A 155     -72.887 118.027 -35.402  1.00  0.96           N  
ATOM   2351  CA  ASN A 155     -73.487 116.696 -35.535  1.00  0.96           C  
ATOM   2352  C   ASN A 155     -73.646 116.194 -36.979  1.00  0.96           C  
ATOM   2353  O   ASN A 155     -73.516 114.996 -37.243  1.00  0.96           O  
ATOM   2354  CB  ASN A 155     -74.825 116.676 -34.821  1.00  0.96           C  
ATOM   2355  CG  ASN A 155     -74.682 116.919 -33.320  1.00  0.96           C  
ATOM   2356  OD1 ASN A 155     -73.739 116.410 -32.680  1.00  0.96           O  
ATOM   2357  ND2 ASN A 155     -75.604 117.670 -32.757  1.00  0.96           N  
ATOM   2358  H   ASN A 155     -73.375 118.831 -35.811  1.00  0.96           H  
ATOM   2359  HA  ASN A 155     -72.831 115.982 -35.036  1.00  0.96           H  
ATOM   2360 1HB  ASN A 155     -75.467 117.452 -35.247  1.00  0.96           H  
ATOM   2361 2HB  ASN A 155     -75.313 115.716 -34.984  1.00  0.96           H  
ATOM   2362 1HD2 ASN A 155     -75.576 117.859 -31.776  1.00  0.96           H  
ATOM   2363 2HD2 ASN A 155     -76.346 118.049 -33.314  1.00  0.96           H  
ATOM   2364  N   LYS A 156     -73.890 117.098 -37.928  1.00  1.04           N  
ATOM   2365  CA  LYS A 156     -74.154 116.708 -39.327  1.00  1.04           C  
ATOM   2366  C   LYS A 156     -73.034 115.942 -40.026  1.00  1.04           C  
ATOM   2367  O   LYS A 156     -73.271 115.291 -41.040  1.00  1.04           O  
ATOM   2368  CB  LYS A 156     -74.553 117.906 -40.174  1.00  1.04           C  
ATOM   2369  CG  LYS A 156     -75.957 118.389 -39.926  1.00  1.04           C  
ATOM   2370  CD  LYS A 156     -76.304 119.583 -40.805  1.00  1.04           C  
ATOM   2371  CE  LYS A 156     -77.741 120.024 -40.582  1.00  1.04           C  
ATOM   2372  NZ  LYS A 156     -77.947 120.477 -39.176  1.00  1.04           N  
ATOM   2373  H   LYS A 156     -73.979 118.085 -37.655  1.00  1.04           H  
ATOM   2374  HA  LYS A 156     -75.017 116.043 -39.311  1.00  1.04           H  
ATOM   2375 1HB  LYS A 156     -73.902 118.739 -39.938  1.00  1.04           H  
ATOM   2376 2HB  LYS A 156     -74.439 117.675 -41.231  1.00  1.04           H  
ATOM   2377 1HG  LYS A 156     -76.653 117.581 -40.142  1.00  1.04           H  
ATOM   2378 2HG  LYS A 156     -76.072 118.660 -38.879  1.00  1.04           H  
ATOM   2379 1HD  LYS A 156     -75.640 120.417 -40.555  1.00  1.04           H  
ATOM   2380 2HD  LYS A 156     -76.164 119.327 -41.852  1.00  1.04           H  
ATOM   2381 1HE  LYS A 156     -77.969 120.848 -41.256  1.00  1.04           H  
ATOM   2382 2HE  LYS A 156     -78.415 119.195 -40.794  1.00  1.04           H  
ATOM   2383 1HZ  LYS A 156     -78.889 120.776 -39.029  1.00  1.04           H  
ATOM   2384 2HZ  LYS A 156     -77.727 119.727 -38.536  1.00  1.04           H  
ATOM   2385 3HZ  LYS A 156     -77.303 121.250 -38.959  1.00  1.04           H  
ATOM   2386  N   GLY A 157     -71.813 116.030 -39.515  1.00  1.12           N  
ATOM   2387  CA  GLY A 157     -70.688 115.329 -40.120  1.00  1.12           C  
ATOM   2388  C   GLY A 157     -70.659 113.824 -39.776  1.00  1.12           C  
ATOM   2389  O   GLY A 157     -69.822 113.085 -40.300  1.00  1.12           O  
ATOM   2390  H   GLY A 157     -71.676 116.582 -38.681  1.00  1.12           H  
ATOM   2391 1HA  GLY A 157     -70.736 115.450 -41.201  1.00  1.12           H  
ATOM   2392 2HA  GLY A 157     -69.763 115.795 -39.798  1.00  1.12           H  
ATOM   2393  N   VAL A 158     -71.575 113.353 -38.916  1.00  1.18           N  
ATOM   2394  CA  VAL A 158     -71.598 111.931 -38.569  1.00  1.18           C  
ATOM   2395  C   VAL A 158     -72.054 111.062 -39.740  1.00  1.18           C  
ATOM   2396  O   VAL A 158     -73.107 111.301 -40.347  1.00  1.18           O  
ATOM   2397  CB  VAL A 158     -72.509 111.665 -37.363  1.00  1.18           C  
ATOM   2398  CG1 VAL A 158     -72.614 110.184 -37.132  1.00  1.18           C  
ATOM   2399  CG2 VAL A 158     -71.925 112.333 -36.126  1.00  1.18           C  
ATOM   2400  H   VAL A 158     -72.257 113.985 -38.492  1.00  1.18           H  
ATOM   2401  HA  VAL A 158     -70.586 111.635 -38.296  1.00  1.18           H  
ATOM   2402  HB  VAL A 158     -73.506 112.060 -37.563  1.00  1.18           H  
ATOM   2403 1HG1 VAL A 158     -73.258 110.009 -36.282  1.00  1.18           H  
ATOM   2404 2HG1 VAL A 158     -73.029 109.701 -37.999  1.00  1.18           H  
ATOM   2405 3HG1 VAL A 158     -71.635 109.780 -36.944  1.00  1.18           H  
ATOM   2406 1HG2 VAL A 158     -72.574 112.144 -35.271  1.00  1.18           H  
ATOM   2407 2HG2 VAL A 158     -70.942 111.935 -35.929  1.00  1.18           H  
ATOM   2408 3HG2 VAL A 158     -71.851 113.406 -36.290  1.00  1.18           H  
ATOM   2409  N   THR A 159     -71.261 110.032 -40.018  1.00  1.20           N  
ATOM   2410  CA  THR A 159     -71.484 109.118 -41.126  1.00  1.20           C  
ATOM   2411  C   THR A 159     -72.297 107.873 -40.826  1.00  1.20           C  
ATOM   2412  O   THR A 159     -72.131 107.220 -39.794  1.00  1.20           O  
ATOM   2413  CB  THR A 159     -70.157 108.593 -41.620  1.00  1.20           C  
ATOM   2414  OG1 THR A 159     -70.369 107.758 -42.778  1.00  1.20           O  
ATOM   2415  CG2 THR A 159     -69.563 107.763 -40.476  1.00  1.20           C  
ATOM   2416  H   THR A 159     -70.434 109.914 -39.452  1.00  1.20           H  
ATOM   2417  HA  THR A 159     -71.982 109.673 -41.923  1.00  1.20           H  
ATOM   2418  HB  THR A 159     -69.512 109.417 -41.891  1.00  1.20           H  
ATOM   2419  HG1 THR A 159     -69.781 108.073 -43.513  1.00  1.20           H  
ATOM   2420 1HG2 THR A 159     -68.649 107.340 -40.764  1.00  1.20           H  
ATOM   2421 2HG2 THR A 159     -69.413 108.397 -39.601  1.00  1.20           H  
ATOM   2422 3HG2 THR A 159     -70.242 106.968 -40.224  1.00  1.20           H  
ATOM   2423  N   ALA A 160     -73.056 107.451 -41.836  1.00  1.21           N  
ATOM   2424  CA  ALA A 160     -73.825 106.208 -41.829  1.00  1.21           C  
ATOM   2425  C   ALA A 160     -72.926 104.983 -41.681  1.00  1.21           C  
ATOM   2426  O   ALA A 160     -73.385 103.915 -41.285  1.00  1.21           O  
ATOM   2427  CB  ALA A 160     -74.622 106.078 -43.111  1.00  1.21           C  
ATOM   2428  H   ALA A 160     -73.106 108.041 -42.656  1.00  1.21           H  
ATOM   2429  HA  ALA A 160     -74.505 106.238 -40.980  1.00  1.21           H  
ATOM   2430 1HB  ALA A 160     -75.209 105.159 -43.083  1.00  1.21           H  
ATOM   2431 2HB  ALA A 160     -75.289 106.932 -43.214  1.00  1.21           H  
ATOM   2432 3HB  ALA A 160     -73.937 106.043 -43.959  1.00  1.21           H  
ATOM   2433  N   ALA A 161     -71.653 105.140 -42.039  1.00  1.23           N  
ATOM   2434  CA  ALA A 161     -70.647 104.089 -42.000  1.00  1.23           C  
ATOM   2435  C   ALA A 161     -70.400 103.520 -40.614  1.00  1.23           C  
ATOM   2436  O   ALA A 161     -69.918 102.388 -40.498  1.00  1.23           O  
ATOM   2437  CB  ALA A 161     -69.321 104.619 -42.512  1.00  1.23           C  
ATOM   2438  H   ALA A 161     -71.340 106.059 -42.350  1.00  1.23           H  
ATOM   2439  HA  ALA A 161     -70.991 103.281 -42.646  1.00  1.23           H  
ATOM   2440 1HB  ALA A 161     -68.591 103.824 -42.515  1.00  1.23           H  
ATOM   2441 2HB  ALA A 161     -69.450 104.998 -43.522  1.00  1.23           H  
ATOM   2442 3HB  ALA A 161     -68.973 105.403 -41.879  1.00  1.23           H  
ATOM   2443  N   CYS A 162     -70.664 104.299 -39.560  1.00  1.27           N  
ATOM   2444  CA  CYS A 162     -70.280 103.854 -38.228  1.00  1.27           C  
ATOM   2445  C   CYS A 162     -71.371 103.809 -37.151  1.00  1.27           C  
ATOM   2446  O   CYS A 162     -71.311 104.556 -36.184  1.00  1.27           O  
ATOM   2447  CB  CYS A 162     -69.134 104.760 -37.759  1.00  1.27           C  
ATOM   2448  SG  CYS A 162     -67.681 104.685 -38.877  1.00  1.27           S  
ATOM   2449  H   CYS A 162     -71.112 105.211 -39.684  1.00  1.27           H  
ATOM   2450  HA  CYS A 162     -69.886 102.848 -38.315  1.00  1.27           H  
ATOM   2451 1HB  CYS A 162     -69.478 105.796 -37.711  1.00  1.27           H  
ATOM   2452 2HB  CYS A 162     -68.817 104.470 -36.756  1.00  1.27           H  
ATOM   2453  N   PRO A 163     -72.416 102.988 -37.287  1.00  1.34           N  
ATOM   2454  CA  PRO A 163     -73.451 102.840 -36.292  1.00  1.34           C  
ATOM   2455  C   PRO A 163     -72.962 102.104 -35.082  1.00  1.34           C  
ATOM   2456  O   PRO A 163     -72.174 101.162 -35.186  1.00  1.34           O  
ATOM   2457  CB  PRO A 163     -74.516 102.047 -37.047  1.00  1.34           C  
ATOM   2458  CG  PRO A 163     -73.738 101.261 -38.085  1.00  1.34           C  
ATOM   2459  CD  PRO A 163     -72.587 102.152 -38.471  1.00  1.34           C  
ATOM   2460  HA  PRO A 163     -73.812 103.797 -35.957  1.00  1.34           H  
ATOM   2461 1HB  PRO A 163     -75.055 101.398 -36.363  1.00  1.34           H  
ATOM   2462 2HB  PRO A 163     -75.253 102.735 -37.488  1.00  1.34           H  
ATOM   2463 1HG  PRO A 163     -73.407 100.300 -37.672  1.00  1.34           H  
ATOM   2464 2HG  PRO A 163     -74.387 101.031 -38.944  1.00  1.34           H  
ATOM   2465 1HD  PRO A 163     -71.701 101.545 -38.671  1.00  1.34           H  
ATOM   2466 2HD  PRO A 163     -72.875 102.750 -39.316  1.00  1.34           H  
ATOM   2467  N   HIS A 164     -73.524 102.451 -33.937  1.00  1.43           N  
ATOM   2468  CA  HIS A 164     -73.263 101.682 -32.729  1.00  1.43           C  
ATOM   2469  C   HIS A 164     -74.431 100.730 -32.581  1.00  1.43           C  
ATOM   2470  O   HIS A 164     -75.241 100.849 -31.668  1.00  1.43           O  
ATOM   2471  CB  HIS A 164     -73.141 102.598 -31.518  1.00  1.43           C  
ATOM   2472  CG  HIS A 164     -72.650 101.901 -30.299  1.00  1.43           C  
ATOM   2473  ND1 HIS A 164     -72.831 102.401 -29.029  1.00  1.43           N  
ATOM   2474  CD2 HIS A 164     -71.984 100.735 -30.156  1.00  1.43           C  
ATOM   2475  CE1 HIS A 164     -72.287 101.567 -28.153  1.00  1.43           C  
ATOM   2476  NE2 HIS A 164     -71.773 100.549 -28.815  1.00  1.43           N  
ATOM   2477  H   HIS A 164     -74.158 103.258 -33.918  1.00  1.43           H  
ATOM   2478  HA  HIS A 164     -72.347 101.100 -32.827  1.00  1.43           H  
ATOM   2479 1HB  HIS A 164     -72.463 103.422 -31.749  1.00  1.43           H  
ATOM   2480 2HB  HIS A 164     -74.118 103.029 -31.298  1.00  1.43           H  
ATOM   2481  HD2 HIS A 164     -71.672 100.066 -30.959  1.00  1.43           H  
ATOM   2482  HE1 HIS A 164     -72.266 101.699 -27.069  1.00  1.43           H  
ATOM   2483  HE2 HIS A 164     -71.297  99.749 -28.411  1.00  1.43           H  
ATOM   2484  N   ALA A 165     -74.535  99.816 -33.549  1.00  1.52           N  
ATOM   2485  CA  ALA A 165     -75.681  98.914 -33.736  1.00  1.52           C  
ATOM   2486  C   ALA A 165     -76.987  99.713 -33.977  1.00  1.52           C  
ATOM   2487  O   ALA A 165     -78.089  99.174 -33.870  1.00  1.52           O  
ATOM   2488  CB  ALA A 165     -75.840  97.997 -32.530  1.00  1.52           C  
ATOM   2489  H   ALA A 165     -73.774  99.777 -34.224  1.00  1.52           H  
ATOM   2490  HA  ALA A 165     -75.490  98.307 -34.621  1.00  1.52           H  
ATOM   2491 1HB  ALA A 165     -76.673  97.319 -32.705  1.00  1.52           H  
ATOM   2492 2HB  ALA A 165     -74.926  97.421 -32.390  1.00  1.52           H  
ATOM   2493 3HB  ALA A 165     -76.040  98.573 -31.633  1.00  1.52           H  
ATOM   2494  N   GLY A 166     -76.819 100.979 -34.371  1.00  1.57           N  
ATOM   2495  CA  GLY A 166     -77.863 101.953 -34.667  1.00  1.57           C  
ATOM   2496  C   GLY A 166     -78.079 102.820 -33.420  1.00  1.57           C  
ATOM   2497  O   GLY A 166     -78.295 102.272 -32.342  1.00  1.57           O  
ATOM   2498  H   GLY A 166     -75.869 101.302 -34.435  1.00  1.57           H  
ATOM   2499 1HA  GLY A 166     -77.557 102.553 -35.518  1.00  1.57           H  
ATOM   2500 2HA  GLY A 166     -78.786 101.441 -34.933  1.00  1.57           H  
ATOM   2501  N   ALA A 167     -78.087 104.163 -33.515  1.00  1.56           N  
ATOM   2502  CA  ALA A 167     -77.919 105.040 -34.684  1.00  1.56           C  
ATOM   2503  C   ALA A 167     -76.460 105.266 -35.069  1.00  1.56           C  
ATOM   2504  O   ALA A 167     -75.538 104.817 -34.376  1.00  1.56           O  
ATOM   2505  CB  ALA A 167     -78.544 106.392 -34.397  1.00  1.56           C  
ATOM   2506  H   ALA A 167     -78.252 104.645 -32.644  1.00  1.56           H  
ATOM   2507  HA  ALA A 167     -78.437 104.591 -35.530  1.00  1.56           H  
ATOM   2508 1HB  ALA A 167     -78.451 107.039 -35.269  1.00  1.56           H  
ATOM   2509 2HB  ALA A 167     -79.597 106.265 -34.153  1.00  1.56           H  
ATOM   2510 3HB  ALA A 167     -78.030 106.853 -33.555  1.00  1.56           H  
ATOM   2511  N   LYS A 168     -76.270 105.955 -36.198  1.00  1.46           N  
ATOM   2512  CA  LYS A 168     -74.942 106.338 -36.677  1.00  1.46           C  
ATOM   2513  C   LYS A 168     -74.215 107.186 -35.636  1.00  1.46           C  
ATOM   2514  O   LYS A 168     -74.825 108.077 -35.041  1.00  1.46           O  
ATOM   2515  CB  LYS A 168     -75.053 107.107 -37.987  1.00  1.46           C  
ATOM   2516  CG  LYS A 168     -75.762 108.447 -37.908  1.00  1.46           C  
ATOM   2517  CD  LYS A 168     -75.756 109.131 -39.283  1.00  1.46           C  
ATOM   2518  CE  LYS A 168     -76.404 110.505 -39.241  1.00  1.46           C  
ATOM   2519  NZ  LYS A 168     -76.349 111.179 -40.570  1.00  1.46           N  
ATOM   2520  H   LYS A 168     -77.073 106.256 -36.732  1.00  1.46           H  
ATOM   2521  HA  LYS A 168     -74.360 105.470 -36.895  1.00  1.46           H  
ATOM   2522 1HB  LYS A 168     -74.059 107.301 -38.355  1.00  1.46           H  
ATOM   2523 2HB  LYS A 168     -75.558 106.496 -38.730  1.00  1.46           H  
ATOM   2524 1HG  LYS A 168     -76.792 108.290 -37.597  1.00  1.46           H  
ATOM   2525 2HG  LYS A 168     -75.281 109.083 -37.180  1.00  1.46           H  
ATOM   2526 1HD  LYS A 168     -74.730 109.243 -39.630  1.00  1.46           H  
ATOM   2527 2HD  LYS A 168     -76.289 108.510 -40.002  1.00  1.46           H  
ATOM   2528 1HE  LYS A 168     -77.444 110.401 -38.940  1.00  1.46           H  
ATOM   2529 2HE  LYS A 168     -75.880 111.126 -38.512  1.00  1.46           H  
ATOM   2530 1HZ  LYS A 168     -76.780 112.089 -40.511  1.00  1.46           H  
ATOM   2531 2HZ  LYS A 168     -75.358 111.289 -40.839  1.00  1.46           H  
ATOM   2532 3HZ  LYS A 168     -76.831 110.624 -41.260  1.00  1.46           H  
ATOM   2533  N   SER A 169     -72.908 106.957 -35.450  1.00  1.33           N  
ATOM   2534  CA  SER A 169     -72.123 107.767 -34.517  1.00  1.33           C  
ATOM   2535  C   SER A 169     -70.675 107.862 -34.939  1.00  1.33           C  
ATOM   2536  O   SER A 169     -70.051 106.868 -35.292  1.00  1.33           O  
ATOM   2537  CB  SER A 169     -72.134 107.165 -33.130  1.00  1.33           C  
ATOM   2538  OG  SER A 169     -71.362 107.948 -32.233  1.00  1.33           O  
ATOM   2539  H   SER A 169     -72.438 106.186 -35.923  1.00  1.33           H  
ATOM   2540  HA  SER A 169     -72.544 108.768 -34.476  1.00  1.33           H  
ATOM   2541 1HB  SER A 169     -73.161 107.095 -32.772  1.00  1.33           H  
ATOM   2542 2HB  SER A 169     -71.731 106.152 -33.174  1.00  1.33           H  
ATOM   2543  HG  SER A 169     -70.449 108.046 -32.629  1.00  1.33           H  
ATOM   2544  N   PHE A 170     -70.104 109.044 -34.847  1.00  1.18           N  
ATOM   2545  CA  PHE A 170     -68.697 109.126 -35.144  1.00  1.18           C  
ATOM   2546  C   PHE A 170     -68.033 108.690 -33.856  1.00  1.18           C  
ATOM   2547  O   PHE A 170     -68.726 108.408 -32.870  1.00  1.18           O  
ATOM   2548  CB  PHE A 170     -68.246 110.519 -35.614  1.00  1.18           C  
ATOM   2549  CG  PHE A 170     -66.810 110.522 -36.111  1.00  1.18           C  
ATOM   2550  CD1 PHE A 170     -66.500 109.943 -37.350  1.00  1.18           C  
ATOM   2551  CD2 PHE A 170     -65.761 111.066 -35.359  1.00  1.18           C  
ATOM   2552  CE1 PHE A 170     -65.191 109.899 -37.796  1.00  1.18           C  
ATOM   2553  CE2 PHE A 170     -64.463 111.001 -35.829  1.00  1.18           C  
ATOM   2554  CZ  PHE A 170     -64.181 110.415 -37.031  1.00  1.18           C  
ATOM   2555  H   PHE A 170     -70.628 109.858 -34.559  1.00  1.18           H  
ATOM   2556  HA  PHE A 170     -68.441 108.408 -35.925  1.00  1.18           H  
ATOM   2557 1HB  PHE A 170     -68.883 110.863 -36.423  1.00  1.18           H  
ATOM   2558 2HB  PHE A 170     -68.328 111.231 -34.789  1.00  1.18           H  
ATOM   2559  HD1 PHE A 170     -67.300 109.517 -37.959  1.00  1.18           H  
ATOM   2560  HD2 PHE A 170     -65.977 111.526 -34.380  1.00  1.18           H  
ATOM   2561  HE1 PHE A 170     -64.960 109.453 -38.743  1.00  1.18           H  
ATOM   2562  HE2 PHE A 170     -63.674 111.399 -35.256  1.00  1.18           H  
ATOM   2563  HZ  PHE A 170     -63.162 110.358 -37.377  1.00  1.18           H  
ATOM   2564  N   TYR A 171     -66.724 108.581 -33.878  1.00  1.05           N  
ATOM   2565  CA  TYR A 171     -65.942 108.159 -32.744  1.00  1.05           C  
ATOM   2566  C   TYR A 171     -66.135 109.121 -31.597  1.00  1.05           C  
ATOM   2567  O   TYR A 171     -66.222 110.339 -31.786  1.00  1.05           O  
ATOM   2568  CB  TYR A 171     -64.475 108.232 -33.108  1.00  1.05           C  
ATOM   2569  CG  TYR A 171     -64.044 107.359 -34.192  1.00  1.05           C  
ATOM   2570  CD1 TYR A 171     -64.668 107.473 -35.377  1.00  1.05           C  
ATOM   2571  CD2 TYR A 171     -62.987 106.527 -34.056  1.00  1.05           C  
ATOM   2572  CE1 TYR A 171     -64.258 106.789 -36.433  1.00  1.05           C  
ATOM   2573  CE2 TYR A 171     -62.553 105.814 -35.136  1.00  1.05           C  
ATOM   2574  CZ  TYR A 171     -63.194 105.974 -36.323  1.00  1.05           C  
ATOM   2575  OH  TYR A 171     -62.781 105.357 -37.409  1.00  1.05           O  
ATOM   2576  H   TYR A 171     -66.236 108.811 -34.728  1.00  1.05           H  
ATOM   2577  HA  TYR A 171     -66.240 107.172 -32.423  1.00  1.05           H  
ATOM   2578 1HB  TYR A 171     -64.220 109.255 -33.368  1.00  1.05           H  
ATOM   2579 2HB  TYR A 171     -63.892 107.985 -32.230  1.00  1.05           H  
ATOM   2580  HD1 TYR A 171     -65.500 108.136 -35.474  1.00  1.05           H  
ATOM   2581  HD2 TYR A 171     -62.492 106.444 -33.105  1.00  1.05           H  
ATOM   2582  HE1 TYR A 171     -64.767 106.908 -37.368  1.00  1.05           H  
ATOM   2583  HE2 TYR A 171     -61.696 105.145 -35.052  1.00  1.05           H  
ATOM   2584  HH  TYR A 171     -63.141 105.818 -38.179  1.00  1.05           H  
ATOM   2585  N   LYS A 172     -66.192 108.575 -30.403  1.00  0.95           N  
ATOM   2586  CA  LYS A 172     -66.276 109.419 -29.248  1.00  0.95           C  
ATOM   2587  C   LYS A 172     -64.961 110.142 -29.203  1.00  0.95           C  
ATOM   2588  O   LYS A 172     -64.047 109.769 -29.910  1.00  0.95           O  
ATOM   2589  CB  LYS A 172     -66.580 108.629 -27.981  1.00  0.95           C  
ATOM   2590  CG  LYS A 172     -67.977 108.039 -27.983  1.00  0.95           C  
ATOM   2591  CD  LYS A 172     -68.309 107.330 -26.684  1.00  0.95           C  
ATOM   2592  CE  LYS A 172     -69.755 106.872 -26.694  1.00  0.95           C  
ATOM   2593  NZ  LYS A 172     -70.133 106.176 -25.451  1.00  0.95           N  
ATOM   2594  H   LYS A 172     -66.109 107.567 -30.302  1.00  0.95           H  
ATOM   2595  HA  LYS A 172     -67.067 110.155 -29.396  1.00  0.95           H  
ATOM   2596 1HB  LYS A 172     -65.865 107.810 -27.886  1.00  0.95           H  
ATOM   2597 2HB  LYS A 172     -66.469 109.270 -27.106  1.00  0.95           H  
ATOM   2598 1HG  LYS A 172     -68.705 108.831 -28.154  1.00  0.95           H  
ATOM   2599 2HG  LYS A 172     -68.054 107.319 -28.803  1.00  0.95           H  
ATOM   2600 1HD  LYS A 172     -67.666 106.458 -26.570  1.00  0.95           H  
ATOM   2601 2HD  LYS A 172     -68.146 107.997 -25.838  1.00  0.95           H  
ATOM   2602 1HE  LYS A 172     -70.396 107.742 -26.817  1.00  0.95           H  
ATOM   2603 2HE  LYS A 172     -69.912 106.192 -27.533  1.00  0.95           H  
ATOM   2604 1HZ  LYS A 172     -71.094 105.882 -25.511  1.00  0.95           H  
ATOM   2605 2HZ  LYS A 172     -69.552 105.333 -25.349  1.00  0.95           H  
ATOM   2606 3HZ  LYS A 172     -70.009 106.772 -24.657  1.00  0.95           H  
ATOM   2607  N   ASN A 173     -64.885 111.208 -28.449  1.00  0.88           N  
ATOM   2608  CA  ASN A 173     -63.676 112.023 -28.314  1.00  0.88           C  
ATOM   2609  C   ASN A 173     -63.323 112.874 -29.546  1.00  0.88           C  
ATOM   2610  O   ASN A 173     -62.437 113.722 -29.421  1.00  0.88           O  
ATOM   2611  CB  ASN A 173     -62.459 111.143 -28.010  1.00  0.88           C  
ATOM   2612  CG  ASN A 173     -62.734 110.125 -26.926  1.00  0.88           C  
ATOM   2613  OD1 ASN A 173     -63.620 110.330 -26.087  1.00  0.88           O  
ATOM   2614  ND2 ASN A 173     -62.001 109.035 -26.922  1.00  0.88           N  
ATOM   2615  H   ASN A 173     -65.701 111.471 -27.917  1.00  0.88           H  
ATOM   2616  HA  ASN A 173     -63.817 112.707 -27.494  1.00  0.88           H  
ATOM   2617 1HB  ASN A 173     -62.084 110.640 -28.906  1.00  0.88           H  
ATOM   2618 2HB  ASN A 173     -61.647 111.785 -27.662  1.00  0.88           H  
ATOM   2619 1HD2 ASN A 173     -62.171 108.327 -26.241  1.00  0.88           H  
ATOM   2620 2HD2 ASN A 173     -61.237 108.895 -27.598  1.00  0.88           H  
ATOM   2621  N   LEU A 174     -64.106 112.785 -30.648  1.00  0.83           N  
ATOM   2622  CA  LEU A 174     -63.959 113.652 -31.834  1.00  0.83           C  
ATOM   2623  C   LEU A 174     -65.283 114.218 -32.353  1.00  0.83           C  
ATOM   2624  O   LEU A 174     -66.295 113.524 -32.458  1.00  0.83           O  
ATOM   2625  CB  LEU A 174     -63.268 112.927 -33.007  1.00  0.83           C  
ATOM   2626  CG  LEU A 174     -61.743 112.685 -32.925  1.00  0.83           C  
ATOM   2627  CD1 LEU A 174     -61.295 111.751 -34.060  1.00  0.83           C  
ATOM   2628  CD2 LEU A 174     -61.052 114.037 -33.067  1.00  0.83           C  
ATOM   2629  H   LEU A 174     -64.810 112.043 -30.708  1.00  0.83           H  
ATOM   2630  HA  LEU A 174     -63.332 114.492 -31.551  1.00  0.83           H  
ATOM   2631 1HB  LEU A 174     -63.728 111.938 -33.060  1.00  0.83           H  
ATOM   2632 2HB  LEU A 174     -63.492 113.458 -33.921  1.00  0.83           H  
ATOM   2633  HG  LEU A 174     -61.487 112.233 -31.967  1.00  0.83           H  
ATOM   2634 1HD1 LEU A 174     -60.231 111.608 -34.029  1.00  0.83           H  
ATOM   2635 2HD1 LEU A 174     -61.794 110.784 -33.958  1.00  0.83           H  
ATOM   2636 3HD1 LEU A 174     -61.554 112.200 -35.007  1.00  0.83           H  
ATOM   2637 1HD2 LEU A 174     -60.001 113.944 -33.008  1.00  0.83           H  
ATOM   2638 2HD2 LEU A 174     -61.297 114.487 -34.007  1.00  0.83           H  
ATOM   2639 3HD2 LEU A 174     -61.385 114.660 -32.286  1.00  0.83           H  
ATOM   2640  N   ILE A 175     -65.245 115.493 -32.718  1.00  0.81           N  
ATOM   2641  CA  ILE A 175     -66.382 116.213 -33.270  1.00  0.81           C  
ATOM   2642  C   ILE A 175     -66.153 116.777 -34.656  1.00  0.81           C  
ATOM   2643  O   ILE A 175     -65.171 117.468 -34.918  1.00  0.81           O  
ATOM   2644  CB  ILE A 175     -66.796 117.351 -32.328  1.00  0.81           C  
ATOM   2645  CG1 ILE A 175     -67.271 116.788 -31.020  1.00  0.81           C  
ATOM   2646  CG2 ILE A 175     -67.825 118.242 -32.972  1.00  0.81           C  
ATOM   2647  CD1 ILE A 175     -67.460 117.819 -29.987  1.00  0.81           C  
ATOM   2648  H   ILE A 175     -64.375 115.999 -32.588  1.00  0.81           H  
ATOM   2649  HA  ILE A 175     -67.220 115.521 -33.335  1.00  0.81           H  
ATOM   2650  HB  ILE A 175     -65.937 117.942 -32.101  1.00  0.81           H  
ATOM   2651 1HG1 ILE A 175     -68.220 116.286 -31.193  1.00  0.81           H  
ATOM   2652 2HG1 ILE A 175     -66.558 116.063 -30.646  1.00  0.81           H  
ATOM   2653 1HG2 ILE A 175     -68.084 119.053 -32.294  1.00  0.81           H  
ATOM   2654 2HG2 ILE A 175     -67.423 118.659 -33.888  1.00  0.81           H  
ATOM   2655 3HG2 ILE A 175     -68.713 117.657 -33.203  1.00  0.81           H  
ATOM   2656 1HD1 ILE A 175     -67.824 117.348 -29.092  1.00  0.81           H  
ATOM   2657 2HD1 ILE A 175     -66.507 118.297 -29.795  1.00  0.81           H  
ATOM   2658 3HD1 ILE A 175     -68.177 118.554 -30.330  1.00  0.81           H  
ATOM   2659  N   TRP A 176     -67.067 116.487 -35.560  1.00  0.79           N  
ATOM   2660  CA  TRP A 176     -66.951 117.033 -36.897  1.00  0.79           C  
ATOM   2661  C   TRP A 176     -67.564 118.393 -36.965  1.00  0.79           C  
ATOM   2662  O   TRP A 176     -68.739 118.543 -36.660  1.00  0.79           O  
ATOM   2663  CB  TRP A 176     -67.656 116.141 -37.896  1.00  0.79           C  
ATOM   2664  CG  TRP A 176     -66.930 114.965 -38.158  1.00  0.79           C  
ATOM   2665  CD1 TRP A 176     -66.562 114.032 -37.292  1.00  0.79           C  
ATOM   2666  CD2 TRP A 176     -66.436 114.554 -39.419  1.00  0.79           C  
ATOM   2667  NE1 TRP A 176     -65.859 113.087 -37.918  1.00  0.79           N  
ATOM   2668  CE2 TRP A 176     -65.766 113.374 -39.212  1.00  0.79           C  
ATOM   2669  CE3 TRP A 176     -66.505 115.091 -40.689  1.00  0.79           C  
ATOM   2670  CZ2 TRP A 176     -65.143 112.693 -40.227  1.00  0.79           C  
ATOM   2671  CZ3 TRP A 176     -65.898 114.419 -41.705  1.00  0.79           C  
ATOM   2672  CH2 TRP A 176     -65.220 113.243 -41.483  1.00  0.79           C  
ATOM   2673  H   TRP A 176     -67.855 115.903 -35.311  1.00  0.79           H  
ATOM   2674  HA  TRP A 176     -65.898 117.113 -37.162  1.00  0.79           H  
ATOM   2675 1HB  TRP A 176     -68.644 115.869 -37.516  1.00  0.79           H  
ATOM   2676 2HB  TRP A 176     -67.788 116.684 -38.831  1.00  0.79           H  
ATOM   2677  HD1 TRP A 176     -66.782 114.037 -36.229  1.00  0.79           H  
ATOM   2678  HE1 TRP A 176     -65.464 112.281 -37.480  1.00  0.79           H  
ATOM   2679  HE3 TRP A 176     -67.035 116.026 -40.876  1.00  0.79           H  
ATOM   2680  HZ2 TRP A 176     -64.610 111.758 -40.061  1.00  0.79           H  
ATOM   2681  HZ3 TRP A 176     -65.974 114.851 -42.689  1.00  0.79           H  
ATOM   2682  HH2 TRP A 176     -64.743 112.739 -42.312  1.00  0.79           H  
ATOM   2683  N   LEU A 177     -66.795 119.381 -37.378  1.00  0.79           N  
ATOM   2684  CA  LEU A 177     -67.352 120.713 -37.474  1.00  0.79           C  
ATOM   2685  C   LEU A 177     -67.620 121.061 -38.920  1.00  0.79           C  
ATOM   2686  O   LEU A 177     -66.682 121.174 -39.708  1.00  0.79           O  
ATOM   2687  CB  LEU A 177     -66.390 121.700 -36.824  1.00  0.79           C  
ATOM   2688  CG  LEU A 177     -66.124 121.420 -35.346  1.00  0.79           C  
ATOM   2689  CD1 LEU A 177     -65.129 122.358 -34.849  1.00  0.79           C  
ATOM   2690  CD2 LEU A 177     -67.406 121.567 -34.560  1.00  0.79           C  
ATOM   2691  H   LEU A 177     -65.806 119.241 -37.605  1.00  0.79           H  
ATOM   2692  HA  LEU A 177     -68.300 120.743 -36.937  1.00  0.79           H  
ATOM   2693 1HB  LEU A 177     -65.432 121.649 -37.345  1.00  0.79           H  
ATOM   2694 2HB  LEU A 177     -66.790 122.711 -36.920  1.00  0.79           H  
ATOM   2695  HG  LEU A 177     -65.735 120.407 -35.230  1.00  0.79           H  
ATOM   2696 1HD1 LEU A 177     -64.940 122.153 -33.816  1.00  0.79           H  
ATOM   2697 2HD1 LEU A 177     -64.218 122.232 -35.421  1.00  0.79           H  
ATOM   2698 3HD1 LEU A 177     -65.500 123.371 -34.958  1.00  0.79           H  
ATOM   2699 1HD2 LEU A 177     -67.216 121.363 -33.508  1.00  0.79           H  
ATOM   2700 2HD2 LEU A 177     -67.792 122.579 -34.667  1.00  0.79           H  
ATOM   2701 3HD2 LEU A 177     -68.142 120.862 -34.936  1.00  0.79           H  
ATOM   2702  N   VAL A 178     -68.896 121.215 -39.270  1.00  0.79           N  
ATOM   2703  CA  VAL A 178     -69.290 121.512 -40.646  1.00  0.79           C  
ATOM   2704  C   VAL A 178     -70.042 122.836 -40.615  1.00  0.79           C  
ATOM   2705  O   VAL A 178     -70.283 123.381 -39.532  1.00  0.79           O  
ATOM   2706  CB  VAL A 178     -70.136 120.375 -41.275  1.00  0.79           C  
ATOM   2707  CG1 VAL A 178     -69.327 119.053 -41.274  1.00  0.79           C  
ATOM   2708  CG2 VAL A 178     -71.420 120.212 -40.567  1.00  0.79           C  
ATOM   2709  H   VAL A 178     -69.628 121.089 -38.565  1.00  0.79           H  
ATOM   2710  HA  VAL A 178     -68.404 121.636 -41.261  1.00  0.79           H  
ATOM   2711  HB  VAL A 178     -70.337 120.629 -42.321  1.00  0.79           H  
ATOM   2712 1HG1 VAL A 178     -69.914 118.268 -41.740  1.00  0.79           H  
ATOM   2713 2HG1 VAL A 178     -68.404 119.188 -41.827  1.00  0.79           H  
ATOM   2714 3HG1 VAL A 178     -69.098 118.766 -40.247  1.00  0.79           H  
ATOM   2715 1HG2 VAL A 178     -71.989 119.427 -41.052  1.00  0.79           H  
ATOM   2716 2HG2 VAL A 178     -71.240 119.946 -39.535  1.00  0.79           H  
ATOM   2717 3HG2 VAL A 178     -71.971 121.151 -40.621  1.00  0.79           H  
ATOM   2718  N   LYS A 179     -70.345 123.397 -41.776  1.00  0.80           N  
ATOM   2719  CA  LYS A 179     -70.976 124.709 -41.811  1.00  0.80           C  
ATOM   2720  C   LYS A 179     -72.354 124.770 -41.179  1.00  0.80           C  
ATOM   2721  O   LYS A 179     -73.052 123.762 -41.027  1.00  0.80           O  
ATOM   2722  CB  LYS A 179     -71.105 125.244 -43.236  1.00  0.80           C  
ATOM   2723  CG  LYS A 179     -72.114 124.565 -44.144  1.00  0.80           C  
ATOM   2724  CD  LYS A 179     -72.168 125.340 -45.457  1.00  0.80           C  
ATOM   2725  CE  LYS A 179     -73.218 124.847 -46.424  1.00  0.80           C  
ATOM   2726  NZ  LYS A 179     -74.561 124.765 -45.806  1.00  0.80           N  
ATOM   2727  H   LYS A 179     -70.117 122.925 -42.649  1.00  0.80           H  
ATOM   2728  HA  LYS A 179     -70.339 125.401 -41.257  1.00  0.80           H  
ATOM   2729 1HB  LYS A 179     -71.403 126.279 -43.207  1.00  0.80           H  
ATOM   2730 2HB  LYS A 179     -70.134 125.203 -43.730  1.00  0.80           H  
ATOM   2731 1HG  LYS A 179     -71.828 123.528 -44.336  1.00  0.80           H  
ATOM   2732 2HG  LYS A 179     -73.100 124.585 -43.677  1.00  0.80           H  
ATOM   2733 1HD  LYS A 179     -72.336 126.401 -45.256  1.00  0.80           H  
ATOM   2734 2HD  LYS A 179     -71.210 125.223 -45.944  1.00  0.80           H  
ATOM   2735 1HE  LYS A 179     -73.263 125.552 -47.254  1.00  0.80           H  
ATOM   2736 2HE  LYS A 179     -72.939 123.888 -46.804  1.00  0.80           H  
ATOM   2737 1HZ  LYS A 179     -75.230 124.458 -46.487  1.00  0.80           H  
ATOM   2738 2HZ  LYS A 179     -74.530 124.109 -45.044  1.00  0.80           H  
ATOM   2739 3HZ  LYS A 179     -74.850 125.677 -45.434  1.00  0.80           H  
ATOM   2740  N   LYS A 180     -72.724 125.986 -40.792  1.00  0.80           N  
ATOM   2741  CA  LYS A 180     -74.052 126.282 -40.270  1.00  0.80           C  
ATOM   2742  C   LYS A 180     -74.677 127.315 -41.194  1.00  0.80           C  
ATOM   2743  O   LYS A 180     -74.024 128.287 -41.586  1.00  0.80           O  
ATOM   2744  CB  LYS A 180     -74.025 126.750 -38.806  1.00  0.80           C  
ATOM   2745  CG  LYS A 180     -75.420 127.022 -38.226  1.00  0.80           C  
ATOM   2746  CD  LYS A 180     -75.398 127.377 -36.732  1.00  0.80           C  
ATOM   2747  CE  LYS A 180     -75.175 126.121 -35.886  1.00  0.80           C  
ATOM   2748  NZ  LYS A 180     -75.402 126.359 -34.434  1.00  0.80           N  
ATOM   2749  H   LYS A 180     -72.068 126.755 -40.950  1.00  0.80           H  
ATOM   2750  HA  LYS A 180     -74.662 125.380 -40.318  1.00  0.80           H  
ATOM   2751 1HB  LYS A 180     -73.542 125.993 -38.188  1.00  0.80           H  
ATOM   2752 2HB  LYS A 180     -73.436 127.665 -38.724  1.00  0.80           H  
ATOM   2753 1HG  LYS A 180     -75.877 127.851 -38.768  1.00  0.80           H  
ATOM   2754 2HG  LYS A 180     -76.040 126.138 -38.366  1.00  0.80           H  
ATOM   2755 1HD  LYS A 180     -74.585 128.079 -36.533  1.00  0.80           H  
ATOM   2756 2HD  LYS A 180     -76.339 127.842 -36.443  1.00  0.80           H  
ATOM   2757 1HE  LYS A 180     -75.852 125.340 -36.226  1.00  0.80           H  
ATOM   2758 2HE  LYS A 180     -74.153 125.785 -36.025  1.00  0.80           H  
ATOM   2759 1HZ  LYS A 180     -75.234 125.504 -33.928  1.00  0.80           H  
ATOM   2760 2HZ  LYS A 180     -74.757 127.077 -34.079  1.00  0.80           H  
ATOM   2761 3HZ  LYS A 180     -76.346 126.661 -34.280  1.00  0.80           H  
ATOM   2762  N   GLY A 181     -75.921 127.100 -41.606  1.00  0.80           N  
ATOM   2763  CA  GLY A 181     -76.496 128.045 -42.550  1.00  0.80           C  
ATOM   2764  C   GLY A 181     -75.640 128.003 -43.811  1.00  0.80           C  
ATOM   2765  O   GLY A 181     -75.475 126.934 -44.411  1.00  0.80           O  
ATOM   2766  H   GLY A 181     -76.448 126.303 -41.277  1.00  0.80           H  
ATOM   2767 1HA  GLY A 181     -77.526 127.770 -42.780  1.00  0.80           H  
ATOM   2768 2HA  GLY A 181     -76.499 129.047 -42.124  1.00  0.80           H  
ATOM   2769  N   ASN A 182     -75.100 129.155 -44.204  1.00  0.79           N  
ATOM   2770  CA  ASN A 182     -74.267 129.257 -45.397  1.00  0.79           C  
ATOM   2771  C   ASN A 182     -72.875 129.816 -45.084  1.00  0.79           C  
ATOM   2772  O   ASN A 182     -72.307 130.559 -45.887  1.00  0.79           O  
ATOM   2773  CB  ASN A 182     -74.951 130.098 -46.457  1.00  0.79           C  
ATOM   2774  CG  ASN A 182     -76.213 129.449 -46.981  1.00  0.79           C  
ATOM   2775  OD1 ASN A 182     -76.164 128.509 -47.782  1.00  0.79           O  
ATOM   2776  ND2 ASN A 182     -77.346 129.937 -46.538  1.00  0.79           N  
ATOM   2777  H   ASN A 182     -75.269 129.984 -43.651  1.00  0.79           H  
ATOM   2778  HA  ASN A 182     -74.115 128.258 -45.805  1.00  0.79           H  
ATOM   2779 1HB  ASN A 182     -75.196 131.078 -46.048  1.00  0.79           H  
ATOM   2780 2HB  ASN A 182     -74.264 130.251 -47.292  1.00  0.79           H  
ATOM   2781 1HD2 ASN A 182     -78.214 129.548 -46.851  1.00  0.79           H  
ATOM   2782 2HD2 ASN A 182     -77.344 130.701 -45.894  1.00  0.79           H  
ATOM   2783  N   SER A 183     -72.318 129.465 -43.916  1.00  0.77           N  
ATOM   2784  CA  SER A 183     -70.969 129.931 -43.586  1.00  0.77           C  
ATOM   2785  C   SER A 183     -70.168 129.006 -42.666  1.00  0.77           C  
ATOM   2786  O   SER A 183     -70.711 128.178 -41.926  1.00  0.77           O  
ATOM   2787  CB  SER A 183     -71.042 131.291 -42.924  1.00  0.77           C  
ATOM   2788  OG  SER A 183     -71.648 131.205 -41.655  1.00  0.77           O  
ATOM   2789  H   SER A 183     -72.846 128.899 -43.250  1.00  0.77           H  
ATOM   2790  HA  SER A 183     -70.413 130.027 -44.516  1.00  0.77           H  
ATOM   2791 1HB  SER A 183     -70.041 131.707 -42.825  1.00  0.77           H  
ATOM   2792 2HB  SER A 183     -71.616 131.965 -43.558  1.00  0.77           H  
ATOM   2793  HG  SER A 183     -72.375 130.574 -41.740  1.00  0.77           H  
ATOM   2794  N   TYR A 184     -68.852 129.213 -42.664  1.00  0.76           N  
ATOM   2795  CA  TYR A 184     -67.948 128.475 -41.791  1.00  0.76           C  
ATOM   2796  C   TYR A 184     -66.935 129.429 -41.174  1.00  0.76           C  
ATOM   2797  O   TYR A 184     -65.843 129.592 -41.720  1.00  0.76           O  
ATOM   2798  CB  TYR A 184     -67.167 127.418 -42.567  1.00  0.76           C  
ATOM   2799  CG  TYR A 184     -66.489 126.428 -41.673  1.00  0.76           C  
ATOM   2800  CD1 TYR A 184     -67.034 125.183 -41.560  1.00  0.76           C  
ATOM   2801  CD2 TYR A 184     -65.349 126.761 -40.943  1.00  0.76           C  
ATOM   2802  CE1 TYR A 184     -66.462 124.260 -40.752  1.00  0.76           C  
ATOM   2803  CE2 TYR A 184     -64.765 125.815 -40.118  1.00  0.76           C  
ATOM   2804  CZ  TYR A 184     -65.333 124.556 -40.032  1.00  0.76           C  
ATOM   2805  OH  TYR A 184     -64.791 123.587 -39.241  1.00  0.76           O  
ATOM   2806  H   TYR A 184     -68.466 129.898 -43.298  1.00  0.76           H  
ATOM   2807  HA  TYR A 184     -68.517 127.989 -40.999  1.00  0.76           H  
ATOM   2808 1HB  TYR A 184     -67.845 126.872 -43.232  1.00  0.76           H  
ATOM   2809 2HB  TYR A 184     -66.408 127.893 -43.192  1.00  0.76           H  
ATOM   2810  HD1 TYR A 184     -67.929 124.927 -42.125  1.00  0.76           H  
ATOM   2811  HD2 TYR A 184     -64.918 127.759 -41.023  1.00  0.76           H  
ATOM   2812  HE1 TYR A 184     -66.902 123.290 -40.685  1.00  0.76           H  
ATOM   2813  HE2 TYR A 184     -63.869 126.065 -39.549  1.00  0.76           H  
ATOM   2814  HH  TYR A 184     -65.252 122.740 -39.405  1.00  0.76           H  
ATOM   2815  N   PRO A 185     -67.279 130.133 -40.091  1.00  0.75           N  
ATOM   2816  CA  PRO A 185     -66.424 131.102 -39.445  1.00  0.75           C  
ATOM   2817  C   PRO A 185     -65.125 130.442 -39.051  1.00  0.75           C  
ATOM   2818  O   PRO A 185     -65.111 129.275 -38.653  1.00  0.75           O  
ATOM   2819  CB  PRO A 185     -67.239 131.507 -38.219  1.00  0.75           C  
ATOM   2820  CG  PRO A 185     -68.679 131.249 -38.619  1.00  0.75           C  
ATOM   2821  CD  PRO A 185     -68.631 130.014 -39.485  1.00  0.75           C  
ATOM   2822  HA  PRO A 185     -66.251 131.952 -40.120  1.00  0.75           H  
ATOM   2823 1HB  PRO A 185     -66.917 130.921 -37.347  1.00  0.75           H  
ATOM   2824 2HB  PRO A 185     -67.047 132.563 -37.979  1.00  0.75           H  
ATOM   2825 1HG  PRO A 185     -69.296 131.111 -37.733  1.00  0.75           H  
ATOM   2826 2HG  PRO A 185     -69.092 132.115 -39.156  1.00  0.75           H  
ATOM   2827 1HD  PRO A 185     -68.734 129.108 -38.879  1.00  0.75           H  
ATOM   2828 2HD  PRO A 185     -69.426 130.100 -40.221  1.00  0.75           H  
ATOM   2829  N   LYS A 186     -64.029 131.179 -39.139  1.00  0.75           N  
ATOM   2830  CA  LYS A 186     -62.761 130.593 -38.751  1.00  0.75           C  
ATOM   2831  C   LYS A 186     -62.782 130.132 -37.299  1.00  0.75           C  
ATOM   2832  O   LYS A 186     -63.192 130.875 -36.402  1.00  0.75           O  
ATOM   2833  CB  LYS A 186     -61.596 131.566 -38.959  1.00  0.75           C  
ATOM   2834  CG  LYS A 186     -60.243 130.949 -38.593  1.00  0.75           C  
ATOM   2835  CD  LYS A 186     -59.052 131.861 -38.831  1.00  0.75           C  
ATOM   2836  CE  LYS A 186     -57.794 131.162 -38.319  1.00  0.75           C  
ATOM   2837  NZ  LYS A 186     -56.556 131.982 -38.439  1.00  0.75           N  
ATOM   2838  H   LYS A 186     -64.070 132.131 -39.473  1.00  0.75           H  
ATOM   2839  HA  LYS A 186     -62.589 129.718 -39.375  1.00  0.75           H  
ATOM   2840 1HB  LYS A 186     -61.559 131.883 -40.000  1.00  0.75           H  
ATOM   2841 2HB  LYS A 186     -61.741 132.451 -38.344  1.00  0.75           H  
ATOM   2842 1HG  LYS A 186     -60.249 130.698 -37.538  1.00  0.75           H  
ATOM   2843 2HG  LYS A 186     -60.102 130.027 -39.157  1.00  0.75           H  
ATOM   2844 1HD  LYS A 186     -58.946 132.065 -39.898  1.00  0.75           H  
ATOM   2845 2HD  LYS A 186     -59.187 132.801 -38.299  1.00  0.75           H  
ATOM   2846 1HE  LYS A 186     -57.946 130.912 -37.267  1.00  0.75           H  
ATOM   2847 2HE  LYS A 186     -57.654 130.238 -38.883  1.00  0.75           H  
ATOM   2848 1HZ  LYS A 186     -55.774 131.420 -38.055  1.00  0.75           H  
ATOM   2849 2HZ  LYS A 186     -56.378 132.203 -39.405  1.00  0.75           H  
ATOM   2850 3HZ  LYS A 186     -56.650 132.828 -37.906  1.00  0.75           H  
ATOM   2851  N   LEU A 187     -62.333 128.908 -37.082  1.00  0.75           N  
ATOM   2852  CA  LEU A 187     -62.216 128.322 -35.767  1.00  0.75           C  
ATOM   2853  C   LEU A 187     -60.888 128.713 -35.171  1.00  0.75           C  
ATOM   2854  O   LEU A 187     -59.894 128.781 -35.896  1.00  0.75           O  
ATOM   2855  CB  LEU A 187     -62.267 126.797 -35.867  1.00  0.75           C  
ATOM   2856  CG  LEU A 187     -63.529 126.196 -36.362  1.00  0.75           C  
ATOM   2857  CD1 LEU A 187     -63.331 124.738 -36.603  1.00  0.75           C  
ATOM   2858  CD2 LEU A 187     -64.520 126.359 -35.322  1.00  0.75           C  
ATOM   2859  H   LEU A 187     -62.041 128.364 -37.885  1.00  0.75           H  
ATOM   2860  HA  LEU A 187     -63.022 128.691 -35.134  1.00  0.75           H  
ATOM   2861 1HB  LEU A 187     -61.477 126.476 -36.540  1.00  0.75           H  
ATOM   2862 2HB  LEU A 187     -62.064 126.379 -34.881  1.00  0.75           H  
ATOM   2863  HG  LEU A 187     -63.858 126.678 -37.286  1.00  0.75           H  
ATOM   2864 1HD1 LEU A 187     -64.267 124.304 -36.926  1.00  0.75           H  
ATOM   2865 2HD1 LEU A 187     -62.597 124.591 -37.362  1.00  0.75           H  
ATOM   2866 3HD1 LEU A 187     -63.005 124.263 -35.683  1.00  0.75           H  
ATOM   2867 1HD2 LEU A 187     -65.451 125.900 -35.631  1.00  0.75           H  
ATOM   2868 2HD2 LEU A 187     -64.147 125.872 -34.443  1.00  0.75           H  
ATOM   2869 3HD2 LEU A 187     -64.673 127.415 -35.119  1.00  0.75           H  
ATOM   2870  N   SER A 188     -60.863 128.923 -33.860  1.00  0.77           N  
ATOM   2871  CA  SER A 188     -59.622 129.149 -33.131  1.00  0.77           C  
ATOM   2872  C   SER A 188     -59.816 128.784 -31.665  1.00  0.77           C  
ATOM   2873  O   SER A 188     -60.464 129.528 -30.921  1.00  0.77           O  
ATOM   2874  CB  SER A 188     -59.189 130.596 -33.262  1.00  0.77           C  
ATOM   2875  OG  SER A 188     -58.003 130.850 -32.557  1.00  0.77           O  
ATOM   2876  H   SER A 188     -61.728 128.890 -33.342  1.00  0.77           H  
ATOM   2877  HA  SER A 188     -58.846 128.513 -33.548  1.00  0.77           H  
ATOM   2878 1HB  SER A 188     -59.038 130.833 -34.317  1.00  0.77           H  
ATOM   2879 2HB  SER A 188     -59.981 131.244 -32.892  1.00  0.77           H  
ATOM   2880  HG  SER A 188     -57.309 130.362 -33.021  1.00  0.77           H  
ATOM   2881  N   LYS A 189     -59.270 127.634 -31.260  1.00  0.79           N  
ATOM   2882  CA  LYS A 189     -59.436 127.145 -29.887  1.00  0.79           C  
ATOM   2883  C   LYS A 189     -58.128 126.669 -29.280  1.00  0.79           C  
ATOM   2884  O   LYS A 189     -57.258 126.152 -29.983  1.00  0.79           O  
ATOM   2885  CB  LYS A 189     -60.468 126.014 -29.818  1.00  0.79           C  
ATOM   2886  CG  LYS A 189     -61.851 126.402 -30.271  1.00  0.79           C  
ATOM   2887  CD  LYS A 189     -62.466 127.379 -29.285  1.00  0.79           C  
ATOM   2888  CE  LYS A 189     -63.832 127.806 -29.717  1.00  0.79           C  
ATOM   2889  NZ  LYS A 189     -64.382 128.885 -28.832  1.00  0.79           N  
ATOM   2890  H   LYS A 189     -58.753 127.085 -31.948  1.00  0.79           H  
ATOM   2891  HA  LYS A 189     -59.796 127.969 -29.272  1.00  0.79           H  
ATOM   2892 1HB  LYS A 189     -60.128 125.162 -30.408  1.00  0.79           H  
ATOM   2893 2HB  LYS A 189     -60.558 125.692 -28.797  1.00  0.79           H  
ATOM   2894 1HG  LYS A 189     -61.835 126.833 -31.266  1.00  0.79           H  
ATOM   2895 2HG  LYS A 189     -62.473 125.508 -30.293  1.00  0.79           H  
ATOM   2896 1HD  LYS A 189     -62.545 126.895 -28.310  1.00  0.79           H  
ATOM   2897 2HD  LYS A 189     -61.836 128.260 -29.181  1.00  0.79           H  
ATOM   2898 1HE  LYS A 189     -63.781 128.177 -30.739  1.00  0.79           H  
ATOM   2899 2HE  LYS A 189     -64.481 126.943 -29.691  1.00  0.79           H  
ATOM   2900 1HZ  LYS A 189     -65.306 129.166 -29.147  1.00  0.79           H  
ATOM   2901 2HZ  LYS A 189     -64.441 128.542 -27.886  1.00  0.79           H  
ATOM   2902 3HZ  LYS A 189     -63.765 129.685 -28.863  1.00  0.79           H  
ATOM   2903  N   SER A 190     -57.998 126.795 -27.957  1.00  0.82           N  
ATOM   2904  CA  SER A 190     -56.785 126.312 -27.302  1.00  0.82           C  
ATOM   2905  C   SER A 190     -57.035 125.439 -26.078  1.00  0.82           C  
ATOM   2906  O   SER A 190     -58.012 125.619 -25.347  1.00  0.82           O  
ATOM   2907  CB  SER A 190     -55.913 127.479 -26.882  1.00  0.82           C  
ATOM   2908  OG  SER A 190     -55.487 128.244 -27.984  1.00  0.82           O  
ATOM   2909  H   SER A 190     -58.731 127.226 -27.410  1.00  0.82           H  
ATOM   2910  HA  SER A 190     -56.241 125.715 -28.023  1.00  0.82           H  
ATOM   2911 1HB  SER A 190     -56.468 128.108 -26.191  1.00  0.82           H  
ATOM   2912 2HB  SER A 190     -55.049 127.089 -26.350  1.00  0.82           H  
ATOM   2913  HG  SER A 190     -54.732 127.780 -28.342  1.00  0.82           H  
ATOM   2914  N   TYR A 191     -56.093 124.534 -25.840  1.00  0.85           N  
ATOM   2915  CA  TYR A 191     -56.082 123.639 -24.694  1.00  0.85           C  
ATOM   2916  C   TYR A 191     -54.763 123.609 -23.942  1.00  0.85           C  
ATOM   2917  O   TYR A 191     -53.695 123.361 -24.506  1.00  0.85           O  
ATOM   2918  CB  TYR A 191     -56.491 122.245 -25.142  1.00  0.85           C  
ATOM   2919  CG  TYR A 191     -56.273 121.124 -24.111  1.00  0.85           C  
ATOM   2920  CD1 TYR A 191     -56.943 121.120 -22.898  1.00  0.85           C  
ATOM   2921  CD2 TYR A 191     -55.441 120.055 -24.431  1.00  0.85           C  
ATOM   2922  CE1 TYR A 191     -56.777 120.076 -22.017  1.00  0.85           C  
ATOM   2923  CE2 TYR A 191     -55.274 119.015 -23.552  1.00  0.85           C  
ATOM   2924  CZ  TYR A 191     -55.941 119.021 -22.345  1.00  0.85           C  
ATOM   2925  OH  TYR A 191     -55.803 117.978 -21.463  1.00  0.85           O  
ATOM   2926  H   TYR A 191     -55.341 124.456 -26.524  1.00  0.85           H  
ATOM   2927  HA  TYR A 191     -56.837 123.992 -23.990  1.00  0.85           H  
ATOM   2928 1HB  TYR A 191     -57.544 122.267 -25.396  1.00  0.85           H  
ATOM   2929 2HB  TYR A 191     -55.969 121.983 -26.038  1.00  0.85           H  
ATOM   2930  HD1 TYR A 191     -57.609 121.945 -22.643  1.00  0.85           H  
ATOM   2931  HD2 TYR A 191     -54.925 120.041 -25.382  1.00  0.85           H  
ATOM   2932  HE1 TYR A 191     -57.310 120.080 -21.066  1.00  0.85           H  
ATOM   2933  HE2 TYR A 191     -54.624 118.188 -23.818  1.00  0.85           H  
ATOM   2934  HH  TYR A 191     -56.311 118.166 -20.668  1.00  0.85           H  
ATOM   2935  N   ILE A 192     -54.848 123.874 -22.650  1.00  0.89           N  
ATOM   2936  CA  ILE A 192     -53.686 123.901 -21.781  1.00  0.89           C  
ATOM   2937  C   ILE A 192     -53.559 122.610 -21.013  1.00  0.89           C  
ATOM   2938  O   ILE A 192     -54.523 122.136 -20.405  1.00  0.89           O  
ATOM   2939  CB  ILE A 192     -53.749 125.070 -20.789  1.00  0.89           C  
ATOM   2940  CG1 ILE A 192     -53.759 126.378 -21.546  1.00  0.89           C  
ATOM   2941  CG2 ILE A 192     -52.552 125.015 -19.836  1.00  0.89           C  
ATOM   2942  CD1 ILE A 192     -54.092 127.565 -20.702  1.00  0.89           C  
ATOM   2943  H   ILE A 192     -55.759 124.068 -22.254  1.00  0.89           H  
ATOM   2944  HA  ILE A 192     -52.790 124.020 -22.389  1.00  0.89           H  
ATOM   2945  HB  ILE A 192     -54.673 125.012 -20.212  1.00  0.89           H  
ATOM   2946 1HG1 ILE A 192     -52.773 126.527 -21.965  1.00  0.89           H  
ATOM   2947 2HG1 ILE A 192     -54.481 126.316 -22.357  1.00  0.89           H  
ATOM   2948 1HG2 ILE A 192     -52.604 125.847 -19.139  1.00  0.89           H  
ATOM   2949 2HG2 ILE A 192     -52.561 124.084 -19.275  1.00  0.89           H  
ATOM   2950 3HG2 ILE A 192     -51.625 125.078 -20.414  1.00  0.89           H  
ATOM   2951 1HD1 ILE A 192     -54.068 128.464 -21.314  1.00  0.89           H  
ATOM   2952 2HD1 ILE A 192     -55.090 127.442 -20.279  1.00  0.89           H  
ATOM   2953 3HD1 ILE A 192     -53.365 127.655 -19.898  1.00  0.89           H  
ATOM   2954  N   ASN A 193     -52.374 122.027 -21.016  1.00  0.92           N  
ATOM   2955  CA  ASN A 193     -52.246 120.791 -20.281  1.00  0.92           C  
ATOM   2956  C   ASN A 193     -52.184 121.082 -18.789  1.00  0.92           C  
ATOM   2957  O   ASN A 193     -51.129 121.321 -18.221  1.00  0.92           O  
ATOM   2958  CB  ASN A 193     -51.012 120.037 -20.708  1.00  0.92           C  
ATOM   2959  CG  ASN A 193     -50.899 118.705 -20.030  1.00  0.92           C  
ATOM   2960  OD1 ASN A 193     -51.572 118.414 -19.020  1.00  0.92           O  
ATOM   2961  ND2 ASN A 193     -50.008 117.896 -20.523  1.00  0.92           N  
ATOM   2962  H   ASN A 193     -51.573 122.439 -21.506  1.00  0.92           H  
ATOM   2963  HA  ASN A 193     -53.126 120.173 -20.469  1.00  0.92           H  
ATOM   2964 1HB  ASN A 193     -51.026 119.890 -21.787  1.00  0.92           H  
ATOM   2965 2HB  ASN A 193     -50.124 120.632 -20.477  1.00  0.92           H  
ATOM   2966 1HD2 ASN A 193     -49.820 117.006 -20.056  1.00  0.92           H  
ATOM   2967 2HD2 ASN A 193     -49.460 118.169 -21.319  1.00  0.92           H  
ATOM   2968  N   ASP A 194     -53.330 121.014 -18.136  1.00  0.94           N  
ATOM   2969  CA  ASP A 194     -53.394 121.352 -16.716  1.00  0.94           C  
ATOM   2970  C   ASP A 194     -53.107 120.176 -15.769  1.00  0.94           C  
ATOM   2971  O   ASP A 194     -53.380 120.268 -14.570  1.00  0.94           O  
ATOM   2972  CB  ASP A 194     -54.738 122.020 -16.361  1.00  0.94           C  
ATOM   2973  CG  ASP A 194     -56.046 121.149 -16.494  1.00  0.94           C  
ATOM   2974  OD1 ASP A 194     -55.996 119.993 -16.886  1.00  0.94           O  
ATOM   2975  OD2 ASP A 194     -57.089 121.656 -16.139  1.00  0.94           O  
ATOM   2976  H   ASP A 194     -54.164 120.842 -18.689  1.00  0.94           H  
ATOM   2977  HA  ASP A 194     -52.624 122.101 -16.528  1.00  0.94           H  
ATOM   2978 1HB  ASP A 194     -54.683 122.390 -15.338  1.00  0.94           H  
ATOM   2979 2HB  ASP A 194     -54.862 122.894 -17.005  1.00  0.94           H  
ATOM   2980  N   LYS A 195     -52.604 119.057 -16.300  1.00  0.94           N  
ATOM   2981  CA  LYS A 195     -52.304 117.889 -15.470  1.00  0.94           C  
ATOM   2982  C   LYS A 195     -50.798 117.671 -15.350  1.00  0.94           C  
ATOM   2983  O   LYS A 195     -50.056 117.939 -16.284  1.00  0.94           O  
ATOM   2984  CB  LYS A 195     -52.950 116.644 -16.085  1.00  0.94           C  
ATOM   2985  CG  LYS A 195     -54.464 116.761 -16.284  1.00  0.94           C  
ATOM   2986  CD  LYS A 195     -55.204 116.830 -14.954  1.00  0.94           C  
ATOM   2987  CE  LYS A 195     -56.704 116.886 -15.163  1.00  0.94           C  
ATOM   2988  NZ  LYS A 195     -57.152 118.243 -15.603  1.00  0.94           N  
ATOM   2989  H   LYS A 195     -52.388 119.018 -17.299  1.00  0.94           H  
ATOM   2990  HA  LYS A 195     -52.708 118.050 -14.471  1.00  0.94           H  
ATOM   2991 1HB  LYS A 195     -52.500 116.452 -17.063  1.00  0.94           H  
ATOM   2992 2HB  LYS A 195     -52.749 115.775 -15.458  1.00  0.94           H  
ATOM   2993 1HG  LYS A 195     -54.689 117.669 -16.855  1.00  0.94           H  
ATOM   2994 2HG  LYS A 195     -54.827 115.901 -16.849  1.00  0.94           H  
ATOM   2995 1HD  LYS A 195     -54.958 115.961 -14.345  1.00  0.94           H  
ATOM   2996 2HD  LYS A 195     -54.894 117.733 -14.422  1.00  0.94           H  
ATOM   2997 1HE  LYS A 195     -56.969 116.171 -15.930  1.00  0.94           H  
ATOM   2998 2HE  LYS A 195     -57.212 116.623 -14.239  1.00  0.94           H  
ATOM   2999 1HZ  LYS A 195     -58.140 118.262 -15.750  1.00  0.94           H  
ATOM   3000 2HZ  LYS A 195     -56.914 118.940 -14.911  1.00  0.94           H  
ATOM   3001 3HZ  LYS A 195     -56.685 118.522 -16.478  1.00  0.94           H  
ATOM   3002  N   GLY A 196     -50.326 117.056 -14.261  1.00  0.92           N  
ATOM   3003  CA  GLY A 196     -48.890 116.715 -14.173  1.00  0.92           C  
ATOM   3004  C   GLY A 196     -48.558 115.398 -14.903  1.00  0.92           C  
ATOM   3005  O   GLY A 196     -47.921 114.504 -14.344  1.00  0.92           O  
ATOM   3006  H   GLY A 196     -50.945 116.836 -13.494  1.00  0.92           H  
ATOM   3007 1HA  GLY A 196     -48.298 117.527 -14.597  1.00  0.92           H  
ATOM   3008 2HA  GLY A 196     -48.604 116.630 -13.126  1.00  0.92           H  
ATOM   3009  N   LYS A 197     -49.064 115.289 -16.127  1.00  0.89           N  
ATOM   3010  CA  LYS A 197     -48.974 114.125 -17.001  1.00  0.89           C  
ATOM   3011  C   LYS A 197     -48.833 114.563 -18.448  1.00  0.89           C  
ATOM   3012  O   LYS A 197     -49.323 115.630 -18.816  1.00  0.89           O  
ATOM   3013  CB  LYS A 197     -50.222 113.257 -16.860  1.00  0.89           C  
ATOM   3014  CG  LYS A 197     -50.430 112.657 -15.478  1.00  0.89           C  
ATOM   3015  CD  LYS A 197     -51.627 111.720 -15.400  1.00  0.89           C  
ATOM   3016  CE  LYS A 197     -51.731 111.159 -13.988  1.00  0.89           C  
ATOM   3017  NZ  LYS A 197     -52.834 110.168 -13.822  1.00  0.89           N  
ATOM   3018  H   LYS A 197     -49.524 116.125 -16.475  1.00  0.89           H  
ATOM   3019  HA  LYS A 197     -48.092 113.544 -16.733  1.00  0.89           H  
ATOM   3020 1HB  LYS A 197     -51.097 113.856 -17.104  1.00  0.89           H  
ATOM   3021 2HB  LYS A 197     -50.174 112.437 -17.585  1.00  0.89           H  
ATOM   3022 1HG  LYS A 197     -49.530 112.106 -15.190  1.00  0.89           H  
ATOM   3023 2HG  LYS A 197     -50.591 113.450 -14.758  1.00  0.89           H  
ATOM   3024 1HD  LYS A 197     -52.545 112.255 -15.639  1.00  0.89           H  
ATOM   3025 2HD  LYS A 197     -51.500 110.897 -16.110  1.00  0.89           H  
ATOM   3026 1HE  LYS A 197     -50.791 110.688 -13.752  1.00  0.89           H  
ATOM   3027 2HE  LYS A 197     -51.893 111.977 -13.289  1.00  0.89           H  
ATOM   3028 1HZ  LYS A 197     -52.829 109.828 -12.873  1.00  0.89           H  
ATOM   3029 2HZ  LYS A 197     -53.743 110.578 -14.016  1.00  0.89           H  
ATOM   3030 3HZ  LYS A 197     -52.723 109.381 -14.442  1.00  0.89           H  
ATOM   3031  N   GLU A 198     -48.211 113.748 -19.285  1.00  0.84           N  
ATOM   3032  CA  GLU A 198     -48.201 114.113 -20.696  1.00  0.84           C  
ATOM   3033  C   GLU A 198     -49.589 113.823 -21.242  1.00  0.84           C  
ATOM   3034  O   GLU A 198     -50.254 112.898 -20.775  1.00  0.84           O  
ATOM   3035  CB  GLU A 198     -47.108 113.368 -21.465  1.00  0.84           C  
ATOM   3036  CG  GLU A 198     -45.682 113.772 -21.046  1.00  0.84           C  
ATOM   3037  CD  GLU A 198     -44.600 113.071 -21.828  1.00  0.84           C  
ATOM   3038  OE1 GLU A 198     -44.771 111.918 -22.130  1.00  0.84           O  
ATOM   3039  OE2 GLU A 198     -43.605 113.684 -22.121  1.00  0.84           O  
ATOM   3040  H   GLU A 198     -47.795 112.879 -18.960  1.00  0.84           H  
ATOM   3041  HA  GLU A 198     -48.018 115.185 -20.794  1.00  0.84           H  
ATOM   3042 1HB  GLU A 198     -47.225 112.292 -21.333  1.00  0.84           H  
ATOM   3043 2HB  GLU A 198     -47.208 113.588 -22.525  1.00  0.84           H  
ATOM   3044 1HG  GLU A 198     -45.569 114.846 -21.183  1.00  0.84           H  
ATOM   3045 2HG  GLU A 198     -45.556 113.557 -19.985  1.00  0.84           H  
ATOM   3046  N   VAL A 199     -50.051 114.631 -22.187  1.00  0.80           N  
ATOM   3047  CA  VAL A 199     -51.380 114.435 -22.748  1.00  0.80           C  
ATOM   3048  C   VAL A 199     -51.415 114.266 -24.253  1.00  0.80           C  
ATOM   3049  O   VAL A 199     -50.826 115.041 -24.998  1.00  0.80           O  
ATOM   3050  CB  VAL A 199     -52.296 115.604 -22.347  1.00  0.80           C  
ATOM   3051  CG1 VAL A 199     -53.577 115.446 -22.981  1.00  0.80           C  
ATOM   3052  CG2 VAL A 199     -52.524 115.628 -20.838  1.00  0.80           C  
ATOM   3053  H   VAL A 199     -49.462 115.396 -22.515  1.00  0.80           H  
ATOM   3054  HA  VAL A 199     -51.789 113.531 -22.319  1.00  0.80           H  
ATOM   3055  HB  VAL A 199     -51.852 116.530 -22.660  1.00  0.80           H  
ATOM   3056 1HG1 VAL A 199     -54.214 116.264 -22.690  1.00  0.80           H  
ATOM   3057 2HG1 VAL A 199     -53.456 115.445 -24.056  1.00  0.80           H  
ATOM   3058 3HG1 VAL A 199     -54.022 114.507 -22.662  1.00  0.80           H  
ATOM   3059 1HG2 VAL A 199     -53.178 116.463 -20.587  1.00  0.80           H  
ATOM   3060 2HG2 VAL A 199     -52.990 114.723 -20.532  1.00  0.80           H  
ATOM   3061 3HG2 VAL A 199     -51.587 115.736 -20.309  1.00  0.80           H  
ATOM   3062  N   LEU A 200     -52.091 113.231 -24.706  1.00  0.77           N  
ATOM   3063  CA  LEU A 200     -52.206 112.972 -26.122  1.00  0.77           C  
ATOM   3064  C   LEU A 200     -53.496 113.563 -26.660  1.00  0.77           C  
ATOM   3065  O   LEU A 200     -54.599 113.261 -26.177  1.00  0.77           O  
ATOM   3066  CB  LEU A 200     -52.138 111.476 -26.362  1.00  0.77           C  
ATOM   3067  CG  LEU A 200     -52.245 111.004 -27.746  1.00  0.77           C  
ATOM   3068  CD1 LEU A 200     -51.031 111.475 -28.518  1.00  0.77           C  
ATOM   3069  CD2 LEU A 200     -52.331 109.519 -27.724  1.00  0.77           C  
ATOM   3070  H   LEU A 200     -52.546 112.612 -24.048  1.00  0.77           H  
ATOM   3071  HA  LEU A 200     -51.376 113.446 -26.639  1.00  0.77           H  
ATOM   3072 1HB  LEU A 200     -51.169 111.168 -26.040  1.00  0.77           H  
ATOM   3073 2HB  LEU A 200     -52.893 110.975 -25.753  1.00  0.77           H  
ATOM   3074  HG  LEU A 200     -53.135 111.416 -28.213  1.00  0.77           H  
ATOM   3075 1HD1 LEU A 200     -51.095 111.116 -29.520  1.00  0.77           H  
ATOM   3076 2HD1 LEU A 200     -50.995 112.560 -28.515  1.00  0.77           H  
ATOM   3077 3HD1 LEU A 200     -50.129 111.080 -28.054  1.00  0.77           H  
ATOM   3078 1HD2 LEU A 200     -52.409 109.140 -28.732  1.00  0.77           H  
ATOM   3079 2HD2 LEU A 200     -51.446 109.131 -27.258  1.00  0.77           H  
ATOM   3080 3HD2 LEU A 200     -53.204 109.227 -27.151  1.00  0.77           H  
ATOM   3081  N   VAL A 201     -53.349 114.435 -27.649  1.00  0.75           N  
ATOM   3082  CA  VAL A 201     -54.480 115.113 -28.234  1.00  0.75           C  
ATOM   3083  C   VAL A 201     -54.613 114.685 -29.702  1.00  0.75           C  
ATOM   3084  O   VAL A 201     -53.646 114.650 -30.469  1.00  0.75           O  
ATOM   3085  CB  VAL A 201     -54.320 116.637 -28.095  1.00  0.75           C  
ATOM   3086  CG1 VAL A 201     -55.518 117.328 -28.670  1.00  0.75           C  
ATOM   3087  CG2 VAL A 201     -54.122 117.011 -26.620  1.00  0.75           C  
ATOM   3088  H   VAL A 201     -52.415 114.648 -27.989  1.00  0.75           H  
ATOM   3089  HA  VAL A 201     -55.386 114.818 -27.703  1.00  0.75           H  
ATOM   3090  HB  VAL A 201     -53.442 116.961 -28.663  1.00  0.75           H  
ATOM   3091 1HG1 VAL A 201     -55.384 118.393 -28.556  1.00  0.75           H  
ATOM   3092 2HG1 VAL A 201     -55.626 117.071 -29.725  1.00  0.75           H  
ATOM   3093 3HG1 VAL A 201     -56.410 117.019 -28.126  1.00  0.75           H  
ATOM   3094 1HG2 VAL A 201     -53.996 118.086 -26.534  1.00  0.75           H  
ATOM   3095 2HG2 VAL A 201     -54.990 116.698 -26.043  1.00  0.75           H  
ATOM   3096 3HG2 VAL A 201     -53.228 116.516 -26.234  1.00  0.75           H  
ATOM   3097  N   LEU A 202     -55.824 114.313 -30.054  1.00  0.74           N  
ATOM   3098  CA  LEU A 202     -56.216 113.802 -31.362  1.00  0.74           C  
ATOM   3099  C   LEU A 202     -57.030 114.743 -32.217  1.00  0.74           C  
ATOM   3100  O   LEU A 202     -57.999 115.323 -31.752  1.00  0.74           O  
ATOM   3101  CB  LEU A 202     -57.031 112.569 -31.126  1.00  0.74           C  
ATOM   3102  CG  LEU A 202     -57.741 112.007 -32.247  1.00  0.74           C  
ATOM   3103  CD1 LEU A 202     -56.808 111.450 -33.295  1.00  0.74           C  
ATOM   3104  CD2 LEU A 202     -58.648 111.017 -31.631  1.00  0.74           C  
ATOM   3105  H   LEU A 202     -56.546 114.382 -29.351  1.00  0.74           H  
ATOM   3106  HA  LEU A 202     -55.310 113.542 -31.913  1.00  0.74           H  
ATOM   3107 1HB  LEU A 202     -56.396 111.823 -30.734  1.00  0.74           H  
ATOM   3108 2HB  LEU A 202     -57.778 112.802 -30.365  1.00  0.74           H  
ATOM   3109  HG  LEU A 202     -58.304 112.754 -32.730  1.00  0.74           H  
ATOM   3110 1HD1 LEU A 202     -57.379 111.037 -34.097  1.00  0.74           H  
ATOM   3111 2HD1 LEU A 202     -56.158 112.227 -33.686  1.00  0.74           H  
ATOM   3112 3HD1 LEU A 202     -56.226 110.712 -32.873  1.00  0.74           H  
ATOM   3113 1HD2 LEU A 202     -59.265 110.549 -32.370  1.00  0.74           H  
ATOM   3114 2HD2 LEU A 202     -58.045 110.274 -31.121  1.00  0.74           H  
ATOM   3115 3HD2 LEU A 202     -59.291 111.516 -30.904  1.00  0.74           H  
ATOM   3116  N   TRP A 203     -56.670 114.864 -33.477  1.00  0.74           N  
ATOM   3117  CA  TRP A 203     -57.443 115.690 -34.385  1.00  0.74           C  
ATOM   3118  C   TRP A 203     -57.348 115.168 -35.794  1.00  0.74           C  
ATOM   3119  O   TRP A 203     -56.543 114.276 -36.079  1.00  0.74           O  
ATOM   3120  CB  TRP A 203     -56.955 117.122 -34.327  1.00  0.74           C  
ATOM   3121  CG  TRP A 203     -55.529 117.309 -34.725  1.00  0.74           C  
ATOM   3122  CD1 TRP A 203     -54.423 117.090 -33.946  1.00  0.74           C  
ATOM   3123  CD2 TRP A 203     -55.040 117.772 -35.990  1.00  0.74           C  
ATOM   3124  NE1 TRP A 203     -53.289 117.398 -34.644  1.00  0.74           N  
ATOM   3125  CE2 TRP A 203     -53.645 117.819 -35.899  1.00  0.74           C  
ATOM   3126  CE3 TRP A 203     -55.657 118.153 -37.175  1.00  0.74           C  
ATOM   3127  CZ2 TRP A 203     -52.860 118.234 -36.961  1.00  0.74           C  
ATOM   3128  CZ3 TRP A 203     -54.872 118.566 -38.216  1.00  0.74           C  
ATOM   3129  CH2 TRP A 203     -53.518 118.608 -38.120  1.00  0.74           C  
ATOM   3130  H   TRP A 203     -55.832 114.384 -33.815  1.00  0.74           H  
ATOM   3131  HA  TRP A 203     -58.492 115.668 -34.083  1.00  0.74           H  
ATOM   3132 1HB  TRP A 203     -57.587 117.753 -34.956  1.00  0.74           H  
ATOM   3133 2HB  TRP A 203     -57.063 117.467 -33.317  1.00  0.74           H  
ATOM   3134  HD1 TRP A 203     -54.443 116.731 -32.917  1.00  0.74           H  
ATOM   3135  HE1 TRP A 203     -52.343 117.324 -34.283  1.00  0.74           H  
ATOM   3136  HE3 TRP A 203     -56.744 118.130 -37.272  1.00  0.74           H  
ATOM   3137  HZ2 TRP A 203     -51.771 118.273 -36.902  1.00  0.74           H  
ATOM   3138  HZ3 TRP A 203     -55.362 118.862 -39.113  1.00  0.74           H  
ATOM   3139  HH2 TRP A 203     -52.948 118.942 -38.965  1.00  0.74           H  
ATOM   3140  N   GLY A 204     -58.162 115.702 -36.692  1.00  0.74           N  
ATOM   3141  CA  GLY A 204     -57.958 115.256 -38.050  1.00  0.74           C  
ATOM   3142  C   GLY A 204     -58.619 116.077 -39.115  1.00  0.74           C  
ATOM   3143  O   GLY A 204     -59.272 117.088 -38.839  1.00  0.74           O  
ATOM   3144  H   GLY A 204     -58.873 116.393 -36.440  1.00  0.74           H  
ATOM   3145 1HA  GLY A 204     -56.907 115.277 -38.241  1.00  0.74           H  
ATOM   3146 2HA  GLY A 204     -58.246 114.220 -38.147  1.00  0.74           H  
ATOM   3147  N   ILE A 205     -58.374 115.654 -40.351  1.00  0.74           N  
ATOM   3148  CA  ILE A 205     -58.837 116.387 -41.508  1.00  0.74           C  
ATOM   3149  C   ILE A 205     -59.672 115.554 -42.458  1.00  0.74           C  
ATOM   3150  O   ILE A 205     -59.316 114.426 -42.808  1.00  0.74           O  
ATOM   3151  CB  ILE A 205     -57.650 117.000 -42.263  1.00  0.74           C  
ATOM   3152  CG1 ILE A 205     -56.896 117.908 -41.342  1.00  0.74           C  
ATOM   3153  CG2 ILE A 205     -58.131 117.805 -43.502  1.00  0.74           C  
ATOM   3154  CD1 ILE A 205     -55.671 118.396 -41.939  1.00  0.74           C  
ATOM   3155  H   ILE A 205     -57.836 114.794 -40.462  1.00  0.74           H  
ATOM   3156  HA  ILE A 205     -59.447 117.202 -41.151  1.00  0.74           H  
ATOM   3157  HB  ILE A 205     -56.975 116.206 -42.585  1.00  0.74           H  
ATOM   3158 1HG1 ILE A 205     -57.528 118.736 -41.068  1.00  0.74           H  
ATOM   3159 2HG1 ILE A 205     -56.623 117.372 -40.447  1.00  0.74           H  
ATOM   3160 1HG2 ILE A 205     -57.271 118.233 -44.018  1.00  0.74           H  
ATOM   3161 2HG2 ILE A 205     -58.666 117.155 -44.192  1.00  0.74           H  
ATOM   3162 3HG2 ILE A 205     -58.790 118.607 -43.173  1.00  0.74           H  
ATOM   3163 1HD1 ILE A 205     -55.154 119.045 -41.250  1.00  0.74           H  
ATOM   3164 2HD1 ILE A 205     -55.027 117.562 -42.198  1.00  0.74           H  
ATOM   3165 3HD1 ILE A 205     -55.926 118.953 -42.838  1.00  0.74           H  
ATOM   3166  N   HIS A 206     -60.805 116.111 -42.850  1.00  0.74           N  
ATOM   3167  CA  HIS A 206     -61.698 115.466 -43.806  1.00  0.74           C  
ATOM   3168  C   HIS A 206     -61.290 115.737 -45.253  1.00  0.74           C  
ATOM   3169  O   HIS A 206     -61.074 116.886 -45.646  1.00  0.74           O  
ATOM   3170  CB  HIS A 206     -63.148 115.880 -43.631  1.00  0.74           C  
ATOM   3171  CG  HIS A 206     -64.079 115.082 -44.549  1.00  0.74           C  
ATOM   3172  ND1 HIS A 206     -65.171 115.640 -45.167  1.00  0.74           N  
ATOM   3173  CD2 HIS A 206     -64.069 113.773 -44.924  1.00  0.74           C  
ATOM   3174  CE1 HIS A 206     -65.788 114.717 -45.886  1.00  0.74           C  
ATOM   3175  NE2 HIS A 206     -65.141 113.583 -45.757  1.00  0.74           N  
ATOM   3176  H   HIS A 206     -61.022 117.041 -42.486  1.00  0.74           H  
ATOM   3177  HA  HIS A 206     -61.651 114.387 -43.663  1.00  0.74           H  
ATOM   3178 1HB  HIS A 206     -63.450 115.736 -42.594  1.00  0.74           H  
ATOM   3179 2HB  HIS A 206     -63.259 116.941 -43.863  1.00  0.74           H  
ATOM   3180  HD2 HIS A 206     -63.347 113.019 -44.620  1.00  0.74           H  
ATOM   3181  HE1 HIS A 206     -66.679 114.869 -46.488  1.00  0.74           H  
ATOM   3182  HE2 HIS A 206     -65.398 112.717 -46.199  1.00  0.74           H  
ATOM   3183  N   HIS A 207     -61.244 114.676 -46.062  1.00  0.74           N  
ATOM   3184  CA  HIS A 207     -60.912 114.728 -47.483  1.00  0.74           C  
ATOM   3185  C   HIS A 207     -62.072 114.172 -48.367  1.00  0.74           C  
ATOM   3186  O   HIS A 207     -62.151 112.960 -48.606  1.00  0.74           O  
ATOM   3187  CB  HIS A 207     -59.645 113.911 -47.724  1.00  0.74           C  
ATOM   3188  CG  HIS A 207     -58.448 114.427 -46.966  1.00  0.74           C  
ATOM   3189  ND1 HIS A 207     -57.530 115.293 -47.515  1.00  0.74           N  
ATOM   3190  CD2 HIS A 207     -58.037 114.199 -45.701  1.00  0.74           C  
ATOM   3191  CE1 HIS A 207     -56.601 115.578 -46.608  1.00  0.74           C  
ATOM   3192  NE2 HIS A 207     -56.891 114.933 -45.505  1.00  0.74           N  
ATOM   3193  H   HIS A 207     -61.399 113.756 -45.660  1.00  0.74           H  
ATOM   3194  HA  HIS A 207     -60.693 115.751 -47.774  1.00  0.74           H  
ATOM   3195 1HB  HIS A 207     -59.820 112.878 -47.423  1.00  0.74           H  
ATOM   3196 2HB  HIS A 207     -59.407 113.906 -48.786  1.00  0.74           H  
ATOM   3197  HD2 HIS A 207     -58.531 113.553 -44.974  1.00  0.74           H  
ATOM   3198  HE1 HIS A 207     -55.743 116.244 -46.756  1.00  0.74           H  
ATOM   3199  HE2 HIS A 207     -56.358 114.963 -44.646  1.00  0.74           H  
ATOM   3200  N   PRO A 208     -63.059 115.026 -48.750  1.00  0.74           N  
ATOM   3201  CA  PRO A 208     -64.273 114.737 -49.522  1.00  0.74           C  
ATOM   3202  C   PRO A 208     -63.954 114.183 -50.914  1.00  0.74           C  
ATOM   3203  O   PRO A 208     -62.853 114.404 -51.433  1.00  0.74           O  
ATOM   3204  CB  PRO A 208     -64.919 116.116 -49.656  1.00  0.74           C  
ATOM   3205  CG  PRO A 208     -64.383 116.927 -48.532  1.00  0.74           C  
ATOM   3206  CD  PRO A 208     -62.996 116.436 -48.309  1.00  0.74           C  
ATOM   3207  HA  PRO A 208     -64.913 114.048 -48.962  1.00  0.74           H  
ATOM   3208 1HB  PRO A 208     -64.745 116.539 -50.652  1.00  0.74           H  
ATOM   3209 2HB  PRO A 208     -65.997 116.002 -49.553  1.00  0.74           H  
ATOM   3210 1HG  PRO A 208     -64.380 117.981 -48.811  1.00  0.74           H  
ATOM   3211 2HG  PRO A 208     -65.021 116.845 -47.653  1.00  0.74           H  
ATOM   3212 1HD  PRO A 208     -62.259 117.010 -48.872  1.00  0.74           H  
ATOM   3213 2HD  PRO A 208     -62.854 116.512 -47.254  1.00  0.74           H  
ATOM   3214  N   SER A 209     -64.893 113.429 -51.509  1.00  0.75           N  
ATOM   3215  CA  SER A 209     -64.576 112.916 -52.831  1.00  0.75           C  
ATOM   3216  C   SER A 209     -64.809 113.913 -53.980  1.00  0.75           C  
ATOM   3217  O   SER A 209     -64.033 113.928 -54.936  1.00  0.75           O  
ATOM   3218  CB  SER A 209     -65.315 111.607 -53.085  1.00  0.75           C  
ATOM   3219  OG  SER A 209     -66.706 111.780 -53.096  1.00  0.75           O  
ATOM   3220  H   SER A 209     -65.790 113.243 -51.083  1.00  0.75           H  
ATOM   3221  HA  SER A 209     -63.525 112.684 -52.806  1.00  0.75           H  
ATOM   3222 1HB  SER A 209     -64.993 111.195 -54.039  1.00  0.75           H  
ATOM   3223 2HB  SER A 209     -65.042 110.882 -52.316  1.00  0.75           H  
ATOM   3224  HG  SER A 209     -67.108 110.895 -53.298  1.00  0.75           H  
ATOM   3225  N   THR A 210     -65.780 114.830 -53.863  1.00  0.76           N  
ATOM   3226  CA  THR A 210     -65.936 115.801 -54.948  1.00  0.76           C  
ATOM   3227  C   THR A 210     -65.911 117.222 -54.407  1.00  0.76           C  
ATOM   3228  O   THR A 210     -66.245 117.454 -53.243  1.00  0.76           O  
ATOM   3229  CB  THR A 210     -67.253 115.586 -55.715  1.00  0.76           C  
ATOM   3230  OG1 THR A 210     -68.357 115.846 -54.857  1.00  0.76           O  
ATOM   3231  CG2 THR A 210     -67.361 114.167 -56.212  1.00  0.76           C  
ATOM   3232  H   THR A 210     -66.472 114.795 -53.101  1.00  0.76           H  
ATOM   3233  HA  THR A 210     -65.109 115.695 -55.647  1.00  0.76           H  
ATOM   3234  HB  THR A 210     -67.290 116.268 -56.562  1.00  0.76           H  
ATOM   3235  HG1 THR A 210     -68.346 115.215 -54.094  1.00  0.76           H  
ATOM   3236 1HG2 THR A 210     -68.297 114.040 -56.753  1.00  0.76           H  
ATOM   3237 2HG2 THR A 210     -66.534 113.964 -56.871  1.00  0.76           H  
ATOM   3238 3HG2 THR A 210     -67.338 113.476 -55.368  1.00  0.76           H  
ATOM   3239  N   SER A 211     -65.633 118.200 -55.275  1.00  0.77           N  
ATOM   3240  CA  SER A 211     -65.650 119.597 -54.834  1.00  0.77           C  
ATOM   3241  C   SER A 211     -67.052 120.002 -54.363  1.00  0.77           C  
ATOM   3242  O   SER A 211     -67.223 120.871 -53.508  1.00  0.77           O  
ATOM   3243  CB  SER A 211     -65.165 120.489 -55.966  1.00  0.77           C  
ATOM   3244  OG  SER A 211     -66.049 120.457 -57.054  1.00  0.77           O  
ATOM   3245  H   SER A 211     -65.379 117.973 -56.227  1.00  0.77           H  
ATOM   3246  HA  SER A 211     -64.956 119.703 -53.996  1.00  0.77           H  
ATOM   3247 1HB  SER A 211     -65.061 121.515 -55.605  1.00  0.77           H  
ATOM   3248 2HB  SER A 211     -64.179 120.155 -56.285  1.00  0.77           H  
ATOM   3249  HG  SER A 211     -66.812 120.985 -56.794  1.00  0.77           H  
ATOM   3250  N   ALA A 212     -68.063 119.309 -54.883  1.00  0.78           N  
ATOM   3251  CA  ALA A 212     -69.449 119.518 -54.494  1.00  0.78           C  
ATOM   3252  C   ALA A 212     -69.654 119.194 -53.014  1.00  0.78           C  
ATOM   3253  O   ALA A 212     -70.467 119.829 -52.334  1.00  0.78           O  
ATOM   3254  CB  ALA A 212     -70.370 118.661 -55.342  1.00  0.78           C  
ATOM   3255  H   ALA A 212     -67.854 118.605 -55.576  1.00  0.78           H  
ATOM   3256  HA  ALA A 212     -69.690 120.571 -54.648  1.00  0.78           H  
ATOM   3257 1HB  ALA A 212     -71.404 118.845 -55.053  1.00  0.78           H  
ATOM   3258 2HB  ALA A 212     -70.237 118.907 -56.393  1.00  0.78           H  
ATOM   3259 3HB  ALA A 212     -70.136 117.611 -55.183  1.00  0.78           H  
ATOM   3260  N   ASP A 213     -68.909 118.207 -52.502  1.00  0.79           N  
ATOM   3261  CA  ASP A 213     -69.084 117.759 -51.130  1.00  0.79           C  
ATOM   3262  C   ASP A 213     -68.303 118.691 -50.248  1.00  0.79           C  
ATOM   3263  O   ASP A 213     -68.729 119.044 -49.149  1.00  0.79           O  
ATOM   3264  CB  ASP A 213     -68.500 116.361 -50.936  1.00  0.79           C  
ATOM   3265  CG  ASP A 213     -69.147 115.270 -51.709  1.00  0.79           C  
ATOM   3266  OD1 ASP A 213     -70.334 115.065 -51.573  1.00  0.79           O  
ATOM   3267  OD2 ASP A 213     -68.424 114.616 -52.468  1.00  0.79           O  
ATOM   3268  H   ASP A 213     -68.196 117.761 -53.069  1.00  0.79           H  
ATOM   3269  HA  ASP A 213     -70.139 117.782 -50.864  1.00  0.79           H  
ATOM   3270 1HB  ASP A 213     -67.460 116.390 -51.242  1.00  0.79           H  
ATOM   3271 2HB  ASP A 213     -68.524 116.104 -49.878  1.00  0.79           H  
ATOM   3272  N   GLN A 214     -67.165 119.131 -50.767  1.00  0.79           N  
ATOM   3273  CA  GLN A 214     -66.310 120.035 -50.035  1.00  0.79           C  
ATOM   3274  C   GLN A 214     -67.102 121.297 -49.730  1.00  0.79           C  
ATOM   3275  O   GLN A 214     -67.168 121.728 -48.577  1.00  0.79           O  
ATOM   3276  CB  GLN A 214     -65.077 120.342 -50.883  1.00  0.79           C  
ATOM   3277  CG  GLN A 214     -64.044 121.192 -50.277  1.00  0.79           C  
ATOM   3278  CD  GLN A 214     -62.932 121.462 -51.293  1.00  0.79           C  
ATOM   3279  OE1 GLN A 214     -63.156 121.422 -52.508  1.00  0.79           O  
ATOM   3280  NE2 GLN A 214     -61.742 121.734 -50.809  1.00  0.79           N  
ATOM   3281  H   GLN A 214     -66.877 118.785 -51.684  1.00  0.79           H  
ATOM   3282  HA  GLN A 214     -66.019 119.576 -49.093  1.00  0.79           H  
ATOM   3283 1HB  GLN A 214     -64.623 119.407 -51.199  1.00  0.79           H  
ATOM   3284 2HB  GLN A 214     -65.392 120.854 -51.781  1.00  0.79           H  
ATOM   3285 1HG  GLN A 214     -64.499 122.125 -49.969  1.00  0.79           H  
ATOM   3286 2HG  GLN A 214     -63.613 120.681 -49.416  1.00  0.79           H  
ATOM   3287 1HE2 GLN A 214     -60.979 121.941 -51.424  1.00  0.79           H  
ATOM   3288 2HE2 GLN A 214     -61.596 121.786 -49.823  1.00  0.79           H  
ATOM   3289  N   GLN A 215     -67.755 121.846 -50.761  1.00  0.79           N  
ATOM   3290  CA  GLN A 215     -68.579 123.036 -50.599  1.00  0.79           C  
ATOM   3291  C   GLN A 215     -69.842 122.767 -49.771  1.00  0.79           C  
ATOM   3292  O   GLN A 215     -70.176 123.549 -48.874  1.00  0.79           O  
ATOM   3293  CB  GLN A 215     -68.964 123.612 -51.968  1.00  0.79           C  
ATOM   3294  CG  GLN A 215     -67.802 124.234 -52.747  1.00  0.79           C  
ATOM   3295  CD  GLN A 215     -68.230 124.742 -54.136  1.00  0.79           C  
ATOM   3296  OE1 GLN A 215     -68.995 124.085 -54.849  1.00  0.79           O  
ATOM   3297  NE2 GLN A 215     -67.743 125.923 -54.522  1.00  0.79           N  
ATOM   3298  H   GLN A 215     -67.655 121.434 -51.689  1.00  0.79           H  
ATOM   3299  HA  GLN A 215     -67.986 123.786 -50.074  1.00  0.79           H  
ATOM   3300 1HB  GLN A 215     -69.381 122.808 -52.585  1.00  0.79           H  
ATOM   3301 2HB  GLN A 215     -69.739 124.366 -51.843  1.00  0.79           H  
ATOM   3302 1HG  GLN A 215     -67.396 125.069 -52.174  1.00  0.79           H  
ATOM   3303 2HG  GLN A 215     -67.036 123.466 -52.884  1.00  0.79           H  
ATOM   3304 1HE2 GLN A 215     -67.995 126.298 -55.417  1.00  0.79           H  
ATOM   3305 2HE2 GLN A 215     -67.134 126.437 -53.923  1.00  0.79           H  
ATOM   3306  N   SER A 216     -70.494 121.613 -49.971  1.00  0.79           N  
ATOM   3307  CA  SER A 216     -71.704 121.294 -49.211  1.00  0.79           C  
ATOM   3308  C   SER A 216     -71.436 121.270 -47.714  1.00  0.79           C  
ATOM   3309  O   SER A 216     -72.316 121.594 -46.913  1.00  0.79           O  
ATOM   3310  CB  SER A 216     -72.264 119.949 -49.618  1.00  0.79           C  
ATOM   3311  OG  SER A 216     -72.719 119.966 -50.946  1.00  0.79           O  
ATOM   3312  H   SER A 216     -70.205 120.966 -50.704  1.00  0.79           H  
ATOM   3313  HA  SER A 216     -72.449 122.062 -49.417  1.00  0.79           H  
ATOM   3314 1HB  SER A 216     -71.497 119.189 -49.500  1.00  0.79           H  
ATOM   3315 2HB  SER A 216     -73.084 119.689 -48.954  1.00  0.79           H  
ATOM   3316  HG  SER A 216     -71.917 120.061 -51.501  1.00  0.79           H  
ATOM   3317  N   LEU A 217     -70.245 120.828 -47.338  1.00  0.78           N  
ATOM   3318  CA  LEU A 217     -69.866 120.753 -45.948  1.00  0.78           C  
ATOM   3319  C   LEU A 217     -69.196 122.009 -45.392  1.00  0.78           C  
ATOM   3320  O   LEU A 217     -69.438 122.359 -44.234  1.00  0.78           O  
ATOM   3321  CB  LEU A 217     -68.914 119.578 -45.774  1.00  0.78           C  
ATOM   3322  CG  LEU A 217     -69.490 118.227 -46.056  1.00  0.78           C  
ATOM   3323  CD1 LEU A 217     -68.382 117.219 -45.976  1.00  0.78           C  
ATOM   3324  CD2 LEU A 217     -70.589 117.934 -45.046  1.00  0.78           C  
ATOM   3325  H   LEU A 217     -69.585 120.510 -48.048  1.00  0.78           H  
ATOM   3326  HA  LEU A 217     -70.765 120.563 -45.366  1.00  0.78           H  
ATOM   3327 1HB  LEU A 217     -68.084 119.720 -46.465  1.00  0.78           H  
ATOM   3328 2HB  LEU A 217     -68.535 119.583 -44.757  1.00  0.78           H  
ATOM   3329  HG  LEU A 217     -69.905 118.200 -47.063  1.00  0.78           H  
ATOM   3330 1HD1 LEU A 217     -68.780 116.229 -46.183  1.00  0.78           H  
ATOM   3331 2HD1 LEU A 217     -67.616 117.468 -46.714  1.00  0.78           H  
ATOM   3332 3HD1 LEU A 217     -67.941 117.233 -44.977  1.00  0.78           H  
ATOM   3333 1HD2 LEU A 217     -71.012 116.948 -45.241  1.00  0.78           H  
ATOM   3334 2HD2 LEU A 217     -70.175 117.957 -44.046  1.00  0.78           H  
ATOM   3335 3HD2 LEU A 217     -71.372 118.689 -45.135  1.00  0.78           H  
ATOM   3336  N   TYR A 218     -68.354 122.698 -46.179  1.00  0.77           N  
ATOM   3337  CA  TYR A 218     -67.579 123.798 -45.603  1.00  0.77           C  
ATOM   3338  C   TYR A 218     -67.795 125.205 -46.201  1.00  0.77           C  
ATOM   3339  O   TYR A 218     -67.161 126.160 -45.759  1.00  0.77           O  
ATOM   3340  CB  TYR A 218     -66.105 123.379 -45.679  1.00  0.77           C  
ATOM   3341  CG  TYR A 218     -65.932 122.024 -44.977  1.00  0.77           C  
ATOM   3342  CD1 TYR A 218     -65.543 120.895 -45.695  1.00  0.77           C  
ATOM   3343  CD2 TYR A 218     -66.229 121.906 -43.640  1.00  0.77           C  
ATOM   3344  CE1 TYR A 218     -65.461 119.661 -45.056  1.00  0.77           C  
ATOM   3345  CE2 TYR A 218     -66.145 120.689 -43.014  1.00  0.77           C  
ATOM   3346  CZ  TYR A 218     -65.773 119.572 -43.703  1.00  0.77           C  
ATOM   3347  OH  TYR A 218     -65.712 118.364 -43.044  1.00  0.77           O  
ATOM   3348  H   TYR A 218     -68.180 122.408 -47.141  1.00  0.77           H  
ATOM   3349  HA  TYR A 218     -67.845 123.876 -44.552  1.00  0.77           H  
ATOM   3350 1HB  TYR A 218     -65.788 123.285 -46.721  1.00  0.77           H  
ATOM   3351 2HB  TYR A 218     -65.473 124.121 -45.189  1.00  0.77           H  
ATOM   3352  HD1 TYR A 218     -65.317 120.975 -46.760  1.00  0.77           H  
ATOM   3353  HD2 TYR A 218     -66.544 122.777 -43.086  1.00  0.77           H  
ATOM   3354  HE1 TYR A 218     -65.165 118.770 -45.615  1.00  0.77           H  
ATOM   3355  HE2 TYR A 218     -66.386 120.605 -41.967  1.00  0.77           H  
ATOM   3356  HH  TYR A 218     -65.833 118.504 -42.099  1.00  0.77           H  
ATOM   3357  N   GLN A 219     -68.635 125.353 -47.231  1.00  0.76           N  
ATOM   3358  CA  GLN A 219     -68.936 126.634 -47.924  1.00  0.76           C  
ATOM   3359  C   GLN A 219     -67.762 127.295 -48.685  1.00  0.76           C  
ATOM   3360  O   GLN A 219     -67.981 128.096 -49.596  1.00  0.76           O  
ATOM   3361  CB  GLN A 219     -69.464 127.679 -46.927  1.00  0.76           C  
ATOM   3362  CG  GLN A 219     -69.976 128.944 -47.560  1.00  0.76           C  
ATOM   3363  CD  GLN A 219     -71.241 128.711 -48.379  1.00  0.76           C  
ATOM   3364  OE1 GLN A 219     -72.155 127.991 -47.960  1.00  0.76           O  
ATOM   3365  NE2 GLN A 219     -71.305 129.331 -49.552  1.00  0.76           N  
ATOM   3366  H   GLN A 219     -69.129 124.539 -47.593  1.00  0.76           H  
ATOM   3367  HA  GLN A 219     -69.719 126.426 -48.652  1.00  0.76           H  
ATOM   3368 1HB  GLN A 219     -70.252 127.267 -46.331  1.00  0.76           H  
ATOM   3369 2HB  GLN A 219     -68.673 127.982 -46.247  1.00  0.76           H  
ATOM   3370 1HG  GLN A 219     -70.184 129.670 -46.795  1.00  0.76           H  
ATOM   3371 2HG  GLN A 219     -69.207 129.329 -48.228  1.00  0.76           H  
ATOM   3372 1HE2 GLN A 219     -72.113 129.223 -50.133  1.00  0.76           H  
ATOM   3373 2HE2 GLN A 219     -70.546 129.908 -49.850  1.00  0.76           H  
ATOM   3374  N   ASN A 220     -66.536 126.932 -48.347  1.00  0.75           N  
ATOM   3375  CA  ASN A 220     -65.341 127.462 -48.978  1.00  0.75           C  
ATOM   3376  C   ASN A 220     -64.430 126.348 -49.405  1.00  0.75           C  
ATOM   3377  O   ASN A 220     -63.837 125.668 -48.577  1.00  0.75           O  
ATOM   3378  CB  ASN A 220     -64.565 128.389 -48.078  1.00  0.75           C  
ATOM   3379  CG  ASN A 220     -63.360 129.005 -48.807  1.00  0.75           C  
ATOM   3380  OD1 ASN A 220     -63.209 128.876 -50.044  1.00  0.75           O  
ATOM   3381  ND2 ASN A 220     -62.513 129.660 -48.054  1.00  0.75           N  
ATOM   3382  H   ASN A 220     -66.431 126.285 -47.574  1.00  0.75           H  
ATOM   3383  HA  ASN A 220     -65.631 128.007 -49.876  1.00  0.75           H  
ATOM   3384 1HB  ASN A 220     -65.218 129.187 -47.723  1.00  0.75           H  
ATOM   3385 2HB  ASN A 220     -64.211 127.837 -47.204  1.00  0.75           H  
ATOM   3386 1HD2 ASN A 220     -61.700 130.092 -48.451  1.00  0.75           H  
ATOM   3387 2HD2 ASN A 220     -62.675 129.727 -47.072  1.00  0.75           H  
ATOM   3388  N   ALA A 221     -64.348 126.120 -50.701  1.00  0.74           N  
ATOM   3389  CA  ALA A 221     -63.495 125.051 -51.182  1.00  0.74           C  
ATOM   3390  C   ALA A 221     -62.040 125.303 -50.748  1.00  0.74           C  
ATOM   3391  O   ALA A 221     -61.286 124.369 -50.467  1.00  0.74           O  
ATOM   3392  CB  ALA A 221     -63.605 124.922 -52.692  1.00  0.74           C  
ATOM   3393  H   ALA A 221     -64.862 126.701 -51.346  1.00  0.74           H  
ATOM   3394  HA  ALA A 221     -63.824 124.129 -50.724  1.00  0.74           H  
ATOM   3395 1HB  ALA A 221     -62.975 124.101 -53.033  1.00  0.74           H  
ATOM   3396 2HB  ALA A 221     -64.640 124.718 -52.964  1.00  0.74           H  
ATOM   3397 3HB  ALA A 221     -63.278 125.848 -53.159  1.00  0.74           H  
ATOM   3398  N   ASP A 222     -61.624 126.573 -50.676  1.00  0.72           N  
ATOM   3399  CA  ASP A 222     -60.246 126.885 -50.312  1.00  0.72           C  
ATOM   3400  C   ASP A 222     -60.120 126.925 -48.789  1.00  0.72           C  
ATOM   3401  O   ASP A 222     -59.909 127.982 -48.189  1.00  0.72           O  
ATOM   3402  CB  ASP A 222     -59.836 128.232 -50.910  1.00  0.72           C  
ATOM   3403  CG  ASP A 222     -58.330 128.547 -50.845  1.00  0.72           C  
ATOM   3404  OD1 ASP A 222     -57.543 127.628 -50.705  1.00  0.72           O  
ATOM   3405  OD2 ASP A 222     -57.974 129.695 -50.947  1.00  0.72           O  
ATOM   3406  H   ASP A 222     -62.275 127.338 -50.827  1.00  0.72           H  
ATOM   3407  HA  ASP A 222     -59.592 126.104 -50.697  1.00  0.72           H  
ATOM   3408 1HB  ASP A 222     -60.152 128.271 -51.951  1.00  0.72           H  
ATOM   3409 2HB  ASP A 222     -60.372 129.022 -50.385  1.00  0.72           H  
ATOM   3410  N   ALA A 223     -60.257 125.759 -48.181  1.00  0.70           N  
ATOM   3411  CA  ALA A 223     -60.235 125.606 -46.735  1.00  0.70           C  
ATOM   3412  C   ALA A 223     -58.885 125.112 -46.253  1.00  0.70           C  
ATOM   3413  O   ALA A 223     -58.170 124.418 -46.979  1.00  0.70           O  
ATOM   3414  CB  ALA A 223     -61.316 124.643 -46.291  1.00  0.70           C  
ATOM   3415  H   ALA A 223     -60.434 124.958 -48.784  1.00  0.70           H  
ATOM   3416  HA  ALA A 223     -60.422 126.579 -46.283  1.00  0.70           H  
ATOM   3417 1HB  ALA A 223     -61.286 124.561 -45.212  1.00  0.70           H  
ATOM   3418 2HB  ALA A 223     -62.294 125.012 -46.604  1.00  0.70           H  
ATOM   3419 3HB  ALA A 223     -61.135 123.671 -46.734  1.00  0.70           H  
ATOM   3420  N   TYR A 224     -58.558 125.428 -45.006  1.00  0.69           N  
ATOM   3421  CA  TYR A 224     -57.329 124.906 -44.413  1.00  0.69           C  
ATOM   3422  C   TYR A 224     -57.442 124.618 -42.928  1.00  0.69           C  
ATOM   3423  O   TYR A 224     -58.306 125.157 -42.225  1.00  0.69           O  
ATOM   3424  CB  TYR A 224     -56.167 125.875 -44.602  1.00  0.69           C  
ATOM   3425  CG  TYR A 224     -56.354 127.186 -43.880  1.00  0.69           C  
ATOM   3426  CD1 TYR A 224     -55.910 127.338 -42.566  1.00  0.69           C  
ATOM   3427  CD2 TYR A 224     -56.940 128.250 -44.542  1.00  0.69           C  
ATOM   3428  CE1 TYR A 224     -56.068 128.550 -41.919  1.00  0.69           C  
ATOM   3429  CE2 TYR A 224     -57.090 129.460 -43.901  1.00  0.69           C  
ATOM   3430  CZ  TYR A 224     -56.661 129.615 -42.596  1.00  0.69           C  
ATOM   3431  OH  TYR A 224     -56.821 130.830 -41.970  1.00  0.69           O  
ATOM   3432  H   TYR A 224     -59.167 126.054 -44.482  1.00  0.69           H  
ATOM   3433  HA  TYR A 224     -57.084 123.964 -44.904  1.00  0.69           H  
ATOM   3434 1HB  TYR A 224     -55.241 125.411 -44.246  1.00  0.69           H  
ATOM   3435 2HB  TYR A 224     -56.042 126.087 -45.661  1.00  0.69           H  
ATOM   3436  HD1 TYR A 224     -55.442 126.498 -42.048  1.00  0.69           H  
ATOM   3437  HD2 TYR A 224     -57.280 128.132 -45.574  1.00  0.69           H  
ATOM   3438  HE1 TYR A 224     -55.725 128.668 -40.890  1.00  0.69           H  
ATOM   3439  HE2 TYR A 224     -57.551 130.297 -44.425  1.00  0.69           H  
ATOM   3440  HH  TYR A 224     -57.246 131.443 -42.579  1.00  0.69           H  
ATOM   3441  N   VAL A 225     -56.515 123.780 -42.459  1.00  0.68           N  
ATOM   3442  CA  VAL A 225     -56.404 123.422 -41.056  1.00  0.68           C  
ATOM   3443  C   VAL A 225     -54.988 123.623 -40.491  1.00  0.68           C  
ATOM   3444  O   VAL A 225     -54.003 123.145 -41.060  1.00  0.68           O  
ATOM   3445  CB  VAL A 225     -56.811 121.949 -40.879  1.00  0.68           C  
ATOM   3446  CG1 VAL A 225     -56.674 121.571 -39.442  1.00  0.68           C  
ATOM   3447  CG2 VAL A 225     -58.258 121.739 -41.382  1.00  0.68           C  
ATOM   3448  H   VAL A 225     -55.860 123.362 -43.118  1.00  0.68           H  
ATOM   3449  HA  VAL A 225     -57.093 124.046 -40.486  1.00  0.68           H  
ATOM   3450  HB  VAL A 225     -56.139 121.314 -41.451  1.00  0.68           H  
ATOM   3451 1HG1 VAL A 225     -56.957 120.533 -39.328  1.00  0.68           H  
ATOM   3452 2HG1 VAL A 225     -55.644 121.704 -39.117  1.00  0.68           H  
ATOM   3453 3HG1 VAL A 225     -57.328 122.208 -38.846  1.00  0.68           H  
ATOM   3454 1HG2 VAL A 225     -58.560 120.710 -41.256  1.00  0.68           H  
ATOM   3455 2HG2 VAL A 225     -58.928 122.373 -40.826  1.00  0.68           H  
ATOM   3456 3HG2 VAL A 225     -58.331 121.994 -42.435  1.00  0.68           H  
ATOM   3457  N   PHE A 226     -54.885 124.315 -39.355  1.00  0.68           N  
ATOM   3458  CA  PHE A 226     -53.600 124.525 -38.685  1.00  0.68           C  
ATOM   3459  C   PHE A 226     -53.615 124.106 -37.234  1.00  0.68           C  
ATOM   3460  O   PHE A 226     -54.503 124.486 -36.466  1.00  0.68           O  
ATOM   3461  CB  PHE A 226     -53.151 125.980 -38.712  1.00  0.68           C  
ATOM   3462  CG  PHE A 226     -51.927 126.184 -37.836  1.00  0.68           C  
ATOM   3463  CD1 PHE A 226     -50.687 125.722 -38.219  1.00  0.68           C  
ATOM   3464  CD2 PHE A 226     -52.046 126.801 -36.589  1.00  0.68           C  
ATOM   3465  CE1 PHE A 226     -49.590 125.857 -37.406  1.00  0.68           C  
ATOM   3466  CE2 PHE A 226     -50.945 126.942 -35.763  1.00  0.68           C  
ATOM   3467  CZ  PHE A 226     -49.711 126.465 -36.173  1.00  0.68           C  
ATOM   3468  H   PHE A 226     -55.729 124.691 -38.928  1.00  0.68           H  
ATOM   3469  HA  PHE A 226     -52.848 123.925 -39.191  1.00  0.68           H  
ATOM   3470 1HB  PHE A 226     -52.899 126.271 -39.730  1.00  0.68           H  
ATOM   3471 2HB  PHE A 226     -53.947 126.626 -38.362  1.00  0.68           H  
ATOM   3472  HD1 PHE A 226     -50.591 125.234 -39.174  1.00  0.68           H  
ATOM   3473  HD2 PHE A 226     -53.024 127.168 -36.264  1.00  0.68           H  
ATOM   3474  HE1 PHE A 226     -48.632 125.475 -37.741  1.00  0.68           H  
ATOM   3475  HE2 PHE A 226     -51.051 127.420 -34.792  1.00  0.68           H  
ATOM   3476  HZ  PHE A 226     -48.842 126.570 -35.524  1.00  0.68           H  
ATOM   3477  N   VAL A 227     -52.639 123.295 -36.853  1.00  0.70           N  
ATOM   3478  CA  VAL A 227     -52.556 122.869 -35.470  1.00  0.70           C  
ATOM   3479  C   VAL A 227     -51.135 122.971 -34.939  1.00  0.70           C  
ATOM   3480  O   VAL A 227     -50.178 122.565 -35.610  1.00  0.70           O  
ATOM   3481  CB  VAL A 227     -53.115 121.444 -35.285  1.00  0.70           C  
ATOM   3482  CG1 VAL A 227     -53.024 121.025 -33.813  1.00  0.70           C  
ATOM   3483  CG2 VAL A 227     -54.573 121.414 -35.762  1.00  0.70           C  
ATOM   3484  H   VAL A 227     -51.932 123.010 -37.533  1.00  0.70           H  
ATOM   3485  HA  VAL A 227     -53.176 123.533 -34.878  1.00  0.70           H  
ATOM   3486  HB  VAL A 227     -52.524 120.744 -35.851  1.00  0.70           H  
ATOM   3487 1HG1 VAL A 227     -53.423 120.028 -33.698  1.00  0.70           H  
ATOM   3488 2HG1 VAL A 227     -51.993 121.032 -33.481  1.00  0.70           H  
ATOM   3489 3HG1 VAL A 227     -53.606 121.718 -33.201  1.00  0.70           H  
ATOM   3490 1HG2 VAL A 227     -54.979 120.445 -35.614  1.00  0.70           H  
ATOM   3491 2HG2 VAL A 227     -55.138 122.127 -35.190  1.00  0.70           H  
ATOM   3492 3HG2 VAL A 227     -54.639 121.664 -36.809  1.00  0.70           H  
ATOM   3493  N   GLY A 228     -50.984 123.487 -33.722  1.00  0.73           N  
ATOM   3494  CA  GLY A 228     -49.643 123.529 -33.160  1.00  0.73           C  
ATOM   3495  C   GLY A 228     -49.562 123.907 -31.693  1.00  0.73           C  
ATOM   3496  O   GLY A 228     -50.536 124.344 -31.077  1.00  0.73           O  
ATOM   3497  H   GLY A 228     -51.804 123.832 -33.217  1.00  0.73           H  
ATOM   3498 1HA  GLY A 228     -49.180 122.551 -33.292  1.00  0.73           H  
ATOM   3499 2HA  GLY A 228     -49.044 124.233 -33.735  1.00  0.73           H  
ATOM   3500  N   THR A 229     -48.383 123.676 -31.129  1.00  0.77           N  
ATOM   3501  CA  THR A 229     -48.089 123.905 -29.726  1.00  0.77           C  
ATOM   3502  C   THR A 229     -46.786 124.681 -29.662  1.00  0.77           C  
ATOM   3503  O   THR A 229     -46.311 125.173 -30.684  1.00  0.77           O  
ATOM   3504  CB  THR A 229     -47.901 122.605 -28.938  1.00  0.77           C  
ATOM   3505  OG1 THR A 229     -46.621 122.005 -29.174  1.00  0.77           O  
ATOM   3506  CG2 THR A 229     -48.902 121.615 -29.399  1.00  0.77           C  
ATOM   3507  H   THR A 229     -47.649 123.337 -31.731  1.00  0.77           H  
ATOM   3508  HA  THR A 229     -48.876 124.507 -29.280  1.00  0.77           H  
ATOM   3509  HB  THR A 229     -48.043 122.798 -27.895  1.00  0.77           H  
ATOM   3510  HG1 THR A 229     -46.360 121.619 -28.284  1.00  0.77           H  
ATOM   3511 1HG2 THR A 229     -48.781 120.709 -28.849  1.00  0.77           H  
ATOM   3512 2HG2 THR A 229     -49.855 122.002 -29.240  1.00  0.77           H  
ATOM   3513 3HG2 THR A 229     -48.760 121.413 -30.456  1.00  0.77           H  
ATOM   3514  N   SER A 230     -46.186 124.800 -28.475  1.00  0.81           N  
ATOM   3515  CA  SER A 230     -44.896 125.480 -28.387  1.00  0.81           C  
ATOM   3516  C   SER A 230     -43.758 124.605 -28.973  1.00  0.81           C  
ATOM   3517  O   SER A 230     -42.632 125.076 -29.141  1.00  0.81           O  
ATOM   3518  CB  SER A 230     -44.594 125.874 -26.953  1.00  0.81           C  
ATOM   3519  OG  SER A 230     -44.403 124.758 -26.153  1.00  0.81           O  
ATOM   3520  H   SER A 230     -46.595 124.390 -27.622  1.00  0.81           H  
ATOM   3521  HA  SER A 230     -44.953 126.395 -28.977  1.00  0.81           H  
ATOM   3522 1HB  SER A 230     -43.701 126.496 -26.932  1.00  0.81           H  
ATOM   3523 2HB  SER A 230     -45.418 126.465 -26.557  1.00  0.81           H  
ATOM   3524  HG  SER A 230     -45.288 124.332 -26.092  1.00  0.81           H  
ATOM   3525  N   ARG A 231     -44.055 123.323 -29.256  1.00  0.85           N  
ATOM   3526  CA  ARG A 231     -43.105 122.366 -29.830  1.00  0.85           C  
ATOM   3527  C   ARG A 231     -43.491 121.853 -31.229  1.00  0.85           C  
ATOM   3528  O   ARG A 231     -42.609 121.521 -32.023  1.00  0.85           O  
ATOM   3529  CB  ARG A 231     -42.942 121.154 -28.925  1.00  0.85           C  
ATOM   3530  CG  ARG A 231     -42.229 121.412 -27.613  1.00  0.85           C  
ATOM   3531  CD  ARG A 231     -42.086 120.161 -26.812  1.00  0.85           C  
ATOM   3532  NE  ARG A 231     -41.420 120.403 -25.542  1.00  0.85           N  
ATOM   3533  CZ  ARG A 231     -40.090 120.407 -25.347  1.00  0.85           C  
ATOM   3534  NH1 ARG A 231     -39.258 120.172 -26.340  1.00  0.85           N  
ATOM   3535  NH2 ARG A 231     -39.641 120.652 -24.136  1.00  0.85           N  
ATOM   3536  H   ARG A 231     -44.996 123.005 -29.081  1.00  0.85           H  
ATOM   3537  HA  ARG A 231     -42.139 122.863 -29.910  1.00  0.85           H  
ATOM   3538 1HB  ARG A 231     -43.927 120.762 -28.677  1.00  0.85           H  
ATOM   3539 2HB  ARG A 231     -42.404 120.369 -29.457  1.00  0.85           H  
ATOM   3540 1HG  ARG A 231     -41.236 121.816 -27.809  1.00  0.85           H  
ATOM   3541 2HG  ARG A 231     -42.806 122.132 -27.023  1.00  0.85           H  
ATOM   3542 1HD  ARG A 231     -43.078 119.753 -26.603  1.00  0.85           H  
ATOM   3543 2HD  ARG A 231     -41.504 119.431 -27.371  1.00  0.85           H  
ATOM   3544  HE  ARG A 231     -41.996 120.599 -24.712  1.00  0.85           H  
ATOM   3545 1HH1 ARG A 231     -39.617 119.985 -27.264  1.00  0.85           H  
ATOM   3546 2HH1 ARG A 231     -38.263 120.178 -26.175  1.00  0.85           H  
ATOM   3547 1HH2 ARG A 231     -40.336 120.828 -23.392  1.00  0.85           H  
ATOM   3548 2HH2 ARG A 231     -38.656 120.663 -23.942  1.00  0.85           H  
ATOM   3549  N   TYR A 232     -44.791 121.779 -31.541  1.00  0.86           N  
ATOM   3550  CA  TYR A 232     -45.206 121.196 -32.827  1.00  0.86           C  
ATOM   3551  C   TYR A 232     -45.993 122.192 -33.678  1.00  0.86           C  
ATOM   3552  O   TYR A 232     -46.698 123.035 -33.146  1.00  0.86           O  
ATOM   3553  CB  TYR A 232     -46.080 119.962 -32.575  1.00  0.86           C  
ATOM   3554  CG  TYR A 232     -45.389 118.882 -31.779  1.00  0.86           C  
ATOM   3555  CD1 TYR A 232     -45.522 118.858 -30.391  1.00  0.86           C  
ATOM   3556  CD2 TYR A 232     -44.617 117.934 -32.413  1.00  0.86           C  
ATOM   3557  CE1 TYR A 232     -44.888 117.884 -29.650  1.00  0.86           C  
ATOM   3558  CE2 TYR A 232     -43.978 116.960 -31.673  1.00  0.86           C  
ATOM   3559  CZ  TYR A 232     -44.110 116.932 -30.298  1.00  0.86           C  
ATOM   3560  OH  TYR A 232     -43.463 115.956 -29.570  1.00  0.86           O  
ATOM   3561  H   TYR A 232     -45.486 122.058 -30.853  1.00  0.86           H  
ATOM   3562  HA  TYR A 232     -44.319 120.905 -33.389  1.00  0.86           H  
ATOM   3563 1HB  TYR A 232     -46.980 120.261 -32.034  1.00  0.86           H  
ATOM   3564 2HB  TYR A 232     -46.396 119.538 -33.527  1.00  0.86           H  
ATOM   3565  HD1 TYR A 232     -46.132 119.608 -29.889  1.00  0.86           H  
ATOM   3566  HD2 TYR A 232     -44.508 117.956 -33.497  1.00  0.86           H  
ATOM   3567  HE1 TYR A 232     -44.997 117.866 -28.563  1.00  0.86           H  
ATOM   3568  HE2 TYR A 232     -43.364 116.212 -32.176  1.00  0.86           H  
ATOM   3569  HH  TYR A 232     -42.949 115.403 -30.163  1.00  0.86           H  
ATOM   3570  N   SER A 233     -45.928 122.083 -35.004  1.00  0.87           N  
ATOM   3571  CA  SER A 233     -46.754 122.967 -35.837  1.00  0.87           C  
ATOM   3572  C   SER A 233     -46.894 122.491 -37.276  1.00  0.87           C  
ATOM   3573  O   SER A 233     -45.900 122.366 -37.997  1.00  0.87           O  
ATOM   3574  CB  SER A 233     -46.184 124.372 -35.839  1.00  0.87           C  
ATOM   3575  OG  SER A 233     -44.924 124.399 -36.450  1.00  0.87           O  
ATOM   3576  H   SER A 233     -45.330 121.393 -35.435  1.00  0.87           H  
ATOM   3577  HA  SER A 233     -47.751 123.002 -35.408  1.00  0.87           H  
ATOM   3578 1HB  SER A 233     -46.856 125.026 -36.374  1.00  0.87           H  
ATOM   3579 2HB  SER A 233     -46.110 124.754 -34.825  1.00  0.87           H  
ATOM   3580  HG  SER A 233     -45.062 124.095 -37.351  1.00  0.87           H  
ATOM   3581  N   LYS A 234     -48.138 122.231 -37.683  1.00  0.85           N  
ATOM   3582  CA  LYS A 234     -48.435 121.743 -39.029  1.00  0.85           C  
ATOM   3583  C   LYS A 234     -49.628 122.442 -39.687  1.00  0.85           C  
ATOM   3584  O   LYS A 234     -50.625 122.760 -39.032  1.00  0.85           O  
ATOM   3585  CB  LYS A 234     -48.737 120.251 -39.004  1.00  0.85           C  
ATOM   3586  CG  LYS A 234     -47.624 119.315 -38.528  1.00  0.85           C  
ATOM   3587  CD  LYS A 234     -46.500 119.231 -39.558  1.00  0.85           C  
ATOM   3588  CE  LYS A 234     -45.423 118.238 -39.138  1.00  0.85           C  
ATOM   3589  NZ  LYS A 234     -44.285 118.206 -40.107  1.00  0.85           N  
ATOM   3590  H   LYS A 234     -48.899 122.362 -37.015  1.00  0.85           H  
ATOM   3591  HA  LYS A 234     -47.562 121.919 -39.656  1.00  0.85           H  
ATOM   3592 1HB  LYS A 234     -49.631 120.066 -38.407  1.00  0.85           H  
ATOM   3593 2HB  LYS A 234     -48.944 119.964 -40.016  1.00  0.85           H  
ATOM   3594 1HG  LYS A 234     -47.223 119.655 -37.577  1.00  0.85           H  
ATOM   3595 2HG  LYS A 234     -48.039 118.318 -38.387  1.00  0.85           H  
ATOM   3596 1HD  LYS A 234     -46.913 118.924 -40.521  1.00  0.85           H  
ATOM   3597 2HD  LYS A 234     -46.044 120.216 -39.676  1.00  0.85           H  
ATOM   3598 1HE  LYS A 234     -45.044 118.522 -38.157  1.00  0.85           H  
ATOM   3599 2HE  LYS A 234     -45.861 117.243 -39.074  1.00  0.85           H  
ATOM   3600 1HZ  LYS A 234     -43.592 117.540 -39.794  1.00  0.85           H  
ATOM   3601 2HZ  LYS A 234     -44.624 117.935 -41.019  1.00  0.85           H  
ATOM   3602 3HZ  LYS A 234     -43.869 119.126 -40.161  1.00  0.85           H  
ATOM   3603  N   LYS A 235     -49.563 122.609 -41.010  1.00  0.83           N  
ATOM   3604  CA  LYS A 235     -50.676 123.203 -41.755  1.00  0.83           C  
ATOM   3605  C   LYS A 235     -51.016 122.368 -42.977  1.00  0.83           C  
ATOM   3606  O   LYS A 235     -50.136 122.025 -43.772  1.00  0.83           O  
ATOM   3607  CB  LYS A 235     -50.355 124.632 -42.197  1.00  0.83           C  
ATOM   3608  CG  LYS A 235     -51.512 125.358 -42.898  1.00  0.83           C  
ATOM   3609  CD  LYS A 235     -51.130 126.799 -43.244  1.00  0.83           C  
ATOM   3610  CE  LYS A 235     -52.279 127.543 -43.910  1.00  0.83           C  
ATOM   3611  NZ  LYS A 235     -51.894 128.935 -44.283  1.00  0.83           N  
ATOM   3612  H   LYS A 235     -48.730 122.326 -41.509  1.00  0.83           H  
ATOM   3613  HA  LYS A 235     -51.555 123.223 -41.117  1.00  0.83           H  
ATOM   3614 1HB  LYS A 235     -50.054 125.226 -41.344  1.00  0.83           H  
ATOM   3615 2HB  LYS A 235     -49.515 124.612 -42.891  1.00  0.83           H  
ATOM   3616 1HG  LYS A 235     -51.777 124.826 -43.815  1.00  0.83           H  
ATOM   3617 2HG  LYS A 235     -52.387 125.362 -42.241  1.00  0.83           H  
ATOM   3618 1HD  LYS A 235     -50.850 127.327 -42.330  1.00  0.83           H  
ATOM   3619 2HD  LYS A 235     -50.273 126.797 -43.917  1.00  0.83           H  
ATOM   3620 1HE  LYS A 235     -52.588 127.004 -44.806  1.00  0.83           H  
ATOM   3621 2HE  LYS A 235     -53.116 127.586 -43.220  1.00  0.83           H  
ATOM   3622 1HZ  LYS A 235     -52.683 129.397 -44.716  1.00  0.83           H  
ATOM   3623 2HZ  LYS A 235     -51.620 129.444 -43.455  1.00  0.83           H  
ATOM   3624 3HZ  LYS A 235     -51.121 128.909 -44.933  1.00  0.83           H  
ATOM   3625  N   PHE A 236     -52.294 122.036 -43.109  1.00  0.81           N  
ATOM   3626  CA  PHE A 236     -52.758 121.194 -44.195  1.00  0.81           C  
ATOM   3627  C   PHE A 236     -53.986 121.720 -44.919  1.00  0.81           C  
ATOM   3628  O   PHE A 236     -54.824 122.426 -44.350  1.00  0.81           O  
ATOM   3629  CB  PHE A 236     -53.131 119.831 -43.661  1.00  0.81           C  
ATOM   3630  CG  PHE A 236     -52.041 119.086 -42.973  1.00  0.81           C  
ATOM   3631  CD1 PHE A 236     -51.933 119.151 -41.608  1.00  0.81           C  
ATOM   3632  CD2 PHE A 236     -51.114 118.340 -43.678  1.00  0.81           C  
ATOM   3633  CE1 PHE A 236     -50.938 118.481 -40.952  1.00  0.81           C  
ATOM   3634  CE2 PHE A 236     -50.099 117.676 -43.021  1.00  0.81           C  
ATOM   3635  CZ  PHE A 236     -50.013 117.751 -41.652  1.00  0.81           C  
ATOM   3636  H   PHE A 236     -52.960 122.371 -42.412  1.00  0.81           H  
ATOM   3637  HA  PHE A 236     -51.951 121.095 -44.923  1.00  0.81           H  
ATOM   3638 1HB  PHE A 236     -53.889 120.010 -42.949  1.00  0.81           H  
ATOM   3639 2HB  PHE A 236     -53.548 119.207 -44.454  1.00  0.81           H  
ATOM   3640  HD1 PHE A 236     -52.661 119.739 -41.052  1.00  0.81           H  
ATOM   3641  HD2 PHE A 236     -51.189 118.290 -44.766  1.00  0.81           H  
ATOM   3642  HE1 PHE A 236     -50.873 118.529 -39.871  1.00  0.81           H  
ATOM   3643  HE2 PHE A 236     -49.370 117.094 -43.584  1.00  0.81           H  
ATOM   3644  HZ  PHE A 236     -49.219 117.226 -41.122  1.00  0.81           H  
ATOM   3645  N   LYS A 237     -54.124 121.310 -46.170  1.00  0.80           N  
ATOM   3646  CA  LYS A 237     -55.325 121.589 -46.942  1.00  0.80           C  
ATOM   3647  C   LYS A 237     -55.873 120.230 -47.366  1.00  0.80           C  
ATOM   3648  O   LYS A 237     -55.091 119.286 -47.477  1.00  0.80           O  
ATOM   3649  CB  LYS A 237     -54.996 122.490 -48.134  1.00  0.80           C  
ATOM   3650  CG  LYS A 237     -54.518 123.870 -47.716  1.00  0.80           C  
ATOM   3651  CD  LYS A 237     -54.310 124.780 -48.897  1.00  0.80           C  
ATOM   3652  CE  LYS A 237     -55.644 125.212 -49.465  1.00  0.80           C  
ATOM   3653  NZ  LYS A 237     -55.495 126.249 -50.507  1.00  0.80           N  
ATOM   3654  H   LYS A 237     -53.384 120.766 -46.593  1.00  0.80           H  
ATOM   3655  HA  LYS A 237     -56.047 122.095 -46.306  1.00  0.80           H  
ATOM   3656 1HB  LYS A 237     -54.210 122.030 -48.733  1.00  0.80           H  
ATOM   3657 2HB  LYS A 237     -55.860 122.611 -48.778  1.00  0.80           H  
ATOM   3658 1HG  LYS A 237     -55.273 124.308 -47.067  1.00  0.80           H  
ATOM   3659 2HG  LYS A 237     -53.588 123.789 -47.159  1.00  0.80           H  
ATOM   3660 1HD  LYS A 237     -53.758 125.666 -48.586  1.00  0.80           H  
ATOM   3661 2HD  LYS A 237     -53.743 124.264 -49.668  1.00  0.80           H  
ATOM   3662 1HE  LYS A 237     -56.145 124.346 -49.896  1.00  0.80           H  
ATOM   3663 2HE  LYS A 237     -56.266 125.615 -48.660  1.00  0.80           H  
ATOM   3664 1HZ  LYS A 237     -56.433 126.507 -50.844  1.00  0.80           H  
ATOM   3665 2HZ  LYS A 237     -55.065 127.069 -50.120  1.00  0.80           H  
ATOM   3666 3HZ  LYS A 237     -54.947 125.912 -51.273  1.00  0.80           H  
ATOM   3667  N   PRO A 238     -57.188 120.069 -47.560  1.00  0.80           N  
ATOM   3668  CA  PRO A 238     -57.804 118.831 -47.991  1.00  0.80           C  
ATOM   3669  C   PRO A 238     -57.480 118.481 -49.434  1.00  0.80           C  
ATOM   3670  O   PRO A 238     -57.320 119.368 -50.275  1.00  0.80           O  
ATOM   3671  CB  PRO A 238     -59.288 119.122 -47.827  1.00  0.80           C  
ATOM   3672  CG  PRO A 238     -59.391 120.644 -47.960  1.00  0.80           C  
ATOM   3673  CD  PRO A 238     -58.133 121.175 -47.325  1.00  0.80           C  
ATOM   3674  HA  PRO A 238     -57.500 118.032 -47.314  1.00  0.80           H  
ATOM   3675 1HB  PRO A 238     -59.862 118.577 -48.592  1.00  0.80           H  
ATOM   3676 2HB  PRO A 238     -59.623 118.742 -46.849  1.00  0.80           H  
ATOM   3677 1HG  PRO A 238     -59.461 120.919 -49.020  1.00  0.80           H  
ATOM   3678 2HG  PRO A 238     -60.291 121.034 -47.484  1.00  0.80           H  
ATOM   3679 1HD  PRO A 238     -57.842 122.086 -47.849  1.00  0.80           H  
ATOM   3680 2HD  PRO A 238     -58.287 121.347 -46.245  1.00  0.80           H  
ATOM   3681  N   GLU A 239     -57.465 117.186 -49.725  1.00  0.82           N  
ATOM   3682  CA  GLU A 239     -57.308 116.690 -51.085  1.00  0.82           C  
ATOM   3683  C   GLU A 239     -58.604 116.090 -51.604  1.00  0.82           C  
ATOM   3684  O   GLU A 239     -59.114 115.107 -51.056  1.00  0.82           O  
ATOM   3685  CB  GLU A 239     -56.214 115.629 -51.147  1.00  0.82           C  
ATOM   3686  CG  GLU A 239     -55.973 115.031 -52.533  1.00  0.82           C  
ATOM   3687  CD  GLU A 239     -54.901 113.965 -52.523  1.00  0.82           C  
ATOM   3688  OE1 GLU A 239     -55.104 112.947 -51.878  1.00  0.82           O  
ATOM   3689  OE2 GLU A 239     -53.889 114.157 -53.154  1.00  0.82           O  
ATOM   3690  H   GLU A 239     -57.564 116.513 -48.968  1.00  0.82           H  
ATOM   3691  HA  GLU A 239     -57.035 117.523 -51.732  1.00  0.82           H  
ATOM   3692 1HB  GLU A 239     -55.276 116.062 -50.803  1.00  0.82           H  
ATOM   3693 2HB  GLU A 239     -56.464 114.816 -50.466  1.00  0.82           H  
ATOM   3694 1HG  GLU A 239     -56.905 114.593 -52.897  1.00  0.82           H  
ATOM   3695 2HG  GLU A 239     -55.689 115.827 -53.220  1.00  0.82           H  
ATOM   3696  N   ILE A 240     -59.114 116.653 -52.681  1.00  0.86           N  
ATOM   3697  CA  ILE A 240     -60.349 116.157 -53.255  1.00  0.86           C  
ATOM   3698  C   ILE A 240     -60.005 115.102 -54.288  1.00  0.86           C  
ATOM   3699  O   ILE A 240     -59.160 115.330 -55.157  1.00  0.86           O  
ATOM   3700  CB  ILE A 240     -61.161 117.302 -53.867  1.00  0.86           C  
ATOM   3701  CG1 ILE A 240     -61.411 118.350 -52.799  1.00  0.86           C  
ATOM   3702  CG2 ILE A 240     -62.456 116.780 -54.397  1.00  0.86           C  
ATOM   3703  CD1 ILE A 240     -62.157 117.801 -51.626  1.00  0.86           C  
ATOM   3704  H   ILE A 240     -58.649 117.448 -53.096  1.00  0.86           H  
ATOM   3705  HA  ILE A 240     -60.947 115.688 -52.474  1.00  0.86           H  
ATOM   3706  HB  ILE A 240     -60.597 117.766 -54.670  1.00  0.86           H  
ATOM   3707 1HG1 ILE A 240     -60.456 118.741 -52.448  1.00  0.86           H  
ATOM   3708 2HG1 ILE A 240     -61.988 119.170 -53.225  1.00  0.86           H  
ATOM   3709 1HG2 ILE A 240     -63.007 117.603 -54.819  1.00  0.86           H  
ATOM   3710 2HG2 ILE A 240     -62.270 116.031 -55.167  1.00  0.86           H  
ATOM   3711 3HG2 ILE A 240     -63.022 116.327 -53.582  1.00  0.86           H  
ATOM   3712 1HD1 ILE A 240     -62.309 118.579 -50.888  1.00  0.86           H  
ATOM   3713 2HD1 ILE A 240     -63.116 117.427 -51.972  1.00  0.86           H  
ATOM   3714 3HD1 ILE A 240     -61.590 116.983 -51.182  1.00  0.86           H  
ATOM   3715  N   ALA A 241     -60.598 113.925 -54.150  1.00  0.90           N  
ATOM   3716  CA  ALA A 241     -60.271 112.833 -55.070  1.00  0.90           C  
ATOM   3717  C   ALA A 241     -61.363 111.787 -55.122  1.00  0.90           C  
ATOM   3718  O   ALA A 241     -62.105 111.617 -54.171  1.00  0.90           O  
ATOM   3719  CB  ALA A 241     -58.962 112.177 -54.669  1.00  0.90           C  
ATOM   3720  H   ALA A 241     -61.298 113.825 -53.407  1.00  0.90           H  
ATOM   3721  HA  ALA A 241     -60.167 113.258 -56.069  1.00  0.90           H  
ATOM   3722 1HB  ALA A 241     -58.719 111.388 -55.379  1.00  0.90           H  
ATOM   3723 2HB  ALA A 241     -58.156 112.915 -54.661  1.00  0.90           H  
ATOM   3724 3HB  ALA A 241     -59.067 111.756 -53.695  1.00  0.90           H  
ATOM   3725  N   ILE A 242     -61.405 111.025 -56.201  1.00  0.95           N  
ATOM   3726  CA  ILE A 242     -62.402 109.969 -56.363  1.00  0.95           C  
ATOM   3727  C   ILE A 242     -61.950 108.562 -55.960  1.00  0.95           C  
ATOM   3728  O   ILE A 242     -61.890 107.768 -56.897  1.00  0.95           O  
ATOM   3729  CB  ILE A 242     -62.898 109.929 -57.810  1.00  0.95           C  
ATOM   3730  CG1 ILE A 242     -63.382 111.308 -58.205  1.00  0.95           C  
ATOM   3731  CG2 ILE A 242     -64.017 108.905 -57.949  1.00  0.95           C  
ATOM   3732  CD1 ILE A 242     -64.474 111.821 -57.327  1.00  0.95           C  
ATOM   3733  H   ILE A 242     -60.754 111.201 -56.951  1.00  0.95           H  
ATOM   3734  HA  ILE A 242     -63.255 110.223 -55.736  1.00  0.95           H  
ATOM   3735  HB  ILE A 242     -62.075 109.663 -58.472  1.00  0.95           H  
ATOM   3736 1HG1 ILE A 242     -62.545 112.002 -58.150  1.00  0.95           H  
ATOM   3737 2HG1 ILE A 242     -63.746 111.282 -59.233  1.00  0.95           H  
ATOM   3738 1HG2 ILE A 242     -64.365 108.885 -58.981  1.00  0.95           H  
ATOM   3739 2HG2 ILE A 242     -63.650 107.919 -57.674  1.00  0.95           H  
ATOM   3740 3HG2 ILE A 242     -64.843 109.180 -57.291  1.00  0.95           H  
ATOM   3741 1HD1 ILE A 242     -64.754 112.811 -57.662  1.00  0.95           H  
ATOM   3742 2HD1 ILE A 242     -65.335 111.159 -57.376  1.00  0.95           H  
ATOM   3743 3HD1 ILE A 242     -64.120 111.871 -56.305  1.00  0.95           H  
ATOM   3744  N   ARG A 243     -62.534 108.173 -54.826  1.00  1.00           N  
ATOM   3745  CA  ARG A 243     -61.844 107.248 -53.931  1.00  1.00           C  
ATOM   3746  C   ARG A 243     -62.785 106.041 -53.774  1.00  1.00           C  
ATOM   3747  O   ARG A 243     -63.993 106.207 -53.949  1.00  1.00           O  
ATOM   3748  CB  ARG A 243     -61.598 107.878 -52.559  1.00  1.00           C  
ATOM   3749  CG  ARG A 243     -60.678 109.081 -52.532  1.00  1.00           C  
ATOM   3750  CD  ARG A 243     -60.540 109.633 -51.155  1.00  1.00           C  
ATOM   3751  NE  ARG A 243     -59.819 110.913 -51.113  1.00  1.00           N  
ATOM   3752  CZ  ARG A 243     -58.477 111.050 -51.066  1.00  1.00           C  
ATOM   3753  NH1 ARG A 243     -57.710 109.982 -51.066  1.00  1.00           N  
ATOM   3754  NH2 ARG A 243     -57.921 112.251 -51.040  1.00  1.00           N  
ATOM   3755  H   ARG A 243     -63.488 107.876 -54.961  1.00  1.00           H  
ATOM   3756  HA  ARG A 243     -60.899 106.970 -54.380  1.00  1.00           H  
ATOM   3757 1HB  ARG A 243     -62.540 108.212 -52.173  1.00  1.00           H  
ATOM   3758 2HB  ARG A 243     -61.210 107.139 -51.865  1.00  1.00           H  
ATOM   3759 1HG  ARG A 243     -59.692 108.801 -52.897  1.00  1.00           H  
ATOM   3760 2HG  ARG A 243     -61.076 109.830 -53.141  1.00  1.00           H  
ATOM   3761 1HD  ARG A 243     -61.530 109.777 -50.718  1.00  1.00           H  
ATOM   3762 2HD  ARG A 243     -59.983 108.920 -50.573  1.00  1.00           H  
ATOM   3763  HE  ARG A 243     -60.381 111.763 -51.117  1.00  1.00           H  
ATOM   3764 1HH1 ARG A 243     -58.123 109.064 -51.096  1.00  1.00           H  
ATOM   3765 2HH1 ARG A 243     -56.702 110.085 -51.042  1.00  1.00           H  
ATOM   3766 1HH2 ARG A 243     -58.499 113.111 -51.047  1.00  1.00           H  
ATOM   3767 2HH2 ARG A 243     -56.894 112.334 -51.045  1.00  1.00           H  
ATOM   3768  N   PRO A 244     -62.293 104.823 -53.483  1.00  1.04           N  
ATOM   3769  CA  PRO A 244     -63.115 103.644 -53.240  1.00  1.04           C  
ATOM   3770  C   PRO A 244     -64.129 103.871 -52.130  1.00  1.04           C  
ATOM   3771  O   PRO A 244     -63.795 104.429 -51.078  1.00  1.04           O  
ATOM   3772  CB  PRO A 244     -62.075 102.601 -52.821  1.00  1.04           C  
ATOM   3773  CG  PRO A 244     -60.793 103.047 -53.509  1.00  1.04           C  
ATOM   3774  CD  PRO A 244     -60.834 104.563 -53.478  1.00  1.04           C  
ATOM   3775  HA  PRO A 244     -63.618 103.354 -54.174  1.00  1.04           H  
ATOM   3776 1HB  PRO A 244     -61.995 102.562 -51.728  1.00  1.04           H  
ATOM   3777 2HB  PRO A 244     -62.403 101.603 -53.146  1.00  1.04           H  
ATOM   3778 1HG  PRO A 244     -59.917 102.639 -52.982  1.00  1.04           H  
ATOM   3779 2HG  PRO A 244     -60.757 102.649 -54.534  1.00  1.04           H  
ATOM   3780 1HD  PRO A 244     -60.356 104.956 -52.574  1.00  1.04           H  
ATOM   3781 2HD  PRO A 244     -60.355 104.916 -54.398  1.00  1.04           H  
ATOM   3782  N   LYS A 245     -65.347 103.365 -52.332  1.00  1.08           N  
ATOM   3783  CA  LYS A 245     -66.390 103.501 -51.320  1.00  1.08           C  
ATOM   3784  C   LYS A 245     -66.240 102.383 -50.301  1.00  1.08           C  
ATOM   3785  O   LYS A 245     -66.229 101.203 -50.655  1.00  1.08           O  
ATOM   3786  CB  LYS A 245     -67.777 103.481 -51.969  1.00  1.08           C  
ATOM   3787  CG  LYS A 245     -68.933 103.743 -51.023  1.00  1.08           C  
ATOM   3788  CD  LYS A 245     -70.283 103.692 -51.771  1.00  1.08           C  
ATOM   3789  CE  LYS A 245     -70.484 104.919 -52.655  1.00  1.08           C  
ATOM   3790  NZ  LYS A 245     -71.809 104.909 -53.333  1.00  1.08           N  
ATOM   3791  H   LYS A 245     -65.562 102.906 -53.204  1.00  1.08           H  
ATOM   3792  HA  LYS A 245     -66.259 104.448 -50.802  1.00  1.08           H  
ATOM   3793 1HB  LYS A 245     -67.817 104.235 -52.754  1.00  1.08           H  
ATOM   3794 2HB  LYS A 245     -67.944 102.511 -52.436  1.00  1.08           H  
ATOM   3795 1HG  LYS A 245     -68.925 102.999 -50.228  1.00  1.08           H  
ATOM   3796 2HG  LYS A 245     -68.812 104.730 -50.571  1.00  1.08           H  
ATOM   3797 1HD  LYS A 245     -70.325 102.795 -52.390  1.00  1.08           H  
ATOM   3798 2HD  LYS A 245     -71.099 103.653 -51.055  1.00  1.08           H  
ATOM   3799 1HE  LYS A 245     -70.420 105.809 -52.037  1.00  1.08           H  
ATOM   3800 2HE  LYS A 245     -69.698 104.955 -53.410  1.00  1.08           H  
ATOM   3801 1HZ  LYS A 245     -71.906 105.743 -53.904  1.00  1.08           H  
ATOM   3802 2HZ  LYS A 245     -71.882 104.092 -53.920  1.00  1.08           H  
ATOM   3803 3HZ  LYS A 245     -72.539 104.893 -52.638  1.00  1.08           H  
ATOM   3804  N   VAL A 246     -66.076 102.768 -49.047  1.00  1.09           N  
ATOM   3805  CA  VAL A 246     -65.850 101.835 -47.956  1.00  1.09           C  
ATOM   3806  C   VAL A 246     -66.892 102.059 -46.876  1.00  1.09           C  
ATOM   3807  O   VAL A 246     -67.052 103.176 -46.402  1.00  1.09           O  
ATOM   3808  CB  VAL A 246     -64.423 102.037 -47.410  1.00  1.09           C  
ATOM   3809  CG1 VAL A 246     -64.169 101.124 -46.231  1.00  1.09           C  
ATOM   3810  CG2 VAL A 246     -63.404 101.769 -48.526  1.00  1.09           C  
ATOM   3811  H   VAL A 246     -66.111 103.767 -48.842  1.00  1.09           H  
ATOM   3812  HA  VAL A 246     -65.942 100.818 -48.335  1.00  1.09           H  
ATOM   3813  HB  VAL A 246     -64.314 103.053 -47.085  1.00  1.09           H  
ATOM   3814 1HG1 VAL A 246     -63.160 101.291 -45.854  1.00  1.09           H  
ATOM   3815 2HG1 VAL A 246     -64.883 101.349 -45.450  1.00  1.09           H  
ATOM   3816 3HG1 VAL A 246     -64.275 100.086 -46.541  1.00  1.09           H  
ATOM   3817 1HG2 VAL A 246     -62.398 101.928 -48.142  1.00  1.09           H  
ATOM   3818 2HG2 VAL A 246     -63.504 100.740 -48.870  1.00  1.09           H  
ATOM   3819 3HG2 VAL A 246     -63.577 102.447 -49.356  1.00  1.09           H  
ATOM   3820  N   ARG A 247     -67.635 101.013 -46.515  1.00  1.07           N  
ATOM   3821  CA  ARG A 247     -68.703 101.144 -45.515  1.00  1.07           C  
ATOM   3822  C   ARG A 247     -69.663 102.282 -45.880  1.00  1.07           C  
ATOM   3823  O   ARG A 247     -70.063 103.066 -45.027  1.00  1.07           O  
ATOM   3824  CB  ARG A 247     -68.136 101.406 -44.128  1.00  1.07           C  
ATOM   3825  CG  ARG A 247     -67.231 100.343 -43.551  1.00  1.07           C  
ATOM   3826  CD  ARG A 247     -66.786 100.760 -42.209  1.00  1.07           C  
ATOM   3827  NE  ARG A 247     -67.857 100.725 -41.247  1.00  1.07           N  
ATOM   3828  CZ  ARG A 247     -68.181  99.685 -40.474  1.00  1.07           C  
ATOM   3829  NH1 ARG A 247     -67.499  98.561 -40.520  1.00  1.07           N  
ATOM   3830  NH2 ARG A 247     -69.198  99.831 -39.658  1.00  1.07           N  
ATOM   3831  H   ARG A 247     -67.455 100.112 -46.937  1.00  1.07           H  
ATOM   3832  HA  ARG A 247     -69.270 100.213 -45.488  1.00  1.07           H  
ATOM   3833 1HB  ARG A 247     -67.574 102.336 -44.122  1.00  1.07           H  
ATOM   3834 2HB  ARG A 247     -68.963 101.530 -43.425  1.00  1.07           H  
ATOM   3835 1HG  ARG A 247     -67.780  99.409 -43.455  1.00  1.07           H  
ATOM   3836 2HG  ARG A 247     -66.366 100.192 -44.177  1.00  1.07           H  
ATOM   3837 1HD  ARG A 247     -65.985 100.113 -41.856  1.00  1.07           H  
ATOM   3838 2HD  ARG A 247     -66.425 101.782 -42.265  1.00  1.07           H  
ATOM   3839  HE  ARG A 247     -68.455 101.553 -41.144  1.00  1.07           H  
ATOM   3840 1HH1 ARG A 247     -66.716  98.475 -41.151  1.00  1.07           H  
ATOM   3841 2HH1 ARG A 247     -67.756  97.791 -39.922  1.00  1.07           H  
ATOM   3842 1HH2 ARG A 247     -69.680 100.741 -39.671  1.00  1.07           H  
ATOM   3843 2HH2 ARG A 247     -69.485  99.086 -39.046  1.00  1.07           H  
ATOM   3844  N   ASP A 248     -70.001 102.369 -47.167  1.00  1.03           N  
ATOM   3845  CA  ASP A 248     -70.893 103.380 -47.749  1.00  1.03           C  
ATOM   3846  C   ASP A 248     -70.345 104.827 -47.744  1.00  1.03           C  
ATOM   3847  O   ASP A 248     -71.068 105.754 -48.117  1.00  1.03           O  
ATOM   3848  CB  ASP A 248     -72.261 103.370 -47.039  1.00  1.03           C  
ATOM   3849  CG  ASP A 248     -72.993 102.031 -47.184  1.00  1.03           C  
ATOM   3850  OD1 ASP A 248     -72.998 101.490 -48.265  1.00  1.03           O  
ATOM   3851  OD2 ASP A 248     -73.520 101.556 -46.207  1.00  1.03           O  
ATOM   3852  H   ASP A 248     -69.609 101.678 -47.789  1.00  1.03           H  
ATOM   3853  HA  ASP A 248     -71.066 103.098 -48.783  1.00  1.03           H  
ATOM   3854 1HB  ASP A 248     -72.163 103.619 -45.985  1.00  1.03           H  
ATOM   3855 2HB  ASP A 248     -72.887 104.142 -47.482  1.00  1.03           H  
ATOM   3856  N   GLN A 249     -69.076 105.021 -47.376  1.00  0.97           N  
ATOM   3857  CA  GLN A 249     -68.456 106.346 -47.345  1.00  0.97           C  
ATOM   3858  C   GLN A 249     -67.365 106.505 -48.427  1.00  0.97           C  
ATOM   3859  O   GLN A 249     -66.488 105.649 -48.576  1.00  0.97           O  
ATOM   3860  CB  GLN A 249     -67.891 106.574 -45.941  1.00  0.97           C  
ATOM   3861  CG  GLN A 249     -67.174 107.876 -45.690  1.00  0.97           C  
ATOM   3862  CD  GLN A 249     -68.134 109.051 -45.600  1.00  0.97           C  
ATOM   3863  OE1 GLN A 249     -69.084 109.039 -44.794  1.00  0.97           O  
ATOM   3864  NE2 GLN A 249     -67.895 110.085 -46.398  1.00  0.97           N  
ATOM   3865  H   GLN A 249     -68.511 104.235 -47.064  1.00  0.97           H  
ATOM   3866  HA  GLN A 249     -69.228 107.091 -47.533  1.00  0.97           H  
ATOM   3867 1HB  GLN A 249     -68.713 106.530 -45.231  1.00  0.97           H  
ATOM   3868 2HB  GLN A 249     -67.234 105.756 -45.691  1.00  0.97           H  
ATOM   3869 1HG  GLN A 249     -66.647 107.796 -44.761  1.00  0.97           H  
ATOM   3870 2HG  GLN A 249     -66.461 108.057 -46.498  1.00  0.97           H  
ATOM   3871 1HE2 GLN A 249     -68.494 110.887 -46.365  1.00  0.97           H  
ATOM   3872 2HE2 GLN A 249     -67.113 110.068 -47.004  1.00  0.97           H  
ATOM   3873  N   GLU A 250     -67.441 107.576 -49.228  1.00  0.91           N  
ATOM   3874  CA  GLU A 250     -66.442 107.765 -50.292  1.00  0.91           C  
ATOM   3875  C   GLU A 250     -65.200 108.550 -49.873  1.00  0.91           C  
ATOM   3876  O   GLU A 250     -64.115 108.327 -50.396  1.00  0.91           O  
ATOM   3877  CB  GLU A 250     -67.049 108.472 -51.498  1.00  0.91           C  
ATOM   3878  CG  GLU A 250     -68.139 107.710 -52.183  1.00  0.91           C  
ATOM   3879  CD  GLU A 250     -68.670 108.403 -53.422  1.00  0.91           C  
ATOM   3880  OE1 GLU A 250     -68.205 109.481 -53.751  1.00  0.91           O  
ATOM   3881  OE2 GLU A 250     -69.556 107.848 -54.040  1.00  0.91           O  
ATOM   3882  H   GLU A 250     -68.187 108.246 -49.101  1.00  0.91           H  
ATOM   3883  HA  GLU A 250     -66.106 106.781 -50.619  1.00  0.91           H  
ATOM   3884 1HB  GLU A 250     -67.447 109.440 -51.193  1.00  0.91           H  
ATOM   3885 2HB  GLU A 250     -66.265 108.657 -52.234  1.00  0.91           H  
ATOM   3886 1HG  GLU A 250     -67.752 106.730 -52.464  1.00  0.91           H  
ATOM   3887 2HG  GLU A 250     -68.947 107.563 -51.473  1.00  0.91           H  
ATOM   3888  N   GLY A 251     -65.345 109.488 -48.951  1.00  0.86           N  
ATOM   3889  CA  GLY A 251     -64.199 110.323 -48.588  1.00  0.86           C  
ATOM   3890  C   GLY A 251     -63.316 109.631 -47.560  1.00  0.86           C  
ATOM   3891  O   GLY A 251     -63.531 108.459 -47.232  1.00  0.86           O  
ATOM   3892  H   GLY A 251     -66.243 109.638 -48.531  1.00  0.86           H  
ATOM   3893 1HA  GLY A 251     -63.614 110.555 -49.479  1.00  0.86           H  
ATOM   3894 2HA  GLY A 251     -64.546 111.276 -48.190  1.00  0.86           H  
ATOM   3895  N   ARG A 252     -62.313 110.356 -47.070  1.00  0.82           N  
ATOM   3896  CA  ARG A 252     -61.374 109.809 -46.086  1.00  0.82           C  
ATOM   3897  C   ARG A 252     -61.064 110.798 -44.974  1.00  0.82           C  
ATOM   3898  O   ARG A 252     -61.100 112.013 -45.182  1.00  0.82           O  
ATOM   3899  CB  ARG A 252     -60.040 109.439 -46.738  1.00  0.82           C  
ATOM   3900  CG  ARG A 252     -60.074 108.349 -47.781  1.00  0.82           C  
ATOM   3901  CD  ARG A 252     -60.338 107.056 -47.197  1.00  0.82           C  
ATOM   3902  NE  ARG A 252     -60.280 105.988 -48.169  1.00  0.82           N  
ATOM   3903  CZ  ARG A 252     -61.315 105.592 -48.954  1.00  0.82           C  
ATOM   3904  NH1 ARG A 252     -62.495 106.163 -48.917  1.00  0.82           N  
ATOM   3905  NH2 ARG A 252     -61.168 104.608 -49.796  1.00  0.82           N  
ATOM   3906  H   ARG A 252     -62.191 111.303 -47.430  1.00  0.82           H  
ATOM   3907  HA  ARG A 252     -61.817 108.918 -45.644  1.00  0.82           H  
ATOM   3908 1HB  ARG A 252     -59.629 110.322 -47.221  1.00  0.82           H  
ATOM   3909 2HB  ARG A 252     -59.332 109.141 -45.974  1.00  0.82           H  
ATOM   3910 1HG  ARG A 252     -60.872 108.550 -48.480  1.00  0.82           H  
ATOM   3911 2HG  ARG A 252     -59.120 108.309 -48.306  1.00  0.82           H  
ATOM   3912 1HD  ARG A 252     -59.612 106.848 -46.415  1.00  0.82           H  
ATOM   3913 2HD  ARG A 252     -61.314 107.083 -46.783  1.00  0.82           H  
ATOM   3914  HE  ARG A 252     -59.405 105.490 -48.263  1.00  0.82           H  
ATOM   3915 1HH1 ARG A 252     -62.713 106.950 -48.285  1.00  0.82           H  
ATOM   3916 2HH1 ARG A 252     -63.215 105.793 -49.560  1.00  0.82           H  
ATOM   3917 1HH2 ARG A 252     -60.288 104.119 -49.877  1.00  0.82           H  
ATOM   3918 2HH2 ARG A 252     -61.992 104.355 -50.364  1.00  0.82           H  
ATOM   3919  N   MET A 253     -60.724 110.294 -43.796  1.00  0.80           N  
ATOM   3920  CA  MET A 253     -60.239 111.188 -42.748  1.00  0.80           C  
ATOM   3921  C   MET A 253     -58.822 110.850 -42.341  1.00  0.80           C  
ATOM   3922  O   MET A 253     -58.509 109.698 -42.036  1.00  0.80           O  
ATOM   3923  CB  MET A 253     -61.122 111.156 -41.513  1.00  0.80           C  
ATOM   3924  CG  MET A 253     -60.628 112.020 -40.412  1.00  0.80           C  
ATOM   3925  SD  MET A 253     -61.705 112.035 -39.042  1.00  0.80           S  
ATOM   3926  CE  MET A 253     -60.670 112.961 -38.007  1.00  0.80           C  
ATOM   3927  H   MET A 253     -60.797 109.289 -43.639  1.00  0.80           H  
ATOM   3928  HA  MET A 253     -60.227 112.203 -43.133  1.00  0.80           H  
ATOM   3929 1HB  MET A 253     -62.121 111.485 -41.757  1.00  0.80           H  
ATOM   3930 2HB  MET A 253     -61.167 110.144 -41.121  1.00  0.80           H  
ATOM   3931 1HG  MET A 253     -59.654 111.661 -40.073  1.00  0.80           H  
ATOM   3932 2HG  MET A 253     -60.505 113.044 -40.768  1.00  0.80           H  
ATOM   3933 1HE  MET A 253     -61.131 113.101 -37.051  1.00  0.80           H  
ATOM   3934 2HE  MET A 253     -59.729 112.447 -37.885  1.00  0.80           H  
ATOM   3935 3HE  MET A 253     -60.496 113.913 -38.477  1.00  0.80           H  
ATOM   3936  N   ASN A 254     -57.975 111.856 -42.315  1.00  0.79           N  
ATOM   3937  CA  ASN A 254     -56.622 111.635 -41.855  1.00  0.79           C  
ATOM   3938  C   ASN A 254     -56.522 112.054 -40.409  1.00  0.79           C  
ATOM   3939  O   ASN A 254     -56.950 113.153 -40.037  1.00  0.79           O  
ATOM   3940  CB  ASN A 254     -55.595 112.289 -42.749  1.00  0.79           C  
ATOM   3941  CG  ASN A 254     -55.512 111.566 -44.089  1.00  0.79           C  
ATOM   3942  OD1 ASN A 254     -55.694 110.345 -44.131  1.00  0.79           O  
ATOM   3943  ND2 ASN A 254     -55.215 112.265 -45.148  1.00  0.79           N  
ATOM   3944  H   ASN A 254     -58.296 112.788 -42.581  1.00  0.79           H  
ATOM   3945  HA  ASN A 254     -56.414 110.566 -41.875  1.00  0.79           H  
ATOM   3946 1HB  ASN A 254     -55.861 113.336 -42.915  1.00  0.79           H  
ATOM   3947 2HB  ASN A 254     -54.617 112.265 -42.262  1.00  0.79           H  
ATOM   3948 1HD2 ASN A 254     -55.139 111.816 -46.039  1.00  0.79           H  
ATOM   3949 2HD2 ASN A 254     -55.058 113.248 -45.076  1.00  0.79           H  
ATOM   3950  N   TYR A 255     -55.985 111.167 -39.589  1.00  0.80           N  
ATOM   3951  CA  TYR A 255     -55.847 111.459 -38.181  1.00  0.80           C  
ATOM   3952  C   TYR A 255     -54.397 111.853 -37.941  1.00  0.80           C  
ATOM   3953  O   TYR A 255     -53.470 111.303 -38.561  1.00  0.80           O  
ATOM   3954  CB  TYR A 255     -56.209 110.235 -37.345  1.00  0.80           C  
ATOM   3955  CG  TYR A 255     -57.660 109.724 -37.520  1.00  0.80           C  
ATOM   3956  CD1 TYR A 255     -57.906 108.807 -38.531  1.00  0.80           C  
ATOM   3957  CD2 TYR A 255     -58.708 110.130 -36.710  1.00  0.80           C  
ATOM   3958  CE1 TYR A 255     -59.154 108.305 -38.745  1.00  0.80           C  
ATOM   3959  CE2 TYR A 255     -59.988 109.609 -36.924  1.00  0.80           C  
ATOM   3960  CZ  TYR A 255     -60.197 108.701 -37.945  1.00  0.80           C  
ATOM   3961  OH  TYR A 255     -61.434 108.187 -38.189  1.00  0.80           O  
ATOM   3962  H   TYR A 255     -55.675 110.265 -39.953  1.00  0.80           H  
ATOM   3963  HA  TYR A 255     -56.482 112.301 -37.908  1.00  0.80           H  
ATOM   3964 1HB  TYR A 255     -55.546 109.441 -37.628  1.00  0.80           H  
ATOM   3965 2HB  TYR A 255     -56.039 110.447 -36.290  1.00  0.80           H  
ATOM   3966  HD1 TYR A 255     -57.097 108.482 -39.166  1.00  0.80           H  
ATOM   3967  HD2 TYR A 255     -58.544 110.848 -35.918  1.00  0.80           H  
ATOM   3968  HE1 TYR A 255     -59.318 107.587 -39.554  1.00  0.80           H  
ATOM   3969  HE2 TYR A 255     -60.819 109.922 -36.294  1.00  0.80           H  
ATOM   3970  HH  TYR A 255     -61.373 107.613 -38.963  1.00  0.80           H  
ATOM   3971  N   TYR A 256     -54.230 112.815 -37.052  1.00  0.81           N  
ATOM   3972  CA  TYR A 256     -52.944 113.348 -36.642  1.00  0.81           C  
ATOM   3973  C   TYR A 256     -52.897 113.345 -35.124  1.00  0.81           C  
ATOM   3974  O   TYR A 256     -53.917 113.610 -34.468  1.00  0.81           O  
ATOM   3975  CB  TYR A 256     -52.848 114.781 -37.147  1.00  0.81           C  
ATOM   3976  CG  TYR A 256     -52.958 114.948 -38.657  1.00  0.81           C  
ATOM   3977  CD1 TYR A 256     -54.188 114.967 -39.197  1.00  0.81           C  
ATOM   3978  CD2 TYR A 256     -51.883 115.116 -39.462  1.00  0.81           C  
ATOM   3979  CE1 TYR A 256     -54.391 115.117 -40.537  1.00  0.81           C  
ATOM   3980  CE2 TYR A 256     -52.069 115.260 -40.820  1.00  0.81           C  
ATOM   3981  CZ  TYR A 256     -53.312 115.258 -41.356  1.00  0.81           C  
ATOM   3982  OH  TYR A 256     -53.480 115.403 -42.715  1.00  0.81           O  
ATOM   3983  H   TYR A 256     -55.063 113.226 -36.633  1.00  0.81           H  
ATOM   3984  HA  TYR A 256     -52.135 112.722 -37.019  1.00  0.81           H  
ATOM   3985 1HB  TYR A 256     -53.672 115.308 -36.713  1.00  0.81           H  
ATOM   3986 2HB  TYR A 256     -51.924 115.241 -36.800  1.00  0.81           H  
ATOM   3987  HD1 TYR A 256     -54.995 114.843 -38.540  1.00  0.81           H  
ATOM   3988  HD2 TYR A 256     -50.885 115.133 -39.041  1.00  0.81           H  
ATOM   3989  HE1 TYR A 256     -55.403 115.114 -40.941  1.00  0.81           H  
ATOM   3990  HE2 TYR A 256     -51.224 115.379 -41.469  1.00  0.81           H  
ATOM   3991  HH  TYR A 256     -52.630 115.602 -43.124  1.00  0.81           H  
ATOM   3992  N   TRP A 257     -51.728 113.105 -34.537  1.00  0.83           N  
ATOM   3993  CA  TRP A 257     -51.691 113.151 -33.088  1.00  0.83           C  
ATOM   3994  C   TRP A 257     -50.605 114.089 -32.558  1.00  0.83           C  
ATOM   3995  O   TRP A 257     -49.517 114.181 -33.131  1.00  0.83           O  
ATOM   3996  CB  TRP A 257     -51.388 111.756 -32.598  1.00  0.83           C  
ATOM   3997  CG  TRP A 257     -52.374 110.674 -33.004  1.00  0.83           C  
ATOM   3998  CD1 TRP A 257     -52.384 109.981 -34.174  1.00  0.83           C  
ATOM   3999  CD2 TRP A 257     -53.418 110.122 -32.226  1.00  0.83           C  
ATOM   4000  NE1 TRP A 257     -53.356 109.029 -34.156  1.00  0.83           N  
ATOM   4001  CE2 TRP A 257     -53.992 109.083 -32.982  1.00  0.83           C  
ATOM   4002  CE3 TRP A 257     -53.891 110.387 -30.997  1.00  0.83           C  
ATOM   4003  CZ2 TRP A 257     -55.016 108.313 -32.502  1.00  0.83           C  
ATOM   4004  CZ3 TRP A 257     -54.911 109.646 -30.524  1.00  0.83           C  
ATOM   4005  CH2 TRP A 257     -55.472 108.619 -31.253  1.00  0.83           C  
ATOM   4006  H   TRP A 257     -50.882 112.825 -35.062  1.00  0.83           H  
ATOM   4007  HA  TRP A 257     -52.654 113.486 -32.707  1.00  0.83           H  
ATOM   4008 1HB  TRP A 257     -50.401 111.458 -32.965  1.00  0.83           H  
ATOM   4009 2HB  TRP A 257     -51.335 111.782 -31.537  1.00  0.83           H  
ATOM   4010  HD1 TRP A 257     -51.717 110.148 -34.986  1.00  0.83           H  
ATOM   4011  HE1 TRP A 257     -53.553 108.383 -34.896  1.00  0.83           H  
ATOM   4012  HE3 TRP A 257     -53.464 111.191 -30.414  1.00  0.83           H  
ATOM   4013  HZ2 TRP A 257     -55.462 107.505 -33.080  1.00  0.83           H  
ATOM   4014  HZ3 TRP A 257     -55.268 109.916 -29.549  1.00  0.83           H  
ATOM   4015  HH2 TRP A 257     -56.295 108.054 -30.845  1.00  0.83           H  
ATOM   4016  N   THR A 258     -50.878 114.745 -31.433  1.00  0.84           N  
ATOM   4017  CA  THR A 258     -49.866 115.564 -30.777  1.00  0.84           C  
ATOM   4018  C   THR A 258     -49.766 115.226 -29.300  1.00  0.84           C  
ATOM   4019  O   THR A 258     -50.774 115.153 -28.599  1.00  0.84           O  
ATOM   4020  CB  THR A 258     -50.158 117.064 -30.954  1.00  0.84           C  
ATOM   4021  OG1 THR A 258     -50.180 117.384 -32.353  1.00  0.84           O  
ATOM   4022  CG2 THR A 258     -49.076 117.887 -30.287  1.00  0.84           C  
ATOM   4023  H   THR A 258     -51.810 114.670 -31.023  1.00  0.84           H  
ATOM   4024  HA  THR A 258     -48.896 115.355 -31.230  1.00  0.84           H  
ATOM   4025  HB  THR A 258     -51.126 117.304 -30.515  1.00  0.84           H  
ATOM   4026  HG1 THR A 258     -49.389 117.018 -32.774  1.00  0.84           H  
ATOM   4027 1HG2 THR A 258     -49.288 118.933 -30.435  1.00  0.84           H  
ATOM   4028 2HG2 THR A 258     -49.039 117.673 -29.226  1.00  0.84           H  
ATOM   4029 3HG2 THR A 258     -48.120 117.643 -30.735  1.00  0.84           H  
ATOM   4030  N   LEU A 259     -48.552 115.014 -28.819  1.00  0.86           N  
ATOM   4031  CA  LEU A 259     -48.365 114.734 -27.404  1.00  0.86           C  
ATOM   4032  C   LEU A 259     -47.857 116.014 -26.759  1.00  0.86           C  
ATOM   4033  O   LEU A 259     -46.870 116.581 -27.229  1.00  0.86           O  
ATOM   4034  CB  LEU A 259     -47.378 113.572 -27.214  1.00  0.86           C  
ATOM   4035  CG  LEU A 259     -47.112 113.126 -25.765  1.00  0.86           C  
ATOM   4036  CD1 LEU A 259     -48.386 112.550 -25.195  1.00  0.86           C  
ATOM   4037  CD2 LEU A 259     -46.027 112.079 -25.738  1.00  0.86           C  
ATOM   4038  H   LEU A 259     -47.752 115.067 -29.434  1.00  0.86           H  
ATOM   4039  HA  LEU A 259     -49.315 114.472 -26.950  1.00  0.86           H  
ATOM   4040 1HB  LEU A 259     -47.758 112.707 -27.756  1.00  0.86           H  
ATOM   4041 2HB  LEU A 259     -46.422 113.858 -27.650  1.00  0.86           H  
ATOM   4042  HG  LEU A 259     -46.815 113.987 -25.160  1.00  0.86           H  
ATOM   4043 1HD1 LEU A 259     -48.230 112.235 -24.166  1.00  0.86           H  
ATOM   4044 2HD1 LEU A 259     -49.128 113.299 -25.229  1.00  0.86           H  
ATOM   4045 3HD1 LEU A 259     -48.702 111.696 -25.787  1.00  0.86           H  
ATOM   4046 1HD2 LEU A 259     -45.867 111.774 -24.701  1.00  0.86           H  
ATOM   4047 2HD2 LEU A 259     -46.330 111.215 -26.331  1.00  0.86           H  
ATOM   4048 3HD2 LEU A 259     -45.104 112.493 -26.144  1.00  0.86           H  
ATOM   4049  N   VAL A 260     -48.534 116.491 -25.716  1.00  0.86           N  
ATOM   4050  CA  VAL A 260     -48.108 117.731 -25.097  1.00  0.86           C  
ATOM   4051  C   VAL A 260     -47.667 117.521 -23.651  1.00  0.86           C  
ATOM   4052  O   VAL A 260     -48.255 116.749 -22.893  1.00  0.86           O  
ATOM   4053  CB  VAL A 260     -49.268 118.768 -25.140  1.00  0.86           C  
ATOM   4054  CG1 VAL A 260     -49.635 119.068 -26.567  1.00  0.86           C  
ATOM   4055  CG2 VAL A 260     -50.474 118.290 -24.371  1.00  0.86           C  
ATOM   4056  H   VAL A 260     -49.351 115.997 -25.376  1.00  0.86           H  
ATOM   4057  HA  VAL A 260     -47.266 118.137 -25.658  1.00  0.86           H  
ATOM   4058  HB  VAL A 260     -48.922 119.670 -24.701  1.00  0.86           H  
ATOM   4059 1HG1 VAL A 260     -50.411 119.824 -26.591  1.00  0.86           H  
ATOM   4060 2HG1 VAL A 260     -48.747 119.430 -27.068  1.00  0.86           H  
ATOM   4061 3HG1 VAL A 260     -49.996 118.162 -27.055  1.00  0.86           H  
ATOM   4062 1HG2 VAL A 260     -51.252 119.055 -24.400  1.00  0.86           H  
ATOM   4063 2HG2 VAL A 260     -50.847 117.390 -24.817  1.00  0.86           H  
ATOM   4064 3HG2 VAL A 260     -50.188 118.103 -23.345  1.00  0.86           H  
ATOM   4065  N   GLU A 261     -46.619 118.229 -23.256  1.00  0.86           N  
ATOM   4066  CA  GLU A 261     -46.117 118.156 -21.887  1.00  0.86           C  
ATOM   4067  C   GLU A 261     -46.958 119.077 -20.993  1.00  0.86           C  
ATOM   4068  O   GLU A 261     -47.643 119.946 -21.530  1.00  0.86           O  
ATOM   4069  CB  GLU A 261     -44.618 118.499 -21.851  1.00  0.86           C  
ATOM   4070  CG  GLU A 261     -44.253 119.913 -22.212  1.00  0.86           C  
ATOM   4071  CD  GLU A 261     -42.762 120.162 -22.110  1.00  0.86           C  
ATOM   4072  OE1 GLU A 261     -42.127 119.561 -21.280  1.00  0.86           O  
ATOM   4073  OE2 GLU A 261     -42.259 120.959 -22.870  1.00  0.86           O  
ATOM   4074  H   GLU A 261     -46.164 118.840 -23.923  1.00  0.86           H  
ATOM   4075  HA  GLU A 261     -46.226 117.128 -21.557  1.00  0.86           H  
ATOM   4076 1HB  GLU A 261     -44.187 118.292 -20.895  1.00  0.86           H  
ATOM   4077 2HB  GLU A 261     -44.101 117.855 -22.564  1.00  0.86           H  
ATOM   4078 1HG  GLU A 261     -44.551 120.083 -23.240  1.00  0.86           H  
ATOM   4079 2HG  GLU A 261     -44.788 120.612 -21.582  1.00  0.86           H  
ATOM   4080  N   PRO A 262     -46.945 118.920 -19.652  1.00  0.85           N  
ATOM   4081  CA  PRO A 262     -47.592 119.784 -18.658  1.00  0.85           C  
ATOM   4082  C   PRO A 262     -47.318 121.284 -18.833  1.00  0.85           C  
ATOM   4083  O   PRO A 262     -48.128 122.121 -18.457  1.00  0.85           O  
ATOM   4084  CB  PRO A 262     -47.012 119.254 -17.347  1.00  0.85           C  
ATOM   4085  CG  PRO A 262     -46.749 117.800 -17.623  1.00  0.85           C  
ATOM   4086  CD  PRO A 262     -46.274 117.739 -19.043  1.00  0.85           C  
ATOM   4087  HA  PRO A 262     -48.676 119.600 -18.665  1.00  0.85           H  
ATOM   4088 1HB  PRO A 262     -46.111 119.823 -17.075  1.00  0.85           H  
ATOM   4089 2HB  PRO A 262     -47.746 119.402 -16.539  1.00  0.85           H  
ATOM   4090 1HG  PRO A 262     -46.031 117.387 -16.900  1.00  0.85           H  
ATOM   4091 2HG  PRO A 262     -47.684 117.248 -17.488  1.00  0.85           H  
ATOM   4092 1HD  PRO A 262     -45.191 117.821 -19.058  1.00  0.85           H  
ATOM   4093 2HD  PRO A 262     -46.640 116.802 -19.475  1.00  0.85           H  
ATOM   4094  N   GLY A 263     -46.161 121.649 -19.375  1.00  0.83           N  
ATOM   4095  CA  GLY A 263     -45.865 123.066 -19.554  1.00  0.83           C  
ATOM   4096  C   GLY A 263     -46.342 123.628 -20.906  1.00  0.83           C  
ATOM   4097  O   GLY A 263     -46.063 124.786 -21.221  1.00  0.83           O  
ATOM   4098  H   GLY A 263     -45.486 120.962 -19.679  1.00  0.83           H  
ATOM   4099 1HA  GLY A 263     -46.321 123.635 -18.744  1.00  0.83           H  
ATOM   4100 2HA  GLY A 263     -44.789 123.210 -19.470  1.00  0.83           H  
ATOM   4101  N   ASP A 264     -47.015 122.803 -21.718  1.00  0.79           N  
ATOM   4102  CA  ASP A 264     -47.435 123.199 -23.059  1.00  0.79           C  
ATOM   4103  C   ASP A 264     -48.933 123.544 -23.200  1.00  0.79           C  
ATOM   4104  O   ASP A 264     -49.756 123.310 -22.302  1.00  0.79           O  
ATOM   4105  CB  ASP A 264     -47.056 122.076 -24.032  1.00  0.79           C  
ATOM   4106  CG  ASP A 264     -46.777 122.501 -25.539  1.00  0.79           C  
ATOM   4107  OD1 ASP A 264     -46.918 123.678 -25.836  1.00  0.79           O  
ATOM   4108  OD2 ASP A 264     -46.405 121.661 -26.365  1.00  0.79           O  
ATOM   4109  H   ASP A 264     -47.240 121.858 -21.411  1.00  0.79           H  
ATOM   4110  HA  ASP A 264     -46.867 124.087 -23.336  1.00  0.79           H  
ATOM   4111 1HB  ASP A 264     -46.174 121.588 -23.656  1.00  0.79           H  
ATOM   4112 2HB  ASP A 264     -47.836 121.355 -24.010  1.00  0.79           H  
ATOM   4113  N   LYS A 265     -49.246 124.083 -24.384  1.00  0.76           N  
ATOM   4114  CA  LYS A 265     -50.581 124.510 -24.819  1.00  0.76           C  
ATOM   4115  C   LYS A 265     -50.756 124.219 -26.308  1.00  0.76           C  
ATOM   4116  O   LYS A 265     -49.870 124.537 -27.095  1.00  0.76           O  
ATOM   4117  CB  LYS A 265     -50.735 126.020 -24.560  1.00  0.76           C  
ATOM   4118  CG  LYS A 265     -52.078 126.663 -24.868  1.00  0.76           C  
ATOM   4119  CD  LYS A 265     -52.024 128.152 -24.427  1.00  0.76           C  
ATOM   4120  CE  LYS A 265     -53.319 128.900 -24.678  1.00  0.76           C  
ATOM   4121  NZ  LYS A 265     -53.224 130.336 -24.250  1.00  0.76           N  
ATOM   4122  H   LYS A 265     -48.463 124.206 -25.029  1.00  0.76           H  
ATOM   4123  HA  LYS A 265     -51.330 123.952 -24.265  1.00  0.76           H  
ATOM   4124 1HB  LYS A 265     -50.523 126.218 -23.508  1.00  0.76           H  
ATOM   4125 2HB  LYS A 265     -49.987 126.554 -25.143  1.00  0.76           H  
ATOM   4126 1HG  LYS A 265     -52.272 126.607 -25.941  1.00  0.76           H  
ATOM   4127 2HG  LYS A 265     -52.874 126.136 -24.352  1.00  0.76           H  
ATOM   4128 1HD  LYS A 265     -51.786 128.208 -23.366  1.00  0.76           H  
ATOM   4129 2HD  LYS A 265     -51.228 128.652 -24.979  1.00  0.76           H  
ATOM   4130 1HE  LYS A 265     -53.545 128.869 -25.740  1.00  0.76           H  
ATOM   4131 2HE  LYS A 265     -54.125 128.414 -24.125  1.00  0.76           H  
ATOM   4132 1HZ  LYS A 265     -54.102 130.800 -24.436  1.00  0.76           H  
ATOM   4133 2HZ  LYS A 265     -53.018 130.393 -23.262  1.00  0.76           H  
ATOM   4134 3HZ  LYS A 265     -52.487 130.791 -24.770  1.00  0.76           H  
ATOM   4135  N   ILE A 266     -51.899 123.645 -26.691  1.00  0.72           N  
ATOM   4136  CA  ILE A 266     -52.162 123.348 -28.101  1.00  0.72           C  
ATOM   4137  C   ILE A 266     -53.286 124.194 -28.674  1.00  0.72           C  
ATOM   4138  O   ILE A 266     -54.328 124.381 -28.044  1.00  0.72           O  
ATOM   4139  CB  ILE A 266     -52.481 121.844 -28.290  1.00  0.72           C  
ATOM   4140  CG1 ILE A 266     -52.643 121.487 -29.783  1.00  0.72           C  
ATOM   4141  CG2 ILE A 266     -53.698 121.483 -27.536  1.00  0.72           C  
ATOM   4142  CD1 ILE A 266     -52.598 119.992 -30.028  1.00  0.72           C  
ATOM   4143  H   ILE A 266     -52.593 123.416 -25.981  1.00  0.72           H  
ATOM   4144  HA  ILE A 266     -51.271 123.586 -28.671  1.00  0.72           H  
ATOM   4145  HB  ILE A 266     -51.658 121.257 -27.911  1.00  0.72           H  
ATOM   4146 1HG1 ILE A 266     -53.591 121.871 -30.142  1.00  0.72           H  
ATOM   4147 2HG1 ILE A 266     -51.853 121.958 -30.362  1.00  0.72           H  
ATOM   4148 1HG2 ILE A 266     -53.904 120.423 -27.657  1.00  0.72           H  
ATOM   4149 2HG2 ILE A 266     -53.540 121.708 -26.484  1.00  0.72           H  
ATOM   4150 3HG2 ILE A 266     -54.529 122.064 -27.913  1.00  0.72           H  
ATOM   4151 1HD1 ILE A 266     -52.719 119.787 -31.090  1.00  0.72           H  
ATOM   4152 2HD1 ILE A 266     -51.641 119.607 -29.690  1.00  0.72           H  
ATOM   4153 3HD1 ILE A 266     -53.392 119.511 -29.475  1.00  0.72           H  
ATOM   4154  N   THR A 267     -53.066 124.695 -29.887  1.00  0.69           N  
ATOM   4155  CA  THR A 267     -54.025 125.525 -30.603  1.00  0.69           C  
ATOM   4156  C   THR A 267     -54.486 124.918 -31.916  1.00  0.69           C  
ATOM   4157  O   THR A 267     -53.686 124.409 -32.708  1.00  0.69           O  
ATOM   4158  CB  THR A 267     -53.458 126.937 -30.873  1.00  0.69           C  
ATOM   4159  OG1 THR A 267     -53.185 127.593 -29.623  1.00  0.69           O  
ATOM   4160  CG2 THR A 267     -54.455 127.780 -31.684  1.00  0.69           C  
ATOM   4161  H   THR A 267     -52.172 124.504 -30.332  1.00  0.69           H  
ATOM   4162  HA  THR A 267     -54.899 125.639 -29.975  1.00  0.69           H  
ATOM   4163  HB  THR A 267     -52.525 126.846 -31.432  1.00  0.69           H  
ATOM   4164  HG1 THR A 267     -54.003 127.879 -29.236  1.00  0.69           H  
ATOM   4165 1HG2 THR A 267     -54.040 128.769 -31.862  1.00  0.69           H  
ATOM   4166 2HG2 THR A 267     -54.650 127.304 -32.635  1.00  0.69           H  
ATOM   4167 3HG2 THR A 267     -55.391 127.875 -31.127  1.00  0.69           H  
ATOM   4168  N   PHE A 268     -55.797 124.982 -32.138  1.00  0.67           N  
ATOM   4169  CA  PHE A 268     -56.407 124.479 -33.357  1.00  0.67           C  
ATOM   4170  C   PHE A 268     -57.113 125.586 -34.116  1.00  0.67           C  
ATOM   4171  O   PHE A 268     -57.979 126.269 -33.558  1.00  0.67           O  
ATOM   4172  CB  PHE A 268     -57.469 123.449 -33.016  1.00  0.67           C  
ATOM   4173  CG  PHE A 268     -56.972 122.298 -32.296  1.00  0.67           C  
ATOM   4174  CD1 PHE A 268     -56.834 122.349 -30.916  1.00  0.67           C  
ATOM   4175  CD2 PHE A 268     -56.643 121.158 -32.955  1.00  0.67           C  
ATOM   4176  CE1 PHE A 268     -56.364 121.269 -30.241  1.00  0.67           C  
ATOM   4177  CE2 PHE A 268     -56.164 120.101 -32.278  1.00  0.67           C  
ATOM   4178  CZ  PHE A 268     -56.022 120.149 -30.943  1.00  0.67           C  
ATOM   4179  H   PHE A 268     -56.384 125.408 -31.423  1.00  0.67           H  
ATOM   4180  HA  PHE A 268     -55.636 124.053 -33.996  1.00  0.67           H  
ATOM   4181 1HB  PHE A 268     -58.248 123.915 -32.414  1.00  0.67           H  
ATOM   4182 2HB  PHE A 268     -57.926 123.102 -33.935  1.00  0.67           H  
ATOM   4183  HD1 PHE A 268     -57.106 123.265 -30.377  1.00  0.67           H  
ATOM   4184  HD2 PHE A 268     -56.763 121.111 -34.034  1.00  0.67           H  
ATOM   4185  HE1 PHE A 268     -56.255 121.304 -29.161  1.00  0.67           H  
ATOM   4186  HE2 PHE A 268     -55.887 119.222 -32.801  1.00  0.67           H  
ATOM   4187  HZ  PHE A 268     -55.638 119.301 -30.451  1.00  0.67           H  
ATOM   4188  N   GLU A 269     -56.770 125.755 -35.388  1.00  0.67           N  
ATOM   4189  CA  GLU A 269     -57.413 126.760 -36.216  1.00  0.67           C  
ATOM   4190  C   GLU A 269     -57.892 126.165 -37.530  1.00  0.67           C  
ATOM   4191  O   GLU A 269     -57.246 125.294 -38.115  1.00  0.67           O  
ATOM   4192  CB  GLU A 269     -56.469 127.927 -36.531  1.00  0.67           C  
ATOM   4193  CG  GLU A 269     -55.992 128.747 -35.340  1.00  0.67           C  
ATOM   4194  CD  GLU A 269     -55.148 129.954 -35.748  1.00  0.67           C  
ATOM   4195  OE1 GLU A 269     -54.923 130.144 -36.938  1.00  0.67           O  
ATOM   4196  OE2 GLU A 269     -54.742 130.683 -34.881  1.00  0.67           O  
ATOM   4197  H   GLU A 269     -56.029 125.189 -35.790  1.00  0.67           H  
ATOM   4198  HA  GLU A 269     -58.274 127.133 -35.682  1.00  0.67           H  
ATOM   4199 1HB  GLU A 269     -55.590 127.543 -37.032  1.00  0.67           H  
ATOM   4200 2HB  GLU A 269     -56.964 128.593 -37.219  1.00  0.67           H  
ATOM   4201 1HG  GLU A 269     -56.859 129.092 -34.787  1.00  0.67           H  
ATOM   4202 2HG  GLU A 269     -55.410 128.107 -34.690  1.00  0.67           H  
ATOM   4203  N   ALA A 270     -59.023 126.640 -38.029  1.00  0.68           N  
ATOM   4204  CA  ALA A 270     -59.453 126.130 -39.333  1.00  0.68           C  
ATOM   4205  C   ALA A 270     -60.516 126.963 -40.003  1.00  0.68           C  
ATOM   4206  O   ALA A 270     -61.322 127.631 -39.360  1.00  0.68           O  
ATOM   4207  CB  ALA A 270     -59.973 124.713 -39.216  1.00  0.68           C  
ATOM   4208  H   ALA A 270     -59.526 127.360 -37.505  1.00  0.68           H  
ATOM   4209  HA  ALA A 270     -58.581 126.132 -39.985  1.00  0.68           H  
ATOM   4210 1HB  ALA A 270     -60.242 124.346 -40.206  1.00  0.68           H  
ATOM   4211 2HB  ALA A 270     -59.216 124.070 -38.807  1.00  0.68           H  
ATOM   4212 3HB  ALA A 270     -60.828 124.700 -38.588  1.00  0.68           H  
ATOM   4213  N   THR A 271     -60.569 126.833 -41.320  1.00  0.69           N  
ATOM   4214  CA  THR A 271     -61.619 127.458 -42.113  1.00  0.69           C  
ATOM   4215  C   THR A 271     -62.475 126.409 -42.800  1.00  0.69           C  
ATOM   4216  O   THR A 271     -63.264 126.712 -43.692  1.00  0.69           O  
ATOM   4217  CB  THR A 271     -61.039 128.436 -43.131  1.00  0.69           C  
ATOM   4218  OG1 THR A 271     -60.130 127.768 -44.027  1.00  0.69           O  
ATOM   4219  CG2 THR A 271     -60.300 129.548 -42.393  1.00  0.69           C  
ATOM   4220  H   THR A 271     -59.843 126.277 -41.780  1.00  0.69           H  
ATOM   4221  HA  THR A 271     -62.270 128.023 -41.447  1.00  0.69           H  
ATOM   4222  HB  THR A 271     -61.851 128.869 -43.713  1.00  0.69           H  
ATOM   4223  HG1 THR A 271     -59.767 128.416 -44.648  1.00  0.69           H  
ATOM   4224 1HG2 THR A 271     -59.899 130.259 -43.110  1.00  0.69           H  
ATOM   4225 2HG2 THR A 271     -60.994 130.058 -41.727  1.00  0.69           H  
ATOM   4226 3HG2 THR A 271     -59.486 129.124 -41.810  1.00  0.69           H  
ATOM   4227  N   GLY A 272     -62.290 125.171 -42.384  1.00  0.71           N  
ATOM   4228  CA  GLY A 272     -63.028 124.040 -42.911  1.00  0.71           C  
ATOM   4229  C   GLY A 272     -62.202 122.781 -42.788  1.00  0.71           C  
ATOM   4230  O   GLY A 272     -60.991 122.843 -42.584  1.00  0.71           O  
ATOM   4231  H   GLY A 272     -61.612 125.014 -41.656  1.00  0.71           H  
ATOM   4232 1HA  GLY A 272     -63.965 123.919 -42.375  1.00  0.71           H  
ATOM   4233 2HA  GLY A 272     -63.281 124.214 -43.955  1.00  0.71           H  
ATOM   4234  N   ASN A 273     -62.878 121.648 -42.928  1.00  0.73           N  
ATOM   4235  CA  ASN A 273     -62.330 120.293 -42.897  1.00  0.73           C  
ATOM   4236  C   ASN A 273     -61.693 119.834 -41.590  1.00  0.73           C  
ATOM   4237  O   ASN A 273     -61.060 118.783 -41.552  1.00  0.73           O  
ATOM   4238  CB  ASN A 273     -61.330 120.181 -44.010  1.00  0.73           C  
ATOM   4239  CG  ASN A 273     -61.982 120.464 -45.323  1.00  0.73           C  
ATOM   4240  OD1 ASN A 273     -62.280 121.619 -45.638  1.00  0.73           O  
ATOM   4241  ND2 ASN A 273     -62.208 119.461 -46.102  1.00  0.73           N  
ATOM   4242  H   ASN A 273     -63.873 121.729 -43.086  1.00  0.73           H  
ATOM   4243  HA  ASN A 273     -63.139 119.599 -43.098  1.00  0.73           H  
ATOM   4244 1HB  ASN A 273     -60.475 120.835 -43.864  1.00  0.73           H  
ATOM   4245 2HB  ASN A 273     -60.956 119.158 -44.040  1.00  0.73           H  
ATOM   4246 1HD2 ASN A 273     -62.636 119.617 -46.988  1.00  0.73           H  
ATOM   4247 2HD2 ASN A 273     -61.920 118.531 -45.818  1.00  0.73           H  
ATOM   4248  N   LEU A 274     -61.945 120.539 -40.494  1.00  0.74           N  
ATOM   4249  CA  LEU A 274     -61.391 120.132 -39.205  1.00  0.74           C  
ATOM   4250  C   LEU A 274     -62.356 119.360 -38.320  1.00  0.74           C  
ATOM   4251  O   LEU A 274     -63.493 119.785 -38.056  1.00  0.74           O  
ATOM   4252  CB  LEU A 274     -60.846 121.340 -38.428  1.00  0.74           C  
ATOM   4253  CG  LEU A 274     -60.312 121.069 -36.979  1.00  0.74           C  
ATOM   4254  CD1 LEU A 274     -59.079 120.166 -36.970  1.00  0.74           C  
ATOM   4255  CD2 LEU A 274     -59.946 122.411 -36.314  1.00  0.74           C  
ATOM   4256  H   LEU A 274     -62.490 121.386 -40.565  1.00  0.74           H  
ATOM   4257  HA  LEU A 274     -60.543 119.475 -39.403  1.00  0.74           H  
ATOM   4258 1HB  LEU A 274     -60.033 121.752 -38.985  1.00  0.74           H  
ATOM   4259 2HB  LEU A 274     -61.634 122.092 -38.359  1.00  0.74           H  
ATOM   4260  HG  LEU A 274     -61.074 120.570 -36.437  1.00  0.74           H  
ATOM   4261 1HD1 LEU A 274     -58.768 119.996 -35.940  1.00  0.74           H  
ATOM   4262 2HD1 LEU A 274     -59.310 119.213 -37.432  1.00  0.74           H  
ATOM   4263 3HD1 LEU A 274     -58.294 120.629 -37.495  1.00  0.74           H  
ATOM   4264 1HD2 LEU A 274     -59.600 122.230 -35.308  1.00  0.74           H  
ATOM   4265 2HD2 LEU A 274     -59.153 122.899 -36.873  1.00  0.74           H  
ATOM   4266 3HD2 LEU A 274     -60.819 123.055 -36.285  1.00  0.74           H  
ATOM   4267  N   VAL A 275     -61.856 118.220 -37.871  1.00  0.75           N  
ATOM   4268  CA  VAL A 275     -62.526 117.382 -36.912  1.00  0.75           C  
ATOM   4269  C   VAL A 275     -61.709 117.631 -35.640  1.00  0.75           C  
ATOM   4270  O   VAL A 275     -60.475 117.511 -35.645  1.00  0.75           O  
ATOM   4271  CB  VAL A 275     -62.493 115.915 -37.336  1.00  0.75           C  
ATOM   4272  CG1 VAL A 275     -63.245 115.076 -36.324  1.00  0.75           C  
ATOM   4273  CG2 VAL A 275     -63.061 115.782 -38.754  1.00  0.75           C  
ATOM   4274  H   VAL A 275     -60.935 117.930 -38.201  1.00  0.75           H  
ATOM   4275  HA  VAL A 275     -63.552 117.713 -36.767  1.00  0.75           H  
ATOM   4276  HB  VAL A 275     -61.471 115.583 -37.322  1.00  0.75           H  
ATOM   4277 1HG1 VAL A 275     -63.209 114.027 -36.598  1.00  0.75           H  
ATOM   4278 2HG1 VAL A 275     -62.812 115.218 -35.359  1.00  0.75           H  
ATOM   4279 3HG1 VAL A 275     -64.268 115.395 -36.299  1.00  0.75           H  
ATOM   4280 1HG2 VAL A 275     -63.028 114.749 -39.071  1.00  0.75           H  
ATOM   4281 2HG2 VAL A 275     -64.085 116.129 -38.762  1.00  0.75           H  
ATOM   4282 3HG2 VAL A 275     -62.466 116.387 -39.442  1.00  0.75           H  
ATOM   4283  N   VAL A 276     -62.377 118.013 -34.568  1.00  0.76           N  
ATOM   4284  CA  VAL A 276     -61.687 118.459 -33.365  1.00  0.76           C  
ATOM   4285  C   VAL A 276     -61.856 117.511 -32.219  1.00  0.76           C  
ATOM   4286  O   VAL A 276     -62.864 116.816 -32.136  1.00  0.76           O  
ATOM   4287  CB  VAL A 276     -62.300 119.787 -32.908  1.00  0.76           C  
ATOM   4288  CG1 VAL A 276     -62.099 120.837 -33.900  1.00  0.76           C  
ATOM   4289  CG2 VAL A 276     -63.743 119.535 -32.728  1.00  0.76           C  
ATOM   4290  H   VAL A 276     -63.396 118.021 -34.611  1.00  0.76           H  
ATOM   4291  HA  VAL A 276     -60.636 118.588 -33.613  1.00  0.76           H  
ATOM   4292  HB  VAL A 276     -61.857 120.115 -31.972  1.00  0.76           H  
ATOM   4293 1HG1 VAL A 276     -62.559 121.761 -33.560  1.00  0.76           H  
ATOM   4294 2HG1 VAL A 276     -61.038 120.984 -34.024  1.00  0.76           H  
ATOM   4295 3HG1 VAL A 276     -62.557 120.524 -34.831  1.00  0.76           H  
ATOM   4296 1HG2 VAL A 276     -64.247 120.409 -32.430  1.00  0.76           H  
ATOM   4297 2HG2 VAL A 276     -64.158 119.212 -33.662  1.00  0.76           H  
ATOM   4298 3HG2 VAL A 276     -63.864 118.764 -31.974  1.00  0.76           H  
ATOM   4299  N   PRO A 277     -60.903 117.453 -31.298  1.00  0.76           N  
ATOM   4300  CA  PRO A 277     -61.006 116.637 -30.135  1.00  0.76           C  
ATOM   4301  C   PRO A 277     -62.063 117.202 -29.238  1.00  0.76           C  
ATOM   4302  O   PRO A 277     -62.273 118.410 -29.194  1.00  0.76           O  
ATOM   4303  CB  PRO A 277     -59.619 116.740 -29.510  1.00  0.76           C  
ATOM   4304  CG  PRO A 277     -59.074 118.075 -30.007  1.00  0.76           C  
ATOM   4305  CD  PRO A 277     -59.651 118.235 -31.398  1.00  0.76           C  
ATOM   4306  HA  PRO A 277     -61.230 115.606 -30.399  1.00  0.76           H  
ATOM   4307 1HB  PRO A 277     -59.725 116.667 -28.458  1.00  0.76           H  
ATOM   4308 2HB  PRO A 277     -59.029 115.883 -29.781  1.00  0.76           H  
ATOM   4309 1HG  PRO A 277     -59.361 118.879 -29.324  1.00  0.76           H  
ATOM   4310 2HG  PRO A 277     -57.985 118.047 -30.025  1.00  0.76           H  
ATOM   4311 1HD  PRO A 277     -59.814 119.296 -31.586  1.00  0.76           H  
ATOM   4312 2HD  PRO A 277     -58.986 117.779 -32.132  1.00  0.76           H  
ATOM   4313  N   ARG A 278     -62.698 116.328 -28.505  1.00  0.76           N  
ATOM   4314  CA  ARG A 278     -63.607 116.681 -27.439  1.00  0.76           C  
ATOM   4315  C   ARG A 278     -62.915 116.358 -26.141  1.00  0.76           C  
ATOM   4316  O   ARG A 278     -62.995 117.121 -25.176  1.00  0.76           O  
ATOM   4317  CB  ARG A 278     -64.907 115.916 -27.548  1.00  0.76           C  
ATOM   4318  CG  ARG A 278     -65.870 116.111 -26.387  1.00  0.76           C  
ATOM   4319  CD  ARG A 278     -66.400 117.444 -26.243  1.00  0.76           C  
ATOM   4320  NE  ARG A 278     -67.308 117.505 -25.113  1.00  0.76           N  
ATOM   4321  CZ  ARG A 278     -68.600 117.152 -25.142  1.00  0.76           C  
ATOM   4322  NH1 ARG A 278     -69.147 116.693 -26.240  1.00  0.76           N  
ATOM   4323  NH2 ARG A 278     -69.309 117.275 -24.042  1.00  0.76           N  
ATOM   4324  H   ARG A 278     -62.508 115.351 -28.687  1.00  0.76           H  
ATOM   4325  HA  ARG A 278     -63.818 117.751 -27.479  1.00  0.76           H  
ATOM   4326 1HB  ARG A 278     -65.419 116.215 -28.456  1.00  0.76           H  
ATOM   4327 2HB  ARG A 278     -64.702 114.865 -27.631  1.00  0.76           H  
ATOM   4328 1HG  ARG A 278     -66.701 115.413 -26.468  1.00  0.76           H  
ATOM   4329 2HG  ARG A 278     -65.329 115.929 -25.466  1.00  0.76           H  
ATOM   4330 1HD  ARG A 278     -65.575 118.118 -26.044  1.00  0.76           H  
ATOM   4331 2HD  ARG A 278     -66.923 117.770 -27.116  1.00  0.76           H  
ATOM   4332  HE  ARG A 278     -66.957 117.854 -24.209  1.00  0.76           H  
ATOM   4333 1HH1 ARG A 278     -68.587 116.597 -27.075  1.00  0.76           H  
ATOM   4334 2HH1 ARG A 278     -70.120 116.427 -26.244  1.00  0.76           H  
ATOM   4335 1HH2 ARG A 278     -68.838 117.639 -23.198  1.00  0.76           H  
ATOM   4336 2HH2 ARG A 278     -70.281 117.014 -24.022  1.00  0.76           H  
ATOM   4337  N   TYR A 279     -62.206 115.224 -26.162  1.00  0.76           N  
ATOM   4338  CA  TYR A 279     -61.479 114.691 -25.007  1.00  0.76           C  
ATOM   4339  C   TYR A 279     -60.004 114.451 -25.334  1.00  0.76           C  
ATOM   4340  O   TYR A 279     -59.645 114.237 -26.495  1.00  0.76           O  
ATOM   4341  CB  TYR A 279     -62.096 113.380 -24.487  1.00  0.76           C  
ATOM   4342  CG  TYR A 279     -63.512 113.455 -23.869  1.00  0.76           C  
ATOM   4343  CD1 TYR A 279     -64.649 113.413 -24.640  1.00  0.76           C  
ATOM   4344  CD2 TYR A 279     -63.642 113.525 -22.509  1.00  0.76           C  
ATOM   4345  CE1 TYR A 279     -65.901 113.464 -24.056  1.00  0.76           C  
ATOM   4346  CE2 TYR A 279     -64.876 113.582 -21.911  1.00  0.76           C  
ATOM   4347  CZ  TYR A 279     -66.010 113.555 -22.681  1.00  0.76           C  
ATOM   4348  OH  TYR A 279     -67.251 113.604 -22.089  1.00  0.76           O  
ATOM   4349  H   TYR A 279     -62.185 114.698 -27.036  1.00  0.76           H  
ATOM   4350  HA  TYR A 279     -61.515 115.427 -24.208  1.00  0.76           H  
ATOM   4351 1HB  TYR A 279     -62.116 112.651 -25.289  1.00  0.76           H  
ATOM   4352 2HB  TYR A 279     -61.433 112.995 -23.731  1.00  0.76           H  
ATOM   4353  HD1 TYR A 279     -64.578 113.346 -25.693  1.00  0.76           H  
ATOM   4354  HD2 TYR A 279     -62.763 113.533 -21.902  1.00  0.76           H  
ATOM   4355  HE1 TYR A 279     -66.793 113.434 -24.681  1.00  0.76           H  
ATOM   4356  HE2 TYR A 279     -64.949 113.642 -20.824  1.00  0.76           H  
ATOM   4357  HH  TYR A 279     -67.152 113.800 -21.153  1.00  0.76           H  
ATOM   4358  N   ALA A 280     -59.164 114.475 -24.291  1.00  0.77           N  
ATOM   4359  CA  ALA A 280     -57.724 114.200 -24.377  1.00  0.77           C  
ATOM   4360  C   ALA A 280     -57.343 113.047 -23.465  1.00  0.77           C  
ATOM   4361  O   ALA A 280     -58.036 112.777 -22.478  1.00  0.77           O  
ATOM   4362  CB  ALA A 280     -56.885 115.392 -23.966  1.00  0.77           C  
ATOM   4363  H   ALA A 280     -59.564 114.687 -23.381  1.00  0.77           H  
ATOM   4364  HA  ALA A 280     -57.488 113.929 -25.406  1.00  0.77           H  
ATOM   4365 1HB  ALA A 280     -55.879 115.096 -24.084  1.00  0.77           H  
ATOM   4366 2HB  ALA A 280     -57.057 116.232 -24.561  1.00  0.77           H  
ATOM   4367 3HB  ALA A 280     -57.089 115.648 -22.929  1.00  0.77           H  
ATOM   4368  N   PHE A 281     -56.231 112.374 -23.777  1.00  0.78           N  
ATOM   4369  CA  PHE A 281     -55.756 111.301 -22.906  1.00  0.78           C  
ATOM   4370  C   PHE A 281     -54.441 111.569 -22.187  1.00  0.78           C  
ATOM   4371  O   PHE A 281     -53.387 111.718 -22.799  1.00  0.78           O  
ATOM   4372  CB  PHE A 281     -55.645 110.009 -23.684  1.00  0.78           C  
ATOM   4373  CG  PHE A 281     -56.946 109.442 -24.061  1.00  0.78           C  
ATOM   4374  CD1 PHE A 281     -57.610 109.870 -25.182  1.00  0.78           C  
ATOM   4375  CD2 PHE A 281     -57.504 108.440 -23.294  1.00  0.78           C  
ATOM   4376  CE1 PHE A 281     -58.800 109.305 -25.535  1.00  0.78           C  
ATOM   4377  CE2 PHE A 281     -58.696 107.869 -23.654  1.00  0.78           C  
ATOM   4378  CZ  PHE A 281     -59.337 108.296 -24.776  1.00  0.78           C  
ATOM   4379  H   PHE A 281     -55.697 112.622 -24.614  1.00  0.78           H  
ATOM   4380  HA  PHE A 281     -56.511 111.145 -22.145  1.00  0.78           H  
ATOM   4381 1HB  PHE A 281     -55.067 110.176 -24.592  1.00  0.78           H  
ATOM   4382 2HB  PHE A 281     -55.110 109.273 -23.082  1.00  0.78           H  
ATOM   4383  HD1 PHE A 281     -57.175 110.660 -25.797  1.00  0.78           H  
ATOM   4384  HD2 PHE A 281     -56.983 108.098 -22.399  1.00  0.78           H  
ATOM   4385  HE1 PHE A 281     -59.313 109.647 -26.432  1.00  0.78           H  
ATOM   4386  HE2 PHE A 281     -59.132 107.068 -23.050  1.00  0.78           H  
ATOM   4387  HZ  PHE A 281     -60.274 107.835 -25.068  1.00  0.78           H  
ATOM   4388  N   ALA A 282     -54.509 111.632 -20.871  1.00  0.82           N  
ATOM   4389  CA  ALA A 282     -53.334 111.865 -20.053  1.00  0.82           C  
ATOM   4390  C   ALA A 282     -52.591 110.570 -19.956  1.00  0.82           C  
ATOM   4391  O   ALA A 282     -53.225 109.520 -19.999  1.00  0.82           O  
ATOM   4392  CB  ALA A 282     -53.720 112.369 -18.683  1.00  0.82           C  
ATOM   4393  H   ALA A 282     -55.406 111.484 -20.422  1.00  0.82           H  
ATOM   4394  HA  ALA A 282     -52.696 112.577 -20.544  1.00  0.82           H  
ATOM   4395 1HB  ALA A 282     -52.828 112.520 -18.101  1.00  0.82           H  
ATOM   4396 2HB  ALA A 282     -54.260 113.308 -18.774  1.00  0.82           H  
ATOM   4397 3HB  ALA A 282     -54.346 111.629 -18.208  1.00  0.82           H  
ATOM   4398  N   MET A 283     -51.280 110.600 -19.763  1.00  0.89           N  
ATOM   4399  CA  MET A 283     -50.600 109.327 -19.610  1.00  0.89           C  
ATOM   4400  C   MET A 283     -49.421 109.305 -18.656  1.00  0.89           C  
ATOM   4401  O   MET A 283     -48.691 110.291 -18.495  1.00  0.89           O  
ATOM   4402  CB  MET A 283     -50.160 108.841 -20.985  1.00  0.89           C  
ATOM   4403  CG  MET A 283     -49.166 109.720 -21.698  1.00  0.89           C  
ATOM   4404  SD  MET A 283     -48.921 109.186 -23.365  1.00  0.89           S  
ATOM   4405  CE  MET A 283     -50.554 109.534 -23.933  1.00  0.89           C  
ATOM   4406  H   MET A 283     -50.772 111.478 -19.783  1.00  0.89           H  
ATOM   4407  HA  MET A 283     -51.323 108.624 -19.216  1.00  0.89           H  
ATOM   4408 1HB  MET A 283     -49.720 107.863 -20.883  1.00  0.89           H  
ATOM   4409 2HB  MET A 283     -51.027 108.739 -21.619  1.00  0.89           H  
ATOM   4410 1HG  MET A 283     -49.522 110.740 -21.715  1.00  0.89           H  
ATOM   4411 2HG  MET A 283     -48.208 109.696 -21.176  1.00  0.89           H  
ATOM   4412 1HE  MET A 283     -50.632 109.253 -24.975  1.00  0.89           H  
ATOM   4413 2HE  MET A 283     -51.274 108.966 -23.354  1.00  0.89           H  
ATOM   4414 3HE  MET A 283     -50.760 110.599 -23.807  1.00  0.89           H  
ATOM   4415  N   GLU A 284     -49.209 108.113 -18.091  1.00  0.98           N  
ATOM   4416  CA  GLU A 284     -48.083 107.817 -17.216  1.00  0.98           C  
ATOM   4417  C   GLU A 284     -47.228 106.713 -17.815  1.00  0.98           C  
ATOM   4418  O   GLU A 284     -47.714 105.603 -18.097  1.00  0.98           O  
ATOM   4419  CB  GLU A 284     -48.544 107.344 -15.836  1.00  0.98           C  
ATOM   4420  CG  GLU A 284     -49.383 108.331 -15.034  1.00  0.98           C  
ATOM   4421  CD  GLU A 284     -49.808 107.774 -13.658  1.00  0.98           C  
ATOM   4422  OE1 GLU A 284     -49.423 106.679 -13.330  1.00  0.98           O  
ATOM   4423  OE2 GLU A 284     -50.544 108.449 -12.965  1.00  0.98           O  
ATOM   4424  H   GLU A 284     -49.892 107.379 -18.288  1.00  0.98           H  
ATOM   4425  HA  GLU A 284     -47.471 108.712 -17.109  1.00  0.98           H  
ATOM   4426 1HB  GLU A 284     -49.104 106.425 -15.947  1.00  0.98           H  
ATOM   4427 2HB  GLU A 284     -47.665 107.108 -15.236  1.00  0.98           H  
ATOM   4428 1HG  GLU A 284     -48.808 109.246 -14.888  1.00  0.98           H  
ATOM   4429 2HG  GLU A 284     -50.272 108.582 -15.613  1.00  0.98           H  
ATOM   4430  N   ARG A 285     -45.948 107.016 -17.971  1.00  1.08           N  
ATOM   4431  CA  ARG A 285     -44.992 106.085 -18.543  1.00  1.08           C  
ATOM   4432  C   ARG A 285     -44.320 105.237 -17.473  1.00  1.08           C  
ATOM   4433  O   ARG A 285     -44.188 105.675 -16.328  1.00  1.08           O  
ATOM   4434  CB  ARG A 285     -43.916 106.833 -19.296  1.00  1.08           C  
ATOM   4435  CG  ARG A 285     -44.363 107.651 -20.504  1.00  1.08           C  
ATOM   4436  CD  ARG A 285     -43.180 108.353 -21.050  1.00  1.08           C  
ATOM   4437  NE  ARG A 285     -43.466 109.315 -22.103  1.00  1.08           N  
ATOM   4438  CZ  ARG A 285     -43.456 109.113 -23.427  1.00  1.08           C  
ATOM   4439  NH1 ARG A 285     -43.216 107.970 -24.013  1.00  1.08           N  
ATOM   4440  NH2 ARG A 285     -43.684 110.144 -24.170  1.00  1.08           N  
ATOM   4441  H   ARG A 285     -45.629 107.936 -17.698  1.00  1.08           H  
ATOM   4442  HA  ARG A 285     -45.513 105.439 -19.223  1.00  1.08           H  
ATOM   4443 1HB  ARG A 285     -43.396 107.503 -18.615  1.00  1.08           H  
ATOM   4444 2HB  ARG A 285     -43.184 106.110 -19.662  1.00  1.08           H  
ATOM   4445 1HG  ARG A 285     -44.771 106.985 -21.271  1.00  1.08           H  
ATOM   4446 2HG  ARG A 285     -45.115 108.385 -20.210  1.00  1.08           H  
ATOM   4447 1HD  ARG A 285     -42.684 108.886 -20.241  1.00  1.08           H  
ATOM   4448 2HD  ARG A 285     -42.495 107.609 -21.457  1.00  1.08           H  
ATOM   4449  HE  ARG A 285     -43.694 110.277 -21.826  1.00  1.08           H  
ATOM   4450 1HH1 ARG A 285     -43.075 107.107 -23.494  1.00  1.08           H  
ATOM   4451 2HH1 ARG A 285     -43.219 107.972 -25.039  1.00  1.08           H  
ATOM   4452 1HH2 ARG A 285     -43.875 111.038 -23.691  1.00  1.08           H  
ATOM   4453 2HH2 ARG A 285     -43.653 110.033 -25.185  1.00  1.08           H  
ATOM   4454  N   ASN A 286     -43.862 104.045 -17.853  1.00  1.16           N  
ATOM   4455  CA  ASN A 286     -43.088 103.218 -16.926  1.00  1.16           C  
ATOM   4456  C   ASN A 286     -42.198 102.186 -17.608  1.00  1.16           C  
ATOM   4457  O   ASN A 286     -42.544 101.568 -18.622  1.00  1.16           O  
ATOM   4458  CB  ASN A 286     -43.949 102.536 -15.891  1.00  1.16           C  
ATOM   4459  CG  ASN A 286     -43.094 101.957 -14.757  1.00  1.16           C  
ATOM   4460  OD1 ASN A 286     -41.929 102.370 -14.567  1.00  1.16           O  
ATOM   4461  ND2 ASN A 286     -43.643 101.025 -14.017  1.00  1.16           N  
ATOM   4462  H   ASN A 286     -44.042 103.741 -18.809  1.00  1.16           H  
ATOM   4463  HA  ASN A 286     -42.414 103.881 -16.384  1.00  1.16           H  
ATOM   4464 1HB  ASN A 286     -44.677 103.235 -15.476  1.00  1.16           H  
ATOM   4465 2HB  ASN A 286     -44.499 101.723 -16.362  1.00  1.16           H  
ATOM   4466 1HD2 ASN A 286     -43.125 100.613 -13.268  1.00  1.16           H  
ATOM   4467 2HD2 ASN A 286     -44.574 100.722 -14.206  1.00  1.16           H  
ATOM   4468  N   ALA A 287     -41.029 102.025 -17.026  1.00  1.21           N  
ATOM   4469  CA  ALA A 287     -40.048 101.086 -17.516  1.00  1.21           C  
ATOM   4470  C   ALA A 287     -40.597  99.677 -17.468  1.00  1.21           C  
ATOM   4471  O   ALA A 287     -41.288  99.300 -16.523  1.00  1.21           O  
ATOM   4472  CB  ALA A 287     -38.784 101.180 -16.689  1.00  1.21           C  
ATOM   4473  H   ALA A 287     -40.865 102.542 -16.166  1.00  1.21           H  
ATOM   4474  HA  ALA A 287     -39.824 101.331 -18.555  1.00  1.21           H  
ATOM   4475 1HB  ALA A 287     -38.045 100.479 -17.073  1.00  1.21           H  
ATOM   4476 2HB  ALA A 287     -38.389 102.194 -16.744  1.00  1.21           H  
ATOM   4477 3HB  ALA A 287     -39.015 100.935 -15.653  1.00  1.21           H  
ATOM   4478  N   GLY A 288     -40.254  98.883 -18.470  1.00  1.20           N  
ATOM   4479  CA  GLY A 288     -40.655  97.484 -18.507  1.00  1.20           C  
ATOM   4480  C   GLY A 288     -41.977  97.218 -19.229  1.00  1.20           C  
ATOM   4481  O   GLY A 288     -42.332  96.058 -19.432  1.00  1.20           O  
ATOM   4482  H   GLY A 288     -39.702  99.255 -19.230  1.00  1.20           H  
ATOM   4483 1HA  GLY A 288     -39.868  96.908 -18.991  1.00  1.20           H  
ATOM   4484 2HA  GLY A 288     -40.727  97.112 -17.486  1.00  1.20           H  
ATOM   4485  N   SER A 289     -42.716  98.262 -19.605  1.00  1.15           N  
ATOM   4486  CA  SER A 289     -43.987  98.041 -20.297  1.00  1.15           C  
ATOM   4487  C   SER A 289     -43.802  97.719 -21.779  1.00  1.15           C  
ATOM   4488  O   SER A 289     -42.712  97.896 -22.335  1.00  1.15           O  
ATOM   4489  CB  SER A 289     -44.872  99.262 -20.170  1.00  1.15           C  
ATOM   4490  OG  SER A 289     -44.338 100.317 -20.894  1.00  1.15           O  
ATOM   4491  H   SER A 289     -42.427  99.221 -19.392  1.00  1.15           H  
ATOM   4492  HA  SER A 289     -44.478  97.193 -19.830  1.00  1.15           H  
ATOM   4493 1HB  SER A 289     -45.878  99.042 -20.524  1.00  1.15           H  
ATOM   4494 2HB  SER A 289     -44.945  99.544 -19.120  1.00  1.15           H  
ATOM   4495  HG  SER A 289     -44.687 100.228 -21.807  1.00  1.15           H  
ATOM   4496  N   GLY A 290     -44.886  97.285 -22.428  1.00  1.07           N  
ATOM   4497  CA  GLY A 290     -44.816  97.045 -23.883  1.00  1.07           C  
ATOM   4498  C   GLY A 290     -46.152  96.706 -24.567  1.00  1.07           C  
ATOM   4499  O   GLY A 290     -47.219  96.919 -23.988  1.00  1.07           O  
ATOM   4500  H   GLY A 290     -45.725  97.119 -21.868  1.00  1.07           H  
ATOM   4501 1HA  GLY A 290     -44.389  97.930 -24.355  1.00  1.07           H  
ATOM   4502 2HA  GLY A 290     -44.111  96.234 -24.060  1.00  1.07           H  
ATOM   4503  N   ILE A 291     -46.074  96.284 -25.843  1.00  1.00           N  
ATOM   4504  CA  ILE A 291     -47.254  95.931 -26.655  1.00  1.00           C  
ATOM   4505  C   ILE A 291     -47.156  94.520 -27.237  1.00  1.00           C  
ATOM   4506  O   ILE A 291     -46.184  94.156 -27.917  1.00  1.00           O  
ATOM   4507  CB  ILE A 291     -47.517  96.900 -27.853  1.00  1.00           C  
ATOM   4508  CG1 ILE A 291     -47.731  98.306 -27.365  1.00  1.00           C  
ATOM   4509  CG2 ILE A 291     -48.771  96.439 -28.632  1.00  1.00           C  
ATOM   4510  CD1 ILE A 291     -47.760  99.342 -28.479  1.00  1.00           C  
ATOM   4511  H   ILE A 291     -45.156  96.172 -26.242  1.00  1.00           H  
ATOM   4512  HA  ILE A 291     -48.131  95.961 -26.011  1.00  1.00           H  
ATOM   4513  HB  ILE A 291     -46.668  96.902 -28.524  1.00  1.00           H  
ATOM   4514 1HG1 ILE A 291     -48.670  98.354 -26.839  1.00  1.00           H  
ATOM   4515 2HG1 ILE A 291     -46.950  98.543 -26.681  1.00  1.00           H  
ATOM   4516 1HG2 ILE A 291     -48.961  97.114 -29.469  1.00  1.00           H  
ATOM   4517 2HG2 ILE A 291     -48.625  95.436 -29.021  1.00  1.00           H  
ATOM   4518 3HG2 ILE A 291     -49.641  96.444 -27.966  1.00  1.00           H  
ATOM   4519 1HD1 ILE A 291     -47.921 100.335 -28.053  1.00  1.00           H  
ATOM   4520 2HD1 ILE A 291     -46.813  99.331 -29.022  1.00  1.00           H  
ATOM   4521 3HD1 ILE A 291     -48.568  99.110 -29.169  1.00  1.00           H  
ATOM   4522  N   ILE A 292     -48.195  93.746 -26.989  1.00  0.93           N  
ATOM   4523  CA  ILE A 292     -48.358  92.400 -27.507  1.00  0.93           C  
ATOM   4524  C   ILE A 292     -49.529  92.267 -28.456  1.00  0.93           C  
ATOM   4525  O   ILE A 292     -50.652  92.631 -28.120  1.00  0.93           O  
ATOM   4526  CB  ILE A 292     -48.493  91.363 -26.371  1.00  0.93           C  
ATOM   4527  CG1 ILE A 292     -47.158  91.221 -25.604  1.00  0.93           C  
ATOM   4528  CG2 ILE A 292     -49.082  90.073 -26.847  1.00  0.93           C  
ATOM   4529  CD1 ILE A 292     -47.220  90.281 -24.397  1.00  0.93           C  
ATOM   4530  H   ILE A 292     -48.945  94.134 -26.419  1.00  0.93           H  
ATOM   4531  HA  ILE A 292     -47.460  92.146 -28.066  1.00  0.93           H  
ATOM   4532  HB  ILE A 292     -49.187  91.775 -25.641  1.00  0.93           H  
ATOM   4533 1HG1 ILE A 292     -46.396  90.848 -26.291  1.00  0.93           H  
ATOM   4534 2HG1 ILE A 292     -46.858  92.201 -25.258  1.00  0.93           H  
ATOM   4535 1HG2 ILE A 292     -49.213  89.413 -25.997  1.00  0.93           H  
ATOM   4536 2HG2 ILE A 292     -50.049  90.271 -27.301  1.00  0.93           H  
ATOM   4537 3HG2 ILE A 292     -48.438  89.620 -27.574  1.00  0.93           H  
ATOM   4538 1HD1 ILE A 292     -46.240  90.237 -23.914  1.00  0.93           H  
ATOM   4539 2HD1 ILE A 292     -47.942  90.632 -23.699  1.00  0.93           H  
ATOM   4540 3HD1 ILE A 292     -47.500  89.284 -24.728  1.00  0.93           H  
ATOM   4541  N   ILE A 293     -49.263  91.725 -29.639  1.00  0.88           N  
ATOM   4542  CA  ILE A 293     -50.349  91.479 -30.564  1.00  0.88           C  
ATOM   4543  C   ILE A 293     -50.664  90.004 -30.411  1.00  0.88           C  
ATOM   4544  O   ILE A 293     -49.799  89.159 -30.656  1.00  0.88           O  
ATOM   4545  CB  ILE A 293     -49.983  91.785 -32.021  1.00  0.88           C  
ATOM   4546  CG1 ILE A 293     -49.404  93.219 -32.151  1.00  0.88           C  
ATOM   4547  CG2 ILE A 293     -51.255  91.639 -32.872  1.00  0.88           C  
ATOM   4548  CD1 ILE A 293     -50.318  94.310 -31.670  1.00  0.88           C  
ATOM   4549  H   ILE A 293     -48.320  91.460 -29.877  1.00  0.88           H  
ATOM   4550  HA  ILE A 293     -51.218  92.066 -30.284  1.00  0.88           H  
ATOM   4551  HB  ILE A 293     -49.227  91.086 -32.369  1.00  0.88           H  
ATOM   4552 1HG1 ILE A 293     -48.477  93.276 -31.582  1.00  0.88           H  
ATOM   4553 2HG1 ILE A 293     -49.178  93.415 -33.205  1.00  0.88           H  
ATOM   4554 1HG2 ILE A 293     -51.026  91.844 -33.915  1.00  0.88           H  
ATOM   4555 2HG2 ILE A 293     -51.639  90.624 -32.775  1.00  0.88           H  
ATOM   4556 3HG2 ILE A 293     -52.015  92.345 -32.520  1.00  0.88           H  
ATOM   4557 1HD1 ILE A 293     -49.836  95.280 -31.804  1.00  0.88           H  
ATOM   4558 2HD1 ILE A 293     -51.242  94.291 -32.249  1.00  0.88           H  
ATOM   4559 3HD1 ILE A 293     -50.542  94.165 -30.617  1.00  0.88           H  
ATOM   4560  N   SER A 294     -51.848  89.704 -29.914  1.00  0.85           N  
ATOM   4561  CA  SER A 294     -52.222  88.338 -29.619  1.00  0.85           C  
ATOM   4562  C   SER A 294     -53.713  88.154 -29.406  1.00  0.85           C  
ATOM   4563  O   SER A 294     -54.381  88.979 -28.782  1.00  0.85           O  
ATOM   4564  CB  SER A 294     -51.504  87.855 -28.389  1.00  0.85           C  
ATOM   4565  OG  SER A 294     -51.843  86.545 -28.120  1.00  0.85           O  
ATOM   4566  H   SER A 294     -52.513  90.455 -29.785  1.00  0.85           H  
ATOM   4567  HA  SER A 294     -51.925  87.717 -30.464  1.00  0.85           H  
ATOM   4568 1HB  SER A 294     -50.439  87.919 -28.540  1.00  0.85           H  
ATOM   4569 2HB  SER A 294     -51.756  88.484 -27.537  1.00  0.85           H  
ATOM   4570  HG  SER A 294     -51.055  86.145 -27.693  1.00  0.85           H  
ATOM   4571  N   ASP A 295     -54.198  86.992 -29.821  1.00  0.82           N  
ATOM   4572  CA  ASP A 295     -55.578  86.594 -29.590  1.00  0.82           C  
ATOM   4573  C   ASP A 295     -55.689  85.741 -28.323  1.00  0.82           C  
ATOM   4574  O   ASP A 295     -56.766  85.243 -27.988  1.00  0.82           O  
ATOM   4575  CB  ASP A 295     -56.089  85.837 -30.810  1.00  0.82           C  
ATOM   4576  CG  ASP A 295     -56.116  86.745 -32.017  1.00  0.82           C  
ATOM   4577  OD1 ASP A 295     -56.251  87.937 -31.831  1.00  0.82           O  
ATOM   4578  OD2 ASP A 295     -55.948  86.282 -33.103  1.00  0.82           O  
ATOM   4579  H   ASP A 295     -53.578  86.361 -30.309  1.00  0.82           H  
ATOM   4580  HA  ASP A 295     -56.184  87.490 -29.451  1.00  0.82           H  
ATOM   4581 1HB  ASP A 295     -55.441  84.981 -31.012  1.00  0.82           H  
ATOM   4582 2HB  ASP A 295     -57.094  85.459 -30.618  1.00  0.82           H  
ATOM   4583  N   THR A 296     -54.558  85.565 -27.635  1.00  0.81           N  
ATOM   4584  CA  THR A 296     -54.480  84.786 -26.413  1.00  0.81           C  
ATOM   4585  C   THR A 296     -55.291  85.522 -25.319  1.00  0.81           C  
ATOM   4586  O   THR A 296     -55.068  86.712 -25.106  1.00  0.81           O  
ATOM   4587  CB  THR A 296     -53.004  84.626 -25.986  1.00  0.81           C  
ATOM   4588  OG1 THR A 296     -52.253  83.984 -27.044  1.00  0.81           O  
ATOM   4589  CG2 THR A 296     -52.888  83.799 -24.739  1.00  0.81           C  
ATOM   4590  H   THR A 296     -53.701  86.003 -27.959  1.00  0.81           H  
ATOM   4591  HA  THR A 296     -54.858  83.795 -26.617  1.00  0.81           H  
ATOM   4592  HB  THR A 296     -52.588  85.608 -25.811  1.00  0.81           H  
ATOM   4593  HG1 THR A 296     -51.312  84.293 -27.022  1.00  0.81           H  
ATOM   4594 1HG2 THR A 296     -51.840  83.710 -24.453  1.00  0.81           H  
ATOM   4595 2HG2 THR A 296     -53.446  84.270 -23.944  1.00  0.81           H  
ATOM   4596 3HG2 THR A 296     -53.296  82.811 -24.922  1.00  0.81           H  
ATOM   4597  N   PRO A 297     -56.250  84.869 -24.637  1.00  0.81           N  
ATOM   4598  CA  PRO A 297     -57.083  85.431 -23.583  1.00  0.81           C  
ATOM   4599  C   PRO A 297     -56.307  85.964 -22.396  1.00  0.81           C  
ATOM   4600  O   PRO A 297     -55.255  85.421 -22.046  1.00  0.81           O  
ATOM   4601  CB  PRO A 297     -57.927  84.232 -23.146  1.00  0.81           C  
ATOM   4602  CG  PRO A 297     -57.955  83.318 -24.338  1.00  0.81           C  
ATOM   4603  CD  PRO A 297     -56.614  83.477 -24.996  1.00  0.81           C  
ATOM   4604  HA  PRO A 297     -57.716  86.222 -24.015  1.00  0.81           H  
ATOM   4605 1HB  PRO A 297     -57.470  83.763 -22.267  1.00  0.81           H  
ATOM   4606 2HB  PRO A 297     -58.926  84.569 -22.835  1.00  0.81           H  
ATOM   4607 1HG  PRO A 297     -58.147  82.283 -24.019  1.00  0.81           H  
ATOM   4608 2HG  PRO A 297     -58.781  83.602 -25.008  1.00  0.81           H  
ATOM   4609 1HD  PRO A 297     -55.877  82.752 -24.608  1.00  0.81           H  
ATOM   4610 2HD  PRO A 297     -56.809  83.370 -26.074  1.00  0.81           H  
ATOM   4611  N   VAL A 298     -56.871  86.990 -21.758  1.00  0.82           N  
ATOM   4612  CA  VAL A 298     -56.331  87.575 -20.534  1.00  0.82           C  
ATOM   4613  C   VAL A 298     -57.129  87.085 -19.334  1.00  0.82           C  
ATOM   4614  O   VAL A 298     -58.360  87.158 -19.325  1.00  0.82           O  
ATOM   4615  CB  VAL A 298     -56.379  89.117 -20.577  1.00  0.82           C  
ATOM   4616  CG1 VAL A 298     -55.895  89.680 -19.245  1.00  0.82           C  
ATOM   4617  CG2 VAL A 298     -55.496  89.639 -21.726  1.00  0.82           C  
ATOM   4618  H   VAL A 298     -57.726  87.378 -22.133  1.00  0.82           H  
ATOM   4619  HA  VAL A 298     -55.298  87.257 -20.412  1.00  0.82           H  
ATOM   4620  HB  VAL A 298     -57.410  89.438 -20.729  1.00  0.82           H  
ATOM   4621 1HG1 VAL A 298     -55.951  90.759 -19.269  1.00  0.82           H  
ATOM   4622 2HG1 VAL A 298     -56.528  89.314 -18.439  1.00  0.82           H  
ATOM   4623 3HG1 VAL A 298     -54.863  89.365 -19.066  1.00  0.82           H  
ATOM   4624 1HG2 VAL A 298     -55.531  90.711 -21.757  1.00  0.82           H  
ATOM   4625 2HG2 VAL A 298     -54.485  89.342 -21.566  1.00  0.82           H  
ATOM   4626 3HG2 VAL A 298     -55.850  89.235 -22.675  1.00  0.82           H  
ATOM   4627  N   HIS A 299     -56.420  86.589 -18.331  1.00  0.82           N  
ATOM   4628  CA  HIS A 299     -57.026  86.035 -17.123  1.00  0.82           C  
ATOM   4629  C   HIS A 299     -56.454  86.600 -15.833  1.00  0.82           C  
ATOM   4630  O   HIS A 299     -55.362  87.171 -15.807  1.00  0.82           O  
ATOM   4631  CB  HIS A 299     -56.868  84.518 -17.091  1.00  0.82           C  
ATOM   4632  CG  HIS A 299     -57.721  83.748 -18.081  1.00  0.82           C  
ATOM   4633  ND1 HIS A 299     -59.029  83.401 -17.802  1.00  0.82           N  
ATOM   4634  CD2 HIS A 299     -57.465  83.254 -19.318  1.00  0.82           C  
ATOM   4635  CE1 HIS A 299     -59.532  82.724 -18.815  1.00  0.82           C  
ATOM   4636  NE2 HIS A 299     -58.607  82.607 -19.743  1.00  0.82           N  
ATOM   4637  H   HIS A 299     -55.402  86.567 -18.432  1.00  0.82           H  
ATOM   4638  HA  HIS A 299     -58.092  86.258 -17.128  1.00  0.82           H  
ATOM   4639 1HB  HIS A 299     -55.826  84.287 -17.298  1.00  0.82           H  
ATOM   4640 2HB  HIS A 299     -57.086  84.150 -16.090  1.00  0.82           H  
ATOM   4641  HD1 HIS A 299     -59.533  83.611 -16.964  1.00  0.82           H  
ATOM   4642  HD2 HIS A 299     -56.593  83.274 -19.956  1.00  0.82           H  
ATOM   4643  HE1 HIS A 299     -60.557  82.356 -18.779  1.00  0.82           H  
ATOM   4644  N   ASP A 300     -57.171  86.389 -14.721  1.00  0.82           N  
ATOM   4645  CA  ASP A 300     -56.711  86.831 -13.396  1.00  0.82           C  
ATOM   4646  C   ASP A 300     -55.637  85.860 -12.878  1.00  0.82           C  
ATOM   4647  O   ASP A 300     -55.848  85.065 -11.960  1.00  0.82           O  
ATOM   4648  CB  ASP A 300     -57.895  86.896 -12.427  1.00  0.82           C  
ATOM   4649  CG  ASP A 300     -57.626  87.614 -11.066  1.00  0.82           C  
ATOM   4650  OD1 ASP A 300     -56.684  88.387 -10.966  1.00  0.82           O  
ATOM   4651  OD2 ASP A 300     -58.382  87.400 -10.154  1.00  0.82           O  
ATOM   4652  H   ASP A 300     -58.061  85.917 -14.793  1.00  0.82           H  
ATOM   4653  HA  ASP A 300     -56.267  87.821 -13.490  1.00  0.82           H  
ATOM   4654 1HB  ASP A 300     -58.729  87.403 -12.917  1.00  0.82           H  
ATOM   4655 2HB  ASP A 300     -58.225  85.880 -12.209  1.00  0.82           H  
ATOM   4656  N   CYS A 301     -54.499  85.958 -13.528  1.00  0.82           N  
ATOM   4657  CA  CYS A 301     -53.284  85.177 -13.401  1.00  0.82           C  
ATOM   4658  C   CYS A 301     -52.117  86.074 -13.034  1.00  0.82           C  
ATOM   4659  O   CYS A 301     -52.083  87.222 -13.460  1.00  0.82           O  
ATOM   4660  CB  CYS A 301     -53.039  84.493 -14.728  1.00  0.82           C  
ATOM   4661  SG  CYS A 301     -51.469  83.707 -14.918  1.00  0.82           S  
ATOM   4662  H   CYS A 301     -54.506  86.658 -14.267  1.00  0.82           H  
ATOM   4663  HA  CYS A 301     -53.421  84.430 -12.618  1.00  0.82           H  
ATOM   4664 1HB  CYS A 301     -53.804  83.734 -14.874  1.00  0.82           H  
ATOM   4665 2HB  CYS A 301     -53.177  85.219 -15.528  1.00  0.82           H  
ATOM   4666  N   ASN A 302     -51.164  85.572 -12.255  1.00  0.80           N  
ATOM   4667  CA  ASN A 302     -50.006  86.380 -11.858  1.00  0.80           C  
ATOM   4668  C   ASN A 302     -48.654  85.793 -12.251  1.00  0.80           C  
ATOM   4669  O   ASN A 302     -48.306  84.687 -11.830  1.00  0.80           O  
ATOM   4670  CB  ASN A 302     -50.001  86.599 -10.354  1.00  0.80           C  
ATOM   4671  CG  ASN A 302     -51.162  87.410  -9.845  1.00  0.80           C  
ATOM   4672  OD1 ASN A 302     -51.181  88.641  -9.943  1.00  0.80           O  
ATOM   4673  ND2 ASN A 302     -52.133  86.733  -9.289  1.00  0.80           N  
ATOM   4674  H   ASN A 302     -51.240  84.613 -11.938  1.00  0.80           H  
ATOM   4675  HA  ASN A 302     -50.075  87.347 -12.355  1.00  0.80           H  
ATOM   4676 1HB  ASN A 302     -50.001  85.633  -9.850  1.00  0.80           H  
ATOM   4677 2HB  ASN A 302     -49.078  87.109 -10.077  1.00  0.80           H  
ATOM   4678 1HD2 ASN A 302     -52.934  87.210  -8.926  1.00  0.80           H  
ATOM   4679 2HD2 ASN A 302     -52.077  85.737  -9.224  1.00  0.80           H  
ATOM   4680  N   THR A 303     -47.880  86.553 -13.032  1.00  0.78           N  
ATOM   4681  CA  THR A 303     -46.545  86.137 -13.451  1.00  0.78           C  
ATOM   4682  C   THR A 303     -45.524  87.283 -13.332  1.00  0.78           C  
ATOM   4683  O   THR A 303     -45.790  88.340 -12.737  1.00  0.78           O  
ATOM   4684  CB  THR A 303     -46.546  85.588 -14.906  1.00  0.78           C  
ATOM   4685  OG1 THR A 303     -45.271  84.973 -15.174  1.00  0.78           O  
ATOM   4686  CG2 THR A 303     -46.781  86.683 -15.921  1.00  0.78           C  
ATOM   4687  H   THR A 303     -48.232  87.449 -13.369  1.00  0.78           H  
ATOM   4688  HA  THR A 303     -46.215  85.331 -12.794  1.00  0.78           H  
ATOM   4689  HB  THR A 303     -47.338  84.844 -15.002  1.00  0.78           H  
ATOM   4690  HG1 THR A 303     -45.321  84.052 -14.842  1.00  0.78           H  
ATOM   4691 1HG2 THR A 303     -46.783  86.283 -16.929  1.00  0.78           H  
ATOM   4692 2HG2 THR A 303     -47.721  87.166 -15.725  1.00  0.78           H  
ATOM   4693 3HG2 THR A 303     -46.011  87.383 -15.843  1.00  0.78           H  
ATOM   4694  N   THR A 304     -44.325  87.012 -13.838  1.00  0.76           N  
ATOM   4695  CA  THR A 304     -43.214  87.934 -13.859  1.00  0.76           C  
ATOM   4696  C   THR A 304     -42.736  88.079 -15.285  1.00  0.76           C  
ATOM   4697  O   THR A 304     -41.956  88.980 -15.596  1.00  0.76           O  
ATOM   4698  CB  THR A 304     -42.066  87.457 -12.961  1.00  0.76           C  
ATOM   4699  OG1 THR A 304     -41.581  86.198 -13.433  1.00  0.76           O  
ATOM   4700  CG2 THR A 304     -42.538  87.320 -11.521  1.00  0.76           C  
ATOM   4701  H   THR A 304     -44.226  86.122 -14.294  1.00  0.76           H  
ATOM   4702  HA  THR A 304     -43.552  88.910 -13.511  1.00  0.76           H  
ATOM   4703  HB  THR A 304     -41.254  88.184 -13.005  1.00  0.76           H  
ATOM   4704  HG1 THR A 304     -41.331  86.279 -14.363  1.00  0.76           H  
ATOM   4705 1HG2 THR A 304     -41.709  86.989 -10.898  1.00  0.76           H  
ATOM   4706 2HG2 THR A 304     -42.900  88.286 -11.165  1.00  0.76           H  
ATOM   4707 3HG2 THR A 304     -43.343  86.590 -11.466  1.00  0.76           H  
ATOM   4708  N   CYS A 305     -43.214  87.174 -16.149  1.00  0.74           N  
ATOM   4709  CA  CYS A 305     -42.787  87.144 -17.545  1.00  0.74           C  
ATOM   4710  C   CYS A 305     -43.921  86.748 -18.483  1.00  0.74           C  
ATOM   4711  O   CYS A 305     -44.559  85.712 -18.295  1.00  0.74           O  
ATOM   4712  CB  CYS A 305     -41.638  86.169 -17.738  1.00  0.74           C  
ATOM   4713  SG  CYS A 305     -41.053  86.087 -19.428  1.00  0.74           S  
ATOM   4714  H   CYS A 305     -43.875  86.474 -15.816  1.00  0.74           H  
ATOM   4715  HA  CYS A 305     -42.449  88.143 -17.819  1.00  0.74           H  
ATOM   4716 1HB  CYS A 305     -40.806  86.460 -17.098  1.00  0.74           H  
ATOM   4717 2HB  CYS A 305     -41.952  85.167 -17.437  1.00  0.74           H  
ATOM   4718  N   GLN A 306     -44.125  87.546 -19.528  1.00  0.72           N  
ATOM   4719  CA  GLN A 306     -45.231  87.323 -20.446  1.00  0.72           C  
ATOM   4720  C   GLN A 306     -44.927  87.366 -21.950  1.00  0.72           C  
ATOM   4721  O   GLN A 306     -44.391  88.362 -22.440  1.00  0.72           O  
ATOM   4722  CB  GLN A 306     -46.265  88.402 -20.174  1.00  0.72           C  
ATOM   4723  CG  GLN A 306     -47.393  88.306 -21.022  1.00  0.72           C  
ATOM   4724  CD  GLN A 306     -48.167  87.185 -20.603  1.00  0.72           C  
ATOM   4725  OE1 GLN A 306     -48.613  87.138 -19.454  1.00  0.72           O  
ATOM   4726  NE2 GLN A 306     -48.325  86.250 -21.471  1.00  0.72           N  
ATOM   4727  H   GLN A 306     -43.553  88.382 -19.625  1.00  0.72           H  
ATOM   4728  HA  GLN A 306     -45.649  86.352 -20.230  1.00  0.72           H  
ATOM   4729 1HB  GLN A 306     -46.624  88.316 -19.150  1.00  0.72           H  
ATOM   4730 2HB  GLN A 306     -45.814  89.392 -20.292  1.00  0.72           H  
ATOM   4731 1HG  GLN A 306     -47.948  89.170 -20.929  1.00  0.72           H  
ATOM   4732 2HG  GLN A 306     -47.099  88.170 -22.056  1.00  0.72           H  
ATOM   4733 1HE2 GLN A 306     -48.840  85.423 -21.251  1.00  0.72           H  
ATOM   4734 2HE2 GLN A 306     -47.920  86.346 -22.407  1.00  0.72           H  
ATOM   4735  N   THR A 307     -45.326  86.314 -22.699  1.00  0.71           N  
ATOM   4736  CA  THR A 307     -45.153  86.332 -24.156  1.00  0.71           C  
ATOM   4737  C   THR A 307     -46.541  86.375 -24.799  1.00  0.71           C  
ATOM   4738  O   THR A 307     -47.517  86.024 -24.136  1.00  0.71           O  
ATOM   4739  CB  THR A 307     -44.498  85.041 -24.673  1.00  0.71           C  
ATOM   4740  OG1 THR A 307     -45.432  83.947 -24.572  1.00  0.71           O  
ATOM   4741  CG2 THR A 307     -43.290  84.744 -23.908  1.00  0.71           C  
ATOM   4742  H   THR A 307     -45.737  85.477 -22.273  1.00  0.71           H  
ATOM   4743  HA  THR A 307     -44.565  87.200 -24.435  1.00  0.71           H  
ATOM   4744  HB  THR A 307     -44.199  85.144 -25.680  1.00  0.71           H  
ATOM   4745  HG1 THR A 307     -45.575  83.715 -23.620  1.00  0.71           H  
ATOM   4746 1HG2 THR A 307     -42.848  83.839 -24.305  1.00  0.71           H  
ATOM   4747 2HG2 THR A 307     -42.595  85.559 -24.010  1.00  0.71           H  
ATOM   4748 3HG2 THR A 307     -43.546  84.612 -22.862  1.00  0.71           H  
ATOM   4749  N   PRO A 308     -46.663  86.653 -26.109  1.00  0.70           N  
ATOM   4750  CA  PRO A 308     -47.890  86.571 -26.887  1.00  0.70           C  
ATOM   4751  C   PRO A 308     -48.588  85.201 -26.859  1.00  0.70           C  
ATOM   4752  O   PRO A 308     -49.776  85.111 -27.198  1.00  0.70           O  
ATOM   4753  CB  PRO A 308     -47.383  86.893 -28.306  1.00  0.70           C  
ATOM   4754  CG  PRO A 308     -46.152  87.761 -28.098  1.00  0.70           C  
ATOM   4755  CD  PRO A 308     -45.512  87.249 -26.867  1.00  0.70           C  
ATOM   4756  HA  PRO A 308     -48.580  87.336 -26.531  1.00  0.70           H  
ATOM   4757 1HB  PRO A 308     -47.153  85.957 -28.839  1.00  0.70           H  
ATOM   4758 2HB  PRO A 308     -48.165  87.404 -28.889  1.00  0.70           H  
ATOM   4759 1HG  PRO A 308     -45.487  87.665 -28.967  1.00  0.70           H  
ATOM   4760 2HG  PRO A 308     -46.407  88.816 -28.029  1.00  0.70           H  
ATOM   4761 1HD  PRO A 308     -44.759  86.527 -27.169  1.00  0.70           H  
ATOM   4762 2HD  PRO A 308     -45.085  88.107 -26.336  1.00  0.70           H  
ATOM   4763  N   LYS A 309     -47.871  84.125 -26.505  1.00  0.70           N  
ATOM   4764  CA  LYS A 309     -48.484  82.804 -26.497  1.00  0.70           C  
ATOM   4765  C   LYS A 309     -48.971  82.406 -25.117  1.00  0.70           C  
ATOM   4766  O   LYS A 309     -49.701  81.425 -24.963  1.00  0.70           O  
ATOM   4767  CB  LYS A 309     -47.502  81.762 -27.022  1.00  0.70           C  
ATOM   4768  CG  LYS A 309     -47.140  81.944 -28.488  1.00  0.70           C  
ATOM   4769  CD  LYS A 309     -46.344  80.759 -29.033  1.00  0.70           C  
ATOM   4770  CE  LYS A 309     -44.924  80.790 -28.543  1.00  0.70           C  
ATOM   4771  NZ  LYS A 309     -44.060  79.787 -29.229  1.00  0.70           N  
ATOM   4772  H   LYS A 309     -46.913  84.192 -26.158  1.00  0.70           H  
ATOM   4773  HA  LYS A 309     -49.350  82.819 -27.158  1.00  0.70           H  
ATOM   4774 1HB  LYS A 309     -46.581  81.798 -26.432  1.00  0.70           H  
ATOM   4775 2HB  LYS A 309     -47.927  80.773 -26.905  1.00  0.70           H  
ATOM   4776 1HG  LYS A 309     -48.053  82.064 -29.073  1.00  0.70           H  
ATOM   4777 2HG  LYS A 309     -46.539  82.850 -28.597  1.00  0.70           H  
ATOM   4778 1HD  LYS A 309     -46.810  79.827 -28.709  1.00  0.70           H  
ATOM   4779 2HD  LYS A 309     -46.343  80.790 -30.122  1.00  0.70           H  
ATOM   4780 1HE  LYS A 309     -44.525  81.770 -28.728  1.00  0.70           H  
ATOM   4781 2HE  LYS A 309     -44.906  80.600 -27.472  1.00  0.70           H  
ATOM   4782 1HZ  LYS A 309     -43.108  79.906 -28.854  1.00  0.70           H  
ATOM   4783 2HZ  LYS A 309     -44.393  78.853 -29.057  1.00  0.70           H  
ATOM   4784 3HZ  LYS A 309     -44.049  79.966 -30.219  1.00  0.70           H  
ATOM   4785  N   GLY A 310     -48.566  83.171 -24.116  1.00  0.70           N  
ATOM   4786  CA  GLY A 310     -48.885  82.844 -22.747  1.00  0.70           C  
ATOM   4787  C   GLY A 310     -47.740  83.182 -21.795  1.00  0.70           C  
ATOM   4788  O   GLY A 310     -46.587  83.383 -22.214  1.00  0.70           O  
ATOM   4789  H   GLY A 310     -48.032  84.015 -24.301  1.00  0.70           H  
ATOM   4790 1HA  GLY A 310     -49.770  83.396 -22.469  1.00  0.70           H  
ATOM   4791 2HA  GLY A 310     -49.126  81.786 -22.667  1.00  0.70           H  
ATOM   4792  N   ALA A 311     -48.074  83.268 -20.510  1.00  0.72           N  
ATOM   4793  CA  ALA A 311     -47.111  83.562 -19.452  1.00  0.72           C  
ATOM   4794  C   ALA A 311     -46.110  82.454 -19.277  1.00  0.72           C  
ATOM   4795  O   ALA A 311     -46.435  81.273 -19.457  1.00  0.72           O  
ATOM   4796  CB  ALA A 311     -47.804  83.804 -18.150  1.00  0.72           C  
ATOM   4797  H   ALA A 311     -49.058  83.132 -20.264  1.00  0.72           H  
ATOM   4798  HA  ALA A 311     -46.570  84.457 -19.728  1.00  0.72           H  
ATOM   4799 1HB  ALA A 311     -47.062  84.041 -17.400  1.00  0.72           H  
ATOM   4800 2HB  ALA A 311     -48.487  84.633 -18.274  1.00  0.72           H  
ATOM   4801 3HB  ALA A 311     -48.346  82.925 -17.851  1.00  0.72           H  
ATOM   4802  N   ILE A 312     -44.893  82.825 -18.886  1.00  0.75           N  
ATOM   4803  CA  ILE A 312     -43.871  81.828 -18.627  1.00  0.75           C  
ATOM   4804  C   ILE A 312     -43.535  81.768 -17.142  1.00  0.75           C  
ATOM   4805  O   ILE A 312     -42.672  82.492 -16.637  1.00  0.75           O  
ATOM   4806  CB  ILE A 312     -42.594  82.156 -19.391  1.00  0.75           C  
ATOM   4807  CG1 ILE A 312     -42.848  82.264 -20.851  1.00  0.75           C  
ATOM   4808  CG2 ILE A 312     -41.611  81.061 -19.165  1.00  0.75           C  
ATOM   4809  CD1 ILE A 312     -41.647  82.747 -21.573  1.00  0.75           C  
ATOM   4810  H   ILE A 312     -44.694  83.817 -18.742  1.00  0.75           H  
ATOM   4811  HA  ILE A 312     -44.234  80.852 -18.944  1.00  0.75           H  
ATOM   4812  HB  ILE A 312     -42.187  83.103 -19.037  1.00  0.75           H  
ATOM   4813 1HG1 ILE A 312     -43.117  81.284 -21.219  1.00  0.75           H  
ATOM   4814 2HG1 ILE A 312     -43.676  82.944 -21.045  1.00  0.75           H  
ATOM   4815 1HG2 ILE A 312     -40.677  81.276 -19.691  1.00  0.75           H  
ATOM   4816 2HG2 ILE A 312     -41.429  80.975 -18.119  1.00  0.75           H  
ATOM   4817 3HG2 ILE A 312     -42.031  80.121 -19.538  1.00  0.75           H  
ATOM   4818 1HD1 ILE A 312     -41.834  82.779 -22.623  1.00  0.75           H  
ATOM   4819 2HD1 ILE A 312     -41.382  83.739 -21.221  1.00  0.75           H  
ATOM   4820 3HD1 ILE A 312     -40.829  82.076 -21.382  1.00  0.75           H  
ATOM   4821  N   ASN A 313     -44.168  80.850 -16.438  1.00  0.78           N  
ATOM   4822  CA  ASN A 313     -43.997  80.794 -14.995  1.00  0.78           C  
ATOM   4823  C   ASN A 313     -42.827  79.924 -14.589  1.00  0.78           C  
ATOM   4824  O   ASN A 313     -43.002  78.766 -14.210  1.00  0.78           O  
ATOM   4825  CB  ASN A 313     -45.275  80.354 -14.330  1.00  0.78           C  
ATOM   4826  CG  ASN A 313     -46.341  81.395 -14.459  1.00  0.78           C  
ATOM   4827  OD1 ASN A 313     -46.046  82.588 -14.361  1.00  0.78           O  
ATOM   4828  ND2 ASN A 313     -47.562  80.988 -14.657  1.00  0.78           N  
ATOM   4829  H   ASN A 313     -44.824  80.234 -16.899  1.00  0.78           H  
ATOM   4830  HA  ASN A 313     -43.772  81.800 -14.638  1.00  0.78           H  
ATOM   4831 1HB  ASN A 313     -45.625  79.424 -14.783  1.00  0.78           H  
ATOM   4832 2HB  ASN A 313     -45.091  80.160 -13.274  1.00  0.78           H  
ATOM   4833 1HD2 ASN A 313     -48.300  81.665 -14.719  1.00  0.78           H  
ATOM   4834 2HD2 ASN A 313     -47.763  80.010 -14.722  1.00  0.78           H  
ATOM   4835  N   THR A 314     -41.635  80.493 -14.681  1.00  0.82           N  
ATOM   4836  CA  THR A 314     -40.427  79.719 -14.426  1.00  0.82           C  
ATOM   4837  C   THR A 314     -39.407  80.454 -13.567  1.00  0.82           C  
ATOM   4838  O   THR A 314     -39.672  81.524 -13.023  1.00  0.82           O  
ATOM   4839  CB  THR A 314     -39.772  79.324 -15.766  1.00  0.82           C  
ATOM   4840  OG1 THR A 314     -38.747  78.348 -15.550  1.00  0.82           O  
ATOM   4841  CG2 THR A 314     -39.133  80.543 -16.438  1.00  0.82           C  
ATOM   4842  H   THR A 314     -41.605  81.458 -15.015  1.00  0.82           H  
ATOM   4843  HA  THR A 314     -40.708  78.807 -13.900  1.00  0.82           H  
ATOM   4844  HB  THR A 314     -40.540  78.900 -16.412  1.00  0.82           H  
ATOM   4845  HG1 THR A 314     -38.882  77.643 -16.252  1.00  0.82           H  
ATOM   4846 1HG2 THR A 314     -38.694  80.234 -17.385  1.00  0.82           H  
ATOM   4847 2HG2 THR A 314     -39.880  81.303 -16.614  1.00  0.82           H  
ATOM   4848 3HG2 THR A 314     -38.358  80.965 -15.813  1.00  0.82           H  
ATOM   4849  N   SER A 315     -38.249  79.824 -13.424  1.00  0.84           N  
ATOM   4850  CA  SER A 315     -37.129  80.350 -12.672  1.00  0.84           C  
ATOM   4851  C   SER A 315     -35.861  80.073 -13.449  1.00  0.84           C  
ATOM   4852  O   SER A 315     -34.766  80.445 -13.040  1.00  0.84           O  
ATOM   4853  CB  SER A 315     -37.063  79.720 -11.296  1.00  0.84           C  
ATOM   4854  OG  SER A 315     -36.861  78.338 -11.384  1.00  0.84           O  
ATOM   4855  H   SER A 315     -38.139  78.962 -13.938  1.00  0.84           H  
ATOM   4856  HA  SER A 315     -37.244  81.429 -12.567  1.00  0.84           H  
ATOM   4857 1HB  SER A 315     -36.246  80.173 -10.734  1.00  0.84           H  
ATOM   4858 2HB  SER A 315     -37.987  79.925 -10.756  1.00  0.84           H  
ATOM   4859  HG  SER A 315     -36.104  78.220 -11.964  1.00  0.84           H  
ATOM   4860  N   LEU A 316     -36.013  79.422 -14.597  1.00  0.84           N  
ATOM   4861  CA  LEU A 316     -34.839  79.051 -15.369  1.00  0.84           C  
ATOM   4862  C   LEU A 316     -34.219  80.282 -16.031  1.00  0.84           C  
ATOM   4863  O   LEU A 316     -34.935  81.220 -16.355  1.00  0.84           O  
ATOM   4864  CB  LEU A 316     -35.225  78.002 -16.406  1.00  0.84           C  
ATOM   4865  CG  LEU A 316     -35.721  76.699 -15.793  1.00  0.84           C  
ATOM   4866  CD1 LEU A 316     -36.037  75.722 -16.915  1.00  0.84           C  
ATOM   4867  CD2 LEU A 316     -34.686  76.185 -14.788  1.00  0.84           C  
ATOM   4868  H   LEU A 316     -36.952  79.144 -14.905  1.00  0.84           H  
ATOM   4869  HA  LEU A 316     -34.129  78.605 -14.678  1.00  0.84           H  
ATOM   4870 1HB  LEU A 316     -36.034  78.406 -17.013  1.00  0.84           H  
ATOM   4871 2HB  LEU A 316     -34.409  77.784 -17.058  1.00  0.84           H  
ATOM   4872  HG  LEU A 316     -36.651  76.877 -15.261  1.00  0.84           H  
ATOM   4873 1HD1 LEU A 316     -36.414  74.792 -16.497  1.00  0.84           H  
ATOM   4874 2HD1 LEU A 316     -36.790  76.153 -17.568  1.00  0.84           H  
ATOM   4875 3HD1 LEU A 316     -35.141  75.519 -17.484  1.00  0.84           H  
ATOM   4876 1HD2 LEU A 316     -35.043  75.256 -14.340  1.00  0.84           H  
ATOM   4877 2HD2 LEU A 316     -33.768  76.002 -15.273  1.00  0.84           H  
ATOM   4878 3HD2 LEU A 316     -34.535  76.930 -14.009  1.00  0.84           H  
ATOM   4879  N   PRO A 317     -32.881  80.328 -16.210  1.00  0.83           N  
ATOM   4880  CA  PRO A 317     -32.147  81.426 -16.816  1.00  0.83           C  
ATOM   4881  C   PRO A 317     -32.381  81.687 -18.302  1.00  0.83           C  
ATOM   4882  O   PRO A 317     -32.179  82.826 -18.745  1.00  0.83           O  
ATOM   4883  CB  PRO A 317     -30.711  80.968 -16.636  1.00  0.83           C  
ATOM   4884  CG  PRO A 317     -30.792  79.476 -16.511  1.00  0.83           C  
ATOM   4885  CD  PRO A 317     -32.051  79.177 -15.840  1.00  0.83           C  
ATOM   4886  HA  PRO A 317     -32.332  82.338 -16.234  1.00  0.83           H  
ATOM   4887 1HB  PRO A 317     -30.138  81.267 -17.516  1.00  0.83           H  
ATOM   4888 2HB  PRO A 317     -30.251  81.459 -15.801  1.00  0.83           H  
ATOM   4889 1HG  PRO A 317     -30.787  79.066 -17.493  1.00  0.83           H  
ATOM   4890 2HG  PRO A 317     -29.945  79.054 -15.985  1.00  0.83           H  
ATOM   4891 1HD  PRO A 317     -32.425  78.259 -16.257  1.00  0.83           H  
ATOM   4892 2HD  PRO A 317     -31.892  79.085 -14.796  1.00  0.83           H  
ATOM   4893  N   PHE A 318     -32.838  80.669 -19.052  1.00  0.83           N  
ATOM   4894  CA  PHE A 318     -33.025  80.822 -20.490  1.00  0.83           C  
ATOM   4895  C   PHE A 318     -34.414  80.351 -20.915  1.00  0.83           C  
ATOM   4896  O   PHE A 318     -35.044  79.574 -20.202  1.00  0.83           O  
ATOM   4897  CB  PHE A 318     -31.980  79.991 -21.232  1.00  0.83           C  
ATOM   4898  CG  PHE A 318     -30.625  80.248 -20.738  1.00  0.83           C  
ATOM   4899  CD1 PHE A 318     -29.957  79.265 -20.033  1.00  0.83           C  
ATOM   4900  CD2 PHE A 318     -30.040  81.453 -20.893  1.00  0.83           C  
ATOM   4901  CE1 PHE A 318     -28.720  79.486 -19.504  1.00  0.83           C  
ATOM   4902  CE2 PHE A 318     -28.809  81.696 -20.368  1.00  0.83           C  
ATOM   4903  CZ  PHE A 318     -28.134  80.698 -19.668  1.00  0.83           C  
ATOM   4904  H   PHE A 318     -32.978  79.742 -18.656  1.00  0.83           H  
ATOM   4905  HA  PHE A 318     -32.915  81.870 -20.750  1.00  0.83           H  
ATOM   4906 1HB  PHE A 318     -32.186  78.936 -21.117  1.00  0.83           H  
ATOM   4907 2HB  PHE A 318     -32.010  80.224 -22.290  1.00  0.83           H  
ATOM   4908  HD1 PHE A 318     -30.439  78.298 -19.896  1.00  0.83           H  
ATOM   4909  HD2 PHE A 318     -30.573  82.222 -21.437  1.00  0.83           H  
ATOM   4910  HE1 PHE A 318     -28.217  78.702 -18.953  1.00  0.83           H  
ATOM   4911  HE2 PHE A 318     -28.362  82.668 -20.513  1.00  0.83           H  
ATOM   4912  HZ  PHE A 318     -27.146  80.888 -19.251  1.00  0.83           H  
ATOM   4913  N   GLN A 319     -34.862  80.800 -22.085  1.00  0.83           N  
ATOM   4914  CA  GLN A 319     -36.128  80.341 -22.667  1.00  0.83           C  
ATOM   4915  C   GLN A 319     -36.056  80.213 -24.183  1.00  0.83           C  
ATOM   4916  O   GLN A 319     -35.273  80.894 -24.838  1.00  0.83           O  
ATOM   4917  CB  GLN A 319     -37.278  81.295 -22.297  1.00  0.83           C  
ATOM   4918  CG  GLN A 319     -37.096  82.712 -22.794  1.00  0.83           C  
ATOM   4919  CD  GLN A 319     -38.197  83.612 -22.343  1.00  0.83           C  
ATOM   4920  OE1 GLN A 319     -38.710  83.402 -21.252  1.00  0.83           O  
ATOM   4921  NE2 GLN A 319     -38.575  84.590 -23.163  1.00  0.83           N  
ATOM   4922  H   GLN A 319     -34.308  81.503 -22.570  1.00  0.83           H  
ATOM   4923  HA  GLN A 319     -36.354  79.358 -22.266  1.00  0.83           H  
ATOM   4924 1HB  GLN A 319     -38.210  80.907 -22.713  1.00  0.83           H  
ATOM   4925 2HB  GLN A 319     -37.400  81.313 -21.218  1.00  0.83           H  
ATOM   4926 1HG  GLN A 319     -36.159  83.107 -22.411  1.00  0.83           H  
ATOM   4927 2HG  GLN A 319     -37.084  82.694 -23.862  1.00  0.83           H  
ATOM   4928 1HE2 GLN A 319     -39.319  85.215 -22.910  1.00  0.83           H  
ATOM   4929 2HE2 GLN A 319     -38.118  84.712 -24.045  1.00  0.83           H  
ATOM   4930  N   ASN A 320     -36.908  79.370 -24.747  1.00  0.85           N
[truncated: 3,235,074 more chars]
