# Supplementary material for: Strategies targeting hemagglutinin cocktail as a potential universal influenza vaccine
Source: Front Microbiol. 2022 Sep 29;13:1014122. doi: 10.3389/fmicb.2022.1014122 (PMC9558277; doi:10.3389/fmicb.2022.1014122)
Supplement: Supplementary file 1 [file Data_Sheet_1.ZIP › 9.9-new-Supplementary Materials/Supplementary Material 1-3D structure model/robetta_models_B-California-NHRC_FDX11799-2015-HA.pdb]

REMARK ID 406414 MODEL 1 B-California-NHRC_FDX11799-2015-HA
PFRMAT TS
TARGET B-California-NHRC_FDX11799-2015-HA
AUTHOR BAKER-ROBETTA
METHOD    ROSETTA provides both ab initio and
METHOD    comparative models of protein domains.
METHOD    Comparative models are built from structures
METHOD    detected and aligned by HHSEARCH, SPARKS, and
METHOD    Raptor. Loop regions are assembled from fragments and 
METHOD    optimized to fit the aligned template structures.
METHOD    De novo models are built using the Rosetta de
METHOD    novo protocol.  The procedure is fully automated.
MODEL     1
PARENT N/A
REMARK PARENT    N/A
REMARK PARSRC    RoseTTAFold
REMARK SCORE     0.00
ATOM      1  N   MET A   1       2.306  -0.879  -0.993  1.00  6.10           N  
ATOM      2  CA  MET A   1       1.774   0.408  -1.410  1.00  6.10           C  
ATOM      3  C   MET A   1       2.516   1.581  -0.772  1.00  6.10           C  
ATOM      4  O   MET A   1       3.268   2.289  -1.449  1.00  6.10           O  
ATOM      5  CB  MET A   1       0.285   0.511  -1.099  1.00  6.10           C  
ATOM      6  CG  MET A   1      -0.328   1.822  -1.561  1.00  6.10           C  
ATOM      7  SD  MET A   1      -2.047   2.031  -1.100  1.00  6.10           S  
ATOM      8  CE  MET A   1      -1.871   2.406   0.633  1.00  6.10           C  
ATOM      9 1H   MET A   1       1.697  -1.617  -1.317  1.00  6.10           H  
ATOM     10 2H   MET A   1       3.220  -0.992  -1.406  1.00  6.10           H  
ATOM     11 3H   MET A   1       2.366  -0.907   0.013  1.00  6.10           H  
ATOM     12  HA  MET A   1       1.904   0.494  -2.489  1.00  6.10           H  
ATOM     13 1HB  MET A   1      -0.247  -0.302  -1.592  1.00  6.10           H  
ATOM     14 2HB  MET A   1       0.117   0.411  -0.029  1.00  6.10           H  
ATOM     15 1HG  MET A   1       0.233   2.627  -1.125  1.00  6.10           H  
ATOM     16 2HG  MET A   1      -0.248   1.903  -2.643  1.00  6.10           H  
ATOM     17 1HE  MET A   1      -2.854   2.566   1.074  1.00  6.10           H  
ATOM     18 2HE  MET A   1      -1.380   1.573   1.135  1.00  6.10           H  
ATOM     19 3HE  MET A   1      -1.271   3.309   0.746  1.00  6.10           H  
ATOM     20  N   LYS A   2       2.326   1.787   0.536  1.00  6.08           N  
ATOM     21  CA  LYS A   2       2.892   2.964   1.205  1.00  6.08           C  
ATOM     22  C   LYS A   2       4.406   3.072   1.106  1.00  6.08           C  
ATOM     23  O   LYS A   2       4.936   4.172   0.984  1.00  6.08           O  
ATOM     24  CB  LYS A   2       2.476   2.990   2.670  1.00  6.08           C  
ATOM     25  CG  LYS A   2       1.007   3.289   2.866  1.00  6.08           C  
ATOM     26  CD  LYS A   2       0.623   3.317   4.331  1.00  6.08           C  
ATOM     27  CE  LYS A   2      -0.859   3.626   4.503  1.00  6.08           C  
ATOM     28  NZ  LYS A   2      -1.258   3.642   5.935  1.00  6.08           N  
ATOM     29  H   LYS A   2       1.732   1.175   1.077  1.00  6.08           H  
ATOM     30  HA  LYS A   2       2.476   3.846   0.734  1.00  6.08           H  
ATOM     31 1HB  LYS A   2       2.696   2.030   3.134  1.00  6.08           H  
ATOM     32 2HB  LYS A   2       3.051   3.752   3.199  1.00  6.08           H  
ATOM     33 1HG  LYS A   2       0.759   4.244   2.403  1.00  6.08           H  
ATOM     34 2HG  LYS A   2       0.438   2.511   2.379  1.00  6.08           H  
ATOM     35 1HD  LYS A   2       0.837   2.347   4.779  1.00  6.08           H  
ATOM     36 2HD  LYS A   2       1.210   4.076   4.850  1.00  6.08           H  
ATOM     37 1HE  LYS A   2      -1.074   4.599   4.064  1.00  6.08           H  
ATOM     38 2HE  LYS A   2      -1.444   2.866   3.982  1.00  6.08           H  
ATOM     39 1HZ  LYS A   2      -2.243   3.849   6.009  1.00  6.08           H  
ATOM     40 2HZ  LYS A   2      -1.071   2.739   6.348  1.00  6.08           H  
ATOM     41 3HZ  LYS A   2      -0.728   4.350   6.423  1.00  6.08           H  
ATOM     42  N   ALA A   3       5.104   1.939   1.107  1.00  6.07           N  
ATOM     43  CA  ALA A   3       6.561   1.947   1.004  1.00  6.07           C  
ATOM     44  C   ALA A   3       7.013   2.630  -0.297  1.00  6.07           C  
ATOM     45  O   ALA A   3       8.066   3.273  -0.330  1.00  6.07           O  
ATOM     46  CB  ALA A   3       7.095   0.521   1.082  1.00  6.07           C  
ATOM     47  H   ALA A   3       4.620   1.063   1.205  1.00  6.07           H  
ATOM     48  HA  ALA A   3       6.955   2.523   1.842  1.00  6.07           H  
ATOM     49 1HB  ALA A   3       8.175   0.532   1.043  1.00  6.07           H  
ATOM     50 2HB  ALA A   3       6.779   0.068   2.021  1.00  6.07           H  
ATOM     51 3HB  ALA A   3       6.707  -0.063   0.250  1.00  6.07           H  
ATOM     52  N   ILE A   4       6.215   2.473  -1.364  1.00  6.09           N  
ATOM     53  CA  ILE A   4       6.494   3.026  -2.685  1.00  6.09           C  
ATOM     54  C   ILE A   4       6.072   4.478  -2.742  1.00  6.09           C  
ATOM     55  O   ILE A   4       6.738   5.312  -3.349  1.00  6.09           O  
ATOM     56  CB  ILE A   4       5.818   2.242  -3.810  1.00  6.09           C  
ATOM     57  CG1 ILE A   4       6.415   0.872  -3.877  1.00  6.09           C  
ATOM     58  CG2 ILE A   4       6.027   2.970  -5.122  1.00  6.09           C  
ATOM     59  CD1 ILE A   4       5.681  -0.084  -4.767  1.00  6.09           C  
ATOM     60  H   ILE A   4       5.331   1.994  -1.248  1.00  6.09           H  
ATOM     61  HA  ILE A   4       7.563   2.966  -2.856  1.00  6.09           H  
ATOM     62  HB  ILE A   4       4.752   2.143  -3.606  1.00  6.09           H  
ATOM     63 1HG1 ILE A   4       7.423   0.979  -4.255  1.00  6.09           H  
ATOM     64 2HG1 ILE A   4       6.458   0.452  -2.871  1.00  6.09           H  
ATOM     65 1HG2 ILE A   4       5.550   2.412  -5.925  1.00  6.09           H  
ATOM     66 2HG2 ILE A   4       5.584   3.964  -5.056  1.00  6.09           H  
ATOM     67 3HG2 ILE A   4       7.096   3.061  -5.322  1.00  6.09           H  
ATOM     68 1HD1 ILE A   4       6.195  -1.046  -4.767  1.00  6.09           H  
ATOM     69 2HD1 ILE A   4       4.664  -0.215  -4.401  1.00  6.09           H  
ATOM     70 3HD1 ILE A   4       5.653   0.312  -5.781  1.00  6.09           H  
ATOM     71  N   ILE A   5       4.934   4.776  -2.122  1.00  6.18           N  
ATOM     72  CA  ILE A   5       4.446   6.145  -2.100  1.00  6.18           C  
ATOM     73  C   ILE A   5       5.493   7.025  -1.421  1.00  6.18           C  
ATOM     74  O   ILE A   5       5.789   8.125  -1.892  1.00  6.18           O  
ATOM     75  CB  ILE A   5       3.109   6.266  -1.346  1.00  6.18           C  
ATOM     76  CG1 ILE A   5       1.990   5.565  -2.132  1.00  6.18           C  
ATOM     77  CG2 ILE A   5       2.769   7.723  -1.113  1.00  6.18           C  
ATOM     78  CD1 ILE A   5       0.698   5.407  -1.348  1.00  6.18           C  
ATOM     79  H   ILE A   5       4.409   4.030  -1.669  1.00  6.18           H  
ATOM     80  HA  ILE A   5       4.308   6.490  -3.121  1.00  6.18           H  
ATOM     81  HB  ILE A   5       3.197   5.771  -0.387  1.00  6.18           H  
ATOM     82 1HG1 ILE A   5       1.781   6.137  -3.033  1.00  6.18           H  
ATOM     83 2HG1 ILE A   5       2.337   4.571  -2.422  1.00  6.18           H  
ATOM     84 1HG2 ILE A   5       1.830   7.795  -0.566  1.00  6.18           H  
ATOM     85 2HG2 ILE A   5       3.562   8.191  -0.532  1.00  6.18           H  
ATOM     86 3HG2 ILE A   5       2.671   8.232  -2.072  1.00  6.18           H  
ATOM     87 1HD1 ILE A   5      -0.043   4.905  -1.970  1.00  6.18           H  
ATOM     88 2HD1 ILE A   5       0.868   4.826  -0.456  1.00  6.18           H  
ATOM     89 3HD1 ILE A   5       0.326   6.389  -1.067  1.00  6.18           H  
ATOM     90  N   VAL A   6       6.057   6.533  -0.316  1.00  6.32           N  
ATOM     91  CA  VAL A   6       7.108   7.261   0.369  1.00  6.32           C  
ATOM     92  C   VAL A   6       8.429   7.202  -0.403  1.00  6.32           C  
ATOM     93  O   VAL A   6       9.018   8.245  -0.676  1.00  6.32           O  
ATOM     94  CB  VAL A   6       7.321   6.695   1.779  1.00  6.32           C  
ATOM     95  CG1 VAL A   6       8.521   7.363   2.412  1.00  6.32           C  
ATOM     96  CG2 VAL A   6       6.072   6.927   2.615  1.00  6.32           C  
ATOM     97  H   VAL A   6       5.745   5.634   0.049  1.00  6.32           H  
ATOM     98  HA  VAL A   6       6.800   8.302   0.456  1.00  6.32           H  
ATOM     99  HB  VAL A   6       7.522   5.623   1.711  1.00  6.32           H  
ATOM    100 1HG1 VAL A   6       8.690   6.959   3.408  1.00  6.32           H  
ATOM    101 2HG1 VAL A   6       9.385   7.175   1.793  1.00  6.32           H  
ATOM    102 3HG1 VAL A   6       8.348   8.436   2.481  1.00  6.32           H  
ATOM    103 1HG2 VAL A   6       6.221   6.519   3.614  1.00  6.32           H  
ATOM    104 2HG2 VAL A   6       5.873   7.995   2.683  1.00  6.32           H  
ATOM    105 3HG2 VAL A   6       5.223   6.431   2.144  1.00  6.32           H  
ATOM    106  N   LEU A   7       8.914   5.983  -0.730  1.00  6.48           N  
ATOM    107  CA  LEU A   7      10.116   5.763  -1.548  1.00  6.48           C  
ATOM    108  C   LEU A   7      11.084   6.932  -1.541  1.00  6.48           C  
ATOM    109  O   LEU A   7      11.223   7.625  -2.556  1.00  6.48           O  
ATOM    110  CB  LEU A   7       9.788   5.378  -2.986  1.00  6.48           C  
ATOM    111  CG  LEU A   7      11.013   5.053  -3.871  1.00  6.48           C  
ATOM    112  CD1 LEU A   7      11.756   3.857  -3.288  1.00  6.48           C  
ATOM    113  CD2 LEU A   7      10.550   4.720  -5.266  1.00  6.48           C  
ATOM    114  H   LEU A   7       8.407   5.145  -0.459  1.00  6.48           H  
ATOM    115  HA  LEU A   7      10.636   4.909  -1.116  1.00  6.48           H  
ATOM    116 1HB  LEU A   7       9.170   4.504  -2.965  1.00  6.48           H  
ATOM    117 2HB  LEU A   7       9.226   6.191  -3.451  1.00  6.48           H  
ATOM    118  HG  LEU A   7      11.685   5.900  -3.894  1.00  6.48           H  
ATOM    119 1HD1 LEU A   7      12.616   3.626  -3.909  1.00  6.48           H  
ATOM    120 2HD1 LEU A   7      12.092   4.086  -2.279  1.00  6.48           H  
ATOM    121 3HD1 LEU A   7      11.086   3.002  -3.265  1.00  6.48           H  
ATOM    122 1HD2 LEU A   7      11.416   4.481  -5.888  1.00  6.48           H  
ATOM    123 2HD2 LEU A   7       9.880   3.860  -5.227  1.00  6.48           H  
ATOM    124 3HD2 LEU A   7      10.021   5.573  -5.690  1.00  6.48           H  
ATOM    125  N   LEU A   8      11.768   7.165  -0.422  1.00  6.61           N  
ATOM    126  CA  LEU A   8      12.499   8.413  -0.144  1.00  6.61           C  
ATOM    127  C   LEU A   8      13.533   8.894  -1.190  1.00  6.61           C  
ATOM    128  O   LEU A   8      14.201   9.903  -0.978  1.00  6.61           O  
ATOM    129  CB  LEU A   8      13.196   8.298   1.206  1.00  6.61           C  
ATOM    130  CG  LEU A   8      12.251   8.204   2.388  1.00  6.61           C  
ATOM    131  CD1 LEU A   8      13.046   7.996   3.655  1.00  6.61           C  
ATOM    132  CD2 LEU A   8      11.398   9.469   2.443  1.00  6.61           C  
ATOM    133  H   LEU A   8      11.676   6.494   0.326  1.00  6.61           H  
ATOM    134  HA  LEU A   8      11.747   9.191  -0.041  1.00  6.61           H  
ATOM    135 1HB  LEU A   8      13.822   7.409   1.203  1.00  6.61           H  
ATOM    136 2HB  LEU A   8      13.832   9.171   1.349  1.00  6.61           H  
ATOM    137  HG  LEU A   8      11.607   7.341   2.265  1.00  6.61           H  
ATOM    138 1HD1 LEU A   8      12.367   7.913   4.504  1.00  6.61           H  
ATOM    139 2HD1 LEU A   8      13.631   7.081   3.568  1.00  6.61           H  
ATOM    140 3HD1 LEU A   8      13.714   8.843   3.807  1.00  6.61           H  
ATOM    141 1HD2 LEU A   8      10.706   9.409   3.283  1.00  6.61           H  
ATOM    142 2HD2 LEU A   8      12.042  10.338   2.567  1.00  6.61           H  
ATOM    143 3HD2 LEU A   8      10.830   9.568   1.512  1.00  6.61           H  
ATOM    144  N   MET A   9      13.662   8.180  -2.308  1.00  6.62           N  
ATOM    145  CA  MET A   9      14.486   8.574  -3.443  1.00  6.62           C  
ATOM    146  C   MET A   9      13.866   9.821  -4.082  1.00  6.62           C  
ATOM    147  O   MET A   9      14.549  10.607  -4.744  1.00  6.62           O  
ATOM    148  CB  MET A   9      14.496   7.449  -4.474  1.00  6.62           C  
ATOM    149  CG  MET A   9      15.174   6.187  -4.027  1.00  6.62           C  
ATOM    150  SD  MET A   9      15.107   4.884  -5.268  1.00  6.62           S  
ATOM    151  CE  MET A   9      15.839   3.561  -4.334  1.00  6.62           C  
ATOM    152  H   MET A   9      13.085   7.357  -2.403  1.00  6.62           H  
ATOM    153  HA  MET A   9      15.490   8.811  -3.101  1.00  6.62           H  
ATOM    154 1HB  MET A   9      13.475   7.205  -4.752  1.00  6.62           H  
ATOM    155 2HB  MET A   9      15.005   7.794  -5.373  1.00  6.62           H  
ATOM    156 1HG  MET A   9      16.219   6.395  -3.798  1.00  6.62           H  
ATOM    157 2HG  MET A   9      14.690   5.823  -3.119  1.00  6.62           H  
ATOM    158 1HE  MET A   9      15.888   2.662  -4.944  1.00  6.62           H  
ATOM    159 2HE  MET A   9      16.845   3.847  -4.030  1.00  6.62           H  
ATOM    160 3HE  MET A   9      15.236   3.371  -3.448  1.00  6.62           H  
ATOM    161  N   VAL A  10      12.538   9.956  -3.890  1.00  6.44           N  
ATOM    162  CA  VAL A  10      11.686  11.058  -4.359  1.00  6.44           C  
ATOM    163  C   VAL A  10      12.237  11.812  -5.563  1.00  6.44           C  
ATOM    164  O   VAL A  10      12.330  13.041  -5.561  1.00  6.44           O  
ATOM    165  CB  VAL A  10      11.375  12.034  -3.205  1.00  6.44           C  
ATOM    166  CG1 VAL A  10      10.611  11.310  -2.112  1.00  6.44           C  
ATOM    167  CG2 VAL A  10      12.662  12.622  -2.645  1.00  6.44           C  
ATOM    168  H   VAL A  10      12.088   9.220  -3.343  1.00  6.44           H  
ATOM    169  HA  VAL A  10      10.733  10.618  -4.655  1.00  6.44           H  
ATOM    170  HB  VAL A  10      10.745  12.837  -3.582  1.00  6.44           H  
ATOM    171 1HG1 VAL A  10      10.377  11.999  -1.302  1.00  6.44           H  
ATOM    172 2HG1 VAL A  10       9.684  10.898  -2.515  1.00  6.44           H  
ATOM    173 3HG1 VAL A  10      11.213  10.511  -1.740  1.00  6.44           H  
ATOM    174 1HG2 VAL A  10      12.424  13.319  -1.843  1.00  6.44           H  
ATOM    175 2HG2 VAL A  10      13.291  11.839  -2.252  1.00  6.44           H  
ATOM    176 3HG2 VAL A  10      13.196  13.149  -3.434  1.00  6.44           H  
ATOM    177  N   VAL A  11      12.519  11.074  -6.624  1.00  5.97           N  
ATOM    178  CA  VAL A  11      13.115  11.600  -7.842  1.00  5.97           C  
ATOM    179  C   VAL A  11      12.291  12.713  -8.469  1.00  5.97           C  
ATOM    180  O   VAL A  11      12.829  13.714  -8.949  1.00  5.97           O  
ATOM    181  CB  VAL A  11      13.286  10.458  -8.848  1.00  5.97           C  
ATOM    182  CG1 VAL A  11      13.710  11.009 -10.193  1.00  5.97           C  
ATOM    183  CG2 VAL A  11      14.313   9.470  -8.295  1.00  5.97           C  
ATOM    184  H   VAL A  11      12.378  10.078  -6.544  1.00  5.97           H  
ATOM    185  HA  VAL A  11      14.100  11.995  -7.589  1.00  5.97           H  
ATOM    186  HB  VAL A  11      12.331   9.953  -8.988  1.00  5.97           H  
ATOM    187 1HG1 VAL A  11      13.820  10.190 -10.904  1.00  5.97           H  
ATOM    188 2HG1 VAL A  11      12.954  11.704 -10.559  1.00  5.97           H  
ATOM    189 3HG1 VAL A  11      14.661  11.529 -10.088  1.00  5.97           H  
ATOM    190 1HG2 VAL A  11      14.440   8.642  -8.992  1.00  5.97           H  
ATOM    191 2HG2 VAL A  11      15.267   9.978  -8.155  1.00  5.97           H  
ATOM    192 3HG2 VAL A  11      13.965   9.088  -7.335  1.00  5.97           H  
ATOM    193  N   THR A  12      10.977  12.561  -8.440  1.00  5.21           N  
ATOM    194  CA  THR A  12      10.086  13.540  -9.042  1.00  5.21           C  
ATOM    195  C   THR A  12      10.096  14.888  -8.310  1.00  5.21           C  
ATOM    196  O   THR A  12       9.672  15.899  -8.869  1.00  5.21           O  
ATOM    197  CB  THR A  12       8.653  12.984  -9.094  1.00  5.21           C  
ATOM    198  OG1 THR A  12       8.198  12.684  -7.764  1.00  5.21           O  
ATOM    199  CG2 THR A  12       8.630  11.717  -9.927  1.00  5.21           C  
ATOM    200  H   THR A  12      10.594  11.734  -8.009  1.00  5.21           H  
ATOM    201  HA  THR A  12      10.419  13.715 -10.065  1.00  5.21           H  
ATOM    202  HB  THR A  12       7.990  13.727  -9.537  1.00  5.21           H  
ATOM    203  HG1 THR A  12       7.254  12.499  -7.783  1.00  5.21           H  
ATOM    204 1HG2 THR A  12       7.614  11.324  -9.962  1.00  5.21           H  
ATOM    205 2HG2 THR A  12       8.969  11.943 -10.937  1.00  5.21           H  
ATOM    206 3HG2 THR A  12       9.291  10.976  -9.478  1.00  5.21           H  
ATOM    207  N   SER A  13      10.641  14.941  -7.084  1.00  4.27           N  
ATOM    208  CA  SER A  13      10.674  16.194  -6.339  1.00  4.27           C  
ATOM    209  C   SER A  13      11.719  17.137  -6.923  1.00  4.27           C  
ATOM    210  O   SER A  13      11.783  18.309  -6.550  1.00  4.27           O  
ATOM    211  CB  SER A  13      10.941  15.961  -4.860  1.00  4.27           C  
ATOM    212  OG  SER A  13      12.245  15.512  -4.622  1.00  4.27           O  
ATOM    213  H   SER A  13      11.045  14.111  -6.655  1.00  4.27           H  
ATOM    214  HA  SER A  13       9.700  16.673  -6.432  1.00  4.27           H  
ATOM    215 1HB  SER A  13      10.768  16.883  -4.311  1.00  4.27           H  
ATOM    216 2HB  SER A  13      10.236  15.221  -4.486  1.00  4.27           H  
ATOM    217  HG  SER A  13      12.346  14.678  -5.128  1.00  4.27           H  
ATOM    218  N   ASN A  14      12.550  16.626  -7.838  1.00  3.33           N  
ATOM    219  CA  ASN A  14      13.557  17.441  -8.480  1.00  3.33           C  
ATOM    220  C   ASN A  14      13.079  17.992  -9.823  1.00  3.33           C  
ATOM    221  O   ASN A  14      13.864  18.623 -10.532  1.00  3.33           O  
ATOM    222  CB  ASN A  14      14.820  16.636  -8.675  1.00  3.33           C  
ATOM    223  CG  ASN A  14      15.520  16.331  -7.383  1.00  3.33           C  
ATOM    224  OD1 ASN A  14      15.624  17.194  -6.499  1.00  3.33           O  
ATOM    225  ND2 ASN A  14      15.995  15.115  -7.249  1.00  3.33           N  
ATOM    226  H   ASN A  14      12.477  15.645  -8.112  1.00  3.33           H  
ATOM    227  HA  ASN A  14      13.772  18.293  -7.838  1.00  3.33           H  
ATOM    228 1HB  ASN A  14      14.570  15.695  -9.170  1.00  3.33           H  
ATOM    229 2HB  ASN A  14      15.499  17.180  -9.329  1.00  3.33           H  
ATOM    230 1HD2 ASN A  14      16.464  14.848  -6.405  1.00  3.33           H  
ATOM    231 2HD2 ASN A  14      15.882  14.447  -7.988  1.00  3.33           H  
ATOM    232  N   ALA A  15      11.813  17.736 -10.189  1.00  2.56           N  
ATOM    233  CA  ALA A  15      11.248  18.255 -11.433  1.00  2.56           C  
ATOM    234  C   ALA A  15      10.464  19.513 -11.108  1.00  2.56           C  
ATOM    235  O   ALA A  15       9.762  19.533 -10.094  1.00  2.56           O  
ATOM    236  CB  ALA A  15      10.353  17.215 -12.088  1.00  2.56           C  
ATOM    237  H   ALA A  15      11.201  17.188  -9.584  1.00  2.56           H  
ATOM    238  HA  ALA A  15      12.060  18.519 -12.110  1.00  2.56           H  
ATOM    239 1HB  ALA A  15       9.936  17.618 -13.014  1.00  2.56           H  
ATOM    240 2HB  ALA A  15      10.937  16.324 -12.309  1.00  2.56           H  
ATOM    241 3HB  ALA A  15       9.543  16.957 -11.405  1.00  2.56           H  
ATOM    242  N   ASP A  16      10.536  20.545 -11.961  1.00  1.99           N  
ATOM    243  CA  ASP A  16       9.786  21.762 -11.649  1.00  1.99           C  
ATOM    244  C   ASP A  16       8.616  21.995 -12.584  1.00  1.99           C  
ATOM    245  O   ASP A  16       8.799  22.313 -13.755  1.00  1.99           O  
ATOM    246  CB  ASP A  16      10.726  22.966 -11.596  1.00  1.99           C  
ATOM    247  CG  ASP A  16      11.675  22.817 -10.438  1.00  1.99           C  
ATOM    248  OD1 ASP A  16      11.424  21.965  -9.641  1.00  1.99           O  
ATOM    249  OD2 ASP A  16      12.603  23.551 -10.305  1.00  1.99           O  
ATOM    250  H   ASP A  16      11.096  20.496 -12.822  1.00  1.99           H  
ATOM    251  HA  ASP A  16       9.358  21.648 -10.659  1.00  1.99           H  
ATOM    252 1HB  ASP A  16      11.297  23.039 -12.530  1.00  1.99           H  
ATOM    253 2HB  ASP A  16      10.148  23.888 -11.479  1.00  1.99           H  
ATOM    254  N   ARG A  17       7.412  21.832 -12.071  1.00  1.62           N  
ATOM    255  CA  ARG A  17       6.224  21.919 -12.898  1.00  1.62           C  
ATOM    256  C   ARG A  17       5.689  23.337 -13.006  1.00  1.62           C  
ATOM    257  O   ARG A  17       5.599  24.034 -11.996  1.00  1.62           O  
ATOM    258  CB  ARG A  17       5.151  21.004 -12.336  1.00  1.62           C  
ATOM    259  CG  ARG A  17       3.882  20.945 -13.115  1.00  1.62           C  
ATOM    260  CD  ARG A  17       2.933  19.960 -12.523  1.00  1.62           C  
ATOM    261  NE  ARG A  17       3.381  18.585 -12.690  1.00  1.62           N  
ATOM    262  CZ  ARG A  17       2.784  17.523 -12.121  1.00  1.62           C  
ATOM    263  NH1 ARG A  17       1.724  17.698 -11.356  1.00  1.62           N  
ATOM    264  NH2 ARG A  17       3.260  16.309 -12.330  1.00  1.62           N  
ATOM    265  H   ARG A  17       7.301  21.628 -11.075  1.00  1.62           H  
ATOM    266  HA  ARG A  17       6.477  21.573 -13.887  1.00  1.62           H  
ATOM    267 1HB  ARG A  17       5.543  19.988 -12.277  1.00  1.62           H  
ATOM    268 2HB  ARG A  17       4.907  21.317 -11.318  1.00  1.62           H  
ATOM    269 1HG  ARG A  17       3.421  21.927 -13.108  1.00  1.62           H  
ATOM    270 2HG  ARG A  17       4.106  20.655 -14.147  1.00  1.62           H  
ATOM    271 1HD  ARG A  17       2.842  20.157 -11.456  1.00  1.62           H  
ATOM    272 2HD  ARG A  17       1.960  20.054 -12.985  1.00  1.62           H  
ATOM    273  HE  ARG A  17       4.196  18.408 -13.274  1.00  1.62           H  
ATOM    274 1HH1 ARG A  17       1.363  18.631 -11.200  1.00  1.62           H  
ATOM    275 2HH1 ARG A  17       1.273  16.904 -10.926  1.00  1.62           H  
ATOM    276 1HH2 ARG A  17       4.089  16.176 -12.935  1.00  1.62           H  
ATOM    277 2HH2 ARG A  17       2.817  15.511 -11.905  1.00  1.62           H  
ATOM    278  N   ILE A  18       5.347  23.766 -14.227  1.00  1.41           N  
ATOM    279  CA  ILE A  18       4.710  25.065 -14.445  1.00  1.41           C  
ATOM    280  C   ILE A  18       3.376  24.844 -15.139  1.00  1.41           C  
ATOM    281  O   ILE A  18       3.311  24.200 -16.186  1.00  1.41           O  
ATOM    282  CB  ILE A  18       5.570  26.038 -15.280  1.00  1.41           C  
ATOM    283  CG1 ILE A  18       6.923  26.283 -14.574  1.00  1.41           C  
ATOM    284  CG2 ILE A  18       4.814  27.375 -15.446  1.00  1.41           C  
ATOM    285  CD1 ILE A  18       7.875  27.075 -15.388  1.00  1.41           C  
ATOM    286  H   ILE A  18       5.515  23.150 -15.018  1.00  1.41           H  
ATOM    287  HA  ILE A  18       4.518  25.529 -13.487  1.00  1.41           H  
ATOM    288  HB  ILE A  18       5.776  25.602 -16.257  1.00  1.41           H  
ATOM    289 1HG1 ILE A  18       6.748  26.804 -13.640  1.00  1.41           H  
ATOM    290 2HG1 ILE A  18       7.392  25.322 -14.354  1.00  1.41           H  
ATOM    291 1HG2 ILE A  18       5.413  28.072 -16.028  1.00  1.41           H  
ATOM    292 2HG2 ILE A  18       3.868  27.206 -15.950  1.00  1.41           H  
ATOM    293 3HG2 ILE A  18       4.619  27.797 -14.462  1.00  1.41           H  
ATOM    294 1HD1 ILE A  18       8.812  27.216 -14.841  1.00  1.41           H  
ATOM    295 2HD1 ILE A  18       8.077  26.553 -16.318  1.00  1.41           H  
ATOM    296 3HD1 ILE A  18       7.422  28.034 -15.590  1.00  1.41           H  
ATOM    297  N   CYS A  19       2.307  25.340 -14.553  1.00  1.33           N  
ATOM    298  CA  CYS A  19       0.982  25.152 -15.104  1.00  1.33           C  
ATOM    299  C   CYS A  19       0.372  26.443 -15.567  1.00  1.33           C  
ATOM    300  O   CYS A  19       0.557  27.482 -14.915  1.00  1.33           O  
ATOM    301  CB  CYS A  19       0.077  24.505 -14.073  1.00  1.33           C  
ATOM    302  SG  CYS A  19       0.694  22.919 -13.466  1.00  1.33           S  
ATOM    303  H   CYS A  19       2.409  25.848 -13.681  1.00  1.33           H  
ATOM    304  HA  CYS A  19       1.056  24.507 -15.972  1.00  1.33           H  
ATOM    305 1HB  CYS A  19      -0.036  25.175 -13.217  1.00  1.33           H  
ATOM    306 2HB  CYS A  19      -0.912  24.349 -14.502  1.00  1.33           H  
ATOM    307  N   THR A  20      -0.426  26.381 -16.612  1.00  1.36           N  
ATOM    308  CA  THR A  20      -1.142  27.558 -17.066  1.00  1.36           C  
ATOM    309  C   THR A  20      -2.613  27.302 -16.804  1.00  1.36           C  
ATOM    310  O   THR A  20      -3.105  26.202 -17.067  1.00  1.36           O  
ATOM    311  CB  THR A  20      -0.938  27.815 -18.556  1.00  1.36           C  
ATOM    312  OG1 THR A  20       0.441  27.914 -18.842  1.00  1.36           O  
ATOM    313  CG2 THR A  20      -1.547  29.147 -18.910  1.00  1.36           C  
ATOM    314  H   THR A  20      -0.510  25.496 -17.124  1.00  1.36           H  
ATOM    315  HA  THR A  20      -0.830  28.433 -16.495  1.00  1.36           H  
ATOM    316  HB  THR A  20      -1.393  27.019 -19.152  1.00  1.36           H  
ATOM    317  HG1 THR A  20       0.825  27.033 -18.858  1.00  1.36           H  
ATOM    318 1HG2 THR A  20      -1.395  29.351 -19.943  1.00  1.36           H  
ATOM    319 2HG2 THR A  20      -2.563  29.129 -18.711  1.00  1.36           H  
ATOM    320 3HG2 THR A  20      -1.097  29.930 -18.316  1.00  1.36           H  
ATOM    321  N   GLY A  21      -3.323  28.282 -16.276  1.00  1.46           N  
ATOM    322  CA  GLY A  21      -4.732  28.029 -16.045  1.00  1.46           C  
ATOM    323  C   GLY A  21      -5.581  29.215 -15.615  1.00  1.46           C  
ATOM    324  O   GLY A  21      -5.174  30.380 -15.659  1.00  1.46           O  
ATOM    325  H   GLY A  21      -2.875  29.173 -16.055  1.00  1.46           H  
ATOM    326 1HA  GLY A  21      -5.159  27.611 -16.953  1.00  1.46           H  
ATOM    327 2HA  GLY A  21      -4.818  27.250 -15.306  1.00  1.46           H  
ATOM    328  N   ILE A  22      -6.802  28.881 -15.229  1.00  1.61           N  
ATOM    329  CA  ILE A  22      -7.859  29.817 -14.863  1.00  1.61           C  
ATOM    330  C   ILE A  22      -8.312  29.645 -13.412  1.00  1.61           C  
ATOM    331  O   ILE A  22      -8.345  28.521 -12.884  1.00  1.61           O  
ATOM    332  CB  ILE A  22      -9.064  29.708 -15.817  1.00  1.61           C  
ATOM    333  CG1 ILE A  22      -8.667  30.048 -17.218  1.00  1.61           C  
ATOM    334  CG2 ILE A  22     -10.153  30.651 -15.434  1.00  1.61           C  
ATOM    335  CD1 ILE A  22      -9.771  29.776 -18.232  1.00  1.61           C  
ATOM    336  H   ILE A  22      -7.025  27.898 -15.212  1.00  1.61           H  
ATOM    337  HA  ILE A  22      -7.467  30.826 -14.962  1.00  1.61           H  
ATOM    338  HB  ILE A  22      -9.420  28.701 -15.806  1.00  1.61           H  
ATOM    339 1HG1 ILE A  22      -8.413  31.096 -17.247  1.00  1.61           H  
ATOM    340 2HG1 ILE A  22      -7.800  29.474 -17.495  1.00  1.61           H  
ATOM    341 1HG2 ILE A  22     -10.965  30.550 -16.136  1.00  1.61           H  
ATOM    342 2HG2 ILE A  22     -10.520  30.437 -14.445  1.00  1.61           H  
ATOM    343 3HG2 ILE A  22      -9.765  31.669 -15.469  1.00  1.61           H  
ATOM    344 1HD1 ILE A  22      -9.466  30.050 -19.225  1.00  1.61           H  
ATOM    345 2HD1 ILE A  22     -10.026  28.728 -18.224  1.00  1.61           H  
ATOM    346 3HD1 ILE A  22     -10.649  30.362 -17.976  1.00  1.61           H  
ATOM    347  N   THR A  23      -8.581  30.785 -12.780  1.00  1.79           N  
ATOM    348  CA  THR A  23      -9.016  30.905 -11.396  1.00  1.79           C  
ATOM    349  C   THR A  23     -10.484  30.515 -11.183  1.00  1.79           C  
ATOM    350  O   THR A  23     -11.175  30.087 -12.105  1.00  1.79           O  
ATOM    351  CB  THR A  23      -8.859  32.361 -10.942  1.00  1.79           C  
ATOM    352  OG1 THR A  23      -8.996  32.439  -9.526  1.00  1.79           O  
ATOM    353  CG2 THR A  23      -9.930  33.238 -11.608  1.00  1.79           C  
ATOM    354  H   THR A  23      -8.477  31.652 -13.315  1.00  1.79           H  
ATOM    355  HA  THR A  23      -8.391  30.259 -10.781  1.00  1.79           H  
ATOM    356  HB  THR A  23      -7.873  32.722 -11.228  1.00  1.79           H  
ATOM    357  HG1 THR A  23      -8.295  33.056  -9.208  1.00  1.79           H  
ATOM    358 1HG2 THR A  23      -9.799  34.269 -11.280  1.00  1.79           H  
ATOM    359 2HG2 THR A  23      -9.822  33.178 -12.687  1.00  1.79           H  
ATOM    360 3HG2 THR A  23     -10.925  32.904 -11.339  1.00  1.79           H  
ATOM    361  N   SER A  24     -10.928  30.628  -9.932  1.00  1.94           N  
ATOM    362  CA  SER A  24     -12.302  30.300  -9.558  1.00  1.94           C  
ATOM    363  C   SER A  24     -12.735  30.993  -8.287  1.00  1.94           C  
ATOM    364  O   SER A  24     -11.950  31.195  -7.361  1.00  1.94           O  
ATOM    365  CB  SER A  24     -12.509  28.819  -9.338  1.00  1.94           C  
ATOM    366  OG  SER A  24     -13.881  28.542  -9.020  1.00  1.94           O  
ATOM    367  H   SER A  24     -10.282  31.034  -9.264  1.00  1.94           H  
ATOM    368  HA  SER A  24     -12.959  30.625 -10.365  1.00  1.94           H  
ATOM    369 1HB  SER A  24     -12.224  28.285 -10.229  1.00  1.94           H  
ATOM    370 2HB  SER A  24     -11.869  28.475  -8.528  1.00  1.94           H  
ATOM    371  HG  SER A  24     -14.068  28.936  -8.101  1.00  1.94           H  
ATOM    372  N   SER A  25     -14.012  31.308  -8.249  1.00  2.03           N  
ATOM    373  CA  SER A  25     -14.653  31.840  -7.069  1.00  2.03           C  
ATOM    374  C   SER A  25     -15.155  30.690  -6.235  1.00  2.03           C  
ATOM    375  O   SER A  25     -14.931  29.526  -6.590  1.00  2.03           O  
ATOM    376  CB  SER A  25     -15.815  32.741  -7.437  1.00  2.03           C  
ATOM    377  OG  SER A  25     -16.456  33.218  -6.290  1.00  2.03           O  
ATOM    378  H   SER A  25     -14.565  31.130  -9.074  1.00  2.03           H  
ATOM    379  HA  SER A  25     -13.923  32.405  -6.486  1.00  2.03           H  
ATOM    380 1HB  SER A  25     -15.448  33.581  -8.018  1.00  2.03           H  
ATOM    381 2HB  SER A  25     -16.529  32.195  -8.053  1.00  2.03           H  
ATOM    382  HG  SER A  25     -17.117  33.857  -6.605  1.00  2.03           H  
ATOM    383  N   ASN A  26     -15.813  31.046  -5.127  1.00  2.03           N  
ATOM    384  CA  ASN A  26     -16.444  30.126  -4.190  1.00  2.03           C  
ATOM    385  C   ASN A  26     -17.928  30.483  -4.046  1.00  2.03           C  
ATOM    386  O   ASN A  26     -18.640  29.919  -3.212  1.00  2.03           O  
ATOM    387  CB  ASN A  26     -15.747  30.165  -2.846  1.00  2.03           C  
ATOM    388  CG  ASN A  26     -14.339  29.640  -2.907  1.00  2.03           C  
ATOM    389  OD1 ASN A  26     -14.123  28.427  -2.995  1.00  2.03           O  
ATOM    390  ND2 ASN A  26     -13.378  30.528  -2.862  1.00  2.03           N  
ATOM    391  H   ASN A  26     -15.912  32.038  -4.972  1.00  2.03           H  
ATOM    392  HA  ASN A  26     -16.379  29.116  -4.582  1.00  2.03           H  
ATOM    393 1HB  ASN A  26     -15.727  31.192  -2.480  1.00  2.03           H  
ATOM    394 2HB  ASN A  26     -16.313  29.574  -2.126  1.00  2.03           H  
ATOM    395 1HD2 ASN A  26     -12.422  30.232  -2.901  1.00  2.03           H  
ATOM    396 2HD2 ASN A  26     -13.597  31.500  -2.793  1.00  2.03           H  
ATOM    397  N   SER A  27     -18.387  31.393  -4.906  1.00  1.93           N  
ATOM    398  CA  SER A  27     -19.771  31.869  -4.927  1.00  1.93           C  
ATOM    399  C   SER A  27     -20.379  31.809  -6.335  1.00  1.93           C  
ATOM    400  O   SER A  27     -20.454  32.841  -6.997  1.00  1.93           O  
ATOM    401  CB  SER A  27     -19.846  33.300  -4.439  1.00  1.93           C  
ATOM    402  OG  SER A  27     -19.408  33.408  -3.110  1.00  1.93           O  
ATOM    403  H   SER A  27     -17.728  31.823  -5.544  1.00  1.93           H  
ATOM    404  HA  SER A  27     -20.352  31.267  -4.239  1.00  1.93           H  
ATOM    405 1HB  SER A  27     -19.240  33.937  -5.080  1.00  1.93           H  
ATOM    406 2HB  SER A  27     -20.877  33.648  -4.510  1.00  1.93           H  
ATOM    407  HG  SER A  27     -19.837  32.691  -2.631  1.00  1.93           H  
ATOM    408  N   PRO A  28     -20.767  30.623  -6.835  1.00  1.79           N  
ATOM    409  CA  PRO A  28     -21.237  30.398  -8.189  1.00  1.79           C  
ATOM    410  C   PRO A  28     -22.580  31.035  -8.519  1.00  1.79           C  
ATOM    411  O   PRO A  28     -23.470  31.134  -7.670  1.00  1.79           O  
ATOM    412  CB  PRO A  28     -21.369  28.876  -8.246  1.00  1.79           C  
ATOM    413  CG  PRO A  28     -21.553  28.430  -6.819  1.00  1.79           C  
ATOM    414  CD  PRO A  28     -20.757  29.408  -5.991  1.00  1.79           C  
ATOM    415  HA  PRO A  28     -20.468  30.742  -8.892  1.00  1.79           H  
ATOM    416 1HB  PRO A  28     -22.224  28.612  -8.885  1.00  1.79           H  
ATOM    417 2HB  PRO A  28     -20.509  28.457  -8.709  1.00  1.79           H  
ATOM    418 1HG  PRO A  28     -22.621  28.419  -6.557  1.00  1.79           H  
ATOM    419 2HG  PRO A  28     -21.187  27.397  -6.703  1.00  1.79           H  
ATOM    420 1HD  PRO A  28     -21.293  29.553  -5.049  1.00  1.79           H  
ATOM    421 2HD  PRO A  28     -19.735  29.045  -5.838  1.00  1.79           H  
ATOM    422  N   HIS A  29     -22.729  31.358  -9.797  1.00  1.64           N  
ATOM    423  CA  HIS A  29     -23.950  31.872 -10.409  1.00  1.64           C  
ATOM    424  C   HIS A  29     -24.212  31.027 -11.643  1.00  1.64           C  
ATOM    425  O   HIS A  29     -23.282  30.424 -12.167  1.00  1.64           O  
ATOM    426  CB  HIS A  29     -23.780  33.336 -10.823  1.00  1.64           C  
ATOM    427  CG  HIS A  29     -23.512  34.272  -9.700  1.00  1.64           C  
ATOM    428  ND1 HIS A  29     -24.516  34.929  -9.015  1.00  1.64           N  
ATOM    429  CD2 HIS A  29     -22.350  34.652  -9.125  1.00  1.64           C  
ATOM    430  CE1 HIS A  29     -23.976  35.676  -8.066  1.00  1.64           C  
ATOM    431  NE2 HIS A  29     -22.665  35.526  -8.112  1.00  1.64           N  
ATOM    432  H   HIS A  29     -21.903  31.280 -10.389  1.00  1.64           H  
ATOM    433  HA  HIS A  29     -24.795  31.779  -9.728  1.00  1.64           H  
ATOM    434 1HB  HIS A  29     -22.958  33.416 -11.510  1.00  1.64           H  
ATOM    435 2HB  HIS A  29     -24.674  33.670 -11.347  1.00  1.64           H  
ATOM    436  HD2 HIS A  29     -21.347  34.320  -9.407  1.00  1.64           H  
ATOM    437  HE1 HIS A  29     -24.520  36.306  -7.363  1.00  1.64           H  
ATOM    438  HE2 HIS A  29     -21.994  35.971  -7.502  1.00  1.64           H  
ATOM    439  N   VAL A  30     -25.449  30.958 -12.118  1.00  1.54           N  
ATOM    440  CA  VAL A  30     -25.683  30.169 -13.328  1.00  1.54           C  
ATOM    441  C   VAL A  30     -26.218  30.977 -14.495  1.00  1.54           C  
ATOM    442  O   VAL A  30     -27.152  31.772 -14.358  1.00  1.54           O  
ATOM    443  CB  VAL A  30     -26.628  28.984 -13.042  1.00  1.54           C  
ATOM    444  CG1 VAL A  30     -26.919  28.196 -14.343  1.00  1.54           C  
ATOM    445  CG2 VAL A  30     -25.973  28.073 -12.031  1.00  1.54           C  
ATOM    446  H   VAL A  30     -26.209  31.446 -11.664  1.00  1.54           H  
ATOM    447  HA  VAL A  30     -24.734  29.743 -13.646  1.00  1.54           H  
ATOM    448  HB  VAL A  30     -27.575  29.354 -12.654  1.00  1.54           H  
ATOM    449 1HG1 VAL A  30     -27.582  27.357 -14.120  1.00  1.54           H  
ATOM    450 2HG1 VAL A  30     -27.400  28.839 -15.075  1.00  1.54           H  
ATOM    451 3HG1 VAL A  30     -25.980  27.817 -14.756  1.00  1.54           H  
ATOM    452 1HG2 VAL A  30     -26.627  27.226 -11.823  1.00  1.54           H  
ATOM    453 2HG2 VAL A  30     -25.038  27.717 -12.449  1.00  1.54           H  
ATOM    454 3HG2 VAL A  30     -25.777  28.610 -11.108  1.00  1.54           H  
ATOM    455  N   VAL A  31     -25.601  30.752 -15.647  1.00  1.51           N  
ATOM    456  CA  VAL A  31     -25.996  31.365 -16.900  1.00  1.51           C  
ATOM    457  C   VAL A  31     -26.196  30.255 -17.892  1.00  1.51           C  
ATOM    458  O   VAL A  31     -25.643  29.172 -17.718  1.00  1.51           O  
ATOM    459  CB  VAL A  31     -24.895  32.268 -17.456  1.00  1.51           C  
ATOM    460  CG1 VAL A  31     -24.588  33.376 -16.491  1.00  1.51           C  
ATOM    461  CG2 VAL A  31     -23.668  31.398 -17.746  1.00  1.51           C  
ATOM    462  H   VAL A  31     -24.817  30.095 -15.646  1.00  1.51           H  
ATOM    463  HA  VAL A  31     -26.924  31.923 -16.769  1.00  1.51           H  
ATOM    464  HB  VAL A  31     -25.237  32.727 -18.377  1.00  1.51           H  
ATOM    465 1HG1 VAL A  31     -23.821  34.012 -16.900  1.00  1.51           H  
ATOM    466 2HG1 VAL A  31     -25.496  33.951 -16.333  1.00  1.51           H  
ATOM    467 3HG1 VAL A  31     -24.248  32.961 -15.547  1.00  1.51           H  
ATOM    468 1HG2 VAL A  31     -22.871  31.990 -18.155  1.00  1.51           H  
ATOM    469 2HG2 VAL A  31     -23.337  30.934 -16.821  1.00  1.51           H  
ATOM    470 3HG2 VAL A  31     -23.942  30.625 -18.465  1.00  1.51           H  
ATOM    471  N   LYS A  32     -26.916  30.518 -18.960  1.00  1.55           N  
ATOM    472  CA  LYS A  32     -27.008  29.500 -19.983  1.00  1.55           C  
ATOM    473  C   LYS A  32     -26.250  29.927 -21.227  1.00  1.55           C  
ATOM    474  O   LYS A  32     -26.111  31.121 -21.520  1.00  1.55           O  
ATOM    475  CB  LYS A  32     -28.462  29.151 -20.301  1.00  1.55           C  
ATOM    476  CG  LYS A  32     -29.218  28.483 -19.189  1.00  1.55           C  
ATOM    477  CD  LYS A  32     -30.619  28.107 -19.653  1.00  1.55           C  
ATOM    478  CE  LYS A  32     -31.421  29.355 -19.996  1.00  1.55           C  
ATOM    479  NZ  LYS A  32     -32.826  29.066 -20.380  1.00  1.55           N  
ATOM    480  H   LYS A  32     -27.380  31.409 -19.067  1.00  1.55           H  
ATOM    481  HA  LYS A  32     -26.535  28.599 -19.617  1.00  1.55           H  
ATOM    482 1HB  LYS A  32     -28.997  30.046 -20.504  1.00  1.55           H  
ATOM    483 2HB  LYS A  32     -28.503  28.517 -21.189  1.00  1.55           H  
ATOM    484 1HG  LYS A  32     -28.686  27.579 -18.912  1.00  1.55           H  
ATOM    485 2HG  LYS A  32     -29.276  29.136 -18.321  1.00  1.55           H  
ATOM    486 1HD  LYS A  32     -30.548  27.473 -20.537  1.00  1.55           H  
ATOM    487 2HD  LYS A  32     -31.129  27.552 -18.865  1.00  1.55           H  
ATOM    488 1HE  LYS A  32     -31.422  30.032 -19.145  1.00  1.55           H  
ATOM    489 2HE  LYS A  32     -30.939  29.845 -20.834  1.00  1.55           H  
ATOM    490 1HZ  LYS A  32     -33.246  29.973 -20.619  1.00  1.55           H  
ATOM    491 2HZ  LYS A  32     -32.848  28.468 -21.187  1.00  1.55           H  
ATOM    492 3HZ  LYS A  32     -33.326  28.636 -19.623  1.00  1.55           H  
ATOM    493  N   THR A  33     -25.762  28.936 -21.955  1.00  1.64           N  
ATOM    494  CA  THR A  33     -25.073  29.153 -23.213  1.00  1.64           C  
ATOM    495  C   THR A  33     -25.736  28.346 -24.316  1.00  1.64           C  
ATOM    496  O   THR A  33     -26.422  27.358 -24.052  1.00  1.64           O  
ATOM    497  CB  THR A  33     -23.604  28.725 -23.097  1.00  1.64           C  
ATOM    498  OG1 THR A  33     -23.554  27.318 -22.800  1.00  1.64           O  
ATOM    499  CG2 THR A  33     -22.868  29.499 -22.023  1.00  1.64           C  
ATOM    500  H   THR A  33     -25.868  27.985 -21.605  1.00  1.64           H  
ATOM    501  HA  THR A  33     -25.127  30.212 -23.479  1.00  1.64           H  
ATOM    502  HB  THR A  33     -23.117  28.905 -24.032  1.00  1.64           H  
ATOM    503  HG1 THR A  33     -24.070  27.157 -21.981  1.00  1.64           H  
ATOM    504 1HG2 THR A  33     -21.839  29.158 -21.997  1.00  1.64           H  
ATOM    505 2HG2 THR A  33     -22.894  30.544 -22.264  1.00  1.64           H  
ATOM    506 3HG2 THR A  33     -23.334  29.334 -21.052  1.00  1.64           H  
ATOM    507  N   ALA A  34     -25.497  28.740 -25.561  1.00  1.76           N  
ATOM    508  CA  ALA A  34     -26.026  28.022 -26.713  1.00  1.76           C  
ATOM    509  C   ALA A  34     -25.518  26.572 -26.820  1.00  1.76           C  
ATOM    510  O   ALA A  34     -26.274  25.685 -27.222  1.00  1.76           O  
ATOM    511  CB  ALA A  34     -25.675  28.783 -27.976  1.00  1.76           C  
ATOM    512  H   ALA A  34     -24.922  29.559 -25.714  1.00  1.76           H  
ATOM    513  HA  ALA A  34     -27.111  27.986 -26.613  1.00  1.76           H  
ATOM    514 1HB  ALA A  34     -26.104  28.276 -28.837  1.00  1.76           H  
ATOM    515 2HB  ALA A  34     -26.074  29.790 -27.906  1.00  1.76           H  
ATOM    516 3HB  ALA A  34     -24.589  28.824 -28.080  1.00  1.76           H  
ATOM    517  N   THR A  35     -24.250  26.331 -26.463  1.00  1.86           N  
ATOM    518  CA  THR A  35     -23.649  25.001 -26.573  1.00  1.86           C  
ATOM    519  C   THR A  35     -23.685  24.123 -25.324  1.00  1.86           C  
ATOM    520  O   THR A  35     -23.870  22.911 -25.435  1.00  1.86           O  
ATOM    521  CB  THR A  35     -22.175  25.106 -26.981  1.00  1.86           C  
ATOM    522  OG1 THR A  35     -22.064  25.760 -28.245  1.00  1.86           O  
ATOM    523  CG2 THR A  35     -21.517  23.730 -27.049  1.00  1.86           C  
ATOM    524  H   THR A  35     -23.647  27.097 -26.149  1.00  1.86           H  
ATOM    525  HA  THR A  35     -24.182  24.469 -27.359  1.00  1.86           H  
ATOM    526  HB  THR A  35     -21.657  25.707 -26.234  1.00  1.86           H  
ATOM    527  HG1 THR A  35     -21.350  26.423 -28.160  1.00  1.86           H  
ATOM    528 1HG2 THR A  35     -20.469  23.846 -27.322  1.00  1.86           H  
ATOM    529 2HG2 THR A  35     -21.587  23.245 -26.077  1.00  1.86           H  
ATOM    530 3HG2 THR A  35     -22.024  23.122 -27.795  1.00  1.86           H  
ATOM    531  N   GLN A  36     -23.410  24.690 -24.144  1.00  1.92           N  
ATOM    532  CA  GLN A  36     -23.235  23.860 -22.952  1.00  1.92           C  
ATOM    533  C   GLN A  36     -24.436  23.871 -22.015  1.00  1.92           C  
ATOM    534  O   GLN A  36     -24.374  23.322 -20.918  1.00  1.92           O  
ATOM    535  CB  GLN A  36     -21.985  24.316 -22.186  1.00  1.92           C  
ATOM    536  CG  GLN A  36     -20.691  24.177 -22.979  1.00  1.92           C  
ATOM    537  CD  GLN A  36     -19.460  24.678 -22.226  1.00  1.92           C  
ATOM    538  OE1 GLN A  36     -19.389  24.660 -20.991  1.00  1.92           O  
ATOM    539  NE2 GLN A  36     -18.473  25.133 -22.989  1.00  1.92           N  
ATOM    540  H   GLN A  36     -23.319  25.701 -24.035  1.00  1.92           H  
ATOM    541  HA  GLN A  36     -23.079  22.831 -23.273  1.00  1.92           H  
ATOM    542 1HB  GLN A  36     -22.097  25.359 -21.908  1.00  1.92           H  
ATOM    543 2HB  GLN A  36     -21.892  23.741 -21.267  1.00  1.92           H  
ATOM    544 1HG  GLN A  36     -20.539  23.125 -23.225  1.00  1.92           H  
ATOM    545 2HG  GLN A  36     -20.784  24.762 -23.895  1.00  1.92           H  
ATOM    546 1HE2 GLN A  36     -17.630  25.474 -22.578  1.00  1.92           H  
ATOM    547 2HE2 GLN A  36     -18.569  25.133 -23.986  1.00  1.92           H  
ATOM    548  N   GLY A  37     -25.534  24.482 -22.433  1.00  1.90           N  
ATOM    549  CA  GLY A  37     -26.693  24.595 -21.559  1.00  1.90           C  
ATOM    550  C   GLY A  37     -26.313  25.415 -20.335  1.00  1.90           C  
ATOM    551  O   GLY A  37     -25.794  26.523 -20.479  1.00  1.90           O  
ATOM    552  H   GLY A  37     -25.559  24.898 -23.356  1.00  1.90           H  
ATOM    553 1HA  GLY A  37     -27.511  25.078 -22.095  1.00  1.90           H  
ATOM    554 2HA  GLY A  37     -27.029  23.604 -21.258  1.00  1.90           H  
ATOM    555  N   GLU A  38     -26.566  24.895 -19.135  1.00  1.82           N  
ATOM    556  CA  GLU A  38     -26.235  25.658 -17.931  1.00  1.82           C  
ATOM    557  C   GLU A  38     -24.747  25.612 -17.603  1.00  1.82           C  
ATOM    558  O   GLU A  38     -24.142  24.541 -17.521  1.00  1.82           O  
ATOM    559  CB  GLU A  38     -27.028  25.144 -16.729  1.00  1.82           C  
ATOM    560  CG  GLU A  38     -28.536  25.375 -16.797  1.00  1.82           C  
ATOM    561  CD  GLU A  38     -29.269  24.846 -15.581  1.00  1.82           C  
ATOM    562  OE1 GLU A  38     -28.630  24.297 -14.716  1.00  1.82           O  
ATOM    563  OE2 GLU A  38     -30.468  24.994 -15.521  1.00  1.82           O  
ATOM    564  H   GLU A  38     -26.974  23.974 -19.058  1.00  1.82           H  
ATOM    565  HA  GLU A  38     -26.501  26.700 -18.097  1.00  1.82           H  
ATOM    566 1HB  GLU A  38     -26.861  24.074 -16.622  1.00  1.82           H  
ATOM    567 2HB  GLU A  38     -26.654  25.618 -15.825  1.00  1.82           H  
ATOM    568 1HG  GLU A  38     -28.714  26.446 -16.860  1.00  1.82           H  
ATOM    569 2HG  GLU A  38     -28.932  24.911 -17.699  1.00  1.82           H  
ATOM    570  N   VAL A  39     -24.181  26.790 -17.379  1.00  1.71           N  
ATOM    571  CA  VAL A  39     -22.782  26.951 -17.029  1.00  1.71           C  
ATOM    572  C   VAL A  39     -22.644  27.672 -15.695  1.00  1.71           C  
ATOM    573  O   VAL A  39     -23.258  28.717 -15.454  1.00  1.71           O  
ATOM    574  CB  VAL A  39     -22.029  27.727 -18.141  1.00  1.71           C  
ATOM    575  CG1 VAL A  39     -20.578  27.951 -17.753  1.00  1.71           C  
ATOM    576  CG2 VAL A  39     -22.099  26.940 -19.446  1.00  1.71           C  
ATOM    577  H   VAL A  39     -24.752  27.622 -17.478  1.00  1.71           H  
ATOM    578  HA  VAL A  39     -22.329  25.963 -16.939  1.00  1.71           H  
ATOM    579  HB  VAL A  39     -22.490  28.700 -18.275  1.00  1.71           H  
ATOM    580 1HG1 VAL A  39     -20.080  28.500 -18.547  1.00  1.71           H  
ATOM    581 2HG1 VAL A  39     -20.523  28.523 -16.832  1.00  1.71           H  
ATOM    582 3HG1 VAL A  39     -20.086  26.992 -17.611  1.00  1.71           H  
ATOM    583 1HG2 VAL A  39     -21.576  27.478 -20.229  1.00  1.71           H  
ATOM    584 2HG2 VAL A  39     -21.630  25.962 -19.309  1.00  1.71           H  
ATOM    585 3HG2 VAL A  39     -23.141  26.799 -19.740  1.00  1.71           H  
ATOM    586  N   ASN A  40     -21.843  27.101 -14.808  1.00  1.59           N  
ATOM    587  CA  ASN A  40     -21.620  27.736 -13.522  1.00  1.59           C  
ATOM    588  C   ASN A  40     -20.531  28.777 -13.708  1.00  1.59           C  
ATOM    589  O   ASN A  40     -19.469  28.458 -14.244  1.00  1.59           O  
ATOM    590  CB  ASN A  40     -21.196  26.723 -12.481  1.00  1.59           C  
ATOM    591  CG  ASN A  40     -22.216  25.674 -12.191  1.00  1.59           C  
ATOM    592  OD1 ASN A  40     -23.388  25.944 -11.933  1.00  1.59           O  
ATOM    593  ND2 ASN A  40     -21.780  24.443 -12.230  1.00  1.59           N  
ATOM    594  H   ASN A  40     -21.377  26.234 -15.035  1.00  1.59           H  
ATOM    595  HA  ASN A  40     -22.527  28.247 -13.200  1.00  1.59           H  
ATOM    596 1HB  ASN A  40     -20.261  26.247 -12.786  1.00  1.59           H  
ATOM    597 2HB  ASN A  40     -21.007  27.249 -11.548  1.00  1.59           H  
ATOM    598 1HD2 ASN A  40     -22.406  23.685 -12.046  1.00  1.59           H  
ATOM    599 2HD2 ASN A  40     -20.816  24.259 -12.439  1.00  1.59           H  
ATOM    600  N   VAL A  41     -20.780  30.008 -13.287  1.00  1.49           N  
ATOM    601  CA  VAL A  41     -19.812  31.083 -13.458  1.00  1.49           C  
ATOM    602  C   VAL A  41     -19.482  31.771 -12.143  1.00  1.49           C  
ATOM    603  O   VAL A  41     -20.226  31.691 -11.163  1.00  1.49           O  
ATOM    604  CB  VAL A  41     -20.298  32.114 -14.518  1.00  1.49           C  
ATOM    605  CG1 VAL A  41     -20.476  31.430 -15.868  1.00  1.49           C  
ATOM    606  CG2 VAL A  41     -21.606  32.753 -14.071  1.00  1.49           C  
ATOM    607  H   VAL A  41     -21.676  30.197 -12.857  1.00  1.49           H  
ATOM    608  HA  VAL A  41     -18.898  30.662 -13.830  1.00  1.49           H  
ATOM    609  HB  VAL A  41     -19.533  32.891 -14.637  1.00  1.49           H  
ATOM    610 1HG1 VAL A  41     -20.796  32.167 -16.599  1.00  1.49           H  
ATOM    611 2HG1 VAL A  41     -19.530  30.990 -16.182  1.00  1.49           H  
ATOM    612 3HG1 VAL A  41     -21.229  30.651 -15.789  1.00  1.49           H  
ATOM    613 1HG2 VAL A  41     -21.923  33.484 -14.814  1.00  1.49           H  
ATOM    614 2HG2 VAL A  41     -22.371  31.984 -13.962  1.00  1.49           H  
ATOM    615 3HG2 VAL A  41     -21.440  33.248 -13.127  1.00  1.49           H  
ATOM    616  N   THR A  42     -18.360  32.482 -12.144  1.00  1.40           N  
ATOM    617  CA  THR A  42     -17.857  33.212 -10.987  1.00  1.40           C  
ATOM    618  C   THR A  42     -18.491  34.589 -10.819  1.00  1.40           C  
ATOM    619  O   THR A  42     -18.253  35.274  -9.826  1.00  1.40           O  
ATOM    620  CB  THR A  42     -16.345  33.401 -11.106  1.00  1.40           C  
ATOM    621  OG1 THR A  42     -16.065  34.183 -12.273  1.00  1.40           O  
ATOM    622  CG2 THR A  42     -15.653  32.040 -11.195  1.00  1.40           C  
ATOM    623  H   THR A  42     -17.785  32.479 -12.988  1.00  1.40           H  
ATOM    624  HA  THR A  42     -18.076  32.627 -10.093  1.00  1.40           H  
ATOM    625  HB  THR A  42     -15.985  33.941 -10.243  1.00  1.40           H  
ATOM    626  HG1 THR A  42     -16.261  33.642 -13.081  1.00  1.40           H  
ATOM    627 1HG2 THR A  42     -14.577  32.184 -11.281  1.00  1.40           H  
ATOM    628 2HG2 THR A  42     -15.879  31.463 -10.315  1.00  1.40           H  
ATOM    629 3HG2 THR A  42     -16.009  31.509 -12.050  1.00  1.40           H  
ATOM    630  N   GLY A  43     -19.281  34.997 -11.793  1.00  1.33           N  
ATOM    631  CA  GLY A  43     -19.941  36.286 -11.758  1.00  1.33           C  
ATOM    632  C   GLY A  43     -20.753  36.490 -13.015  1.00  1.33           C  
ATOM    633  O   GLY A  43     -20.505  35.861 -14.048  1.00  1.33           O  
ATOM    634  H   GLY A  43     -19.420  34.389 -12.585  1.00  1.33           H  
ATOM    635 1HA  GLY A  43     -20.589  36.345 -10.884  1.00  1.33           H  
ATOM    636 2HA  GLY A  43     -19.198  37.076 -11.668  1.00  1.33           H  
ATOM    637  N   VAL A  44     -21.744  37.352 -12.904  1.00  1.28           N  
ATOM    638  CA  VAL A  44     -22.659  37.605 -13.992  1.00  1.28           C  
ATOM    639  C   VAL A  44     -23.253  39.013 -13.871  1.00  1.28           C  
ATOM    640  O   VAL A  44     -23.446  39.505 -12.756  1.00  1.28           O  
ATOM    641  CB  VAL A  44     -23.738  36.518 -13.920  1.00  1.28           C  
ATOM    642  CG1 VAL A  44     -24.537  36.683 -12.651  1.00  1.28           C  
ATOM    643  CG2 VAL A  44     -24.582  36.564 -15.071  1.00  1.28           C  
ATOM    644  H   VAL A  44     -21.877  37.841 -12.030  1.00  1.28           H  
ATOM    645  HA  VAL A  44     -22.124  37.527 -14.940  1.00  1.28           H  
ATOM    646  HB  VAL A  44     -23.257  35.539 -13.872  1.00  1.28           H  
ATOM    647 1HG1 VAL A  44     -25.283  35.895 -12.587  1.00  1.28           H  
ATOM    648 2HG1 VAL A  44     -23.874  36.624 -11.784  1.00  1.28           H  
ATOM    649 3HG1 VAL A  44     -25.034  37.653 -12.668  1.00  1.28           H  
ATOM    650 1HG2 VAL A  44     -25.316  35.777 -14.982  1.00  1.28           H  
ATOM    651 2HG2 VAL A  44     -25.065  37.529 -15.122  1.00  1.28           H  
ATOM    652 3HG2 VAL A  44     -24.006  36.409 -15.939  1.00  1.28           H  
ATOM    653  N   ILE A  45     -23.548  39.647 -15.002  1.00  1.25           N  
ATOM    654  CA  ILE A  45     -24.148  40.970 -15.009  1.00  1.25           C  
ATOM    655  C   ILE A  45     -25.615  40.939 -15.453  1.00  1.25           C  
ATOM    656  O   ILE A  45     -25.926  40.374 -16.502  1.00  1.25           O  
ATOM    657  CB  ILE A  45     -23.384  41.899 -15.973  1.00  1.25           C  
ATOM    658  CG1 ILE A  45     -21.920  41.943 -15.602  1.00  1.25           C  
ATOM    659  CG2 ILE A  45     -23.991  43.277 -15.968  1.00  1.25           C  
ATOM    660  CD1 ILE A  45     -21.646  42.443 -14.214  1.00  1.25           C  
ATOM    661  H   ILE A  45     -23.361  39.186 -15.886  1.00  1.25           H  
ATOM    662  HA  ILE A  45     -24.053  41.365 -14.011  1.00  1.25           H  
ATOM    663  HB  ILE A  45     -23.440  41.491 -16.984  1.00  1.25           H  
ATOM    664 1HG1 ILE A  45     -21.521  40.942 -15.691  1.00  1.25           H  
ATOM    665 2HG1 ILE A  45     -21.399  42.590 -16.311  1.00  1.25           H  
ATOM    666 1HG2 ILE A  45     -23.454  43.905 -16.652  1.00  1.25           H  
ATOM    667 2HG2 ILE A  45     -25.024  43.214 -16.278  1.00  1.25           H  
ATOM    668 3HG2 ILE A  45     -23.933  43.701 -14.969  1.00  1.25           H  
ATOM    669 1HD1 ILE A  45     -20.571  42.433 -14.031  1.00  1.25           H  
ATOM    670 2HD1 ILE A  45     -22.022  43.459 -14.110  1.00  1.25           H  
ATOM    671 3HD1 ILE A  45     -22.139  41.798 -13.488  1.00  1.25           H  
ATOM    672  N   PRO A  46     -26.570  41.466 -14.672  1.00  1.24           N  
ATOM    673  CA  PRO A  46     -27.943  41.556 -15.098  1.00  1.24           C  
ATOM    674  C   PRO A  46     -28.059  42.633 -16.164  1.00  1.24           C  
ATOM    675  O   PRO A  46     -27.453  43.707 -16.051  1.00  1.24           O  
ATOM    676  CB  PRO A  46     -28.683  41.911 -13.806  1.00  1.24           C  
ATOM    677  CG  PRO A  46     -27.643  42.626 -12.955  1.00  1.24           C  
ATOM    678  CD  PRO A  46     -26.300  41.973 -13.319  1.00  1.24           C  
ATOM    679  HA  PRO A  46     -28.269  40.590 -15.493  1.00  1.24           H  
ATOM    680 1HB  PRO A  46     -29.552  42.551 -14.042  1.00  1.24           H  
ATOM    681 2HB  PRO A  46     -29.076  41.002 -13.336  1.00  1.24           H  
ATOM    682 1HG  PRO A  46     -27.668  43.702 -13.174  1.00  1.24           H  
ATOM    683 2HG  PRO A  46     -27.894  42.516 -11.888  1.00  1.24           H  
ATOM    684 1HD  PRO A  46     -25.533  42.759 -13.326  1.00  1.24           H  
ATOM    685 2HD  PRO A  46     -26.045  41.143 -12.634  1.00  1.24           H  
ATOM    686  N   LEU A  47     -28.905  42.388 -17.151  1.00  1.28           N  
ATOM    687  CA  LEU A  47     -29.202  43.378 -18.178  1.00  1.28           C  
ATOM    688  C   LEU A  47     -30.576  43.984 -17.907  1.00  1.28           C  
ATOM    689  O   LEU A  47     -30.997  44.947 -18.563  1.00  1.28           O  
ATOM    690  CB  LEU A  47     -29.110  42.753 -19.574  1.00  1.28           C  
ATOM    691  CG  LEU A  47     -27.710  42.678 -20.180  1.00  1.28           C  
ATOM    692  CD1 LEU A  47     -26.873  41.715 -19.414  1.00  1.28           C  
ATOM    693  CD2 LEU A  47     -27.791  42.257 -21.615  1.00  1.28           C  
ATOM    694  H   LEU A  47     -29.344  41.468 -17.196  1.00  1.28           H  
ATOM    695  HA  LEU A  47     -28.463  44.174 -18.122  1.00  1.28           H  
ATOM    696 1HB  LEU A  47     -29.515  41.741 -19.527  1.00  1.28           H  
ATOM    697 2HB  LEU A  47     -29.697  43.326 -20.244  1.00  1.28           H  
ATOM    698  HG  LEU A  47     -27.243  43.657 -20.121  1.00  1.28           H  
ATOM    699 1HD1 LEU A  47     -25.900  41.703 -19.858  1.00  1.28           H  
ATOM    700 2HD1 LEU A  47     -26.780  42.020 -18.399  1.00  1.28           H  
ATOM    701 3HD1 LEU A  47     -27.322  40.721 -19.457  1.00  1.28           H  
ATOM    702 1HD2 LEU A  47     -26.787  42.215 -22.024  1.00  1.28           H  
ATOM    703 2HD2 LEU A  47     -28.254  41.279 -21.676  1.00  1.28           H  
ATOM    704 3HD2 LEU A  47     -28.377  42.976 -22.175  1.00  1.28           H  
ATOM    705  N   THR A  48     -31.243  43.395 -16.914  1.00  1.40           N  
ATOM    706  CA  THR A  48     -32.580  43.761 -16.477  1.00  1.40           C  
ATOM    707  C   THR A  48     -32.645  44.509 -15.167  1.00  1.40           C  
ATOM    708  O   THR A  48     -31.973  44.166 -14.191  1.00  1.40           O  
ATOM    709  CB  THR A  48     -33.459  42.497 -16.322  1.00  1.40           C  
ATOM    710  OG1 THR A  48     -32.753  41.522 -15.524  1.00  1.40           O  
ATOM    711  CG2 THR A  48     -33.875  41.926 -17.600  1.00  1.40           C  
ATOM    712  H   THR A  48     -30.781  42.635 -16.439  1.00  1.40           H  
ATOM    713  HA  THR A  48     -33.013  44.393 -17.241  1.00  1.40           H  
ATOM    714  HB  THR A  48     -34.364  42.767 -15.771  1.00  1.40           H  
ATOM    715  HG1 THR A  48     -32.511  41.930 -14.681  1.00  1.40           H  
ATOM    716 1HG2 THR A  48     -34.483  41.050 -17.450  1.00  1.40           H  
ATOM    717 2HG2 THR A  48     -34.455  42.644 -18.110  1.00  1.40           H  
ATOM    718 3HG2 THR A  48     -33.014  41.675 -18.155  1.00  1.40           H  
ATOM    719  N   THR A  49     -33.566  45.453 -15.147  1.00  1.63           N  
ATOM    720  CA  THR A  49     -33.963  46.213 -13.986  1.00  1.63           C  
ATOM    721  C   THR A  49     -35.135  45.494 -13.348  1.00  1.63           C  
ATOM    722  O   THR A  49     -36.020  44.992 -14.044  1.00  1.63           O  
ATOM    723  CB  THR A  49     -34.345  47.656 -14.372  1.00  1.63           C  
ATOM    724  OG1 THR A  49     -33.219  48.307 -14.921  1.00  1.63           O  
ATOM    725  CG2 THR A  49     -34.867  48.441 -13.182  1.00  1.63           C  
ATOM    726  H   THR A  49     -34.012  45.678 -16.034  1.00  1.63           H  
ATOM    727  HA  THR A  49     -33.140  46.240 -13.273  1.00  1.63           H  
ATOM    728  HB  THR A  49     -35.098  47.620 -15.140  1.00  1.63           H  
ATOM    729  HG1 THR A  49     -32.990  47.861 -15.746  1.00  1.63           H  
ATOM    730 1HG2 THR A  49     -35.138  49.441 -13.499  1.00  1.63           H  
ATOM    731 2HG2 THR A  49     -35.742  47.957 -12.767  1.00  1.63           H  
ATOM    732 3HG2 THR A  49     -34.093  48.494 -12.425  1.00  1.63           H  
ATOM    733  N   THR A  50     -35.120  45.382 -12.037  1.00  1.99           N  
ATOM    734  CA  THR A  50     -36.216  44.726 -11.349  1.00  1.99           C  
ATOM    735  C   THR A  50     -36.776  45.680 -10.289  1.00  1.99           C  
ATOM    736  O   THR A  50     -36.014  46.455  -9.707  1.00  1.99           O  
ATOM    737  CB  THR A  50     -35.685  43.420 -10.713  1.00  1.99           C  
ATOM    738  OG1 THR A  50     -34.653  43.746  -9.778  1.00  1.99           O  
ATOM    739  CG2 THR A  50     -35.121  42.490 -11.780  1.00  1.99           C  
ATOM    740  H   THR A  50     -34.352  45.779 -11.513  1.00  1.99           H  
ATOM    741  HA  THR A  50     -36.990  44.485 -12.076  1.00  1.99           H  
ATOM    742  HB  THR A  50     -36.477  42.909 -10.186  1.00  1.99           H  
ATOM    743  HG1 THR A  50     -34.332  42.943  -9.358  1.00  1.99           H  
ATOM    744 1HG2 THR A  50     -34.750  41.580 -11.311  1.00  1.99           H  
ATOM    745 2HG2 THR A  50     -35.902  42.240 -12.479  1.00  1.99           H  
ATOM    746 3HG2 THR A  50     -34.304  42.977 -12.310  1.00  1.99           H  
ATOM    747  N   PRO A  51     -38.058  45.575  -9.902  1.00  2.54           N  
ATOM    748  CA  PRO A  51     -38.729  46.429  -8.927  1.00  2.54           C  
ATOM    749  C   PRO A  51     -38.296  46.118  -7.507  1.00  2.54           C  
ATOM    750  O   PRO A  51     -39.056  45.585  -6.699  1.00  2.54           O  
ATOM    751  CB  PRO A  51     -40.202  46.096  -9.173  1.00  2.54           C  
ATOM    752  CG  PRO A  51     -40.189  44.661  -9.636  1.00  2.54           C  
ATOM    753  CD  PRO A  51     -38.944  44.550 -10.501  1.00  2.54           C  
ATOM    754  HA  PRO A  51     -38.524  47.483  -9.168  1.00  2.54           H  
ATOM    755 1HB  PRO A  51     -40.779  46.236  -8.245  1.00  2.54           H  
ATOM    756 2HB  PRO A  51     -40.628  46.781  -9.915  1.00  2.54           H  
ATOM    757 1HG  PRO A  51     -40.171  43.985  -8.771  1.00  2.54           H  
ATOM    758 2HG  PRO A  51     -41.110  44.435 -10.191  1.00  2.54           H  
ATOM    759 1HD  PRO A  51     -38.548  43.547 -10.412  1.00  2.54           H  
ATOM    760 2HD  PRO A  51     -39.193  44.807 -11.551  1.00  2.54           H  
ATOM    761  N   THR A  52     -37.048  46.457  -7.238  1.00  3.25           N  
ATOM    762  CA  THR A  52     -36.372  46.190  -5.989  1.00  3.25           C  
ATOM    763  C   THR A  52     -35.942  47.479  -5.284  1.00  3.25           C  
ATOM    764  O   THR A  52     -36.630  47.961  -4.386  1.00  3.25           O  
ATOM    765  CB  THR A  52     -35.157  45.295  -6.265  1.00  3.25           C  
ATOM    766  OG1 THR A  52     -34.314  45.944  -7.236  1.00  3.25           O  
ATOM    767  CG2 THR A  52     -35.626  43.955  -6.805  1.00  3.25           C  
ATOM    768  H   THR A  52     -36.518  46.889  -7.990  1.00  3.25           H  
ATOM    769  HA  THR A  52     -37.058  45.657  -5.331  1.00  3.25           H  
ATOM    770  HB  THR A  52     -34.593  45.142  -5.347  1.00  3.25           H  
ATOM    771  HG1 THR A  52     -34.824  46.087  -8.070  1.00  3.25           H  
ATOM    772 1HG2 THR A  52     -34.766  43.324  -7.009  1.00  3.25           H  
ATOM    773 2HG2 THR A  52     -36.266  43.474  -6.067  1.00  3.25           H  
ATOM    774 3HG2 THR A  52     -36.187  44.108  -7.719  1.00  3.25           H  
ATOM    775  N   LYS A  53     -34.797  48.037  -5.678  1.00  4.03           N  
ATOM    776  CA  LYS A  53     -34.305  49.237  -5.012  1.00  4.03           C  
ATOM    777  C   LYS A  53     -35.378  50.322  -5.029  1.00  4.03           C  
ATOM    778  O   LYS A  53     -35.816  50.773  -6.104  1.00  4.03           O  
ATOM    779  CB  LYS A  53     -33.007  49.727  -5.657  1.00  4.03           C  
ATOM    780  CG  LYS A  53     -32.339  50.890  -4.920  1.00  4.03           C  
ATOM    781  CD  LYS A  53     -30.992  51.260  -5.542  1.00  4.03           C  
ATOM    782  CE  LYS A  53     -30.287  52.357  -4.738  1.00  4.03           C  
ATOM    783  NZ  LYS A  53     -28.958  52.708  -5.317  1.00  4.03           N  
ATOM    784  H   LYS A  53     -34.281  47.583  -6.419  1.00  4.03           H  
ATOM    785  HA  LYS A  53     -34.096  48.993  -3.970  1.00  4.03           H  
ATOM    786 1HB  LYS A  53     -32.292  48.903  -5.704  1.00  4.03           H  
ATOM    787 2HB  LYS A  53     -33.207  50.046  -6.677  1.00  4.03           H  
ATOM    788 1HG  LYS A  53     -32.987  51.752  -4.955  1.00  4.03           H  
ATOM    789 2HG  LYS A  53     -32.189  50.619  -3.877  1.00  4.03           H  
ATOM    790 1HD  LYS A  53     -30.352  50.377  -5.580  1.00  4.03           H  
ATOM    791 2HD  LYS A  53     -31.153  51.618  -6.557  1.00  4.03           H  
ATOM    792 1HE  LYS A  53     -30.909  53.248  -4.724  1.00  4.03           H  
ATOM    793 2HE  LYS A  53     -30.143  52.010  -3.715  1.00  4.03           H  
ATOM    794 1HZ  LYS A  53     -28.527  53.430  -4.757  1.00  4.03           H  
ATOM    795 2HZ  LYS A  53     -28.365  51.888  -5.323  1.00  4.03           H  
ATOM    796 3HZ  LYS A  53     -29.078  53.042  -6.260  1.00  4.03           H  
ATOM    797  N   SER A  54     -35.695  50.809  -3.822  1.00  4.70           N  
ATOM    798  CA  SER A  54     -36.779  51.755  -3.557  1.00  4.70           C  
ATOM    799  C   SER A  54     -36.679  53.065  -4.305  1.00  4.70           C  
ATOM    800  O   SER A  54     -37.700  53.696  -4.584  1.00  4.70           O  
ATOM    801  CB  SER A  54     -36.818  52.043  -2.070  1.00  4.70           C  
ATOM    802  OG  SER A  54     -35.655  52.709  -1.654  1.00  4.70           O  
ATOM    803  H   SER A  54     -35.220  50.407  -3.025  1.00  4.70           H  
ATOM    804  HA  SER A  54     -37.715  51.274  -3.836  1.00  4.70           H  
ATOM    805 1HB  SER A  54     -37.688  52.660  -1.848  1.00  4.70           H  
ATOM    806 2HB  SER A  54     -36.928  51.111  -1.518  1.00  4.70           H  
ATOM    807  HG  SER A  54     -35.801  52.949  -0.733  1.00  4.70           H  
ATOM    808  N   HIS A  55     -35.467  53.383  -4.747  1.00  5.08           N  
ATOM    809  CA  HIS A  55     -35.129  54.574  -5.514  1.00  5.08           C  
ATOM    810  C   HIS A  55     -36.131  54.800  -6.640  1.00  5.08           C  
ATOM    811  O   HIS A  55     -36.486  55.940  -6.942  1.00  5.08           O  
ATOM    812  CB  HIS A  55     -33.724  54.422  -6.105  1.00  5.08           C  
ATOM    813  CG  HIS A  55     -33.230  55.592  -6.895  1.00  5.08           C  
ATOM    814  ND1 HIS A  55     -32.834  56.775  -6.301  1.00  5.08           N  
ATOM    815  CD2 HIS A  55     -33.055  55.762  -8.227  1.00  5.08           C  
ATOM    816  CE1 HIS A  55     -32.436  57.621  -7.235  1.00  5.08           C  
ATOM    817  NE2 HIS A  55     -32.558  57.033  -8.410  1.00  5.08           N  
ATOM    818  H   HIS A  55     -34.723  52.757  -4.483  1.00  5.08           H  
ATOM    819  HA  HIS A  55     -35.145  55.448  -4.866  1.00  5.08           H  
ATOM    820 1HB  HIS A  55     -33.025  54.253  -5.295  1.00  5.08           H  
ATOM    821 2HB  HIS A  55     -33.698  53.542  -6.746  1.00  5.08           H  
ATOM    822  HD1 HIS A  55     -32.837  56.975  -5.322  1.00  5.08           H  
ATOM    823  HD2 HIS A  55     -33.226  55.112  -9.087  1.00  5.08           H  
ATOM    824  HE1 HIS A  55     -32.082  58.616  -6.967  1.00  5.08           H  
ATOM    825  N   PHE A  56     -36.540  53.722  -7.305  1.00  5.08           N  
ATOM    826  CA  PHE A  56     -37.495  53.867  -8.386  1.00  5.08           C  
ATOM    827  C   PHE A  56     -38.595  52.845  -8.182  1.00  5.08           C  
ATOM    828  O   PHE A  56     -39.738  53.048  -8.593  1.00  5.08           O  
ATOM    829  CB  PHE A  56     -36.796  53.648  -9.729  1.00  5.08           C  
ATOM    830  CG  PHE A  56     -36.330  52.245  -9.885  1.00  5.08           C  
ATOM    831  CD1 PHE A  56     -37.147  51.278 -10.464  1.00  5.08           C  
ATOM    832  CD2 PHE A  56     -35.100  51.867  -9.391  1.00  5.08           C  
ATOM    833  CE1 PHE A  56     -36.729  49.973 -10.556  1.00  5.08           C  
ATOM    834  CE2 PHE A  56     -34.685  50.563  -9.477  1.00  5.08           C  
ATOM    835  CZ  PHE A  56     -35.495  49.621 -10.059  1.00  5.08           C  
ATOM    836  H   PHE A  56     -36.235  52.794  -7.006  1.00  5.08           H  
ATOM    837  HA  PHE A  56     -37.934  54.865  -8.359  1.00  5.08           H  
ATOM    838 1HB  PHE A  56     -37.481  53.881 -10.549  1.00  5.08           H  
ATOM    839 2HB  PHE A  56     -35.935  54.311  -9.807  1.00  5.08           H  
ATOM    840  HD1 PHE A  56     -38.128  51.567 -10.842  1.00  5.08           H  
ATOM    841  HD2 PHE A  56     -34.463  52.615  -8.918  1.00  5.08           H  
ATOM    842  HE1 PHE A  56     -37.374  49.224 -11.012  1.00  5.08           H  
ATOM    843  HE2 PHE A  56     -33.718  50.273  -9.080  1.00  5.08           H  
ATOM    844  HZ  PHE A  56     -35.154  48.598 -10.122  1.00  5.08           H  
ATOM    845  N   ALA A  57     -38.269  51.763  -7.470  1.00  4.76           N  
ATOM    846  CA  ALA A  57     -39.203  50.662  -7.300  1.00  4.76           C  
ATOM    847  C   ALA A  57     -40.468  51.096  -6.584  1.00  4.76           C  
ATOM    848  O   ALA A  57     -41.545  50.579  -6.868  1.00  4.76           O  
ATOM    849  CB  ALA A  57     -38.551  49.527  -6.545  1.00  4.76           C  
ATOM    850  H   ALA A  57     -37.333  51.658  -7.081  1.00  4.76           H  
ATOM    851  HA  ALA A  57     -39.479  50.305  -8.293  1.00  4.76           H  
ATOM    852 1HB  ALA A  57     -39.247  48.697  -6.457  1.00  4.76           H  
ATOM    853 2HB  ALA A  57     -37.665  49.209  -7.086  1.00  4.76           H  
ATOM    854 3HB  ALA A  57     -38.272  49.856  -5.559  1.00  4.76           H  
ATOM    855  N   ASN A  58     -40.346  52.029  -5.631  1.00  4.26           N  
ATOM    856  CA  ASN A  58     -41.510  52.470  -4.888  1.00  4.26           C  
ATOM    857  C   ASN A  58     -42.003  53.835  -5.339  1.00  4.26           C  
ATOM    858  O   ASN A  58     -42.799  54.468  -4.638  1.00  4.26           O  
ATOM    859  CB  ASN A  58     -41.236  52.468  -3.399  1.00  4.26           C  
ATOM    860  CG  ASN A  58     -41.070  51.071  -2.843  1.00  4.26           C  
ATOM    861  OD1 ASN A  58     -41.770  50.137  -3.247  1.00  4.26           O  
ATOM    862  ND2 ASN A  58     -40.173  50.918  -1.905  1.00  4.26           N  
ATOM    863  H   ASN A  58     -39.444  52.459  -5.416  1.00  4.26           H  
ATOM    864  HA  ASN A  58     -42.323  51.770  -5.078  1.00  4.26           H  
ATOM    865 1HB  ASN A  58     -40.321  53.033  -3.205  1.00  4.26           H  
ATOM    866 2HB  ASN A  58     -42.051  52.965  -2.877  1.00  4.26           H  
ATOM    867 1HD2 ASN A  58     -40.027  50.016  -1.494  1.00  4.26           H  
ATOM    868 2HD2 ASN A  58     -39.640  51.703  -1.593  1.00  4.26           H  
ATOM    869  N   LEU A  59     -41.543  54.315  -6.492  1.00  3.73           N  
ATOM    870  CA  LEU A  59     -42.018  55.614  -6.921  1.00  3.73           C  
ATOM    871  C   LEU A  59     -43.292  55.436  -7.695  1.00  3.73           C  
ATOM    872  O   LEU A  59     -43.325  54.759  -8.724  1.00  3.73           O  
ATOM    873  CB  LEU A  59     -41.023  56.364  -7.797  1.00  3.73           C  
ATOM    874  CG  LEU A  59     -41.542  57.758  -8.252  1.00  3.73           C  
ATOM    875  CD1 LEU A  59     -41.694  58.664  -7.037  1.00  3.73           C  
ATOM    876  CD2 LEU A  59     -40.612  58.335  -9.246  1.00  3.73           C  
ATOM    877  H   LEU A  59     -40.901  53.784  -7.081  1.00  3.73           H  
ATOM    878  HA  LEU A  59     -42.229  56.221  -6.041  1.00  3.73           H  
ATOM    879 1HB  LEU A  59     -40.095  56.505  -7.239  1.00  3.73           H  
ATOM    880 2HB  LEU A  59     -40.805  55.766  -8.686  1.00  3.73           H  
ATOM    881  HG  LEU A  59     -42.526  57.650  -8.713  1.00  3.73           H  
ATOM    882 1HD1 LEU A  59     -42.063  59.630  -7.339  1.00  3.73           H  
ATOM    883 2HD1 LEU A  59     -42.392  58.218  -6.333  1.00  3.73           H  
ATOM    884 3HD1 LEU A  59     -40.724  58.787  -6.557  1.00  3.73           H  
ATOM    885 1HD2 LEU A  59     -40.988  59.303  -9.574  1.00  3.73           H  
ATOM    886 2HD2 LEU A  59     -39.622  58.459  -8.811  1.00  3.73           H  
ATOM    887 3HD2 LEU A  59     -40.548  57.662 -10.104  1.00  3.73           H  
ATOM    888  N   LYS A  60     -44.342  56.041  -7.191  1.00  3.25           N  
ATOM    889  CA  LYS A  60     -45.647  55.913  -7.789  1.00  3.25           C  
ATOM    890  C   LYS A  60     -46.003  57.097  -8.680  1.00  3.25           C  
ATOM    891  O   LYS A  60     -46.562  56.908  -9.750  1.00  3.25           O  
ATOM    892  CB  LYS A  60     -46.656  55.724  -6.661  1.00  3.25           C  
ATOM    893  CG  LYS A  60     -46.438  54.434  -5.877  1.00  3.25           C  
ATOM    894  CD  LYS A  60     -46.733  53.220  -6.750  1.00  3.25           C  
ATOM    895  CE  LYS A  60     -48.236  53.038  -6.900  1.00  3.25           C  
ATOM    896  NZ  LYS A  60     -48.580  51.853  -7.714  1.00  3.25           N  
ATOM    897  H   LYS A  60     -44.231  56.572  -6.339  1.00  3.25           H  
ATOM    898  HA  LYS A  60     -45.657  55.017  -8.411  1.00  3.25           H  
ATOM    899 1HB  LYS A  60     -46.588  56.556  -5.965  1.00  3.25           H  
ATOM    900 2HB  LYS A  60     -47.656  55.702  -7.044  1.00  3.25           H  
ATOM    901 1HG  LYS A  60     -45.404  54.382  -5.527  1.00  3.25           H  
ATOM    902 2HG  LYS A  60     -47.097  54.419  -5.010  1.00  3.25           H  
ATOM    903 1HD  LYS A  60     -46.297  53.363  -7.745  1.00  3.25           H  
ATOM    904 2HD  LYS A  60     -46.299  52.323  -6.310  1.00  3.25           H  
ATOM    905 1HE  LYS A  60     -48.674  52.925  -5.912  1.00  3.25           H  
ATOM    906 2HE  LYS A  60     -48.655  53.921  -7.371  1.00  3.25           H  
ATOM    907 1HZ  LYS A  60     -49.579  51.771  -7.785  1.00  3.25           H  
ATOM    908 2HZ  LYS A  60     -48.178  51.972  -8.663  1.00  3.25           H  
ATOM    909 3HZ  LYS A  60     -48.201  51.023  -7.287  1.00  3.25           H  
ATOM    910  N   GLY A  61     -45.669  58.314  -8.271  1.00  2.90           N  
ATOM    911  CA  GLY A  61     -46.091  59.473  -9.056  1.00  2.90           C  
ATOM    912  C   GLY A  61     -45.483  59.487 -10.460  1.00  2.90           C  
ATOM    913  O   GLY A  61     -44.333  59.100 -10.642  1.00  2.90           O  
ATOM    914  H   GLY A  61     -45.163  58.447  -7.411  1.00  2.90           H  
ATOM    915 1HA  GLY A  61     -47.169  59.468  -9.142  1.00  2.90           H  
ATOM    916 2HA  GLY A  61     -45.834  60.385  -8.524  1.00  2.90           H  
ATOM    917  N   THR A  62     -46.236  59.991 -11.440  1.00  2.69           N  
ATOM    918  CA  THR A  62     -45.816  60.025 -12.839  1.00  2.69           C  
ATOM    919  C   THR A  62     -44.540  60.817 -13.173  1.00  2.69           C  
ATOM    920  O   THR A  62     -44.405  61.997 -12.841  1.00  2.69           O  
ATOM    921  CB  THR A  62     -46.990  60.620 -13.669  1.00  2.69           C  
ATOM    922  OG1 THR A  62     -48.143  59.793 -13.499  1.00  2.69           O  
ATOM    923  CG2 THR A  62     -46.671  60.786 -15.152  1.00  2.69           C  
ATOM    924  H   THR A  62     -47.172  60.346 -11.219  1.00  2.69           H  
ATOM    925  HA  THR A  62     -45.654  58.996 -13.155  1.00  2.69           H  
ATOM    926  HB  THR A  62     -47.226  61.601 -13.267  1.00  2.69           H  
ATOM    927  HG1 THR A  62     -48.576  60.031 -12.642  1.00  2.69           H  
ATOM    928 1HG2 THR A  62     -47.533  61.218 -15.663  1.00  2.69           H  
ATOM    929 2HG2 THR A  62     -45.811  61.446 -15.276  1.00  2.69           H  
ATOM    930 3HG2 THR A  62     -46.447  59.833 -15.578  1.00  2.69           H  
ATOM    931  N   GLU A  63     -43.628  60.179 -13.903  1.00  2.61           N  
ATOM    932  CA  GLU A  63     -42.448  60.870 -14.416  1.00  2.61           C  
ATOM    933  C   GLU A  63     -42.616  60.976 -15.933  1.00  2.61           C  
ATOM    934  O   GLU A  63     -43.332  60.177 -16.526  1.00  2.61           O  
ATOM    935  CB  GLU A  63     -41.149  60.178 -14.028  1.00  2.61           C  
ATOM    936  CG  GLU A  63     -40.837  60.170 -12.528  1.00  2.61           C  
ATOM    937  CD  GLU A  63     -39.546  59.429 -12.200  1.00  2.61           C  
ATOM    938  OE1 GLU A  63     -39.530  58.241 -12.387  1.00  2.61           O  
ATOM    939  OE2 GLU A  63     -38.592  60.031 -11.753  1.00  2.61           O  
ATOM    940  H   GLU A  63     -43.718  59.178 -14.086  1.00  2.61           H  
ATOM    941  HA  GLU A  63     -42.423  61.881 -14.012  1.00  2.61           H  
ATOM    942 1HB  GLU A  63     -41.148  59.160 -14.392  1.00  2.61           H  
ATOM    943 2HB  GLU A  63     -40.329  60.704 -14.512  1.00  2.61           H  
ATOM    944 1HG  GLU A  63     -40.738  61.201 -12.195  1.00  2.61           H  
ATOM    945 2HG  GLU A  63     -41.672  59.713 -11.993  1.00  2.61           H  
ATOM    946  N   THR A  64     -41.989  61.962 -16.552  1.00  2.63           N  
ATOM    947  CA  THR A  64     -42.171  62.205 -17.986  1.00  2.63           C  
ATOM    948  C   THR A  64     -40.821  62.312 -18.709  1.00  2.63           C  
ATOM    949  O   THR A  64     -39.858  62.794 -18.133  1.00  2.63           O  
ATOM    950  CB  THR A  64     -42.976  63.523 -18.166  1.00  2.63           C  
ATOM    951  OG1 THR A  64     -44.189  63.438 -17.395  1.00  2.63           O  
ATOM    952  CG2 THR A  64     -43.392  63.767 -19.631  1.00  2.63           C  
ATOM    953  H   THR A  64     -41.404  62.586 -15.995  1.00  2.63           H  
ATOM    954  HA  THR A  64     -42.728  61.373 -18.420  1.00  2.63           H  
ATOM    955  HB  THR A  64     -42.366  64.360 -17.817  1.00  2.63           H  
ATOM    956  HG1 THR A  64     -44.742  62.736 -17.749  1.00  2.63           H  
ATOM    957 1HG2 THR A  64     -43.941  64.696 -19.701  1.00  2.63           H  
ATOM    958 2HG2 THR A  64     -42.561  63.834 -20.268  1.00  2.63           H  
ATOM    959 3HG2 THR A  64     -44.009  62.959 -19.953  1.00  2.63           H  
ATOM    960  N   ARG A  65     -40.714  61.816 -19.935  1.00  2.69           N  
ATOM    961  CA  ARG A  65     -39.478  62.049 -20.696  1.00  2.69           C  
ATOM    962  C   ARG A  65     -39.386  63.563 -20.850  1.00  2.69           C  
ATOM    963  O   ARG A  65     -40.327  64.234 -20.464  1.00  2.69           O  
ATOM    964  CB  ARG A  65     -39.459  61.289 -22.011  1.00  2.69           C  
ATOM    965  CG  ARG A  65     -40.444  61.707 -23.075  1.00  2.69           C  
ATOM    966  CD  ARG A  65     -40.294  60.817 -24.262  1.00  2.69           C  
ATOM    967  NE  ARG A  65     -41.181  61.167 -25.351  1.00  2.69           N  
ATOM    968  CZ  ARG A  65     -41.232  60.504 -26.524  1.00  2.69           C  
ATOM    969  NH1 ARG A  65     -40.446  59.472 -26.719  1.00  2.69           N  
ATOM    970  NH2 ARG A  65     -42.063  60.894 -27.469  1.00  2.69           N  
ATOM    971  H   ARG A  65     -41.499  61.350 -20.366  1.00  2.69           H  
ATOM    972  HA  ARG A  65     -38.616  61.731 -20.118  1.00  2.69           H  
ATOM    973 1HB  ARG A  65     -38.466  61.364 -22.447  1.00  2.69           H  
ATOM    974 2HB  ARG A  65     -39.631  60.228 -21.806  1.00  2.69           H  
ATOM    975 1HG  ARG A  65     -41.465  61.633 -22.702  1.00  2.69           H  
ATOM    976 2HG  ARG A  65     -40.237  62.731 -23.378  1.00  2.69           H  
ATOM    977 1HD  ARG A  65     -39.269  60.884 -24.628  1.00  2.69           H  
ATOM    978 2HD  ARG A  65     -40.501  59.789 -23.970  1.00  2.69           H  
ATOM    979  HE  ARG A  65     -41.795  61.961 -25.232  1.00  2.69           H  
ATOM    980 1HH1 ARG A  65     -39.806  59.191 -25.988  1.00  2.69           H  
ATOM    981 2HH1 ARG A  65     -40.470  58.969 -27.597  1.00  2.69           H  
ATOM    982 1HH2 ARG A  65     -42.668  61.700 -27.307  1.00  2.69           H  
ATOM    983 2HH2 ARG A  65     -42.101  60.398 -28.345  1.00  2.69           H  
ATOM    984  N   GLY A  66     -38.286  64.136 -21.353  1.00  2.72           N  
ATOM    985  CA  GLY A  66     -38.147  65.621 -21.347  1.00  2.72           C  
ATOM    986  C   GLY A  66     -39.127  66.438 -22.235  1.00  2.72           C  
ATOM    987  O   GLY A  66     -38.722  67.097 -23.194  1.00  2.72           O  
ATOM    988  H   GLY A  66     -37.527  63.559 -21.691  1.00  2.72           H  
ATOM    989 1HA  GLY A  66     -38.249  65.966 -20.314  1.00  2.72           H  
ATOM    990 2HA  GLY A  66     -37.126  65.871 -21.634  1.00  2.72           H  
ATOM    991  N   LYS A  67     -40.410  66.349 -21.882  1.00  2.65           N  
ATOM    992  CA  LYS A  67     -41.588  66.964 -22.481  1.00  2.65           C  
ATOM    993  C   LYS A  67     -42.495  67.477 -21.348  1.00  2.65           C  
ATOM    994  O   LYS A  67     -42.332  67.078 -20.196  1.00  2.65           O  
ATOM    995  CB  LYS A  67     -42.341  65.946 -23.347  1.00  2.65           C  
ATOM    996  CG  LYS A  67     -41.515  65.365 -24.512  1.00  2.65           C  
ATOM    997  CD  LYS A  67     -41.220  66.412 -25.584  1.00  2.65           C  
ATOM    998  CE  LYS A  67     -40.429  65.802 -26.741  1.00  2.65           C  
ATOM    999  NZ  LYS A  67     -39.994  66.832 -27.730  1.00  2.65           N  
ATOM   1000  H   LYS A  67     -40.574  65.772 -21.080  1.00  2.65           H  
ATOM   1001  HA  LYS A  67     -41.280  67.811 -23.092  1.00  2.65           H  
ATOM   1002 1HB  LYS A  67     -42.655  65.109 -22.722  1.00  2.65           H  
ATOM   1003 2HB  LYS A  67     -43.242  66.405 -23.758  1.00  2.65           H  
ATOM   1004 1HG  LYS A  67     -40.574  64.973 -24.142  1.00  2.65           H  
ATOM   1005 2HG  LYS A  67     -42.060  64.547 -24.970  1.00  2.65           H  
ATOM   1006 1HD  LYS A  67     -42.160  66.822 -25.968  1.00  2.65           H  
ATOM   1007 2HD  LYS A  67     -40.638  67.224 -25.146  1.00  2.65           H  
ATOM   1008 1HE  LYS A  67     -39.549  65.301 -26.341  1.00  2.65           H  
ATOM   1009 2HE  LYS A  67     -41.056  65.067 -27.247  1.00  2.65           H  
ATOM   1010 1HZ  LYS A  67     -39.476  66.389 -28.475  1.00  2.65           H  
ATOM   1011 2HZ  LYS A  67     -40.805  67.294 -28.110  1.00  2.65           H  
ATOM   1012 3HZ  LYS A  67     -39.404  67.510 -27.266  1.00  2.65           H  
ATOM   1013  N   LEU A  68     -43.445  68.361 -21.646  1.00  2.47           N  
ATOM   1014  CA  LEU A  68     -44.352  68.815 -20.583  1.00  2.47           C  
ATOM   1015  C   LEU A  68     -45.642  68.022 -20.447  1.00  2.47           C  
ATOM   1016  O   LEU A  68     -46.544  68.172 -21.261  1.00  2.47           O  
ATOM   1017  CB  LEU A  68     -44.777  70.259 -20.845  1.00  2.47           C  
ATOM   1018  CG  LEU A  68     -45.784  70.833 -19.830  1.00  2.47           C  
ATOM   1019  CD1 LEU A  68     -45.165  70.842 -18.442  1.00  2.47           C  
ATOM   1020  CD2 LEU A  68     -46.196  72.232 -20.269  1.00  2.47           C  
ATOM   1021  H   LEU A  68     -43.554  68.700 -22.591  1.00  2.47           H  
ATOM   1022  HA  LEU A  68     -43.821  68.765 -19.637  1.00  2.47           H  
ATOM   1023 1HB  LEU A  68     -43.893  70.893 -20.835  1.00  2.47           H  
ATOM   1024 2HB  LEU A  68     -45.234  70.315 -21.833  1.00  2.47           H  
ATOM   1025  HG  LEU A  68     -46.668  70.189 -19.793  1.00  2.47           H  
ATOM   1026 1HD1 LEU A  68     -45.886  71.231 -17.726  1.00  2.47           H  
ATOM   1027 2HD1 LEU A  68     -44.893  69.823 -18.161  1.00  2.47           H  
ATOM   1028 3HD1 LEU A  68     -44.275  71.468 -18.442  1.00  2.47           H  
ATOM   1029 1HD2 LEU A  68     -46.917  72.636 -19.560  1.00  2.47           H  
ATOM   1030 2HD2 LEU A  68     -45.318  72.877 -20.301  1.00  2.47           H  
ATOM   1031 3HD2 LEU A  68     -46.649  72.186 -21.262  1.00  2.47           H  
ATOM   1032  N   CYS A  69     -45.745  67.210 -19.398  1.00  2.21           N  
ATOM   1033  CA  CYS A  69     -46.960  66.433 -19.188  1.00  2.21           C  
ATOM   1034  C   CYS A  69     -47.955  67.250 -18.360  1.00  2.21           C  
ATOM   1035  O   CYS A  69     -47.564  67.768 -17.314  1.00  2.21           O  
ATOM   1036  CB  CYS A  69     -46.700  65.119 -18.453  1.00  2.21           C  
ATOM   1037  SG  CYS A  69     -48.166  64.121 -18.158  1.00  2.21           S  
ATOM   1038  H   CYS A  69     -44.968  67.119 -18.756  1.00  2.21           H  
ATOM   1039  HA  CYS A  69     -47.341  66.179 -20.164  1.00  2.21           H  
ATOM   1040 1HB  CYS A  69     -46.049  64.517 -19.053  1.00  2.21           H  
ATOM   1041 2HB  CYS A  69     -46.205  65.303 -17.501  1.00  2.21           H  
ATOM   1042  HG  CYS A  69     -48.500  64.064 -19.472  1.00  2.21           H  
ATOM   1043  N   PRO A  70     -49.174  67.525 -18.838  1.00  1.94           N  
ATOM   1044  CA  PRO A  70     -50.223  68.192 -18.118  1.00  1.94           C  
ATOM   1045  C   PRO A  70     -50.844  67.238 -17.127  1.00  1.94           C  
ATOM   1046  O   PRO A  70     -50.892  66.028 -17.383  1.00  1.94           O  
ATOM   1047  CB  PRO A  70     -51.200  68.556 -19.214  1.00  1.94           C  
ATOM   1048  CG  PRO A  70     -51.008  67.466 -20.203  1.00  1.94           C  
ATOM   1049  CD  PRO A  70     -49.540  67.177 -20.170  1.00  1.94           C  
ATOM   1050  HA  PRO A  70     -49.811  69.084 -17.614  1.00  1.94           H  
ATOM   1051 1HB  PRO A  70     -52.226  68.601 -18.801  1.00  1.94           H  
ATOM   1052 2HB  PRO A  70     -50.969  69.554 -19.614  1.00  1.94           H  
ATOM   1053 1HG  PRO A  70     -51.600  66.591 -19.902  1.00  1.94           H  
ATOM   1054 2HG  PRO A  70     -51.348  67.743 -21.179  1.00  1.94           H  
ATOM   1055 1HD  PRO A  70     -49.407  66.126 -20.368  1.00  1.94           H  
ATOM   1056 2HD  PRO A  70     -49.000  67.833 -20.859  1.00  1.94           H  
ATOM   1057  N   LYS A  71     -51.419  67.788 -16.077  1.00  1.71           N  
ATOM   1058  CA  LYS A  71     -52.169  67.005 -15.109  1.00  1.71           C  
ATOM   1059  C   LYS A  71     -53.654  67.380 -15.154  1.00  1.71           C  
ATOM   1060  O   LYS A  71     -54.016  68.496 -14.785  1.00  1.71           O  
ATOM   1061  CB  LYS A  71     -51.616  67.298 -13.722  1.00  1.71           C  
ATOM   1062  CG  LYS A  71     -52.264  66.547 -12.603  1.00  1.71           C  
ATOM   1063  CD  LYS A  71     -51.703  66.964 -11.249  1.00  1.71           C  
ATOM   1064  CE  LYS A  71     -52.417  66.263 -10.097  1.00  1.71           C  
ATOM   1065  NZ  LYS A  71     -51.948  66.761  -8.767  1.00  1.71           N  
ATOM   1066  H   LYS A  71     -51.333  68.784 -15.935  1.00  1.71           H  
ATOM   1067  HA  LYS A  71     -52.073  65.945 -15.342  1.00  1.71           H  
ATOM   1068 1HB  LYS A  71     -50.554  67.065 -13.707  1.00  1.71           H  
ATOM   1069 2HB  LYS A  71     -51.715  68.360 -13.505  1.00  1.71           H  
ATOM   1070 1HG  LYS A  71     -53.338  66.742 -12.627  1.00  1.71           H  
ATOM   1071 2HG  LYS A  71     -52.091  65.478 -12.751  1.00  1.71           H  
ATOM   1072 1HD  LYS A  71     -50.638  66.725 -11.210  1.00  1.71           H  
ATOM   1073 2HD  LYS A  71     -51.819  68.042 -11.130  1.00  1.71           H  
ATOM   1074 1HE  LYS A  71     -53.488  66.438 -10.183  1.00  1.71           H  
ATOM   1075 2HE  LYS A  71     -52.228  65.188 -10.160  1.00  1.71           H  
ATOM   1076 1HZ  LYS A  71     -52.443  66.276  -8.030  1.00  1.71           H  
ATOM   1077 2HZ  LYS A  71     -50.959  66.600  -8.668  1.00  1.71           H  
ATOM   1078 3HZ  LYS A  71     -52.134  67.753  -8.698  1.00  1.71           H  
ATOM   1079  N   CYS A  72     -54.512  66.456 -15.594  1.00  1.56           N  
ATOM   1080  CA  CYS A  72     -55.937  66.807 -15.659  1.00  1.56           C  
ATOM   1081  C   CYS A  72     -56.613  66.337 -14.389  1.00  1.56           C  
ATOM   1082  O   CYS A  72     -56.951  65.148 -14.231  1.00  1.56           O  
ATOM   1083  CB  CYS A  72     -56.586  66.156 -16.895  1.00  1.56           C  
ATOM   1084  SG  CYS A  72     -58.243  66.842 -17.401  1.00  1.56           S  
ATOM   1085  H   CYS A  72     -54.207  65.550 -15.901  1.00  1.56           H  
ATOM   1086  HA  CYS A  72     -56.033  67.891 -15.739  1.00  1.56           H  
ATOM   1087 1HB  CYS A  72     -55.912  66.246 -17.745  1.00  1.56           H  
ATOM   1088 2HB  CYS A  72     -56.717  65.093 -16.703  1.00  1.56           H  
ATOM   1089  N   LEU A  73     -56.840  67.247 -13.452  1.00  1.47           N  
ATOM   1090  CA  LEU A  73     -57.323  66.835 -12.143  1.00  1.47           C  
ATOM   1091  C   LEU A  73     -58.791  66.442 -12.124  1.00  1.47           C  
ATOM   1092  O   LEU A  73     -59.678  67.277 -12.315  1.00  1.47           O  
ATOM   1093  CB  LEU A  73     -57.076  67.947 -11.127  1.00  1.47           C  
ATOM   1094  CG  LEU A  73     -57.532  67.640  -9.714  1.00  1.47           C  
ATOM   1095  CD1 LEU A  73     -56.749  66.454  -9.186  1.00  1.47           C  
ATOM   1096  CD2 LEU A  73     -57.330  68.862  -8.840  1.00  1.47           C  
ATOM   1097  H   LEU A  73     -56.603  68.219 -13.634  1.00  1.47           H  
ATOM   1098  HA  LEU A  73     -56.743  65.986 -11.825  1.00  1.47           H  
ATOM   1099 1HB  LEU A  73     -56.008  68.156 -11.096  1.00  1.47           H  
ATOM   1100 2HB  LEU A  73     -57.596  68.844 -11.460  1.00  1.47           H  
ATOM   1101  HG  LEU A  73     -58.586  67.375  -9.718  1.00  1.47           H  
ATOM   1102 1HD1 LEU A  73     -57.084  66.223  -8.174  1.00  1.47           H  
ATOM   1103 2HD1 LEU A  73     -56.929  65.601  -9.828  1.00  1.47           H  
ATOM   1104 3HD1 LEU A  73     -55.693  66.693  -9.174  1.00  1.47           H  
ATOM   1105 1HD2 LEU A  73     -57.661  68.638  -7.824  1.00  1.47           H  
ATOM   1106 2HD2 LEU A  73     -56.273  69.129  -8.824  1.00  1.47           H  
ATOM   1107 3HD2 LEU A  73     -57.910  69.690  -9.238  1.00  1.47           H  
ATOM   1108  N   ASN A  74     -59.042  65.152 -11.871  1.00  1.43           N  
ATOM   1109  CA  ASN A  74     -60.357  64.543 -11.828  1.00  1.43           C  
ATOM   1110  C   ASN A  74     -61.128  64.763 -13.126  1.00  1.43           C  
ATOM   1111  O   ASN A  74     -62.365  64.860 -13.137  1.00  1.43           O  
ATOM   1112  CB  ASN A  74     -61.119  65.043 -10.626  1.00  1.43           C  
ATOM   1113  CG  ASN A  74     -60.385  64.730  -9.312  1.00  1.43           C  
ATOM   1114  OD1 ASN A  74     -60.084  65.654  -8.543  1.00  1.43           O  
ATOM   1115  ND2 ASN A  74     -60.093  63.479  -9.054  1.00  1.43           N  
ATOM   1116  H   ASN A  74     -58.277  64.495 -11.738  1.00  1.43           H  
ATOM   1117  HA  ASN A  74     -60.218  63.472 -11.721  1.00  1.43           H  
ATOM   1118 1HB  ASN A  74     -61.276  66.111 -10.699  1.00  1.43           H  
ATOM   1119 2HB  ASN A  74     -62.098  64.563 -10.605  1.00  1.43           H  
ATOM   1120 1HD2 ASN A  74     -59.611  63.239  -8.213  1.00  1.43           H  
ATOM   1121 2HD2 ASN A  74     -60.362  62.745  -9.708  1.00  1.43           H  
ATOM   1122  N   CYS A  75     -60.392  64.742 -14.228  1.00  1.43           N  
ATOM   1123  CA  CYS A  75     -60.954  64.919 -15.551  1.00  1.43           C  
ATOM   1124  C   CYS A  75     -60.204  64.145 -16.614  1.00  1.43           C  
ATOM   1125  O   CYS A  75     -59.109  63.640 -16.369  1.00  1.43           O  
ATOM   1126  CB  CYS A  75     -60.993  66.409 -15.859  1.00  1.43           C  
ATOM   1127  SG  CYS A  75     -59.379  67.277 -15.764  1.00  1.43           S  
ATOM   1128  H   CYS A  75     -59.376  64.668 -14.133  1.00  1.43           H  
ATOM   1129  HA  CYS A  75     -61.984  64.562 -15.540  1.00  1.43           H  
ATOM   1130 1HB  CYS A  75     -61.395  66.556 -16.864  1.00  1.43           H  
ATOM   1131 2HB  CYS A  75     -61.675  66.900 -15.167  1.00  1.43           H  
ATOM   1132  N   THR A  76     -60.803  64.049 -17.798  1.00  1.44           N  
ATOM   1133  CA  THR A  76     -60.178  63.332 -18.900  1.00  1.44           C  
ATOM   1134  C   THR A  76     -59.673  64.234 -20.016  1.00  1.44           C  
ATOM   1135  O   THR A  76     -60.035  65.410 -20.106  1.00  1.44           O  
ATOM   1136  CB  THR A  76     -61.180  62.351 -19.515  1.00  1.44           C  
ATOM   1137  OG1 THR A  76     -62.281  63.097 -20.084  1.00  1.44           O  
ATOM   1138  CG2 THR A  76     -61.704  61.422 -18.464  1.00  1.44           C  
ATOM   1139  H   THR A  76     -61.738  64.460 -17.936  1.00  1.44           H  
ATOM   1140  HA  THR A  76     -59.337  62.771 -18.505  1.00  1.44           H  
ATOM   1141  HB  THR A  76     -60.692  61.771 -20.300  1.00  1.44           H  
ATOM   1142  HG1 THR A  76     -62.755  63.577 -19.354  1.00  1.44           H  
ATOM   1143 1HG2 THR A  76     -62.417  60.730 -18.904  1.00  1.44           H  
ATOM   1144 2HG2 THR A  76     -60.868  60.865 -18.036  1.00  1.44           H  
ATOM   1145 3HG2 THR A  76     -62.199  62.005 -17.685  1.00  1.44           H  
ATOM   1146  N   ASP A  77     -58.897  63.653 -20.935  1.00  1.45           N  
ATOM   1147  CA  ASP A  77     -58.421  64.393 -22.089  1.00  1.45           C  
ATOM   1148  C   ASP A  77     -59.609  64.853 -22.937  1.00  1.45           C  
ATOM   1149  O   ASP A  77     -59.560  65.893 -23.593  1.00  1.45           O  
ATOM   1150  CB  ASP A  77     -57.509  63.526 -22.950  1.00  1.45           C  
ATOM   1151  CG  ASP A  77     -56.740  64.362 -23.866  1.00  1.45           C  
ATOM   1152  OD1 ASP A  77     -55.900  65.077 -23.377  1.00  1.45           O  
ATOM   1153  OD2 ASP A  77     -57.023  64.379 -25.036  1.00  1.45           O  
ATOM   1154  H   ASP A  77     -58.612  62.681 -20.821  1.00  1.45           H  
ATOM   1155  HA  ASP A  77     -57.873  65.269 -21.746  1.00  1.45           H  
ATOM   1156 1HB  ASP A  77     -56.828  62.949 -22.316  1.00  1.45           H  
ATOM   1157 2HB  ASP A  77     -58.107  62.817 -23.522  1.00  1.45           H  
ATOM   1158  N   LEU A  78     -60.677  64.060 -22.920  1.00  1.46           N  
ATOM   1159  CA  LEU A  78     -61.889  64.375 -23.648  1.00  1.46           C  
ATOM   1160  C   LEU A  78     -62.574  65.584 -23.058  1.00  1.46           C  
ATOM   1161  O   LEU A  78     -63.042  66.454 -23.791  1.00  1.46           O  
ATOM   1162  CB  LEU A  78     -62.794  63.163 -23.748  1.00  1.46           C  
ATOM   1163  CG  LEU A  78     -64.082  63.401 -24.445  1.00  1.46           C  
ATOM   1164  CD1 LEU A  78     -63.775  64.054 -25.753  1.00  1.46           C  
ATOM   1165  CD2 LEU A  78     -64.752  62.014 -24.671  1.00  1.46           C  
ATOM   1166  H   LEU A  78     -60.640  63.221 -22.360  1.00  1.46           H  
ATOM   1167  HA  LEU A  78     -61.603  64.626 -24.667  1.00  1.46           H  
ATOM   1168 1HB  LEU A  78     -62.269  62.375 -24.285  1.00  1.46           H  
ATOM   1169 2HB  LEU A  78     -63.020  62.809 -22.739  1.00  1.46           H  
ATOM   1170  HG  LEU A  78     -64.743  64.042 -23.862  1.00  1.46           H  
ATOM   1171 1HD1 LEU A  78     -64.684  64.205 -26.309  1.00  1.46           H  
ATOM   1172 2HD1 LEU A  78     -63.307  65.010 -25.565  1.00  1.46           H  
ATOM   1173 3HD1 LEU A  78     -63.102  63.457 -26.302  1.00  1.46           H  
ATOM   1174 1HD2 LEU A  78     -65.684  62.122 -25.200  1.00  1.46           H  
ATOM   1175 2HD2 LEU A  78     -64.085  61.384 -25.255  1.00  1.46           H  
ATOM   1176 3HD2 LEU A  78     -64.940  61.546 -23.708  1.00  1.46           H  
ATOM   1177  N   ASP A  79     -62.604  65.674 -21.736  1.00  1.46           N  
ATOM   1178  CA  ASP A  79     -63.212  66.836 -21.106  1.00  1.46           C  
ATOM   1179  C   ASP A  79     -62.449  68.080 -21.549  1.00  1.46           C  
ATOM   1180  O   ASP A  79     -63.049  69.132 -21.809  1.00  1.46           O  
ATOM   1181  CB  ASP A  79     -63.126  66.678 -19.600  1.00  1.46           C  
ATOM   1182  CG  ASP A  79     -64.031  65.634 -19.107  1.00  1.46           C  
ATOM   1183  OD1 ASP A  79     -65.166  65.582 -19.540  1.00  1.46           O  
ATOM   1184  OD2 ASP A  79     -63.548  64.791 -18.360  1.00  1.46           O  
ATOM   1185  H   ASP A  79     -62.228  64.911 -21.172  1.00  1.46           H  
ATOM   1186  HA  ASP A  79     -64.251  66.920 -21.421  1.00  1.46           H  
ATOM   1187 1HB  ASP A  79     -62.108  66.432 -19.317  1.00  1.46           H  
ATOM   1188 2HB  ASP A  79     -63.366  67.609 -19.118  1.00  1.46           H  
ATOM   1189  N   VAL A  80     -61.123  67.945 -21.685  1.00  1.46           N  
ATOM   1190  CA  VAL A  80     -60.306  69.055 -22.157  1.00  1.46           C  
ATOM   1191  C   VAL A  80     -60.643  69.399 -23.601  1.00  1.46           C  
ATOM   1192  O   VAL A  80     -60.881  70.563 -23.913  1.00  1.46           O  
ATOM   1193  CB  VAL A  80     -58.803  68.730 -22.016  1.00  1.46           C  
ATOM   1194  CG1 VAL A  80     -57.969  69.797 -22.688  1.00  1.46           C  
ATOM   1195  CG2 VAL A  80     -58.458  68.638 -20.539  1.00  1.46           C  
ATOM   1196  H   VAL A  80     -60.685  67.059 -21.419  1.00  1.46           H  
ATOM   1197  HA  VAL A  80     -60.519  69.928 -21.551  1.00  1.46           H  
ATOM   1198  HB  VAL A  80     -58.588  67.792 -22.501  1.00  1.46           H  
ATOM   1199 1HG1 VAL A  80     -56.928  69.539 -22.582  1.00  1.46           H  
ATOM   1200 2HG1 VAL A  80     -58.225  69.842 -23.746  1.00  1.46           H  
ATOM   1201 3HG1 VAL A  80     -58.160  70.753 -22.220  1.00  1.46           H  
ATOM   1202 1HG2 VAL A  80     -57.406  68.394 -20.420  1.00  1.46           H  
ATOM   1203 2HG2 VAL A  80     -58.666  69.592 -20.054  1.00  1.46           H  
ATOM   1204 3HG2 VAL A  80     -59.068  67.857 -20.084  1.00  1.46           H  
ATOM   1205  N   ALA A  81     -60.725  68.384 -24.474  1.00  1.48           N  
ATOM   1206  CA  ALA A  81     -61.042  68.596 -25.891  1.00  1.48           C  
ATOM   1207  C   ALA A  81     -62.414  69.256 -26.099  1.00  1.48           C  
ATOM   1208  O   ALA A  81     -62.599  70.098 -26.986  1.00  1.48           O  
ATOM   1209  CB  ALA A  81     -61.011  67.280 -26.639  1.00  1.48           C  
ATOM   1210  H   ALA A  81     -60.517  67.439 -24.149  1.00  1.48           H  
ATOM   1211  HA  ALA A  81     -60.277  69.228 -26.305  1.00  1.48           H  
ATOM   1212 1HB  ALA A  81     -61.202  67.459 -27.691  1.00  1.48           H  
ATOM   1213 2HB  ALA A  81     -60.034  66.816 -26.517  1.00  1.48           H  
ATOM   1214 3HB  ALA A  81     -61.776  66.624 -26.239  1.00  1.48           H  
ATOM   1215  N   LEU A  82     -63.374  68.863 -25.265  1.00  1.52           N  
ATOM   1216  CA  LEU A  82     -64.743  69.362 -25.310  1.00  1.52           C  
ATOM   1217  C   LEU A  82     -64.803  70.798 -24.761  1.00  1.52           C  
ATOM   1218  O   LEU A  82     -65.500  71.680 -25.300  1.00  1.52           O  
ATOM   1219  CB  LEU A  82     -65.629  68.463 -24.446  1.00  1.52           C  
ATOM   1220  CG  LEU A  82     -67.108  68.744 -24.483  1.00  1.52           C  
ATOM   1221  CD1 LEU A  82     -67.614  68.468 -25.906  1.00  1.52           C  
ATOM   1222  CD2 LEU A  82     -67.824  67.924 -23.413  1.00  1.52           C  
ATOM   1223  H   LEU A  82     -63.152  68.147 -24.576  1.00  1.52           H  
ATOM   1224  HA  LEU A  82     -65.089  69.354 -26.343  1.00  1.52           H  
ATOM   1225 1HB  LEU A  82     -65.475  67.430 -24.764  1.00  1.52           H  
ATOM   1226 2HB  LEU A  82     -65.296  68.545 -23.408  1.00  1.52           H  
ATOM   1227  HG  LEU A  82     -67.271  69.791 -24.280  1.00  1.52           H  
ATOM   1228 1HD1 LEU A  82     -68.668  68.684 -25.967  1.00  1.52           H  
ATOM   1229 2HD1 LEU A  82     -67.071  69.096 -26.609  1.00  1.52           H  
ATOM   1230 3HD1 LEU A  82     -67.449  67.422 -26.153  1.00  1.52           H  
ATOM   1231 1HD2 LEU A  82     -68.886  68.147 -23.436  1.00  1.52           H  
ATOM   1232 2HD2 LEU A  82     -67.673  66.871 -23.585  1.00  1.52           H  
ATOM   1233 3HD2 LEU A  82     -67.424  68.188 -22.432  1.00  1.52           H  
ATOM   1234  N   GLY A  83     -64.090  71.010 -23.650  1.00  1.58           N  
ATOM   1235  CA  GLY A  83     -64.075  72.288 -22.974  1.00  1.58           C  
ATOM   1236  C   GLY A  83     -64.840  72.302 -21.651  1.00  1.58           C  
ATOM   1237  O   GLY A  83     -65.394  73.335 -21.274  1.00  1.58           O  
ATOM   1238  H   GLY A  83     -63.538  70.254 -23.249  1.00  1.58           H  
ATOM   1239 1HA  GLY A  83     -63.037  72.567 -22.793  1.00  1.58           H  
ATOM   1240 2HA  GLY A  83     -64.492  73.035 -23.637  1.00  1.58           H  
ATOM   1241  N   ARG A  84     -64.929  71.171 -20.953  1.00  1.68           N  
ATOM   1242  CA  ARG A  84     -65.648  71.172 -19.676  1.00  1.68           C  
ATOM   1243  C   ARG A  84     -64.944  72.157 -18.738  1.00  1.68           C  
ATOM   1244  O   ARG A  84     -63.834  71.859 -18.314  1.00  1.68           O  
ATOM   1245  CB  ARG A  84     -65.595  69.797 -19.032  1.00  1.68           C  
ATOM   1246  CG  ARG A  84     -66.263  69.670 -17.652  1.00  1.68           C  
ATOM   1247  CD  ARG A  84     -67.722  69.669 -17.740  1.00  1.68           C  
ATOM   1248  NE  ARG A  84     -68.380  69.320 -16.447  1.00  1.68           N  
ATOM   1249  CZ  ARG A  84     -68.827  70.225 -15.533  1.00  1.68           C  
ATOM   1250  NH1 ARG A  84     -68.695  71.509 -15.771  1.00  1.68           N  
ATOM   1251  NH2 ARG A  84     -69.403  69.816 -14.423  1.00  1.68           N  
ATOM   1252  H   ARG A  84     -64.454  70.331 -21.288  1.00  1.68           H  
ATOM   1253  HA  ARG A  84     -66.685  71.432 -19.857  1.00  1.68           H  
ATOM   1254 1HB  ARG A  84     -66.048  69.058 -19.698  1.00  1.68           H  
ATOM   1255 2HB  ARG A  84     -64.559  69.520 -18.907  1.00  1.68           H  
ATOM   1256 1HG  ARG A  84     -65.946  68.736 -17.185  1.00  1.68           H  
ATOM   1257 2HG  ARG A  84     -65.963  70.507 -17.026  1.00  1.68           H  
ATOM   1258 1HD  ARG A  84     -68.068  70.640 -18.048  1.00  1.68           H  
ATOM   1259 2HD  ARG A  84     -68.018  68.939 -18.485  1.00  1.68           H  
ATOM   1260  HE  ARG A  84     -68.510  68.331 -16.229  1.00  1.68           H  
ATOM   1261 1HH1 ARG A  84     -68.284  71.798 -16.631  1.00  1.68           H  
ATOM   1262 2HH1 ARG A  84     -69.045  72.232 -15.125  1.00  1.68           H  
ATOM   1263 1HH2 ARG A  84     -69.544  68.807 -14.253  1.00  1.68           H  
ATOM   1264 2HH2 ARG A  84     -69.727  70.484 -13.744  1.00  1.68           H  
ATOM   1265  N   PRO A  85     -65.575  73.260 -18.278  1.00  1.83           N  
ATOM   1266  CA  PRO A  85     -64.950  74.328 -17.506  1.00  1.83           C  
ATOM   1267  C   PRO A  85     -64.036  73.874 -16.386  1.00  1.83           C  
ATOM   1268  O   PRO A  85     -63.002  74.489 -16.126  1.00  1.83           O  
ATOM   1269  CB  PRO A  85     -66.151  75.083 -16.984  1.00  1.83           C  
ATOM   1270  CG  PRO A  85     -67.213  74.880 -18.044  1.00  1.83           C  
ATOM   1271  CD  PRO A  85     -67.016  73.480 -18.521  1.00  1.83           C  
ATOM   1272  HA  PRO A  85     -64.396  74.976 -18.213  1.00  1.83           H  
ATOM   1273 1HB  PRO A  85     -66.443  74.690 -15.992  1.00  1.83           H  
ATOM   1274 2HB  PRO A  85     -65.877  76.114 -16.849  1.00  1.83           H  
ATOM   1275 1HG  PRO A  85     -68.223  75.040 -17.637  1.00  1.83           H  
ATOM   1276 2HG  PRO A  85     -67.082  75.618 -18.853  1.00  1.83           H  
ATOM   1277 1HD  PRO A  85     -67.633  72.814 -17.954  1.00  1.83           H  
ATOM   1278 2HD  PRO A  85     -67.247  73.456 -19.570  1.00  1.83           H  
ATOM   1279  N   LYS A  86     -64.384  72.759 -15.750  1.00  2.03           N  
ATOM   1280  CA  LYS A  86     -63.611  72.199 -14.648  1.00  2.03           C  
ATOM   1281  C   LYS A  86     -62.130  72.052 -14.988  1.00  2.03           C  
ATOM   1282  O   LYS A  86     -61.260  72.221 -14.132  1.00  2.03           O  
ATOM   1283  CB  LYS A  86     -64.155  70.810 -14.298  1.00  2.03           C  
ATOM   1284  CG  LYS A  86     -63.459  70.123 -13.133  1.00  2.03           C  
ATOM   1285  CD  LYS A  86     -64.069  68.747 -12.858  1.00  2.03           C  
ATOM   1286  CE  LYS A  86     -63.334  68.028 -11.737  1.00  2.03           C  
ATOM   1287  NZ  LYS A  86     -63.511  68.735 -10.427  1.00  2.03           N  
ATOM   1288  H   LYS A  86     -65.228  72.285 -16.022  1.00  2.03           H  
ATOM   1289  HA  LYS A  86     -63.702  72.861 -13.786  1.00  2.03           H  
ATOM   1290 1HB  LYS A  86     -65.217  70.880 -14.071  1.00  2.03           H  
ATOM   1291 2HB  LYS A  86     -64.050  70.159 -15.168  1.00  2.03           H  
ATOM   1292 1HG  LYS A  86     -62.398  69.997 -13.368  1.00  2.03           H  
ATOM   1293 2HG  LYS A  86     -63.546  70.738 -12.239  1.00  2.03           H  
ATOM   1294 1HD  LYS A  86     -65.120  68.851 -12.592  1.00  2.03           H  
ATOM   1295 2HD  LYS A  86     -63.997  68.135 -13.761  1.00  2.03           H  
ATOM   1296 1HE  LYS A  86     -63.721  67.010 -11.653  1.00  2.03           H  
ATOM   1297 2HE  LYS A  86     -62.269  67.980 -11.979  1.00  2.03           H  
ATOM   1298 1HZ  LYS A  86     -63.017  68.243  -9.698  1.00  2.03           H  
ATOM   1299 2HZ  LYS A  86     -63.143  69.672 -10.504  1.00  2.03           H  
ATOM   1300 3HZ  LYS A  86     -64.493  68.775 -10.196  1.00  2.03           H  
ATOM   1301  N   CYS A  87     -61.860  71.658 -16.226  1.00  2.27           N  
ATOM   1302  CA  CYS A  87     -60.518  71.362 -16.685  1.00  2.27           C  
ATOM   1303  C   CYS A  87     -59.954  72.424 -17.610  1.00  2.27           C  
ATOM   1304  O   CYS A  87     -58.992  72.168 -18.333  1.00  2.27           O  
ATOM   1305  CB  CYS A  87     -60.538  70.064 -17.442  1.00  2.27           C  
ATOM   1306  SG  CYS A  87     -61.499  70.130 -18.913  1.00  2.27           S  
ATOM   1307  H   CYS A  87     -62.626  71.596 -16.893  1.00  2.27           H  
ATOM   1308  HA  CYS A  87     -59.871  71.263 -15.815  1.00  2.27           H  
ATOM   1309 1HB  CYS A  87     -59.529  69.745 -17.688  1.00  2.27           H  
ATOM   1310 2HB  CYS A  87     -60.990  69.318 -16.811  1.00  2.27           H  
ATOM   1311  HG  CYS A  87     -62.496  70.869 -18.397  1.00  2.27           H  
ATOM   1312  N   THR A  88     -60.522  73.626 -17.584  1.00  2.50           N  
ATOM   1313  CA  THR A  88     -60.047  74.658 -18.490  1.00  2.50           C  
ATOM   1314  C   THR A  88     -59.065  75.625 -17.843  1.00  2.50           C  
ATOM   1315  O   THR A  88     -58.619  76.581 -18.475  1.00  2.50           O  
ATOM   1316  CB  THR A  88     -61.226  75.412 -19.119  1.00  2.50           C  
ATOM   1317  OG1 THR A  88     -61.999  76.058 -18.090  1.00  2.50           O  
ATOM   1318  CG2 THR A  88     -62.108  74.404 -19.896  1.00  2.50           C  
ATOM   1319  H   THR A  88     -61.315  73.820 -16.969  1.00  2.50           H  
ATOM   1320  HA  THR A  88     -59.522  74.164 -19.298  1.00  2.50           H  
ATOM   1321  HB  THR A  88     -60.855  76.169 -19.808  1.00  2.50           H  
ATOM   1322  HG1 THR A  88     -62.193  75.425 -17.365  1.00  2.50           H  
ATOM   1323 1HG2 THR A  88     -62.954  74.915 -20.347  1.00  2.50           H  
ATOM   1324 2HG2 THR A  88     -61.518  73.922 -20.674  1.00  2.50           H  
ATOM   1325 3HG2 THR A  88     -62.465  73.657 -19.212  1.00  2.50           H  
ATOM   1326  N   GLY A  89     -58.714  75.376 -16.577  1.00  2.68           N  
ATOM   1327  CA  GLY A  89     -57.761  76.221 -15.855  1.00  2.68           C  
ATOM   1328  C   GLY A  89     -56.407  76.269 -16.573  1.00  2.68           C  
ATOM   1329  O   GLY A  89     -55.702  77.278 -16.526  1.00  2.68           O  
ATOM   1330  H   GLY A  89     -59.121  74.578 -16.112  1.00  2.68           H  
ATOM   1331 1HA  GLY A  89     -58.166  77.230 -15.764  1.00  2.68           H  
ATOM   1332 2HA  GLY A  89     -57.627  75.837 -14.844  1.00  2.68           H  
ATOM   1333  N   LYS A  90     -56.041  75.162 -17.219  1.00  2.78           N  
ATOM   1334  CA  LYS A  90     -54.808  75.069 -17.984  1.00  2.78           C  
ATOM   1335  C   LYS A  90     -54.982  74.047 -19.098  1.00  2.78           C  
ATOM   1336  O   LYS A  90     -55.411  72.916 -18.866  1.00  2.78           O  
ATOM   1337  CB  LYS A  90     -53.615  74.715 -17.097  1.00  2.78           C  
ATOM   1338  CG  LYS A  90     -52.267  74.730 -17.831  1.00  2.78           C  
ATOM   1339  CD  LYS A  90     -51.102  74.544 -16.860  1.00  2.78           C  
ATOM   1340  CE  LYS A  90     -49.756  74.593 -17.576  1.00  2.78           C  
ATOM   1341  NZ  LYS A  90     -48.622  74.460 -16.618  1.00  2.78           N  
ATOM   1342  H   LYS A  90     -56.664  74.369 -17.203  1.00  2.78           H  
ATOM   1343  HA  LYS A  90     -54.612  76.035 -18.450  1.00  2.78           H  
ATOM   1344 1HB  LYS A  90     -53.552  75.429 -16.275  1.00  2.78           H  
ATOM   1345 2HB  LYS A  90     -53.757  73.726 -16.667  1.00  2.78           H  
ATOM   1346 1HG  LYS A  90     -52.247  73.929 -18.577  1.00  2.78           H  
ATOM   1347 2HG  LYS A  90     -52.148  75.680 -18.348  1.00  2.78           H  
ATOM   1348 1HD  LYS A  90     -51.131  75.333 -16.108  1.00  2.78           H  
ATOM   1349 2HD  LYS A  90     -51.200  73.584 -16.357  1.00  2.78           H  
ATOM   1350 1HE  LYS A  90     -49.701  73.785 -18.307  1.00  2.78           H  
ATOM   1351 2HE  LYS A  90     -49.667  75.546 -18.098  1.00  2.78           H  
ATOM   1352 1HZ  LYS A  90     -47.744  74.508 -17.114  1.00  2.78           H  
ATOM   1353 2HZ  LYS A  90     -48.664  75.214 -15.944  1.00  2.78           H  
ATOM   1354 3HZ  LYS A  90     -48.687  73.576 -16.136  1.00  2.78           H  
ATOM   1355  N   ILE A  91     -54.629  74.454 -20.304  1.00  2.80           N  
ATOM   1356  CA  ILE A  91     -54.750  73.613 -21.479  1.00  2.80           C  
ATOM   1357  C   ILE A  91     -53.369  73.119 -21.964  1.00  2.80           C  
ATOM   1358  O   ILE A  91     -52.428  73.913 -21.986  1.00  2.80           O  
ATOM   1359  CB  ILE A  91     -55.483  74.374 -22.592  1.00  2.80           C  
ATOM   1360  CG1 ILE A  91     -56.862  74.856 -22.103  1.00  2.80           C  
ATOM   1361  CG2 ILE A  91     -55.689  73.498 -23.753  1.00  2.80           C  
ATOM   1362  CD1 ILE A  91     -57.792  73.732 -21.699  1.00  2.80           C  
ATOM   1363  H   ILE A  91     -54.281  75.397 -20.413  1.00  2.80           H  
ATOM   1364  HA  ILE A  91     -55.397  72.796 -21.214  1.00  2.80           H  
ATOM   1365  HB  ILE A  91     -54.903  75.243 -22.890  1.00  2.80           H  
ATOM   1366 1HG1 ILE A  91     -56.731  75.518 -21.244  1.00  2.80           H  
ATOM   1367 2HG1 ILE A  91     -57.342  75.419 -22.907  1.00  2.80           H  
ATOM   1368 1HG2 ILE A  91     -56.211  74.060 -24.482  1.00  2.80           H  
ATOM   1369 2HG2 ILE A  91     -54.735  73.160 -24.153  1.00  2.80           H  
ATOM   1370 3HG2 ILE A  91     -56.287  72.645 -23.459  1.00  2.80           H  
ATOM   1371 1HD1 ILE A  91     -58.738  74.151 -21.386  1.00  2.80           H  
ATOM   1372 2HD1 ILE A  91     -57.957  73.079 -22.548  1.00  2.80           H  
ATOM   1373 3HD1 ILE A  91     -57.358  73.157 -20.876  1.00  2.80           H  
ATOM   1374  N   PRO A  92     -53.192  71.815 -22.271  1.00  2.73           N  
ATOM   1375  CA  PRO A  92     -51.992  71.201 -22.828  1.00  2.73           C  
ATOM   1376  C   PRO A  92     -51.579  71.830 -24.142  1.00  2.73           C  
ATOM   1377  O   PRO A  92     -52.418  72.407 -24.842  1.00  2.73           O  
ATOM   1378  CB  PRO A  92     -52.407  69.753 -23.047  1.00  2.73           C  
ATOM   1379  CG  PRO A  92     -53.527  69.527 -22.062  1.00  2.73           C  
ATOM   1380  CD  PRO A  92     -54.254  70.828 -21.969  1.00  2.73           C  
ATOM   1381  HA  PRO A  92     -51.172  71.272 -22.092  1.00  2.73           H  
ATOM   1382 1HB  PRO A  92     -52.722  69.626 -24.091  1.00  2.73           H  
ATOM   1383 2HB  PRO A  92     -51.544  69.098 -22.913  1.00  2.73           H  
ATOM   1384 1HG  PRO A  92     -54.158  68.706 -22.383  1.00  2.73           H  
ATOM   1385 2HG  PRO A  92     -53.138  69.244 -21.095  1.00  2.73           H  
ATOM   1386 1HD  PRO A  92     -55.057  70.874 -22.699  1.00  2.73           H  
ATOM   1387 2HD  PRO A  92     -54.607  70.905 -20.929  1.00  2.73           H  
ATOM   1388  N   SER A  93     -50.282  71.767 -24.444  1.00  2.58           N  
ATOM   1389  CA  SER A  93     -49.753  72.281 -25.703  1.00  2.58           C  
ATOM   1390  C   SER A  93     -49.412  71.178 -26.710  1.00  2.58           C  
ATOM   1391  O   SER A  93     -49.473  69.970 -26.419  1.00  2.58           O  
ATOM   1392  CB  SER A  93     -48.521  73.125 -25.453  1.00  2.58           C  
ATOM   1393  OG  SER A  93     -47.434  72.339 -25.056  1.00  2.58           O  
ATOM   1394  H   SER A  93     -49.646  71.317 -23.803  1.00  2.58           H  
ATOM   1395  HA  SER A  93     -50.514  72.916 -26.157  1.00  2.58           H  
ATOM   1396 1HB  SER A  93     -48.263  73.674 -26.361  1.00  2.58           H  
ATOM   1397 2HB  SER A  93     -48.742  73.860 -24.680  1.00  2.58           H  
ATOM   1398  HG  SER A  93     -47.180  71.824 -25.846  1.00  2.58           H  
ATOM   1399  N   ALA A  94     -49.086  71.608 -27.919  1.00  2.39           N  
ATOM   1400  CA  ALA A  94     -48.672  70.703 -28.970  1.00  2.39           C  
ATOM   1401  C   ALA A  94     -47.381  70.047 -28.567  1.00  2.39           C  
ATOM   1402  O   ALA A  94     -46.587  70.630 -27.826  1.00  2.39           O  
ATOM   1403  CB  ALA A  94     -48.512  71.423 -30.294  1.00  2.39           C  
ATOM   1404  H   ALA A  94     -49.100  72.603 -28.109  1.00  2.39           H  
ATOM   1405  HA  ALA A  94     -49.422  69.928 -29.085  1.00  2.39           H  
ATOM   1406 1HB  ALA A  94     -48.205  70.711 -31.062  1.00  2.39           H  
ATOM   1407 2HB  ALA A  94     -49.455  71.869 -30.592  1.00  2.39           H  
ATOM   1408 3HB  ALA A  94     -47.759  72.202 -30.203  1.00  2.39           H  
ATOM   1409  N   ARG A  95     -47.176  68.843 -29.083  1.00  2.19           N  
ATOM   1410  CA  ARG A  95     -45.997  68.013 -28.908  1.00  2.19           C  
ATOM   1411  C   ARG A  95     -45.916  67.392 -27.514  1.00  2.19           C  
ATOM   1412  O   ARG A  95     -44.942  66.705 -27.168  1.00  2.19           O  
ATOM   1413  CB  ARG A  95     -44.729  68.800 -29.217  1.00  2.19           C  
ATOM   1414  CG  ARG A  95     -44.728  69.467 -30.611  1.00  2.19           C  
ATOM   1415  CD  ARG A  95     -44.921  68.485 -31.713  1.00  2.19           C  
ATOM   1416  NE  ARG A  95     -44.989  69.140 -33.020  1.00  2.19           N  
ATOM   1417  CZ  ARG A  95     -43.942  69.394 -33.827  1.00  2.19           C  
ATOM   1418  NH1 ARG A  95     -42.720  69.044 -33.485  1.00  2.19           N  
ATOM   1419  NH2 ARG A  95     -44.176  70.001 -34.973  1.00  2.19           N  
ATOM   1420  H   ARG A  95     -47.906  68.407 -29.644  1.00  2.19           H  
ATOM   1421  HA  ARG A  95     -46.055  67.210 -29.636  1.00  2.19           H  
ATOM   1422 1HB  ARG A  95     -44.540  69.553 -28.464  1.00  2.19           H  
ATOM   1423 2HB  ARG A  95     -43.885  68.116 -29.199  1.00  2.19           H  
ATOM   1424 1HG  ARG A  95     -45.513  70.213 -30.679  1.00  2.19           H  
ATOM   1425 2HG  ARG A  95     -43.765  69.954 -30.767  1.00  2.19           H  
ATOM   1426 1HD  ARG A  95     -44.093  67.779 -31.727  1.00  2.19           H  
ATOM   1427 2HD  ARG A  95     -45.858  67.944 -31.555  1.00  2.19           H  
ATOM   1428  HE  ARG A  95     -45.911  69.460 -33.364  1.00  2.19           H  
ATOM   1429 1HH1 ARG A  95     -42.557  68.580 -32.605  1.00  2.19           H  
ATOM   1430 2HH1 ARG A  95     -41.947  69.242 -34.103  1.00  2.19           H  
ATOM   1431 1HH2 ARG A  95     -45.154  70.256 -35.194  1.00  2.19           H  
ATOM   1432 2HH2 ARG A  95     -43.424  70.212 -35.608  1.00  2.19           H  
ATOM   1433  N   VAL A  96     -46.990  67.494 -26.743  1.00  2.00           N  
ATOM   1434  CA  VAL A  96     -46.978  66.765 -25.504  1.00  2.00           C  
ATOM   1435  C   VAL A  96     -47.192  65.286 -25.706  1.00  2.00           C  
ATOM   1436  O   VAL A  96     -48.312  64.803 -25.868  1.00  2.00           O  
ATOM   1437  CB  VAL A  96     -48.036  67.275 -24.544  1.00  2.00           C  
ATOM   1438  CG1 VAL A  96     -48.026  66.410 -23.363  1.00  2.00           C  
ATOM   1439  CG2 VAL A  96     -47.705  68.703 -24.131  1.00  2.00           C  
ATOM   1440  H   VAL A  96     -47.778  68.101 -26.982  1.00  2.00           H  
ATOM   1441  HA  VAL A  96     -46.005  66.913 -25.033  1.00  2.00           H  
ATOM   1442  HB  VAL A  96     -49.018  67.235 -25.008  1.00  2.00           H  
ATOM   1443 1HG1 VAL A  96     -48.748  66.753 -22.698  1.00  2.00           H  
ATOM   1444 2HG1 VAL A  96     -48.262  65.395 -23.657  1.00  2.00           H  
ATOM   1445 3HG1 VAL A  96     -47.050  66.429 -22.894  1.00  2.00           H  
ATOM   1446 1HG2 VAL A  96     -48.452  69.061 -23.423  1.00  2.00           H  
ATOM   1447 2HG2 VAL A  96     -46.724  68.721 -23.664  1.00  2.00           H  
ATOM   1448 3HG2 VAL A  96     -47.682  69.344 -24.993  1.00  2.00           H  
ATOM   1449  N   SER A  97     -46.086  64.575 -25.590  1.00  1.82           N  
ATOM   1450  CA  SER A  97     -45.991  63.132 -25.742  1.00  1.82           C  
ATOM   1451  C   SER A  97     -46.793  62.352 -24.709  1.00  1.82           C  
ATOM   1452  O   SER A  97     -47.257  61.248 -24.995  1.00  1.82           O  
ATOM   1453  CB  SER A  97     -44.548  62.712 -25.645  1.00  1.82           C  
ATOM   1454  OG  SER A  97     -43.810  63.193 -26.736  1.00  1.82           O  
ATOM   1455  H   SER A  97     -45.239  65.129 -25.500  1.00  1.82           H  
ATOM   1456  HA  SER A  97     -46.369  62.874 -26.731  1.00  1.82           H  
ATOM   1457 1HB  SER A  97     -44.126  63.099 -24.717  1.00  1.82           H  
ATOM   1458 2HB  SER A  97     -44.485  61.626 -25.603  1.00  1.82           H  
ATOM   1459  HG  SER A  97     -43.956  64.155 -26.748  1.00  1.82           H  
ATOM   1460  N   ILE A  98     -46.847  62.857 -23.483  1.00  1.68           N  
ATOM   1461  CA  ILE A  98     -47.549  62.154 -22.414  1.00  1.68           C  
ATOM   1462  C   ILE A  98     -48.592  63.046 -21.752  1.00  1.68           C  
ATOM   1463  O   ILE A  98     -48.270  64.138 -21.290  1.00  1.68           O  
ATOM   1464  CB  ILE A  98     -46.556  61.616 -21.369  1.00  1.68           C  
ATOM   1465  CG1 ILE A  98     -45.548  60.608 -22.067  1.00  1.68           C  
ATOM   1466  CG2 ILE A  98     -47.313  60.930 -20.230  1.00  1.68           C  
ATOM   1467  CD1 ILE A  98     -44.362  60.148 -21.232  1.00  1.68           C  
ATOM   1468  H   ILE A  98     -46.431  63.759 -23.308  1.00  1.68           H  
ATOM   1469  HA  ILE A  98     -48.066  61.304 -22.844  1.00  1.68           H  
ATOM   1470  HB  ILE A  98     -45.987  62.443 -20.971  1.00  1.68           H  
ATOM   1471 1HG1 ILE A  98     -46.114  59.733 -22.370  1.00  1.68           H  
ATOM   1472 2HG1 ILE A  98     -45.140  61.072 -22.951  1.00  1.68           H  
ATOM   1473 1HG2 ILE A  98     -46.606  60.577 -19.501  1.00  1.68           H  
ATOM   1474 2HG2 ILE A  98     -47.990  61.628 -19.759  1.00  1.68           H  
ATOM   1475 3HG2 ILE A  98     -47.889  60.092 -20.626  1.00  1.68           H  
ATOM   1476 1HD1 ILE A  98     -43.759  59.459 -21.824  1.00  1.68           H  
ATOM   1477 2HD1 ILE A  98     -43.757  60.992 -20.950  1.00  1.68           H  
ATOM   1478 3HD1 ILE A  98     -44.709  59.648 -20.348  1.00  1.68           H  
ATOM   1479  N   LEU A  99     -49.828  62.562 -21.694  1.00  1.59           N  
ATOM   1480  CA  LEU A  99     -50.953  63.285 -21.087  1.00  1.59           C  
ATOM   1481  C   LEU A  99     -51.437  62.513 -19.854  1.00  1.59           C  
ATOM   1482  O   LEU A  99     -51.605  61.300 -19.949  1.00  1.59           O  
ATOM   1483  CB  LEU A  99     -52.064  63.369 -22.145  1.00  1.59           C  
ATOM   1484  CG  LEU A  99     -51.662  64.081 -23.479  1.00  1.59           C  
ATOM   1485  CD1 LEU A  99     -52.730  63.874 -24.506  1.00  1.59           C  
ATOM   1486  CD2 LEU A  99     -51.489  65.553 -23.224  1.00  1.59           C  
ATOM   1487  H   LEU A  99     -49.986  61.642 -22.118  1.00  1.59           H  
ATOM   1488  HA  LEU A  99     -50.634  64.277 -20.789  1.00  1.59           H  
ATOM   1489 1HB  LEU A  99     -52.351  62.370 -22.390  1.00  1.59           H  
ATOM   1490 2HB  LEU A  99     -52.928  63.887 -21.723  1.00  1.59           H  
ATOM   1491  HG  LEU A  99     -50.726  63.658 -23.862  1.00  1.59           H  
ATOM   1492 1HD1 LEU A  99     -52.451  64.368 -25.438  1.00  1.59           H  
ATOM   1493 2HD1 LEU A  99     -52.836  62.814 -24.682  1.00  1.59           H  
ATOM   1494 3HD1 LEU A  99     -53.672  64.281 -24.146  1.00  1.59           H  
ATOM   1495 1HD2 LEU A  99     -51.204  66.057 -24.149  1.00  1.59           H  
ATOM   1496 2HD2 LEU A  99     -52.426  65.974 -22.854  1.00  1.59           H  
ATOM   1497 3HD2 LEU A  99     -50.720  65.679 -22.486  1.00  1.59           H  
ATOM   1498  N   HIS A 100     -51.683  63.181 -18.712  1.00  1.54           N  
ATOM   1499  CA  HIS A 100     -52.133  62.447 -17.518  1.00  1.54           C  
ATOM   1500  C   HIS A 100     -53.562  62.739 -17.033  1.00  1.54           C  
ATOM   1501  O   HIS A 100     -53.888  63.870 -16.653  1.00  1.54           O  
ATOM   1502  CB  HIS A 100     -51.162  62.688 -16.351  1.00  1.54           C  
ATOM   1503  CG  HIS A 100     -51.551  61.972 -15.080  1.00  1.54           C  
ATOM   1504  ND1 HIS A 100     -51.192  62.428 -13.835  1.00  1.54           N  
ATOM   1505  CD2 HIS A 100     -52.263  60.847 -14.864  1.00  1.54           C  
ATOM   1506  CE1 HIS A 100     -51.689  61.625 -12.924  1.00  1.54           C  
ATOM   1507  NE2 HIS A 100     -52.338  60.676 -13.529  1.00  1.54           N  
ATOM   1508  H   HIS A 100     -51.517  64.185 -18.622  1.00  1.54           H  
ATOM   1509  HA  HIS A 100     -52.110  61.388 -17.738  1.00  1.54           H  
ATOM   1510 1HB  HIS A 100     -50.167  62.347 -16.632  1.00  1.54           H  
ATOM   1511 2HB  HIS A 100     -51.095  63.751 -16.140  1.00  1.54           H  
ATOM   1512  HD2 HIS A 100     -52.717  60.199 -15.603  1.00  1.54           H  
ATOM   1513  HE1 HIS A 100     -51.595  61.735 -11.846  1.00  1.54           H  
ATOM   1514  HE2 HIS A 100     -52.840  59.932 -13.074  1.00  1.54           H  
ATOM   1515  N   GLU A 101     -54.403  61.697 -17.046  1.00  1.53           N  
ATOM   1516  CA  GLU A 101     -55.789  61.772 -16.568  1.00  1.53           C  
ATOM   1517  C   GLU A 101     -55.852  61.348 -15.097  1.00  1.53           C  
ATOM   1518  O   GLU A 101     -55.701  60.159 -14.752  1.00  1.53           O  
ATOM   1519  CB  GLU A 101     -56.709  60.905 -17.417  1.00  1.53           C  
ATOM   1520  CG  GLU A 101     -56.825  61.365 -18.845  1.00  1.53           C  
ATOM   1521  CD  GLU A 101     -57.802  60.547 -19.663  1.00  1.53           C  
ATOM   1522  OE1 GLU A 101     -58.257  59.521 -19.207  1.00  1.53           O  
ATOM   1523  OE2 GLU A 101     -58.123  60.967 -20.743  1.00  1.53           O  
ATOM   1524  H   GLU A 101     -54.045  60.800 -17.379  1.00  1.53           H  
ATOM   1525  HA  GLU A 101     -56.133  62.803 -16.633  1.00  1.53           H  
ATOM   1526 1HB  GLU A 101     -56.346  59.881 -17.415  1.00  1.53           H  
ATOM   1527 2HB  GLU A 101     -57.710  60.905 -16.982  1.00  1.53           H  
ATOM   1528 1HG  GLU A 101     -57.113  62.414 -18.856  1.00  1.53           H  
ATOM   1529 2HG  GLU A 101     -55.839  61.300 -19.296  1.00  1.53           H  
ATOM   1530  N   VAL A 102     -56.076  62.310 -14.209  1.00  1.56           N  
ATOM   1531  CA  VAL A 102     -55.972  61.995 -12.796  1.00  1.56           C  
ATOM   1532  C   VAL A 102     -57.219  61.375 -12.237  1.00  1.56           C  
ATOM   1533  O   VAL A 102     -58.143  62.078 -11.816  1.00  1.56           O  
ATOM   1534  CB  VAL A 102     -55.732  63.242 -11.975  1.00  1.56           C  
ATOM   1535  CG1 VAL A 102     -55.605  62.869 -10.518  1.00  1.56           C  
ATOM   1536  CG2 VAL A 102     -54.537  63.964 -12.464  1.00  1.56           C  
ATOM   1537  H   VAL A 102     -56.275  63.269 -14.500  1.00  1.56           H  
ATOM   1538  HA  VAL A 102     -55.138  61.317 -12.659  1.00  1.56           H  
ATOM   1539  HB  VAL A 102     -56.575  63.857 -12.071  1.00  1.56           H  
ATOM   1540 1HG1 VAL A 102     -55.461  63.758  -9.920  1.00  1.56           H  
ATOM   1541 2HG1 VAL A 102     -56.513  62.349 -10.192  1.00  1.56           H  
ATOM   1542 3HG1 VAL A 102     -54.746  62.209 -10.398  1.00  1.56           H  
ATOM   1543 1HG2 VAL A 102     -54.419  64.851 -11.872  1.00  1.56           H  
ATOM   1544 2HG2 VAL A 102     -53.680  63.336 -12.356  1.00  1.56           H  
ATOM   1545 3HG2 VAL A 102     -54.658  64.233 -13.515  1.00  1.56           H  
ATOM   1546  N   ARG A 103     -57.191  60.058 -12.166  1.00  1.62           N  
ATOM   1547  CA  ARG A 103     -58.314  59.264 -11.693  1.00  1.62           C  
ATOM   1548  C   ARG A 103     -58.505  59.363 -10.184  1.00  1.62           C  
ATOM   1549  O   ARG A 103     -57.525  59.484  -9.451  1.00  1.62           O  
ATOM   1550  CB  ARG A 103     -58.165  57.809 -12.093  1.00  1.62           C  
ATOM   1551  CG  ARG A 103     -58.318  57.544 -13.575  1.00  1.62           C  
ATOM   1552  CD  ARG A 103     -58.204  56.091 -13.886  1.00  1.62           C  
ATOM   1553  NE  ARG A 103     -59.293  55.315 -13.304  1.00  1.62           N  
ATOM   1554  CZ  ARG A 103     -59.389  53.968 -13.354  1.00  1.62           C  
ATOM   1555  NH1 ARG A 103     -58.458  53.261 -13.958  1.00  1.62           N  
ATOM   1556  NH2 ARG A 103     -60.421  53.356 -12.797  1.00  1.62           N  
ATOM   1557  H   ARG A 103     -56.365  59.621 -12.570  1.00  1.62           H  
ATOM   1558  HA  ARG A 103     -59.183  59.638 -12.185  1.00  1.62           H  
ATOM   1559 1HB  ARG A 103     -57.186  57.452 -11.793  1.00  1.62           H  
ATOM   1560 2HB  ARG A 103     -58.900  57.205 -11.572  1.00  1.62           H  
ATOM   1561 1HG  ARG A 103     -59.296  57.893 -13.906  1.00  1.62           H  
ATOM   1562 2HG  ARG A 103     -57.537  58.079 -14.122  1.00  1.62           H  
ATOM   1563 1HD  ARG A 103     -58.241  55.952 -14.961  1.00  1.62           H  
ATOM   1564 2HD  ARG A 103     -57.261  55.706 -13.501  1.00  1.62           H  
ATOM   1565  HE  ARG A 103     -60.029  55.819 -12.831  1.00  1.62           H  
ATOM   1566 1HH1 ARG A 103     -57.667  53.724 -14.385  1.00  1.62           H  
ATOM   1567 2HH1 ARG A 103     -58.532  52.254 -13.992  1.00  1.62           H  
ATOM   1568 1HH2 ARG A 103     -61.137  53.895 -12.332  1.00  1.62           H  
ATOM   1569 2HH2 ARG A 103     -60.490  52.350 -12.834  1.00  1.62           H  
ATOM   1570  N   PRO A 104     -59.760  59.257  -9.704  1.00  1.72           N  
ATOM   1571  CA  PRO A 104     -61.046  59.089 -10.396  1.00  1.72           C  
ATOM   1572  C   PRO A 104     -61.432  60.324 -11.180  1.00  1.72           C  
ATOM   1573  O   PRO A 104     -61.046  61.429 -10.809  1.00  1.72           O  
ATOM   1574  CB  PRO A 104     -62.014  58.830  -9.239  1.00  1.72           C  
ATOM   1575  CG  PRO A 104     -61.374  59.518  -8.049  1.00  1.72           C  
ATOM   1576  CD  PRO A 104     -59.881  59.349  -8.253  1.00  1.72           C  
ATOM   1577  HA  PRO A 104     -61.000  58.211 -11.059  1.00  1.72           H  
ATOM   1578 1HB  PRO A 104     -63.006  59.247  -9.485  1.00  1.72           H  
ATOM   1579 2HB  PRO A 104     -62.149  57.751  -9.087  1.00  1.72           H  
ATOM   1580 1HG  PRO A 104     -61.679  60.575  -8.015  1.00  1.72           H  
ATOM   1581 2HG  PRO A 104     -61.724  59.059  -7.112  1.00  1.72           H  
ATOM   1582 1HD  PRO A 104     -59.332  60.228  -7.881  1.00  1.72           H  
ATOM   1583 2HD  PRO A 104     -59.521  58.418  -7.790  1.00  1.72           H  
ATOM   1584  N   VAL A 105     -62.209  60.168 -12.243  1.00  1.85           N  
ATOM   1585  CA  VAL A 105     -62.587  61.345 -13.021  1.00  1.85           C  
ATOM   1586  C   VAL A 105     -64.087  61.478 -13.165  1.00  1.85           C  
ATOM   1587  O   VAL A 105     -64.819  60.488 -13.073  1.00  1.85           O  
ATOM   1588  CB  VAL A 105     -61.998  61.265 -14.449  1.00  1.85           C  
ATOM   1589  CG1 VAL A 105     -60.465  61.198 -14.437  1.00  1.85           C  
ATOM   1590  CG2 VAL A 105     -62.570  60.048 -15.130  1.00  1.85           C  
ATOM   1591  H   VAL A 105     -62.529  59.250 -12.524  1.00  1.85           H  
ATOM   1592  HA  VAL A 105     -62.215  62.232 -12.521  1.00  1.85           H  
ATOM   1593  HB  VAL A 105     -62.281  62.164 -14.995  1.00  1.85           H  
ATOM   1594 1HG1 VAL A 105     -60.091  61.160 -15.461  1.00  1.85           H  
ATOM   1595 2HG1 VAL A 105     -60.047  62.063 -13.941  1.00  1.85           H  
ATOM   1596 3HG1 VAL A 105     -60.163  60.321 -13.931  1.00  1.85           H  
ATOM   1597 1HG2 VAL A 105     -62.192  59.976 -16.136  1.00  1.85           H  
ATOM   1598 2HG2 VAL A 105     -62.282  59.156 -14.576  1.00  1.85           H  
ATOM   1599 3HG2 VAL A 105     -63.658  60.129 -15.155  1.00  1.85           H  
ATOM   1600  N   THR A 106     -64.537  62.698 -13.435  1.00  2.02           N  
ATOM   1601  CA  THR A 106     -65.949  62.936 -13.694  1.00  2.02           C  
ATOM   1602  C   THR A 106     -66.160  63.510 -15.098  1.00  2.02           C  
ATOM   1603  O   THR A 106     -65.609  64.558 -15.424  1.00  2.02           O  
ATOM   1604  CB  THR A 106     -66.529  63.882 -12.637  1.00  2.02           C  
ATOM   1605  OG1 THR A 106     -66.384  63.293 -11.336  1.00  2.02           O  
ATOM   1606  CG2 THR A 106     -67.966  64.108 -12.913  1.00  2.02           C  
ATOM   1607  H   THR A 106     -63.876  63.477 -13.455  1.00  2.02           H  
ATOM   1608  HA  THR A 106     -66.481  61.989 -13.635  1.00  2.02           H  
ATOM   1609  HB  THR A 106     -65.998  64.834 -12.662  1.00  2.02           H  
ATOM   1610  HG1 THR A 106     -66.694  62.382 -11.363  1.00  2.02           H  
ATOM   1611 1HG2 THR A 106     -68.393  64.778 -12.171  1.00  2.02           H  
ATOM   1612 2HG2 THR A 106     -68.056  64.548 -13.891  1.00  2.02           H  
ATOM   1613 3HG2 THR A 106     -68.493  63.161 -12.890  1.00  2.02           H  
ATOM   1614  N   SER A 107     -66.959  62.817 -15.922  1.00  2.24           N  
ATOM   1615  CA  SER A 107     -67.179  63.229 -17.318  1.00  2.24           C  
ATOM   1616  C   SER A 107     -68.616  63.009 -17.826  1.00  2.24           C  
ATOM   1617  O   SER A 107     -68.792  62.460 -18.912  1.00  2.24           O  
ATOM   1618  CB  SER A 107     -66.215  62.490 -18.246  1.00  2.24           C  
ATOM   1619  OG  SER A 107     -66.369  61.086 -18.147  1.00  2.24           O  
ATOM   1620  H   SER A 107     -67.402  61.975 -15.581  1.00  2.24           H  
ATOM   1621  HA  SER A 107     -66.958  64.297 -17.393  1.00  2.24           H  
ATOM   1622 1HB  SER A 107     -66.393  62.811 -19.272  1.00  2.24           H  
ATOM   1623 2HB  SER A 107     -65.187  62.769 -17.996  1.00  2.24           H  
ATOM   1624  HG  SER A 107     -67.308  60.921 -18.284  1.00  2.24           H  
ATOM   1625  N   GLY A 108     -69.644  63.344 -17.035  1.00  2.50           N  
ATOM   1626  CA  GLY A 108     -71.032  63.069 -17.444  1.00  2.50           C  
ATOM   1627  C   GLY A 108     -71.782  64.312 -17.937  1.00  2.50           C  
ATOM   1628  O   GLY A 108     -73.020  64.403 -17.888  1.00  2.50           O  
ATOM   1629  H   GLY A 108     -69.504  63.847 -16.152  1.00  2.50           H  
ATOM   1630 1HA  GLY A 108     -70.993  62.344 -18.253  1.00  2.50           H  
ATOM   1631 2HA  GLY A 108     -71.580  62.581 -16.647  1.00  2.50           H  
ATOM   1632  N   CYS A 109     -71.042  65.293 -18.397  1.00  2.78           N  
ATOM   1633  CA  CYS A 109     -71.615  66.545 -18.856  1.00  2.78           C  
ATOM   1634  C   CYS A 109     -72.366  66.377 -20.181  1.00  2.78           C  
ATOM   1635  O   CYS A 109     -71.797  66.626 -21.232  1.00  2.78           O  
ATOM   1636  CB  CYS A 109     -70.510  67.584 -19.019  1.00  2.78           C  
ATOM   1637  SG  CYS A 109     -70.997  69.181 -19.734  1.00  2.78           S  
ATOM   1638  H   CYS A 109     -70.033  65.171 -18.424  1.00  2.78           H  
ATOM   1639  HA  CYS A 109     -72.324  66.894 -18.099  1.00  2.78           H  
ATOM   1640 1HB  CYS A 109     -70.083  67.784 -18.040  1.00  2.78           H  
ATOM   1641 2HB  CYS A 109     -69.712  67.171 -19.640  1.00  2.78           H  
ATOM   1642  N   PHE A 110     -73.678  66.117 -20.047  1.00  3.07           N  
ATOM   1643  CA  PHE A 110     -74.765  65.886 -21.046  1.00  3.07           C  
ATOM   1644  C   PHE A 110     -74.874  64.694 -22.014  1.00  3.07           C  
ATOM   1645  O   PHE A 110     -74.914  64.940 -23.207  1.00  3.07           O  
ATOM   1646  CB  PHE A 110     -74.817  66.984 -22.094  1.00  3.07           C  
ATOM   1647  CG  PHE A 110     -74.862  68.336 -21.697  1.00  3.07           C  
ATOM   1648  CD1 PHE A 110     -73.729  69.053 -21.751  1.00  3.07           C  
ATOM   1649  CD2 PHE A 110     -76.004  68.927 -21.317  1.00  3.07           C  
ATOM   1650  CE1 PHE A 110     -73.690  70.322 -21.412  1.00  3.07           C  
ATOM   1651  CE2 PHE A 110     -75.981  70.231 -20.973  1.00  3.07           C  
ATOM   1652  CZ  PHE A 110     -74.792  70.913 -21.013  1.00  3.07           C  
ATOM   1653  H   PHE A 110     -73.926  65.947 -19.082  1.00  3.07           H  
ATOM   1654  HA  PHE A 110     -75.693  65.897 -20.472  1.00  3.07           H  
ATOM   1655 1HB  PHE A 110     -73.990  66.873 -22.756  1.00  3.07           H  
ATOM   1656 2HB  PHE A 110     -75.705  66.805 -22.683  1.00  3.07           H  
ATOM   1657  HD1 PHE A 110     -72.835  68.560 -22.070  1.00  3.07           H  
ATOM   1658  HD2 PHE A 110     -76.930  68.357 -21.287  1.00  3.07           H  
ATOM   1659  HE1 PHE A 110     -72.753  70.870 -21.453  1.00  3.07           H  
ATOM   1660  HE2 PHE A 110     -76.899  70.723 -20.658  1.00  3.07           H  
ATOM   1661  HZ  PHE A 110     -74.726  71.927 -20.732  1.00  3.07           H  
ATOM   1662  N   PRO A 111     -74.931  63.432 -21.607  1.00  3.32           N  
ATOM   1663  CA  PRO A 111     -74.505  62.758 -20.421  1.00  3.32           C  
ATOM   1664  C   PRO A 111     -73.116  62.083 -20.449  1.00  3.32           C  
ATOM   1665  O   PRO A 111     -72.802  61.438 -19.452  1.00  3.32           O  
ATOM   1666  CB  PRO A 111     -75.574  61.680 -20.287  1.00  3.32           C  
ATOM   1667  CG  PRO A 111     -75.864  61.295 -21.707  1.00  3.32           C  
ATOM   1668  CD  PRO A 111     -75.801  62.592 -22.448  1.00  3.32           C  
ATOM   1669  HA  PRO A 111     -74.567  63.450 -19.576  1.00  3.32           H  
ATOM   1670 1HB  PRO A 111     -75.195  60.853 -19.675  1.00  3.32           H  
ATOM   1671 2HB  PRO A 111     -76.449  62.094 -19.761  1.00  3.32           H  
ATOM   1672 1HG  PRO A 111     -75.123  60.566 -22.070  1.00  3.32           H  
ATOM   1673 2HG  PRO A 111     -76.841  60.809 -21.780  1.00  3.32           H  
ATOM   1674 1HD  PRO A 111     -75.407  62.475 -23.465  1.00  3.32           H  
ATOM   1675 2HD  PRO A 111     -76.793  63.041 -22.444  1.00  3.32           H  
ATOM   1676  N   ILE A 112     -72.259  62.113 -21.514  1.00  3.49           N  
ATOM   1677  CA  ILE A 112     -72.221  62.706 -22.880  1.00  3.49           C  
ATOM   1678  C   ILE A 112     -71.396  61.815 -23.802  1.00  3.49           C  
ATOM   1679  O   ILE A 112     -70.532  61.092 -23.308  1.00  3.49           O  
ATOM   1680  CB  ILE A 112     -71.586  64.096 -22.858  1.00  3.49           C  
ATOM   1681  CG1 ILE A 112     -71.687  64.789 -24.227  1.00  3.49           C  
ATOM   1682  CG2 ILE A 112     -70.181  64.022 -22.358  1.00  3.49           C  
ATOM   1683  CD1 ILE A 112     -71.349  66.260 -24.239  1.00  3.49           C  
ATOM   1684  H   ILE A 112     -71.421  61.590 -21.328  1.00  3.49           H  
ATOM   1685  HA  ILE A 112     -73.197  62.756 -23.313  1.00  3.49           H  
ATOM   1686  HB  ILE A 112     -72.150  64.658 -22.228  1.00  3.49           H  
ATOM   1687 1HG1 ILE A 112     -71.018  64.332 -24.870  1.00  3.49           H  
ATOM   1688 2HG1 ILE A 112     -72.694  64.659 -24.602  1.00  3.49           H  
ATOM   1689 1HG2 ILE A 112     -69.760  65.027 -22.310  1.00  3.49           H  
ATOM   1690 2HG2 ILE A 112     -70.172  63.573 -21.366  1.00  3.49           H  
ATOM   1691 3HG2 ILE A 112     -69.602  63.412 -23.032  1.00  3.49           H  
ATOM   1692 1HD1 ILE A 112     -71.433  66.645 -25.246  1.00  3.49           H  
ATOM   1693 2HD1 ILE A 112     -72.007  66.801 -23.611  1.00  3.49           H  
ATOM   1694 3HD1 ILE A 112     -70.340  66.392 -23.883  1.00  3.49           H  
ATOM   1695  N   MET A 113     -71.654  61.830 -25.131  1.00  3.58           N  
ATOM   1696  CA  MET A 113     -70.784  61.039 -26.024  1.00  3.58           C  
ATOM   1697  C   MET A 113     -70.731  59.554 -25.732  1.00  3.58           C  
ATOM   1698  O   MET A 113     -69.718  59.048 -25.279  1.00  3.58           O  
ATOM   1699  CB  MET A 113     -69.359  61.609 -26.022  1.00  3.58           C  
ATOM   1700  CG  MET A 113     -69.224  62.889 -26.785  1.00  3.58           C  
ATOM   1701  SD  MET A 113     -67.605  63.656 -26.667  1.00  3.58           S  
ATOM   1702  CE  MET A 113     -67.693  64.462 -25.121  1.00  3.58           C  
ATOM   1703  H   MET A 113     -72.402  62.418 -25.518  1.00  3.58           H  
ATOM   1704  HA  MET A 113     -71.177  61.138 -27.035  1.00  3.58           H  
ATOM   1705 1HB  MET A 113     -69.007  61.787 -25.015  1.00  3.58           H  
ATOM   1706 2HB  MET A 113     -68.683  60.874 -26.458  1.00  3.58           H  
ATOM   1707 1HG  MET A 113     -69.393  62.646 -27.839  1.00  3.58           H  
ATOM   1708 2HG  MET A 113     -69.968  63.596 -26.512  1.00  3.58           H  
ATOM   1709 1HE  MET A 113     -66.763  64.997 -24.935  1.00  3.58           H  
ATOM   1710 2HE  MET A 113     -68.523  65.167 -25.127  1.00  3.58           H  
ATOM   1711 3HE  MET A 113     -67.842  63.726 -24.347  1.00  3.58           H  
ATOM   1712  N   HIS A 114     -71.822  58.844 -26.020  1.00  3.58           N  
ATOM   1713  CA  HIS A 114     -71.910  57.416 -25.716  1.00  3.58           C  
ATOM   1714  C   HIS A 114     -70.623  56.653 -26.060  1.00  3.58           C  
ATOM   1715  O   HIS A 114     -70.065  55.970 -25.196  1.00  3.58           O  
ATOM   1716  CB  HIS A 114     -73.074  56.793 -26.499  1.00  3.58           C  
ATOM   1717  CG  HIS A 114     -73.268  55.326 -26.268  1.00  3.58           C  
ATOM   1718  ND1 HIS A 114     -73.837  54.819 -25.115  1.00  3.58           N  
ATOM   1719  CD2 HIS A 114     -72.972  54.258 -27.043  1.00  3.58           C  
ATOM   1720  CE1 HIS A 114     -73.879  53.500 -25.194  1.00  3.58           C  
ATOM   1721  NE2 HIS A 114     -73.362  53.135 -26.354  1.00  3.58           N  
ATOM   1722  H   HIS A 114     -72.619  59.314 -26.421  1.00  3.58           H  
ATOM   1723  HA  HIS A 114     -72.098  57.282 -24.651  1.00  3.58           H  
ATOM   1724 1HB  HIS A 114     -74.004  57.300 -26.240  1.00  3.58           H  
ATOM   1725 2HB  HIS A 114     -72.913  56.939 -27.565  1.00  3.58           H  
ATOM   1726  HD2 HIS A 114     -72.508  54.288 -28.031  1.00  3.58           H  
ATOM   1727  HE1 HIS A 114     -74.275  52.830 -24.433  1.00  3.58           H  
ATOM   1728  HE2 HIS A 114     -73.264  52.185 -26.686  1.00  3.58           H  
ATOM   1729  N   ASP A 115     -70.094  56.774 -27.291  1.00  3.48           N  
ATOM   1730  CA  ASP A 115     -68.868  56.022 -27.571  1.00  3.48           C  
ATOM   1731  C   ASP A 115     -67.651  56.812 -27.112  1.00  3.48           C  
ATOM   1732  O   ASP A 115     -66.864  57.344 -27.908  1.00  3.48           O  
ATOM   1733  CB  ASP A 115     -68.741  55.667 -29.052  1.00  3.48           C  
ATOM   1734  CG  ASP A 115     -67.534  54.694 -29.360  1.00  3.48           C  
ATOM   1735  OD1 ASP A 115     -66.687  54.472 -28.486  1.00  3.48           O  
ATOM   1736  OD2 ASP A 115     -67.483  54.200 -30.463  1.00  3.48           O  
ATOM   1737  H   ASP A 115     -70.530  57.352 -27.992  1.00  3.48           H  
ATOM   1738  HA  ASP A 115     -68.901  55.089 -27.007  1.00  3.48           H  
ATOM   1739 1HB  ASP A 115     -69.665  55.203 -29.396  1.00  3.48           H  
ATOM   1740 2HB  ASP A 115     -68.599  56.582 -29.629  1.00  3.48           H  
ATOM   1741  N   ARG A 116     -67.499  56.823 -25.797  1.00  3.32           N  
ATOM   1742  CA  ARG A 116     -66.474  57.582 -25.125  1.00  3.32           C  
ATOM   1743  C   ARG A 116     -65.098  57.107 -25.461  1.00  3.32           C  
ATOM   1744  O   ARG A 116     -64.209  57.934 -25.610  1.00  3.32           O  
ATOM   1745  CB  ARG A 116     -66.679  57.541 -23.625  1.00  3.32           C  
ATOM   1746  CG  ARG A 116     -67.875  58.342 -23.151  1.00  3.32           C  
ATOM   1747  CD  ARG A 116     -67.897  58.517 -21.720  1.00  3.32           C  
ATOM   1748  NE  ARG A 116     -68.134  57.254 -21.030  1.00  3.32           N  
ATOM   1749  CZ  ARG A 116     -69.357  56.789 -20.733  1.00  3.32           C  
ATOM   1750  NH1 ARG A 116     -70.414  57.502 -21.060  1.00  3.32           N  
ATOM   1751  NH2 ARG A 116     -69.492  55.632 -20.114  1.00  3.32           N  
ATOM   1752  H   ARG A 116     -68.214  56.334 -25.258  1.00  3.32           H  
ATOM   1753  HA  ARG A 116     -66.564  58.620 -25.446  1.00  3.32           H  
ATOM   1754 1HB  ARG A 116     -66.818  56.510 -23.301  1.00  3.32           H  
ATOM   1755 2HB  ARG A 116     -65.797  57.926 -23.126  1.00  3.32           H  
ATOM   1756 1HG  ARG A 116     -67.881  59.328 -23.624  1.00  3.32           H  
ATOM   1757 2HG  ARG A 116     -68.779  57.797 -23.419  1.00  3.32           H  
ATOM   1758 1HD  ARG A 116     -66.949  58.920 -21.396  1.00  3.32           H  
ATOM   1759 2HD  ARG A 116     -68.700  59.214 -21.463  1.00  3.32           H  
ATOM   1760  HE  ARG A 116     -67.334  56.665 -20.789  1.00  3.32           H  
ATOM   1761 1HH1 ARG A 116     -70.289  58.385 -21.539  1.00  3.32           H  
ATOM   1762 2HH1 ARG A 116     -71.340  57.173 -20.844  1.00  3.32           H  
ATOM   1763 1HH2 ARG A 116     -68.648  55.083 -19.871  1.00  3.32           H  
ATOM   1764 2HH2 ARG A 116     -70.404  55.277 -19.887  1.00  3.32           H  
ATOM   1765  N   THR A 117     -64.897  55.797 -25.592  1.00  3.13           N  
ATOM   1766  CA  THR A 117     -63.559  55.322 -25.886  1.00  3.13           C  
ATOM   1767  C   THR A 117     -63.086  55.724 -27.274  1.00  3.13           C  
ATOM   1768  O   THR A 117     -61.987  56.259 -27.404  1.00  3.13           O  
ATOM   1769  CB  THR A 117     -63.393  53.817 -25.681  1.00  3.13           C  
ATOM   1770  OG1 THR A 117     -63.615  53.500 -24.289  1.00  3.13           O  
ATOM   1771  CG2 THR A 117     -61.989  53.399 -26.070  1.00  3.13           C  
ATOM   1772  H   THR A 117     -65.663  55.148 -25.484  1.00  3.13           H  
ATOM   1773  HA  THR A 117     -62.895  55.785 -25.169  1.00  3.13           H  
ATOM   1774  HB  THR A 117     -64.114  53.297 -26.303  1.00  3.13           H  
ATOM   1775  HG1 THR A 117     -62.874  52.940 -23.936  1.00  3.13           H  
ATOM   1776 1HG2 THR A 117     -61.879  52.326 -25.931  1.00  3.13           H  
ATOM   1777 2HG2 THR A 117     -61.810  53.649 -27.111  1.00  3.13           H  
ATOM   1778 3HG2 THR A 117     -61.275  53.917 -25.440  1.00  3.13           H  
ATOM   1779  N   LYS A 118     -63.913  55.552 -28.315  1.00  2.94           N  
ATOM   1780  CA  LYS A 118     -63.438  55.939 -29.640  1.00  2.94           C  
ATOM   1781  C   LYS A 118     -62.972  57.383 -29.629  1.00  2.94           C  
ATOM   1782  O   LYS A 118     -61.943  57.720 -30.214  1.00  2.94           O  
ATOM   1783  CB  LYS A 118     -64.528  55.763 -30.682  1.00  2.94           C  
ATOM   1784  CG  LYS A 118     -64.144  56.091 -32.107  1.00  2.94           C  
ATOM   1785  CD  LYS A 118     -65.315  55.807 -33.028  1.00  2.94           C  
ATOM   1786  CE  LYS A 118     -65.003  56.158 -34.454  1.00  2.94           C  
ATOM   1787  NZ  LYS A 118     -66.155  55.887 -35.333  1.00  2.94           N  
ATOM   1788  H   LYS A 118     -64.853  55.139 -28.217  1.00  2.94           H  
ATOM   1789  HA  LYS A 118     -62.588  55.311 -29.904  1.00  2.94           H  
ATOM   1790 1HB  LYS A 118     -64.880  54.732 -30.664  1.00  2.94           H  
ATOM   1791 2HB  LYS A 118     -65.381  56.395 -30.415  1.00  2.94           H  
ATOM   1792 1HG  LYS A 118     -63.874  57.145 -32.188  1.00  2.94           H  
ATOM   1793 2HG  LYS A 118     -63.296  55.484 -32.412  1.00  2.94           H  
ATOM   1794 1HD  LYS A 118     -65.573  54.744 -32.964  1.00  2.94           H  
ATOM   1795 2HD  LYS A 118     -66.182  56.380 -32.694  1.00  2.94           H  
ATOM   1796 1HE  LYS A 118     -64.744  57.214 -34.513  1.00  2.94           H  
ATOM   1797 2HE  LYS A 118     -64.148  55.565 -34.791  1.00  2.94           H  
ATOM   1798 1HZ  LYS A 118     -65.922  56.131 -36.285  1.00  2.94           H  
ATOM   1799 2HZ  LYS A 118     -66.390  54.904 -35.282  1.00  2.94           H  
ATOM   1800 3HZ  LYS A 118     -66.943  56.438 -35.025  1.00  2.94           H  
ATOM   1801  N   ILE A 119     -63.728  58.242 -28.951  1.00  2.77           N  
ATOM   1802  CA  ILE A 119     -63.354  59.638 -28.877  1.00  2.77           C  
ATOM   1803  C   ILE A 119     -62.142  59.874 -27.944  1.00  2.77           C  
ATOM   1804  O   ILE A 119     -61.222  60.614 -28.298  1.00  2.77           O  
ATOM   1805  CB  ILE A 119     -64.539  60.479 -28.459  1.00  2.77           C  
ATOM   1806  CG1 ILE A 119     -65.611  60.428 -29.551  1.00  2.77           C  
ATOM   1807  CG2 ILE A 119     -64.070  61.826 -28.291  1.00  2.77           C  
ATOM   1808  CD1 ILE A 119     -66.914  61.009 -29.137  1.00  2.77           C  
ATOM   1809  H   ILE A 119     -64.588  57.918 -28.499  1.00  2.77           H  
ATOM   1810  HA  ILE A 119     -63.070  59.961 -29.875  1.00  2.77           H  
ATOM   1811  HB  ILE A 119     -64.963  60.099 -27.530  1.00  2.77           H  
ATOM   1812 1HG1 ILE A 119     -65.255  60.969 -30.426  1.00  2.77           H  
ATOM   1813 2HG1 ILE A 119     -65.779  59.383 -29.828  1.00  2.77           H  
ATOM   1814 1HG2 ILE A 119     -64.895  62.455 -27.982  1.00  2.77           H  
ATOM   1815 2HG2 ILE A 119     -63.312  61.790 -27.545  1.00  2.77           H  
ATOM   1816 3HG2 ILE A 119     -63.647  62.199 -29.219  1.00  2.77           H  
ATOM   1817 1HD1 ILE A 119     -67.625  60.935 -29.961  1.00  2.77           H  
ATOM   1818 2HD1 ILE A 119     -67.291  60.461 -28.277  1.00  2.77           H  
ATOM   1819 3HD1 ILE A 119     -66.774  62.045 -28.884  1.00  2.77           H  
ATOM   1820  N   ARG A 120     -62.111  59.225 -26.773  1.00  2.63           N  
ATOM   1821  CA  ARG A 120     -61.011  59.334 -25.801  1.00  2.63           C  
ATOM   1822  C   ARG A 120     -59.682  58.821 -26.359  1.00  2.63           C  
ATOM   1823  O   ARG A 120     -58.622  59.170 -25.845  1.00  2.63           O  
ATOM   1824  CB  ARG A 120     -61.308  58.601 -24.491  1.00  2.63           C  
ATOM   1825  CG  ARG A 120     -62.338  59.258 -23.510  1.00  2.63           C  
ATOM   1826  CD  ARG A 120     -62.654  58.328 -22.368  1.00  2.63           C  
ATOM   1827  NE  ARG A 120     -63.541  58.908 -21.321  1.00  2.63           N  
ATOM   1828  CZ  ARG A 120     -64.166  58.146 -20.378  1.00  2.63           C  
ATOM   1829  NH1 ARG A 120     -64.014  56.840 -20.424  1.00  2.63           N  
ATOM   1830  NH2 ARG A 120     -64.936  58.658 -19.404  1.00  2.63           N  
ATOM   1831  H   ARG A 120     -62.886  58.623 -26.531  1.00  2.63           H  
ATOM   1832  HA  ARG A 120     -60.889  60.387 -25.559  1.00  2.63           H  
ATOM   1833 1HB  ARG A 120     -61.656  57.609 -24.717  1.00  2.63           H  
ATOM   1834 2HB  ARG A 120     -60.378  58.491 -23.935  1.00  2.63           H  
ATOM   1835 1HG  ARG A 120     -61.902  60.162 -23.088  1.00  2.63           H  
ATOM   1836 2HG  ARG A 120     -63.251  59.508 -24.029  1.00  2.63           H  
ATOM   1837 1HD  ARG A 120     -63.151  57.442 -22.774  1.00  2.63           H  
ATOM   1838 2HD  ARG A 120     -61.724  58.026 -21.888  1.00  2.63           H  
ATOM   1839  HE  ARG A 120     -63.658  59.913 -21.284  1.00  2.63           H  
ATOM   1840 1HH1 ARG A 120     -63.455  56.415 -21.152  1.00  2.63           H  
ATOM   1841 2HH1 ARG A 120     -64.477  56.249 -19.745  1.00  2.63           H  
ATOM   1842 1HH2 ARG A 120     -65.125  59.662 -19.283  1.00  2.63           H  
ATOM   1843 2HH2 ARG A 120     -65.364  58.023 -18.743  1.00  2.63           H  
ATOM   1844  N   GLN A 121     -59.722  58.006 -27.415  1.00  2.53           N  
ATOM   1845  CA  GLN A 121     -58.494  57.539 -28.049  1.00  2.53           C  
ATOM   1846  C   GLN A 121     -57.918  58.579 -28.997  1.00  2.53           C  
ATOM   1847  O   GLN A 121     -56.790  58.432 -29.459  1.00  2.53           O  
ATOM   1848  CB  GLN A 121     -58.708  56.236 -28.826  1.00  2.53           C  
ATOM   1849  CG  GLN A 121     -59.029  55.052 -27.971  1.00  2.53           C  
ATOM   1850  CD  GLN A 121     -57.938  54.769 -27.010  1.00  2.53           C  
ATOM   1851  OE1 GLN A 121     -56.771  54.582 -27.391  1.00  2.53           O  
ATOM   1852  NE2 GLN A 121     -58.312  54.733 -25.738  1.00  2.53           N  
ATOM   1853  H   GLN A 121     -60.623  57.680 -27.759  1.00  2.53           H  
ATOM   1854  HA  GLN A 121     -57.757  57.352 -27.269  1.00  2.53           H  
ATOM   1855 1HB  GLN A 121     -59.547  56.374 -29.516  1.00  2.53           H  
ATOM   1856 2HB  GLN A 121     -57.824  56.013 -29.424  1.00  2.53           H  
ATOM   1857 1HG  GLN A 121     -59.894  55.261 -27.396  1.00  2.53           H  
ATOM   1858 2HG  GLN A 121     -59.195  54.179 -28.598  1.00  2.53           H  
ATOM   1859 1HE2 GLN A 121     -57.661  54.510 -24.988  1.00  2.53           H  
ATOM   1860 2HE2 GLN A 121     -59.262  54.895 -25.497  1.00  2.53           H  
ATOM   1861  N   LEU A 122     -58.643  59.666 -29.260  1.00  2.44           N  
ATOM   1862  CA  LEU A 122     -58.121  60.705 -30.132  1.00  2.44           C  
ATOM   1863  C   LEU A 122     -56.691  61.178 -29.796  1.00  2.44           C  
ATOM   1864  O   LEU A 122     -55.861  61.207 -30.689  1.00  2.44           O  
ATOM   1865  CB  LEU A 122     -59.059  61.911 -30.153  1.00  2.44           C  
ATOM   1866  CG  LEU A 122     -58.526  63.078 -30.927  1.00  2.44           C  
ATOM   1867  CD1 LEU A 122     -58.358  62.690 -32.392  1.00  2.44           C  
ATOM   1868  CD2 LEU A 122     -59.449  64.257 -30.758  1.00  2.44           C  
ATOM   1869  H   LEU A 122     -59.572  59.785 -28.855  1.00  2.44           H  
ATOM   1870  HA  LEU A 122     -58.098  60.297 -31.141  1.00  2.44           H  
ATOM   1871 1HB  LEU A 122     -59.998  61.605 -30.612  1.00  2.44           H  
ATOM   1872 2HB  LEU A 122     -59.281  62.235 -29.143  1.00  2.44           H  
ATOM   1873  HG  LEU A 122     -57.551  63.333 -30.535  1.00  2.44           H  
ATOM   1874 1HD1 LEU A 122     -57.954  63.530 -32.943  1.00  2.44           H  
ATOM   1875 2HD1 LEU A 122     -57.675  61.843 -32.467  1.00  2.44           H  
ATOM   1876 3HD1 LEU A 122     -59.327  62.415 -32.808  1.00  2.44           H  
ATOM   1877 1HD2 LEU A 122     -59.027  65.086 -31.293  1.00  2.44           H  
ATOM   1878 2HD2 LEU A 122     -60.438  64.016 -31.153  1.00  2.44           H  
ATOM   1879 3HD2 LEU A 122     -59.528  64.509 -29.701  1.00  2.44           H  
ATOM   1880  N   PRO A 123     -56.306  61.518 -28.544  1.00  2.37           N  
ATOM   1881  CA  PRO A 123     -54.950  61.922 -28.217  1.00  2.37           C  
ATOM   1882  C   PRO A 123     -53.911  60.836 -28.496  1.00  2.37           C  
ATOM   1883  O   PRO A 123     -52.760  61.160 -28.820  1.00  2.37           O  
ATOM   1884  CB  PRO A 123     -55.044  62.187 -26.713  1.00  2.37           C  
ATOM   1885  CG  PRO A 123     -56.278  61.470 -26.280  1.00  2.37           C  
ATOM   1886  CD  PRO A 123     -57.223  61.658 -27.413  1.00  2.37           C  
ATOM   1887  HA  PRO A 123     -54.710  62.844 -28.749  1.00  2.37           H  
ATOM   1888 1HB  PRO A 123     -54.147  61.807 -26.225  1.00  2.37           H  
ATOM   1889 2HB  PRO A 123     -55.091  63.275 -26.510  1.00  2.37           H  
ATOM   1890 1HG  PRO A 123     -56.063  60.404 -26.112  1.00  2.37           H  
ATOM   1891 2HG  PRO A 123     -56.653  61.868 -25.334  1.00  2.37           H  
ATOM   1892 1HD  PRO A 123     -57.981  60.939 -27.337  1.00  2.37           H  
ATOM   1893 2HD  PRO A 123     -57.625  62.687 -27.375  1.00  2.37           H  
ATOM   1894  N   ASN A 124     -54.310  59.569 -28.556  1.00  2.31           N  
ATOM   1895  CA  ASN A 124     -53.338  58.529 -28.809  1.00  2.31           C  
ATOM   1896  C   ASN A 124     -52.971  58.519 -30.298  1.00  2.31           C  
ATOM   1897  O   ASN A 124     -52.073  57.781 -30.725  1.00  2.31           O  
ATOM   1898  CB  ASN A 124     -53.833  57.172 -28.314  1.00  2.31           C  
ATOM   1899  CG  ASN A 124     -53.822  57.021 -26.758  1.00  2.31           C  
ATOM   1900  OD1 ASN A 124     -53.046  57.672 -26.043  1.00  2.31           O  
ATOM   1901  ND2 ASN A 124     -54.674  56.173 -26.242  1.00  2.31           N  
ATOM   1902  H   ASN A 124     -55.278  59.291 -28.414  1.00  2.31           H  
ATOM   1903  HA  ASN A 124     -52.445  58.771 -28.255  1.00  2.31           H  
ATOM   1904 1HB  ASN A 124     -54.847  56.999 -28.672  1.00  2.31           H  
ATOM   1905 2HB  ASN A 124     -53.205  56.387 -28.736  1.00  2.31           H  
ATOM   1906 1HD2 ASN A 124     -54.714  56.048 -25.255  1.00  2.31           H  
ATOM   1907 2HD2 ASN A 124     -55.303  55.635 -26.827  1.00  2.31           H  
ATOM   1908  N   LEU A 125     -53.691  59.335 -31.084  1.00  2.25           N  
ATOM   1909  CA  LEU A 125     -53.486  59.518 -32.500  1.00  2.25           C  
ATOM   1910  C   LEU A 125     -52.835  60.883 -32.808  1.00  2.25           C  
ATOM   1911  O   LEU A 125     -52.571  61.177 -33.974  1.00  2.25           O  
ATOM   1912  CB  LEU A 125     -54.840  59.431 -33.198  1.00  2.25           C  
ATOM   1913  CG  LEU A 125     -55.589  58.135 -32.954  1.00  2.25           C  
ATOM   1914  CD1 LEU A 125     -56.948  58.216 -33.610  1.00  2.25           C  
ATOM   1915  CD2 LEU A 125     -54.762  56.975 -33.488  1.00  2.25           C  
ATOM   1916  H   LEU A 125     -54.435  59.895 -30.671  1.00  2.25           H  
ATOM   1917  HA  LEU A 125     -52.840  58.727 -32.865  1.00  2.25           H  
ATOM   1918 1HB  LEU A 125     -55.461  60.254 -32.871  1.00  2.25           H  
ATOM   1919 2HB  LEU A 125     -54.683  59.528 -34.271  1.00  2.25           H  
ATOM   1920  HG  LEU A 125     -55.748  58.001 -31.880  1.00  2.25           H  
ATOM   1921 1HD1 LEU A 125     -57.496  57.293 -33.423  1.00  2.25           H  
ATOM   1922 2HD1 LEU A 125     -57.499  59.056 -33.190  1.00  2.25           H  
ATOM   1923 3HD1 LEU A 125     -56.826  58.358 -34.680  1.00  2.25           H  
ATOM   1924 1HD2 LEU A 125     -55.288  56.037 -33.309  1.00  2.25           H  
ATOM   1925 2HD2 LEU A 125     -54.602  57.103 -34.559  1.00  2.25           H  
ATOM   1926 3HD2 LEU A 125     -53.805  56.959 -32.978  1.00  2.25           H  
ATOM   1927  N   LEU A 126     -52.675  61.740 -31.768  1.00  2.20           N  
ATOM   1928  CA  LEU A 126     -52.151  63.115 -31.909  1.00  2.20           C  
ATOM   1929  C   LEU A 126     -50.924  63.365 -30.990  1.00  2.20           C  
ATOM   1930  O   LEU A 126     -50.999  63.037 -29.804  1.00  2.20           O  
ATOM   1931  CB  LEU A 126     -53.238  64.097 -31.468  1.00  2.20           C  
ATOM   1932  CG  LEU A 126     -54.629  64.042 -32.156  1.00  2.20           C  
ATOM   1933  CD1 LEU A 126     -55.494  65.058 -31.449  1.00  2.20           C  
ATOM   1934  CD2 LEU A 126     -54.550  64.276 -33.670  1.00  2.20           C  
ATOM   1935  H   LEU A 126     -52.891  61.422 -30.828  1.00  2.20           H  
ATOM   1936  HA  LEU A 126     -51.881  63.289 -32.946  1.00  2.20           H  
ATOM   1937 1HB  LEU A 126     -53.407  63.927 -30.409  1.00  2.20           H  
ATOM   1938 2HB  LEU A 126     -52.859  65.085 -31.563  1.00  2.20           H  
ATOM   1939  HG  LEU A 126     -55.067  63.070 -31.998  1.00  2.20           H  
ATOM   1940 1HD1 LEU A 126     -56.488  65.047 -31.860  1.00  2.20           H  
ATOM   1941 2HD1 LEU A 126     -55.535  64.817 -30.386  1.00  2.20           H  
ATOM   1942 3HD1 LEU A 126     -55.063  66.046 -31.577  1.00  2.20           H  
ATOM   1943 1HD2 LEU A 126     -55.555  64.224 -34.093  1.00  2.20           H  
ATOM   1944 2HD2 LEU A 126     -54.132  65.228 -33.885  1.00  2.20           H  
ATOM   1945 3HD2 LEU A 126     -53.926  63.507 -34.124  1.00  2.20           H  
ATOM   1946  N   ARG A 127     -49.823  64.010 -31.428  1.00  2.16           N  
ATOM   1947  CA  ARG A 127     -48.749  64.203 -30.439  1.00  2.16           C  
ATOM   1948  C   ARG A 127     -49.005  65.468 -29.653  1.00  2.16           C  
ATOM   1949  O   ARG A 127     -48.472  66.545 -29.957  1.00  2.16           O  
ATOM   1950  CB  ARG A 127     -47.343  64.219 -31.010  1.00  2.16           C  
ATOM   1951  CG  ARG A 127     -46.265  64.106 -29.955  1.00  2.16           C  
ATOM   1952  CD  ARG A 127     -44.950  63.813 -30.567  1.00  2.16           C  
ATOM   1953  NE  ARG A 127     -44.899  62.441 -31.104  1.00  2.16           N  
ATOM   1954  CZ  ARG A 127     -43.920  61.968 -31.912  1.00  2.16           C  
ATOM   1955  NH1 ARG A 127     -42.933  62.762 -32.285  1.00  2.16           N  
ATOM   1956  NH2 ARG A 127     -43.941  60.710 -32.334  1.00  2.16           N  
ATOM   1957  H   ARG A 127     -49.676  64.307 -32.389  1.00  2.16           H  
ATOM   1958  HA  ARG A 127     -48.765  63.375 -29.757  1.00  2.16           H  
ATOM   1959 1HB  ARG A 127     -47.198  63.443 -31.723  1.00  2.16           H  
ATOM   1960 2HB  ARG A 127     -47.166  65.167 -31.495  1.00  2.16           H  
ATOM   1961 1HG  ARG A 127     -46.199  65.001 -29.366  1.00  2.16           H  
ATOM   1962 2HG  ARG A 127     -46.519  63.276 -29.297  1.00  2.16           H  
ATOM   1963 1HD  ARG A 127     -44.757  64.509 -31.380  1.00  2.16           H  
ATOM   1964 2HD  ARG A 127     -44.169  63.908 -29.807  1.00  2.16           H  
ATOM   1965  HE  ARG A 127     -45.665  61.798 -30.830  1.00  2.16           H  
ATOM   1966 1HH1 ARG A 127     -42.909  63.722 -31.969  1.00  2.16           H  
ATOM   1967 2HH1 ARG A 127     -42.201  62.414 -32.888  1.00  2.16           H  
ATOM   1968 1HH2 ARG A 127     -44.674  60.079 -32.046  1.00  2.16           H  
ATOM   1969 2HH2 ARG A 127     -43.204  60.373 -32.934  1.00  2.16           H  
ATOM   1970  N   GLY A 128     -49.865  65.320 -28.672  1.00  2.17           N  
ATOM   1971  CA  GLY A 128     -50.338  66.409 -27.849  1.00  2.17           C  
ATOM   1972  C   GLY A 128     -51.266  67.219 -28.700  1.00  2.17           C  
ATOM   1973  O   GLY A 128     -51.793  66.711 -29.689  1.00  2.17           O  
ATOM   1974  H   GLY A 128     -50.246  64.384 -28.542  1.00  2.17           H  
ATOM   1975 1HA  GLY A 128     -50.855  66.019 -26.967  1.00  2.17           H  
ATOM   1976 2HA  GLY A 128     -49.509  67.017 -27.514  1.00  2.17           H  
ATOM   1977  N   TYR A 129     -51.511  68.444 -28.296  1.00  2.23           N  
ATOM   1978  CA  TYR A 129     -52.394  69.311 -29.046  1.00  2.23           C  
ATOM   1979  C   TYR A 129     -52.330  70.730 -28.550  1.00  2.23           C  
ATOM   1980  O   TYR A 129     -52.171  70.954 -27.360  1.00  2.23           O  
ATOM   1981  CB  TYR A 129     -53.828  68.819 -28.991  1.00  2.23           C  
ATOM   1982  CG  TYR A 129     -54.271  68.490 -27.612  1.00  2.23           C  
ATOM   1983  CD1 TYR A 129     -54.680  69.490 -26.774  1.00  2.23           C  
ATOM   1984  CD2 TYR A 129     -54.345  67.166 -27.205  1.00  2.23           C  
ATOM   1985  CE1 TYR A 129     -55.153  69.196 -25.528  1.00  2.23           C  
ATOM   1986  CE2 TYR A 129     -54.816  66.871 -25.957  1.00  2.23           C  
ATOM   1987  CZ  TYR A 129     -55.225  67.885 -25.123  1.00  2.23           C  
ATOM   1988  OH  TYR A 129     -55.711  67.597 -23.896  1.00  2.23           O  
ATOM   1989  H   TYR A 129     -51.018  68.816 -27.483  1.00  2.23           H  
ATOM   1990  HA  TYR A 129     -52.055  69.309 -30.075  1.00  2.23           H  
ATOM   1991 1HB  TYR A 129     -54.485  69.594 -29.382  1.00  2.23           H  
ATOM   1992 2HB  TYR A 129     -53.961  67.938 -29.623  1.00  2.23           H  
ATOM   1993  HD1 TYR A 129     -54.613  70.515 -27.104  1.00  2.23           H  
ATOM   1994  HD2 TYR A 129     -54.038  66.361 -27.882  1.00  2.23           H  
ATOM   1995  HE1 TYR A 129     -55.473  69.996 -24.864  1.00  2.23           H  
ATOM   1996  HE2 TYR A 129     -54.888  65.831 -25.629  1.00  2.23           H  
ATOM   1997  HH  TYR A 129     -55.734  66.625 -23.776  1.00  2.23           H  
ATOM   1998  N   GLU A 130     -52.592  71.681 -29.422  1.00  2.38           N  
ATOM   1999  CA  GLU A 130     -52.634  73.083 -29.010  1.00  2.38           C  
ATOM   2000  C   GLU A 130     -53.978  73.687 -29.304  1.00  2.38           C  
ATOM   2001  O   GLU A 130     -54.544  73.492 -30.375  1.00  2.38           O  
ATOM   2002  CB  GLU A 130     -51.526  73.881 -29.697  1.00  2.38           C  
ATOM   2003  CG  GLU A 130     -51.449  75.346 -29.312  1.00  2.38           C  
ATOM   2004  CD  GLU A 130     -50.269  76.053 -29.946  1.00  2.38           C  
ATOM   2005  OE1 GLU A 130     -49.520  75.398 -30.639  1.00  2.38           O  
ATOM   2006  OE2 GLU A 130     -50.105  77.226 -29.735  1.00  2.38           O  
ATOM   2007  H   GLU A 130     -52.714  71.421 -30.400  1.00  2.38           H  
ATOM   2008  HA  GLU A 130     -52.476  73.132 -27.933  1.00  2.38           H  
ATOM   2009 1HB  GLU A 130     -50.573  73.454 -29.444  1.00  2.38           H  
ATOM   2010 2HB  GLU A 130     -51.644  73.814 -30.778  1.00  2.38           H  
ATOM   2011 1HG  GLU A 130     -52.369  75.850 -29.629  1.00  2.38           H  
ATOM   2012 2HG  GLU A 130     -51.384  75.424 -28.227  1.00  2.38           H  
ATOM   2013  N   HIS A 131     -54.530  74.378 -28.330  1.00  2.64           N  
ATOM   2014  CA  HIS A 131     -55.829  74.988 -28.527  1.00  2.64           C  
ATOM   2015  C   HIS A 131     -55.627  76.303 -29.246  1.00  2.64           C  
ATOM   2016  O   HIS A 131     -54.925  77.177 -28.725  1.00  2.64           O  
ATOM   2017  CB  HIS A 131     -56.478  75.212 -27.178  1.00  2.64           C  
ATOM   2018  CG  HIS A 131     -57.902  75.433 -27.219  1.00  2.64           C  
ATOM   2019  ND1 HIS A 131     -58.718  74.695 -28.027  1.00  2.64           N  
ATOM   2020  CD2 HIS A 131     -58.704  76.230 -26.504  1.00  2.64           C  
ATOM   2021  CE1 HIS A 131     -59.945  75.031 -27.832  1.00  2.64           C  
ATOM   2022  NE2 HIS A 131     -59.978  75.967 -26.901  1.00  2.64           N  
ATOM   2023  H   HIS A 131     -54.034  74.499 -27.457  1.00  2.64           H  
ATOM   2024  HA  HIS A 131     -56.471  74.359 -29.138  1.00  2.64           H  
ATOM   2025 1HB  HIS A 131     -56.272  74.397 -26.565  1.00  2.64           H  
ATOM   2026 2HB  HIS A 131     -56.033  76.081 -26.708  1.00  2.64           H  
ATOM   2027  HD1 HIS A 131     -58.428  73.966 -28.646  1.00  2.64           H  
ATOM   2028  HD2 HIS A 131     -58.514  76.965 -25.719  1.00  2.64           H  
ATOM   2029  HE1 HIS A 131     -60.737  74.539 -28.399  1.00  2.64           H  
ATOM   2030  N   VAL A 132     -56.214  76.463 -30.418  1.00  3.03           N  
ATOM   2031  CA  VAL A 132     -55.992  77.688 -31.153  1.00  3.03           C  
ATOM   2032  C   VAL A 132     -57.243  78.532 -31.248  1.00  3.03           C  
ATOM   2033  O   VAL A 132     -58.322  78.122 -31.713  1.00  3.03           O  
ATOM   2034  CB  VAL A 132     -55.395  77.397 -32.530  1.00  3.03           C  
ATOM   2035  CG1 VAL A 132     -55.204  78.701 -33.296  1.00  3.03           C  
ATOM   2036  CG2 VAL A 132     -54.043  76.707 -32.322  1.00  3.03           C  
ATOM   2037  H   VAL A 132     -56.788  75.730 -30.835  1.00  3.03           H  
ATOM   2038  HA  VAL A 132     -55.244  78.270 -30.617  1.00  3.03           H  
ATOM   2039  HB  VAL A 132     -56.069  76.752 -33.103  1.00  3.03           H  
ATOM   2040 1HG1 VAL A 132     -54.774  78.486 -34.274  1.00  3.03           H  
ATOM   2041 2HG1 VAL A 132     -56.156  79.193 -33.422  1.00  3.03           H  
ATOM   2042 3HG1 VAL A 132     -54.536  79.357 -32.742  1.00  3.03           H  
ATOM   2043 1HG2 VAL A 132     -53.587  76.512 -33.279  1.00  3.03           H  
ATOM   2044 2HG2 VAL A 132     -53.385  77.363 -31.745  1.00  3.03           H  
ATOM   2045 3HG2 VAL A 132     -54.172  75.768 -31.784  1.00  3.03           H  
ATOM   2046  N   ARG A 133     -57.087  79.774 -30.801  1.00  3.54           N  
ATOM   2047  CA  ARG A 133     -58.192  80.700 -30.718  1.00  3.54           C  
ATOM   2048  C   ARG A 133     -58.549  81.315 -32.059  1.00  3.54           C  
ATOM   2049  O   ARG A 133     -58.469  82.525 -32.256  1.00  3.54           O  
ATOM   2050  CB  ARG A 133     -57.855  81.828 -29.766  1.00  3.54           C  
ATOM   2051  CG  ARG A 133     -57.640  81.431 -28.318  1.00  3.54           C  
ATOM   2052  CD  ARG A 133     -57.262  82.622 -27.496  1.00  3.54           C  
ATOM   2053  NE  ARG A 133     -57.020  82.286 -26.108  1.00  3.54           N  
ATOM   2054  CZ  ARG A 133     -56.687  83.179 -25.157  1.00  3.54           C  
ATOM   2055  NH1 ARG A 133     -56.571  84.452 -25.466  1.00  3.54           N  
ATOM   2056  NH2 ARG A 133     -56.478  82.775 -23.918  1.00  3.54           N  
ATOM   2057  H   ARG A 133     -56.175  80.059 -30.471  1.00  3.54           H  
ATOM   2058  HA  ARG A 133     -59.055  80.159 -30.329  1.00  3.54           H  
ATOM   2059 1HB  ARG A 133     -56.969  82.353 -30.114  1.00  3.54           H  
ATOM   2060 2HB  ARG A 133     -58.681  82.542 -29.776  1.00  3.54           H  
ATOM   2061 1HG  ARG A 133     -58.564  81.013 -27.918  1.00  3.54           H  
ATOM   2062 2HG  ARG A 133     -56.840  80.686 -28.241  1.00  3.54           H  
ATOM   2063 1HD  ARG A 133     -56.346  83.059 -27.899  1.00  3.54           H  
ATOM   2064 2HD  ARG A 133     -58.059  83.360 -27.532  1.00  3.54           H  
ATOM   2065  HE  ARG A 133     -57.098  81.315 -25.837  1.00  3.54           H  
ATOM   2066 1HH1 ARG A 133     -56.732  84.758 -26.418  1.00  3.54           H  
ATOM   2067 2HH1 ARG A 133     -56.322  85.124 -24.757  1.00  3.54           H  
ATOM   2068 1HH2 ARG A 133     -56.568  81.797 -23.684  1.00  3.54           H  
ATOM   2069 2HH2 ARG A 133     -56.231  83.446 -23.206  1.00  3.54           H  
ATOM   2070  N   LEU A 134     -59.045  80.481 -32.963  1.00  4.13           N  
ATOM   2071  CA  LEU A 134     -59.430  80.951 -34.286  1.00  4.13           C  
ATOM   2072  C   LEU A 134     -60.815  81.541 -34.197  1.00  4.13           C  
ATOM   2073  O   LEU A 134     -61.719  81.069 -34.848  1.00  4.13           O  
ATOM   2074  CB  LEU A 134     -59.507  79.800 -35.312  1.00  4.13           C  
ATOM   2075  CG  LEU A 134     -58.262  78.987 -35.593  1.00  4.13           C  
ATOM   2076  CD1 LEU A 134     -58.624  77.902 -36.603  1.00  4.13           C  
ATOM   2077  CD2 LEU A 134     -57.158  79.899 -36.132  1.00  4.13           C  
ATOM   2078  H   LEU A 134     -59.096  79.497 -32.719  1.00  4.13           H  
ATOM   2079  HA  LEU A 134     -58.729  81.713 -34.615  1.00  4.13           H  
ATOM   2080 1HB  LEU A 134     -60.264  79.094 -34.976  1.00  4.13           H  
ATOM   2081 2HB  LEU A 134     -59.836  80.207 -36.271  1.00  4.13           H  
ATOM   2082  HG  LEU A 134     -57.932  78.494 -34.680  1.00  4.13           H  
ATOM   2083 1HD1 LEU A 134     -57.746  77.292 -36.821  1.00  4.13           H  
ATOM   2084 2HD1 LEU A 134     -59.415  77.274 -36.201  1.00  4.13           H  
ATOM   2085 3HD1 LEU A 134     -58.975  78.375 -37.521  1.00  4.13           H  
ATOM   2086 1HD2 LEU A 134     -56.266  79.303 -36.341  1.00  4.13           H  
ATOM   2087 2HD2 LEU A 134     -57.493  80.382 -37.051  1.00  4.13           H  
ATOM   2088 3HD2 LEU A 134     -56.920  80.663 -35.389  1.00  4.13           H  
ATOM   2089  N   SER A 135     -60.949  82.646 -33.475  1.00  4.64           N  
ATOM   2090  CA  SER A 135     -62.232  83.301 -33.165  1.00  4.64           C  
ATOM   2091  C   SER A 135     -62.807  84.088 -34.350  1.00  4.64           C  
ATOM   2092  O   SER A 135     -63.883  84.690 -34.268  1.00  4.64           O  
ATOM   2093  CB  SER A 135     -62.064  84.218 -31.965  1.00  4.64           C  
ATOM   2094  OG  SER A 135     -61.233  85.305 -32.265  1.00  4.64           O  
ATOM   2095  H   SER A 135     -60.093  82.974 -33.033  1.00  4.64           H  
ATOM   2096  HA  SER A 135     -62.948  82.525 -32.899  1.00  4.64           H  
ATOM   2097 1HB  SER A 135     -63.039  84.575 -31.632  1.00  4.64           H  
ATOM   2098 2HB  SER A 135     -61.626  83.649 -31.135  1.00  4.64           H  
ATOM   2099  HG  SER A 135     -61.726  85.850 -32.879  1.00  4.64           H  
ATOM   2100  N   THR A 136     -62.044  84.094 -35.432  1.00  4.91           N  
ATOM   2101  CA  THR A 136     -62.300  84.762 -36.693  1.00  4.91           C  
ATOM   2102  C   THR A 136     -63.190  83.918 -37.635  1.00  4.91           C  
ATOM   2103  O   THR A 136     -63.833  82.952 -37.236  1.00  4.91           O  
ATOM   2104  CB  THR A 136     -60.949  85.103 -37.384  1.00  4.91           C  
ATOM   2105  OG1 THR A 136     -61.197  85.988 -38.508  1.00  4.91           O  
ATOM   2106  CG2 THR A 136     -60.217  83.788 -37.859  1.00  4.91           C  
ATOM   2107  H   THR A 136     -61.194  83.558 -35.361  1.00  4.91           H  
ATOM   2108  HA  THR A 136     -62.824  85.695 -36.486  1.00  4.91           H  
ATOM   2109  HB  THR A 136     -60.303  85.620 -36.672  1.00  4.91           H  
ATOM   2110  HG1 THR A 136     -61.432  86.866 -38.166  1.00  4.91           H  
ATOM   2111 1HG2 THR A 136     -59.273  84.057 -38.332  1.00  4.91           H  
ATOM   2112 2HG2 THR A 136     -60.021  83.144 -36.997  1.00  4.91           H  
ATOM   2113 3HG2 THR A 136     -60.820  83.243 -38.573  1.00  4.91           H  
ATOM   2114  N   HIS A 137     -63.230  84.317 -38.898  1.00  4.86           N  
ATOM   2115  CA  HIS A 137     -64.086  83.777 -39.958  1.00  4.86           C  
ATOM   2116  C   HIS A 137     -64.048  82.258 -40.211  1.00  4.86           C  
ATOM   2117  O   HIS A 137     -64.887  81.746 -40.950  1.00  4.86           O  
ATOM   2118  CB  HIS A 137     -63.713  84.492 -41.257  1.00  4.86           C  
ATOM   2119  CG  HIS A 137     -62.289  84.227 -41.693  1.00  4.86           C  
ATOM   2120  ND1 HIS A 137     -61.204  84.825 -41.078  1.00  4.86           N  
ATOM   2121  CD2 HIS A 137     -61.777  83.441 -42.672  1.00  4.86           C  
ATOM   2122  CE1 HIS A 137     -60.090  84.419 -41.660  1.00  4.86           C  
ATOM   2123  NE2 HIS A 137     -60.406  83.584 -42.634  1.00  4.86           N  
ATOM   2124  H   HIS A 137     -62.622  85.088 -39.126  1.00  4.86           H  
ATOM   2125  HA  HIS A 137     -65.120  84.028 -39.720  1.00  4.86           H  
ATOM   2126 1HB  HIS A 137     -64.382  84.173 -42.056  1.00  4.86           H  
ATOM   2127 2HB  HIS A 137     -63.838  85.566 -41.129  1.00  4.86           H  
ATOM   2128  HD1 HIS A 137     -61.236  85.454 -40.285  1.00  4.86           H  
ATOM   2129  HD2 HIS A 137     -62.236  82.784 -43.410  1.00  4.86           H  
ATOM   2130  HE1 HIS A 137     -59.125  84.783 -41.311  1.00  4.86           H  
ATOM   2131  N   ASN A 138     -63.091  81.543 -39.626  1.00  4.57           N  
ATOM   2132  CA  ASN A 138     -62.979  80.102 -39.818  1.00  4.57           C  
ATOM   2133  C   ASN A 138     -63.730  79.253 -38.772  1.00  4.57           C  
ATOM   2134  O   ASN A 138     -63.673  78.026 -38.840  1.00  4.57           O  
ATOM   2135  CB  ASN A 138     -61.512  79.717 -39.843  1.00  4.57           C  
ATOM   2136  CG  ASN A 138     -60.813  80.199 -41.086  1.00  4.57           C  
ATOM   2137  OD1 ASN A 138     -61.384  80.144 -42.179  1.00  4.57           O  
ATOM   2138  ND2 ASN A 138     -59.603  80.673 -40.939  1.00  4.57           N  
ATOM   2139  H   ASN A 138     -62.440  82.014 -39.019  1.00  4.57           H  
ATOM   2140  HA  ASN A 138     -63.412  79.858 -40.790  1.00  4.57           H  
ATOM   2141 1HB  ASN A 138     -61.010  80.141 -38.968  1.00  4.57           H  
ATOM   2142 2HB  ASN A 138     -61.416  78.633 -39.784  1.00  4.57           H  
ATOM   2143 1HD2 ASN A 138     -59.091  81.002 -41.737  1.00  4.57           H  
ATOM   2144 2HD2 ASN A 138     -59.183  80.700 -40.031  1.00  4.57           H  
ATOM   2145  N   VAL A 139     -64.415  79.894 -37.817  1.00  4.19           N  
ATOM   2146  CA  VAL A 139     -65.196  79.181 -36.788  1.00  4.19           C  
ATOM   2147  C   VAL A 139     -66.581  79.773 -36.674  1.00  4.19           C  
ATOM   2148  O   VAL A 139     -66.918  80.721 -37.387  1.00  4.19           O  
ATOM   2149  CB  VAL A 139     -64.568  79.211 -35.396  1.00  4.19           C  
ATOM   2150  CG1 VAL A 139     -63.196  78.568 -35.419  1.00  4.19           C  
ATOM   2151  CG2 VAL A 139     -64.568  80.634 -34.900  1.00  4.19           C  
ATOM   2152  H   VAL A 139     -64.385  80.916 -37.792  1.00  4.19           H  
ATOM   2153  HA  VAL A 139     -65.296  78.142 -37.090  1.00  4.19           H  
ATOM   2154  HB  VAL A 139     -65.165  78.617 -34.721  1.00  4.19           H  
ATOM   2155 1HG1 VAL A 139     -62.776  78.583 -34.415  1.00  4.19           H  
ATOM   2156 2HG1 VAL A 139     -63.288  77.543 -35.762  1.00  4.19           H  
ATOM   2157 3HG1 VAL A 139     -62.547  79.117 -36.091  1.00  4.19           H  
ATOM   2158 1HG2 VAL A 139     -64.148  80.666 -33.905  1.00  4.19           H  
ATOM   2159 2HG2 VAL A 139     -63.983  81.242 -35.560  1.00  4.19           H  
ATOM   2160 3HG2 VAL A 139     -65.575  81.021 -34.868  1.00  4.19           H  
ATOM   2161  N   ILE A 140     -67.417  79.183 -35.822  1.00  3.82           N  
ATOM   2162  CA  ILE A 140     -68.743  79.724 -35.640  1.00  3.82           C  
ATOM   2163  C   ILE A 140     -68.966  80.268 -34.245  1.00  3.82           C  
ATOM   2164  O   ILE A 140     -68.989  79.520 -33.272  1.00  3.82           O  
ATOM   2165  CB  ILE A 140     -69.783  78.645 -35.885  1.00  3.82           C  
ATOM   2166  CG1 ILE A 140     -69.634  78.123 -37.245  1.00  3.82           C  
ATOM   2167  CG2 ILE A 140     -71.155  79.224 -35.695  1.00  3.82           C  
ATOM   2168  CD1 ILE A 140     -70.442  76.887 -37.517  1.00  3.82           C  
ATOM   2169  H   ILE A 140     -67.124  78.393 -35.245  1.00  3.82           H  
ATOM   2170  HA  ILE A 140     -68.894  80.532 -36.351  1.00  3.82           H  
ATOM   2171  HB  ILE A 140     -69.619  77.822 -35.197  1.00  3.82           H  
ATOM   2172 1HG1 ILE A 140     -69.924  78.903 -37.930  1.00  3.82           H  
ATOM   2173 2HG1 ILE A 140     -68.594  77.885 -37.411  1.00  3.82           H  
ATOM   2174 1HG2 ILE A 140     -71.882  78.500 -35.877  1.00  3.82           H  
ATOM   2175 2HG2 ILE A 140     -71.243  79.563 -34.682  1.00  3.82           H  
ATOM   2176 3HG2 ILE A 140     -71.305  80.049 -36.389  1.00  3.82           H  
ATOM   2177 1HD1 ILE A 140     -70.283  76.553 -38.509  1.00  3.82           H  
ATOM   2178 2HD1 ILE A 140     -70.142  76.104 -36.845  1.00  3.82           H  
ATOM   2179 3HD1 ILE A 140     -71.476  77.109 -37.384  1.00  3.82           H  
ATOM   2180  N   ASN A 141     -69.210  81.571 -34.150  1.00  3.55           N  
ATOM   2181  CA  ASN A 141     -69.508  82.162 -32.852  1.00  3.55           C  
ATOM   2182  C   ASN A 141     -71.022  82.334 -32.741  1.00  3.55           C  
ATOM   2183  O   ASN A 141     -71.545  82.829 -31.758  1.00  3.55           O  
ATOM   2184  CB  ASN A 141     -68.796  83.494 -32.693  1.00  3.55           C  
ATOM   2185  CG  ASN A 141     -67.263  83.361 -32.659  1.00  3.55           C  
ATOM   2186  OD1 ASN A 141     -66.694  82.418 -32.089  1.00  3.55           O  
ATOM   2187  ND2 ASN A 141     -66.609  84.316 -33.285  1.00  3.55           N  
ATOM   2188  H   ASN A 141     -69.159  82.151 -34.977  1.00  3.55           H  
ATOM   2189  HA  ASN A 141     -69.190  81.485 -32.061  1.00  3.55           H  
ATOM   2190 1HB  ASN A 141     -69.080  84.160 -33.509  1.00  3.55           H  
ATOM   2191 2HB  ASN A 141     -69.126  83.961 -31.762  1.00  3.55           H  
ATOM   2192 1HD2 ASN A 141     -65.590  84.323 -33.344  1.00  3.55           H  
ATOM   2193 2HD2 ASN A 141     -67.113  85.056 -33.733  1.00  3.55           H  
ATOM   2194  N   ALA A 142     -71.708  81.978 -33.823  1.00  3.40           N  
ATOM   2195  CA  ALA A 142     -73.165  82.025 -34.062  1.00  3.40           C  
ATOM   2196  C   ALA A 142     -73.784  83.440 -34.053  1.00  3.40           C  
ATOM   2197  O   ALA A 142     -74.852  83.645 -34.628  1.00  3.40           O  
ATOM   2198  CB  ALA A 142     -73.886  81.165 -33.031  1.00  3.40           C  
ATOM   2199  H   ALA A 142     -71.156  81.593 -34.572  1.00  3.40           H  
ATOM   2200  HA  ALA A 142     -73.342  81.596 -35.049  1.00  3.40           H  
ATOM   2201 1HB  ALA A 142     -74.954  81.154 -33.250  1.00  3.40           H  
ATOM   2202 2HB  ALA A 142     -73.499  80.145 -33.066  1.00  3.40           H  
ATOM   2203 3HB  ALA A 142     -73.731  81.576 -32.044  1.00  3.40           H  
ATOM   2204  N   GLU A 143     -73.058  84.441 -33.559  1.00  3.36           N  
ATOM   2205  CA  GLU A 143     -73.537  85.823 -33.507  1.00  3.36           C  
ATOM   2206  C   GLU A 143     -73.808  86.386 -34.895  1.00  3.36           C  
ATOM   2207  O   GLU A 143     -74.720  87.189 -35.087  1.00  3.36           O  
ATOM   2208  CB  GLU A 143     -72.510  86.722 -32.801  1.00  3.36           C  
ATOM   2209  CG  GLU A 143     -72.344  86.465 -31.301  1.00  3.36           C  
ATOM   2210  CD  GLU A 143     -71.311  87.367 -30.634  1.00  3.36           C  
ATOM   2211  OE1 GLU A 143     -70.601  88.051 -31.333  1.00  3.36           O  
ATOM   2212  OE2 GLU A 143     -71.247  87.373 -29.424  1.00  3.36           O  
ATOM   2213  H   GLU A 143     -72.181  84.214 -33.109  1.00  3.36           H  
ATOM   2214  HA  GLU A 143     -74.469  85.839 -32.941  1.00  3.36           H  
ATOM   2215 1HB  GLU A 143     -71.534  86.584 -33.272  1.00  3.36           H  
ATOM   2216 2HB  GLU A 143     -72.789  87.767 -32.938  1.00  3.36           H  
ATOM   2217 1HG  GLU A 143     -73.305  86.582 -30.803  1.00  3.36           H  
ATOM   2218 2HG  GLU A 143     -72.025  85.437 -31.183  1.00  3.36           H  
ATOM   2219  N   ASP A 144     -72.994  85.949 -35.850  1.00  3.35           N  
ATOM   2220  CA  ASP A 144     -73.033  86.397 -37.235  1.00  3.35           C  
ATOM   2221  C   ASP A 144     -73.694  85.381 -38.163  1.00  3.35           C  
ATOM   2222  O   ASP A 144     -73.489  85.427 -39.377  1.00  3.35           O  
ATOM   2223  CB  ASP A 144     -71.611  86.655 -37.735  1.00  3.35           C  
ATOM   2224  CG  ASP A 144     -70.907  87.798 -37.014  1.00  3.35           C  
ATOM   2225  OD1 ASP A 144     -71.522  88.811 -36.787  1.00  3.35           O  
ATOM   2226  OD2 ASP A 144     -69.755  87.636 -36.686  1.00  3.35           O  
ATOM   2227  H   ASP A 144     -72.297  85.273 -35.583  1.00  3.35           H  
ATOM   2228  HA  ASP A 144     -73.604  87.324 -37.281  1.00  3.35           H  
ATOM   2229 1HB  ASP A 144     -71.019  85.751 -37.617  1.00  3.35           H  
ATOM   2230 2HB  ASP A 144     -71.642  86.887 -38.798  1.00  3.35           H  
ATOM   2231  N   ALA A 145     -74.454  84.439 -37.609  1.00  3.31           N  
ATOM   2232  CA  ALA A 145     -75.075  83.424 -38.443  1.00  3.31           C  
ATOM   2233  C   ALA A 145     -75.963  84.069 -39.531  1.00  3.31           C  
ATOM   2234  O   ALA A 145     -76.728  84.977 -39.223  1.00  3.31           O  
ATOM   2235  CB  ALA A 145     -75.906  82.515 -37.570  1.00  3.31           C  
ATOM   2236  H   ALA A 145     -74.608  84.412 -36.598  1.00  3.31           H  
ATOM   2237  HA  ALA A 145     -74.279  82.850 -38.893  1.00  3.31           H  
ATOM   2238 1HB  ALA A 145     -76.355  81.767 -38.142  1.00  3.31           H  
ATOM   2239 2HB  ALA A 145     -75.274  82.061 -36.807  1.00  3.31           H  
ATOM   2240 3HB  ALA A 145     -76.677  83.112 -37.096  1.00  3.31           H  
ATOM   2241  N   PRO A 146     -75.889  83.612 -40.808  1.00  3.19           N  
ATOM   2242  CA  PRO A 146     -76.657  84.084 -41.962  1.00  3.19           C  
ATOM   2243  C   PRO A 146     -78.118  83.622 -42.014  1.00  3.19           C  
ATOM   2244  O   PRO A 146     -78.873  84.056 -42.886  1.00  3.19           O  
ATOM   2245  CB  PRO A 146     -75.851  83.529 -43.139  1.00  3.19           C  
ATOM   2246  CG  PRO A 146     -75.225  82.284 -42.623  1.00  3.19           C  
ATOM   2247  CD  PRO A 146     -74.907  82.573 -41.158  1.00  3.19           C  
ATOM   2248  HA  PRO A 146     -76.618  85.183 -41.970  1.00  3.19           H  
ATOM   2249 1HB  PRO A 146     -76.520  83.349 -43.994  1.00  3.19           H  
ATOM   2250 2HB  PRO A 146     -75.108  84.272 -43.465  1.00  3.19           H  
ATOM   2251 1HG  PRO A 146     -75.911  81.458 -42.783  1.00  3.19           H  
ATOM   2252 2HG  PRO A 146     -74.321  82.053 -43.208  1.00  3.19           H  
ATOM   2253 1HD  PRO A 146     -75.067  81.670 -40.570  1.00  3.19           H  
ATOM   2254 2HD  PRO A 146     -73.880  82.970 -41.068  1.00  3.19           H  
ATOM   2255  N   GLY A 147     -78.491  82.697 -41.141  1.00  3.00           N  
ATOM   2256  CA  GLY A 147     -79.848  82.155 -41.113  1.00  3.00           C  
ATOM   2257  C   GLY A 147     -80.638  82.997 -40.133  1.00  3.00           C  
ATOM   2258  O   GLY A 147     -80.357  84.187 -39.995  1.00  3.00           O  
ATOM   2259  H   GLY A 147     -77.832  82.372 -40.453  1.00  3.00           H  
ATOM   2260 1HA  GLY A 147     -80.289  82.211 -42.106  1.00  3.00           H  
ATOM   2261 2HA  GLY A 147     -79.849  81.111 -40.805  1.00  3.00           H  
ATOM   2262  N   GLY A 148     -81.640  82.438 -39.462  1.00  2.78           N  
ATOM   2263  CA  GLY A 148     -82.371  83.308 -38.557  1.00  2.78           C  
ATOM   2264  C   GLY A 148     -81.460  83.599 -37.356  1.00  2.78           C  
ATOM   2265  O   GLY A 148     -80.399  82.998 -37.255  1.00  2.78           O  
ATOM   2266  H   GLY A 148     -81.913  81.457 -39.590  1.00  2.78           H  
ATOM   2267 1HA  GLY A 148     -82.636  84.213 -39.097  1.00  2.78           H  
ATOM   2268 2HA  GLY A 148     -83.289  82.820 -38.231  1.00  2.78           H  
ATOM   2269  N   PRO A 149     -81.801  84.546 -36.474  1.00  2.56           N  
ATOM   2270  CA  PRO A 149     -81.064  84.904 -35.267  1.00  2.56           C  
ATOM   2271  C   PRO A 149     -80.848  83.750 -34.285  1.00  2.56           C  
ATOM   2272  O   PRO A 149     -81.788  83.003 -34.008  1.00  2.56           O  
ATOM   2273  CB  PRO A 149     -81.977  85.973 -34.653  1.00  2.56           C  
ATOM   2274  CG  PRO A 149     -82.743  86.548 -35.804  1.00  2.56           C  
ATOM   2275  CD  PRO A 149     -82.994  85.383 -36.718  1.00  2.56           C  
ATOM   2276  HA  PRO A 149     -80.096  85.340 -35.563  1.00  2.56           H  
ATOM   2277 1HB  PRO A 149     -82.650  85.501 -33.933  1.00  2.56           H  
ATOM   2278 2HB  PRO A 149     -81.382  86.714 -34.103  1.00  2.56           H  
ATOM   2279 1HG  PRO A 149     -83.671  87.027 -35.449  1.00  2.56           H  
ATOM   2280 2HG  PRO A 149     -82.144  87.333 -36.287  1.00  2.56           H  
ATOM   2281 1HD  PRO A 149     -83.914  84.843 -36.443  1.00  2.56           H  
ATOM   2282 2HD  PRO A 149     -83.029  85.777 -37.734  1.00  2.56           H  
ATOM   2283  N   TYR A 150     -79.650  83.687 -33.682  1.00  2.38           N  
ATOM   2284  CA  TYR A 150     -79.291  82.676 -32.666  1.00  2.38           C  
ATOM   2285  C   TYR A 150     -78.868  83.329 -31.351  1.00  2.38           C  
ATOM   2286  O   TYR A 150     -78.366  84.455 -31.339  1.00  2.38           O  
ATOM   2287  CB  TYR A 150     -78.194  81.730 -33.162  1.00  2.38           C  
ATOM   2288  CG  TYR A 150     -78.630  80.839 -34.290  1.00  2.38           C  
ATOM   2289  CD1 TYR A 150     -78.578  81.304 -35.554  1.00  2.38           C  
ATOM   2290  CD2 TYR A 150     -79.082  79.550 -34.050  1.00  2.38           C  
ATOM   2291  CE1 TYR A 150     -78.971  80.523 -36.595  1.00  2.38           C  
ATOM   2292  CE2 TYR A 150     -79.478  78.742 -35.106  1.00  2.38           C  
ATOM   2293  CZ  TYR A 150     -79.419  79.243 -36.388  1.00  2.38           C  
ATOM   2294  OH  TYR A 150     -79.808  78.497 -37.484  1.00  2.38           O  
ATOM   2295  H   TYR A 150     -78.938  84.348 -33.960  1.00  2.38           H  
ATOM   2296  HA  TYR A 150     -80.166  82.070 -32.455  1.00  2.38           H  
ATOM   2297 1HB  TYR A 150     -77.336  82.318 -33.502  1.00  2.38           H  
ATOM   2298 2HB  TYR A 150     -77.856  81.099 -32.339  1.00  2.38           H  
ATOM   2299  HD1 TYR A 150     -78.237  82.318 -35.739  1.00  2.38           H  
ATOM   2300  HD2 TYR A 150     -79.125  79.181 -33.039  1.00  2.38           H  
ATOM   2301  HE1 TYR A 150     -78.935  80.933 -37.586  1.00  2.38           H  
ATOM   2302  HE2 TYR A 150     -79.838  77.725 -34.921  1.00  2.38           H  
ATOM   2303  HH  TYR A 150     -80.048  77.585 -37.225  1.00  2.38           H  
ATOM   2304  N   LYS A 151     -79.111  82.623 -30.249  1.00  2.26           N  
ATOM   2305  CA  LYS A 151     -78.788  83.103 -28.899  1.00  2.26           C  
ATOM   2306  C   LYS A 151     -77.396  82.774 -28.374  1.00  2.26           C  
ATOM   2307  O   LYS A 151     -76.761  83.620 -27.753  1.00  2.26           O  
ATOM   2308  CB  LYS A 151     -79.752  82.494 -27.885  1.00  2.26           C  
ATOM   2309  CG  LYS A 151     -79.563  82.938 -26.454  1.00  2.26           C  
ATOM   2310  CD  LYS A 151     -80.628  82.309 -25.558  1.00  2.26           C  
ATOM   2311  CE  LYS A 151     -80.445  82.716 -24.107  1.00  2.26           C  
ATOM   2312  NZ  LYS A 151     -81.454  82.071 -23.213  1.00  2.26           N  
ATOM   2313  H   LYS A 151     -79.545  81.708 -30.368  1.00  2.26           H  
ATOM   2314  HA  LYS A 151     -78.894  84.187 -28.896  1.00  2.26           H  
ATOM   2315 1HB  LYS A 151     -80.778  82.639 -28.167  1.00  2.26           H  
ATOM   2316 2HB  LYS A 151     -79.576  81.450 -27.868  1.00  2.26           H  
ATOM   2317 1HG  LYS A 151     -78.570  82.628 -26.104  1.00  2.26           H  
ATOM   2318 2HG  LYS A 151     -79.631  84.022 -26.394  1.00  2.26           H  
ATOM   2319 1HD  LYS A 151     -81.622  82.620 -25.895  1.00  2.26           H  
ATOM   2320 2HD  LYS A 151     -80.563  81.223 -25.631  1.00  2.26           H  
ATOM   2321 1HE  LYS A 151     -79.445  82.429 -23.783  1.00  2.26           H  
ATOM   2322 2HE  LYS A 151     -80.545  83.798 -24.028  1.00  2.26           H  
ATOM   2323 1HZ  LYS A 151     -81.298  82.368 -22.261  1.00  2.26           H  
ATOM   2324 2HZ  LYS A 151     -82.387  82.338 -23.498  1.00  2.26           H  
ATOM   2325 3HZ  LYS A 151     -81.365  81.069 -23.269  1.00  2.26           H  
ATOM   2326  N   ILE A 152     -76.983  81.520 -28.585  1.00  2.22           N  
ATOM   2327  CA  ILE A 152     -75.796  80.859 -28.010  1.00  2.22           C  
ATOM   2328  C   ILE A 152     -76.200  80.332 -26.646  1.00  2.22           C  
ATOM   2329  O   ILE A 152     -76.074  81.016 -25.630  1.00  2.22           O  
ATOM   2330  CB  ILE A 152     -74.563  81.761 -27.804  1.00  2.22           C  
ATOM   2331  CG1 ILE A 152     -74.036  82.290 -29.126  1.00  2.22           C  
ATOM   2332  CG2 ILE A 152     -73.487  80.937 -27.087  1.00  2.22           C  
ATOM   2333  CD1 ILE A 152     -73.032  83.371 -28.939  1.00  2.22           C  
ATOM   2334  H   ILE A 152     -77.580  80.948 -29.163  1.00  2.22           H  
ATOM   2335  HA  ILE A 152     -75.516  80.014 -28.639  1.00  2.22           H  
ATOM   2336  HB  ILE A 152     -74.792  82.601 -27.164  1.00  2.22           H  
ATOM   2337 1HG1 ILE A 152     -73.571  81.481 -29.679  1.00  2.22           H  
ATOM   2338 2HG1 ILE A 152     -74.856  82.691 -29.717  1.00  2.22           H  
ATOM   2339 1HG2 ILE A 152     -72.609  81.558 -26.917  1.00  2.22           H  
ATOM   2340 2HG2 ILE A 152     -73.878  80.589 -26.131  1.00  2.22           H  
ATOM   2341 3HG2 ILE A 152     -73.215  80.083 -27.688  1.00  2.22           H  
ATOM   2342 1HD1 ILE A 152     -72.697  83.716 -29.893  1.00  2.22           H  
ATOM   2343 2HD1 ILE A 152     -73.490  84.202 -28.402  1.00  2.22           H  
ATOM   2344 3HD1 ILE A 152     -72.186  82.992 -28.371  1.00  2.22           H  
ATOM   2345  N   GLY A 153     -76.705  79.119 -26.619  1.00  2.23           N  
ATOM   2346  CA  GLY A 153     -77.166  78.558 -25.370  1.00  2.23           C  
ATOM   2347  C   GLY A 153     -76.047  77.979 -24.518  1.00  2.23           C  
ATOM   2348  O   GLY A 153     -74.977  77.592 -25.028  1.00  2.23           O  
ATOM   2349  H   GLY A 153     -76.786  78.591 -27.482  1.00  2.23           H  
ATOM   2350 1HA  GLY A 153     -77.689  79.328 -24.802  1.00  2.23           H  
ATOM   2351 2HA  GLY A 153     -77.897  77.778 -25.583  1.00  2.23           H  
ATOM   2352  N   THR A 154     -76.357  77.910 -23.216  1.00  2.28           N  
ATOM   2353  CA  THR A 154     -75.566  77.301 -22.149  1.00  2.28           C  
ATOM   2354  C   THR A 154     -76.539  76.440 -21.327  1.00  2.28           C  
ATOM   2355  O   THR A 154     -77.729  76.412 -21.643  1.00  2.28           O  
ATOM   2356  CB  THR A 154     -74.850  78.335 -21.234  1.00  2.28           C  
ATOM   2357  OG1 THR A 154     -75.803  79.068 -20.448  1.00  2.28           O  
ATOM   2358  CG2 THR A 154     -74.042  79.313 -22.059  1.00  2.28           C  
ATOM   2359  H   THR A 154     -77.248  78.300 -22.948  1.00  2.28           H  
ATOM   2360  HA  THR A 154     -74.817  76.665 -22.606  1.00  2.28           H  
ATOM   2361  HB  THR A 154     -74.181  77.804 -20.560  1.00  2.28           H  
ATOM   2362  HG1 THR A 154     -75.343  79.455 -19.664  1.00  2.28           H  
ATOM   2363 1HG2 THR A 154     -73.538  80.013 -21.392  1.00  2.28           H  
ATOM   2364 2HG2 THR A 154     -73.299  78.764 -22.639  1.00  2.28           H  
ATOM   2365 3HG2 THR A 154     -74.696  79.864 -22.732  1.00  2.28           H  
ATOM   2366  N   SER A 155     -76.067  75.751 -20.284  1.00  2.34           N  
ATOM   2367  CA  SER A 155     -76.972  74.950 -19.443  1.00  2.34           C  
ATOM   2368  C   SER A 155     -76.523  74.810 -18.001  1.00  2.34           C  
ATOM   2369  O   SER A 155     -75.337  74.618 -17.717  1.00  2.34           O  
ATOM   2370  CB  SER A 155     -77.115  73.549 -19.967  1.00  2.34           C  
ATOM   2371  OG  SER A 155     -77.925  72.759 -19.105  1.00  2.34           O  
ATOM   2372  H   SER A 155     -75.086  75.800 -20.074  1.00  2.34           H  
ATOM   2373  HA  SER A 155     -77.951  75.433 -19.449  1.00  2.34           H  
ATOM   2374 1HB  SER A 155     -77.515  73.544 -20.979  1.00  2.34           H  
ATOM   2375 2HB  SER A 155     -76.152  73.149 -19.992  1.00  2.34           H  
ATOM   2376  HG  SER A 155     -78.824  72.810 -19.469  1.00  2.34           H  
ATOM   2377  N   GLY A 156     -77.514  74.808 -17.098  1.00  2.40           N  
ATOM   2378  CA  GLY A 156     -77.304  74.634 -15.660  1.00  2.40           C  
ATOM   2379  C   GLY A 156     -76.954  73.206 -15.278  1.00  2.40           C  
ATOM   2380  O   GLY A 156     -76.561  72.933 -14.144  1.00  2.40           O  
ATOM   2381  H   GLY A 156     -78.458  74.955 -17.425  1.00  2.40           H  
ATOM   2382 1HA  GLY A 156     -76.515  75.289 -15.329  1.00  2.40           H  
ATOM   2383 2HA  GLY A 156     -78.200  74.943 -15.125  1.00  2.40           H  
ATOM   2384  N   SER A 157     -77.072  72.285 -16.232  1.00  2.46           N  
ATOM   2385  CA  SER A 157     -76.727  70.902 -15.975  1.00  2.46           C  
ATOM   2386  C   SER A 157     -75.226  70.692 -16.032  1.00  2.46           C  
ATOM   2387  O   SER A 157     -74.734  69.637 -15.637  1.00  2.46           O  
ATOM   2388  CB  SER A 157     -77.367  70.007 -16.985  1.00  2.46           C  
ATOM   2389  OG  SER A 157     -76.827  70.236 -18.219  1.00  2.46           O  
ATOM   2390  H   SER A 157     -77.402  72.541 -17.161  1.00  2.46           H  
ATOM   2391  HA  SER A 157     -77.078  70.630 -14.979  1.00  2.46           H  
ATOM   2392 1HB  SER A 157     -77.212  68.968 -16.704  1.00  2.46           H  
ATOM   2393 2HB  SER A 157     -78.425  70.184 -17.011  1.00  2.46           H  
ATOM   2394  HG  SER A 157     -77.234  71.069 -18.538  1.00  2.46           H  
ATOM   2395  N   CYS A 158     -74.495  71.690 -16.533  1.00  2.56           N  
ATOM   2396  CA  CYS A 158     -73.055  71.585 -16.643  1.00  2.56           C  
ATOM   2397  C   CYS A 158     -72.411  72.948 -16.310  1.00  2.56           C  
ATOM   2398  O   CYS A 158     -72.007  73.683 -17.214  1.00  2.56           O  
ATOM   2399  CB  CYS A 158     -72.709  71.102 -18.048  1.00  2.56           C  
ATOM   2400  SG  CYS A 158     -71.008  70.644 -18.285  1.00  2.56           S  
ATOM   2401  H   CYS A 158     -74.941  72.551 -16.844  1.00  2.56           H  
ATOM   2402  HA  CYS A 158     -72.694  70.834 -15.938  1.00  2.56           H  
ATOM   2403 1HB  CYS A 158     -73.332  70.234 -18.289  1.00  2.56           H  
ATOM   2404 2HB  CYS A 158     -72.955  71.872 -18.757  1.00  2.56           H  
ATOM   2405  N   PRO A 159     -72.410  73.358 -15.023  1.00  2.71           N  
ATOM   2406  CA  PRO A 159     -71.979  74.651 -14.505  1.00  2.71           C  
ATOM   2407  C   PRO A 159     -70.542  75.036 -14.796  1.00  2.71           C  
ATOM   2408  O   PRO A 159     -69.646  74.174 -14.831  1.00  2.71           O  
ATOM   2409  CB  PRO A 159     -72.170  74.503 -12.991  1.00  2.71           C  
ATOM   2410  CG  PRO A 159     -73.178  73.410 -12.828  1.00  2.71           C  
ATOM   2411  CD  PRO A 159     -72.885  72.447 -13.940  1.00  2.71           C  
ATOM   2412  HA  PRO A 159     -72.659  75.424 -14.879  1.00  2.71           H  
ATOM   2413 1HB  PRO A 159     -71.198  74.274 -12.521  1.00  2.71           H  
ATOM   2414 2HB  PRO A 159     -72.504  75.465 -12.564  1.00  2.71           H  
ATOM   2415 1HG  PRO A 159     -73.106  72.957 -11.829  1.00  2.71           H  
ATOM   2416 2HG  PRO A 159     -74.200  73.832 -12.912  1.00  2.71           H  
ATOM   2417 1HD  PRO A 159     -72.098  71.735 -13.654  1.00  2.71           H  
ATOM   2418 2HD  PRO A 159     -73.810  71.961 -14.142  1.00  2.71           H  
ATOM   2419  N   ASN A 160     -70.307  76.342 -14.924  1.00  2.92           N  
ATOM   2420  CA  ASN A 160     -68.966  76.871 -15.081  1.00  2.92           C  
ATOM   2421  C   ASN A 160     -68.388  77.105 -13.690  1.00  2.92           C  
ATOM   2422  O   ASN A 160     -69.106  77.094 -12.694  1.00  2.92           O  
ATOM   2423  CB  ASN A 160     -68.994  78.158 -15.909  1.00  2.92           C  
ATOM   2424  CG  ASN A 160     -67.664  78.562 -16.561  1.00  2.92           C  
ATOM   2425  OD1 ASN A 160     -66.571  78.272 -16.064  1.00  2.92           O  
ATOM   2426  ND2 ASN A 160     -67.757  79.231 -17.684  1.00  2.92           N  
ATOM   2427  H   ASN A 160     -71.083  77.003 -14.944  1.00  2.92           H  
ATOM   2428  HA  ASN A 160     -68.349  76.132 -15.577  1.00  2.92           H  
ATOM   2429 1HB  ASN A 160     -69.729  78.059 -16.691  1.00  2.92           H  
ATOM   2430 2HB  ASN A 160     -69.329  78.975 -15.269  1.00  2.92           H  
ATOM   2431 1HD2 ASN A 160     -66.928  79.525 -18.164  1.00  2.92           H  
ATOM   2432 2HD2 ASN A 160     -68.656  79.454 -18.062  1.00  2.92           H  
ATOM   2433  N   ILE A 161     -67.105  77.402 -13.634  1.00  3.15           N  
ATOM   2434  CA  ILE A 161     -66.396  77.595 -12.380  1.00  3.15           C  
ATOM   2435  C   ILE A 161     -66.957  78.754 -11.562  1.00  3.15           C  
ATOM   2436  O   ILE A 161     -67.005  78.681 -10.331  1.00  3.15           O  
ATOM   2437  CB  ILE A 161     -64.902  77.831 -12.656  1.00  3.15           C  
ATOM   2438  CG1 ILE A 161     -64.269  76.521 -13.176  1.00  3.15           C  
ATOM   2439  CG2 ILE A 161     -64.208  78.282 -11.377  1.00  3.15           C  
ATOM   2440  CD1 ILE A 161     -62.877  76.697 -13.733  1.00  3.15           C  
ATOM   2441  H   ILE A 161     -66.597  77.459 -14.501  1.00  3.15           H  
ATOM   2442  HA  ILE A 161     -66.489  76.694 -11.793  1.00  3.15           H  
ATOM   2443  HB  ILE A 161     -64.785  78.590 -13.425  1.00  3.15           H  
ATOM   2444 1HG1 ILE A 161     -64.220  75.806 -12.359  1.00  3.15           H  
ATOM   2445 2HG1 ILE A 161     -64.901  76.107 -13.965  1.00  3.15           H  
ATOM   2446 1HG2 ILE A 161     -63.152  78.448 -11.577  1.00  3.15           H  
ATOM   2447 2HG2 ILE A 161     -64.658  79.203 -11.024  1.00  3.15           H  
ATOM   2448 3HG2 ILE A 161     -64.318  77.515 -10.612  1.00  3.15           H  
ATOM   2449 1HD1 ILE A 161     -62.497  75.734 -14.068  1.00  3.15           H  
ATOM   2450 2HD1 ILE A 161     -62.907  77.389 -14.575  1.00  3.15           H  
ATOM   2451 3HD1 ILE A 161     -62.223  77.089 -12.959  1.00  3.15           H  
ATOM   2452  N   THR A 162     -67.345  79.822 -12.238  1.00  3.32           N  
ATOM   2453  CA  THR A 162     -67.849  81.012 -11.582  1.00  3.32           C  
ATOM   2454  C   THR A 162     -69.340  81.279 -11.833  1.00  3.32           C  
ATOM   2455  O   THR A 162     -69.769  82.431 -11.743  1.00  3.32           O  
ATOM   2456  CB  THR A 162     -67.038  82.254 -12.006  1.00  3.32           C  
ATOM   2457  OG1 THR A 162     -67.087  82.402 -13.429  1.00  3.32           O  
ATOM   2458  CG2 THR A 162     -65.583  82.113 -11.577  1.00  3.32           C  
ATOM   2459  H   THR A 162     -67.286  79.800 -13.246  1.00  3.32           H  
ATOM   2460  HA  THR A 162     -67.721  80.883 -10.507  1.00  3.32           H  
ATOM   2461  HB  THR A 162     -67.467  83.140 -11.538  1.00  3.32           H  
ATOM   2462  HG1 THR A 162     -68.004  82.446 -13.712  1.00  3.32           H  
ATOM   2463 1HG2 THR A 162     -65.028  83.000 -11.879  1.00  3.32           H  
ATOM   2464 2HG2 THR A 162     -65.531  82.003 -10.492  1.00  3.32           H  
ATOM   2465 3HG2 THR A 162     -65.149  81.240 -12.051  1.00  3.32           H  
ATOM   2466  N   ASN A 163     -70.140  80.254 -12.165  1.00  3.37           N  
ATOM   2467  CA  ASN A 163     -71.563  80.544 -12.403  1.00  3.37           C  
ATOM   2468  C   ASN A 163     -72.483  79.319 -12.246  1.00  3.37           C  
ATOM   2469  O   ASN A 163     -72.041  78.207 -11.979  1.00  3.37           O  
ATOM   2470  CB  ASN A 163     -71.721  81.170 -13.797  1.00  3.37           C  
ATOM   2471  CG  ASN A 163     -72.846  82.198 -13.925  1.00  3.37           C  
ATOM   2472  OD1 ASN A 163     -73.926  82.055 -13.341  1.00  3.37           O  
ATOM   2473  ND2 ASN A 163     -72.588  83.237 -14.678  1.00  3.37           N  
ATOM   2474  H   ASN A 163     -69.780  79.299 -12.237  1.00  3.37           H  
ATOM   2475  HA  ASN A 163     -71.887  81.275 -11.663  1.00  3.37           H  
ATOM   2476 1HB  ASN A 163     -70.789  81.648 -14.093  1.00  3.37           H  
ATOM   2477 2HB  ASN A 163     -71.909  80.372 -14.522  1.00  3.37           H  
ATOM   2478 1HD2 ASN A 163     -73.276  83.950 -14.800  1.00  3.37           H  
ATOM   2479 2HD2 ASN A 163     -71.698  83.320 -15.128  1.00  3.37           H  
ATOM   2480  N   GLY A 164     -73.787  79.538 -12.437  1.00  3.23           N  
ATOM   2481  CA  GLY A 164     -74.810  78.498 -12.310  1.00  3.23           C  
ATOM   2482  C   GLY A 164     -75.052  77.706 -13.591  1.00  3.23           C  
ATOM   2483  O   GLY A 164     -75.942  76.863 -13.637  1.00  3.23           O  
ATOM   2484  H   GLY A 164     -74.081  80.481 -12.657  1.00  3.23           H  
ATOM   2485 1HA  GLY A 164     -74.525  77.812 -11.512  1.00  3.23           H  
ATOM   2486 2HA  GLY A 164     -75.744  78.962 -12.000  1.00  3.23           H  
ATOM   2487  N   ASN A 165     -74.291  78.010 -14.632  1.00  2.93           N  
ATOM   2488  CA  ASN A 165     -74.430  77.340 -15.920  1.00  2.93           C  
ATOM   2489  C   ASN A 165     -73.119  77.446 -16.665  1.00  2.93           C  
ATOM   2490  O   ASN A 165     -72.211  78.133 -16.196  1.00  2.93           O  
ATOM   2491  CB  ASN A 165     -75.607  77.913 -16.710  1.00  2.93           C  
ATOM   2492  CG  ASN A 165     -75.507  79.362 -17.095  1.00  2.93           C  
ATOM   2493  OD1 ASN A 165     -74.691  79.749 -17.948  1.00  2.93           O  
ATOM   2494  ND2 ASN A 165     -76.329  80.182 -16.482  1.00  2.93           N  
ATOM   2495  H   ASN A 165     -73.587  78.723 -14.515  1.00  2.93           H  
ATOM   2496  HA  ASN A 165     -74.609  76.280 -15.756  1.00  2.93           H  
ATOM   2497 1HB  ASN A 165     -75.701  77.367 -17.634  1.00  2.93           H  
ATOM   2498 2HB  ASN A 165     -76.530  77.759 -16.153  1.00  2.93           H  
ATOM   2499 1HD2 ASN A 165     -76.313  81.161 -16.693  1.00  2.93           H  
ATOM   2500 2HD2 ASN A 165     -76.973  79.827 -15.804  1.00  2.93           H  
ATOM   2501  N   GLY A 166     -73.000  76.782 -17.805  1.00  2.57           N  
ATOM   2502  CA  GLY A 166     -71.763  76.912 -18.578  1.00  2.57           C  
ATOM   2503  C   GLY A 166     -71.757  76.149 -19.891  1.00  2.57           C  
ATOM   2504  O   GLY A 166     -71.522  76.755 -20.940  1.00  2.57           O  
ATOM   2505  H   GLY A 166     -73.757  76.167 -18.100  1.00  2.57           H  
ATOM   2506 1HA  GLY A 166     -71.564  77.967 -18.764  1.00  2.57           H  
ATOM   2507 2HA  GLY A 166     -70.943  76.537 -17.970  1.00  2.57           H  
ATOM   2508  N   PHE A 167     -72.009  74.843 -19.835  1.00  2.23           N  
ATOM   2509  CA  PHE A 167     -72.080  73.918 -20.979  1.00  2.23           C  
ATOM   2510  C   PHE A 167     -70.631  73.469 -21.288  1.00  2.23           C  
ATOM   2511  O   PHE A 167     -70.116  72.576 -20.631  1.00  2.23           O  
ATOM   2512  CB  PHE A 167     -72.767  74.624 -22.171  1.00  2.23           C  
ATOM   2513  CG  PHE A 167     -73.270  73.811 -23.290  1.00  2.23           C  
ATOM   2514  CD1 PHE A 167     -74.512  73.245 -23.177  1.00  2.23           C  
ATOM   2515  CD2 PHE A 167     -72.567  73.627 -24.444  1.00  2.23           C  
ATOM   2516  CE1 PHE A 167     -75.043  72.477 -24.161  1.00  2.23           C  
ATOM   2517  CE2 PHE A 167     -73.096  72.872 -25.436  1.00  2.23           C  
ATOM   2518  CZ  PHE A 167     -74.346  72.279 -25.280  1.00  2.23           C  
ATOM   2519  H   PHE A 167     -72.138  74.437 -18.907  1.00  2.23           H  
ATOM   2520  HA  PHE A 167     -72.659  73.048 -20.696  1.00  2.23           H  
ATOM   2521 1HB  PHE A 167     -73.591  75.148 -21.767  1.00  2.23           H  
ATOM   2522 2HB  PHE A 167     -72.118  75.348 -22.628  1.00  2.23           H  
ATOM   2523  HD1 PHE A 167     -75.080  73.417 -22.273  1.00  2.23           H  
ATOM   2524  HD2 PHE A 167     -71.581  74.084 -24.565  1.00  2.23           H  
ATOM   2525  HE1 PHE A 167     -76.032  72.026 -24.036  1.00  2.23           H  
ATOM   2526  HE2 PHE A 167     -72.523  72.739 -26.339  1.00  2.23           H  
ATOM   2527  HZ  PHE A 167     -74.769  71.668 -26.048  1.00  2.23           H  
ATOM   2528  N   PHE A 168     -69.955  74.135 -22.230  1.00  1.95           N  
ATOM   2529  CA  PHE A 168     -68.525  73.908 -22.459  1.00  1.95           C  
ATOM   2530  C   PHE A 168     -67.839  74.996 -23.310  1.00  1.95           C  
ATOM   2531  O   PHE A 168     -68.413  75.568 -24.237  1.00  1.95           O  
ATOM   2532  CB  PHE A 168     -68.242  72.447 -22.904  1.00  1.95           C  
ATOM   2533  CG  PHE A 168     -69.241  71.735 -23.800  1.00  1.95           C  
ATOM   2534  CD1 PHE A 168     -69.227  71.837 -25.134  1.00  1.95           C  
ATOM   2535  CD2 PHE A 168     -70.169  70.857 -23.232  1.00  1.95           C  
ATOM   2536  CE1 PHE A 168     -70.133  71.116 -25.891  1.00  1.95           C  
ATOM   2537  CE2 PHE A 168     -71.044  70.149 -23.996  1.00  1.95           C  
ATOM   2538  CZ  PHE A 168     -71.026  70.277 -25.315  1.00  1.95           C  
ATOM   2539  H   PHE A 168     -70.415  74.856 -22.761  1.00  1.95           H  
ATOM   2540  HA  PHE A 168     -68.045  73.981 -21.496  1.00  1.95           H  
ATOM   2541 1HB  PHE A 168     -67.288  72.435 -23.428  1.00  1.95           H  
ATOM   2542 2HB  PHE A 168     -68.103  71.828 -22.016  1.00  1.95           H  
ATOM   2543  HD1 PHE A 168     -68.493  72.487 -25.594  1.00  1.95           H  
ATOM   2544  HD2 PHE A 168     -70.183  70.725 -22.152  1.00  1.95           H  
ATOM   2545  HE1 PHE A 168     -70.131  71.210 -26.942  1.00  1.95           H  
ATOM   2546  HE2 PHE A 168     -71.740  69.482 -23.549  1.00  1.95           H  
ATOM   2547  HZ  PHE A 168     -71.719  69.717 -25.919  1.00  1.95           H  
ATOM   2548  N   ALA A 169     -66.547  75.176 -23.027  1.00  1.75           N  
ATOM   2549  CA  ALA A 169     -65.671  76.214 -23.572  1.00  1.75           C  
ATOM   2550  C   ALA A 169     -65.399  76.255 -25.069  1.00  1.75           C  
ATOM   2551  O   ALA A 169     -65.136  77.339 -25.589  1.00  1.75           O  
ATOM   2552  CB  ALA A 169     -64.323  76.121 -22.876  1.00  1.75           C  
ATOM   2553  H   ALA A 169     -66.148  74.599 -22.298  1.00  1.75           H  
ATOM   2554  HA  ALA A 169     -66.123  77.171 -23.310  1.00  1.75           H  
ATOM   2555 1HB  ALA A 169     -63.694  76.946 -23.199  1.00  1.75           H  
ATOM   2556 2HB  ALA A 169     -64.475  76.183 -21.795  1.00  1.75           H  
ATOM   2557 3HB  ALA A 169     -63.842  75.189 -23.114  1.00  1.75           H  
ATOM   2558  N   THR A 170     -65.385  75.119 -25.773  1.00  1.63           N  
ATOM   2559  CA  THR A 170     -64.988  75.216 -27.175  1.00  1.63           C  
ATOM   2560  C   THR A 170     -66.159  75.273 -28.158  1.00  1.63           C  
ATOM   2561  O   THR A 170     -65.928  75.355 -29.373  1.00  1.63           O  
ATOM   2562  CB  THR A 170     -64.105  74.018 -27.559  1.00  1.63           C  
ATOM   2563  OG1 THR A 170     -64.867  72.821 -27.535  1.00  1.63           O  
ATOM   2564  CG2 THR A 170     -62.998  73.865 -26.550  1.00  1.63           C  
ATOM   2565  H   THR A 170     -65.597  74.204 -25.372  1.00  1.63           H  
ATOM   2566  HA  THR A 170     -64.401  76.125 -27.307  1.00  1.63           H  
ATOM   2567  HB  THR A 170     -63.686  74.173 -28.555  1.00  1.63           H  
ATOM   2568  HG1 THR A 170     -65.256  72.683 -26.649  1.00  1.63           H  
ATOM   2569 1HG2 THR A 170     -62.372  73.011 -26.821  1.00  1.63           H  
ATOM   2570 2HG2 THR A 170     -62.409  74.763 -26.529  1.00  1.63           H  
ATOM   2571 3HG2 THR A 170     -63.421  73.698 -25.576  1.00  1.63           H  
ATOM   2572  N   MET A 171     -67.403  75.169 -27.644  1.00  1.55           N  
ATOM   2573  CA  MET A 171     -68.593  75.046 -28.501  1.00  1.55           C  
ATOM   2574  C   MET A 171     -69.769  75.955 -28.095  1.00  1.55           C  
ATOM   2575  O   MET A 171     -70.026  76.178 -26.913  1.00  1.55           O  
ATOM   2576  CB  MET A 171     -69.005  73.567 -28.464  1.00  1.55           C  
ATOM   2577  CG  MET A 171     -67.943  72.597 -29.099  1.00  1.55           C  
ATOM   2578  SD  MET A 171     -68.202  70.825 -28.851  1.00  1.55           S  
ATOM   2579  CE  MET A 171     -69.690  70.501 -29.640  1.00  1.55           C  
ATOM   2580  H   MET A 171     -67.534  75.179 -26.628  1.00  1.55           H  
ATOM   2581  HA  MET A 171     -68.305  75.316 -29.510  1.00  1.55           H  
ATOM   2582 1HB  MET A 171     -69.206  73.296 -27.470  1.00  1.55           H  
ATOM   2583 2HB  MET A 171     -69.934  73.448 -29.026  1.00  1.55           H  
ATOM   2584 1HG  MET A 171     -67.923  72.778 -30.178  1.00  1.55           H  
ATOM   2585 2HG  MET A 171     -66.978  72.816 -28.730  1.00  1.55           H  
ATOM   2586 1HE  MET A 171     -69.927  69.442 -29.573  1.00  1.55           H  
ATOM   2587 2HE  MET A 171     -70.438  71.064 -29.156  1.00  1.55           H  
ATOM   2588 3HE  MET A 171     -69.623  70.800 -30.646  1.00  1.55           H  
ATOM   2589  N   ALA A 172     -70.522  76.439 -29.085  1.00  1.50           N  
ATOM   2590  CA  ALA A 172     -71.713  77.264 -28.854  1.00  1.50           C  
ATOM   2591  C   ALA A 172     -72.985  76.471 -29.124  1.00  1.50           C  
ATOM   2592  O   ALA A 172     -73.031  75.718 -30.095  1.00  1.50           O  
ATOM   2593  CB  ALA A 172     -71.669  78.476 -29.770  1.00  1.50           C  
ATOM   2594  H   ALA A 172     -70.244  76.223 -30.040  1.00  1.50           H  
ATOM   2595  HA  ALA A 172     -71.722  77.585 -27.812  1.00  1.50           H  
ATOM   2596 1HB  ALA A 172     -72.539  79.097 -29.611  1.00  1.50           H  
ATOM   2597 2HB  ALA A 172     -70.785  79.044 -29.573  1.00  1.50           H  
ATOM   2598 3HB  ALA A 172     -71.655  78.142 -30.809  1.00  1.50           H  
ATOM   2599  N   TRP A 173     -74.062  76.683 -28.352  1.00  1.50           N  
ATOM   2600  CA  TRP A 173     -75.289  75.948 -28.656  1.00  1.50           C  
ATOM   2601  C   TRP A 173     -76.277  76.755 -29.518  1.00  1.50           C  
ATOM   2602  O   TRP A 173     -76.873  77.763 -29.107  1.00  1.50           O  
ATOM   2603  CB  TRP A 173     -75.879  75.461 -27.343  1.00  1.50           C  
ATOM   2604  CG  TRP A 173     -77.097  74.644 -27.397  1.00  1.50           C  
ATOM   2605  CD1 TRP A 173     -77.729  74.068 -28.465  1.00  1.50           C  
ATOM   2606  CD2 TRP A 173     -77.869  74.300 -26.241  1.00  1.50           C  
ATOM   2607  NE1 TRP A 173     -78.851  73.416 -28.032  1.00  1.50           N  
ATOM   2608  CE2 TRP A 173     -78.943  73.542 -26.678  1.00  1.50           C  
ATOM   2609  CE3 TRP A 173     -77.737  74.584 -24.880  1.00  1.50           C  
ATOM   2610  CZ2 TRP A 173     -79.889  73.060 -25.809  1.00  1.50           C  
ATOM   2611  CZ3 TRP A 173     -78.689  74.097 -24.004  1.00  1.50           C  
ATOM   2612  CH2 TRP A 173     -79.742  73.351 -24.460  1.00  1.50           C  
ATOM   2613  H   TRP A 173     -74.052  77.280 -27.517  1.00  1.50           H  
ATOM   2614  HA  TRP A 173     -75.022  75.073 -29.232  1.00  1.50           H  
ATOM   2615 1HB  TRP A 173     -75.120  74.908 -26.789  1.00  1.50           H  
ATOM   2616 2HB  TRP A 173     -76.120  76.305 -26.762  1.00  1.50           H  
ATOM   2617  HD1 TRP A 173     -77.413  74.133 -29.504  1.00  1.50           H  
ATOM   2618  HE1 TRP A 173     -79.539  72.938 -28.593  1.00  1.50           H  
ATOM   2619  HE3 TRP A 173     -76.897  75.178 -24.517  1.00  1.50           H  
ATOM   2620  HZ2 TRP A 173     -80.723  72.473 -26.156  1.00  1.50           H  
ATOM   2621  HZ3 TRP A 173     -78.580  74.327 -22.944  1.00  1.50           H  
ATOM   2622  HH2 TRP A 173     -80.482  72.980 -23.751  1.00  1.50           H  
ATOM   2623  N   ALA A 174     -76.416  76.325 -30.770  1.00  1.55           N  
ATOM   2624  CA  ALA A 174     -77.225  77.024 -31.751  1.00  1.55           C  
ATOM   2625  C   ALA A 174     -78.718  76.760 -31.585  1.00  1.55           C  
ATOM   2626  O   ALA A 174     -79.298  75.835 -32.192  1.00  1.55           O  
ATOM   2627  CB  ALA A 174     -76.794  76.672 -33.155  1.00  1.55           C  
ATOM   2628  H   ALA A 174     -75.928  75.483 -31.081  1.00  1.55           H  
ATOM   2629  HA  ALA A 174     -77.066  78.094 -31.604  1.00  1.55           H  
ATOM   2630 1HB  ALA A 174     -77.367  77.229 -33.877  1.00  1.55           H  
ATOM   2631 2HB  ALA A 174     -75.747  76.903 -33.268  1.00  1.55           H  
ATOM   2632 3HB  ALA A 174     -76.952  75.635 -33.305  1.00  1.55           H  
ATOM   2633  N   VAL A 175     -79.287  77.623 -30.742  1.00  1.70           N  
ATOM   2634  CA  VAL A 175     -80.696  77.720 -30.380  1.00  1.70           C  
ATOM   2635  C   VAL A 175     -81.054  79.152 -30.849  1.00  1.70           C  
ATOM   2636  O   VAL A 175     -80.171  80.014 -30.814  1.00  1.70           O  
ATOM   2637  CB  VAL A 175     -80.873  77.664 -28.836  1.00  1.70           C  
ATOM   2638  CG1 VAL A 175     -80.314  76.415 -28.256  1.00  1.70           C  
ATOM   2639  CG2 VAL A 175     -80.223  78.864 -28.255  1.00  1.70           C  
ATOM   2640  H   VAL A 175     -78.627  78.237 -30.276  1.00  1.70           H  
ATOM   2641  HA  VAL A 175     -81.275  76.956 -30.895  1.00  1.70           H  
ATOM   2642  HB  VAL A 175     -81.925  77.671 -28.584  1.00  1.70           H  
ATOM   2643 1HG1 VAL A 175     -80.454  76.415 -27.176  1.00  1.70           H  
ATOM   2644 2HG1 VAL A 175     -80.795  75.561 -28.664  1.00  1.70           H  
ATOM   2645 3HG1 VAL A 175     -79.257  76.386 -28.482  1.00  1.70           H  
ATOM   2646 1HG2 VAL A 175     -80.352  78.870 -27.174  1.00  1.70           H  
ATOM   2647 2HG2 VAL A 175     -79.164  78.862 -28.496  1.00  1.70           H  
ATOM   2648 3HG2 VAL A 175     -80.707  79.737 -28.687  1.00  1.70           H  
ATOM   2649  N   PRO A 176     -82.307  79.451 -31.233  1.00  1.94           N  
ATOM   2650  CA  PRO A 176     -82.781  80.737 -31.756  1.00  1.94           C  
ATOM   2651  C   PRO A 176     -82.756  81.877 -30.730  1.00  1.94           C  
ATOM   2652  O   PRO A 176     -82.975  81.676 -29.536  1.00  1.94           O  
ATOM   2653  CB  PRO A 176     -84.219  80.409 -32.164  1.00  1.94           C  
ATOM   2654  CG  PRO A 176     -84.593  79.215 -31.333  1.00  1.94           C  
ATOM   2655  CD  PRO A 176     -83.322  78.429 -31.171  1.00  1.94           C  
ATOM   2656  HA  PRO A 176     -82.196  80.997 -32.640  1.00  1.94           H  
ATOM   2657 1HB  PRO A 176     -84.860  81.279 -31.973  1.00  1.94           H  
ATOM   2658 2HB  PRO A 176     -84.258  80.219 -33.237  1.00  1.94           H  
ATOM   2659 1HG  PRO A 176     -84.983  79.538 -30.358  1.00  1.94           H  
ATOM   2660 2HG  PRO A 176     -85.397  78.636 -31.816  1.00  1.94           H  
ATOM   2661 1HD  PRO A 176     -83.327  77.950 -30.215  1.00  1.94           H  
ATOM   2662 2HD  PRO A 176     -83.207  77.721 -31.974  1.00  1.94           H  
ATOM   2663  N   LYS A 177     -82.578  83.107 -31.222  1.00  2.31           N  
ATOM   2664  CA  LYS A 177     -82.462  84.266 -30.320  1.00  2.31           C  
ATOM   2665  C   LYS A 177     -83.761  84.847 -29.781  1.00  2.31           C  
ATOM   2666  O   LYS A 177     -84.094  85.997 -30.058  1.00  2.31           O  
ATOM   2667  CB  LYS A 177     -81.723  85.413 -30.996  1.00  2.31           C  
ATOM   2668  CG  LYS A 177     -81.346  86.546 -30.062  1.00  2.31           C  
ATOM   2669  CD  LYS A 177     -80.486  87.575 -30.777  1.00  2.31           C  
ATOM   2670  CE  LYS A 177     -80.054  88.676 -29.831  1.00  2.31           C  
ATOM   2671  NZ  LYS A 177     -79.195  89.680 -30.500  1.00  2.31           N  
ATOM   2672  H   LYS A 177     -82.432  83.206 -32.225  1.00  2.31           H  
ATOM   2673  HA  LYS A 177     -81.877  83.960 -29.467  1.00  2.31           H  
ATOM   2674 1HB  LYS A 177     -80.862  85.078 -31.516  1.00  2.31           H  
ATOM   2675 2HB  LYS A 177     -82.385  85.855 -31.722  1.00  2.31           H  
ATOM   2676 1HG  LYS A 177     -82.247  87.032 -29.683  1.00  2.31           H  
ATOM   2677 2HG  LYS A 177     -80.786  86.144 -29.219  1.00  2.31           H  
ATOM   2678 1HD  LYS A 177     -79.593  87.080 -31.175  1.00  2.31           H  
ATOM   2679 2HD  LYS A 177     -81.041  88.009 -31.606  1.00  2.31           H  
ATOM   2680 1HE  LYS A 177     -80.937  89.173 -29.435  1.00  2.31           H  
ATOM   2681 2HE  LYS A 177     -79.497  88.231 -29.007  1.00  2.31           H  
ATOM   2682 1HZ  LYS A 177     -78.927  90.389 -29.832  1.00  2.31           H  
ATOM   2683 2HZ  LYS A 177     -78.367  89.222 -30.859  1.00  2.31           H  
ATOM   2684 3HZ  LYS A 177     -79.702  90.109 -31.261  1.00  2.31           H  
ATOM   2685  N   ASN A 178     -84.482  84.056 -29.002  1.00  2.79           N  
ATOM   2686  CA  ASN A 178     -85.703  84.504 -28.322  1.00  2.79           C  
ATOM   2687  C   ASN A 178     -86.712  85.230 -29.222  1.00  2.79           C  
ATOM   2688  O   ASN A 178     -87.290  86.229 -28.791  1.00  2.79           O  
ATOM   2689  CB  ASN A 178     -85.368  85.450 -27.177  1.00  2.79           C  
ATOM   2690  CG  ASN A 178     -84.553  84.853 -26.065  1.00  2.79           C  
ATOM   2691  OD1 ASN A 178     -84.710  83.693 -25.660  1.00  2.79           O  
ATOM   2692  ND2 ASN A 178     -83.668  85.665 -25.547  1.00  2.79           N  
ATOM   2693  H   ASN A 178     -84.125  83.111 -28.865  1.00  2.79           H  
ATOM   2694  HA  ASN A 178     -86.203  83.618 -27.920  1.00  2.79           H  
ATOM   2695 1HB  ASN A 178     -84.835  86.322 -27.567  1.00  2.79           H  
ATOM   2696 2HB  ASN A 178     -86.299  85.818 -26.748  1.00  2.79           H  
ATOM   2697 1HD2 ASN A 178     -83.085  85.371 -24.794  1.00  2.79           H  
ATOM   2698 2HD2 ASN A 178     -83.584  86.595 -25.905  1.00  2.79           H  
ATOM   2699  N   ASP A 179     -86.959  84.760 -30.439  1.00  3.35           N  
ATOM   2700  CA  ASP A 179     -87.904  85.472 -31.302  1.00  3.35           C  
ATOM   2701  C   ASP A 179     -88.894  84.526 -31.931  1.00  3.35           C  
ATOM   2702  O   ASP A 179     -88.592  83.834 -32.903  1.00  3.35           O  
ATOM   2703  CB  ASP A 179     -87.168  86.252 -32.404  1.00  3.35           C  
ATOM   2704  CG  ASP A 179     -88.109  87.104 -33.329  1.00  3.35           C  
ATOM   2705  OD1 ASP A 179     -89.323  87.045 -33.174  1.00  3.35           O  
ATOM   2706  OD2 ASP A 179     -87.595  87.790 -34.186  1.00  3.35           O  
ATOM   2707  H   ASP A 179     -86.473  83.940 -30.765  1.00  3.35           H  
ATOM   2708  HA  ASP A 179     -88.466  86.184 -30.700  1.00  3.35           H  
ATOM   2709 1HB  ASP A 179     -86.435  86.924 -31.942  1.00  3.35           H  
ATOM   2710 2HB  ASP A 179     -86.614  85.554 -33.025  1.00  3.35           H  
ATOM   2711  N   LYS A 180     -90.077  84.452 -31.320  1.00  3.87           N  
ATOM   2712  CA  LYS A 180     -91.127  83.544 -31.758  1.00  3.87           C  
ATOM   2713  C   LYS A 180     -90.551  82.143 -31.892  1.00  3.87           C  
ATOM   2714  O   LYS A 180     -90.927  81.383 -32.796  1.00  3.87           O  
ATOM   2715  CB  LYS A 180     -91.720  84.036 -33.086  1.00  3.87           C  
ATOM   2716  CG  LYS A 180     -92.398  85.410 -32.986  1.00  3.87           C  
ATOM   2717  CD  LYS A 180     -93.066  85.831 -34.298  1.00  3.87           C  
ATOM   2718  CE  LYS A 180     -92.043  86.199 -35.404  1.00  3.87           C  
ATOM   2719  NZ  LYS A 180     -91.273  87.461 -35.107  1.00  3.87           N  
ATOM   2720  H   LYS A 180     -90.248  85.067 -30.537  1.00  3.87           H  
ATOM   2721  HA  LYS A 180     -91.914  83.520 -31.002  1.00  3.87           H  
ATOM   2722 1HB  LYS A 180     -90.938  84.103 -33.847  1.00  3.87           H  
ATOM   2723 2HB  LYS A 180     -92.461  83.321 -33.442  1.00  3.87           H  
ATOM   2724 1HG  LYS A 180     -93.151  85.383 -32.199  1.00  3.87           H  
ATOM   2725 2HG  LYS A 180     -91.648  86.158 -32.720  1.00  3.87           H  
ATOM   2726 1HD  LYS A 180     -93.697  85.016 -34.657  1.00  3.87           H  
ATOM   2727 2HD  LYS A 180     -93.697  86.698 -34.110  1.00  3.87           H  
ATOM   2728 1HE  LYS A 180     -91.336  85.378 -35.523  1.00  3.87           H  
ATOM   2729 2HE  LYS A 180     -92.587  86.336 -36.338  1.00  3.87           H  
ATOM   2730 1HZ  LYS A 180     -90.630  87.648 -35.858  1.00  3.87           H  
ATOM   2731 2HZ  LYS A 180     -91.898  88.237 -35.001  1.00  3.87           H  
ATOM   2732 3HZ  LYS A 180     -90.720  87.352 -34.248  1.00  3.87           H  
ATOM   2733  N   ASN A 181     -89.725  81.764 -30.910  1.00  4.26           N  
ATOM   2734  CA  ASN A 181     -89.012  80.496 -30.917  1.00  4.26           C  
ATOM   2735  C   ASN A 181     -89.868  79.306 -30.581  1.00  4.26           C  
ATOM   2736  O   ASN A 181     -89.408  78.179 -30.643  1.00  4.26           O  
ATOM   2737  CB  ASN A 181     -87.857  80.562 -29.957  1.00  4.26           C  
ATOM   2738  CG  ASN A 181     -88.315  80.755 -28.553  1.00  4.26           C  
ATOM   2739  OD1 ASN A 181     -89.189  81.598 -28.286  1.00  4.26           O  
ATOM   2740  ND2 ASN A 181     -87.753  80.001 -27.650  1.00  4.26           N  
ATOM   2741  H   ASN A 181     -89.527  82.431 -30.178  1.00  4.26           H  
ATOM   2742  HA  ASN A 181     -88.616  80.338 -31.922  1.00  4.26           H  
ATOM   2743 1HB  ASN A 181     -87.305  79.626 -30.007  1.00  4.26           H  
ATOM   2744 2HB  ASN A 181     -87.178  81.373 -30.233  1.00  4.26           H  
ATOM   2745 1HD2 ASN A 181     -88.020  80.077 -26.692  1.00  4.26           H  
ATOM   2746 2HD2 ASN A 181     -87.058  79.330 -27.921  1.00  4.26           H  
ATOM   2747  N   LYS A 182     -91.137  79.547 -30.311  1.00  4.45           N  
ATOM   2748  CA  LYS A 182     -92.056  78.461 -30.076  1.00  4.45           C  
ATOM   2749  C   LYS A 182     -92.654  78.022 -31.412  1.00  4.45           C  
ATOM   2750  O   LYS A 182     -93.391  77.038 -31.475  1.00  4.45           O  
ATOM   2751  CB  LYS A 182     -93.112  78.870 -29.061  1.00  4.45           C  
ATOM   2752  CG  LYS A 182     -92.517  79.121 -27.673  1.00  4.45           C  
ATOM   2753  CD  LYS A 182     -93.570  79.505 -26.654  1.00  4.45           C  
ATOM   2754  CE  LYS A 182     -92.940  79.731 -25.285  1.00  4.45           C  
ATOM   2755  NZ  LYS A 182     -93.944  80.148 -24.275  1.00  4.45           N  
ATOM   2756  H   LYS A 182     -91.460  80.501 -30.258  1.00  4.45           H  
ATOM   2757  HA  LYS A 182     -91.502  77.615 -29.662  1.00  4.45           H  
ATOM   2758 1HB  LYS A 182     -93.606  79.783 -29.392  1.00  4.45           H  
ATOM   2759 2HB  LYS A 182     -93.867  78.090 -28.977  1.00  4.45           H  
ATOM   2760 1HG  LYS A 182     -92.004  78.217 -27.334  1.00  4.45           H  
ATOM   2761 2HG  LYS A 182     -91.780  79.924 -27.739  1.00  4.45           H  
ATOM   2762 1HD  LYS A 182     -94.071  80.420 -26.972  1.00  4.45           H  
ATOM   2763 2HD  LYS A 182     -94.312  78.710 -26.579  1.00  4.45           H  
ATOM   2764 1HE  LYS A 182     -92.466  78.805 -24.953  1.00  4.45           H  
ATOM   2765 2HE  LYS A 182     -92.177  80.506 -25.368  1.00  4.45           H  
ATOM   2766 1HZ  LYS A 182     -93.489  80.289 -23.384  1.00  4.45           H  
ATOM   2767 2HZ  LYS A 182     -94.379  81.011 -24.570  1.00  4.45           H  
ATOM   2768 3HZ  LYS A 182     -94.649  79.431 -24.183  1.00  4.45           H  
ATOM   2769  N   THR A 183     -92.326  78.770 -32.485  1.00  4.44           N  
ATOM   2770  CA  THR A 183     -92.777  78.445 -33.832  1.00  4.44           C  
ATOM   2771  C   THR A 183     -91.580  78.369 -34.796  1.00  4.44           C  
ATOM   2772  O   THR A 183     -91.582  77.586 -35.746  1.00  4.44           O  
ATOM   2773  CB  THR A 183     -93.756  79.518 -34.342  1.00  4.44           C  
ATOM   2774  OG1 THR A 183     -93.087  80.797 -34.408  1.00  4.44           O  
ATOM   2775  CG2 THR A 183     -94.938  79.640 -33.397  1.00  4.44           C  
ATOM   2776  H   THR A 183     -91.733  79.586 -32.372  1.00  4.44           H  
ATOM   2777  HA  THR A 183     -93.267  77.471 -33.820  1.00  4.44           H  
ATOM   2778  HB  THR A 183     -94.114  79.245 -35.333  1.00  4.44           H  
ATOM   2779  HG1 THR A 183     -92.430  80.872 -33.684  1.00  4.44           H  
ATOM   2780 1HG2 THR A 183     -95.620  80.401 -33.773  1.00  4.44           H  
ATOM   2781 2HG2 THR A 183     -95.456  78.682 -33.338  1.00  4.44           H  
ATOM   2782 3HG2 THR A 183     -94.593  79.926 -32.407  1.00  4.44           H  
ATOM   2783  N   ALA A 184     -90.580  79.234 -34.569  1.00  4.25           N  
ATOM   2784  CA  ALA A 184     -89.363  79.329 -35.378  1.00  4.25           C  
ATOM   2785  C   ALA A 184     -89.641  79.230 -36.872  1.00  4.25           C  
ATOM   2786  O   ALA A 184     -89.007  78.440 -37.566  1.00  4.25           O  
ATOM   2787  CB  ALA A 184     -88.363  78.271 -34.978  1.00  4.25           C  
ATOM   2788  H   ALA A 184     -90.660  79.872 -33.791  1.00  4.25           H  
ATOM   2789  HA  ALA A 184     -88.925  80.308 -35.186  1.00  4.25           H  
ATOM   2790 1HB  ALA A 184     -87.450  78.389 -35.560  1.00  4.25           H  
ATOM   2791 2HB  ALA A 184     -88.135  78.378 -33.917  1.00  4.25           H  
ATOM   2792 3HB  ALA A 184     -88.784  77.285 -35.171  1.00  4.25           H  
ATOM   2793  N   THR A 185     -90.586  80.008 -37.373  1.00  3.92           N  
ATOM   2794  CA  THR A 185     -90.913  79.951 -38.787  1.00  3.92           C  
ATOM   2795  C   THR A 185     -89.708  80.293 -39.655  1.00  3.92           C  
ATOM   2796  O   THR A 185     -89.022  81.279 -39.397  1.00  3.92           O  
ATOM   2797  CB  THR A 185     -92.083  80.897 -39.113  1.00  3.92           C  
ATOM   2798  OG1 THR A 185     -93.230  80.513 -38.344  1.00  3.92           O  
ATOM   2799  CG2 THR A 185     -92.427  80.848 -40.596  1.00  3.92           C  
ATOM   2800  H   THR A 185     -91.088  80.634 -36.759  1.00  3.92           H  
ATOM   2801  HA  THR A 185     -91.222  78.933 -39.023  1.00  3.92           H  
ATOM   2802  HB  THR A 185     -91.807  81.916 -38.846  1.00  3.92           H  
ATOM   2803  HG1 THR A 185     -93.358  79.563 -38.416  1.00  3.92           H  
ATOM   2804 1HG2 THR A 185     -93.257  81.524 -40.796  1.00  3.92           H  
ATOM   2805 2HG2 THR A 185     -91.570  81.157 -41.184  1.00  3.92           H  
ATOM   2806 3HG2 THR A 185     -92.711  79.834 -40.873  1.00  3.92           H  
ATOM   2807  N   ASN A 186     -89.465  79.480 -40.690  1.00  3.50           N  
ATOM   2808  CA  ASN A 186     -88.368  79.702 -41.638  1.00  3.50           C  
ATOM   2809  C   ASN A 186     -86.996  79.875 -40.963  1.00  3.50           C  
ATOM   2810  O   ASN A 186     -86.374  80.924 -41.110  1.00  3.50           O  
ATOM   2811  CB  ASN A 186     -88.675  80.913 -42.501  1.00  3.50           C  
ATOM   2812  CG  ASN A 186     -87.802  81.033 -43.730  1.00  3.50           C  
ATOM   2813  OD1 ASN A 186     -87.357  80.030 -44.304  1.00  3.50           O  
ATOM   2814  ND2 ASN A 186     -87.582  82.256 -44.158  1.00  3.50           N  
ATOM   2815  H   ASN A 186     -90.074  78.685 -40.820  1.00  3.50           H  
ATOM   2816  HA  ASN A 186     -88.314  78.845 -42.306  1.00  3.50           H  
ATOM   2817 1HB  ASN A 186     -89.716  80.872 -42.823  1.00  3.50           H  
ATOM   2818 2HB  ASN A 186     -88.556  81.821 -41.909  1.00  3.50           H  
ATOM   2819 1HD2 ASN A 186     -87.047  82.424 -44.989  1.00  3.50           H  
ATOM   2820 2HD2 ASN A 186     -87.973  83.031 -43.663  1.00  3.50           H  
ATOM   2821  N   PRO A 187     -86.486  78.856 -40.234  1.00  3.04           N  
ATOM   2822  CA  PRO A 187     -85.231  78.893 -39.494  1.00  3.04           C  
ATOM   2823  C   PRO A 187     -84.008  79.082 -40.389  1.00  3.04           C  
ATOM   2824  O   PRO A 187     -82.969  79.590 -39.933  1.00  3.04           O  
ATOM   2825  CB  PRO A 187     -85.193  77.499 -38.840  1.00  3.04           C  
ATOM   2826  CG  PRO A 187     -86.067  76.625 -39.709  1.00  3.04           C  
ATOM   2827  CD  PRO A 187     -87.160  77.536 -40.215  1.00  3.04           C  
ATOM   2828  HA  PRO A 187     -85.289  79.692 -38.743  1.00  3.04           H  
ATOM   2829 1HB  PRO A 187     -84.153  77.138 -38.794  1.00  3.04           H  
ATOM   2830 2HB  PRO A 187     -85.568  77.555 -37.811  1.00  3.04           H  
ATOM   2831 1HG  PRO A 187     -85.467  76.185 -40.519  1.00  3.04           H  
ATOM   2832 2HG  PRO A 187     -86.457  75.784 -39.114  1.00  3.04           H  
ATOM   2833 1HD  PRO A 187     -87.446  77.201 -41.210  1.00  3.04           H  
ATOM   2834 2HD  PRO A 187     -87.995  77.529 -39.521  1.00  3.04           H  
ATOM   2835  N   LEU A 188     -84.180  78.714 -41.667  1.00  2.62           N  
ATOM   2836  CA  LEU A 188     -83.159  78.735 -42.700  1.00  2.62           C  
ATOM   2837  C   LEU A 188     -82.046  77.736 -42.419  1.00  2.62           C  
ATOM   2838  O   LEU A 188     -81.917  77.222 -41.307  1.00  2.62           O  
ATOM   2839  CB  LEU A 188     -82.588  80.146 -42.854  1.00  2.62           C  
ATOM   2840  CG  LEU A 188     -83.610  81.180 -43.308  1.00  2.62           C  
ATOM   2841  CD1 LEU A 188     -82.995  82.558 -43.298  1.00  2.62           C  
ATOM   2842  CD2 LEU A 188     -84.087  80.799 -44.677  1.00  2.62           C  
ATOM   2843  H   LEU A 188     -85.083  78.357 -41.936  1.00  2.62           H  
ATOM   2844  HA  LEU A 188     -83.627  78.460 -43.643  1.00  2.62           H  
ATOM   2845 1HB  LEU A 188     -82.150  80.481 -41.934  1.00  2.62           H  
ATOM   2846 2HB  LEU A 188     -81.798  80.116 -43.605  1.00  2.62           H  
ATOM   2847  HG  LEU A 188     -84.453  81.188 -42.629  1.00  2.62           H  
ATOM   2848 1HD1 LEU A 188     -83.737  83.285 -43.625  1.00  2.62           H  
ATOM   2849 2HD1 LEU A 188     -82.675  82.805 -42.293  1.00  2.62           H  
ATOM   2850 3HD1 LEU A 188     -82.139  82.584 -43.971  1.00  2.62           H  
ATOM   2851 1HD2 LEU A 188     -84.829  81.519 -45.016  1.00  2.62           H  
ATOM   2852 2HD2 LEU A 188     -83.247  80.790 -45.369  1.00  2.62           H  
ATOM   2853 3HD2 LEU A 188     -84.539  79.807 -44.639  1.00  2.62           H  
ATOM   2854  N   THR A 189     -81.277  77.433 -43.455  1.00  2.26           N  
ATOM   2855  CA  THR A 189     -80.153  76.518 -43.338  1.00  2.26           C  
ATOM   2856  C   THR A 189     -78.861  77.285 -43.556  1.00  2.26           C  
ATOM   2857  O   THR A 189     -78.758  78.117 -44.462  1.00  2.26           O  
ATOM   2858  CB  THR A 189     -80.265  75.334 -44.313  1.00  2.26           C  
ATOM   2859  OG1 THR A 189     -81.457  74.595 -44.017  1.00  2.26           O  
ATOM   2860  CG2 THR A 189     -79.058  74.411 -44.174  1.00  2.26           C  
ATOM   2861  H   THR A 189     -81.459  77.869 -44.346  1.00  2.26           H  
ATOM   2862  HA  THR A 189     -80.132  76.112 -42.326  1.00  2.26           H  
ATOM   2863  HB  THR A 189     -80.320  75.705 -45.334  1.00  2.26           H  
ATOM   2864  HG1 THR A 189     -81.416  74.295 -43.104  1.00  2.26           H  
ATOM   2865 1HG2 THR A 189     -79.161  73.578 -44.866  1.00  2.26           H  
ATOM   2866 2HG2 THR A 189     -78.147  74.958 -44.409  1.00  2.26           H  
ATOM   2867 3HG2 THR A 189     -79.003  74.031 -43.153  1.00  2.26           H  
ATOM   2868  N   ILE A 190     -77.909  77.025 -42.681  1.00  1.99           N  
ATOM   2869  CA  ILE A 190     -76.616  77.675 -42.656  1.00  1.99           C  
ATOM   2870  C   ILE A 190     -75.457  76.775 -43.010  1.00  1.99           C  
ATOM   2871  O   ILE A 190     -75.373  75.660 -42.514  1.00  1.99           O  
ATOM   2872  CB  ILE A 190     -76.381  78.252 -41.270  1.00  1.99           C  
ATOM   2873  CG1 ILE A 190     -77.391  79.296 -41.001  1.00  1.99           C  
ATOM   2874  CG2 ILE A 190     -74.980  78.776 -41.157  1.00  1.99           C  
ATOM   2875  CD1 ILE A 190     -77.372  79.698 -39.641  1.00  1.99           C  
ATOM   2876  H   ILE A 190     -78.104  76.321 -41.972  1.00  1.99           H  
ATOM   2877  HA  ILE A 190     -76.637  78.493 -43.373  1.00  1.99           H  
ATOM   2878  HB  ILE A 190     -76.535  77.470 -40.523  1.00  1.99           H  
ATOM   2879 1HG1 ILE A 190     -77.182  80.145 -41.613  1.00  1.99           H  
ATOM   2880 2HG1 ILE A 190     -78.392  78.935 -41.236  1.00  1.99           H  
ATOM   2881 1HG2 ILE A 190     -74.813  79.181 -40.169  1.00  1.99           H  
ATOM   2882 2HG2 ILE A 190     -74.304  77.957 -41.327  1.00  1.99           H  
ATOM   2883 3HG2 ILE A 190     -74.804  79.544 -41.894  1.00  1.99           H  
ATOM   2884 1HD1 ILE A 190     -78.091  80.470 -39.481  1.00  1.99           H  
ATOM   2885 2HD1 ILE A 190     -77.610  78.851 -39.019  1.00  1.99           H  
ATOM   2886 3HD1 ILE A 190     -76.387  80.050 -39.411  1.00  1.99           H  
ATOM   2887  N   GLU A 191     -74.573  77.254 -43.888  1.00  1.81           N  
ATOM   2888  CA  GLU A 191     -73.389  76.493 -44.287  1.00  1.81           C  
ATOM   2889  C   GLU A 191     -72.117  77.268 -43.953  1.00  1.81           C  
ATOM   2890  O   GLU A 191     -71.897  78.358 -44.488  1.00  1.81           O  
ATOM   2891  CB  GLU A 191     -73.408  76.223 -45.793  1.00  1.81           C  
ATOM   2892  CG  GLU A 191     -74.595  75.398 -46.296  1.00  1.81           C  
ATOM   2893  CD  GLU A 191     -74.545  75.131 -47.795  1.00  1.81           C  
ATOM   2894  OE1 GLU A 191     -73.612  75.570 -48.428  1.00  1.81           O  
ATOM   2895  OE2 GLU A 191     -75.445  74.499 -48.303  1.00  1.81           O  
ATOM   2896  H   GLU A 191     -74.716  78.176 -44.272  1.00  1.81           H  
ATOM   2897  HA  GLU A 191     -73.367  75.548 -43.745  1.00  1.81           H  
ATOM   2898 1HB  GLU A 191     -73.411  77.171 -46.330  1.00  1.81           H  
ATOM   2899 2HB  GLU A 191     -72.497  75.696 -46.071  1.00  1.81           H  
ATOM   2900 1HG  GLU A 191     -74.601  74.454 -45.773  1.00  1.81           H  
ATOM   2901 2HG  GLU A 191     -75.519  75.919 -46.054  1.00  1.81           H  
ATOM   2902  N   VAL A 192     -71.289  76.715 -43.067  1.00  1.72           N  
ATOM   2903  CA  VAL A 192     -70.060  77.386 -42.667  1.00  1.72           C  
ATOM   2904  C   VAL A 192     -68.795  76.628 -43.055  1.00  1.72           C  
ATOM   2905  O   VAL A 192     -68.637  75.472 -42.662  1.00  1.72           O  
ATOM   2906  CB  VAL A 192     -70.023  77.590 -41.162  1.00  1.72           C  
ATOM   2907  CG1 VAL A 192     -68.684  78.260 -40.778  1.00  1.72           C  
ATOM   2908  CG2 VAL A 192     -71.221  78.434 -40.766  1.00  1.72           C  
ATOM   2909  H   VAL A 192     -71.538  75.819 -42.647  1.00  1.72           H  
ATOM   2910  HA  VAL A 192     -70.086  78.365 -43.116  1.00  1.72           H  
ATOM   2911  HB  VAL A 192     -70.064  76.627 -40.674  1.00  1.72           H  
ATOM   2912 1HG1 VAL A 192     -68.613  78.413 -39.735  1.00  1.72           H  
ATOM   2913 2HG1 VAL A 192     -67.859  77.621 -41.083  1.00  1.72           H  
ATOM   2914 3HG1 VAL A 192     -68.599  79.223 -41.275  1.00  1.72           H  
ATOM   2915 1HG2 VAL A 192     -71.241  78.599 -39.710  1.00  1.72           H  
ATOM   2916 2HG2 VAL A 192     -71.174  79.393 -41.279  1.00  1.72           H  
ATOM   2917 3HG2 VAL A 192     -72.114  77.912 -41.054  1.00  1.72           H  
ATOM   2918  N   PRO A 193     -67.903  77.205 -43.871  1.00  1.69           N  
ATOM   2919  CA  PRO A 193     -66.657  76.599 -44.271  1.00  1.69           C  
ATOM   2920  C   PRO A 193     -65.632  76.616 -43.146  1.00  1.69           C  
ATOM   2921  O   PRO A 193     -65.631  77.520 -42.313  1.00  1.69           O  
ATOM   2922  CB  PRO A 193     -66.223  77.466 -45.445  1.00  1.69           C  
ATOM   2923  CG  PRO A 193     -66.817  78.826 -45.156  1.00  1.69           C  
ATOM   2924  CD  PRO A 193     -68.137  78.546 -44.451  1.00  1.69           C  
ATOM   2925  HA  PRO A 193     -66.859  75.579 -44.601  1.00  1.69           H  
ATOM   2926 1HB  PRO A 193     -65.125  77.484 -45.501  1.00  1.69           H  
ATOM   2927 2HB  PRO A 193     -66.586  77.027 -46.386  1.00  1.69           H  
ATOM   2928 1HG  PRO A 193     -66.123  79.406 -44.527  1.00  1.69           H  
ATOM   2929 2HG  PRO A 193     -66.943  79.392 -46.093  1.00  1.69           H  
ATOM   2930 1HD  PRO A 193     -68.253  79.312 -43.671  1.00  1.69           H  
ATOM   2931 2HD  PRO A 193     -68.986  78.528 -45.163  1.00  1.69           H  
ATOM   2932  N   TYR A 194     -64.725  75.654 -43.190  1.00  1.70           N  
ATOM   2933  CA  TYR A 194     -63.580  75.549 -42.296  1.00  1.70           C  
ATOM   2934  C   TYR A 194     -62.296  75.372 -43.084  1.00  1.70           C  
ATOM   2935  O   TYR A 194     -62.280  74.697 -44.117  1.00  1.70           O  
ATOM   2936  CB  TYR A 194     -63.787  74.389 -41.316  1.00  1.70           C  
ATOM   2937  CG  TYR A 194     -64.899  74.650 -40.367  1.00  1.70           C  
ATOM   2938  CD1 TYR A 194     -66.211  74.407 -40.725  1.00  1.70           C  
ATOM   2939  CD2 TYR A 194     -64.594  75.144 -39.113  1.00  1.70           C  
ATOM   2940  CE1 TYR A 194     -67.201  74.686 -39.837  1.00  1.70           C  
ATOM   2941  CE2 TYR A 194     -65.584  75.407 -38.227  1.00  1.70           C  
ATOM   2942  CZ  TYR A 194     -66.880  75.184 -38.585  1.00  1.70           C  
ATOM   2943  OH  TYR A 194     -67.857  75.452 -37.704  1.00  1.70           O  
ATOM   2944  H   TYR A 194     -64.853  74.942 -43.896  1.00  1.70           H  
ATOM   2945  HA  TYR A 194     -63.496  76.476 -41.730  1.00  1.70           H  
ATOM   2946 1HB  TYR A 194     -64.007  73.475 -41.868  1.00  1.70           H  
ATOM   2947 2HB  TYR A 194     -62.874  74.228 -40.743  1.00  1.70           H  
ATOM   2948  HD1 TYR A 194     -66.455  74.015 -41.715  1.00  1.70           H  
ATOM   2949  HD2 TYR A 194     -63.552  75.330 -38.837  1.00  1.70           H  
ATOM   2950  HE1 TYR A 194     -68.231  74.520 -40.117  1.00  1.70           H  
ATOM   2951  HE2 TYR A 194     -65.339  75.798 -37.241  1.00  1.70           H  
ATOM   2952  HH  TYR A 194     -67.490  75.939 -36.961  1.00  1.70           H  
ATOM   2953  N   ILE A 195     -61.214  75.953 -42.578  1.00  1.73           N  
ATOM   2954  CA  ILE A 195     -59.902  75.817 -43.204  1.00  1.73           C  
ATOM   2955  C   ILE A 195     -58.850  75.292 -42.240  1.00  1.73           C  
ATOM   2956  O   ILE A 195     -58.690  75.806 -41.130  1.00  1.73           O  
ATOM   2957  CB  ILE A 195     -59.412  77.163 -43.759  1.00  1.73           C  
ATOM   2958  CG1 ILE A 195     -60.382  77.707 -44.802  1.00  1.73           C  
ATOM   2959  CG2 ILE A 195     -58.020  77.008 -44.367  1.00  1.73           C  
ATOM   2960  CD1 ILE A 195     -60.042  79.104 -45.230  1.00  1.73           C  
ATOM   2961  H   ILE A 195     -61.307  76.508 -41.738  1.00  1.73           H  
ATOM   2962  HA  ILE A 195     -59.979  75.105 -44.021  1.00  1.73           H  
ATOM   2963  HB  ILE A 195     -59.369  77.892 -42.947  1.00  1.73           H  
ATOM   2964 1HG1 ILE A 195     -60.378  77.066 -45.671  1.00  1.73           H  
ATOM   2965 2HG1 ILE A 195     -61.389  77.728 -44.388  1.00  1.73           H  
ATOM   2966 1HG2 ILE A 195     -57.683  77.970 -44.742  1.00  1.73           H  
ATOM   2967 2HG2 ILE A 195     -57.326  76.663 -43.617  1.00  1.73           H  
ATOM   2968 3HG2 ILE A 195     -58.054  76.289 -45.184  1.00  1.73           H  
ATOM   2969 1HD1 ILE A 195     -60.766  79.446 -45.968  1.00  1.73           H  
ATOM   2970 2HD1 ILE A 195     -60.065  79.770 -44.367  1.00  1.73           H  
ATOM   2971 3HD1 ILE A 195     -59.047  79.115 -45.667  1.00  1.73           H  
ATOM   2972  N   CYS A 196     -58.092  74.287 -42.654  1.00  1.76           N  
ATOM   2973  CA  CYS A 196     -57.053  73.776 -41.785  1.00  1.76           C  
ATOM   2974  C   CYS A 196     -55.806  74.658 -41.950  1.00  1.76           C  
ATOM   2975  O   CYS A 196     -54.867  74.343 -42.691  1.00  1.76           O  
ATOM   2976  CB  CYS A 196     -56.769  72.333 -42.125  1.00  1.76           C  
ATOM   2977  SG  CYS A 196     -55.698  71.518 -40.996  1.00  1.76           S  
ATOM   2978  H   CYS A 196     -58.241  73.845 -43.562  1.00  1.76           H  
ATOM   2979  HA  CYS A 196     -57.398  73.828 -40.758  1.00  1.76           H  
ATOM   2980 1HB  CYS A 196     -57.691  71.793 -42.159  1.00  1.76           H  
ATOM   2981 2HB  CYS A 196     -56.334  72.269 -43.118  1.00  1.76           H  
ATOM   2982  HG  CYS A 196     -55.715  70.331 -41.627  1.00  1.76           H  
ATOM   2983  N   THR A 197     -55.851  75.799 -41.264  1.00  1.77           N  
ATOM   2984  CA  THR A 197     -54.878  76.889 -41.369  1.00  1.77           C  
ATOM   2985  C   THR A 197     -53.464  76.580 -40.862  1.00  1.77           C  
ATOM   2986  O   THR A 197     -52.493  77.182 -41.325  1.00  1.77           O  
ATOM   2987  CB  THR A 197     -55.386  78.107 -40.570  1.00  1.77           C  
ATOM   2988  OG1 THR A 197     -55.545  77.742 -39.180  1.00  1.77           O  
ATOM   2989  CG2 THR A 197     -56.724  78.605 -41.102  1.00  1.77           C  
ATOM   2990  H   THR A 197     -56.675  75.925 -40.676  1.00  1.77           H  
ATOM   2991  HA  THR A 197     -54.804  77.163 -42.420  1.00  1.77           H  
ATOM   2992  HB  THR A 197     -54.656  78.910 -40.646  1.00  1.77           H  
ATOM   2993  HG1 THR A 197     -55.802  76.796 -39.097  1.00  1.77           H  
ATOM   2994 1HG2 THR A 197     -57.039  79.462 -40.515  1.00  1.77           H  
ATOM   2995 2HG2 THR A 197     -56.623  78.893 -42.147  1.00  1.77           H  
ATOM   2996 3HG2 THR A 197     -57.456  77.830 -41.018  1.00  1.77           H  
ATOM   2997  N   GLU A 198     -53.351  75.648 -39.928  1.00  1.73           N  
ATOM   2998  CA  GLU A 198     -52.073  75.288 -39.323  1.00  1.73           C  
ATOM   2999  C   GLU A 198     -51.286  74.292 -40.182  1.00  1.73           C  
ATOM   3000  O   GLU A 198     -51.844  73.587 -41.023  1.00  1.73           O  
ATOM   3001  CB  GLU A 198     -52.301  74.785 -37.885  1.00  1.73           C  
ATOM   3002  CG  GLU A 198     -51.028  74.580 -37.004  1.00  1.73           C  
ATOM   3003  CD  GLU A 198     -50.166  75.798 -36.877  1.00  1.73           C  
ATOM   3004  OE1 GLU A 198     -49.420  76.033 -37.805  1.00  1.73           O  
ATOM   3005  OE2 GLU A 198     -50.226  76.480 -35.883  1.00  1.73           O  
ATOM   3006  H   GLU A 198     -54.201  75.206 -39.587  1.00  1.73           H  
ATOM   3007  HA  GLU A 198     -51.474  76.196 -39.250  1.00  1.73           H  
ATOM   3008 1HB  GLU A 198     -52.963  75.478 -37.365  1.00  1.73           H  
ATOM   3009 2HB  GLU A 198     -52.816  73.821 -37.926  1.00  1.73           H  
ATOM   3010 1HG  GLU A 198     -51.361  74.321 -36.009  1.00  1.73           H  
ATOM   3011 2HG  GLU A 198     -50.437  73.771 -37.343  1.00  1.73           H  
ATOM   3012  N   GLY A 199     -49.963  74.261 -39.973  1.00  1.67           N  
ATOM   3013  CA  GLY A 199     -49.060  73.318 -40.653  1.00  1.67           C  
ATOM   3014  C   GLY A 199     -49.202  71.888 -40.102  1.00  1.67           C  
ATOM   3015  O   GLY A 199     -48.643  70.932 -40.642  1.00  1.67           O  
ATOM   3016  H   GLY A 199     -49.587  74.906 -39.270  1.00  1.67           H  
ATOM   3017 1HA  GLY A 199     -49.262  73.327 -41.721  1.00  1.67           H  
ATOM   3018 2HA  GLY A 199     -48.033  73.653 -40.523  1.00  1.67           H  
ATOM   3019  N   GLU A 200     -49.953  71.773 -39.019  1.00  1.59           N  
ATOM   3020  CA  GLU A 200     -50.270  70.537 -38.328  1.00  1.59           C  
ATOM   3021  C   GLU A 200     -51.723  70.171 -38.608  1.00  1.59           C  
ATOM   3022  O   GLU A 200     -52.452  70.955 -39.213  1.00  1.59           O  
ATOM   3023  CB  GLU A 200     -50.000  70.650 -36.827  1.00  1.59           C  
ATOM   3024  CG  GLU A 200     -48.524  70.851 -36.465  1.00  1.59           C  
ATOM   3025  CD  GLU A 200     -48.229  70.694 -34.975  1.00  1.59           C  
ATOM   3026  OE1 GLU A 200     -49.129  70.812 -34.181  1.00  1.59           O  
ATOM   3027  OE2 GLU A 200     -47.083  70.434 -34.650  1.00  1.59           O  
ATOM   3028  H   GLU A 200     -50.355  72.623 -38.662  1.00  1.59           H  
ATOM   3029  HA  GLU A 200     -49.642  69.739 -38.725  1.00  1.59           H  
ATOM   3030 1HB  GLU A 200     -50.575  71.475 -36.412  1.00  1.59           H  
ATOM   3031 2HB  GLU A 200     -50.330  69.772 -36.344  1.00  1.59           H  
ATOM   3032 1HG  GLU A 200     -47.930  70.128 -37.020  1.00  1.59           H  
ATOM   3033 2HG  GLU A 200     -48.222  71.849 -36.785  1.00  1.59           H  
ATOM   3034  N   ASP A 201     -52.126  68.958 -38.260  1.00  1.51           N  
ATOM   3035  CA  ASP A 201     -53.506  68.559 -38.478  1.00  1.51           C  
ATOM   3036  C   ASP A 201     -54.416  69.365 -37.553  1.00  1.51           C  
ATOM   3037  O   ASP A 201     -54.016  69.720 -36.443  1.00  1.51           O  
ATOM   3038  CB  ASP A 201     -53.685  67.058 -38.239  1.00  1.51           C  
ATOM   3039  CG  ASP A 201     -52.952  66.199 -39.293  1.00  1.51           C  
ATOM   3040  OD1 ASP A 201     -52.450  66.771 -40.254  1.00  1.51           O  
ATOM   3041  OD2 ASP A 201     -52.920  64.972 -39.152  1.00  1.51           O  
ATOM   3042  H   ASP A 201     -51.513  68.333 -37.743  1.00  1.51           H  
ATOM   3043  HA  ASP A 201     -53.781  68.786 -39.508  1.00  1.51           H  
ATOM   3044 1HB  ASP A 201     -53.347  66.792 -37.241  1.00  1.51           H  
ATOM   3045 2HB  ASP A 201     -54.747  66.836 -38.293  1.00  1.51           H  
ATOM   3046  N   GLN A 202     -55.641  69.641 -37.969  1.00  1.44           N  
ATOM   3047  CA  GLN A 202     -56.546  70.331 -37.051  1.00  1.44           C  
ATOM   3048  C   GLN A 202     -57.707  69.448 -36.674  1.00  1.44           C  
ATOM   3049  O   GLN A 202     -58.156  68.631 -37.473  1.00  1.44           O  
ATOM   3050  CB  GLN A 202     -57.035  71.673 -37.603  1.00  1.44           C  
ATOM   3051  CG  GLN A 202     -55.933  72.749 -37.710  1.00  1.44           C  
ATOM   3052  CD  GLN A 202     -56.465  74.137 -38.158  1.00  1.44           C  
ATOM   3053  OE1 GLN A 202     -55.773  75.030 -38.683  1.00  1.44           O  
ATOM   3054  NE2 GLN A 202     -57.747  74.310 -37.965  1.00  1.44           N  
ATOM   3055  H   GLN A 202     -55.932  69.346 -38.900  1.00  1.44           H  
ATOM   3056  HA  GLN A 202     -56.009  70.551 -36.140  1.00  1.44           H  
ATOM   3057 1HB  GLN A 202     -57.483  71.525 -38.582  1.00  1.44           H  
ATOM   3058 2HB  GLN A 202     -57.802  72.052 -36.953  1.00  1.44           H  
ATOM   3059 1HG  GLN A 202     -55.547  72.844 -36.726  1.00  1.44           H  
ATOM   3060 2HG  GLN A 202     -55.131  72.427 -38.372  1.00  1.44           H  
ATOM   3061 1HE2 GLN A 202     -58.192  75.174 -38.215  1.00  1.44           H  
ATOM   3062 2HE2 GLN A 202     -58.281  73.574 -37.555  1.00  1.44           H  
ATOM   3063  N   ILE A 203     -58.202  69.608 -35.454  1.00  1.38           N  
ATOM   3064  CA  ILE A 203     -59.320  68.802 -35.015  1.00  1.38           C  
ATOM   3065  C   ILE A 203     -60.502  69.684 -34.687  1.00  1.38           C  
ATOM   3066  O   ILE A 203     -60.436  70.558 -33.807  1.00  1.38           O  
ATOM   3067  CB  ILE A 203     -58.977  67.963 -33.786  1.00  1.38           C  
ATOM   3068  CG1 ILE A 203     -57.734  67.136 -34.064  1.00  1.38           C  
ATOM   3069  CG2 ILE A 203     -60.184  67.054 -33.489  1.00  1.38           C  
ATOM   3070  CD1 ILE A 203     -56.427  67.824 -33.668  1.00  1.38           C  
ATOM   3071  H   ILE A 203     -57.785  70.291 -34.835  1.00  1.38           H  
ATOM   3072  HA  ILE A 203     -59.603  68.132 -35.813  1.00  1.38           H  
ATOM   3073  HB  ILE A 203     -58.790  68.579 -32.954  1.00  1.38           H  
ATOM   3074 1HG1 ILE A 203     -57.806  66.198 -33.524  1.00  1.38           H  
ATOM   3075 2HG1 ILE A 203     -57.690  66.933 -35.123  1.00  1.38           H  
ATOM   3076 1HG2 ILE A 203     -59.988  66.455 -32.641  1.00  1.38           H  
ATOM   3077 2HG2 ILE A 203     -61.063  67.664 -33.295  1.00  1.38           H  
ATOM   3078 3HG2 ILE A 203     -60.376  66.412 -34.353  1.00  1.38           H  
ATOM   3079 1HD1 ILE A 203     -55.592  67.179 -33.909  1.00  1.38           H  
ATOM   3080 2HD1 ILE A 203     -56.312  68.760 -34.208  1.00  1.38           H  
ATOM   3081 3HD1 ILE A 203     -56.428  68.031 -32.600  1.00  1.38           H  
ATOM   3082  N   THR A 204     -61.582  69.442 -35.407  1.00  1.35           N  
ATOM   3083  CA  THR A 204     -62.793  70.219 -35.280  1.00  1.35           C  
ATOM   3084  C   THR A 204     -63.838  69.382 -34.579  1.00  1.35           C  
ATOM   3085  O   THR A 204     -64.000  68.190 -34.862  1.00  1.35           O  
ATOM   3086  CB  THR A 204     -63.298  70.703 -36.654  1.00  1.35           C  
ATOM   3087  OG1 THR A 204     -62.295  71.526 -37.265  1.00  1.35           O  
ATOM   3088  CG2 THR A 204     -64.574  71.535 -36.509  1.00  1.35           C  
ATOM   3089  H   THR A 204     -61.538  68.675 -36.082  1.00  1.35           H  
ATOM   3090  HA  THR A 204     -62.592  71.094 -34.663  1.00  1.35           H  
ATOM   3091  HB  THR A 204     -63.498  69.841 -37.294  1.00  1.35           H  
ATOM   3092  HG1 THR A 204     -61.557  70.980 -37.537  1.00  1.35           H  
ATOM   3093 1HG2 THR A 204     -64.903  71.877 -37.492  1.00  1.35           H  
ATOM   3094 2HG2 THR A 204     -65.363  70.941 -36.057  1.00  1.35           H  
ATOM   3095 3HG2 THR A 204     -64.361  72.397 -35.878  1.00  1.35           H  
ATOM   3096  N   VAL A 205     -64.507  69.997 -33.618  1.00  1.34           N  
ATOM   3097  CA  VAL A 205     -65.517  69.305 -32.845  1.00  1.34           C  
ATOM   3098  C   VAL A 205     -66.867  69.974 -32.999  1.00  1.34           C  
ATOM   3099  O   VAL A 205     -66.966  71.194 -32.949  1.00  1.34           O  
ATOM   3100  CB  VAL A 205     -65.130  69.324 -31.364  1.00  1.34           C  
ATOM   3101  CG1 VAL A 205     -65.032  70.765 -30.884  1.00  1.34           C  
ATOM   3102  CG2 VAL A 205     -66.133  68.568 -30.594  1.00  1.34           C  
ATOM   3103  H   VAL A 205     -64.316  70.972 -33.429  1.00  1.34           H  
ATOM   3104  HA  VAL A 205     -65.590  68.278 -33.189  1.00  1.34           H  
ATOM   3105  HB  VAL A 205     -64.152  68.874 -31.241  1.00  1.34           H  
ATOM   3106 1HG1 VAL A 205     -64.750  70.788 -29.826  1.00  1.34           H  
ATOM   3107 2HG1 VAL A 205     -64.282  71.298 -31.467  1.00  1.34           H  
ATOM   3108 3HG1 VAL A 205     -65.995  71.252 -31.009  1.00  1.34           H  
ATOM   3109 1HG2 VAL A 205     -65.866  68.572 -29.539  1.00  1.34           H  
ATOM   3110 2HG2 VAL A 205     -67.095  69.012 -30.715  1.00  1.34           H  
ATOM   3111 3HG2 VAL A 205     -66.158  67.549 -30.968  1.00  1.34           H  
ATOM   3112  N   TRP A 206     -67.903  69.178 -33.163  1.00  1.33           N  
ATOM   3113  CA  TRP A 206     -69.242  69.728 -33.286  1.00  1.33           C  
ATOM   3114  C   TRP A 206     -70.199  68.705 -32.712  1.00  1.33           C  
ATOM   3115  O   TRP A 206     -69.818  67.555 -32.514  1.00  1.33           O  
ATOM   3116  CB  TRP A 206     -69.571  70.069 -34.737  1.00  1.33           C  
ATOM   3117  CG  TRP A 206     -69.727  68.940 -35.634  1.00  1.33           C  
ATOM   3118  CD1 TRP A 206     -70.896  68.361 -35.999  1.00  1.33           C  
ATOM   3119  CD2 TRP A 206     -68.691  68.203 -36.292  1.00  1.33           C  
ATOM   3120  NE1 TRP A 206     -70.655  67.322 -36.854  1.00  1.33           N  
ATOM   3121  CE2 TRP A 206     -69.319  67.208 -37.041  1.00  1.33           C  
ATOM   3122  CE3 TRP A 206     -67.299  68.299 -36.307  1.00  1.33           C  
ATOM   3123  CZ2 TRP A 206     -68.614  66.314 -37.796  1.00  1.33           C  
ATOM   3124  CZ3 TRP A 206     -66.590  67.401 -37.064  1.00  1.33           C  
ATOM   3125  CH2 TRP A 206     -67.240  66.427 -37.796  1.00  1.33           C  
ATOM   3126  H   TRP A 206     -67.742  68.168 -33.197  1.00  1.33           H  
ATOM   3127  HA  TRP A 206     -69.307  70.651 -32.724  1.00  1.33           H  
ATOM   3128 1HB  TRP A 206     -70.484  70.668 -34.773  1.00  1.33           H  
ATOM   3129 2HB  TRP A 206     -68.770  70.679 -35.138  1.00  1.33           H  
ATOM   3130  HD1 TRP A 206     -71.882  68.683 -35.659  1.00  1.33           H  
ATOM   3131  HE1 TRP A 206     -71.349  66.723 -37.275  1.00  1.33           H  
ATOM   3132  HE3 TRP A 206     -66.784  69.061 -35.734  1.00  1.33           H  
ATOM   3133  HZ2 TRP A 206     -69.107  65.533 -38.380  1.00  1.33           H  
ATOM   3134  HZ3 TRP A 206     -65.507  67.485 -37.065  1.00  1.33           H  
ATOM   3135  HH2 TRP A 206     -66.673  65.730 -38.391  1.00  1.33           H  
ATOM   3136  N   GLY A 207     -71.436  69.074 -32.470  1.00  1.34           N  
ATOM   3137  CA  GLY A 207     -72.321  68.067 -31.910  1.00  1.34           C  
ATOM   3138  C   GLY A 207     -73.770  68.415 -32.033  1.00  1.34           C  
ATOM   3139  O   GLY A 207     -74.109  69.403 -32.656  1.00  1.34           O  
ATOM   3140  H   GLY A 207     -71.736  70.031 -32.648  1.00  1.34           H  
ATOM   3141 1HA  GLY A 207     -72.141  67.112 -32.404  1.00  1.34           H  
ATOM   3142 2HA  GLY A 207     -72.082  67.937 -30.856  1.00  1.34           H  
ATOM   3143  N   PHE A 208     -74.641  67.585 -31.487  1.00  1.36           N  
ATOM   3144  CA  PHE A 208     -76.056  67.821 -31.692  1.00  1.36           C  
ATOM   3145  C   PHE A 208     -76.832  67.674 -30.406  1.00  1.36           C  
ATOM   3146  O   PHE A 208     -76.435  66.903 -29.528  1.00  1.36           O  
ATOM   3147  CB  PHE A 208     -76.558  66.795 -32.674  1.00  1.36           C  
ATOM   3148  CG  PHE A 208     -75.662  66.698 -33.855  1.00  1.36           C  
ATOM   3149  CD1 PHE A 208     -74.706  65.680 -33.873  1.00  1.36           C  
ATOM   3150  CD2 PHE A 208     -75.683  67.589 -34.878  1.00  1.36           C  
ATOM   3151  CE1 PHE A 208     -73.837  65.549 -34.907  1.00  1.36           C  
ATOM   3152  CE2 PHE A 208     -74.796  67.464 -35.920  1.00  1.36           C  
ATOM   3153  CZ  PHE A 208     -73.885  66.439 -35.938  1.00  1.36           C  
ATOM   3154  H   PHE A 208     -74.298  66.784 -30.974  1.00  1.36           H  
ATOM   3155  HA  PHE A 208     -76.210  68.825 -32.080  1.00  1.36           H  
ATOM   3156 1HB  PHE A 208     -76.610  65.826 -32.189  1.00  1.36           H  
ATOM   3157 2HB  PHE A 208     -77.565  67.064 -33.014  1.00  1.36           H  
ATOM   3158  HD1 PHE A 208     -74.668  64.975 -33.048  1.00  1.36           H  
ATOM   3159  HD2 PHE A 208     -76.405  68.410 -34.854  1.00  1.36           H  
ATOM   3160  HE1 PHE A 208     -73.104  64.737 -34.909  1.00  1.36           H  
ATOM   3161  HE2 PHE A 208     -74.805  68.174 -36.729  1.00  1.36           H  
ATOM   3162  HZ  PHE A 208     -73.196  66.337 -36.765  1.00  1.36           H  
ATOM   3163  N   HIS A 209     -77.980  68.340 -30.324  1.00  1.38           N  
ATOM   3164  CA  HIS A 209     -78.854  68.174 -29.166  1.00  1.38           C  
ATOM   3165  C   HIS A 209     -80.141  67.399 -29.464  1.00  1.38           C  
ATOM   3166  O   HIS A 209     -80.871  67.711 -30.417  1.00  1.38           O  
ATOM   3167  CB  HIS A 209     -79.217  69.542 -28.579  1.00  1.38           C  
ATOM   3168  CG  HIS A 209     -80.135  69.493 -27.365  1.00  1.38           C  
ATOM   3169  ND1 HIS A 209     -81.375  70.104 -27.351  1.00  1.38           N  
ATOM   3170  CD2 HIS A 209     -79.990  68.929 -26.139  1.00  1.38           C  
ATOM   3171  CE1 HIS A 209     -81.943  69.905 -26.177  1.00  1.38           C  
ATOM   3172  NE2 HIS A 209     -81.128  69.211 -25.434  1.00  1.38           N  
ATOM   3173  H   HIS A 209     -78.250  68.982 -31.074  1.00  1.38           H  
ATOM   3174  HA  HIS A 209     -78.331  67.609 -28.407  1.00  1.38           H  
ATOM   3175 1HB  HIS A 209     -78.304  70.071 -28.294  1.00  1.38           H  
ATOM   3176 2HB  HIS A 209     -79.704  70.144 -29.347  1.00  1.38           H  
ATOM   3177  HD2 HIS A 209     -79.145  68.357 -25.772  1.00  1.38           H  
ATOM   3178  HE1 HIS A 209     -82.926  70.248 -25.863  1.00  1.38           H  
ATOM   3179  HE2 HIS A 209     -81.325  68.923 -24.488  1.00  1.38           H  
ATOM   3180  N   SER A 210     -80.411  66.397 -28.606  1.00  1.42           N  
ATOM   3181  CA  SER A 210     -81.626  65.569 -28.630  1.00  1.42           C  
ATOM   3182  C   SER A 210     -82.407  65.784 -27.327  1.00  1.42           C  
ATOM   3183  O   SER A 210     -81.812  66.129 -26.300  1.00  1.42           O  
ATOM   3184  CB  SER A 210     -81.286  64.106 -28.830  1.00  1.42           C  
ATOM   3185  OG  SER A 210     -80.723  63.878 -30.099  1.00  1.42           O  
ATOM   3186  H   SER A 210     -79.722  66.202 -27.878  1.00  1.42           H  
ATOM   3187  HA  SER A 210     -82.249  65.876 -29.459  1.00  1.42           H  
ATOM   3188 1HB  SER A 210     -80.591  63.800 -28.084  1.00  1.42           H  
ATOM   3189 2HB  SER A 210     -82.185  63.502 -28.710  1.00  1.42           H  
ATOM   3190  HG  SER A 210     -79.822  64.215 -30.051  1.00  1.42           H  
ATOM   3191  N   ASP A 211     -83.736  65.581 -27.341  1.00  1.46           N  
ATOM   3192  CA  ASP A 211     -84.498  65.841 -26.101  1.00  1.46           C  
ATOM   3193  C   ASP A 211     -85.935  65.294 -26.124  1.00  1.46           C  
ATOM   3194  O   ASP A 211     -86.344  64.625 -27.061  1.00  1.46           O  
ATOM   3195  CB  ASP A 211     -84.528  67.360 -25.832  1.00  1.46           C  
ATOM   3196  CG  ASP A 211     -84.541  67.771 -24.312  1.00  1.46           C  
ATOM   3197  OD1 ASP A 211     -85.208  67.122 -23.526  1.00  1.46           O  
ATOM   3198  OD2 ASP A 211     -83.859  68.714 -23.970  1.00  1.46           O  
ATOM   3199  H   ASP A 211     -84.187  65.239 -28.194  1.00  1.46           H  
ATOM   3200  HA  ASP A 211     -83.989  65.345 -25.284  1.00  1.46           H  
ATOM   3201 1HB  ASP A 211     -83.696  67.826 -26.316  1.00  1.46           H  
ATOM   3202 2HB  ASP A 211     -85.433  67.778 -26.293  1.00  1.46           H  
ATOM   3203  N   ASN A 212     -86.707  65.567 -25.077  1.00  1.52           N  
ATOM   3204  CA  ASN A 212     -88.116  65.177 -25.072  1.00  1.52           C  
ATOM   3205  C   ASN A 212     -88.835  66.101 -26.059  1.00  1.52           C  
ATOM   3206  O   ASN A 212     -88.311  67.166 -26.395  1.00  1.52           O  
ATOM   3207  CB  ASN A 212     -88.748  65.279 -23.691  1.00  1.52           C  
ATOM   3208  CG  ASN A 212     -88.967  66.706 -23.225  1.00  1.52           C  
ATOM   3209  OD1 ASN A 212     -89.918  67.341 -23.710  1.00  1.52           O  
ATOM   3210  ND2 ASN A 212     -88.173  67.234 -22.313  1.00  1.52           N  
ATOM   3211  H   ASN A 212     -86.306  66.080 -24.295  1.00  1.52           H  
ATOM   3212  HA  ASN A 212     -88.211  64.150 -25.433  1.00  1.52           H  
ATOM   3213 1HB  ASN A 212     -89.708  64.763 -23.700  1.00  1.52           H  
ATOM   3214 2HB  ASN A 212     -88.110  64.766 -22.967  1.00  1.52           H  
ATOM   3215 1HD2 ASN A 212     -88.331  68.166 -22.002  1.00  1.52           H  
ATOM   3216 2HD2 ASN A 212     -87.389  66.751 -21.901  1.00  1.52           H  
ATOM   3217  N   GLU A 213     -90.025  65.718 -26.510  1.00  1.57           N  
ATOM   3218  CA  GLU A 213     -90.779  66.518 -27.483  1.00  1.57           C  
ATOM   3219  C   GLU A 213     -91.117  67.946 -27.064  1.00  1.57           C  
ATOM   3220  O   GLU A 213     -91.129  68.856 -27.904  1.00  1.57           O  
ATOM   3221  CB  GLU A 213     -92.079  65.800 -27.836  1.00  1.57           C  
ATOM   3222  CG  GLU A 213     -92.899  66.471 -28.913  1.00  1.57           C  
ATOM   3223  CD  GLU A 213     -94.130  65.682 -29.296  1.00  1.57           C  
ATOM   3224  OE1 GLU A 213     -94.334  64.623 -28.747  1.00  1.57           O  
ATOM   3225  OE2 GLU A 213     -94.868  66.143 -30.135  1.00  1.57           O  
ATOM   3226  H   GLU A 213     -90.412  64.842 -26.191  1.00  1.57           H  
ATOM   3227  HA  GLU A 213     -90.175  66.594 -28.386  1.00  1.57           H  
ATOM   3228 1HB  GLU A 213     -91.866  64.782 -28.157  1.00  1.57           H  
ATOM   3229 2HB  GLU A 213     -92.704  65.735 -26.946  1.00  1.57           H  
ATOM   3230 1HG  GLU A 213     -93.196  67.466 -28.577  1.00  1.57           H  
ATOM   3231 2HG  GLU A 213     -92.272  66.583 -29.784  1.00  1.57           H  
ATOM   3232  N   THR A 214     -91.450  68.146 -25.789  1.00  1.63           N  
ATOM   3233  CA  THR A 214     -91.872  69.468 -25.351  1.00  1.63           C  
ATOM   3234  C   THR A 214     -90.703  70.425 -25.355  1.00  1.63           C  
ATOM   3235  O   THR A 214     -90.791  71.532 -25.888  1.00  1.63           O  
ATOM   3236  CB  THR A 214     -92.498  69.429 -23.948  1.00  1.63           C  
ATOM   3237  OG1 THR A 214     -93.673  68.602 -23.955  1.00  1.63           O  
ATOM   3238  CG2 THR A 214     -92.852  70.822 -23.513  1.00  1.63           C  
ATOM   3239  H   THR A 214     -91.345  67.398 -25.111  1.00  1.63           H  
ATOM   3240  HA  THR A 214     -92.617  69.843 -26.052  1.00  1.63           H  
ATOM   3241  HB  THR A 214     -91.785  69.015 -23.243  1.00  1.63           H  
ATOM   3242  HG1 THR A 214     -94.063  68.597 -23.076  1.00  1.63           H  
ATOM   3243 1HG2 THR A 214     -93.285  70.792 -22.516  1.00  1.63           H  
ATOM   3244 2HG2 THR A 214     -91.946  71.427 -23.503  1.00  1.63           H  
ATOM   3245 3HG2 THR A 214     -93.569  71.250 -24.211  1.00  1.63           H  
ATOM   3246  N   GLN A 215     -89.594  69.985 -24.775  1.00  1.69           N  
ATOM   3247  CA  GLN A 215     -88.411  70.824 -24.706  1.00  1.69           C  
ATOM   3248  C   GLN A 215     -87.838  71.055 -26.092  1.00  1.69           C  
ATOM   3249  O   GLN A 215     -87.357  72.150 -26.379  1.00  1.69           O  
ATOM   3250  CB  GLN A 215     -87.374  70.226 -23.778  1.00  1.69           C  
ATOM   3251  CG  GLN A 215     -86.167  71.100 -23.499  1.00  1.69           C  
ATOM   3252  CD  GLN A 215     -86.528  72.409 -22.788  1.00  1.69           C  
ATOM   3253  OE1 GLN A 215     -87.670  72.615 -22.354  1.00  1.69           O  
ATOM   3254  NE2 GLN A 215     -85.539  73.281 -22.624  1.00  1.69           N  
ATOM   3255  H   GLN A 215     -89.597  69.055 -24.366  1.00  1.69           H  
ATOM   3256  HA  GLN A 215     -88.703  71.788 -24.301  1.00  1.69           H  
ATOM   3257 1HB  GLN A 215     -87.836  69.997 -22.826  1.00  1.69           H  
ATOM   3258 2HB  GLN A 215     -87.018  69.285 -24.202  1.00  1.69           H  
ATOM   3259 1HG  GLN A 215     -85.468  70.539 -22.876  1.00  1.69           H  
ATOM   3260 2HG  GLN A 215     -85.695  71.341 -24.450  1.00  1.69           H  
ATOM   3261 1HE2 GLN A 215     -85.704  74.148 -22.151  1.00  1.69           H  
ATOM   3262 2HE2 GLN A 215     -84.620  73.053 -22.951  1.00  1.69           H  
ATOM   3263  N   MET A 216     -87.923  70.052 -26.978  1.00  1.74           N  
ATOM   3264  CA  MET A 216     -87.413  70.243 -28.323  1.00  1.74           C  
ATOM   3265  C   MET A 216     -88.177  71.413 -28.944  1.00  1.74           C  
ATOM   3266  O   MET A 216     -87.570  72.366 -29.438  1.00  1.74           O  
ATOM   3267  CB  MET A 216     -87.614  68.961 -29.155  1.00  1.74           C  
ATOM   3268  CG  MET A 216     -87.020  68.975 -30.567  1.00  1.74           C  
ATOM   3269  SD  MET A 216     -85.226  68.959 -30.590  1.00  1.74           S  
ATOM   3270  CE  MET A 216     -84.825  67.269 -30.338  1.00  1.74           C  
ATOM   3271  H   MET A 216     -88.302  69.142 -26.713  1.00  1.74           H  
ATOM   3272  HA  MET A 216     -86.356  70.499 -28.277  1.00  1.74           H  
ATOM   3273 1HB  MET A 216     -87.178  68.111 -28.622  1.00  1.74           H  
ATOM   3274 2HB  MET A 216     -88.682  68.756 -29.251  1.00  1.74           H  
ATOM   3275 1HG  MET A 216     -87.372  68.105 -31.106  1.00  1.74           H  
ATOM   3276 2HG  MET A 216     -87.365  69.866 -31.099  1.00  1.74           H  
ATOM   3277 1HE  MET A 216     -83.758  67.175 -30.317  1.00  1.74           H  
ATOM   3278 2HE  MET A 216     -85.247  66.924 -29.394  1.00  1.74           H  
ATOM   3279 3HE  MET A 216     -85.217  66.682 -31.160  1.00  1.74           H  
ATOM   3280  N   ALA A 217     -89.511  71.384 -28.849  1.00  1.78           N  
ATOM   3281  CA  ALA A 217     -90.302  72.477 -29.396  1.00  1.78           C  
ATOM   3282  C   ALA A 217     -90.034  73.817 -28.691  1.00  1.78           C  
ATOM   3283  O   ALA A 217     -89.854  74.841 -29.346  1.00  1.78           O  
ATOM   3284  CB  ALA A 217     -91.773  72.140 -29.291  1.00  1.78           C  
ATOM   3285  H   ALA A 217     -89.987  70.589 -28.416  1.00  1.78           H  
ATOM   3286  HA  ALA A 217     -90.034  72.587 -30.445  1.00  1.78           H  
ATOM   3287 1HB  ALA A 217     -92.362  72.942 -29.734  1.00  1.78           H  
ATOM   3288 2HB  ALA A 217     -91.967  71.208 -29.816  1.00  1.78           H  
ATOM   3289 3HB  ALA A 217     -92.041  72.026 -28.239  1.00  1.78           H  
ATOM   3290  N   LYS A 218     -89.912  73.824 -27.360  1.00  1.82           N  
ATOM   3291  CA  LYS A 218     -89.662  75.089 -26.662  1.00  1.82           C  
ATOM   3292  C   LYS A 218     -88.337  75.732 -27.049  1.00  1.82           C  
ATOM   3293  O   LYS A 218     -88.222  76.958 -27.092  1.00  1.82           O  
ATOM   3294  CB  LYS A 218     -89.709  74.920 -25.147  1.00  1.82           C  
ATOM   3295  CG  LYS A 218     -91.098  74.703 -24.562  1.00  1.82           C  
ATOM   3296  CD  LYS A 218     -91.020  74.542 -23.056  1.00  1.82           C  
ATOM   3297  CE  LYS A 218     -92.400  74.429 -22.432  1.00  1.82           C  
ATOM   3298  NZ  LYS A 218     -92.321  74.218 -20.964  1.00  1.82           N  
ATOM   3299  H   LYS A 218     -90.042  72.964 -26.826  1.00  1.82           H  
ATOM   3300  HA  LYS A 218     -90.452  75.785 -26.943  1.00  1.82           H  
ATOM   3301 1HB  LYS A 218     -89.092  74.066 -24.865  1.00  1.82           H  
ATOM   3302 2HB  LYS A 218     -89.275  75.798 -24.672  1.00  1.82           H  
ATOM   3303 1HG  LYS A 218     -91.734  75.555 -24.801  1.00  1.82           H  
ATOM   3304 2HG  LYS A 218     -91.539  73.808 -24.995  1.00  1.82           H  
ATOM   3305 1HD  LYS A 218     -90.444  73.640 -22.823  1.00  1.82           H  
ATOM   3306 2HD  LYS A 218     -90.504  75.399 -22.625  1.00  1.82           H  
ATOM   3307 1HE  LYS A 218     -92.955  75.346 -22.628  1.00  1.82           H  
ATOM   3308 2HE  LYS A 218     -92.932  73.600 -22.883  1.00  1.82           H  
ATOM   3309 1HZ  LYS A 218     -93.253  74.151 -20.580  1.00  1.82           H  
ATOM   3310 2HZ  LYS A 218     -91.815  73.364 -20.775  1.00  1.82           H  
ATOM   3311 3HZ  LYS A 218     -91.837  74.996 -20.540  1.00  1.82           H  
ATOM   3312  N   LEU A 219     -87.327  74.915 -27.310  1.00  1.85           N  
ATOM   3313  CA  LEU A 219     -86.037  75.449 -27.698  1.00  1.85           C  
ATOM   3314  C   LEU A 219     -85.921  75.813 -29.160  1.00  1.85           C  
ATOM   3315  O   LEU A 219     -85.236  76.777 -29.493  1.00  1.85           O  
ATOM   3316  CB  LEU A 219     -84.941  74.436 -27.430  1.00  1.85           C  
ATOM   3317  CG  LEU A 219     -84.638  74.119 -26.024  1.00  1.85           C  
ATOM   3318  CD1 LEU A 219     -83.673  72.998 -26.021  1.00  1.85           C  
ATOM   3319  CD2 LEU A 219     -84.043  75.340 -25.346  1.00  1.85           C  
ATOM   3320  H   LEU A 219     -87.450  73.906 -27.219  1.00  1.85           H  
ATOM   3321  HA  LEU A 219     -85.855  76.342 -27.104  1.00  1.85           H  
ATOM   3322 1HB  LEU A 219     -85.247  73.502 -27.896  1.00  1.85           H  
ATOM   3323 2HB  LEU A 219     -84.026  74.778 -27.907  1.00  1.85           H  
ATOM   3324  HG  LEU A 219     -85.545  73.810 -25.504  1.00  1.85           H  
ATOM   3325 1HD1 LEU A 219     -83.415  72.725 -24.999  1.00  1.85           H  
ATOM   3326 2HD1 LEU A 219     -84.130  72.148 -26.527  1.00  1.85           H  
ATOM   3327 3HD1 LEU A 219     -82.781  73.301 -26.556  1.00  1.85           H  
ATOM   3328 1HD2 LEU A 219     -83.801  75.103 -24.311  1.00  1.85           H  
ATOM   3329 2HD2 LEU A 219     -83.132  75.642 -25.871  1.00  1.85           H  
ATOM   3330 3HD2 LEU A 219     -84.765  76.156 -25.373  1.00  1.85           H  
ATOM   3331  N   TYR A 220     -86.540  75.033 -30.045  1.00  1.90           N  
ATOM   3332  CA  TYR A 220     -86.298  75.238 -31.464  1.00  1.90           C  
ATOM   3333  C   TYR A 220     -87.476  75.687 -32.306  1.00  1.90           C  
ATOM   3334  O   TYR A 220     -87.271  76.055 -33.458  1.00  1.90           O  
ATOM   3335  CB  TYR A 220     -85.743  73.945 -32.020  1.00  1.90           C  
ATOM   3336  CG  TYR A 220     -84.532  73.535 -31.235  1.00  1.90           C  
ATOM   3337  CD1 TYR A 220     -84.587  72.382 -30.519  1.00  1.90           C  
ATOM   3338  CD2 TYR A 220     -83.408  74.326 -31.179  1.00  1.90           C  
ATOM   3339  CE1 TYR A 220     -83.529  71.983 -29.750  1.00  1.90           C  
ATOM   3340  CE2 TYR A 220     -82.353  73.937 -30.421  1.00  1.90           C  
ATOM   3341  CZ  TYR A 220     -82.412  72.756 -29.699  1.00  1.90           C  
ATOM   3342  OH  TYR A 220     -81.357  72.335 -28.934  1.00  1.90           O  
ATOM   3343  H   TYR A 220     -87.115  74.248 -29.734  1.00  1.90           H  
ATOM   3344  HA  TYR A 220     -85.535  76.006 -31.565  1.00  1.90           H  
ATOM   3345 1HB  TYR A 220     -86.494  73.148 -31.944  1.00  1.90           H  
ATOM   3346 2HB  TYR A 220     -85.474  74.060 -33.063  1.00  1.90           H  
ATOM   3347  HD1 TYR A 220     -85.486  71.783 -30.562  1.00  1.90           H  
ATOM   3348  HD2 TYR A 220     -83.362  75.248 -31.731  1.00  1.90           H  
ATOM   3349  HE1 TYR A 220     -83.580  71.056 -29.179  1.00  1.90           H  
ATOM   3350  HE2 TYR A 220     -81.466  74.554 -30.391  1.00  1.90           H  
ATOM   3351  HH  TYR A 220     -81.584  71.521 -28.457  1.00  1.90           H  
ATOM   3352  N   GLY A 221     -88.704  75.566 -31.788  1.00  1.97           N  
ATOM   3353  CA  GLY A 221     -89.930  75.906 -32.514  1.00  1.97           C  
ATOM   3354  C   GLY A 221     -90.369  74.801 -33.458  1.00  1.97           C  
ATOM   3355  O   GLY A 221     -91.341  74.928 -34.203  1.00  1.97           O  
ATOM   3356  H   GLY A 221     -88.834  75.266 -30.827  1.00  1.97           H  
ATOM   3357 1HA  GLY A 221     -90.715  76.074 -31.782  1.00  1.97           H  
ATOM   3358 2HA  GLY A 221     -89.798  76.835 -33.050  1.00  1.97           H  
ATOM   3359  N   ASP A 222     -89.640  73.704 -33.413  1.00  2.07           N  
ATOM   3360  CA  ASP A 222     -89.868  72.577 -34.278  1.00  2.07           C  
ATOM   3361  C   ASP A 222     -89.561  71.302 -33.529  1.00  2.07           C  
ATOM   3362  O   ASP A 222     -88.415  71.029 -33.177  1.00  2.07           O  
ATOM   3363  CB  ASP A 222     -89.006  72.671 -35.537  1.00  2.07           C  
ATOM   3364  CG  ASP A 222     -89.332  71.586 -36.554  1.00  2.07           C  
ATOM   3365  OD1 ASP A 222     -90.123  70.712 -36.231  1.00  2.07           O  
ATOM   3366  OD2 ASP A 222     -88.815  71.650 -37.645  1.00  2.07           O  
ATOM   3367  H   ASP A 222     -88.876  73.679 -32.758  1.00  2.07           H  
ATOM   3368  HA  ASP A 222     -90.917  72.562 -34.571  1.00  2.07           H  
ATOM   3369 1HB  ASP A 222     -89.155  73.651 -36.005  1.00  2.07           H  
ATOM   3370 2HB  ASP A 222     -87.953  72.593 -35.265  1.00  2.07           H  
ATOM   3371  N   SER A 223     -90.600  70.529 -33.250  1.00  2.20           N  
ATOM   3372  CA  SER A 223     -90.442  69.286 -32.515  1.00  2.20           C  
ATOM   3373  C   SER A 223     -89.608  68.250 -33.283  1.00  2.20           C  
ATOM   3374  O   SER A 223     -89.165  67.271 -32.692  1.00  2.20           O  
ATOM   3375  CB  SER A 223     -91.798  68.707 -32.167  1.00  2.20           C  
ATOM   3376  OG  SER A 223     -92.502  68.315 -33.313  1.00  2.20           O  
ATOM   3377  H   SER A 223     -91.514  70.810 -33.575  1.00  2.20           H  
ATOM   3378  HA  SER A 223     -89.923  69.511 -31.582  1.00  2.20           H  
ATOM   3379 1HB  SER A 223     -91.654  67.851 -31.525  1.00  2.20           H  
ATOM   3380 2HB  SER A 223     -92.379  69.439 -31.610  1.00  2.20           H  
ATOM   3381  HG  SER A 223     -93.300  67.877 -32.997  1.00  2.20           H  
ATOM   3382  N   LYS A 224     -89.446  68.429 -34.602  1.00  2.34           N  
ATOM   3383  CA  LYS A 224     -88.672  67.496 -35.410  1.00  2.34           C  
ATOM   3384  C   LYS A 224     -87.714  68.201 -36.381  1.00  2.34           C  
ATOM   3385  O   LYS A 224     -88.006  68.242 -37.576  1.00  2.34           O  
ATOM   3386  CB  LYS A 224     -89.598  66.574 -36.208  1.00  2.34           C  
ATOM   3387  CG  LYS A 224     -90.477  65.648 -35.357  1.00  2.34           C  
ATOM   3388  CD  LYS A 224     -91.339  64.739 -36.214  1.00  2.34           C  
ATOM   3389  CE  LYS A 224     -92.197  63.824 -35.347  1.00  2.34           C  
ATOM   3390  NZ  LYS A 224     -93.060  62.926 -36.163  1.00  2.34           N  
ATOM   3391  H   LYS A 224     -89.836  69.262 -35.063  1.00  2.34           H  
ATOM   3392  HA  LYS A 224     -88.081  66.873 -34.744  1.00  2.34           H  
ATOM   3393 1HB  LYS A 224     -90.258  67.185 -36.829  1.00  2.34           H  
ATOM   3394 2HB  LYS A 224     -89.003  65.952 -36.877  1.00  2.34           H  
ATOM   3395 1HG  LYS A 224     -89.849  65.043 -34.710  1.00  2.34           H  
ATOM   3396 2HG  LYS A 224     -91.135  66.248 -34.730  1.00  2.34           H  
ATOM   3397 1HD  LYS A 224     -91.991  65.343 -36.848  1.00  2.34           H  
ATOM   3398 2HD  LYS A 224     -90.701  64.129 -36.855  1.00  2.34           H  
ATOM   3399 1HE  LYS A 224     -91.545  63.216 -34.720  1.00  2.34           H  
ATOM   3400 2HE  LYS A 224     -92.831  64.437 -34.706  1.00  2.34           H  
ATOM   3401 1HZ  LYS A 224     -93.609  62.340 -35.549  1.00  2.34           H  
ATOM   3402 2HZ  LYS A 224     -93.675  63.481 -36.739  1.00  2.34           H  
ATOM   3403 3HZ  LYS A 224     -92.481  62.344 -36.751  1.00  2.34           H  
ATOM   3404  N   PRO A 225     -86.542  68.699 -35.927  1.00  2.44           N  
ATOM   3405  CA  PRO A 225     -85.580  69.435 -36.742  1.00  2.44           C  
ATOM   3406  C   PRO A 225     -85.216  68.519 -37.907  1.00  2.44           C  
ATOM   3407  O   PRO A 225     -85.208  67.302 -37.755  1.00  2.44           O  
ATOM   3408  CB  PRO A 225     -84.399  69.631 -35.777  1.00  2.44           C  
ATOM   3409  CG  PRO A 225     -85.040  69.604 -34.392  1.00  2.44           C  
ATOM   3410  CD  PRO A 225     -86.150  68.565 -34.503  1.00  2.44           C  
ATOM   3411  HA  PRO A 225     -86.013  70.378 -37.087  1.00  2.44           H  
ATOM   3412 1HB  PRO A 225     -83.650  68.839 -35.925  1.00  2.44           H  
ATOM   3413 2HB  PRO A 225     -83.895  70.591 -35.994  1.00  2.44           H  
ATOM   3414 1HG  PRO A 225     -84.285  69.351 -33.626  1.00  2.44           H  
ATOM   3415 2HG  PRO A 225     -85.433  70.600 -34.130  1.00  2.44           H  
ATOM   3416 1HD  PRO A 225     -85.771  67.553 -34.293  1.00  2.44           H  
ATOM   3417 2HD  PRO A 225     -86.948  68.858 -33.824  1.00  2.44           H  
ATOM   3418  N   GLN A 226     -84.929  69.081 -39.081  1.00  2.47           N  
ATOM   3419  CA  GLN A 226     -84.721  68.189 -40.214  1.00  2.47           C  
ATOM   3420  C   GLN A 226     -83.386  67.456 -40.282  1.00  2.47           C  
ATOM   3421  O   GLN A 226     -83.380  66.228 -40.337  1.00  2.47           O  
ATOM   3422  CB  GLN A 226     -84.942  68.982 -41.499  1.00  2.47           C  
ATOM   3423  CG  GLN A 226     -86.415  69.367 -41.715  1.00  2.47           C  
ATOM   3424  CD  GLN A 226     -86.651  70.286 -42.908  1.00  2.47           C  
ATOM   3425  OE1 GLN A 226     -86.007  71.337 -43.056  1.00  2.47           O  
ATOM   3426  NE2 GLN A 226     -87.585  69.891 -43.777  1.00  2.47           N  
ATOM   3427  H   GLN A 226     -84.876  70.094 -39.204  1.00  2.47           H  
ATOM   3428  HA  GLN A 226     -85.496  67.426 -40.164  1.00  2.47           H  
ATOM   3429 1HB  GLN A 226     -84.343  69.893 -41.476  1.00  2.47           H  
ATOM   3430 2HB  GLN A 226     -84.607  68.390 -42.350  1.00  2.47           H  
ATOM   3431 1HG  GLN A 226     -86.993  68.455 -41.867  1.00  2.47           H  
ATOM   3432 2HG  GLN A 226     -86.768  69.880 -40.817  1.00  2.47           H  
ATOM   3433 1HE2 GLN A 226     -87.788  70.448 -44.584  1.00  2.47           H  
ATOM   3434 2HE2 GLN A 226     -88.082  69.035 -43.625  1.00  2.47           H  
ATOM   3435  N   LYS A 227     -82.260  68.168 -40.297  1.00  2.46           N  
ATOM   3436  CA  LYS A 227     -80.970  67.467 -40.389  1.00  2.46           C  
ATOM   3437  C   LYS A 227     -79.756  68.356 -40.211  1.00  2.46           C  
ATOM   3438  O   LYS A 227     -79.823  69.572 -40.425  1.00  2.46           O  
ATOM   3439  CB  LYS A 227     -80.815  66.756 -41.737  1.00  2.46           C  
ATOM   3440  CG  LYS A 227     -80.834  67.690 -42.944  1.00  2.46           C  
ATOM   3441  CD  LYS A 227     -80.709  66.909 -44.248  1.00  2.46           C  
ATOM   3442  CE  LYS A 227     -80.719  67.833 -45.463  1.00  2.46           C  
ATOM   3443  NZ  LYS A 227     -80.592  67.071 -46.739  1.00  2.46           N  
ATOM   3444  H   LYS A 227     -82.294  69.176 -40.243  1.00  2.46           H  
ATOM   3445  HA  LYS A 227     -80.933  66.720 -39.594  1.00  2.46           H  
ATOM   3446 1HB  LYS A 227     -79.852  66.237 -41.748  1.00  2.46           H  
ATOM   3447 2HB  LYS A 227     -81.576  65.998 -41.876  1.00  2.46           H  
ATOM   3448 1HG  LYS A 227     -81.762  68.262 -42.954  1.00  2.46           H  
ATOM   3449 2HG  LYS A 227     -79.997  68.386 -42.865  1.00  2.46           H  
ATOM   3450 1HD  LYS A 227     -79.773  66.346 -44.239  1.00  2.46           H  
ATOM   3451 2HD  LYS A 227     -81.538  66.206 -44.330  1.00  2.46           H  
ATOM   3452 1HE  LYS A 227     -81.653  68.394 -45.477  1.00  2.46           H  
ATOM   3453 2HE  LYS A 227     -79.887  68.534 -45.385  1.00  2.46           H  
ATOM   3454 1HZ  LYS A 227     -80.601  67.714 -47.519  1.00  2.46           H  
ATOM   3455 2HZ  LYS A 227     -79.720  66.557 -46.737  1.00  2.46           H  
ATOM   3456 3HZ  LYS A 227     -81.363  66.425 -46.827  1.00  2.46           H  
ATOM   3457  N   PHE A 228     -78.617  67.719 -39.934  1.00  2.41           N  
ATOM   3458  CA  PHE A 228     -77.349  68.422 -39.941  1.00  2.41           C  
ATOM   3459  C   PHE A 228     -76.392  67.631 -40.837  1.00  2.41           C  
ATOM   3460  O   PHE A 228     -76.492  66.396 -40.908  1.00  2.41           O  
ATOM   3461  CB  PHE A 228     -76.765  68.436 -38.559  1.00  2.41           C  
ATOM   3462  CG  PHE A 228     -77.721  68.874 -37.523  1.00  2.41           C  
ATOM   3463  CD1 PHE A 228     -78.355  67.889 -36.792  1.00  2.41           C  
ATOM   3464  CD2 PHE A 228     -78.041  70.178 -37.287  1.00  2.41           C  
ATOM   3465  CE1 PHE A 228     -79.251  68.180 -35.827  1.00  2.41           C  
ATOM   3466  CE2 PHE A 228     -78.967  70.487 -36.312  1.00  2.41           C  
ATOM   3467  CZ  PHE A 228     -79.561  69.472 -35.574  1.00  2.41           C  
ATOM   3468  H   PHE A 228     -78.642  66.733 -39.691  1.00  2.41           H  
ATOM   3469  HA  PHE A 228     -77.474  69.431 -40.336  1.00  2.41           H  
ATOM   3470 1HB  PHE A 228     -76.425  67.434 -38.310  1.00  2.41           H  
ATOM   3471 2HB  PHE A 228     -75.905  69.102 -38.550  1.00  2.41           H  
ATOM   3472  HD1 PHE A 228     -78.100  66.861 -36.987  1.00  2.41           H  
ATOM   3473  HD2 PHE A 228     -77.562  70.955 -37.863  1.00  2.41           H  
ATOM   3474  HE1 PHE A 228     -79.716  67.382 -35.254  1.00  2.41           H  
ATOM   3475  HE2 PHE A 228     -79.222  71.522 -36.111  1.00  2.41           H  
ATOM   3476  HZ  PHE A 228     -80.281  69.697 -34.788  1.00  2.41           H  
ATOM   3477  N   THR A 229     -75.442  68.324 -41.472  1.00  2.36           N  
ATOM   3478  CA  THR A 229     -74.449  67.655 -42.331  1.00  2.36           C  
ATOM   3479  C   THR A 229     -73.025  68.211 -42.170  1.00  2.36           C  
ATOM   3480  O   THR A 229     -72.824  69.417 -42.043  1.00  2.36           O  
ATOM   3481  CB  THR A 229     -74.875  67.698 -43.819  1.00  2.36           C  
ATOM   3482  OG1 THR A 229     -76.163  67.064 -43.968  1.00  2.36           O  
ATOM   3483  CG2 THR A 229     -73.846  66.986 -44.716  1.00  2.36           C  
ATOM   3484  H   THR A 229     -75.409  69.338 -41.345  1.00  2.36           H  
ATOM   3485  HA  THR A 229     -74.416  66.606 -42.045  1.00  2.36           H  
ATOM   3486  HB  THR A 229     -74.961  68.724 -44.138  1.00  2.36           H  
ATOM   3487  HG1 THR A 229     -76.064  66.081 -43.987  1.00  2.36           H  
ATOM   3488 1HG2 THR A 229     -74.181  67.026 -45.747  1.00  2.36           H  
ATOM   3489 2HG2 THR A 229     -72.879  67.469 -44.645  1.00  2.36           H  
ATOM   3490 3HG2 THR A 229     -73.753  65.946 -44.402  1.00  2.36           H  
ATOM   3491  N   SER A 230     -72.024  67.337 -42.201  1.00  2.34           N  
ATOM   3492  CA  SER A 230     -70.636  67.795 -42.172  1.00  2.34           C  
ATOM   3493  C   SER A 230     -69.749  67.056 -43.173  1.00  2.34           C  
ATOM   3494  O   SER A 230     -69.890  65.855 -43.405  1.00  2.34           O  
ATOM   3495  CB  SER A 230     -70.058  67.668 -40.776  1.00  2.34           C  
ATOM   3496  OG  SER A 230     -68.696  68.006 -40.763  1.00  2.34           O  
ATOM   3497  H   SER A 230     -72.239  66.344 -42.258  1.00  2.34           H  
ATOM   3498  HA  SER A 230     -70.625  68.849 -42.441  1.00  2.34           H  
ATOM   3499 1HB  SER A 230     -70.601  68.334 -40.103  1.00  2.34           H  
ATOM   3500 2HB  SER A 230     -70.192  66.658 -40.412  1.00  2.34           H  
ATOM   3501  HG  SER A 230     -68.603  68.777 -41.338  1.00  2.34           H  
ATOM   3502  N   SER A 231     -68.802  67.790 -43.750  1.00  2.36           N  
ATOM   3503  CA  SER A 231     -67.835  67.235 -44.703  1.00  2.36           C  
ATOM   3504  C   SER A 231     -66.492  67.915 -44.526  1.00  2.36           C  
ATOM   3505  O   SER A 231     -66.428  69.107 -44.228  1.00  2.36           O  
ATOM   3506  CB  SER A 231     -68.340  67.427 -46.121  1.00  2.36           C  
ATOM   3507  OG  SER A 231     -67.408  66.976 -47.067  1.00  2.36           O  
ATOM   3508  H   SER A 231     -68.774  68.786 -43.531  1.00  2.36           H  
ATOM   3509  HA  SER A 231     -67.708  66.168 -44.511  1.00  2.36           H  
ATOM   3510 1HB  SER A 231     -69.272  66.871 -46.242  1.00  2.36           H  
ATOM   3511 2HB  SER A 231     -68.557  68.478 -46.293  1.00  2.36           H  
ATOM   3512  HG  SER A 231     -67.112  66.076 -46.770  1.00  2.36           H  
ATOM   3513  N   ALA A 232     -65.406  67.167 -44.653  1.00  2.40           N  
ATOM   3514  CA  ALA A 232     -64.079  67.760 -44.503  1.00  2.40           C  
ATOM   3515  C   ALA A 232     -63.031  66.820 -45.028  1.00  2.40           C  
ATOM   3516  O   ALA A 232     -63.012  65.648 -44.662  1.00  2.40           O  
ATOM   3517  CB  ALA A 232     -63.817  68.091 -43.047  1.00  2.40           C  
ATOM   3518  H   ALA A 232     -65.485  66.191 -44.951  1.00  2.40           H  
ATOM   3519  HA  ALA A 232     -64.029  68.661 -45.107  1.00  2.40           H  
ATOM   3520 1HB  ALA A 232     -62.826  68.526 -42.950  1.00  2.40           H  
ATOM   3521 2HB  ALA A 232     -64.552  68.792 -42.667  1.00  2.40           H  
ATOM   3522 3HB  ALA A 232     -63.875  67.181 -42.483  1.00  2.40           H  
ATOM   3523  N   ASN A 233     -62.146  67.324 -45.885  1.00  2.42           N  
ATOM   3524  CA  ASN A 233     -61.118  66.462 -46.469  1.00  2.42           C  
ATOM   3525  C   ASN A 233     -61.810  65.225 -47.042  1.00  2.42           C  
ATOM   3526  O   ASN A 233     -61.391  64.091 -46.802  1.00  2.42           O  
ATOM   3527  CB  ASN A 233     -60.069  66.078 -45.442  1.00  2.42           C  
ATOM   3528  CG  ASN A 233     -58.808  65.524 -46.072  1.00  2.42           C  
ATOM   3529  OD1 ASN A 233     -58.446  65.928 -47.183  1.00  2.42           O  
ATOM   3530  ND2 ASN A 233     -58.129  64.626 -45.391  1.00  2.42           N  
ATOM   3531  H   ASN A 233     -62.198  68.318 -46.130  1.00  2.42           H  
ATOM   3532  HA  ASN A 233     -60.636  66.988 -47.293  1.00  2.42           H  
ATOM   3533 1HB  ASN A 233     -59.812  66.949 -44.866  1.00  2.42           H  
ATOM   3534 2HB  ASN A 233     -60.470  65.334 -44.756  1.00  2.42           H  
ATOM   3535 1HD2 ASN A 233     -57.289  64.239 -45.776  1.00  2.42           H  
ATOM   3536 2HD2 ASN A 233     -58.454  64.316 -44.498  1.00  2.42           H  
ATOM   3537  N   GLY A 234     -62.876  65.450 -47.807  1.00  2.38           N  
ATOM   3538  CA  GLY A 234     -63.678  64.346 -48.293  1.00  2.38           C  
ATOM   3539  C   GLY A 234     -64.755  64.033 -47.251  1.00  2.38           C  
ATOM   3540  O   GLY A 234     -65.266  64.953 -46.601  1.00  2.38           O  
ATOM   3541  H   GLY A 234     -63.151  66.400 -48.002  1.00  2.38           H  
ATOM   3542 1HA  GLY A 234     -64.142  64.612 -49.243  1.00  2.38           H  
ATOM   3543 2HA  GLY A 234     -63.049  63.471 -48.458  1.00  2.38           H  
ATOM   3544  N   VAL A 235     -65.059  62.735 -47.116  1.00  2.25           N  
ATOM   3545  CA  VAL A 235     -66.132  62.103 -46.319  1.00  2.25           C  
ATOM   3546  C   VAL A 235     -67.434  62.891 -46.117  1.00  2.25           C  
ATOM   3547  O   VAL A 235     -67.610  64.019 -46.583  1.00  2.25           O  
ATOM   3548  CB  VAL A 235     -65.605  61.762 -44.896  1.00  2.25           C  
ATOM   3549  CG1 VAL A 235     -64.433  60.805 -44.999  1.00  2.25           C  
ATOM   3550  CG2 VAL A 235     -65.213  63.048 -44.120  1.00  2.25           C  
ATOM   3551  H   VAL A 235     -64.499  62.105 -47.674  1.00  2.25           H  
ATOM   3552  HA  VAL A 235     -66.391  61.165 -46.818  1.00  2.25           H  
ATOM   3553  HB  VAL A 235     -66.393  61.251 -44.345  1.00  2.25           H  
ATOM   3554 1HG1 VAL A 235     -64.089  60.545 -43.997  1.00  2.25           H  
ATOM   3555 2HG1 VAL A 235     -64.746  59.901 -45.520  1.00  2.25           H  
ATOM   3556 3HG1 VAL A 235     -63.620  61.284 -45.549  1.00  2.25           H  
ATOM   3557 1HG2 VAL A 235     -64.877  62.778 -43.122  1.00  2.25           H  
ATOM   3558 2HG2 VAL A 235     -64.410  63.567 -44.620  1.00  2.25           H  
ATOM   3559 3HG2 VAL A 235     -66.080  63.705 -44.044  1.00  2.25           H  
ATOM   3560  N   THR A 236     -68.407  62.243 -45.485  1.00  2.08           N  
ATOM   3561  CA  THR A 236     -69.621  62.949 -45.125  1.00  2.08           C  
ATOM   3562  C   THR A 236     -70.240  62.348 -43.860  1.00  2.08           C  
ATOM   3563  O   THR A 236     -70.341  61.124 -43.729  1.00  2.08           O  
ATOM   3564  CB  THR A 236     -70.639  62.986 -46.274  1.00  2.08           C  
ATOM   3565  OG1 THR A 236     -70.006  63.501 -47.454  1.00  2.08           O  
ATOM   3566  CG2 THR A 236     -71.770  63.936 -45.903  1.00  2.08           C  
ATOM   3567  H   THR A 236     -68.273  61.290 -45.182  1.00  2.08           H  
ATOM   3568  HA  THR A 236     -69.359  63.979 -44.899  1.00  2.08           H  
ATOM   3569  HB  THR A 236     -71.039  61.992 -46.471  1.00  2.08           H  
ATOM   3570  HG1 THR A 236     -69.244  64.065 -47.186  1.00  2.08           H  
ATOM   3571 1HG2 THR A 236     -72.477  63.993 -46.722  1.00  2.08           H  
ATOM   3572 2HG2 THR A 236     -72.282  63.592 -45.013  1.00  2.08           H  
ATOM   3573 3HG2 THR A 236     -71.355  64.929 -45.714  1.00  2.08           H  
ATOM   3574  N   THR A 237     -70.683  63.210 -42.960  1.00  1.89           N  
ATOM   3575  CA  THR A 237     -71.382  62.822 -41.747  1.00  1.89           C  
ATOM   3576  C   THR A 237     -72.757  63.478 -41.709  1.00  1.89           C  
ATOM   3577  O   THR A 237     -72.892  64.668 -41.988  1.00  1.89           O  
ATOM   3578  CB  THR A 237     -70.571  63.214 -40.494  1.00  1.89           C  
ATOM   3579  OG1 THR A 237     -69.306  62.538 -40.529  1.00  1.89           O  
ATOM   3580  CG2 THR A 237     -71.314  62.858 -39.207  1.00  1.89           C  
ATOM   3581  H   THR A 237     -70.523  64.195 -43.132  1.00  1.89           H  
ATOM   3582  HA  THR A 237     -71.523  61.744 -41.747  1.00  1.89           H  
ATOM   3583  HB  THR A 237     -70.390  64.285 -40.509  1.00  1.89           H  
ATOM   3584  HG1 THR A 237     -69.449  61.608 -40.731  1.00  1.89           H  
ATOM   3585 1HG2 THR A 237     -70.712  63.149 -38.341  1.00  1.89           H  
ATOM   3586 2HG2 THR A 237     -72.266  63.386 -39.168  1.00  1.89           H  
ATOM   3587 3HG2 THR A 237     -71.496  61.785 -39.175  1.00  1.89           H  
ATOM   3588  N   HIS A 238     -73.779  62.709 -41.355  1.00  1.73           N  
ATOM   3589  CA  HIS A 238     -75.125  63.267 -41.259  1.00  1.73           C  
ATOM   3590  C   HIS A 238     -75.715  62.912 -39.911  1.00  1.73           C  
ATOM   3591  O   HIS A 238     -75.413  61.855 -39.351  1.00  1.73           O  
ATOM   3592  CB  HIS A 238     -76.061  62.712 -42.338  1.00  1.73           C  
ATOM   3593  CG  HIS A 238     -75.688  62.997 -43.771  1.00  1.73           C  
ATOM   3594  ND1 HIS A 238     -76.087  64.141 -44.446  1.00  1.73           N  
ATOM   3595  CD2 HIS A 238     -74.986  62.261 -44.661  1.00  1.73           C  
ATOM   3596  CE1 HIS A 238     -75.640  64.085 -45.690  1.00  1.73           C  
ATOM   3597  NE2 HIS A 238     -74.974  62.957 -45.843  1.00  1.73           N  
ATOM   3598  H   HIS A 238     -73.622  61.733 -41.142  1.00  1.73           H  
ATOM   3599  HA  HIS A 238     -75.098  64.351 -41.339  1.00  1.73           H  
ATOM   3600 1HB  HIS A 238     -76.141  61.632 -42.221  1.00  1.73           H  
ATOM   3601 2HB  HIS A 238     -77.060  63.122 -42.175  1.00  1.73           H  
ATOM   3602  HD2 HIS A 238     -74.522  61.290 -44.478  1.00  1.73           H  
ATOM   3603  HE1 HIS A 238     -75.796  64.842 -46.457  1.00  1.73           H  
ATOM   3604  HE2 HIS A 238     -74.523  62.649 -46.694  1.00  1.73           H  
ATOM   3605  N   TYR A 239     -76.580  63.781 -39.406  1.00  1.60           N  
ATOM   3606  CA  TYR A 239     -77.248  63.509 -38.141  1.00  1.60           C  
ATOM   3607  C   TYR A 239     -78.610  64.179 -38.044  1.00  1.60           C  
ATOM   3608  O   TYR A 239     -78.824  65.273 -38.568  1.00  1.60           O  
ATOM   3609  CB  TYR A 239     -76.384  63.967 -36.966  1.00  1.60           C  
ATOM   3610  CG  TYR A 239     -76.920  63.529 -35.624  1.00  1.60           C  
ATOM   3611  CD1 TYR A 239     -76.639  62.259 -35.155  1.00  1.60           C  
ATOM   3612  CD2 TYR A 239     -77.699  64.374 -34.873  1.00  1.60           C  
ATOM   3613  CE1 TYR A 239     -77.145  61.848 -33.940  1.00  1.60           C  
ATOM   3614  CE2 TYR A 239     -78.193  63.968 -33.665  1.00  1.60           C  
ATOM   3615  CZ  TYR A 239     -77.930  62.716 -33.199  1.00  1.60           C  
ATOM   3616  OH  TYR A 239     -78.453  62.307 -32.001  1.00  1.60           O  
ATOM   3617  H   TYR A 239     -76.750  64.651 -39.912  1.00  1.60           H  
ATOM   3618  HA  TYR A 239     -77.405  62.432 -38.060  1.00  1.60           H  
ATOM   3619 1HB  TYR A 239     -75.368  63.582 -37.074  1.00  1.60           H  
ATOM   3620 2HB  TYR A 239     -76.328  65.051 -36.966  1.00  1.60           H  
ATOM   3621  HD1 TYR A 239     -76.022  61.583 -35.750  1.00  1.60           H  
ATOM   3622  HD2 TYR A 239     -77.925  65.370 -35.235  1.00  1.60           H  
ATOM   3623  HE1 TYR A 239     -76.931  60.845 -33.571  1.00  1.60           H  
ATOM   3624  HE2 TYR A 239     -78.799  64.648 -33.083  1.00  1.60           H  
ATOM   3625  HH  TYR A 239     -78.106  61.441 -31.780  1.00  1.60           H  
ATOM   3626  N   VAL A 240     -79.549  63.496 -37.405  1.00  1.53           N  
ATOM   3627  CA  VAL A 240     -80.865  64.059 -37.138  1.00  1.53           C  
ATOM   3628  C   VAL A 240     -81.142  63.942 -35.644  1.00  1.53           C  
ATOM   3629  O   VAL A 240     -80.993  62.854 -35.076  1.00  1.53           O  
ATOM   3630  CB  VAL A 240     -81.956  63.311 -37.927  1.00  1.53           C  
ATOM   3631  CG1 VAL A 240     -83.321  63.917 -37.621  1.00  1.53           C  
ATOM   3632  CG2 VAL A 240     -81.656  63.374 -39.420  1.00  1.53           C  
ATOM   3633  H   VAL A 240     -79.324  62.580 -37.038  1.00  1.53           H  
ATOM   3634  HA  VAL A 240     -80.876  65.113 -37.419  1.00  1.53           H  
ATOM   3635  HB  VAL A 240     -81.980  62.272 -37.606  1.00  1.53           H  
ATOM   3636 1HG1 VAL A 240     -84.090  63.377 -38.168  1.00  1.53           H  
ATOM   3637 2HG1 VAL A 240     -83.527  63.849 -36.558  1.00  1.53           H  
ATOM   3638 3HG1 VAL A 240     -83.335  64.969 -37.926  1.00  1.53           H  
ATOM   3639 1HG2 VAL A 240     -82.430  62.839 -39.967  1.00  1.53           H  
ATOM   3640 2HG2 VAL A 240     -81.643  64.410 -39.739  1.00  1.53           H  
ATOM   3641 3HG2 VAL A 240     -80.692  62.919 -39.628  1.00  1.53           H  
ATOM   3642  N   SER A 241     -81.524  65.049 -35.001  1.00  1.51           N  
ATOM   3643  CA  SER A 241     -81.806  64.997 -33.565  1.00  1.51           C  
ATOM   3644  C   SER A 241     -82.943  64.052 -33.269  1.00  1.51           C  
ATOM   3645  O   SER A 241     -83.893  63.951 -34.047  1.00  1.51           O  
ATOM   3646  CB  SER A 241     -82.103  66.361 -32.997  1.00  1.51           C  
ATOM   3647  OG  SER A 241     -80.977  67.185 -33.037  1.00  1.51           O  
ATOM   3648  H   SER A 241     -81.633  65.914 -35.513  1.00  1.51           H  
ATOM   3649  HA  SER A 241     -80.937  64.608 -33.050  1.00  1.51           H  
ATOM   3650 1HB  SER A 241     -82.932  66.828 -33.530  1.00  1.51           H  
ATOM   3651 2HB  SER A 241     -82.410  66.230 -31.967  1.00  1.51           H  
ATOM   3652  HG  SER A 241     -80.981  67.654 -32.166  1.00  1.51           H  
ATOM   3653  N   GLN A 242     -82.852  63.363 -32.142  1.00  1.56           N  
ATOM   3654  CA  GLN A 242     -83.895  62.434 -31.764  1.00  1.56           C  
ATOM   3655  C   GLN A 242     -84.808  63.024 -30.710  1.00  1.56           C  
ATOM   3656  O   GLN A 242     -84.409  63.919 -29.951  1.00  1.56           O  
ATOM   3657  CB  GLN A 242     -83.272  61.127 -31.279  1.00  1.56           C  
ATOM   3658  CG  GLN A 242     -82.387  60.456 -32.333  1.00  1.56           C  
ATOM   3659  CD  GLN A 242     -83.178  59.999 -33.554  1.00  1.56           C  
ATOM   3660  OE1 GLN A 242     -84.100  59.182 -33.430  1.00  1.56           O  
ATOM   3661  NE2 GLN A 242     -82.831  60.518 -34.731  1.00  1.56           N  
ATOM   3662  H   GLN A 242     -82.047  63.490 -31.531  1.00  1.56           H  
ATOM   3663  HA  GLN A 242     -84.500  62.215 -32.644  1.00  1.56           H  
ATOM   3664 1HB  GLN A 242     -82.661  61.322 -30.398  1.00  1.56           H  
ATOM   3665 2HB  GLN A 242     -84.059  60.431 -30.990  1.00  1.56           H  
ATOM   3666 1HG  GLN A 242     -81.629  61.173 -32.669  1.00  1.56           H  
ATOM   3667 2HG  GLN A 242     -81.906  59.587 -31.890  1.00  1.56           H  
ATOM   3668 1HE2 GLN A 242     -83.323  60.254 -35.557  1.00  1.56           H  
ATOM   3669 2HE2 GLN A 242     -82.066  61.197 -34.800  1.00  1.56           H  
ATOM   3670  N   ILE A 243     -86.030  62.514 -30.688  1.00  1.68           N  
ATOM   3671  CA  ILE A 243     -87.019  62.899 -29.705  1.00  1.68           C  
ATOM   3672  C   ILE A 243     -87.515  61.717 -28.887  1.00  1.68           C  
ATOM   3673  O   ILE A 243     -87.937  60.702 -29.448  1.00  1.68           O  
ATOM   3674  CB  ILE A 243     -88.185  63.650 -30.361  1.00  1.68           C  
ATOM   3675  CG1 ILE A 243     -87.663  64.889 -31.059  1.00  1.68           C  
ATOM   3676  CG2 ILE A 243     -89.161  64.044 -29.326  1.00  1.68           C  
ATOM   3677  CD1 ILE A 243     -87.342  64.736 -32.532  1.00  1.68           C  
ATOM   3678  H   ILE A 243     -86.273  61.808 -31.369  1.00  1.68           H  
ATOM   3679  HA  ILE A 243     -86.548  63.591 -29.038  1.00  1.68           H  
ATOM   3680  HB  ILE A 243     -88.669  63.016 -31.101  1.00  1.68           H  
ATOM   3681 1HG1 ILE A 243     -88.408  65.676 -30.950  1.00  1.68           H  
ATOM   3682 2HG1 ILE A 243     -86.774  65.196 -30.535  1.00  1.68           H  
ATOM   3683 1HG2 ILE A 243     -89.980  64.585 -29.794  1.00  1.68           H  
ATOM   3684 2HG2 ILE A 243     -89.552  63.167 -28.818  1.00  1.68           H  
ATOM   3685 3HG2 ILE A 243     -88.648  64.681 -28.617  1.00  1.68           H  
ATOM   3686 1HD1 ILE A 243     -86.975  65.685 -32.914  1.00  1.68           H  
ATOM   3687 2HD1 ILE A 243     -86.587  63.976 -32.681  1.00  1.68           H  
ATOM   3688 3HD1 ILE A 243     -88.241  64.454 -33.064  1.00  1.68           H  
ATOM   3689  N   GLY A 244     -87.454  61.835 -27.559  1.00  1.87           N  
ATOM   3690  CA  GLY A 244     -87.922  60.715 -26.738  1.00  1.87           C  
ATOM   3691  C   GLY A 244     -87.732  60.819 -25.219  1.00  1.87           C  
ATOM   3692  O   GLY A 244     -87.171  61.775 -24.680  1.00  1.87           O  
ATOM   3693  H   GLY A 244     -87.094  62.706 -27.164  1.00  1.87           H  
ATOM   3694 1HA  GLY A 244     -88.981  60.564 -26.945  1.00  1.87           H  
ATOM   3695 2HA  GLY A 244     -87.424  59.812 -27.085  1.00  1.87           H  
ATOM   3696  N   GLY A 245     -88.202  59.775 -24.532  1.00  2.17           N  
ATOM   3697  CA  GLY A 245     -88.182  59.658 -23.068  1.00  2.17           C  
ATOM   3698  C   GLY A 245     -86.822  59.292 -22.474  1.00  2.17           C  
ATOM   3699  O   GLY A 245     -86.633  58.192 -21.951  1.00  2.17           O  
ATOM   3700  H   GLY A 245     -88.621  59.022 -25.058  1.00  2.17           H  
ATOM   3701 1HA  GLY A 245     -88.512  60.606 -22.636  1.00  2.17           H  
ATOM   3702 2HA  GLY A 245     -88.914  58.910 -22.766  1.00  2.17           H  
ATOM   3703  N   PHE A 246     -85.884  60.218 -22.552  1.00  2.56           N  
ATOM   3704  CA  PHE A 246     -84.537  60.022 -22.015  1.00  2.56           C  
ATOM   3705  C   PHE A 246     -84.588  59.747 -20.487  1.00  2.56           C  
ATOM   3706  O   PHE A 246     -85.346  60.410 -19.779  1.00  2.56           O  
ATOM   3707  CB  PHE A 246     -83.679  61.262 -22.303  1.00  2.56           C  
ATOM   3708  CG  PHE A 246     -82.231  61.260 -21.781  1.00  2.56           C  
ATOM   3709  CD1 PHE A 246     -81.232  60.516 -22.380  1.00  2.56           C  
ATOM   3710  CD2 PHE A 246     -81.889  62.049 -20.705  1.00  2.56           C  
ATOM   3711  CE1 PHE A 246     -79.937  60.548 -21.894  1.00  2.56           C  
ATOM   3712  CE2 PHE A 246     -80.604  62.096 -20.218  1.00  2.56           C  
ATOM   3713  CZ  PHE A 246     -79.631  61.345 -20.802  1.00  2.56           C  
ATOM   3714  H   PHE A 246     -86.131  61.085 -23.040  1.00  2.56           H  
ATOM   3715  HA  PHE A 246     -84.099  59.205 -22.570  1.00  2.56           H  
ATOM   3716 1HB  PHE A 246     -83.647  61.438 -23.376  1.00  2.56           H  
ATOM   3717 2HB  PHE A 246     -84.184  62.106 -21.861  1.00  2.56           H  
ATOM   3718  HD1 PHE A 246     -81.482  59.894 -23.238  1.00  2.56           H  
ATOM   3719  HD2 PHE A 246     -82.662  62.653 -20.236  1.00  2.56           H  
ATOM   3720  HE1 PHE A 246     -79.163  59.952 -22.371  1.00  2.56           H  
ATOM   3721  HE2 PHE A 246     -80.362  62.745 -19.359  1.00  2.56           H  
ATOM   3722  HZ  PHE A 246     -78.621  61.387 -20.406  1.00  2.56           H  
ATOM   3723  N   PRO A 247     -83.805  58.768 -19.969  1.00  3.04           N  
ATOM   3724  CA  PRO A 247     -83.595  58.381 -18.565  1.00  3.04           C  
ATOM   3725  C   PRO A 247     -83.208  59.467 -17.542  1.00  3.04           C  
ATOM   3726  O   PRO A 247     -83.128  59.171 -16.349  1.00  3.04           O  
ATOM   3727  CB  PRO A 247     -82.478  57.346 -18.684  1.00  3.04           C  
ATOM   3728  CG  PRO A 247     -82.645  56.738 -20.032  1.00  3.04           C  
ATOM   3729  CD  PRO A 247     -83.135  57.830 -20.911  1.00  3.04           C  
ATOM   3730  HA  PRO A 247     -84.522  57.883 -18.226  1.00  3.04           H  
ATOM   3731 1HB  PRO A 247     -81.517  57.852 -18.609  1.00  3.04           H  
ATOM   3732 2HB  PRO A 247     -82.533  56.620 -17.858  1.00  3.04           H  
ATOM   3733 1HG  PRO A 247     -81.687  56.320 -20.375  1.00  3.04           H  
ATOM   3734 2HG  PRO A 247     -83.355  55.895 -19.980  1.00  3.04           H  
ATOM   3735 1HD  PRO A 247     -82.306  58.278 -21.429  1.00  3.04           H  
ATOM   3736 2HD  PRO A 247     -83.876  57.366 -21.586  1.00  3.04           H  
ATOM   3737  N   ASN A 248     -82.899  60.684 -17.999  1.00  3.57           N  
ATOM   3738  CA  ASN A 248     -82.513  61.813 -17.131  1.00  3.57           C  
ATOM   3739  C   ASN A 248     -81.275  61.529 -16.276  1.00  3.57           C  
ATOM   3740  O   ASN A 248     -81.238  61.874 -15.093  1.00  3.57           O  
ATOM   3741  CB  ASN A 248     -83.649  62.177 -16.185  1.00  3.57           C  
ATOM   3742  CG  ASN A 248     -84.935  62.561 -16.858  1.00  3.57           C  
ATOM   3743  OD1 ASN A 248     -84.992  63.392 -17.753  1.00  3.57           O  
ATOM   3744  ND2 ASN A 248     -86.001  61.941 -16.423  1.00  3.57           N  
ATOM   3745  H   ASN A 248     -82.975  60.861 -18.986  1.00  3.57           H  
ATOM   3746  HA  ASN A 248     -82.279  62.676 -17.761  1.00  3.57           H  
ATOM   3747 1HB  ASN A 248     -83.841  61.365 -15.489  1.00  3.57           H  
ATOM   3748 2HB  ASN A 248     -83.325  63.032 -15.586  1.00  3.57           H  
ATOM   3749 1HD2 ASN A 248     -86.897  62.138 -16.825  1.00  3.57           H  
ATOM   3750 2HD2 ASN A 248     -85.920  61.264 -15.693  1.00  3.57           H  
ATOM   3751  N   GLN A 249     -80.270  60.878 -16.851  1.00  4.10           N  
ATOM   3752  CA  GLN A 249     -79.064  60.585 -16.089  1.00  4.10           C  
ATOM   3753  C   GLN A 249     -78.013  61.672 -16.258  1.00  4.10           C  
ATOM   3754  O   GLN A 249     -77.758  62.136 -17.372  1.00  4.10           O  
ATOM   3755  CB  GLN A 249     -78.516  59.229 -16.511  1.00  4.10           C  
ATOM   3756  CG  GLN A 249     -79.512  58.093 -16.279  1.00  4.10           C  
ATOM   3757  CD  GLN A 249     -79.812  57.833 -14.809  1.00  4.10           C  
ATOM   3758  OE1 GLN A 249     -78.910  57.479 -14.037  1.00  4.10           O  
ATOM   3759  NE2 GLN A 249     -81.074  58.004 -14.408  1.00  4.10           N  
ATOM   3760  H   GLN A 249     -80.346  60.605 -17.819  1.00  4.10           H  
ATOM   3761  HA  GLN A 249     -79.324  60.537 -15.032  1.00  4.10           H  
ATOM   3762 1HB  GLN A 249     -78.262  59.251 -17.569  1.00  4.10           H  
ATOM   3763 2HB  GLN A 249     -77.604  59.011 -15.953  1.00  4.10           H  
ATOM   3764 1HG  GLN A 249     -80.443  58.381 -16.735  1.00  4.10           H  
ATOM   3765 2HG  GLN A 249     -79.137  57.176 -16.732  1.00  4.10           H  
ATOM   3766 1HE2 GLN A 249     -81.320  57.848 -13.451  1.00  4.10           H  
ATOM   3767 2HE2 GLN A 249     -81.802  58.306 -15.069  1.00  4.10           H  
ATOM   3768  N   THR A 250     -77.384  62.045 -15.146  1.00  4.55           N  
ATOM   3769  CA  THR A 250     -76.338  63.063 -15.114  1.00  4.55           C  
ATOM   3770  C   THR A 250     -75.176  62.540 -14.286  1.00  4.55           C  
ATOM   3771  O   THR A 250     -75.275  61.489 -13.660  1.00  4.55           O  
ATOM   3772  CB  THR A 250     -76.806  64.348 -14.419  1.00  4.55           C  
ATOM   3773  OG1 THR A 250     -76.896  64.069 -13.023  1.00  4.55           O  
ATOM   3774  CG2 THR A 250     -78.182  64.789 -14.942  1.00  4.55           C  
ATOM   3775  H   THR A 250     -77.658  61.614 -14.273  1.00  4.55           H  
ATOM   3776  HA  THR A 250     -75.990  63.272 -16.127  1.00  4.55           H  
ATOM   3777  HB  THR A 250     -76.081  65.145 -14.585  1.00  4.55           H  
ATOM   3778  HG1 THR A 250     -77.164  64.862 -12.520  1.00  4.55           H  
ATOM   3779 1HG2 THR A 250     -78.494  65.688 -14.420  1.00  4.55           H  
ATOM   3780 2HG2 THR A 250     -78.120  64.995 -16.008  1.00  4.55           H  
ATOM   3781 3HG2 THR A 250     -78.922  64.009 -14.770  1.00  4.55           H  
ATOM   3782  N   GLU A 251     -74.095  63.306 -14.236  1.00  4.88           N  
ATOM   3783  CA  GLU A 251     -72.946  62.982 -13.394  1.00  4.88           C  
ATOM   3784  C   GLU A 251     -73.171  63.194 -11.881  1.00  4.88           C  
ATOM   3785  O   GLU A 251     -72.325  62.794 -11.079  1.00  4.88           O  
ATOM   3786  CB  GLU A 251     -71.734  63.799 -13.842  1.00  4.88           C  
ATOM   3787  CG  GLU A 251     -71.775  65.261 -13.551  1.00  4.88           C  
ATOM   3788  CD  GLU A 251     -70.635  66.021 -14.226  1.00  4.88           C  
ATOM   3789  OE1 GLU A 251     -69.878  65.435 -15.003  1.00  4.88           O  
ATOM   3790  OE2 GLU A 251     -70.502  67.187 -13.928  1.00  4.88           O  
ATOM   3791  H   GLU A 251     -74.071  64.148 -14.793  1.00  4.88           H  
ATOM   3792  HA  GLU A 251     -72.715  61.926 -13.544  1.00  4.88           H  
ATOM   3793 1HB  GLU A 251     -70.841  63.392 -13.390  1.00  4.88           H  
ATOM   3794 2HB  GLU A 251     -71.628  63.732 -14.874  1.00  4.88           H  
ATOM   3795 1HG  GLU A 251     -72.731  65.667 -13.887  1.00  4.88           H  
ATOM   3796 2HG  GLU A 251     -71.708  65.405 -12.476  1.00  4.88           H  
ATOM   3797  N   ASP A 252     -74.242  63.908 -11.496  1.00  5.00           N  
ATOM   3798  CA  ASP A 252     -74.466  64.244 -10.086  1.00  5.00           C  
ATOM   3799  C   ASP A 252     -75.906  64.730  -9.852  1.00  5.00           C  
ATOM   3800  O   ASP A 252     -76.666  64.962 -10.797  1.00  5.00           O  
ATOM   3801  CB  ASP A 252     -73.437  65.301  -9.617  1.00  5.00           C  
ATOM   3802  CG  ASP A 252     -73.121  65.283  -8.089  1.00  5.00           C  
ATOM   3803  OD1 ASP A 252     -73.907  64.745  -7.333  1.00  5.00           O  
ATOM   3804  OD2 ASP A 252     -72.117  65.836  -7.708  1.00  5.00           O  
ATOM   3805  H   ASP A 252     -74.960  64.154 -12.174  1.00  5.00           H  
ATOM   3806  HA  ASP A 252     -74.316  63.339  -9.496  1.00  5.00           H  
ATOM   3807 1HB  ASP A 252     -72.497  65.146 -10.142  1.00  5.00           H  
ATOM   3808 2HB  ASP A 252     -73.790  66.296  -9.886  1.00  5.00           H  
ATOM   3809  N   GLY A 253     -76.256  64.985  -8.592  1.00  4.85           N  
ATOM   3810  CA  GLY A 253     -77.601  65.441  -8.189  1.00  4.85           C  
ATOM   3811  C   GLY A 253     -77.916  66.916  -8.499  1.00  4.85           C  
ATOM   3812  O   GLY A 253     -78.240  67.699  -7.604  1.00  4.85           O  
ATOM   3813  H   GLY A 253     -75.547  64.812  -7.878  1.00  4.85           H  
ATOM   3814 1HA  GLY A 253     -78.345  64.811  -8.679  1.00  4.85           H  
ATOM   3815 2HA  GLY A 253     -77.720  65.273  -7.120  1.00  4.85           H  
ATOM   3816  N   GLY A 254     -77.799  67.275  -9.773  1.00  4.42           N  
ATOM   3817  CA  GLY A 254     -78.048  68.619 -10.286  1.00  4.42           C  
ATOM   3818  C   GLY A 254     -79.336  68.662 -11.104  1.00  4.42           C  
ATOM   3819  O   GLY A 254     -80.292  67.939 -10.824  1.00  4.42           O  
ATOM   3820  H   GLY A 254     -77.523  66.538 -10.416  1.00  4.42           H  
ATOM   3821 1HA  GLY A 254     -78.110  69.324  -9.457  1.00  4.42           H  
ATOM   3822 2HA  GLY A 254     -77.210  68.929 -10.910  1.00  4.42           H  
ATOM   3823  N   LEU A 255     -79.362  69.523 -12.118  1.00  3.80           N  
ATOM   3824  CA  LEU A 255     -80.536  69.672 -12.968  1.00  3.80           C  
ATOM   3825  C   LEU A 255     -80.780  68.306 -13.633  1.00  3.80           C  
ATOM   3826  O   LEU A 255     -79.831  67.761 -14.188  1.00  3.80           O  
ATOM   3827  CB  LEU A 255     -80.264  70.723 -14.056  1.00  3.80           C  
ATOM   3828  CG  LEU A 255     -81.459  71.164 -14.901  1.00  3.80           C  
ATOM   3829  CD1 LEU A 255     -82.417  71.959 -14.017  1.00  3.80           C  
ATOM   3830  CD2 LEU A 255     -80.971  71.993 -16.086  1.00  3.80           C  
ATOM   3831  H   LEU A 255     -78.547  70.095 -12.301  1.00  3.80           H  
ATOM   3832  HA  LEU A 255     -81.372  69.993 -12.359  1.00  3.80           H  
ATOM   3833 1HB  LEU A 255     -79.838  71.614 -13.590  1.00  3.80           H  
ATOM   3834 2HB  LEU A 255     -79.527  70.316 -14.739  1.00  3.80           H  
ATOM   3835  HG  LEU A 255     -81.989  70.292 -15.267  1.00  3.80           H  
ATOM   3836 1HD1 LEU A 255     -83.282  72.268 -14.603  1.00  3.80           H  
ATOM   3837 2HD1 LEU A 255     -82.748  71.352 -13.183  1.00  3.80           H  
ATOM   3838 3HD1 LEU A 255     -81.906  72.840 -13.632  1.00  3.80           H  
ATOM   3839 1HD2 LEU A 255     -81.826  72.306 -16.685  1.00  3.80           H  
ATOM   3840 2HD2 LEU A 255     -80.438  72.872 -15.724  1.00  3.80           H  
ATOM   3841 3HD2 LEU A 255     -80.307  71.397 -16.700  1.00  3.80           H  
ATOM   3842  N   PRO A 256     -82.002  67.722 -13.608  1.00  3.13           N  
ATOM   3843  CA  PRO A 256     -82.337  66.436 -14.218  1.00  3.13           C  
ATOM   3844  C   PRO A 256     -81.869  66.293 -15.663  1.00  3.13           C  
ATOM   3845  O   PRO A 256     -81.537  65.192 -16.089  1.00  3.13           O  
ATOM   3846  CB  PRO A 256     -83.863  66.427 -14.122  1.00  3.13           C  
ATOM   3847  CG  PRO A 256     -84.159  67.243 -12.884  1.00  3.13           C  
ATOM   3848  CD  PRO A 256     -83.128  68.350 -12.892  1.00  3.13           C  
ATOM   3849  HA  PRO A 256     -81.906  65.633 -13.598  1.00  3.13           H  
ATOM   3850 1HB  PRO A 256     -84.299  66.852 -15.036  1.00  3.13           H  
ATOM   3851 2HB  PRO A 256     -84.225  65.390 -14.047  1.00  3.13           H  
ATOM   3852 1HG  PRO A 256     -85.191  67.624 -12.919  1.00  3.13           H  
ATOM   3853 2HG  PRO A 256     -84.084  66.611 -11.986  1.00  3.13           H  
ATOM   3854 1HD  PRO A 256     -83.509  69.220 -13.429  1.00  3.13           H  
ATOM   3855 2HD  PRO A 256     -82.861  68.563 -11.845  1.00  3.13           H  
ATOM   3856  N   GLN A 257     -81.838  67.401 -16.410  1.00  2.54           N  
ATOM   3857  CA  GLN A 257     -81.384  67.413 -17.801  1.00  2.54           C  
ATOM   3858  C   GLN A 257     -81.954  66.308 -18.682  1.00  2.54           C  
ATOM   3859  O   GLN A 257     -81.269  65.344 -19.006  1.00  2.54           O  
ATOM   3860  CB  GLN A 257     -79.865  67.370 -17.847  1.00  2.54           C  
ATOM   3861  CG  GLN A 257     -79.266  67.490 -19.246  1.00  2.54           C  
ATOM   3862  CD  GLN A 257     -79.588  68.827 -19.937  1.00  2.54           C  
ATOM   3863  OE1 GLN A 257     -79.714  69.894 -19.323  1.00  2.54           O  
ATOM   3864  NE2 GLN A 257     -79.718  68.759 -21.256  1.00  2.54           N  
ATOM   3865  H   GLN A 257     -82.127  68.273 -15.997  1.00  2.54           H  
ATOM   3866  HA  GLN A 257     -81.696  68.362 -18.235  1.00  2.54           H  
ATOM   3867 1HB  GLN A 257     -79.470  68.141 -17.210  1.00  2.54           H  
ATOM   3868 2HB  GLN A 257     -79.528  66.418 -17.439  1.00  2.54           H  
ATOM   3869 1HG  GLN A 257     -78.183  67.405 -19.163  1.00  2.54           H  
ATOM   3870 2HG  GLN A 257     -79.658  66.679 -19.869  1.00  2.54           H  
ATOM   3871 1HE2 GLN A 257     -79.926  69.583 -21.780  1.00  2.54           H  
ATOM   3872 2HE2 GLN A 257     -79.596  67.879 -21.721  1.00  2.54           H  
ATOM   3873  N   SER A 258     -83.210  66.457 -19.098  1.00  2.07           N  
ATOM   3874  CA  SER A 258     -83.836  65.449 -19.956  1.00  2.07           C  
ATOM   3875  C   SER A 258     -83.221  65.314 -21.351  1.00  2.07           C  
ATOM   3876  O   SER A 258     -83.516  64.352 -22.054  1.00  2.07           O  
ATOM   3877  CB  SER A 258     -85.327  65.696 -20.088  1.00  2.07           C  
ATOM   3878  OG  SER A 258     -85.622  66.895 -20.777  1.00  2.07           O  
ATOM   3879  H   SER A 258     -83.737  67.268 -18.813  1.00  2.07           H  
ATOM   3880  HA  SER A 258     -83.708  64.492 -19.468  1.00  2.07           H  
ATOM   3881 1HB  SER A 258     -85.779  64.854 -20.616  1.00  2.07           H  
ATOM   3882 2HB  SER A 258     -85.773  65.729 -19.095  1.00  2.07           H  
ATOM   3883  HG  SER A 258     -85.245  66.835 -21.697  1.00  2.07           H  
ATOM   3884  N   GLY A 259     -82.426  66.281 -21.780  1.00  1.75           N  
ATOM   3885  CA  GLY A 259     -81.836  66.169 -23.106  1.00  1.75           C  
ATOM   3886  C   GLY A 259     -80.469  65.505 -23.097  1.00  1.75           C  
ATOM   3887  O   GLY A 259     -79.960  65.105 -22.050  1.00  1.75           O  
ATOM   3888  H   GLY A 259     -82.224  67.072 -21.187  1.00  1.75           H  
ATOM   3889 1HA  GLY A 259     -82.498  65.595 -23.739  1.00  1.75           H  
ATOM   3890 2HA  GLY A 259     -81.761  67.159 -23.551  1.00  1.75           H  
ATOM   3891  N   ARG A 260     -79.850  65.443 -24.269  1.00  1.54           N  
ATOM   3892  CA  ARG A 260     -78.528  64.833 -24.392  1.00  1.54           C  
ATOM   3893  C   ARG A 260     -77.750  65.360 -25.589  1.00  1.54           C  
ATOM   3894  O   ARG A 260     -78.333  65.735 -26.615  1.00  1.54           O  
ATOM   3895  CB  ARG A 260     -78.662  63.322 -24.518  1.00  1.54           C  
ATOM   3896  CG  ARG A 260     -79.390  62.873 -25.748  1.00  1.54           C  
ATOM   3897  CD  ARG A 260     -79.645  61.411 -25.764  1.00  1.54           C  
ATOM   3898  NE  ARG A 260     -78.423  60.631 -25.842  1.00  1.54           N  
ATOM   3899  CZ  ARG A 260     -78.377  59.286 -25.767  1.00  1.54           C  
ATOM   3900  NH1 ARG A 260     -79.491  58.599 -25.632  1.00  1.54           N  
ATOM   3901  NH2 ARG A 260     -77.219  58.654 -25.833  1.00  1.54           N  
ATOM   3902  H   ARG A 260     -80.351  65.791 -25.086  1.00  1.54           H  
ATOM   3903  HA  ARG A 260     -77.960  65.060 -23.490  1.00  1.54           H  
ATOM   3904 1HB  ARG A 260     -77.677  62.876 -24.574  1.00  1.54           H  
ATOM   3905 2HB  ARG A 260     -79.170  62.916 -23.642  1.00  1.54           H  
ATOM   3906 1HG  ARG A 260     -80.353  63.389 -25.786  1.00  1.54           H  
ATOM   3907 2HG  ARG A 260     -78.795  63.129 -26.628  1.00  1.54           H  
ATOM   3908 1HD  ARG A 260     -80.163  61.137 -24.866  1.00  1.54           H  
ATOM   3909 2HD  ARG A 260     -80.263  61.159 -26.625  1.00  1.54           H  
ATOM   3910  HE  ARG A 260     -77.549  61.130 -25.948  1.00  1.54           H  
ATOM   3911 1HH1 ARG A 260     -80.380  59.077 -25.603  1.00  1.54           H  
ATOM   3912 2HH1 ARG A 260     -79.459  57.591 -25.578  1.00  1.54           H  
ATOM   3913 1HH2 ARG A 260     -76.362  59.178 -25.940  1.00  1.54           H  
ATOM   3914 2HH2 ARG A 260     -77.192  57.645 -25.779  1.00  1.54           H  
ATOM   3915  N   ILE A 261     -76.428  65.359 -25.458  1.00  1.43           N  
ATOM   3916  CA  ILE A 261     -75.533  65.791 -26.514  1.00  1.43           C  
ATOM   3917  C   ILE A 261     -74.679  64.671 -27.148  1.00  1.43           C  
ATOM   3918  O   ILE A 261     -74.065  63.830 -26.465  1.00  1.43           O  
ATOM   3919  CB  ILE A 261     -74.601  66.915 -26.019  1.00  1.43           C  
ATOM   3920  CG1 ILE A 261     -75.393  68.143 -25.463  1.00  1.43           C  
ATOM   3921  CG2 ILE A 261     -73.689  67.317 -27.114  1.00  1.43           C  
ATOM   3922  CD1 ILE A 261     -76.315  68.791 -26.432  1.00  1.43           C  
ATOM   3923  H   ILE A 261     -76.006  65.061 -24.588  1.00  1.43           H  
ATOM   3924  HA  ILE A 261     -76.146  66.214 -27.299  1.00  1.43           H  
ATOM   3925  HB  ILE A 261     -74.019  66.538 -25.195  1.00  1.43           H  
ATOM   3926 1HG1 ILE A 261     -75.983  67.834 -24.623  1.00  1.43           H  
ATOM   3927 2HG1 ILE A 261     -74.671  68.889 -25.126  1.00  1.43           H  
ATOM   3928 1HG2 ILE A 261     -73.011  68.063 -26.749  1.00  1.43           H  
ATOM   3929 2HG2 ILE A 261     -73.141  66.472 -27.420  1.00  1.43           H  
ATOM   3930 3HG2 ILE A 261     -74.264  67.703 -27.958  1.00  1.43           H  
ATOM   3931 1HD1 ILE A 261     -76.816  69.631 -25.952  1.00  1.43           H  
ATOM   3932 2HD1 ILE A 261     -75.796  69.137 -27.303  1.00  1.43           H  
ATOM   3933 3HD1 ILE A 261     -77.030  68.060 -26.729  1.00  1.43           H  
ATOM   3934  N   VAL A 262     -74.661  64.691 -28.475  1.00  1.37           N  
ATOM   3935  CA  VAL A 262     -73.850  63.806 -29.298  1.00  1.37           C  
ATOM   3936  C   VAL A 262     -72.730  64.641 -29.891  1.00  1.37           C  
ATOM   3937  O   VAL A 262     -73.007  65.679 -30.474  1.00  1.37           O  
ATOM   3938  CB  VAL A 262     -74.705  63.192 -30.420  1.00  1.37           C  
ATOM   3939  CG1 VAL A 262     -73.854  62.328 -31.330  1.00  1.37           C  
ATOM   3940  CG2 VAL A 262     -75.816  62.372 -29.798  1.00  1.37           C  
ATOM   3941  H   VAL A 262     -75.231  65.406 -28.929  1.00  1.37           H  
ATOM   3942  HA  VAL A 262     -73.426  63.015 -28.678  1.00  1.37           H  
ATOM   3943  HB  VAL A 262     -75.136  63.988 -31.023  1.00  1.37           H  
ATOM   3944 1HG1 VAL A 262     -74.477  61.909 -32.121  1.00  1.37           H  
ATOM   3945 2HG1 VAL A 262     -73.060  62.935 -31.781  1.00  1.37           H  
ATOM   3946 3HG1 VAL A 262     -73.406  61.520 -30.755  1.00  1.37           H  
ATOM   3947 1HG2 VAL A 262     -76.421  61.943 -30.578  1.00  1.37           H  
ATOM   3948 2HG2 VAL A 262     -75.385  61.572 -29.197  1.00  1.37           H  
ATOM   3949 3HG2 VAL A 262     -76.438  63.007 -29.164  1.00  1.37           H  
ATOM   3950  N   VAL A 263     -71.474  64.255 -29.690  1.00  1.35           N  
ATOM   3951  CA  VAL A 263     -70.380  65.083 -30.201  1.00  1.35           C  
ATOM   3952  C   VAL A 263     -69.460  64.297 -31.119  1.00  1.35           C  
ATOM   3953  O   VAL A 263     -69.005  63.205 -30.770  1.00  1.35           O  
ATOM   3954  CB  VAL A 263     -69.534  65.677 -29.062  1.00  1.35           C  
ATOM   3955  CG1 VAL A 263     -68.448  66.510 -29.611  1.00  1.35           C  
ATOM   3956  CG2 VAL A 263     -70.378  66.463 -28.115  1.00  1.35           C  
ATOM   3957  H   VAL A 263     -71.279  63.392 -29.207  1.00  1.35           H  
ATOM   3958  HA  VAL A 263     -70.797  65.901 -30.773  1.00  1.35           H  
ATOM   3959  HB  VAL A 263     -69.082  64.905 -28.566  1.00  1.35           H  
ATOM   3960 1HG1 VAL A 263     -67.836  66.895 -28.798  1.00  1.35           H  
ATOM   3961 2HG1 VAL A 263     -67.834  65.919 -30.276  1.00  1.35           H  
ATOM   3962 3HG1 VAL A 263     -68.880  67.337 -30.161  1.00  1.35           H  
ATOM   3963 1HG2 VAL A 263     -69.760  66.850 -27.314  1.00  1.35           H  
ATOM   3964 2HG2 VAL A 263     -70.855  67.287 -28.642  1.00  1.35           H  
ATOM   3965 3HG2 VAL A 263     -71.119  65.801 -27.702  1.00  1.35           H  
ATOM   3966  N   ASP A 264     -69.229  64.863 -32.296  1.00  1.33           N  
ATOM   3967  CA  ASP A 264     -68.371  64.310 -33.321  1.00  1.33           C  
ATOM   3968  C   ASP A 264     -67.042  65.059 -33.398  1.00  1.33           C  
ATOM   3969  O   ASP A 264     -66.982  66.277 -33.212  1.00  1.33           O  
ATOM   3970  CB  ASP A 264     -69.074  64.384 -34.678  1.00  1.33           C  
ATOM   3971  CG  ASP A 264     -70.312  63.486 -34.790  1.00  1.33           C  
ATOM   3972  OD1 ASP A 264     -70.469  62.601 -33.984  1.00  1.33           O  
ATOM   3973  OD2 ASP A 264     -71.087  63.692 -35.692  1.00  1.33           O  
ATOM   3974  H   ASP A 264     -69.645  65.772 -32.465  1.00  1.33           H  
ATOM   3975  HA  ASP A 264     -68.164  63.269 -33.080  1.00  1.33           H  
ATOM   3976 1HB  ASP A 264     -69.390  65.413 -34.842  1.00  1.33           H  
ATOM   3977 2HB  ASP A 264     -68.370  64.126 -35.473  1.00  1.33           H  
ATOM   3978  N   TYR A 265     -65.981  64.330 -33.722  1.00  1.32           N  
ATOM   3979  CA  TYR A 265     -64.665  64.930 -33.920  1.00  1.32           C  
ATOM   3980  C   TYR A 265     -64.103  64.519 -35.267  1.00  1.32           C  
ATOM   3981  O   TYR A 265     -64.233  63.360 -35.669  1.00  1.32           O  
ATOM   3982  CB  TYR A 265     -63.710  64.491 -32.800  1.00  1.32           C  
ATOM   3983  CG  TYR A 265     -64.039  65.027 -31.413  1.00  1.32           C  
ATOM   3984  CD1 TYR A 265     -65.026  64.439 -30.639  1.00  1.32           C  
ATOM   3985  CD2 TYR A 265     -63.301  66.085 -30.893  1.00  1.32           C  
ATOM   3986  CE1 TYR A 265     -65.291  64.927 -29.383  1.00  1.32           C  
ATOM   3987  CE2 TYR A 265     -63.564  66.559 -29.623  1.00  1.32           C  
ATOM   3988  CZ  TYR A 265     -64.563  65.988 -28.873  1.00  1.32           C  
ATOM   3989  OH  TYR A 265     -64.841  66.468 -27.622  1.00  1.32           O  
ATOM   3990  H   TYR A 265     -66.090  63.333 -33.845  1.00  1.32           H  
ATOM   3991  HA  TYR A 265     -64.760  66.013 -33.912  1.00  1.32           H  
ATOM   3992 1HB  TYR A 265     -63.698  63.402 -32.743  1.00  1.32           H  
ATOM   3993 2HB  TYR A 265     -62.696  64.811 -33.052  1.00  1.32           H  
ATOM   3994  HD1 TYR A 265     -65.607  63.601 -31.026  1.00  1.32           H  
ATOM   3995  HD2 TYR A 265     -62.515  66.544 -31.491  1.00  1.32           H  
ATOM   3996  HE1 TYR A 265     -66.070  64.475 -28.802  1.00  1.32           H  
ATOM   3997  HE2 TYR A 265     -62.988  67.393 -29.223  1.00  1.32           H  
ATOM   3998  HH  TYR A 265     -65.637  66.045 -27.289  1.00  1.32           H  
ATOM   3999  N   MET A 266     -63.432  65.446 -35.936  1.00  1.30           N  
ATOM   4000  CA  MET A 266     -62.789  65.122 -37.203  1.00  1.30           C  
ATOM   4001  C   MET A 266     -61.401  65.725 -37.294  1.00  1.30           C  
ATOM   4002  O   MET A 266     -61.207  66.908 -36.999  1.00  1.30           O  
ATOM   4003  CB  MET A 266     -63.677  65.569 -38.363  1.00  1.30           C  
ATOM   4004  CG  MET A 266     -63.173  65.220 -39.735  1.00  1.30           C  
ATOM   4005  SD  MET A 266     -62.085  66.437 -40.386  1.00  1.30           S  
ATOM   4006  CE  MET A 266     -61.479  65.556 -41.805  1.00  1.30           C  
ATOM   4007  H   MET A 266     -63.407  66.397 -35.567  1.00  1.30           H  
ATOM   4008  HA  MET A 266     -62.672  64.040 -37.263  1.00  1.30           H  
ATOM   4009 1HB  MET A 266     -64.632  65.092 -38.257  1.00  1.30           H  
ATOM   4010 2HB  MET A 266     -63.820  66.646 -38.324  1.00  1.30           H  
ATOM   4011 1HG  MET A 266     -62.642  64.268 -39.703  1.00  1.30           H  
ATOM   4012 2HG  MET A 266     -64.014  65.115 -40.418  1.00  1.30           H  
ATOM   4013 1HE  MET A 266     -60.795  66.181 -42.364  1.00  1.30           H  
ATOM   4014 2HE  MET A 266     -60.969  64.651 -41.483  1.00  1.30           H  
ATOM   4015 3HE  MET A 266     -62.311  65.282 -42.430  1.00  1.30           H  
ATOM   4016  N   VAL A 267     -60.431  64.902 -37.705  1.00  1.28           N  
ATOM   4017  CA  VAL A 267     -59.051  65.357 -37.832  1.00  1.28           C  
ATOM   4018  C   VAL A 267     -58.735  65.622 -39.304  1.00  1.28           C  
ATOM   4019  O   VAL A 267     -58.814  64.718 -40.140  1.00  1.28           O  
ATOM   4020  CB  VAL A 267     -58.082  64.298 -37.288  1.00  1.28           C  
ATOM   4021  CG1 VAL A 267     -56.646  64.818 -37.412  1.00  1.28           C  
ATOM   4022  CG2 VAL A 267     -58.448  63.936 -35.843  1.00  1.28           C  
ATOM   4023  H   VAL A 267     -60.659  63.945 -37.934  1.00  1.28           H  
ATOM   4024  HA  VAL A 267     -58.926  66.279 -37.269  1.00  1.28           H  
ATOM   4025  HB  VAL A 267     -58.151  63.402 -37.905  1.00  1.28           H  
ATOM   4026 1HG1 VAL A 267     -55.947  64.064 -37.054  1.00  1.28           H  
ATOM   4027 2HG1 VAL A 267     -56.428  65.042 -38.459  1.00  1.28           H  
ATOM   4028 3HG1 VAL A 267     -56.533  65.725 -36.819  1.00  1.28           H  
ATOM   4029 1HG2 VAL A 267     -57.759  63.176 -35.475  1.00  1.28           H  
ATOM   4030 2HG2 VAL A 267     -58.385  64.788 -35.229  1.00  1.28           H  
ATOM   4031 3HG2 VAL A 267     -59.466  63.549 -35.806  1.00  1.28           H  
ATOM   4032  N   GLN A 268     -58.401  66.869 -39.604  1.00  1.25           N  
ATOM   4033  CA  GLN A 268     -58.194  67.349 -40.958  1.00  1.25           C  
ATOM   4034  C   GLN A 268     -56.745  67.690 -41.259  1.00  1.25           C  
ATOM   4035  O   GLN A 268     -56.077  68.379 -40.490  1.00  1.25           O  
ATOM   4036  CB  GLN A 268     -59.092  68.561 -41.181  1.00  1.25           C  
ATOM   4037  CG  GLN A 268     -59.059  69.106 -42.537  1.00  1.25           C  
ATOM   4038  CD  GLN A 268     -60.147  70.105 -42.746  1.00  1.25           C  
ATOM   4039  OE1 GLN A 268     -60.872  70.035 -43.731  1.00  1.25           O  
ATOM   4040  NE2 GLN A 268     -60.311  71.021 -41.805  1.00  1.25           N  
ATOM   4041  H   GLN A 268     -58.326  67.531 -38.845  1.00  1.25           H  
ATOM   4042  HA  GLN A 268     -58.496  66.561 -41.646  1.00  1.25           H  
ATOM   4043 1HB  GLN A 268     -60.105  68.327 -40.945  1.00  1.25           H  
ATOM   4044 2HB  GLN A 268     -58.783  69.354 -40.497  1.00  1.25           H  
ATOM   4045 1HG  GLN A 268     -58.099  69.587 -42.695  1.00  1.25           H  
ATOM   4046 2HG  GLN A 268     -59.189  68.305 -43.237  1.00  1.25           H  
ATOM   4047 1HE2 GLN A 268     -61.041  71.697 -41.889  1.00  1.25           H  
ATOM   4048 2HE2 GLN A 268     -59.715  71.026 -41.002  1.00  1.25           H  
ATOM   4049  N   LYS A 269     -56.262  67.240 -42.407  1.00  1.23           N  
ATOM   4050  CA  LYS A 269     -54.871  67.471 -42.780  1.00  1.23           C  
ATOM   4051  C   LYS A 269     -54.599  68.925 -43.127  1.00  1.23           C  
ATOM   4052  O   LYS A 269     -55.488  69.633 -43.612  1.00  1.23           O  
ATOM   4053  CB  LYS A 269     -54.486  66.567 -43.950  1.00  1.23           C  
ATOM   4054  CG  LYS A 269     -54.596  65.079 -43.637  1.00  1.23           C  
ATOM   4055  CD  LYS A 269     -53.577  64.726 -42.602  1.00  1.23           C  
ATOM   4056  CE  LYS A 269     -53.553  63.268 -42.222  1.00  1.23           C  
ATOM   4057  NZ  LYS A 269     -52.511  63.029 -41.181  1.00  1.23           N  
ATOM   4058  H   LYS A 269     -56.853  66.691 -43.014  1.00  1.23           H  
ATOM   4059  HA  LYS A 269     -54.243  67.213 -41.927  1.00  1.23           H  
ATOM   4060 1HB  LYS A 269     -55.110  66.777 -44.802  1.00  1.23           H  
ATOM   4061 2HB  LYS A 269     -53.456  66.775 -44.240  1.00  1.23           H  
ATOM   4062 1HG  LYS A 269     -55.588  64.854 -43.249  1.00  1.23           H  
ATOM   4063 2HG  LYS A 269     -54.424  64.489 -44.538  1.00  1.23           H  
ATOM   4064 1HD  LYS A 269     -52.584  65.034 -42.926  1.00  1.23           H  
ATOM   4065 2HD  LYS A 269     -53.822  65.282 -41.711  1.00  1.23           H  
ATOM   4066 1HE  LYS A 269     -54.525  62.995 -41.814  1.00  1.23           H  
ATOM   4067 2HE  LYS A 269     -53.343  62.648 -43.093  1.00  1.23           H  
ATOM   4068 1HZ  LYS A 269     -52.505  62.068 -40.901  1.00  1.23           H  
ATOM   4069 2HZ  LYS A 269     -51.609  63.282 -41.545  1.00  1.23           H  
ATOM   4070 3HZ  LYS A 269     -52.711  63.633 -40.359  1.00  1.23           H  
ATOM   4071  N   SER A 270     -53.367  69.360 -42.871  1.00  1.23           N  
ATOM   4072  CA  SER A 270     -52.953  70.739 -43.137  1.00  1.23           C  
ATOM   4073  C   SER A 270     -53.273  71.161 -44.563  1.00  1.23           C  
ATOM   4074  O   SER A 270     -52.963  70.439 -45.512  1.00  1.23           O  
ATOM   4075  CB  SER A 270     -51.471  70.875 -42.882  1.00  1.23           C  
ATOM   4076  OG  SER A 270     -51.025  72.163 -43.181  1.00  1.23           O  
ATOM   4077  H   SER A 270     -52.697  68.718 -42.455  1.00  1.23           H  
ATOM   4078  HA  SER A 270     -53.453  71.412 -42.458  1.00  1.23           H  
ATOM   4079 1HB  SER A 270     -51.265  70.650 -41.835  1.00  1.23           H  
ATOM   4080 2HB  SER A 270     -50.932  70.151 -43.485  1.00  1.23           H  
ATOM   4081  HG  SER A 270     -51.359  72.728 -42.444  1.00  1.23           H  
ATOM   4082  N   GLY A 271     -53.896  72.335 -44.717  1.00  1.24           N  
ATOM   4083  CA  GLY A 271     -54.231  72.891 -46.027  1.00  1.24           C  
ATOM   4084  C   GLY A 271     -55.581  72.438 -46.592  1.00  1.24           C  
ATOM   4085  O   GLY A 271     -56.025  72.945 -47.624  1.00  1.24           O  
ATOM   4086  H   GLY A 271     -54.150  72.888 -43.894  1.00  1.24           H  
ATOM   4087 1HA  GLY A 271     -54.228  73.979 -45.949  1.00  1.24           H  
ATOM   4088 2HA  GLY A 271     -53.444  72.626 -46.731  1.00  1.24           H  
ATOM   4089  N   LYS A 272     -56.246  71.506 -45.922  1.00  1.26           N  
ATOM   4090  CA  LYS A 272     -57.529  71.007 -46.400  1.00  1.26           C  
ATOM   4091  C   LYS A 272     -58.682  71.830 -45.866  1.00  1.26           C  
ATOM   4092  O   LYS A 272     -58.531  72.566 -44.883  1.00  1.26           O  
ATOM   4093  CB  LYS A 272     -57.706  69.553 -46.018  1.00  1.26           C  
ATOM   4094  CG  LYS A 272     -56.613  68.643 -46.538  1.00  1.26           C  
ATOM   4095  CD  LYS A 272     -56.590  68.581 -48.048  1.00  1.26           C  
ATOM   4096  CE  LYS A 272     -55.557  67.571 -48.535  1.00  1.26           C  
ATOM   4097  NZ  LYS A 272     -55.477  67.530 -50.022  1.00  1.26           N  
ATOM   4098  H   LYS A 272     -55.842  71.091 -45.080  1.00  1.26           H  
ATOM   4099  HA  LYS A 272     -57.546  71.079 -47.487  1.00  1.26           H  
ATOM   4100 1HB  LYS A 272     -57.689  69.468 -44.951  1.00  1.26           H  
ATOM   4101 2HB  LYS A 272     -58.672  69.184 -46.363  1.00  1.26           H  
ATOM   4102 1HG  LYS A 272     -55.646  69.009 -46.185  1.00  1.26           H  
ATOM   4103 2HG  LYS A 272     -56.765  67.650 -46.144  1.00  1.26           H  
ATOM   4104 1HD  LYS A 272     -57.576  68.289 -48.414  1.00  1.26           H  
ATOM   4105 2HD  LYS A 272     -56.346  69.567 -48.445  1.00  1.26           H  
ATOM   4106 1HE  LYS A 272     -54.580  67.841 -48.133  1.00  1.26           H  
ATOM   4107 2HE  LYS A 272     -55.828  66.579 -48.167  1.00  1.26           H  
ATOM   4108 1HZ  LYS A 272     -54.785  66.851 -50.304  1.00  1.26           H  
ATOM   4109 2HZ  LYS A 272     -56.378  67.269 -50.399  1.00  1.26           H  
ATOM   4110 3HZ  LYS A 272     -55.218  68.442 -50.369  1.00  1.26           H  
ATOM   4111  N   THR A 273     -59.828  71.732 -46.536  1.00  1.30           N  
ATOM   4112  CA  THR A 273     -61.010  72.458 -46.099  1.00  1.30           C  
ATOM   4113  C   THR A 273     -62.252  71.567 -45.965  1.00  1.30           C  
ATOM   4114  O   THR A 273     -62.286  70.422 -46.454  1.00  1.30           O  
ATOM   4115  CB  THR A 273     -61.315  73.615 -47.074  1.00  1.30           C  
ATOM   4116  OG1 THR A 273     -61.676  73.081 -48.355  1.00  1.30           O  
ATOM   4117  CG2 THR A 273     -60.089  74.521 -47.242  1.00  1.30           C  
ATOM   4118  H   THR A 273     -59.886  71.135 -47.347  1.00  1.30           H  
ATOM   4119  HA  THR A 273     -60.807  72.883 -45.116  1.00  1.30           H  
ATOM   4120  HB  THR A 273     -62.144  74.205 -46.683  1.00  1.30           H  
ATOM   4121  HG1 THR A 273     -62.524  72.633 -48.279  1.00  1.30           H  
ATOM   4122 1HG2 THR A 273     -60.328  75.335 -47.923  1.00  1.30           H  
ATOM   4123 2HG2 THR A 273     -59.812  74.922 -46.285  1.00  1.30           H  
ATOM   4124 3HG2 THR A 273     -59.254  73.955 -47.645  1.00  1.30           H  
ATOM   4125  N   GLY A 274     -63.296  72.146 -45.356  1.00  1.34           N  
ATOM   4126  CA  GLY A 274     -64.576  71.460 -45.155  1.00  1.34           C  
ATOM   4127  C   GLY A 274     -65.721  72.406 -44.801  1.00  1.34           C  
ATOM   4128  O   GLY A 274     -65.564  73.625 -44.880  1.00  1.34           O  
ATOM   4129  H   GLY A 274     -63.154  73.084 -44.983  1.00  1.34           H  
ATOM   4130 1HA  GLY A 274     -64.834  70.887 -46.046  1.00  1.34           H  
ATOM   4131 2HA  GLY A 274     -64.458  70.751 -44.340  1.00  1.34           H  
ATOM   4132  N   THR A 275     -66.890  71.833 -44.507  1.00  1.38           N  
ATOM   4133  CA  THR A 275     -68.104  72.593 -44.203  1.00  1.38           C  
ATOM   4134  C   THR A 275     -69.019  71.954 -43.136  1.00  1.38           C  
ATOM   4135  O   THR A 275     -69.209  70.728 -43.122  1.00  1.38           O  
ATOM   4136  CB  THR A 275     -68.916  72.823 -45.507  1.00  1.38           C  
ATOM   4137  OG1 THR A 275     -68.081  73.483 -46.472  1.00  1.38           O  
ATOM   4138  CG2 THR A 275     -70.175  73.698 -45.256  1.00  1.38           C  
ATOM   4139  H   THR A 275     -66.912  70.820 -44.465  1.00  1.38           H  
ATOM   4140  HA  THR A 275     -67.796  73.560 -43.825  1.00  1.38           H  
ATOM   4141  HB  THR A 275     -69.229  71.861 -45.908  1.00  1.38           H  
ATOM   4142  HG1 THR A 275     -67.529  74.136 -46.026  1.00  1.38           H  
ATOM   4143 1HG2 THR A 275     -70.710  73.838 -46.193  1.00  1.38           H  
ATOM   4144 2HG2 THR A 275     -70.841  73.215 -44.547  1.00  1.38           H  
ATOM   4145 3HG2 THR A 275     -69.879  74.663 -44.869  1.00  1.38           H  
ATOM   4146  N   ILE A 276     -69.594  72.782 -42.251  1.00  1.42           N  
ATOM   4147  CA  ILE A 276     -70.659  72.304 -41.352  1.00  1.42           C  
ATOM   4148  C   ILE A 276     -71.976  72.992 -41.719  1.00  1.42           C  
ATOM   4149  O   ILE A 276     -72.040  74.223 -41.807  1.00  1.42           O  
ATOM   4150  CB  ILE A 276     -70.370  72.488 -39.836  1.00  1.42           C  
ATOM   4151  CG1 ILE A 276     -69.115  71.665 -39.403  1.00  1.42           C  
ATOM   4152  CG2 ILE A 276     -71.590  72.047 -39.001  1.00  1.42           C  
ATOM   4153  CD1 ILE A 276     -68.681  71.907 -37.954  1.00  1.42           C  
ATOM   4154  H   ILE A 276     -69.336  73.771 -42.270  1.00  1.42           H  
ATOM   4155  HA  ILE A 276     -70.799  71.238 -41.514  1.00  1.42           H  
ATOM   4156  HB  ILE A 276     -70.173  73.537 -39.628  1.00  1.42           H  
ATOM   4157 1HG1 ILE A 276     -69.337  70.603 -39.520  1.00  1.42           H  
ATOM   4158 2HG1 ILE A 276     -68.282  71.916 -40.057  1.00  1.42           H  
ATOM   4159 1HG2 ILE A 276     -71.379  72.191 -37.941  1.00  1.42           H  
ATOM   4160 2HG2 ILE A 276     -72.462  72.638 -39.274  1.00  1.42           H  
ATOM   4161 3HG2 ILE A 276     -71.798  70.990 -39.189  1.00  1.42           H  
ATOM   4162 1HD1 ILE A 276     -67.808  71.292 -37.725  1.00  1.42           H  
ATOM   4163 2HD1 ILE A 276     -68.437  72.943 -37.804  1.00  1.42           H  
ATOM   4164 3HD1 ILE A 276     -69.497  71.635 -37.291  1.00  1.42           H  
ATOM   4165  N   THR A 277     -73.006  72.182 -41.970  1.00  1.44           N  
ATOM   4166  CA  THR A 277     -74.323  72.655 -42.365  1.00  1.44           C  
ATOM   4167  C   THR A 277     -75.355  72.409 -41.270  1.00  1.44           C  
ATOM   4168  O   THR A 277     -75.453  71.296 -40.737  1.00  1.44           O  
ATOM   4169  CB  THR A 277     -74.783  71.968 -43.654  1.00  1.44           C  
ATOM   4170  OG1 THR A 277     -73.854  72.263 -44.703  1.00  1.44           O  
ATOM   4171  CG2 THR A 277     -76.162  72.447 -44.046  1.00  1.44           C  
ATOM   4172  H   THR A 277     -72.871  71.182 -41.895  1.00  1.44           H  
ATOM   4173  HA  THR A 277     -74.251  73.708 -42.548  1.00  1.44           H  
ATOM   4174  HB  THR A 277     -74.806  70.900 -43.499  1.00  1.44           H  
ATOM   4175  HG1 THR A 277     -74.258  72.073 -45.556  1.00  1.44           H  
ATOM   4176 1HG2 THR A 277     -76.471  71.954 -44.965  1.00  1.44           H  
ATOM   4177 2HG2 THR A 277     -76.872  72.213 -43.258  1.00  1.44           H  
ATOM   4178 3HG2 THR A 277     -76.135  73.524 -44.201  1.00  1.44           H  
ATOM   4179  N   TYR A 278     -76.144  73.436 -40.941  1.00  1.45           N  
ATOM   4180  CA  TYR A 278     -77.109  73.269 -39.869  1.00  1.45           C  
ATOM   4181  C   TYR A 278     -78.375  74.108 -39.919  1.00  1.45           C  
ATOM   4182  O   TYR A 278     -78.495  75.059 -40.693  1.00  1.45           O  
ATOM   4183  CB  TYR A 278     -76.409  73.526 -38.573  1.00  1.45           C  
ATOM   4184  CG  TYR A 278     -75.914  74.958 -38.335  1.00  1.45           C  
ATOM   4185  CD1 TYR A 278     -76.717  75.853 -37.629  1.00  1.45           C  
ATOM   4186  CD2 TYR A 278     -74.656  75.364 -38.789  1.00  1.45           C  
ATOM   4187  CE1 TYR A 278     -76.277  77.125 -37.369  1.00  1.45           C  
ATOM   4188  CE2 TYR A 278     -74.221  76.649 -38.530  1.00  1.45           C  
ATOM   4189  CZ  TYR A 278     -75.031  77.531 -37.814  1.00  1.45           C  
ATOM   4190  OH  TYR A 278     -74.602  78.815 -37.527  1.00  1.45           O  
ATOM   4191  H   TYR A 278     -76.025  74.324 -41.426  1.00  1.45           H  
ATOM   4192  HA  TYR A 278     -77.432  72.229 -39.888  1.00  1.45           H  
ATOM   4193 1HB  TYR A 278     -77.078  73.256 -37.763  1.00  1.45           H  
ATOM   4194 2HB  TYR A 278     -75.561  72.877 -38.533  1.00  1.45           H  
ATOM   4195  HD1 TYR A 278     -77.700  75.538 -37.271  1.00  1.45           H  
ATOM   4196  HD2 TYR A 278     -74.016  74.671 -39.340  1.00  1.45           H  
ATOM   4197  HE1 TYR A 278     -76.908  77.814 -36.810  1.00  1.45           H  
ATOM   4198  HE2 TYR A 278     -73.244  76.969 -38.881  1.00  1.45           H  
ATOM   4199  HH  TYR A 278     -75.310  79.296 -37.087  1.00  1.45           H  
ATOM   4200  N   GLN A 279     -79.329  73.736 -39.057  1.00  1.44           N  
ATOM   4201  CA  GLN A 279     -80.594  74.455 -38.925  1.00  1.44           C  
ATOM   4202  C   GLN A 279     -80.889  74.862 -37.462  1.00  1.44           C  
ATOM   4203  O   GLN A 279     -80.781  76.032 -37.070  1.00  1.44           O  
ATOM   4204  CB  GLN A 279     -81.687  73.512 -39.456  1.00  1.44           C  
ATOM   4205  CG  GLN A 279     -83.097  74.029 -39.536  1.00  1.44           C  
ATOM   4206  CD  GLN A 279     -84.010  72.914 -40.093  1.00  1.44           C  
ATOM   4207  OE1 GLN A 279     -84.172  71.847 -39.450  1.00  1.44           O  
ATOM   4208  NE2 GLN A 279     -84.553  73.141 -41.286  1.00  1.44           N  
ATOM   4209  H   GLN A 279     -79.164  72.931 -38.469  1.00  1.44           H  
ATOM   4210  HA  GLN A 279     -80.555  75.362 -39.533  1.00  1.44           H  
ATOM   4211 1HB  GLN A 279     -81.415  73.214 -40.469  1.00  1.44           H  
ATOM   4212 2HB  GLN A 279     -81.706  72.601 -38.862  1.00  1.44           H  
ATOM   4213 1HG  GLN A 279     -83.447  74.308 -38.546  1.00  1.44           H  
ATOM   4214 2HG  GLN A 279     -83.129  74.891 -40.211  1.00  1.44           H  
ATOM   4215 1HE2 GLN A 279     -85.132  72.436 -41.753  1.00  1.44           H  
ATOM   4216 2HE2 GLN A 279     -84.372  74.002 -41.760  1.00  1.44           H  
ATOM   4217  N   ARG A 280     -81.215  73.871 -36.632  1.00  1.43           N  
ATOM   4218  CA  ARG A 280     -81.542  74.088 -35.215  1.00  1.43           C  
ATOM   4219  C   ARG A 280     -81.079  72.957 -34.314  1.00  1.43           C  
ATOM   4220  O   ARG A 280     -81.324  71.800 -34.632  1.00  1.43           O  
ATOM   4221  CB  ARG A 280     -83.051  74.207 -35.027  1.00  1.43           C  
ATOM   4222  CG  ARG A 280     -83.752  75.460 -35.534  1.00  1.43           C  
ATOM   4223  CD  ARG A 280     -83.392  76.573 -34.660  1.00  1.43           C  
ATOM   4224  NE  ARG A 280     -84.077  77.800 -34.957  1.00  1.43           N  
ATOM   4225  CZ  ARG A 280     -83.687  78.685 -35.881  1.00  1.43           C  
ATOM   4226  NH1 ARG A 280     -82.635  78.444 -36.627  1.00  1.43           N  
ATOM   4227  NH2 ARG A 280     -84.369  79.805 -36.055  1.00  1.43           N  
ATOM   4228  H   ARG A 280     -81.272  72.932 -36.994  1.00  1.43           H  
ATOM   4229  HA  ARG A 280     -81.060  75.013 -34.885  1.00  1.43           H  
ATOM   4230 1HB  ARG A 280     -83.538  73.357 -35.499  1.00  1.43           H  
ATOM   4231 2HB  ARG A 280     -83.260  74.139 -33.976  1.00  1.43           H  
ATOM   4232 1HG  ARG A 280     -83.459  75.698 -36.551  1.00  1.43           H  
ATOM   4233 2HG  ARG A 280     -84.834  75.321 -35.487  1.00  1.43           H  
ATOM   4234 1HD  ARG A 280     -83.657  76.287 -33.660  1.00  1.43           H  
ATOM   4235 2HD  ARG A 280     -82.319  76.754 -34.717  1.00  1.43           H  
ATOM   4236  HE  ARG A 280     -84.904  78.016 -34.410  1.00  1.43           H  
ATOM   4237 1HH1 ARG A 280     -82.101  77.562 -36.536  1.00  1.43           H  
ATOM   4238 2HH1 ARG A 280     -82.355  79.123 -37.330  1.00  1.43           H  
ATOM   4239 1HH2 ARG A 280     -85.187  79.995 -35.495  1.00  1.43           H  
ATOM   4240 2HH2 ARG A 280     -84.075  80.469 -36.757  1.00  1.43           H  
ATOM   4241  N   GLY A 281     -80.502  73.268 -33.150  1.00  1.41           N  
ATOM   4242  CA  GLY A 281     -80.134  72.203 -32.216  1.00  1.41           C  
ATOM   4243  C   GLY A 281     -78.786  71.607 -32.505  1.00  1.41           C  
ATOM   4244  O   GLY A 281     -78.594  70.391 -32.397  1.00  1.41           O  
ATOM   4245  H   GLY A 281     -80.284  74.235 -32.900  1.00  1.41           H  
ATOM   4246 1HA  GLY A 281     -80.095  72.616 -31.215  1.00  1.41           H  
ATOM   4247 2HA  GLY A 281     -80.898  71.425 -32.216  1.00  1.41           H  
ATOM   4248  N   ILE A 282     -77.849  72.468 -32.869  1.00  1.40           N  
ATOM   4249  CA  ILE A 282     -76.505  71.983 -33.174  1.00  1.40           C  
ATOM   4250  C   ILE A 282     -75.463  72.745 -32.382  1.00  1.40           C  
ATOM   4251  O   ILE A 282     -75.587  73.948 -32.149  1.00  1.40           O  
ATOM   4252  CB  ILE A 282     -76.158  72.109 -34.658  1.00  1.40           C  
ATOM   4253  CG1 ILE A 282     -74.801  71.425 -34.955  1.00  1.40           C  
ATOM   4254  CG2 ILE A 282     -76.126  73.512 -34.974  1.00  1.40           C  
ATOM   4255  CD1 ILE A 282     -74.478  71.199 -36.389  1.00  1.40           C  
ATOM   4256  H   ILE A 282     -78.098  73.464 -32.909  1.00  1.40           H  
ATOM   4257  HA  ILE A 282     -76.435  70.935 -32.899  1.00  1.40           H  
ATOM   4258  HB  ILE A 282     -76.869  71.628 -35.246  1.00  1.40           H  
ATOM   4259 1HG1 ILE A 282     -73.999  71.997 -34.515  1.00  1.40           H  
ATOM   4260 2HG1 ILE A 282     -74.827  70.466 -34.522  1.00  1.40           H  
ATOM   4261 1HG2 ILE A 282     -75.860  73.635 -35.964  1.00  1.40           H  
ATOM   4262 2HG2 ILE A 282     -77.105  73.944 -34.794  1.00  1.40           H  
ATOM   4263 3HG2 ILE A 282     -75.395  73.983 -34.352  1.00  1.40           H  
ATOM   4264 1HD1 ILE A 282     -73.518  70.687 -36.461  1.00  1.40           H  
ATOM   4265 2HD1 ILE A 282     -75.242  70.595 -36.840  1.00  1.40           H  
ATOM   4266 3HD1 ILE A 282     -74.413  72.128 -36.890  1.00  1.40           H  
ATOM   4267  N   LEU A 283     -74.458  72.027 -31.935  1.00  1.39           N  
ATOM   4268  CA  LEU A 283     -73.375  72.633 -31.206  1.00  1.39           C  
ATOM   4269  C   LEU A 283     -72.241  72.908 -32.169  1.00  1.39           C  
ATOM   4270  O   LEU A 283     -71.761  72.002 -32.861  1.00  1.39           O  
ATOM   4271  CB  LEU A 283     -72.894  71.729 -30.130  1.00  1.39           C  
ATOM   4272  CG  LEU A 283     -73.899  71.202 -29.245  1.00  1.39           C  
ATOM   4273  CD1 LEU A 283     -73.186  70.449 -28.233  1.00  1.39           C  
ATOM   4274  CD2 LEU A 283     -74.723  72.298 -28.720  1.00  1.39           C  
ATOM   4275  H   LEU A 283     -74.428  71.041 -32.149  1.00  1.39           H  
ATOM   4276  HA  LEU A 283     -73.714  73.565 -30.776  1.00  1.39           H  
ATOM   4277 1HB  LEU A 283     -72.376  70.899 -30.575  1.00  1.39           H  
ATOM   4278 2HB  LEU A 283     -72.207  72.305 -29.516  1.00  1.39           H  
ATOM   4279  HG  LEU A 283     -74.556  70.507 -29.778  1.00  1.39           H  
ATOM   4280 1HD1 LEU A 283     -73.867  70.048 -27.543  1.00  1.39           H  
ATOM   4281 2HD1 LEU A 283     -72.614  69.650 -28.704  1.00  1.39           H  
ATOM   4282 3HD1 LEU A 283     -72.520  71.106 -27.726  1.00  1.39           H  
ATOM   4283 1HD2 LEU A 283     -75.485  71.904 -28.058  1.00  1.39           H  
ATOM   4284 2HD2 LEU A 283     -74.093  73.005 -28.191  1.00  1.39           H  
ATOM   4285 3HD2 LEU A 283     -75.205  72.798 -29.545  1.00  1.39           H  
ATOM   4286  N   LEU A 284     -71.825  74.158 -32.235  1.00  1.40           N  
ATOM   4287  CA  LEU A 284     -70.841  74.547 -33.221  1.00  1.40           C  
ATOM   4288  C   LEU A 284     -69.509  74.931 -32.590  1.00  1.40           C  
ATOM   4289  O   LEU A 284     -69.497  75.572 -31.544  1.00  1.40           O  
ATOM   4290  CB  LEU A 284     -71.484  75.689 -33.968  1.00  1.40           C  
ATOM   4291  CG  LEU A 284     -72.805  75.257 -34.536  1.00  1.40           C  
ATOM   4292  CD1 LEU A 284     -73.533  76.352 -35.087  1.00  1.40           C  
ATOM   4293  CD2 LEU A 284     -72.551  74.232 -35.617  1.00  1.40           C  
ATOM   4294  H   LEU A 284     -72.236  74.846 -31.600  1.00  1.40           H  
ATOM   4295  HA  LEU A 284     -70.715  73.710 -33.896  1.00  1.40           H  
ATOM   4296 1HB  LEU A 284     -71.644  76.527 -33.289  1.00  1.40           H  
ATOM   4297 2HB  LEU A 284     -70.847  75.993 -34.756  1.00  1.40           H  
ATOM   4298  HG  LEU A 284     -73.407  74.848 -33.740  1.00  1.40           H  
ATOM   4299 1HD1 LEU A 284     -74.476  75.986 -35.454  1.00  1.40           H  
ATOM   4300 2HD1 LEU A 284     -73.703  77.110 -34.328  1.00  1.40           H  
ATOM   4301 3HD1 LEU A 284     -72.997  76.752 -35.874  1.00  1.40           H  
ATOM   4302 1HD2 LEU A 284     -73.484  73.923 -36.022  1.00  1.40           H  
ATOM   4303 2HD2 LEU A 284     -71.958  74.665 -36.407  1.00  1.40           H  
ATOM   4304 3HD2 LEU A 284     -72.022  73.372 -35.205  1.00  1.40           H  
ATOM   4305  N   PRO A 285     -68.367  74.581 -33.196  1.00  1.41           N  
ATOM   4306  CA  PRO A 285     -67.055  74.908 -32.688  1.00  1.41           C  
ATOM   4307  C   PRO A 285     -66.763  76.382 -32.770  1.00  1.41           C  
ATOM   4308  O   PRO A 285     -66.953  76.998 -33.827  1.00  1.41           O  
ATOM   4309  CB  PRO A 285     -66.121  74.136 -33.626  1.00  1.41           C  
ATOM   4310  CG  PRO A 285     -66.924  73.966 -34.895  1.00  1.41           C  
ATOM   4311  CD  PRO A 285     -68.372  73.860 -34.460  1.00  1.41           C  
ATOM   4312  HA  PRO A 285     -66.958  74.549 -31.652  1.00  1.41           H  
ATOM   4313 1HB  PRO A 285     -65.200  74.723 -33.784  1.00  1.41           H  
ATOM   4314 2HB  PRO A 285     -65.808  73.210 -33.158  1.00  1.41           H  
ATOM   4315 1HG  PRO A 285     -66.737  74.812 -35.538  1.00  1.41           H  
ATOM   4316 2HG  PRO A 285     -66.611  73.079 -35.434  1.00  1.41           H  
ATOM   4317 1HD  PRO A 285     -69.010  74.353 -35.208  1.00  1.41           H  
ATOM   4318 2HD  PRO A 285     -68.646  72.815 -34.292  1.00  1.41           H  
ATOM   4319  N   GLN A 286     -66.178  76.889 -31.700  1.00  1.42           N  
ATOM   4320  CA  GLN A 286     -65.709  78.258 -31.604  1.00  1.42           C  
ATOM   4321  C   GLN A 286     -64.192  78.253 -31.652  1.00  1.42           C  
ATOM   4322  O   GLN A 286     -63.564  79.220 -32.073  1.00  1.42           O  
ATOM   4323  CB  GLN A 286     -66.159  78.914 -30.306  1.00  1.42           C  
ATOM   4324  CG  GLN A 286     -67.642  79.093 -30.129  1.00  1.42           C  
ATOM   4325  CD  GLN A 286     -67.932  79.770 -28.802  1.00  1.42           C  
ATOM   4326  OE1 GLN A 286     -67.262  79.483 -27.806  1.00  1.42           O  
ATOM   4327  NE2 GLN A 286     -68.895  80.691 -28.776  1.00  1.42           N  
ATOM   4328  H   GLN A 286     -66.093  76.293 -30.885  1.00  1.42           H  
ATOM   4329  HA  GLN A 286     -66.091  78.831 -32.446  1.00  1.42           H  
ATOM   4330 1HB  GLN A 286     -65.791  78.328 -29.464  1.00  1.42           H  
ATOM   4331 2HB  GLN A 286     -65.709  79.903 -30.241  1.00  1.42           H  
ATOM   4332 1HG  GLN A 286     -68.023  79.713 -30.931  1.00  1.42           H  
ATOM   4333 2HG  GLN A 286     -68.129  78.113 -30.144  1.00  1.42           H  
ATOM   4334 1HE2 GLN A 286     -69.108  81.168 -27.923  1.00  1.42           H  
ATOM   4335 2HE2 GLN A 286     -69.404  80.913 -29.610  1.00  1.42           H  
ATOM   4336  N   LYS A 287     -63.599  77.162 -31.164  1.00  1.41           N  
ATOM   4337  CA  LYS A 287     -62.141  77.054 -31.118  1.00  1.41           C  
ATOM   4338  C   LYS A 287     -61.736  75.706 -31.726  1.00  1.41           C  
ATOM   4339  O   LYS A 287     -62.534  74.767 -31.716  1.00  1.41           O  
ATOM   4340  CB  LYS A 287     -61.654  77.233 -29.686  1.00  1.41           C  
ATOM   4341  CG  LYS A 287     -62.018  78.613 -29.055  1.00  1.41           C  
ATOM   4342  CD  LYS A 287     -61.519  78.729 -27.625  1.00  1.41           C  
ATOM   4343  CE  LYS A 287     -61.912  80.052 -26.962  1.00  1.41           C  
ATOM   4344  NZ  LYS A 287     -63.393  80.155 -26.738  1.00  1.41           N  
ATOM   4345  H   LYS A 287     -64.183  76.413 -30.787  1.00  1.41           H  
ATOM   4346  HA  LYS A 287     -61.701  77.842 -31.734  1.00  1.41           H  
ATOM   4347 1HB  LYS A 287     -62.087  76.458 -29.058  1.00  1.41           H  
ATOM   4348 2HB  LYS A 287     -60.565  77.134 -29.660  1.00  1.41           H  
ATOM   4349 1HG  LYS A 287     -61.586  79.415 -29.656  1.00  1.41           H  
ATOM   4350 2HG  LYS A 287     -63.098  78.736 -29.038  1.00  1.41           H  
ATOM   4351 1HD  LYS A 287     -61.937  77.910 -27.032  1.00  1.41           H  
ATOM   4352 2HD  LYS A 287     -60.432  78.646 -27.620  1.00  1.41           H  
ATOM   4353 1HE  LYS A 287     -61.406  80.120 -26.001  1.00  1.41           H  
ATOM   4354 2HE  LYS A 287     -61.588  80.882 -27.591  1.00  1.41           H  
ATOM   4355 1HZ  LYS A 287     -63.613  81.031 -26.289  1.00  1.41           H  
ATOM   4356 2HZ  LYS A 287     -63.875  80.106 -27.623  1.00  1.41           H  
ATOM   4357 3HZ  LYS A 287     -63.710  79.383 -26.144  1.00  1.41           H  
ATOM   4358  N   VAL A 288     -60.522  75.623 -32.294  1.00  1.41           N  
ATOM   4359  CA  VAL A 288     -60.068  74.400 -32.985  1.00  1.41           C  
ATOM   4360  C   VAL A 288     -58.705  73.915 -32.464  1.00  1.41           C  
ATOM   4361  O   VAL A 288     -57.844  74.724 -32.117  1.00  1.41           O  
ATOM   4362  CB  VAL A 288     -60.042  74.631 -34.517  1.00  1.41           C  
ATOM   4363  CG1 VAL A 288     -59.600  73.392 -35.228  1.00  1.41           C  
ATOM   4364  CG2 VAL A 288     -61.448  75.038 -35.004  1.00  1.41           C  
ATOM   4365  H   VAL A 288     -59.886  76.423 -32.240  1.00  1.41           H  
ATOM   4366  HA  VAL A 288     -60.793  73.607 -32.791  1.00  1.41           H  
ATOM   4367  HB  VAL A 288     -59.328  75.415 -34.750  1.00  1.41           H  
ATOM   4368 1HG1 VAL A 288     -59.612  73.578 -36.275  1.00  1.41           H  
ATOM   4369 2HG1 VAL A 288     -58.600  73.102 -34.912  1.00  1.41           H  
ATOM   4370 3HG1 VAL A 288     -60.295  72.606 -35.013  1.00  1.41           H  
ATOM   4371 1HG2 VAL A 288     -61.424  75.201 -36.079  1.00  1.41           H  
ATOM   4372 2HG2 VAL A 288     -62.158  74.238 -34.772  1.00  1.41           H  
ATOM   4373 3HG2 VAL A 288     -61.760  75.954 -34.511  1.00  1.41           H  
ATOM   4374  N   TRP A 289     -58.546  72.603 -32.295  1.00  1.40           N  
ATOM   4375  CA  TRP A 289     -57.295  72.057 -31.759  1.00  1.40           C  
ATOM   4376  C   TRP A 289     -56.285  71.766 -32.883  1.00  1.40           C  
ATOM   4377  O   TRP A 289     -56.682  71.357 -33.969  1.00  1.40           O  
ATOM   4378  CB  TRP A 289     -57.618  70.768 -31.023  1.00  1.40           C  
ATOM   4379  CG  TRP A 289     -58.517  70.951 -29.858  1.00  1.40           C  
ATOM   4380  CD1 TRP A 289     -59.874  70.771 -29.853  1.00  1.40           C  
ATOM   4381  CD2 TRP A 289     -58.168  71.312 -28.524  1.00  1.40           C  
ATOM   4382  NE1 TRP A 289     -60.366  71.012 -28.611  1.00  1.40           N  
ATOM   4383  CE2 TRP A 289     -59.347  71.353 -27.789  1.00  1.40           C  
ATOM   4384  CE3 TRP A 289     -56.990  71.590 -27.904  1.00  1.40           C  
ATOM   4385  CZ2 TRP A 289     -59.365  71.683 -26.458  1.00  1.40           C  
ATOM   4386  CZ3 TRP A 289     -57.013  71.895 -26.557  1.00  1.40           C  
ATOM   4387  CH2 TRP A 289     -58.178  71.947 -25.856  1.00  1.40           C  
ATOM   4388  H   TRP A 289     -59.279  71.958 -32.604  1.00  1.40           H  
ATOM   4389  HA  TRP A 289     -56.858  72.778 -31.071  1.00  1.40           H  
ATOM   4390 1HB  TRP A 289     -58.092  70.106 -31.692  1.00  1.40           H  
ATOM   4391 2HB  TRP A 289     -56.694  70.295 -30.690  1.00  1.40           H  
ATOM   4392  HD1 TRP A 289     -60.470  70.470 -30.714  1.00  1.40           H  
ATOM   4393  HE1 TRP A 289     -61.343  70.926 -28.299  1.00  1.40           H  
ATOM   4394  HE3 TRP A 289     -56.054  71.560 -28.465  1.00  1.40           H  
ATOM   4395  HZ2 TRP A 289     -60.293  71.721 -25.897  1.00  1.40           H  
ATOM   4396  HZ3 TRP A 289     -56.061  72.100 -26.077  1.00  1.40           H  
ATOM   4397  HH2 TRP A 289     -58.170  72.199 -24.800  1.00  1.40           H  
ATOM   4398  N   CYS A 290     -54.984  71.937 -32.632  1.00  1.42           N  
ATOM   4399  CA  CYS A 290     -53.963  71.594 -33.637  1.00  1.42           C  
ATOM   4400  C   CYS A 290     -52.994  70.514 -33.142  1.00  1.42           C  
ATOM   4401  O   CYS A 290     -52.585  70.537 -31.982  1.00  1.42           O  
ATOM   4402  CB  CYS A 290     -53.181  72.839 -34.008  1.00  1.42           C  
ATOM   4403  SG  CYS A 290     -54.209  74.136 -34.725  1.00  1.42           S  
ATOM   4404  H   CYS A 290     -54.702  72.337 -31.742  1.00  1.42           H  
ATOM   4405  HA  CYS A 290     -54.462  71.224 -34.526  1.00  1.42           H  
ATOM   4406 1HB  CYS A 290     -52.675  73.239 -33.125  1.00  1.42           H  
ATOM   4407 2HB  CYS A 290     -52.416  72.572 -34.737  1.00  1.42           H  
ATOM   4408  HG  CYS A 290     -53.194  74.931 -35.087  1.00  1.42           H  
ATOM   4409  N   ALA A 291     -52.618  69.562 -34.009  1.00  1.45           N  
ATOM   4410  CA  ALA A 291     -51.699  68.492 -33.590  1.00  1.45           C  
ATOM   4411  C   ALA A 291     -51.046  67.719 -34.743  1.00  1.45           C  
ATOM   4412  O   ALA A 291     -51.542  67.707 -35.864  1.00  1.45           O  
ATOM   4413  CB  ALA A 291     -52.439  67.510 -32.734  1.00  1.45           C  
ATOM   4414  H   ALA A 291     -52.983  69.581 -34.960  1.00  1.45           H  
ATOM   4415  HA  ALA A 291     -50.898  68.956 -33.012  1.00  1.45           H  
ATOM   4416 1HB  ALA A 291     -51.732  66.754 -32.399  1.00  1.45           H  
ATOM   4417 2HB  ALA A 291     -52.873  67.995 -31.878  1.00  1.45           H  
ATOM   4418 3HB  ALA A 291     -53.210  67.072 -33.313  1.00  1.45           H  
ATOM   4419  N   SER A 292     -49.966  67.004 -34.450  1.00  1.51           N  
ATOM   4420  CA  SER A 292     -49.313  66.139 -35.442  1.00  1.51           C  
ATOM   4421  C   SER A 292     -48.600  64.995 -34.745  1.00  1.51           C  
ATOM   4422  O   SER A 292     -48.227  65.142 -33.597  1.00  1.51           O  
ATOM   4423  CB  SER A 292     -48.325  66.923 -36.273  1.00  1.51           C  
ATOM   4424  OG  SER A 292     -47.682  66.084 -37.196  1.00  1.51           O  
ATOM   4425  H   SER A 292     -49.576  67.070 -33.519  1.00  1.51           H  
ATOM   4426  HA  SER A 292     -50.077  65.720 -36.102  1.00  1.51           H  
ATOM   4427 1HB  SER A 292     -48.849  67.717 -36.806  1.00  1.51           H  
ATOM   4428 2HB  SER A 292     -47.587  67.397 -35.624  1.00  1.51           H  
ATOM   4429  HG  SER A 292     -47.241  65.410 -36.668  1.00  1.51           H  
ATOM   4430  N   GLY A 293     -48.462  63.840 -35.393  1.00  1.59           N  
ATOM   4431  CA  GLY A 293     -47.744  62.708 -34.775  1.00  1.59           C  
ATOM   4432  C   GLY A 293     -48.635  62.066 -33.724  1.00  1.59           C  
ATOM   4433  O   GLY A 293     -49.815  62.372 -33.695  1.00  1.59           O  
ATOM   4434  H   GLY A 293     -48.834  63.751 -36.331  1.00  1.59           H  
ATOM   4435 1HA  GLY A 293     -47.482  61.973 -35.537  1.00  1.59           H  
ATOM   4436 2HA  GLY A 293     -46.818  63.059 -34.320  1.00  1.59           H  
ATOM   4437  N   ARG A 294     -48.094  61.200 -32.856  1.00  1.65           N  
ATOM   4438  CA  ARG A 294     -48.933  60.520 -31.848  1.00  1.65           C  
ATOM   4439  C   ARG A 294     -48.419  60.701 -30.402  1.00  1.65           C  
ATOM   4440  O   ARG A 294     -47.212  60.867 -30.191  1.00  1.65           O  
ATOM   4441  CB  ARG A 294     -49.027  59.040 -32.171  1.00  1.65           C  
ATOM   4442  CG  ARG A 294     -49.654  58.729 -33.541  1.00  1.65           C  
ATOM   4443  CD  ARG A 294     -49.796  57.271 -33.779  1.00  1.65           C  
ATOM   4444  NE  ARG A 294     -50.728  56.685 -32.846  1.00  1.65           N  
ATOM   4445  CZ  ARG A 294     -51.066  55.390 -32.772  1.00  1.65           C  
ATOM   4446  NH1 ARG A 294     -50.568  54.502 -33.606  1.00  1.65           N  
ATOM   4447  NH2 ARG A 294     -51.916  55.040 -31.836  1.00  1.65           N  
ATOM   4448  H   ARG A 294     -47.110  60.990 -32.915  1.00  1.65           H  
ATOM   4449  HA  ARG A 294     -49.937  60.928 -31.904  1.00  1.65           H  
ATOM   4450 1HB  ARG A 294     -48.042  58.583 -32.132  1.00  1.65           H  
ATOM   4451 2HB  ARG A 294     -49.647  58.553 -31.416  1.00  1.65           H  
ATOM   4452 1HG  ARG A 294     -50.631  59.183 -33.604  1.00  1.65           H  
ATOM   4453 2HG  ARG A 294     -49.025  59.136 -34.328  1.00  1.65           H  
ATOM   4454 1HD  ARG A 294     -50.165  57.096 -34.788  1.00  1.65           H  
ATOM   4455 2HD  ARG A 294     -48.830  56.783 -33.650  1.00  1.65           H  
ATOM   4456  HE  ARG A 294     -51.166  57.304 -32.152  1.00  1.65           H  
ATOM   4457 1HH1 ARG A 294     -49.914  54.791 -34.318  1.00  1.65           H  
ATOM   4458 2HH1 ARG A 294     -50.837  53.533 -33.530  1.00  1.65           H  
ATOM   4459 1HH2 ARG A 294     -52.254  55.787 -31.214  1.00  1.65           H  
ATOM   4460 2HH2 ARG A 294     -52.207  54.081 -31.732  1.00  1.65           H  
ATOM   4461  N   SER A 295     -49.332  60.668 -29.404  1.00  1.70           N  
ATOM   4462  CA  SER A 295     -48.984  60.753 -27.971  1.00  1.70           C  
ATOM   4463  C   SER A 295     -49.539  59.559 -27.244  1.00  1.70           C  
ATOM   4464  O   SER A 295     -50.170  58.701 -27.856  1.00  1.70           O  
ATOM   4465  CB  SER A 295     -49.579  61.988 -27.285  1.00  1.70           C  
ATOM   4466  OG  SER A 295     -50.979  61.931 -27.229  1.00  1.70           O  
ATOM   4467  H   SER A 295     -50.335  60.601 -29.606  1.00  1.70           H  
ATOM   4468  HA  SER A 295     -47.899  60.762 -27.857  1.00  1.70           H  
ATOM   4469 1HB  SER A 295     -49.211  62.046 -26.277  1.00  1.70           H  
ATOM   4470 2HB  SER A 295     -49.263  62.870 -27.755  1.00  1.70           H  
ATOM   4471  HG  SER A 295     -51.301  61.913 -28.164  1.00  1.70           H  
ATOM   4472  N   LYS A 296     -49.260  59.471 -25.946  1.00  1.73           N  
ATOM   4473  CA  LYS A 296     -49.899  58.457 -25.128  1.00  1.73           C  
ATOM   4474  C   LYS A 296     -50.535  59.043 -23.879  1.00  1.73           C  
ATOM   4475  O   LYS A 296     -49.933  59.855 -23.167  1.00  1.73           O  
ATOM   4476  CB  LYS A 296     -48.932  57.348 -24.745  1.00  1.73           C  
ATOM   4477  CG  LYS A 296     -48.414  56.543 -25.909  1.00  1.73           C  
ATOM   4478  CD  LYS A 296     -49.564  55.740 -26.515  1.00  1.73           C  
ATOM   4479  CE  LYS A 296     -49.084  54.768 -27.542  1.00  1.73           C  
ATOM   4480  NZ  LYS A 296     -48.545  55.461 -28.736  1.00  1.73           N  
ATOM   4481  H   LYS A 296     -48.644  60.158 -25.520  1.00  1.73           H  
ATOM   4482  HA  LYS A 296     -50.689  58.003 -25.714  1.00  1.73           H  
ATOM   4483 1HB  LYS A 296     -48.075  57.777 -24.239  1.00  1.73           H  
ATOM   4484 2HB  LYS A 296     -49.423  56.663 -24.050  1.00  1.73           H  
ATOM   4485 1HG  LYS A 296     -47.984  57.195 -26.668  1.00  1.73           H  
ATOM   4486 2HG  LYS A 296     -47.645  55.856 -25.567  1.00  1.73           H  
ATOM   4487 1HD  LYS A 296     -50.086  55.219 -25.730  1.00  1.73           H  
ATOM   4488 2HD  LYS A 296     -50.277  56.407 -26.990  1.00  1.73           H  
ATOM   4489 1HE  LYS A 296     -48.320  54.155 -27.097  1.00  1.73           H  
ATOM   4490 2HE  LYS A 296     -49.905  54.130 -27.847  1.00  1.73           H  
ATOM   4491 1HZ  LYS A 296     -48.219  54.787 -29.433  1.00  1.73           H  
ATOM   4492 2HZ  LYS A 296     -49.274  56.024 -29.145  1.00  1.73           H  
ATOM   4493 3HZ  LYS A 296     -47.779  56.052 -28.471  1.00  1.73           H  
ATOM   4494  N   VAL A 297     -51.723  58.547 -23.574  1.00  1.76           N  
ATOM   4495  CA  VAL A 297     -52.401  58.954 -22.362  1.00  1.76           C  
ATOM   4496  C   VAL A 297     -52.170  57.942 -21.247  1.00  1.76           C  
ATOM   4497  O   VAL A 297     -52.338  56.736 -21.442  1.00  1.76           O  
ATOM   4498  CB  VAL A 297     -53.918  59.108 -22.600  1.00  1.76           C  
ATOM   4499  CG1 VAL A 297     -54.605  59.503 -21.292  1.00  1.76           C  
ATOM   4500  CG2 VAL A 297     -54.185  60.149 -23.681  1.00  1.76           C  
ATOM   4501  H   VAL A 297     -52.185  57.925 -24.243  1.00  1.76           H  
ATOM   4502  HA  VAL A 297     -52.004  59.914 -22.043  1.00  1.76           H  
ATOM   4503  HB  VAL A 297     -54.329  58.151 -22.919  1.00  1.76           H  
ATOM   4504 1HG1 VAL A 297     -55.674  59.603 -21.463  1.00  1.76           H  
ATOM   4505 2HG1 VAL A 297     -54.436  58.749 -20.529  1.00  1.76           H  
ATOM   4506 3HG1 VAL A 297     -54.202  60.460 -20.949  1.00  1.76           H  
ATOM   4507 1HG2 VAL A 297     -55.258  60.229 -23.831  1.00  1.76           H  
ATOM   4508 2HG2 VAL A 297     -53.806  61.097 -23.376  1.00  1.76           H  
ATOM   4509 3HG2 VAL A 297     -53.706  59.848 -24.615  1.00  1.76           H  
ATOM   4510  N   ILE A 298     -51.798  58.445 -20.081  1.00  1.80           N  
ATOM   4511  CA  ILE A 298     -51.600  57.637 -18.889  1.00  1.80           C  
ATOM   4512  C   ILE A 298     -52.724  57.956 -17.934  1.00  1.80           C  
ATOM   4513  O   ILE A 298     -53.150  59.110 -17.833  1.00  1.80           O  
ATOM   4514  CB  ILE A 298     -50.227  57.861 -18.210  1.00  1.80           C  
ATOM   4515  CG1 ILE A 298     -50.092  56.893 -17.031  1.00  1.80           C  
ATOM   4516  CG2 ILE A 298     -50.032  59.285 -17.757  1.00  1.80           C  
ATOM   4517  CD1 ILE A 298     -48.722  56.790 -16.500  1.00  1.80           C  
ATOM   4518  H   ILE A 298     -51.670  59.453 -20.021  1.00  1.80           H  
ATOM   4519  HA  ILE A 298     -51.671  56.583 -19.155  1.00  1.80           H  
ATOM   4520  HB  ILE A 298     -49.444  57.613 -18.918  1.00  1.80           H  
ATOM   4521 1HG1 ILE A 298     -50.736  57.230 -16.216  1.00  1.80           H  
ATOM   4522 2HG1 ILE A 298     -50.416  55.904 -17.343  1.00  1.80           H  
ATOM   4523 1HG2 ILE A 298     -49.055  59.397 -17.292  1.00  1.80           H  
ATOM   4524 2HG2 ILE A 298     -50.096  59.945 -18.609  1.00  1.80           H  
ATOM   4525 3HG2 ILE A 298     -50.797  59.532 -17.039  1.00  1.80           H  
ATOM   4526 1HD1 ILE A 298     -48.699  56.105 -15.661  1.00  1.80           H  
ATOM   4527 2HD1 ILE A 298     -48.072  56.429 -17.281  1.00  1.80           H  
ATOM   4528 3HD1 ILE A 298     -48.396  57.768 -16.159  1.00  1.80           H  
ATOM   4529  N   LYS A 299     -53.246  56.926 -17.287  1.00  1.85           N  
ATOM   4530  CA  LYS A 299     -54.352  57.126 -16.377  1.00  1.85           C  
ATOM   4531  C   LYS A 299     -53.953  56.698 -14.978  1.00  1.85           C  
ATOM   4532  O   LYS A 299     -53.235  55.714 -14.810  1.00  1.85           O  
ATOM   4533  CB  LYS A 299     -55.534  56.274 -16.836  1.00  1.85           C  
ATOM   4534  CG  LYS A 299     -56.056  56.611 -18.233  1.00  1.85           C  
ATOM   4535  CD  LYS A 299     -57.307  55.807 -18.574  1.00  1.85           C  
ATOM   4536  CE  LYS A 299     -57.694  55.982 -20.037  1.00  1.85           C  
ATOM   4537  NZ  LYS A 299     -57.876  57.392 -20.374  1.00  1.85           N  
ATOM   4538  H   LYS A 299     -52.864  55.999 -17.421  1.00  1.85           H  
ATOM   4539  HA  LYS A 299     -54.628  58.182 -16.352  1.00  1.85           H  
ATOM   4540 1HB  LYS A 299     -55.259  55.220 -16.814  1.00  1.85           H  
ATOM   4541 2HB  LYS A 299     -56.348  56.412 -16.151  1.00  1.85           H  
ATOM   4542 1HG  LYS A 299     -56.286  57.677 -18.297  1.00  1.85           H  
ATOM   4543 2HG  LYS A 299     -55.288  56.383 -18.972  1.00  1.85           H  
ATOM   4544 1HD  LYS A 299     -57.131  54.750 -18.377  1.00  1.85           H  
ATOM   4545 2HD  LYS A 299     -58.132  56.147 -17.945  1.00  1.85           H  
ATOM   4546 1HE  LYS A 299     -56.917  55.566 -20.678  1.00  1.85           H  
ATOM   4547 2HE  LYS A 299     -58.624  55.457 -20.229  1.00  1.85           H  
ATOM   4548 1HZ  LYS A 299     -58.128  57.497 -21.338  1.00  1.85           H  
ATOM   4549 2HZ  LYS A 299     -58.598  57.836 -19.788  1.00  1.85           H  
ATOM   4550 3HZ  LYS A 299     -57.004  57.869 -20.204  1.00  1.85           H  
ATOM   4551  N   GLY A 300     -54.472  57.388 -13.975  1.00  1.90           N  
ATOM   4552  CA  GLY A 300     -54.223  56.979 -12.594  1.00  1.90           C  
ATOM   4553  C   GLY A 300     -54.155  58.167 -11.657  1.00  1.90           C  
ATOM   4554  O   GLY A 300     -54.092  59.303 -12.087  1.00  1.90           O  
ATOM   4555  H   GLY A 300     -55.021  58.224 -14.190  1.00  1.90           H  
ATOM   4556 1HA  GLY A 300     -55.007  56.296 -12.268  1.00  1.90           H  
ATOM   4557 2HA  GLY A 300     -53.284  56.425 -12.545  1.00  1.90           H  
ATOM   4558  N   SER A 301     -54.121  57.917 -10.363  1.00  1.94           N  
ATOM   4559  CA  SER A 301     -54.065  59.001  -9.379  1.00  1.94           C  
ATOM   4560  C   SER A 301     -52.641  59.538  -9.163  1.00  1.94           C  
ATOM   4561  O   SER A 301     -52.436  60.489  -8.418  1.00  1.94           O  
ATOM   4562  CB  SER A 301     -54.632  58.521  -8.060  1.00  1.94           C  
ATOM   4563  OG  SER A 301     -53.832  57.511  -7.492  1.00  1.94           O  
ATOM   4564  H   SER A 301     -54.160  56.961 -10.038  1.00  1.94           H  
ATOM   4565  HA  SER A 301     -54.694  59.819  -9.740  1.00  1.94           H  
ATOM   4566 1HB  SER A 301     -54.706  59.362  -7.372  1.00  1.94           H  
ATOM   4567 2HB  SER A 301     -55.641  58.143  -8.219  1.00  1.94           H  
ATOM   4568  HG  SER A 301     -54.333  57.170  -6.746  1.00  1.94           H  
ATOM   4569  N   LEU A 302     -51.673  58.888  -9.814  1.00  1.97           N  
ATOM   4570  CA  LEU A 302     -50.230  59.078  -9.648  1.00  1.97           C  
ATOM   4571  C   LEU A 302     -49.693  60.493 -10.013  1.00  1.97           C  
ATOM   4572  O   LEU A 302     -49.372  60.726 -11.175  1.00  1.97           O  
ATOM   4573  CB  LEU A 302     -49.577  58.081 -10.620  1.00  1.97           C  
ATOM   4574  CG  LEU A 302     -50.016  56.614 -10.448  1.00  1.97           C  
ATOM   4575  CD1 LEU A 302     -49.280  55.733 -11.479  1.00  1.97           C  
ATOM   4576  CD2 LEU A 302     -49.774  56.178  -9.052  1.00  1.97           C  
ATOM   4577  H   LEU A 302     -51.975  58.156 -10.434  1.00  1.97           H  
ATOM   4578  HA  LEU A 302     -49.965  58.794  -8.643  1.00  1.97           H  
ATOM   4579 1HB  LEU A 302     -49.818  58.379 -11.638  1.00  1.97           H  
ATOM   4580 2HB  LEU A 302     -48.510  58.123 -10.506  1.00  1.97           H  
ATOM   4581  HG  LEU A 302     -51.083  56.536 -10.659  1.00  1.97           H  
ATOM   4582 1HD1 LEU A 302     -49.609  54.696 -11.378  1.00  1.97           H  
ATOM   4583 2HD1 LEU A 302     -49.501  56.079 -12.489  1.00  1.97           H  
ATOM   4584 3HD1 LEU A 302     -48.204  55.783 -11.310  1.00  1.97           H  
ATOM   4585 1HD2 LEU A 302     -50.101  55.147  -8.933  1.00  1.97           H  
ATOM   4586 2HD2 LEU A 302     -48.736  56.250  -8.854  1.00  1.97           H  
ATOM   4587 3HD2 LEU A 302     -50.325  56.820  -8.366  1.00  1.97           H  
ATOM   4588  N   PRO A 303     -49.354  61.352  -9.012  1.00  1.97           N  
ATOM   4589  CA  PRO A 303     -48.937  62.757  -9.143  1.00  1.97           C  
ATOM   4590  C   PRO A 303     -47.713  62.950 -10.006  1.00  1.97           C  
ATOM   4591  O   PRO A 303     -46.854  62.086 -10.041  1.00  1.97           O  
ATOM   4592  CB  PRO A 303     -48.595  63.146  -7.700  1.00  1.97           C  
ATOM   4593  CG  PRO A 303     -49.378  62.194  -6.838  1.00  1.97           C  
ATOM   4594  CD  PRO A 303     -49.392  60.899  -7.591  1.00  1.97           C  
ATOM   4595  HA  PRO A 303     -49.785  63.350  -9.528  1.00  1.97           H  
ATOM   4596 1HB  PRO A 303     -47.504  63.067  -7.546  1.00  1.97           H  
ATOM   4597 2HB  PRO A 303     -48.862  64.192  -7.521  1.00  1.97           H  
ATOM   4598 1HG  PRO A 303     -48.917  62.100  -5.844  1.00  1.97           H  
ATOM   4599 2HG  PRO A 303     -50.398  62.577  -6.679  1.00  1.97           H  
ATOM   4600 1HD  PRO A 303     -48.516  60.289  -7.339  1.00  1.97           H  
ATOM   4601 2HD  PRO A 303     -50.326  60.405  -7.328  1.00  1.97           H  
ATOM   4602  N   LEU A 304     -47.591  64.087 -10.681  1.00  1.94           N  
ATOM   4603  CA  LEU A 304     -46.393  64.304 -11.485  1.00  1.94           C  
ATOM   4604  C   LEU A 304     -45.202  64.616 -10.572  1.00  1.94           C  
ATOM   4605  O   LEU A 304     -45.308  65.429  -9.650  1.00  1.94           O  
ATOM   4606  CB  LEU A 304     -46.638  65.425 -12.508  1.00  1.94           C  
ATOM   4607  CG  LEU A 304     -47.364  64.985 -13.816  1.00  1.94           C  
ATOM   4608  CD1 LEU A 304     -48.705  64.399 -13.477  1.00  1.94           C  
ATOM   4609  CD2 LEU A 304     -47.571  66.175 -14.725  1.00  1.94           C  
ATOM   4610  H   LEU A 304     -48.311  64.792 -10.646  1.00  1.94           H  
ATOM   4611  HA  LEU A 304     -46.177  63.392 -12.028  1.00  1.94           H  
ATOM   4612 1HB  LEU A 304     -47.230  66.209 -12.040  1.00  1.94           H  
ATOM   4613 2HB  LEU A 304     -45.672  65.845 -12.791  1.00  1.94           H  
ATOM   4614  HG  LEU A 304     -46.770  64.225 -14.332  1.00  1.94           H  
ATOM   4615 1HD1 LEU A 304     -49.192  64.106 -14.405  1.00  1.94           H  
ATOM   4616 2HD1 LEU A 304     -48.589  63.528 -12.838  1.00  1.94           H  
ATOM   4617 3HD1 LEU A 304     -49.312  65.136 -12.969  1.00  1.94           H  
ATOM   4618 1HD2 LEU A 304     -48.089  65.850 -15.625  1.00  1.94           H  
ATOM   4619 2HD2 LEU A 304     -48.174  66.926 -14.224  1.00  1.94           H  
ATOM   4620 3HD2 LEU A 304     -46.612  66.611 -15.000  1.00  1.94           H  
ATOM   4621  N   ILE A 305     -44.083  63.946 -10.842  1.00  1.90           N  
ATOM   4622  CA  ILE A 305     -42.844  64.030 -10.061  1.00  1.90           C  
ATOM   4623  C   ILE A 305     -41.661  64.744 -10.717  1.00  1.90           C  
ATOM   4624  O   ILE A 305     -41.065  65.643 -10.125  1.00  1.90           O  
ATOM   4625  CB  ILE A 305     -42.391  62.601  -9.714  1.00  1.90           C  
ATOM   4626  CG1 ILE A 305     -43.477  61.927  -8.965  1.00  1.90           C  
ATOM   4627  CG2 ILE A 305     -41.093  62.594  -8.923  1.00  1.90           C  
ATOM   4628  CD1 ILE A 305     -43.849  62.596  -7.670  1.00  1.90           C  
ATOM   4629  H   ILE A 305     -44.122  63.293 -11.617  1.00  1.90           H  
ATOM   4630  HA  ILE A 305     -43.074  64.557  -9.136  1.00  1.90           H  
ATOM   4631  HB  ILE A 305     -42.253  62.043 -10.636  1.00  1.90           H  
ATOM   4632 1HG1 ILE A 305     -44.350  61.918  -9.605  1.00  1.90           H  
ATOM   4633 2HG1 ILE A 305     -43.188  60.903  -8.778  1.00  1.90           H  
ATOM   4634 1HG2 ILE A 305     -40.806  61.567  -8.708  1.00  1.90           H  
ATOM   4635 2HG2 ILE A 305     -40.307  63.070  -9.506  1.00  1.90           H  
ATOM   4636 3HG2 ILE A 305     -41.233  63.137  -7.990  1.00  1.90           H  
ATOM   4637 1HD1 ILE A 305     -44.665  62.054  -7.200  1.00  1.90           H  
ATOM   4638 2HD1 ILE A 305     -42.987  62.606  -7.005  1.00  1.90           H  
ATOM   4639 3HD1 ILE A 305     -44.167  63.622  -7.868  1.00  1.90           H  
ATOM   4640  N   GLY A 306     -41.287  64.310 -11.914  1.00  1.86           N  
ATOM   4641  CA  GLY A 306     -40.078  64.815 -12.563  1.00  1.86           C  
ATOM   4642  C   GLY A 306     -39.811  64.099 -13.882  1.00  1.86           C  
ATOM   4643  O   GLY A 306     -40.753  63.669 -14.553  1.00  1.86           O  
ATOM   4644  H   GLY A 306     -41.834  63.593 -12.362  1.00  1.86           H  
ATOM   4645 1HA  GLY A 306     -40.182  65.885 -12.739  1.00  1.86           H  
ATOM   4646 2HA  GLY A 306     -39.227  64.682 -11.895  1.00  1.86           H  
ATOM   4647  N   GLU A 307     -38.541  64.046 -14.294  1.00  1.82           N  
ATOM   4648  CA  GLU A 307     -38.215  63.452 -15.586  1.00  1.82           C  
ATOM   4649  C   GLU A 307     -37.690  62.014 -15.508  1.00  1.82           C  
ATOM   4650  O   GLU A 307     -36.945  61.669 -14.593  1.00  1.82           O  
ATOM   4651  CB  GLU A 307     -37.207  64.328 -16.345  1.00  1.82           C  
ATOM   4652  CG  GLU A 307     -37.751  65.701 -16.764  1.00  1.82           C  
ATOM   4653  CD  GLU A 307     -36.746  66.556 -17.527  1.00  1.82           C  
ATOM   4654  OE1 GLU A 307     -35.609  66.164 -17.638  1.00  1.82           O  
ATOM   4655  OE2 GLU A 307     -37.133  67.600 -18.007  1.00  1.82           O  
ATOM   4656  H   GLU A 307     -37.804  64.410 -13.708  1.00  1.82           H  
ATOM   4657  HA  GLU A 307     -39.127  63.446 -16.147  1.00  1.82           H  
ATOM   4658 1HB  GLU A 307     -36.321  64.483 -15.732  1.00  1.82           H  
ATOM   4659 2HB  GLU A 307     -36.893  63.806 -17.252  1.00  1.82           H  
ATOM   4660 1HG  GLU A 307     -38.630  65.544 -17.398  1.00  1.82           H  
ATOM   4661 2HG  GLU A 307     -38.072  66.235 -15.873  1.00  1.82           H  
ATOM   4662  N   ALA A 308     -38.056  61.202 -16.508  1.00  1.80           N  
ATOM   4663  CA  ALA A 308     -37.605  59.799 -16.624  1.00  1.80           C  
ATOM   4664  C   ALA A 308     -37.639  59.325 -18.065  1.00  1.80           C  
ATOM   4665  O   ALA A 308     -38.436  59.804 -18.855  1.00  1.80           O  
ATOM   4666  CB  ALA A 308     -38.472  58.864 -15.797  1.00  1.80           C  
ATOM   4667  H   ALA A 308     -38.680  61.604 -17.206  1.00  1.80           H  
ATOM   4668  HA  ALA A 308     -36.576  59.745 -16.269  1.00  1.80           H  
ATOM   4669 1HB  ALA A 308     -38.105  57.841 -15.876  1.00  1.80           H  
ATOM   4670 2HB  ALA A 308     -38.432  59.169 -14.756  1.00  1.80           H  
ATOM   4671 3HB  ALA A 308     -39.500  58.903 -16.153  1.00  1.80           H  
ATOM   4672  N   ASP A 309     -36.863  58.296 -18.391  1.00  1.80           N  
ATOM   4673  CA  ASP A 309     -36.849  57.771 -19.764  1.00  1.80           C  
ATOM   4674  C   ASP A 309     -37.720  56.535 -19.961  1.00  1.80           C  
ATOM   4675  O   ASP A 309     -37.519  55.783 -20.920  1.00  1.80           O  
ATOM   4676  CB  ASP A 309     -35.422  57.471 -20.208  1.00  1.80           C  
ATOM   4677  CG  ASP A 309     -34.575  58.740 -20.335  1.00  1.80           C  
ATOM   4678  OD1 ASP A 309     -35.075  59.717 -20.851  1.00  1.80           O  
ATOM   4679  OD2 ASP A 309     -33.447  58.726 -19.905  1.00  1.80           O  
ATOM   4680  H   ASP A 309     -36.240  57.897 -17.700  1.00  1.80           H  
ATOM   4681  HA  ASP A 309     -37.236  58.550 -20.424  1.00  1.80           H  
ATOM   4682 1HB  ASP A 309     -34.949  56.798 -19.488  1.00  1.80           H  
ATOM   4683 2HB  ASP A 309     -35.444  56.960 -21.172  1.00  1.80           H  
ATOM   4684  N   CYS A 310     -38.642  56.324 -19.014  1.00  1.82           N  
ATOM   4685  CA  CYS A 310     -39.620  55.261 -18.980  1.00  1.82           C  
ATOM   4686  C   CYS A 310     -40.741  55.577 -18.004  1.00  1.82           C  
ATOM   4687  O   CYS A 310     -40.430  55.845 -16.833  1.00  1.82           O  
ATOM   4688  CB  CYS A 310     -39.045  53.933 -18.543  1.00  1.82           C  
ATOM   4689  SG  CYS A 310     -40.245  52.562 -18.607  1.00  1.82           S  
ATOM   4690  H   CYS A 310     -38.667  57.024 -18.279  1.00  1.82           H  
ATOM   4691  HA  CYS A 310     -40.073  55.156 -19.984  1.00  1.82           H  
ATOM   4692 1HB  CYS A 310     -38.184  53.695 -19.129  1.00  1.82           H  
ATOM   4693 2HB  CYS A 310     -38.708  54.031 -17.519  1.00  1.82           H  
ATOM   4694  N   LEU A 311     -41.988  55.437 -18.419  1.00  1.85           N  
ATOM   4695  CA  LEU A 311     -43.173  55.645 -17.574  1.00  1.85           C  
ATOM   4696  C   LEU A 311     -44.192  54.500 -17.639  1.00  1.85           C  
ATOM   4697  O   LEU A 311     -44.561  54.074 -18.730  1.00  1.85           O  
ATOM   4698  CB  LEU A 311     -43.860  56.938 -17.984  1.00  1.85           C  
ATOM   4699  CG  LEU A 311     -45.211  57.171 -17.354  1.00  1.85           C  
ATOM   4700  CD1 LEU A 311     -45.078  57.339 -15.855  1.00  1.85           C  
ATOM   4701  CD2 LEU A 311     -45.815  58.381 -17.991  1.00  1.85           C  
ATOM   4702  H   LEU A 311     -42.153  55.219 -19.406  1.00  1.85           H  
ATOM   4703  HA  LEU A 311     -42.840  55.744 -16.539  1.00  1.85           H  
ATOM   4704 1HB  LEU A 311     -43.221  57.780 -17.705  1.00  1.85           H  
ATOM   4705 2HB  LEU A 311     -43.983  56.940 -19.063  1.00  1.85           H  
ATOM   4706  HG  LEU A 311     -45.839  56.308 -17.538  1.00  1.85           H  
ATOM   4707 1HD1 LEU A 311     -46.051  57.494 -15.410  1.00  1.85           H  
ATOM   4708 2HD1 LEU A 311     -44.634  56.454 -15.421  1.00  1.85           H  
ATOM   4709 3HD1 LEU A 311     -44.451  58.181 -15.649  1.00  1.85           H  
ATOM   4710 1HD2 LEU A 311     -46.790  58.575 -17.591  1.00  1.85           H  
ATOM   4711 2HD2 LEU A 311     -45.182  59.239 -17.813  1.00  1.85           H  
ATOM   4712 3HD2 LEU A 311     -45.888  58.211 -19.038  1.00  1.85           H  
ATOM   4713  N   HIS A 312     -44.653  53.980 -16.491  1.00  1.90           N  
ATOM   4714  CA  HIS A 312     -45.653  52.919 -16.538  1.00  1.90           C  
ATOM   4715  C   HIS A 312     -46.993  53.370 -15.971  1.00  1.90           C  
ATOM   4716  O   HIS A 312     -47.063  54.262 -15.133  1.00  1.90           O  
ATOM   4717  CB  HIS A 312     -45.228  51.681 -15.735  1.00  1.90           C  
ATOM   4718  CG  HIS A 312     -44.079  50.912 -16.241  1.00  1.90           C  
ATOM   4719  ND1 HIS A 312     -42.777  51.260 -15.980  1.00  1.90           N  
ATOM   4720  CD2 HIS A 312     -44.030  49.784 -16.979  1.00  1.90           C  
ATOM   4721  CE1 HIS A 312     -41.975  50.379 -16.542  1.00  1.90           C  
ATOM   4722  NE2 HIS A 312     -42.710  49.476 -17.153  1.00  1.90           N  
ATOM   4723  H   HIS A 312     -44.366  54.318 -15.572  1.00  1.90           H  
ATOM   4724  HA  HIS A 312     -45.816  52.625 -17.562  1.00  1.90           H  
ATOM   4725 1HB  HIS A 312     -44.984  51.991 -14.725  1.00  1.90           H  
ATOM   4726 2HB  HIS A 312     -46.073  50.997 -15.671  1.00  1.90           H  
ATOM   4727  HD2 HIS A 312     -44.884  49.220 -17.373  1.00  1.90           H  
ATOM   4728  HE1 HIS A 312     -40.898  50.397 -16.508  1.00  1.90           H  
ATOM   4729  HE2 HIS A 312     -42.375  48.682 -17.681  1.00  1.90           H  
ATOM   4730  N   GLU A 313     -48.061  52.679 -16.355  1.00  1.94           N  
ATOM   4731  CA  GLU A 313     -49.383  52.974 -15.781  1.00  1.94           C  
ATOM   4732  C   GLU A 313     -49.459  52.713 -14.268  1.00  1.94           C  
ATOM   4733  O   GLU A 313     -50.320  53.254 -13.577  1.00  1.94           O  
ATOM   4734  CB  GLU A 313     -50.484  52.174 -16.478  1.00  1.94           C  
ATOM   4735  CG  GLU A 313     -50.775  52.594 -17.916  1.00  1.94           C  
ATOM   4736  CD  GLU A 313     -51.902  51.792 -18.545  1.00  1.94           C  
ATOM   4737  OE1 GLU A 313     -52.392  50.885 -17.914  1.00  1.94           O  
ATOM   4738  OE2 GLU A 313     -52.275  52.092 -19.650  1.00  1.94           O  
ATOM   4739  H   GLU A 313     -47.944  51.970 -17.085  1.00  1.94           H  
ATOM   4740  HA  GLU A 313     -49.595  54.024 -15.941  1.00  1.94           H  
ATOM   4741 1HB  GLU A 313     -50.217  51.116 -16.486  1.00  1.94           H  
ATOM   4742 2HB  GLU A 313     -51.413  52.269 -15.914  1.00  1.94           H  
ATOM   4743 1HG  GLU A 313     -51.052  53.644 -17.924  1.00  1.94           H  
ATOM   4744 2HG  GLU A 313     -49.866  52.484 -18.508  1.00  1.94           H  
ATOM   4745  N   LYS A 314     -48.589  51.840 -13.764  1.00  1.99           N  
ATOM   4746  CA  LYS A 314     -48.592  51.486 -12.347  1.00  1.99           C  
ATOM   4747  C   LYS A 314     -47.449  52.123 -11.538  1.00  1.99           C  
ATOM   4748  O   LYS A 314     -47.544  52.216 -10.304  1.00  1.99           O  
ATOM   4749  CB  LYS A 314     -48.574  49.968 -12.208  1.00  1.99           C  
ATOM   4750  CG  LYS A 314     -49.778  49.281 -12.864  1.00  1.99           C  
ATOM   4751  CD  LYS A 314     -51.095  49.724 -12.240  1.00  1.99           C  
ATOM   4752  CE  LYS A 314     -52.274  48.963 -12.842  1.00  1.99           C  
ATOM   4753  NZ  LYS A 314     -53.579  49.412 -12.269  1.00  1.99           N  
ATOM   4754  H   LYS A 314     -47.920  51.421 -14.386  1.00  1.99           H  
ATOM   4755  HA  LYS A 314     -49.525  51.846 -11.918  1.00  1.99           H  
ATOM   4756 1HB  LYS A 314     -47.672  49.571 -12.669  1.00  1.99           H  
ATOM   4757 2HB  LYS A 314     -48.551  49.693 -11.153  1.00  1.99           H  
ATOM   4758 1HG  LYS A 314     -49.796  49.508 -13.931  1.00  1.99           H  
ATOM   4759 2HG  LYS A 314     -49.698  48.215 -12.745  1.00  1.99           H  
ATOM   4760 1HD  LYS A 314     -51.068  49.542 -11.167  1.00  1.99           H  
ATOM   4761 2HD  LYS A 314     -51.239  50.795 -12.409  1.00  1.99           H  
ATOM   4762 1HE  LYS A 314     -52.287  49.123 -13.920  1.00  1.99           H  
ATOM   4763 2HE  LYS A 314     -52.148  47.897 -12.644  1.00  1.99           H  
ATOM   4764 1HZ  LYS A 314     -54.331  48.887 -12.691  1.00  1.99           H  
ATOM   4765 2HZ  LYS A 314     -53.580  49.258 -11.270  1.00  1.99           H  
ATOM   4766 3HZ  LYS A 314     -53.707  50.397 -12.458  1.00  1.99           H  
ATOM   4767  N   TYR A 315     -46.353  52.497 -12.212  1.00  2.04           N  
ATOM   4768  CA  TYR A 315     -45.176  53.064 -11.534  1.00  2.04           C  
ATOM   4769  C   TYR A 315     -44.667  54.341 -12.200  1.00  2.04           C  
ATOM   4770  O   TYR A 315     -44.699  54.505 -13.427  1.00  2.04           O  
ATOM   4771  CB  TYR A 315     -44.050  52.037 -11.386  1.00  2.04           C  
ATOM   4772  CG  TYR A 315     -44.443  50.874 -10.512  1.00  2.04           C  
ATOM   4773  CD1 TYR A 315     -45.016  49.727 -11.058  1.00  2.04           C  
ATOM   4774  CD2 TYR A 315     -44.265  50.980  -9.138  1.00  2.04           C  
ATOM   4775  CE1 TYR A 315     -45.397  48.686 -10.225  1.00  2.04           C  
ATOM   4776  CE2 TYR A 315     -44.648  49.950  -8.313  1.00  2.04           C  
ATOM   4777  CZ  TYR A 315     -45.210  48.805  -8.844  1.00  2.04           C  
ATOM   4778  OH  TYR A 315     -45.596  47.777  -7.997  1.00  2.04           O  
ATOM   4779  H   TYR A 315     -46.349  52.415 -13.214  1.00  2.04           H  
ATOM   4780  HA  TYR A 315     -45.474  53.350 -10.525  1.00  2.04           H  
ATOM   4781 1HB  TYR A 315     -43.765  51.655 -12.368  1.00  2.04           H  
ATOM   4782 2HB  TYR A 315     -43.172  52.518 -10.946  1.00  2.04           H  
ATOM   4783  HD1 TYR A 315     -45.162  49.649 -12.136  1.00  2.04           H  
ATOM   4784  HD2 TYR A 315     -43.822  51.886  -8.708  1.00  2.04           H  
ATOM   4785  HE1 TYR A 315     -45.845  47.780 -10.641  1.00  2.04           H  
ATOM   4786  HE2 TYR A 315     -44.505  50.041  -7.236  1.00  2.04           H  
ATOM   4787  HH  TYR A 315     -45.702  46.940  -8.508  1.00  2.04           H  
ATOM   4788  N   GLY A 316     -44.112  55.221 -11.377  1.00  2.10           N  
ATOM   4789  CA  GLY A 316     -43.644  56.517 -11.837  1.00  2.10           C  
ATOM   4790  C   GLY A 316     -42.646  56.463 -12.971  1.00  2.10           C  
ATOM   4791  O   GLY A 316     -42.709  57.289 -13.886  1.00  2.10           O  
ATOM   4792  H   GLY A 316     -44.042  55.009 -10.384  1.00  2.10           H  
ATOM   4793 1HA  GLY A 316     -44.504  57.112 -12.137  1.00  2.10           H  
ATOM   4794 2HA  GLY A 316     -43.185  57.028 -10.994  1.00  2.10           H  
ATOM   4795  N   GLY A 317     -41.752  55.474 -12.953  1.00  2.17           N  
ATOM   4796  CA  GLY A 317     -40.784  55.383 -14.025  1.00  2.17           C  
ATOM   4797  C   GLY A 317     -39.465  54.728 -13.654  1.00  2.17           C  
ATOM   4798  O   GLY A 317     -39.204  54.400 -12.494  1.00  2.17           O  
ATOM   4799  H   GLY A 317     -41.746  54.810 -12.195  1.00  2.17           H  
ATOM   4800 1HA  GLY A 317     -41.237  54.816 -14.837  1.00  2.17           H  
ATOM   4801 2HA  GLY A 317     -40.584  56.386 -14.406  1.00  2.17           H  
ATOM   4802  N   LEU A 318     -38.653  54.508 -14.683  1.00  2.22           N  
ATOM   4803  CA  LEU A 318     -37.353  53.865 -14.513  1.00  2.22           C  
ATOM   4804  C   LEU A 318     -36.181  54.767 -14.841  1.00  2.22           C  
ATOM   4805  O   LEU A 318     -35.816  54.938 -16.006  1.00  2.22           O  
ATOM   4806  CB  LEU A 318     -37.194  52.656 -15.424  1.00  2.22           C  
ATOM   4807  CG  LEU A 318     -38.229  51.615 -15.358  1.00  2.22           C  
ATOM   4808  CD1 LEU A 318     -37.911  50.594 -16.414  1.00  2.22           C  
ATOM   4809  CD2 LEU A 318     -38.267  51.016 -13.983  1.00  2.22           C  
ATOM   4810  H   LEU A 318     -38.982  54.835 -15.590  1.00  2.22           H  
ATOM   4811  HA  LEU A 318     -37.258  53.549 -13.475  1.00  2.22           H  
ATOM   4812 1HB  LEU A 318     -37.092  52.982 -16.446  1.00  2.22           H  
ATOM   4813 2HB  LEU A 318     -36.254  52.169 -15.148  1.00  2.22           H  
ATOM   4814  HG  LEU A 318     -39.203  52.052 -15.587  1.00  2.22           H  
ATOM   4815 1HD1 LEU A 318     -38.660  49.843 -16.409  1.00  2.22           H  
ATOM   4816 2HD1 LEU A 318     -37.895  51.064 -17.385  1.00  2.22           H  
ATOM   4817 3HD1 LEU A 318     -36.937  50.146 -16.212  1.00  2.22           H  
ATOM   4818 1HD2 LEU A 318     -39.033  50.261 -13.948  1.00  2.22           H  
ATOM   4819 2HD2 LEU A 318     -37.301  50.574 -13.746  1.00  2.22           H  
ATOM   4820 3HD2 LEU A 318     -38.496  51.795 -13.257  1.00  2.22           H  
ATOM   4821  N   ASN A 319     -35.515  55.278 -13.827  1.00  2.22           N  
ATOM   4822  CA  ASN A 319     -34.368  56.147 -14.064  1.00  2.22           C  
ATOM   4823  C   ASN A 319     -33.110  55.289 -14.207  1.00  2.22           C  
ATOM   4824  O   ASN A 319     -32.209  55.322 -13.369  1.00  2.22           O  
ATOM   4825  CB  ASN A 319     -34.261  57.170 -12.961  1.00  2.22           C  
ATOM   4826  CG  ASN A 319     -35.434  58.103 -13.009  1.00  2.22           C  
ATOM   4827  OD1 ASN A 319     -35.809  58.491 -14.116  1.00  2.22           O  
ATOM   4828  ND2 ASN A 319     -36.006  58.449 -11.875  1.00  2.22           N  
ATOM   4829  H   ASN A 319     -35.830  55.097 -12.884  1.00  2.22           H  
ATOM   4830  HA  ASN A 319     -34.510  56.673 -15.010  1.00  2.22           H  
ATOM   4831 1HB  ASN A 319     -34.230  56.673 -11.989  1.00  2.22           H  
ATOM   4832 2HB  ASN A 319     -33.339  57.741 -13.074  1.00  2.22           H  
ATOM   4833 1HD2 ASN A 319     -36.823  59.077 -11.870  1.00  2.22           H  
ATOM   4834 2HD2 ASN A 319     -35.661  58.097 -11.008  1.00  2.22           H  
ATOM   4835  N   LYS A 320     -33.100  54.484 -15.269  1.00  2.15           N  
ATOM   4836  CA  LYS A 320     -32.057  53.493 -15.526  1.00  2.15           C  
ATOM   4837  C   LYS A 320     -31.507  53.473 -16.945  1.00  2.15           C  
ATOM   4838  O   LYS A 320     -32.218  53.732 -17.914  1.00  2.15           O  
ATOM   4839  CB  LYS A 320     -32.575  52.090 -15.200  1.00  2.15           C  
ATOM   4840  CG  LYS A 320     -32.921  51.838 -13.750  1.00  2.15           C  
ATOM   4841  CD  LYS A 320     -31.643  51.779 -12.941  1.00  2.15           C  
ATOM   4842  CE  LYS A 320     -31.889  51.426 -11.506  1.00  2.15           C  
ATOM   4843  NZ  LYS A 320     -30.613  51.401 -10.733  1.00  2.15           N  
ATOM   4844  H   LYS A 320     -33.899  54.565 -15.896  1.00  2.15           H  
ATOM   4845  HA  LYS A 320     -31.222  53.713 -14.861  1.00  2.15           H  
ATOM   4846 1HB  LYS A 320     -33.472  51.887 -15.790  1.00  2.15           H  
ATOM   4847 2HB  LYS A 320     -31.830  51.351 -15.484  1.00  2.15           H  
ATOM   4848 1HG  LYS A 320     -33.582  52.607 -13.358  1.00  2.15           H  
ATOM   4849 2HG  LYS A 320     -33.416  50.890 -13.670  1.00  2.15           H  
ATOM   4850 1HD  LYS A 320     -30.978  51.033 -13.380  1.00  2.15           H  
ATOM   4851 2HD  LYS A 320     -31.149  52.752 -12.982  1.00  2.15           H  
ATOM   4852 1HE  LYS A 320     -32.557  52.165 -11.066  1.00  2.15           H  
ATOM   4853 2HE  LYS A 320     -32.359  50.444 -11.452  1.00  2.15           H  
ATOM   4854 1HZ  LYS A 320     -30.802  51.163  -9.774  1.00  2.15           H  
ATOM   4855 2HZ  LYS A 320     -29.988  50.714 -11.133  1.00  2.15           H  
ATOM   4856 3HZ  LYS A 320     -30.181  52.314 -10.779  1.00  2.15           H  
ATOM   4857  N   SER A 321     -30.226  53.102 -17.044  1.00  2.01           N  
ATOM   4858  CA  SER A 321     -29.529  52.903 -18.315  1.00  2.01           C  
ATOM   4859  C   SER A 321     -29.583  51.452 -18.815  1.00  2.01           C  
ATOM   4860  O   SER A 321     -29.076  51.142 -19.892  1.00  2.01           O  
ATOM   4861  CB  SER A 321     -28.087  53.344 -18.176  1.00  2.01           C  
ATOM   4862  OG  SER A 321     -27.395  52.536 -17.262  1.00  2.01           O  
ATOM   4863  H   SER A 321     -29.708  52.941 -16.193  1.00  2.01           H  
ATOM   4864  HA  SER A 321     -30.009  53.531 -19.066  1.00  2.01           H  
ATOM   4865 1HB  SER A 321     -27.596  53.298 -19.148  1.00  2.01           H  
ATOM   4866 2HB  SER A 321     -28.057  54.381 -17.845  1.00  2.01           H  
ATOM   4867  HG  SER A 321     -27.281  51.685 -17.694  1.00  2.01           H  
ATOM   4868  N   LYS A 322     -30.170  50.561 -18.021  1.00  1.84           N  
ATOM   4869  CA  LYS A 322     -30.254  49.152 -18.388  1.00  1.84           C  
ATOM   4870  C   LYS A 322     -31.202  48.976 -19.561  1.00  1.84           C  
ATOM   4871  O   LYS A 322     -32.221  49.654 -19.617  1.00  1.84           O  
ATOM   4872  CB  LYS A 322     -30.756  48.314 -17.221  1.00  1.84           C  
ATOM   4873  CG  LYS A 322     -29.836  48.249 -16.017  1.00  1.84           C  
ATOM   4874  CD  LYS A 322     -28.609  47.386 -16.329  1.00  1.84           C  
ATOM   4875  CE  LYS A 322     -27.722  47.190 -15.104  1.00  1.84           C  
ATOM   4876  NZ  LYS A 322     -26.552  46.322 -15.407  1.00  1.84           N  
ATOM   4877  H   LYS A 322     -30.571  50.878 -17.153  1.00  1.84           H  
ATOM   4878  HA  LYS A 322     -29.251  48.830 -18.650  1.00  1.84           H  
ATOM   4879 1HB  LYS A 322     -31.695  48.733 -16.887  1.00  1.84           H  
ATOM   4880 2HB  LYS A 322     -30.954  47.296 -17.547  1.00  1.84           H  
ATOM   4881 1HG  LYS A 322     -29.521  49.256 -15.744  1.00  1.84           H  
ATOM   4882 2HG  LYS A 322     -30.376  47.810 -15.173  1.00  1.84           H  
ATOM   4883 1HD  LYS A 322     -28.940  46.405 -16.679  1.00  1.84           H  
ATOM   4884 2HD  LYS A 322     -28.026  47.856 -17.121  1.00  1.84           H  
ATOM   4885 1HE  LYS A 322     -27.363  48.160 -14.766  1.00  1.84           H  
ATOM   4886 2HE  LYS A 322     -28.306  46.728 -14.308  1.00  1.84           H  
ATOM   4887 1HZ  LYS A 322     -25.992  46.212 -14.580  1.00  1.84           H  
ATOM   4888 2HZ  LYS A 322     -26.893  45.384 -15.714  1.00  1.84           H  
ATOM   4889 3HZ  LYS A 322     -25.994  46.733 -16.137  1.00  1.84           H  
ATOM   4890  N   PRO A 323     -30.903  48.093 -20.519  1.00  1.69           N  
ATOM   4891  CA  PRO A 323     -31.736  47.821 -21.663  1.00  1.69           C  
ATOM   4892  C   PRO A 323     -33.055  47.115 -21.432  1.00  1.69           C  
ATOM   4893  O   PRO A 323     -33.922  47.210 -22.305  1.00  1.69           O  
ATOM   4894  CB  PRO A 323     -30.831  46.976 -22.528  1.00  1.69           C  
ATOM   4895  CG  PRO A 323     -29.843  46.337 -21.561  1.00  1.69           C  
ATOM   4896  CD  PRO A 323     -29.630  47.352 -20.495  1.00  1.69           C  
ATOM   4897  HA  PRO A 323     -31.929  48.784 -22.129  1.00  1.69           H  
ATOM   4898 1HB  PRO A 323     -31.429  46.246 -23.084  1.00  1.69           H  
ATOM   4899 2HB  PRO A 323     -30.379  47.629 -23.265  1.00  1.69           H  
ATOM   4900 1HG  PRO A 323     -30.245  45.438 -21.133  1.00  1.69           H  
ATOM   4901 2HG  PRO A 323     -28.925  46.045 -22.080  1.00  1.69           H  
ATOM   4902 1HD  PRO A 323     -29.484  46.819 -19.542  1.00  1.69           H  
ATOM   4903 2HD  PRO A 323     -28.785  48.012 -20.754  1.00  1.69           H  
ATOM   4904  N   TYR A 324     -33.235  46.436 -20.291  1.00  1.62           N  
ATOM   4905  CA  TYR A 324     -34.485  45.710 -20.086  1.00  1.62           C  
ATOM   4906  C   TYR A 324     -35.099  45.926 -18.691  1.00  1.62           C  
ATOM   4907  O   TYR A 324     -34.397  46.277 -17.736  1.00  1.62           O  
ATOM   4908  CB  TYR A 324     -34.242  44.220 -20.294  1.00  1.62           C  
ATOM   4909  CG  TYR A 324     -33.611  43.876 -21.543  1.00  1.62           C  
ATOM   4910  CD1 TYR A 324     -32.271  43.689 -21.542  1.00  1.62           C  
ATOM   4911  CD2 TYR A 324     -34.294  43.796 -22.667  1.00  1.62           C  
ATOM   4912  CE1 TYR A 324     -31.591  43.398 -22.690  1.00  1.62           C  
ATOM   4913  CE2 TYR A 324     -33.631  43.525 -23.818  1.00  1.62           C  
ATOM   4914  CZ  TYR A 324     -32.283  43.324 -23.845  1.00  1.62           C  
ATOM   4915  OH  TYR A 324     -31.628  43.053 -25.041  1.00  1.62           O  
ATOM   4916  H   TYR A 324     -32.495  46.342 -19.597  1.00  1.62           H  
ATOM   4917  HA  TYR A 324     -35.208  46.061 -20.815  1.00  1.62           H  
ATOM   4918 1HB  TYR A 324     -33.558  43.909 -19.539  1.00  1.62           H  
ATOM   4919 2HB  TYR A 324     -35.173  43.657 -20.195  1.00  1.62           H  
ATOM   4920  HD1 TYR A 324     -31.757  43.772 -20.608  1.00  1.62           H  
ATOM   4921  HD2 TYR A 324     -35.369  43.955 -22.667  1.00  1.62           H  
ATOM   4922  HE1 TYR A 324     -30.524  43.251 -22.680  1.00  1.62           H  
ATOM   4923  HE2 TYR A 324     -34.189  43.470 -24.734  1.00  1.62           H  
ATOM   4924  HH  TYR A 324     -32.241  43.205 -25.808  1.00  1.62           H  
ATOM   4925  N   TYR A 325     -36.406  45.679 -18.577  1.00  1.63           N  
ATOM   4926  CA  TYR A 325     -37.116  45.738 -17.284  1.00  1.63           C  
ATOM   4927  C   TYR A 325     -38.006  44.525 -17.097  1.00  1.63           C  
ATOM   4928  O   TYR A 325     -38.812  44.199 -17.970  1.00  1.63           O  
ATOM   4929  CB  TYR A 325     -37.912  47.042 -17.145  1.00  1.63           C
[truncated: 3,203,192 more chars]
