# Supplementary material for: Strategies targeting hemagglutinin cocktail as a potential universal influenza vaccine
Source: Front Microbiol. 2022 Sep 29;13:1014122. doi: 10.3389/fmicb.2022.1014122 (PMC9558277; doi:10.3389/fmicb.2022.1014122)
Supplement: Supplementary file 1 [file Data_Sheet_1.ZIP › 9.9-new-Supplementary Materials/Supplementary Material 1-3D structure model/robetta_models_B-Nevada-02-2017-HA .pdb]

REMARK ID 406415 MODEL 1 B-Nevada-02-2017-HA
PFRMAT TS
TARGET B-Nevada-02-2017-HA
AUTHOR BAKER-ROBETTA
METHOD    ROSETTA provides both ab initio and
METHOD    comparative models of protein domains.
METHOD    Comparative models are built from structures
METHOD    detected and aligned by HHSEARCH, SPARKS, and
METHOD    Raptor. Loop regions are assembled from fragments and 
METHOD    optimized to fit the aligned template structures.
METHOD    De novo models are built using the Rosetta de
METHOD    novo protocol.  The procedure is fully automated.
MODEL     1
PARENT N/A
REMARK PARENT    N/A
REMARK PARSRC    RoseTTAFold
REMARK SCORE     0.00
ATOM      1  N   MET A   1       1.505  -0.585   1.460  1.00 11.20           N  
ATOM      2  CA  MET A   1       1.897  -0.143   0.128  1.00 11.20           C  
ATOM      3  C   MET A   1       3.074   0.806   0.215  1.00 11.20           C  
ATOM      4  O   MET A   1       2.912   1.961   0.610  1.00 11.20           O  
ATOM      5  CB  MET A   1       0.745   0.572  -0.579  1.00 11.20           C  
ATOM      6  CG  MET A   1      -0.478  -0.272  -0.848  1.00 11.20           C  
ATOM      7  SD  MET A   1      -1.741   0.643  -1.730  1.00 11.20           S  
ATOM      8  CE  MET A   1      -3.145  -0.441  -1.574  1.00 11.20           C  
ATOM      9 1H   MET A   1       1.335  -1.580   1.451  1.00 11.20           H  
ATOM     10 2H   MET A   1       2.249  -0.376   2.111  1.00 11.20           H  
ATOM     11 3H   MET A   1       0.664  -0.102   1.743  1.00 11.20           H  
ATOM     12  HA  MET A   1       2.204  -1.008  -0.457  1.00 11.20           H  
ATOM     13 1HB  MET A   1       0.430   1.429   0.016  1.00 11.20           H  
ATOM     14 2HB  MET A   1       1.100   0.958  -1.538  1.00 11.20           H  
ATOM     15 1HG  MET A   1      -0.202  -1.143  -1.439  1.00 11.20           H  
ATOM     16 2HG  MET A   1      -0.899  -0.617   0.097  1.00 11.20           H  
ATOM     17 1HE  MET A   1      -4.006   0.013  -2.055  1.00 11.20           H  
ATOM     18 2HE  MET A   1      -2.924  -1.400  -2.038  1.00 11.20           H  
ATOM     19 3HE  MET A   1      -3.368  -0.585  -0.516  1.00 11.20           H  
ATOM     20  N   LYS A   2       4.268   0.336  -0.127  1.00 10.97           N  
ATOM     21  CA  LYS A   2       5.423   1.227  -0.068  1.00 10.97           C  
ATOM     22  C   LYS A   2       5.431   2.108  -1.309  1.00 10.97           C  
ATOM     23  O   LYS A   2       5.444   1.602  -2.428  1.00 10.97           O  
ATOM     24  CB  LYS A   2       6.721   0.434   0.040  1.00 10.97           C  
ATOM     25  CG  LYS A   2       6.880  -0.321   1.348  1.00 10.97           C  
ATOM     26  CD  LYS A   2       8.216  -1.045   1.409  1.00 10.97           C  
ATOM     27  CE  LYS A   2       8.384  -1.798   2.726  1.00 10.97           C  
ATOM     28  NZ  LYS A   2       9.684  -2.518   2.785  1.00 10.97           N  
ATOM     29  H   LYS A   2       4.383  -0.617  -0.445  1.00 10.97           H  
ATOM     30  HA  LYS A   2       5.329   1.866   0.803  1.00 10.97           H  
ATOM     31 1HB  LYS A   2       6.782  -0.281  -0.779  1.00 10.97           H  
ATOM     32 2HB  LYS A   2       7.566   1.110  -0.056  1.00 10.97           H  
ATOM     33 1HG  LYS A   2       6.817   0.383   2.179  1.00 10.97           H  
ATOM     34 2HG  LYS A   2       6.076  -1.048   1.449  1.00 10.97           H  
ATOM     35 1HD  LYS A   2       8.286  -1.753   0.582  1.00 10.97           H  
ATOM     36 2HD  LYS A   2       9.023  -0.317   1.309  1.00 10.97           H  
ATOM     37 1HE  LYS A   2       8.335  -1.088   3.552  1.00 10.97           H  
ATOM     38 2HE  LYS A   2       7.574  -2.521   2.833  1.00 10.97           H  
ATOM     39 1HZ  LYS A   2       9.762  -3.003   3.668  1.00 10.97           H  
ATOM     40 2HZ  LYS A   2       9.732  -3.186   2.029  1.00 10.97           H  
ATOM     41 3HZ  LYS A   2      10.439  -1.852   2.698  1.00 10.97           H  
ATOM     42  N   ALA A   3       5.418   3.423  -1.100  1.00 10.68           N  
ATOM     43  CA  ALA A   3       5.340   4.382  -2.196  1.00 10.68           C  
ATOM     44  C   ALA A   3       6.517   4.293  -3.173  1.00 10.68           C  
ATOM     45  O   ALA A   3       6.303   4.399  -4.376  1.00 10.68           O  
ATOM     46  CB  ALA A   3       5.242   5.781  -1.620  1.00 10.68           C  
ATOM     47  H   ALA A   3       5.410   3.767  -0.152  1.00 10.68           H  
ATOM     48  HA  ALA A   3       4.427   4.171  -2.752  1.00 10.68           H  
ATOM     49 1HB  ALA A   3       5.117   6.472  -2.417  1.00 10.68           H  
ATOM     50 2HB  ALA A   3       4.379   5.838  -0.958  1.00 10.68           H  
ATOM     51 3HB  ALA A   3       6.138   6.018  -1.070  1.00 10.68           H  
ATOM     52  N   ILE A   4       7.739   4.062  -2.649  1.00 10.34           N  
ATOM     53  CA  ILE A   4       8.986   3.930  -3.437  1.00 10.34           C  
ATOM     54  C   ILE A   4       9.202   5.022  -4.490  1.00 10.34           C  
ATOM     55  O   ILE A   4       8.517   5.063  -5.507  1.00 10.34           O  
ATOM     56  CB  ILE A   4       9.027   2.561  -4.064  1.00 10.34           C  
ATOM     57  CG1 ILE A   4       9.133   1.526  -2.956  1.00 10.34           C  
ATOM     58  CG2 ILE A   4      10.109   2.505  -4.982  1.00 10.34           C  
ATOM     59  CD1 ILE A   4       8.956   0.116  -3.409  1.00 10.34           C  
ATOM     60  H   ILE A   4       7.808   3.980  -1.645  1.00 10.34           H  
ATOM     61  HA  ILE A   4       9.819   3.985  -2.738  1.00 10.34           H  
ATOM     62  HB  ILE A   4       8.094   2.373  -4.594  1.00 10.34           H  
ATOM     63 1HG1 ILE A   4      10.110   1.627  -2.484  1.00 10.34           H  
ATOM     64 2HG1 ILE A   4       8.375   1.747  -2.214  1.00 10.34           H  
ATOM     65 1HG2 ILE A   4      10.126   1.528  -5.444  1.00 10.34           H  
ATOM     66 2HG2 ILE A   4       9.974   3.264  -5.753  1.00 10.34           H  
ATOM     67 3HG2 ILE A   4      11.043   2.698  -4.450  1.00 10.34           H  
ATOM     68 1HD1 ILE A   4       9.040  -0.554  -2.553  1.00 10.34           H  
ATOM     69 2HD1 ILE A   4       7.965   0.007  -3.859  1.00 10.34           H  
ATOM     70 3HD1 ILE A   4       9.721  -0.132  -4.144  1.00 10.34           H  
ATOM     71  N   ILE A   5      10.134   5.943  -4.227  1.00  9.94           N  
ATOM     72  CA  ILE A   5      10.023   7.219  -4.945  1.00  9.94           C  
ATOM     73  C   ILE A   5      11.029   7.827  -5.961  1.00  9.94           C  
ATOM     74  O   ILE A   5      10.563   8.373  -6.934  1.00  9.94           O  
ATOM     75  CB  ILE A   5       9.761   8.330  -3.940  1.00  9.94           C  
ATOM     76  CG1 ILE A   5       8.504   8.064  -3.120  1.00  9.94           C  
ATOM     77  CG2 ILE A   5       9.551   9.617  -4.641  1.00  9.94           C  
ATOM     78  CD1 ILE A   5       7.309   7.988  -3.951  1.00  9.94           C  
ATOM     79  H   ILE A   5      10.790   5.786  -3.460  1.00  9.94           H  
ATOM     80  HA  ILE A   5       9.091   7.143  -5.489  1.00  9.94           H  
ATOM     81  HB  ILE A   5      10.583   8.423  -3.321  1.00  9.94           H  
ATOM     82 1HG1 ILE A   5       8.587   7.141  -2.557  1.00  9.94           H  
ATOM     83 2HG1 ILE A   5       8.378   8.891  -2.416  1.00  9.94           H  
ATOM     84 1HG2 ILE A   5       9.389  10.407  -3.910  1.00  9.94           H  
ATOM     85 2HG2 ILE A   5      10.405   9.832  -5.211  1.00  9.94           H  
ATOM     86 3HG2 ILE A   5       8.688   9.543  -5.295  1.00  9.94           H  
ATOM     87 1HD1 ILE A   5       6.449   7.857  -3.343  1.00  9.94           H  
ATOM     88 2HD1 ILE A   5       7.230   8.905  -4.485  1.00  9.94           H  
ATOM     89 3HD1 ILE A   5       7.379   7.173  -4.653  1.00  9.94           H  
ATOM     90  N   VAL A   6      12.346   7.881  -5.765  1.00  9.51           N  
ATOM     91  CA  VAL A   6      13.017   8.914  -6.596  1.00  9.51           C  
ATOM     92  C   VAL A   6      13.926   8.618  -7.816  1.00  9.51           C  
ATOM     93  O   VAL A   6      13.956   9.430  -8.722  1.00  9.51           O  
ATOM     94  CB  VAL A   6      13.861   9.801  -5.690  1.00  9.51           C  
ATOM     95  CG1 VAL A   6      14.461  10.854  -6.483  1.00  9.51           C  
ATOM     96  CG2 VAL A   6      13.084  10.343  -4.674  1.00  9.51           C  
ATOM     97  H   VAL A   6      12.810   7.378  -5.029  1.00  9.51           H  
ATOM     98  HA  VAL A   6      12.237   9.572  -6.974  1.00  9.51           H  
ATOM     99  HB  VAL A   6      14.667   9.212  -5.264  1.00  9.51           H  
ATOM    100 1HG1 VAL A   6      15.086  11.484  -5.863  1.00  9.51           H  
ATOM    101 2HG1 VAL A   6      14.994  10.460  -7.230  1.00  9.51           H  
ATOM    102 3HG1 VAL A   6      13.675  11.435  -6.909  1.00  9.51           H  
ATOM    103 1HG2 VAL A   6      13.698  10.976  -4.087  1.00  9.51           H  
ATOM    104 2HG2 VAL A   6      12.313  10.915  -5.076  1.00  9.51           H  
ATOM    105 3HG2 VAL A   6      12.667   9.534  -4.086  1.00  9.51           H  
ATOM    106  N   LEU A   7      14.773   7.600  -7.816  1.00  9.04           N  
ATOM    107  CA  LEU A   7      15.844   7.575  -8.848  1.00  9.04           C  
ATOM    108  C   LEU A   7      15.738   6.663 -10.091  1.00  9.04           C  
ATOM    109  O   LEU A   7      15.145   5.586 -10.083  1.00  9.04           O  
ATOM    110  CB  LEU A   7      17.138   7.253  -8.114  1.00  9.04           C  
ATOM    111  CG  LEU A   7      17.319   8.191  -6.997  1.00  9.04           C  
ATOM    112  CD1 LEU A   7      18.490   7.846  -6.203  1.00  9.04           C  
ATOM    113  CD2 LEU A   7      17.433   9.519  -7.532  1.00  9.04           C  
ATOM    114  H   LEU A   7      14.728   6.904  -7.089  1.00  9.04           H  
ATOM    115  HA  LEU A   7      15.935   8.589  -9.232  1.00  9.04           H  
ATOM    116 1HB  LEU A   7      17.132   6.240  -7.738  1.00  9.04           H  
ATOM    117 2HB  LEU A   7      17.975   7.369  -8.802  1.00  9.04           H  
ATOM    118  HG  LEU A   7      16.450   8.140  -6.378  1.00  9.04           H  
ATOM    119 1HD1 LEU A   7      18.571   8.533  -5.404  1.00  9.04           H  
ATOM    120 2HD1 LEU A   7      18.397   6.836  -5.804  1.00  9.04           H  
ATOM    121 3HD1 LEU A   7      19.361   7.917  -6.828  1.00  9.04           H  
ATOM    122 1HD2 LEU A   7      17.503  10.232  -6.741  1.00  9.04           H  
ATOM    123 2HD2 LEU A   7      18.234   9.563  -8.077  1.00  9.04           H  
ATOM    124 3HD2 LEU A   7      16.613   9.744  -8.161  1.00  9.04           H  
ATOM    125  N   LEU A   8      16.337   7.162 -11.175  1.00  8.50           N  
ATOM    126  CA  LEU A   8      16.545   6.522 -12.487  1.00  8.50           C  
ATOM    127  C   LEU A   8      17.610   7.273 -13.226  1.00  8.50           C  
ATOM    128  O   LEU A   8      17.709   8.492 -13.084  1.00  8.50           O  
ATOM    129  CB  LEU A   8      15.298   6.460 -13.354  1.00  8.50           C  
ATOM    130  CG  LEU A   8      15.458   5.993 -14.876  1.00  8.50           C  
ATOM    131  CD1 LEU A   8      15.836   4.515 -14.926  1.00  8.50           C  
ATOM    132  CD2 LEU A   8      14.148   6.267 -15.660  1.00  8.50           C  
ATOM    133  H   LEU A   8      16.737   8.084 -11.072  1.00  8.50           H  
ATOM    134  HA  LEU A   8      16.893   5.503 -12.326  1.00  8.50           H  
ATOM    135 1HB  LEU A   8      14.703   5.698 -12.893  1.00  8.50           H  
ATOM    136 2HB  LEU A   8      14.778   7.370 -13.321  1.00  8.50           H  
ATOM    137  HG  LEU A   8      16.243   6.565 -15.347  1.00  8.50           H  
ATOM    138 1HD1 LEU A   8      15.962   4.209 -15.964  1.00  8.50           H  
ATOM    139 2HD1 LEU A   8      16.762   4.348 -14.389  1.00  8.50           H  
ATOM    140 3HD1 LEU A   8      15.042   3.930 -14.467  1.00  8.50           H  
ATOM    141 1HD2 LEU A   8      14.272   5.965 -16.701  1.00  8.50           H  
ATOM    142 2HD2 LEU A   8      13.329   5.700 -15.224  1.00  8.50           H  
ATOM    143 3HD2 LEU A   8      13.911   7.330 -15.616  1.00  8.50           H  
ATOM    144  N   MET A   9      18.431   6.567 -13.984  1.00  7.89           N  
ATOM    145  CA  MET A   9      19.417   7.277 -14.751  1.00  7.89           C  
ATOM    146  C   MET A   9      19.563   6.848 -16.201  1.00  7.89           C  
ATOM    147  O   MET A   9      19.553   5.665 -16.541  1.00  7.89           O  
ATOM    148  CB  MET A   9      20.756   7.153 -14.083  1.00  7.89           C  
ATOM    149  CG  MET A   9      21.798   7.904 -14.792  1.00  7.89           C  
ATOM    150  SD  MET A   9      23.260   7.766 -14.054  1.00  7.89           S  
ATOM    151  CE  MET A   9      22.809   8.370 -12.559  1.00  7.89           C  
ATOM    152  H   MET A   9      18.347   5.565 -14.055  1.00  7.89           H  
ATOM    153  HA  MET A   9      19.138   8.329 -14.767  1.00  7.89           H  
ATOM    154 1HB  MET A   9      20.691   7.533 -13.061  1.00  7.89           H  
ATOM    155 2HB  MET A   9      21.059   6.107 -14.039  1.00  7.89           H  
ATOM    156 1HG  MET A   9      21.919   7.515 -15.780  1.00  7.89           H  
ATOM    157 2HG  MET A   9      21.529   8.951 -14.850  1.00  7.89           H  
ATOM    158 1HE  MET A   9      23.634   8.377 -11.895  1.00  7.89           H  
ATOM    159 2HE  MET A   9      22.431   9.383 -12.695  1.00  7.89           H  
ATOM    160 3HE  MET A   9      22.037   7.731 -12.149  1.00  7.89           H  
ATOM    161  N   VAL A  10      19.755   7.865 -17.026  1.00  7.21           N  
ATOM    162  CA  VAL A  10      20.131   7.781 -18.422  1.00  7.21           C  
ATOM    163  C   VAL A  10      21.480   8.504 -18.447  1.00  7.21           C  
ATOM    164  O   VAL A  10      21.605   9.546 -17.806  1.00  7.21           O  
ATOM    165  CB  VAL A  10      19.071   8.455 -19.314  1.00  7.21           C  
ATOM    166  CG1 VAL A  10      19.503   8.410 -20.770  1.00  7.21           C  
ATOM    167  CG2 VAL A  10      17.721   7.732 -19.131  1.00  7.21           C  
ATOM    168  H   VAL A  10      19.681   8.789 -16.629  1.00  7.21           H  
ATOM    169  HA  VAL A  10      20.262   6.738 -18.721  1.00  7.21           H  
ATOM    170  HB  VAL A  10      18.970   9.504 -19.032  1.00  7.21           H  
ATOM    171 1HG1 VAL A  10      18.746   8.896 -21.387  1.00  7.21           H  
ATOM    172 2HG1 VAL A  10      20.455   8.931 -20.887  1.00  7.21           H  
ATOM    173 3HG1 VAL A  10      19.615   7.373 -21.084  1.00  7.21           H  
ATOM    174 1HG2 VAL A  10      16.979   8.201 -19.758  1.00  7.21           H  
ATOM    175 2HG2 VAL A  10      17.823   6.686 -19.419  1.00  7.21           H  
ATOM    176 3HG2 VAL A  10      17.402   7.789 -18.090  1.00  7.21           H  
ATOM    177  N   VAL A  11      22.505   7.937 -19.088  1.00  6.43           N  
ATOM    178  CA  VAL A  11      23.829   8.570 -19.011  1.00  6.43           C  
ATOM    179  C   VAL A  11      24.379   9.207 -20.278  1.00  6.43           C  
ATOM    180  O   VAL A  11      24.445   8.582 -21.337  1.00  6.43           O  
ATOM    181  CB  VAL A  11      24.897   7.542 -18.534  1.00  6.43           C  
ATOM    182  CG1 VAL A  11      26.299   8.186 -18.517  1.00  6.43           C  
ATOM    183  CG2 VAL A  11      24.577   7.055 -17.155  1.00  6.43           C  
ATOM    184  H   VAL A  11      22.372   7.085 -19.613  1.00  6.43           H  
ATOM    185  HA  VAL A  11      23.768   9.353 -18.266  1.00  6.43           H  
ATOM    186  HB  VAL A  11      24.916   6.702 -19.224  1.00  6.43           H  
ATOM    187 1HG1 VAL A  11      27.034   7.454 -18.186  1.00  6.43           H  
ATOM    188 2HG1 VAL A  11      26.566   8.521 -19.512  1.00  6.43           H  
ATOM    189 3HG1 VAL A  11      26.313   9.031 -17.835  1.00  6.43           H  
ATOM    190 1HG2 VAL A  11      25.334   6.340 -16.838  1.00  6.43           H  
ATOM    191 2HG2 VAL A  11      24.589   7.896 -16.493  1.00  6.43           H  
ATOM    192 3HG2 VAL A  11      23.602   6.580 -17.140  1.00  6.43           H  
ATOM    193  N   THR A  12      24.839  10.447 -20.114  1.00  5.55           N  
ATOM    194  CA  THR A  12      25.542  11.204 -21.135  1.00  5.55           C  
ATOM    195  C   THR A  12      26.989  11.362 -20.673  1.00  5.55           C  
ATOM    196  O   THR A  12      27.261  12.045 -19.691  1.00  5.55           O  
ATOM    197  CB  THR A  12      24.903  12.595 -21.347  1.00  5.55           C  
ATOM    198  OG1 THR A  12      23.551  12.438 -21.790  1.00  5.55           O  
ATOM    199  CG2 THR A  12      25.690  13.421 -22.353  1.00  5.55           C  
ATOM    200  H   THR A  12      24.702  10.881 -19.211  1.00  5.55           H  
ATOM    201  HA  THR A  12      25.528  10.650 -22.075  1.00  5.55           H  
ATOM    202  HB  THR A  12      24.895  13.126 -20.403  1.00  5.55           H  
ATOM    203  HG1 THR A  12      23.169  13.302 -21.968  1.00  5.55           H  
ATOM    204 1HG2 THR A  12      25.219  14.396 -22.469  1.00  5.55           H  
ATOM    205 2HG2 THR A  12      26.689  13.555 -21.992  1.00  5.55           H  
ATOM    206 3HG2 THR A  12      25.709  12.911 -23.314  1.00  5.55           H  
ATOM    207  N   SER A  13      27.931  10.785 -21.407  1.00  4.62           N  
ATOM    208  CA  SER A  13      29.335  10.803 -20.980  1.00  4.62           C  
ATOM    209  C   SER A  13      30.011  12.160 -21.170  1.00  4.62           C  
ATOM    210  O   SER A  13      31.128  12.382 -20.706  1.00  4.62           O  
ATOM    211  CB  SER A  13      30.108   9.730 -21.713  1.00  4.62           C  
ATOM    212  OG  SER A  13      30.195  10.018 -23.080  1.00  4.62           O  
ATOM    213  H   SER A  13      27.663  10.267 -22.233  1.00  4.62           H  
ATOM    214  HA  SER A  13      29.362  10.565 -19.915  1.00  4.62           H  
ATOM    215 1HB  SER A  13      31.109   9.648 -21.289  1.00  4.62           H  
ATOM    216 2HB  SER A  13      29.613   8.770 -21.570  1.00  4.62           H  
ATOM    217  HG  SER A  13      30.819  10.750 -23.157  1.00  4.62           H  
ATOM    218  N   ASN A  14      29.331  13.057 -21.873  1.00  3.73           N  
ATOM    219  CA  ASN A  14      29.845  14.387 -22.151  1.00  3.73           C  
ATOM    220  C   ASN A  14      29.407  15.437 -21.124  1.00  3.73           C  
ATOM    221  O   ASN A  14      29.741  16.614 -21.269  1.00  3.73           O  
ATOM    222  CB  ASN A  14      29.404  14.831 -23.528  1.00  3.73           C  
ATOM    223  CG  ASN A  14      30.042  14.033 -24.621  1.00  3.73           C  
ATOM    224  OD1 ASN A  14      31.210  13.640 -24.524  1.00  3.73           O  
ATOM    225  ND2 ASN A  14      29.297  13.780 -25.668  1.00  3.73           N  
ATOM    226  H   ASN A  14      28.424  12.795 -22.221  1.00  3.73           H  
ATOM    227  HA  ASN A  14      30.934  14.346 -22.125  1.00  3.73           H  
ATOM    228 1HB  ASN A  14      28.322  14.741 -23.609  1.00  3.73           H  
ATOM    229 2HB  ASN A  14      29.656  15.881 -23.667  1.00  3.73           H  
ATOM    230 1HD2 ASN A  14      29.670  13.251 -26.431  1.00  3.73           H  
ATOM    231 2HD2 ASN A  14      28.356  14.118 -25.708  1.00  3.73           H  
ATOM    232  N   ALA A  15      28.662  15.040 -20.092  1.00  2.99           N  
ATOM    233  CA  ALA A  15      28.257  16.018 -19.081  1.00  2.99           C  
ATOM    234  C   ALA A  15      27.895  15.343 -17.778  1.00  2.99           C  
ATOM    235  O   ALA A  15      27.255  14.291 -17.788  1.00  2.99           O  
ATOM    236  CB  ALA A  15      27.062  16.825 -19.559  1.00  2.99           C  
ATOM    237  H   ALA A  15      28.382  14.063 -19.987  1.00  2.99           H  
ATOM    238  HA  ALA A  15      29.099  16.685 -18.898  1.00  2.99           H  
ATOM    239 1HB  ALA A  15      26.790  17.558 -18.796  1.00  2.99           H  
ATOM    240 2HB  ALA A  15      27.309  17.343 -20.486  1.00  2.99           H  
ATOM    241 3HB  ALA A  15      26.224  16.152 -19.732  1.00  2.99           H  
ATOM    242  N   ASP A  16      28.208  15.995 -16.659  1.00  2.44           N  
ATOM    243  CA  ASP A  16      27.802  15.437 -15.381  1.00  2.44           C  
ATOM    244  C   ASP A  16      26.623  16.241 -14.808  1.00  2.44           C  
ATOM    245  O   ASP A  16      26.669  17.474 -14.723  1.00  2.44           O  
ATOM    246  CB  ASP A  16      28.986  15.307 -14.398  1.00  2.44           C  
ATOM    247  CG  ASP A  16      30.091  14.328 -14.942  1.00  2.44           C  
ATOM    248  OD1 ASP A  16      29.954  13.912 -16.056  1.00  2.44           O  
ATOM    249  OD2 ASP A  16      30.968  13.906 -14.231  1.00  2.44           O  
ATOM    250  H   ASP A  16      28.727  16.864 -16.691  1.00  2.44           H  
ATOM    251  HA  ASP A  16      27.440  14.437 -15.560  1.00  2.44           H  
ATOM    252 1HB  ASP A  16      29.433  16.284 -14.220  1.00  2.44           H  
ATOM    253 2HB  ASP A  16      28.616  14.928 -13.440  1.00  2.44           H  
ATOM    254  N   ARG A  17      25.540  15.527 -14.487  1.00  2.07           N  
ATOM    255  CA  ARG A  17      24.291  16.145 -13.999  1.00  2.07           C  
ATOM    256  C   ARG A  17      23.684  15.378 -12.845  1.00  2.07           C  
ATOM    257  O   ARG A  17      23.624  14.141 -12.865  1.00  2.07           O  
ATOM    258  CB  ARG A  17      23.236  16.219 -15.084  1.00  2.07           C  
ATOM    259  CG  ARG A  17      21.907  16.866 -14.687  1.00  2.07           C  
ATOM    260  CD  ARG A  17      20.943  16.909 -15.806  1.00  2.07           C  
ATOM    261  NE  ARG A  17      21.318  17.869 -16.834  1.00  2.07           N  
ATOM    262  CZ  ARG A  17      20.624  18.073 -17.970  1.00  2.07           C  
ATOM    263  NH1 ARG A  17      19.535  17.371 -18.214  1.00  2.07           N  
ATOM    264  NH2 ARG A  17      21.030  18.987 -18.830  1.00  2.07           N  
ATOM    265  H   ARG A  17      25.619  14.511 -14.569  1.00  2.07           H  
ATOM    266  HA  ARG A  17      24.519  17.150 -13.658  1.00  2.07           H  
ATOM    267 1HB  ARG A  17      23.625  16.717 -15.974  1.00  2.07           H  
ATOM    268 2HB  ARG A  17      22.985  15.226 -15.339  1.00  2.07           H  
ATOM    269 1HG  ARG A  17      21.454  16.315 -13.877  1.00  2.07           H  
ATOM    270 2HG  ARG A  17      22.076  17.890 -14.378  1.00  2.07           H  
ATOM    271 1HD  ARG A  17      20.899  15.923 -16.263  1.00  2.07           H  
ATOM    272 2HD  ARG A  17      19.962  17.173 -15.435  1.00  2.07           H  
ATOM    273  HE  ARG A  17      22.149  18.436 -16.682  1.00  2.07           H  
ATOM    274 1HH1 ARG A  17      19.225  16.673 -17.550  1.00  2.07           H  
ATOM    275 2HH1 ARG A  17      19.012  17.530 -19.062  1.00  2.07           H  
ATOM    276 1HH2 ARG A  17      21.871  19.551 -18.626  1.00  2.07           H  
ATOM    277 2HH2 ARG A  17      20.514  19.151 -19.679  1.00  2.07           H  
ATOM    278  N   ILE A  18      23.230  16.119 -11.829  1.00  1.89           N  
ATOM    279  CA  ILE A  18      22.703  15.475 -10.648  1.00  1.89           C  
ATOM    280  C   ILE A  18      21.227  15.865 -10.417  1.00  1.89           C  
ATOM    281  O   ILE A  18      20.878  17.042 -10.499  1.00  1.89           O  
ATOM    282  CB  ILE A  18      23.551  15.840  -9.429  1.00  1.89           C  
ATOM    283  CG1 ILE A  18      25.014  15.561  -9.680  1.00  1.89           C  
ATOM    284  CG2 ILE A  18      23.205  14.898  -8.380  1.00  1.89           C  
ATOM    285  CD1 ILE A  18      25.888  16.031  -8.581  1.00  1.89           C  
ATOM    286  H   ILE A  18      23.272  17.128 -11.890  1.00  1.89           H  
ATOM    287  HA  ILE A  18      22.763  14.424 -10.802  1.00  1.89           H  
ATOM    288  HB  ILE A  18      23.392  16.870  -9.113  1.00  1.89           H  
ATOM    289 1HG1 ILE A  18      25.143  14.528  -9.813  1.00  1.89           H  
ATOM    290 2HG1 ILE A  18      25.331  16.066 -10.591  1.00  1.89           H  
ATOM    291 1HG2 ILE A  18      23.827  15.087  -7.533  1.00  1.89           H  
ATOM    292 2HG2 ILE A  18      22.157  14.993  -8.140  1.00  1.89           H  
ATOM    293 3HG2 ILE A  18      23.399  13.910  -8.729  1.00  1.89           H  
ATOM    294 1HD1 ILE A  18      26.930  15.799  -8.812  1.00  1.89           H  
ATOM    295 2HD1 ILE A  18      25.769  17.107  -8.460  1.00  1.89           H  
ATOM    296 3HD1 ILE A  18      25.595  15.525  -7.672  1.00  1.89           H  
ATOM    297  N   CYS A  19      20.347  14.879 -10.188  1.00  1.84           N  
ATOM    298  CA  CYS A  19      18.917  15.168 -10.063  1.00  1.84           C  
ATOM    299  C   CYS A  19      18.218  14.540  -8.866  1.00  1.84           C  
ATOM    300  O   CYS A  19      18.692  13.555  -8.280  1.00  1.84           O  
ATOM    301  CB  CYS A  19      18.181  14.685 -11.315  1.00  1.84           C  
ATOM    302  SG  CYS A  19      18.779  15.407 -12.873  1.00  1.84           S  
ATOM    303  H   CYS A  19      20.684  13.930 -10.114  1.00  1.84           H  
ATOM    304  HA  CYS A  19      18.800  16.244  -9.986  1.00  1.84           H  
ATOM    305 1HB  CYS A  19      18.259  13.603 -11.391  1.00  1.84           H  
ATOM    306 2HB  CYS A  19      17.122  14.929 -11.215  1.00  1.84           H  
ATOM    307  N   THR A  20      17.018  15.060  -8.580  1.00  1.91           N  
ATOM    308  CA  THR A  20      16.076  14.453  -7.632  1.00  1.91           C  
ATOM    309  C   THR A  20      14.683  14.443  -8.279  1.00  1.91           C  
ATOM    310  O   THR A  20      14.552  14.729  -9.472  1.00  1.91           O  
ATOM    311  CB  THR A  20      15.993  15.178  -6.268  1.00  1.91           C  
ATOM    312  OG1 THR A  20      15.237  14.336  -5.369  1.00  1.91           O  
ATOM    313  CG2 THR A  20      15.330  16.574  -6.381  1.00  1.91           C  
ATOM    314  H   THR A  20      16.764  15.935  -9.051  1.00  1.91           H  
ATOM    315  HA  THR A  20      16.371  13.418  -7.445  1.00  1.91           H  
ATOM    316  HB  THR A  20      16.945  15.324  -5.880  1.00  1.91           H  
ATOM    317  HG1 THR A  20      15.853  13.632  -4.980  1.00  1.91           H  
ATOM    318 1HG2 THR A  20      15.298  17.021  -5.391  1.00  1.91           H  
ATOM    319 2HG2 THR A  20      15.918  17.207  -7.045  1.00  1.91           H  
ATOM    320 3HG2 THR A  20      14.318  16.508  -6.766  1.00  1.91           H  
ATOM    321  N   GLY A  21      13.654  14.098  -7.513  1.00  2.07           N  
ATOM    322  CA  GLY A  21      12.298  14.065  -8.053  1.00  2.07           C  
ATOM    323  C   GLY A  21      11.411  12.984  -7.469  1.00  2.07           C  
ATOM    324  O   GLY A  21      11.539  12.648  -6.302  1.00  2.07           O  
ATOM    325  H   GLY A  21      13.852  13.896  -6.542  1.00  2.07           H  
ATOM    326 1HA  GLY A  21      11.845  15.022  -7.839  1.00  2.07           H  
ATOM    327 2HA  GLY A  21      12.337  13.956  -9.134  1.00  2.07           H  
ATOM    328  N   ILE A  22      10.465  12.497  -8.265  1.00  2.25           N  
ATOM    329  CA  ILE A  22       9.545  11.454  -7.824  1.00  2.25           C  
ATOM    330  C   ILE A  22       9.489  10.288  -8.791  1.00  2.25           C  
ATOM    331  O   ILE A  22      10.029  10.364  -9.893  1.00  2.25           O  
ATOM    332  CB  ILE A  22       8.116  11.930  -7.668  1.00  2.25           C  
ATOM    333  CG1 ILE A  22       7.624  12.363  -8.949  1.00  2.25           C  
ATOM    334  CG2 ILE A  22       8.060  13.029  -6.737  1.00  2.25           C  
ATOM    335  CD1 ILE A  22       6.179  12.555  -8.984  1.00  2.25           C  
ATOM    336  H   ILE A  22      10.397  12.835  -9.214  1.00  2.25           H  
ATOM    337  HA  ILE A  22       9.891  11.088  -6.877  1.00  2.25           H  
ATOM    338  HB  ILE A  22       7.485  11.115  -7.310  1.00  2.25           H  
ATOM    339 1HG1 ILE A  22       8.098  13.295  -9.164  1.00  2.25           H  
ATOM    340 2HG1 ILE A  22       7.895  11.644  -9.717  1.00  2.25           H  
ATOM    341 1HG2 ILE A  22       7.030  13.366  -6.626  1.00  2.25           H  
ATOM    342 2HG2 ILE A  22       8.445  12.674  -5.787  1.00  2.25           H  
ATOM    343 3HG2 ILE A  22       8.672  13.848  -7.103  1.00  2.25           H  
ATOM    344 1HD1 ILE A  22       5.915  12.901  -9.969  1.00  2.25           H  
ATOM    345 2HD1 ILE A  22       5.694  11.601  -8.787  1.00  2.25           H  
ATOM    346 3HD1 ILE A  22       5.880  13.266  -8.243  1.00  2.25           H  
ATOM    347  N   THR A  23       8.782   9.240  -8.389  1.00  2.40           N  
ATOM    348  CA  THR A  23       8.561   8.062  -9.204  1.00  2.40           C  
ATOM    349  C   THR A  23       7.365   8.230 -10.086  1.00  2.40           C  
ATOM    350  O   THR A  23       6.705   9.260 -10.074  1.00  2.40           O  
ATOM    351  CB  THR A  23       8.300   6.792  -8.349  1.00  2.40           C  
ATOM    352  OG1 THR A  23       8.274   5.633  -9.192  1.00  2.40           O  
ATOM    353  CG2 THR A  23       6.988   6.936  -7.624  1.00  2.40           C  
ATOM    354  H   THR A  23       8.411   9.249  -7.451  1.00  2.40           H  
ATOM    355  HA  THR A  23       9.444   7.897  -9.819  1.00  2.40           H  
ATOM    356  HB  THR A  23       9.085   6.657  -7.654  1.00  2.40           H  
ATOM    357  HG1 THR A  23       8.548   4.855  -8.661  1.00  2.40           H  
ATOM    358 1HG2 THR A  23       6.798   6.049  -7.017  1.00  2.40           H  
ATOM    359 2HG2 THR A  23       7.042   7.810  -6.980  1.00  2.40           H  
ATOM    360 3HG2 THR A  23       6.174   7.063  -8.328  1.00  2.40           H  
ATOM    361  N   SER A  24       7.131   7.200 -10.869  1.00  2.46           N  
ATOM    362  CA  SER A  24       5.985   7.092 -11.731  1.00  2.46           C  
ATOM    363  C   SER A  24       5.632   5.627 -11.901  1.00  2.46           C  
ATOM    364  O   SER A  24       5.174   5.196 -12.956  1.00  2.46           O  
ATOM    365  CB  SER A  24       6.152   7.871 -13.013  1.00  2.46           C  
ATOM    366  OG  SER A  24       7.274   7.503 -13.734  1.00  2.46           O  
ATOM    367  H   SER A  24       7.746   6.408 -10.769  1.00  2.46           H  
ATOM    368  HA  SER A  24       5.141   7.555 -11.222  1.00  2.46           H  
ATOM    369 1HB  SER A  24       5.263   7.733 -13.631  1.00  2.46           H  
ATOM    370 2HB  SER A  24       6.193   8.932 -12.777  1.00  2.46           H  
ATOM    371  HG  SER A  24       7.389   8.243 -14.385  1.00  2.46           H  
ATOM    372  N   SER A  25       5.882   4.846 -10.846  1.00  2.43           N  
ATOM    373  CA  SER A  25       5.502   3.437 -10.848  1.00  2.43           C  
ATOM    374  C   SER A  25       4.002   3.374 -11.136  1.00  2.43           C  
ATOM    375  O   SER A  25       3.233   4.161 -10.583  1.00  2.43           O  
ATOM    376  CB  SER A  25       5.802   2.811  -9.502  1.00  2.43           C  
ATOM    377  OG  SER A  25       5.360   1.482  -9.457  1.00  2.43           O  
ATOM    378  H   SER A  25       6.376   5.238 -10.046  1.00  2.43           H  
ATOM    379  HA  SER A  25       6.046   2.913 -11.639  1.00  2.43           H  
ATOM    380 1HB  SER A  25       6.874   2.853  -9.309  1.00  2.43           H  
ATOM    381 2HB  SER A  25       5.308   3.388  -8.720  1.00  2.43           H  
ATOM    382  HG  SER A  25       4.444   1.498  -9.754  1.00  2.43           H  
ATOM    383  N   ASN A  26       3.560   2.424 -11.952  1.00  2.29           N  
ATOM    384  CA  ASN A  26       2.162   2.421 -12.411  1.00  2.29           C  
ATOM    385  C   ASN A  26       1.074   1.993 -11.434  1.00  2.29           C  
ATOM    386  O   ASN A  26       0.454   0.940 -11.581  1.00  2.29           O  
ATOM    387  CB  ASN A  26       2.043   1.598 -13.656  1.00  2.29           C  
ATOM    388  CG  ASN A  26       2.801   2.170 -14.830  1.00  2.29           C  
ATOM    389  OD1 ASN A  26       2.828   3.373 -15.158  1.00  2.29           O  
ATOM    390  ND2 ASN A  26       3.453   1.267 -15.480  1.00  2.29           N  
ATOM    391  H   ASN A  26       4.215   1.752 -12.331  1.00  2.29           H  
ATOM    392  HA  ASN A  26       1.907   3.435 -12.677  1.00  2.29           H  
ATOM    393 1HB  ASN A  26       2.401   0.586 -13.466  1.00  2.29           H  
ATOM    394 2HB  ASN A  26       0.993   1.527 -13.921  1.00  2.29           H  
ATOM    395 1HD2 ASN A  26       4.008   1.514 -16.270  1.00  2.29           H  
ATOM    396 2HD2 ASN A  26       3.403   0.316 -15.162  1.00  2.29           H  
ATOM    397  N   SER A  27       0.857   2.830 -10.436  1.00  2.07           N  
ATOM    398  CA  SER A  27      -0.190   2.627  -9.454  1.00  2.07           C  
ATOM    399  C   SER A  27      -1.576   2.855 -10.085  1.00  2.07           C  
ATOM    400  O   SER A  27      -1.716   3.736 -10.935  1.00  2.07           O  
ATOM    401  CB  SER A  27      -0.030   3.599  -8.316  1.00  2.07           C  
ATOM    402  OG  SER A  27      -1.097   3.487  -7.421  1.00  2.07           O  
ATOM    403  H   SER A  27       1.467   3.644 -10.379  1.00  2.07           H  
ATOM    404  HA  SER A  27      -0.080   1.619  -9.073  1.00  2.07           H  
ATOM    405 1HB  SER A  27       0.909   3.418  -7.796  1.00  2.07           H  
ATOM    406 2HB  SER A  27       0.005   4.616  -8.712  1.00  2.07           H  
ATOM    407  HG  SER A  27      -1.019   4.276  -6.850  1.00  2.07           H  
ATOM    408  N   PRO A  28      -2.592   2.042  -9.747  1.00  1.81           N  
ATOM    409  CA  PRO A  28      -3.988   2.210 -10.101  1.00  1.81           C  
ATOM    410  C   PRO A  28      -4.777   3.033  -9.081  1.00  1.81           C  
ATOM    411  O   PRO A  28      -5.997   3.161  -9.199  1.00  1.81           O  
ATOM    412  CB  PRO A  28      -4.479   0.768 -10.108  1.00  1.81           C  
ATOM    413  CG  PRO A  28      -3.701   0.120  -8.980  1.00  1.81           C  
ATOM    414  CD  PRO A  28      -2.320   0.769  -9.038  1.00  1.81           C  
ATOM    415  HA  PRO A  28      -4.055   2.661 -11.103  1.00  1.81           H  
ATOM    416 1HB  PRO A  28      -5.567   0.740  -9.947  1.00  1.81           H  
ATOM    417 2HB  PRO A  28      -4.283   0.308 -11.087  1.00  1.81           H  
ATOM    418 1HG  PRO A  28      -4.212   0.308  -8.021  1.00  1.81           H  
ATOM    419 2HG  PRO A  28      -3.666  -0.970  -9.114  1.00  1.81           H  
ATOM    420 1HD  PRO A  28      -1.959   0.954  -8.017  1.00  1.81           H  
ATOM    421 2HD  PRO A  28      -1.637   0.131  -9.627  1.00  1.81           H  
ATOM    422  N   HIS A  29      -4.111   3.527  -8.038  1.00  1.58           N  
ATOM    423  CA  HIS A  29      -4.858   4.102  -6.925  1.00  1.58           C  
ATOM    424  C   HIS A  29      -5.141   5.586  -7.045  1.00  1.58           C  
ATOM    425  O   HIS A  29      -4.227   6.403  -7.077  1.00  1.58           O  
ATOM    426  CB  HIS A  29      -4.110   3.849  -5.621  1.00  1.58           C  
ATOM    427  CG  HIS A  29      -3.952   2.388  -5.333  1.00  1.58           C  
ATOM    428  ND1 HIS A  29      -5.024   1.564  -5.050  1.00  1.58           N  
ATOM    429  CD2 HIS A  29      -2.853   1.604  -5.281  1.00  1.58           C  
ATOM    430  CE1 HIS A  29      -4.587   0.336  -4.850  1.00  1.58           C  
ATOM    431  NE2 HIS A  29      -3.276   0.334  -4.984  1.00  1.58           N  
ATOM    432  H   HIS A  29      -3.094   3.473  -7.970  1.00  1.58           H  
ATOM    433  HA  HIS A  29      -5.821   3.599  -6.854  1.00  1.58           H  
ATOM    434 1HB  HIS A  29      -3.120   4.308  -5.670  1.00  1.58           H  
ATOM    435 2HB  HIS A  29      -4.646   4.321  -4.802  1.00  1.58           H  
ATOM    436  HD2 HIS A  29      -1.822   1.917  -5.446  1.00  1.58           H  
ATOM    437  HE1 HIS A  29      -5.204  -0.529  -4.610  1.00  1.58           H  
ATOM    438  HE2 HIS A  29      -2.673  -0.470  -4.881  1.00  1.58           H  
ATOM    439  N   VAL A  30      -6.423   5.932  -7.073  1.00  1.38           N  
ATOM    440  CA  VAL A  30      -6.831   7.324  -7.180  1.00  1.38           C  
ATOM    441  C   VAL A  30      -7.532   7.766  -5.906  1.00  1.38           C  
ATOM    442  O   VAL A  30      -8.429   7.087  -5.399  1.00  1.38           O  
ATOM    443  CB  VAL A  30      -7.715   7.547  -8.412  1.00  1.38           C  
ATOM    444  CG1 VAL A  30      -8.178   9.002  -8.476  1.00  1.38           C  
ATOM    445  CG2 VAL A  30      -6.905   7.195  -9.663  1.00  1.38           C  
ATOM    446  H   VAL A  30      -7.128   5.206  -7.045  1.00  1.38           H  
ATOM    447  HA  VAL A  30      -5.943   7.933  -7.297  1.00  1.38           H  
ATOM    448  HB  VAL A  30      -8.597   6.915  -8.345  1.00  1.38           H  
ATOM    449 1HG1 VAL A  30      -8.806   9.146  -9.356  1.00  1.38           H  
ATOM    450 2HG1 VAL A  30      -8.753   9.252  -7.585  1.00  1.38           H  
ATOM    451 3HG1 VAL A  30      -7.316   9.660  -8.540  1.00  1.38           H  
ATOM    452 1HG2 VAL A  30      -7.520   7.345 -10.547  1.00  1.38           H  
ATOM    453 2HG2 VAL A  30      -6.034   7.838  -9.716  1.00  1.38           H  
ATOM    454 3HG2 VAL A  30      -6.584   6.153  -9.618  1.00  1.38           H  
ATOM    455  N   VAL A  31      -7.055   8.878  -5.372  1.00  1.25           N  
ATOM    456  CA  VAL A  31      -7.518   9.448  -4.121  1.00  1.25           C  
ATOM    457  C   VAL A  31      -7.970  10.898  -4.289  1.00  1.25           C  
ATOM    458  O   VAL A  31      -7.286  11.688  -4.935  1.00  1.25           O  
ATOM    459  CB  VAL A  31      -6.376   9.360  -3.096  1.00  1.25           C  
ATOM    460  CG1 VAL A  31      -6.769   9.958  -1.858  1.00  1.25           C  
ATOM    461  CG2 VAL A  31      -6.003   7.915  -2.852  1.00  1.25           C  
ATOM    462  H   VAL A  31      -6.318   9.362  -5.884  1.00  1.25           H  
ATOM    463  HA  VAL A  31      -8.361   8.857  -3.761  1.00  1.25           H  
ATOM    464  HB  VAL A  31      -5.507   9.905  -3.477  1.00  1.25           H  
ATOM    465 1HG1 VAL A  31      -5.959   9.888  -1.151  1.00  1.25           H  
ATOM    466 2HG1 VAL A  31      -7.015  11.003  -2.026  1.00  1.25           H  
ATOM    467 3HG1 VAL A  31      -7.636   9.433  -1.459  1.00  1.25           H  
ATOM    468 1HG2 VAL A  31      -5.195   7.879  -2.127  1.00  1.25           H  
ATOM    469 2HG2 VAL A  31      -6.870   7.387  -2.462  1.00  1.25           H  
ATOM    470 3HG2 VAL A  31      -5.675   7.447  -3.776  1.00  1.25           H  
ATOM    471  N   LYS A  32      -9.132  11.255  -3.740  1.00  1.19           N  
ATOM    472  CA  LYS A  32      -9.580  12.646  -3.844  1.00  1.19           C  
ATOM    473  C   LYS A  32      -8.913  13.496  -2.764  1.00  1.19           C  
ATOM    474  O   LYS A  32      -8.840  13.088  -1.602  1.00  1.19           O  
ATOM    475  CB  LYS A  32     -11.113  12.765  -3.787  1.00  1.19           C  
ATOM    476  CG  LYS A  32     -11.642  14.188  -4.080  1.00  1.19           C  
ATOM    477  CD  LYS A  32     -13.173  14.221  -4.283  1.00  1.19           C  
ATOM    478  CE  LYS A  32     -13.924  14.068  -2.970  1.00  1.19           C  
ATOM    479  NZ  LYS A  32     -15.408  14.184  -3.136  1.00  1.19           N  
ATOM    480  H   LYS A  32      -9.682  10.576  -3.231  1.00  1.19           H  
ATOM    481  HA  LYS A  32      -9.261  13.048  -4.793  1.00  1.19           H  
ATOM    482 1HB  LYS A  32     -11.560  12.091  -4.516  1.00  1.19           H  
ATOM    483 2HB  LYS A  32     -11.468  12.472  -2.802  1.00  1.19           H  
ATOM    484 1HG  LYS A  32     -11.376  14.862  -3.267  1.00  1.19           H  
ATOM    485 2HG  LYS A  32     -11.167  14.552  -4.984  1.00  1.19           H  
ATOM    486 1HD  LYS A  32     -13.453  15.172  -4.737  1.00  1.19           H  
ATOM    487 2HD  LYS A  32     -13.466  13.415  -4.958  1.00  1.19           H  
ATOM    488 1HE  LYS A  32     -13.691  13.096  -2.538  1.00  1.19           H  
ATOM    489 2HE  LYS A  32     -13.592  14.845  -2.289  1.00  1.19           H  
ATOM    490 1HZ  LYS A  32     -15.845  14.071  -2.199  1.00  1.19           H  
ATOM    491 2HZ  LYS A  32     -15.649  15.083  -3.514  1.00  1.19           H  
ATOM    492 3HZ  LYS A  32     -15.741  13.458  -3.747  1.00  1.19           H  
ATOM    493  N   THR A  33      -8.432  14.670  -3.155  1.00  1.18           N  
ATOM    494  CA  THR A  33      -7.807  15.637  -2.270  1.00  1.18           C  
ATOM    495  C   THR A  33      -8.718  16.852  -2.081  1.00  1.18           C  
ATOM    496  O   THR A  33      -9.723  16.995  -2.776  1.00  1.18           O  
ATOM    497  CB  THR A  33      -6.470  16.068  -2.867  1.00  1.18           C  
ATOM    498  OG1 THR A  33      -6.711  16.769  -4.086  1.00  1.18           O  
ATOM    499  CG2 THR A  33      -5.650  14.861  -3.174  1.00  1.18           C  
ATOM    500  H   THR A  33      -8.473  14.899  -4.140  1.00  1.18           H  
ATOM    501  HA  THR A  33      -7.639  15.176  -1.295  1.00  1.18           H  
ATOM    502  HB  THR A  33      -5.937  16.719  -2.171  1.00  1.18           H  
ATOM    503  HG1 THR A  33      -7.098  16.134  -4.744  1.00  1.18           H  
ATOM    504 1HG2 THR A  33      -4.715  15.175  -3.624  1.00  1.18           H  
ATOM    505 2HG2 THR A  33      -5.456  14.305  -2.270  1.00  1.18           H  
ATOM    506 3HG2 THR A  33      -6.197  14.235  -3.873  1.00  1.18           H  
ATOM    507  N   ALA A  34      -8.359  17.739  -1.153  1.00  1.21           N  
ATOM    508  CA  ALA A  34      -9.160  18.929  -0.855  1.00  1.21           C  
ATOM    509  C   ALA A  34      -8.957  20.099  -1.836  1.00  1.21           C  
ATOM    510  O   ALA A  34      -9.667  21.101  -1.754  1.00  1.21           O  
ATOM    511  CB  ALA A  34      -8.830  19.408   0.551  1.00  1.21           C  
ATOM    512  H   ALA A  34      -7.511  17.580  -0.620  1.00  1.21           H  
ATOM    513  HA  ALA A  34     -10.210  18.637  -0.897  1.00  1.21           H  
ATOM    514 1HB  ALA A  34      -9.454  20.263   0.801  1.00  1.21           H  
ATOM    515 2HB  ALA A  34      -9.007  18.610   1.268  1.00  1.21           H  
ATOM    516 3HB  ALA A  34      -7.779  19.701   0.591  1.00  1.21           H  
ATOM    517  N   THR A  35      -7.974  19.992  -2.727  1.00  1.27           N  
ATOM    518  CA  THR A  35      -7.629  21.079  -3.651  1.00  1.27           C  
ATOM    519  C   THR A  35      -7.663  20.643  -5.117  1.00  1.27           C  
ATOM    520  O   THR A  35      -8.498  21.083  -5.904  1.00  1.27           O  
ATOM    521  CB  THR A  35      -6.231  21.625  -3.318  1.00  1.27           C  
ATOM    522  OG1 THR A  35      -5.284  20.548  -3.399  1.00  1.27           O  
ATOM    523  CG2 THR A  35      -6.229  22.218  -1.913  1.00  1.27           C  
ATOM    524  H   THR A  35      -7.437  19.134  -2.746  1.00  1.27           H  
ATOM    525  HA  THR A  35      -8.354  21.883  -3.526  1.00  1.27           H  
ATOM    526  HB  THR A  35      -5.953  22.398  -4.032  1.00  1.27           H  
ATOM    527  HG1 THR A  35      -4.575  20.669  -2.714  1.00  1.27           H  
ATOM    528 1HG2 THR A  35      -5.234  22.597  -1.683  1.00  1.27           H  
ATOM    529 2HG2 THR A  35      -6.950  23.031  -1.861  1.00  1.27           H  
ATOM    530 3HG2 THR A  35      -6.494  21.456  -1.189  1.00  1.27           H  
ATOM    531  N   GLN A  36      -6.754  19.733  -5.449  1.00  1.33           N  
ATOM    532  CA  GLN A  36      -6.517  19.198  -6.793  1.00  1.33           C  
ATOM    533  C   GLN A  36      -7.523  18.122  -7.212  1.00  1.33           C  
ATOM    534  O   GLN A  36      -7.443  17.579  -8.313  1.00  1.33           O  
ATOM    535  CB  GLN A  36      -5.099  18.615  -6.844  1.00  1.33           C  
ATOM    536  CG  GLN A  36      -4.009  19.668  -6.673  1.00  1.33           C  
ATOM    537  CD  GLN A  36      -2.598  19.095  -6.590  1.00  1.33           C  
ATOM    538  OE1 GLN A  36      -2.314  17.964  -7.022  1.00  1.33           O  
ATOM    539  NE2 GLN A  36      -1.694  19.890  -6.013  1.00  1.33           N  
ATOM    540  H   GLN A  36      -6.122  19.475  -4.701  1.00  1.33           H  
ATOM    541  HA  GLN A  36      -6.590  20.022  -7.503  1.00  1.33           H  
ATOM    542 1HB  GLN A  36      -4.986  17.881  -6.042  1.00  1.33           H  
ATOM    543 2HB  GLN A  36      -4.946  18.097  -7.789  1.00  1.33           H  
ATOM    544 1HG  GLN A  36      -4.050  20.349  -7.522  1.00  1.33           H  
ATOM    545 2HG  GLN A  36      -4.203  20.216  -5.752  1.00  1.33           H  
ATOM    546 1HE2 GLN A  36      -0.742  19.606  -5.894  1.00  1.33           H  
ATOM    547 2HE2 GLN A  36      -1.976  20.791  -5.671  1.00  1.33           H  
ATOM    548  N   GLY A  37      -8.469  17.818  -6.339  1.00  1.37           N  
ATOM    549  CA  GLY A  37      -9.485  16.806  -6.584  1.00  1.37           C  
ATOM    550  C   GLY A  37      -8.876  15.422  -6.705  1.00  1.37           C  
ATOM    551  O   GLY A  37      -8.057  15.040  -5.870  1.00  1.37           O  
ATOM    552  H   GLY A  37      -8.482  18.319  -5.461  1.00  1.37           H  
ATOM    553 1HA  GLY A  37     -10.207  16.821  -5.765  1.00  1.37           H  
ATOM    554 2HA  GLY A  37     -10.028  17.050  -7.495  1.00  1.37           H  
ATOM    555  N   GLU A  38      -9.279  14.659  -7.716  1.00  1.40           N  
ATOM    556  CA  GLU A  38      -8.775  13.293  -7.846  1.00  1.40           C  
ATOM    557  C   GLU A  38      -7.384  13.202  -8.431  1.00  1.40           C  
ATOM    558  O   GLU A  38      -7.136  13.658  -9.550  1.00  1.40           O  
ATOM    559  CB  GLU A  38      -9.734  12.462  -8.697  1.00  1.40           C  
ATOM    560  CG  GLU A  38     -11.089  12.209  -8.050  1.00  1.40           C  
ATOM    561  CD  GLU A  38     -11.994  11.333  -8.894  1.00  1.40           C  
ATOM    562  OE1 GLU A  38     -11.586  10.939  -9.961  1.00  1.40           O  
ATOM    563  OE2 GLU A  38     -13.089  11.057  -8.464  1.00  1.40           O  
ATOM    564  H   GLU A  38      -9.934  15.023  -8.393  1.00  1.40           H  
ATOM    565  HA  GLU A  38      -8.728  12.846  -6.862  1.00  1.40           H  
ATOM    566 1HB  GLU A  38      -9.906  12.970  -9.644  1.00  1.40           H  
ATOM    567 2HB  GLU A  38      -9.283  11.513  -8.922  1.00  1.40           H  
ATOM    568 1HG  GLU A  38     -10.925  11.721  -7.088  1.00  1.40           H  
ATOM    569 2HG  GLU A  38     -11.579  13.163  -7.862  1.00  1.40           H  
ATOM    570  N   VAL A  39      -6.484  12.576  -7.674  1.00  1.41           N  
ATOM    571  CA  VAL A  39      -5.122  12.404  -8.129  1.00  1.41           C  
ATOM    572  C   VAL A  39      -4.712  10.932  -8.013  1.00  1.41           C  
ATOM    573  O   VAL A  39      -5.131  10.221  -7.098  1.00  1.41           O  
ATOM    574  CB  VAL A  39      -4.169  13.281  -7.277  1.00  1.41           C  
ATOM    575  CG1 VAL A  39      -4.524  14.785  -7.405  1.00  1.41           C  
ATOM    576  CG2 VAL A  39      -4.255  12.845  -5.868  1.00  1.41           C  
ATOM    577  H   VAL A  39      -6.755  12.242  -6.750  1.00  1.41           H  
ATOM    578  HA  VAL A  39      -5.052  12.710  -9.172  1.00  1.41           H  
ATOM    579  HB  VAL A  39      -3.151  13.148  -7.638  1.00  1.41           H  
ATOM    580 1HG1 VAL A  39      -3.832  15.380  -6.806  1.00  1.41           H  
ATOM    581 2HG1 VAL A  39      -4.453  15.093  -8.447  1.00  1.41           H  
ATOM    582 3HG1 VAL A  39      -5.541  14.962  -7.046  1.00  1.41           H  
ATOM    583 1HG2 VAL A  39      -3.581  13.434  -5.267  1.00  1.41           H  
ATOM    584 2HG2 VAL A  39      -5.268  12.980  -5.522  1.00  1.41           H  
ATOM    585 3HG2 VAL A  39      -3.990  11.808  -5.804  1.00  1.41           H  
ATOM    586  N   ASN A  40      -3.869  10.488  -8.927  1.00  1.41           N  
ATOM    587  CA  ASN A  40      -3.324   9.129  -8.914  1.00  1.41           C  
ATOM    588  C   ASN A  40      -2.094   9.088  -8.016  1.00  1.41           C  
ATOM    589  O   ASN A  40      -1.172   9.872  -8.243  1.00  1.41           O  
ATOM    590  CB  ASN A  40      -3.053   8.623 -10.322  1.00  1.41           C  
ATOM    591  CG  ASN A  40      -2.611   7.150 -10.343  1.00  1.41           C  
ATOM    592  OD1 ASN A  40      -1.845   6.731  -9.483  1.00  1.41           O  
ATOM    593  ND2 ASN A  40      -3.073   6.382 -11.297  1.00  1.41           N  
ATOM    594  H   ASN A  40      -3.586  11.117  -9.664  1.00  1.41           H  
ATOM    595  HA  ASN A  40      -4.054   8.463  -8.466  1.00  1.41           H  
ATOM    596 1HB  ASN A  40      -3.960   8.719 -10.917  1.00  1.41           H  
ATOM    597 2HB  ASN A  40      -2.297   9.238 -10.795  1.00  1.41           H  
ATOM    598 1HD2 ASN A  40      -2.777   5.404 -11.321  1.00  1.41           H  
ATOM    599 2HD2 ASN A  40      -3.696   6.746 -11.986  1.00  1.41           H  
ATOM    600  N   VAL A  41      -2.122   8.269  -6.955  1.00  1.38           N  
ATOM    601  CA  VAL A  41      -1.041   8.229  -5.964  1.00  1.38           C  
ATOM    602  C   VAL A  41      -0.273   6.914  -5.947  1.00  1.38           C  
ATOM    603  O   VAL A  41      -0.793   5.862  -6.320  1.00  1.38           O  
ATOM    604  CB  VAL A  41      -1.591   8.477  -4.541  1.00  1.38           C  
ATOM    605  CG1 VAL A  41      -2.260   9.838  -4.486  1.00  1.38           C  
ATOM    606  CG2 VAL A  41      -2.574   7.356  -4.149  1.00  1.38           C  
ATOM    607  H   VAL A  41      -2.915   7.640  -6.865  1.00  1.38           H  
ATOM    608  HA  VAL A  41      -0.343   9.009  -6.194  1.00  1.38           H  
ATOM    609  HB  VAL A  41      -0.755   8.491  -3.834  1.00  1.38           H  
ATOM    610 1HG1 VAL A  41      -2.632  10.026  -3.488  1.00  1.38           H  
ATOM    611 2HG1 VAL A  41      -1.542  10.614  -4.759  1.00  1.38           H  
ATOM    612 3HG1 VAL A  41      -3.091   9.842  -5.185  1.00  1.38           H  
ATOM    613 1HG2 VAL A  41      -2.941   7.533  -3.141  1.00  1.38           H  
ATOM    614 2HG2 VAL A  41      -3.410   7.346  -4.846  1.00  1.38           H  
ATOM    615 3HG2 VAL A  41      -2.067   6.394  -4.183  1.00  1.38           H  
ATOM    616  N   THR A  42       0.953   6.988  -5.420  1.00  1.34           N  
ATOM    617  CA  THR A  42       1.902   5.873  -5.322  1.00  1.34           C  
ATOM    618  C   THR A  42       1.600   4.845  -4.225  1.00  1.34           C  
ATOM    619  O   THR A  42       2.249   3.805  -4.145  1.00  1.34           O  
ATOM    620  CB  THR A  42       3.309   6.441  -5.127  1.00  1.34           C  
ATOM    621  OG1 THR A  42       3.309   7.275  -3.967  1.00  1.34           O  
ATOM    622  CG2 THR A  42       3.719   7.264  -6.334  1.00  1.34           C  
ATOM    623  H   THR A  42       1.287   7.909  -5.121  1.00  1.34           H  
ATOM    624  HA  THR A  42       1.887   5.346  -6.276  1.00  1.34           H  
ATOM    625  HB  THR A  42       4.020   5.628  -4.980  1.00  1.34           H  
ATOM    626  HG1 THR A  42       2.778   8.077  -4.174  1.00  1.34           H  
ATOM    627 1HG2 THR A  42       4.705   7.671  -6.159  1.00  1.34           H  
ATOM    628 2HG2 THR A  42       3.731   6.637  -7.222  1.00  1.34           H  
ATOM    629 3HG2 THR A  42       3.018   8.076  -6.480  1.00  1.34           H  
ATOM    630  N   GLY A  43       0.611   5.131  -3.398  1.00  1.29           N  
ATOM    631  CA  GLY A  43       0.185   4.235  -2.333  1.00  1.29           C  
ATOM    632  C   GLY A  43      -0.945   4.883  -1.555  1.00  1.29           C  
ATOM    633  O   GLY A  43      -1.004   6.114  -1.439  1.00  1.29           O  
ATOM    634  H   GLY A  43       0.127   6.005  -3.533  1.00  1.29           H  
ATOM    635 1HA  GLY A  43      -0.152   3.289  -2.759  1.00  1.29           H  
ATOM    636 2HA  GLY A  43       1.023   4.018  -1.670  1.00  1.29           H  
ATOM    637  N   VAL A  44      -1.831   4.043  -1.034  1.00  1.23           N  
ATOM    638  CA  VAL A  44      -3.013   4.479  -0.309  1.00  1.23           C  
ATOM    639  C   VAL A  44      -3.451   3.459   0.754  1.00  1.23           C  
ATOM    640  O   VAL A  44      -3.329   2.251   0.553  1.00  1.23           O  
ATOM    641  CB  VAL A  44      -4.150   4.661  -1.337  1.00  1.23           C  
ATOM    642  CG1 VAL A  44      -4.480   3.331  -1.941  1.00  1.23           C  
ATOM    643  CG2 VAL A  44      -5.338   5.228  -0.721  1.00  1.23           C  
ATOM    644  H   VAL A  44      -1.687   3.052  -1.165  1.00  1.23           H  
ATOM    645  HA  VAL A  44      -2.799   5.432   0.173  1.00  1.23           H  
ATOM    646  HB  VAL A  44      -3.810   5.317  -2.136  1.00  1.23           H  
ATOM    647 1HG1 VAL A  44      -5.269   3.447  -2.675  1.00  1.23           H  
ATOM    648 2HG1 VAL A  44      -3.597   2.921  -2.420  1.00  1.23           H  
ATOM    649 3HG1 VAL A  44      -4.814   2.654  -1.157  1.00  1.23           H  
ATOM    650 1HG2 VAL A  44      -6.102   5.332  -1.479  1.00  1.23           H  
ATOM    651 2HG2 VAL A  44      -5.689   4.571   0.056  1.00  1.23           H  
ATOM    652 3HG2 VAL A  44      -5.113   6.187  -0.313  1.00  1.23           H  
ATOM    653  N   ILE A  45      -3.985   3.946   1.869  1.00  1.19           N  
ATOM    654  CA  ILE A  45      -4.554   3.086   2.901  1.00  1.19           C  
ATOM    655  C   ILE A  45      -6.029   3.413   3.120  1.00  1.19           C  
ATOM    656  O   ILE A  45      -6.348   4.545   3.493  1.00  1.19           O  
ATOM    657  CB  ILE A  45      -3.838   3.225   4.255  1.00  1.19           C  
ATOM    658  CG1 ILE A  45      -2.363   2.838   4.147  1.00  1.19           C  
ATOM    659  CG2 ILE A  45      -4.524   2.344   5.266  1.00  1.19           C  
ATOM    660  CD1 ILE A  45      -1.566   3.202   5.388  1.00  1.19           C  
ATOM    661  H   ILE A  45      -4.037   4.961   1.971  1.00  1.19           H  
ATOM    662  HA  ILE A  45      -4.415   2.058   2.595  1.00  1.19           H  
ATOM    663  HB  ILE A  45      -3.888   4.256   4.594  1.00  1.19           H  
ATOM    664 1HG1 ILE A  45      -2.294   1.760   3.997  1.00  1.19           H  
ATOM    665 2HG1 ILE A  45      -1.920   3.321   3.291  1.00  1.19           H  
ATOM    666 1HG2 ILE A  45      -4.039   2.434   6.228  1.00  1.19           H  
ATOM    667 2HG2 ILE A  45      -5.557   2.643   5.360  1.00  1.19           H  
ATOM    668 3HG2 ILE A  45      -4.478   1.310   4.935  1.00  1.19           H  
ATOM    669 1HD1 ILE A  45      -0.530   2.894   5.256  1.00  1.19           H  
ATOM    670 2HD1 ILE A  45      -1.604   4.279   5.551  1.00  1.19           H  
ATOM    671 3HD1 ILE A  45      -1.985   2.691   6.252  1.00  1.19           H  
ATOM    672  N   PRO A  46      -6.957   2.481   2.867  1.00  1.20           N  
ATOM    673  CA  PRO A  46      -8.375   2.644   3.120  1.00  1.20           C  
ATOM    674  C   PRO A  46      -8.644   2.929   4.587  1.00  1.20           C  
ATOM    675  O   PRO A  46      -7.994   2.362   5.465  1.00  1.20           O  
ATOM    676  CB  PRO A  46      -8.953   1.284   2.704  1.00  1.20           C  
ATOM    677  CG  PRO A  46      -7.958   0.749   1.684  1.00  1.20           C  
ATOM    678  CD  PRO A  46      -6.607   1.225   2.172  1.00  1.20           C  
ATOM    679  HA  PRO A  46      -8.769   3.445   2.507  1.00  1.20           H  
ATOM    680 1HB  PRO A  46      -9.070   0.636   3.589  1.00  1.20           H  
ATOM    681 2HB  PRO A  46      -9.964   1.423   2.286  1.00  1.20           H  
ATOM    682 1HG  PRO A  46      -8.029  -0.350   1.623  1.00  1.20           H  
ATOM    683 2HG  PRO A  46      -8.196   1.140   0.687  1.00  1.20           H  
ATOM    684 1HD  PRO A  46      -6.158   0.496   2.868  1.00  1.20           H  
ATOM    685 2HD  PRO A  46      -5.978   1.414   1.282  1.00  1.20           H  
ATOM    686  N   LEU A  47      -9.627   3.780   4.845  1.00  1.28           N  
ATOM    687  CA  LEU A  47     -10.046   4.074   6.208  1.00  1.28           C  
ATOM    688  C   LEU A  47     -11.267   3.204   6.493  1.00  1.28           C  
ATOM    689  O   LEU A  47     -11.425   2.638   7.577  1.00  1.28           O  
ATOM    690  CB  LEU A  47     -10.383   5.558   6.391  1.00  1.28           C  
ATOM    691  CG  LEU A  47     -10.708   5.951   7.829  1.00  1.28           C  
ATOM    692  CD1 LEU A  47      -9.464   5.705   8.685  1.00  1.28           C  
ATOM    693  CD2 LEU A  47     -11.158   7.409   7.887  1.00  1.28           C  
ATOM    694  H   LEU A  47     -10.109   4.236   4.073  1.00  1.28           H  
ATOM    695  HA  LEU A  47      -9.248   3.803   6.897  1.00  1.28           H  
ATOM    696 1HB  LEU A  47      -9.538   6.156   6.057  1.00  1.28           H  
ATOM    697 2HB  LEU A  47     -11.250   5.800   5.767  1.00  1.28           H  
ATOM    698  HG  LEU A  47     -11.490   5.313   8.209  1.00  1.28           H  
ATOM    699 1HD1 LEU A  47      -9.670   5.965   9.720  1.00  1.28           H  
ATOM    700 2HD1 LEU A  47      -9.179   4.655   8.627  1.00  1.28           H  
ATOM    701 3HD1 LEU A  47      -8.646   6.313   8.312  1.00  1.28           H  
ATOM    702 1HD2 LEU A  47     -11.377   7.678   8.917  1.00  1.28           H  
ATOM    703 2HD2 LEU A  47     -10.383   8.041   7.518  1.00  1.28           H  
ATOM    704 3HD2 LEU A  47     -12.052   7.543   7.277  1.00  1.28           H  
ATOM    705  N   THR A  48     -12.147   3.148   5.495  1.00  1.42           N  
ATOM    706  CA  THR A  48     -13.382   2.377   5.576  1.00  1.42           C  
ATOM    707  C   THR A  48     -13.154   0.908   5.196  1.00  1.42           C  
ATOM    708  O   THR A  48     -12.332   0.617   4.320  1.00  1.42           O  
ATOM    709  CB  THR A  48     -14.391   2.946   4.590  1.00  1.42           C  
ATOM    710  OG1 THR A  48     -13.811   2.863   3.285  1.00  1.42           O  
ATOM    711  CG2 THR A  48     -14.759   4.399   4.876  1.00  1.42           C  
ATOM    712  H   THR A  48     -11.935   3.669   4.644  1.00  1.42           H  
ATOM    713  HA  THR A  48     -13.765   2.417   6.594  1.00  1.42           H  
ATOM    714  HB  THR A  48     -15.260   2.329   4.615  1.00  1.42           H  
ATOM    715  HG1 THR A  48     -13.678   1.934   3.060  1.00  1.42           H  
ATOM    716 1HG2 THR A  48     -15.468   4.757   4.123  1.00  1.42           H  
ATOM    717 2HG2 THR A  48     -15.204   4.492   5.826  1.00  1.42           H  
ATOM    718 3HG2 THR A  48     -13.862   4.986   4.846  1.00  1.42           H  
ATOM    719  N   THR A  49     -13.934  -0.001   5.796  1.00  1.66           N  
ATOM    720  CA  THR A  49     -13.840  -1.433   5.485  1.00  1.66           C  
ATOM    721  C   THR A  49     -15.200  -2.128   5.289  1.00  1.66           C  
ATOM    722  O   THR A  49     -16.230  -1.583   5.694  1.00  1.66           O  
ATOM    723  CB  THR A  49     -13.096  -2.141   6.637  1.00  1.66           C  
ATOM    724  OG1 THR A  49     -13.886  -2.069   7.841  1.00  1.66           O  
ATOM    725  CG2 THR A  49     -11.754  -1.499   6.898  1.00  1.66           C  
ATOM    726  H   THR A  49     -14.569   0.315   6.530  1.00  1.66           H  
ATOM    727  HA  THR A  49     -13.268  -1.548   4.565  1.00  1.66           H  
ATOM    728  HB  THR A  49     -12.918  -3.157   6.380  1.00  1.66           H  
ATOM    729  HG1 THR A  49     -14.118  -1.141   8.030  1.00  1.66           H  
ATOM    730 1HG2 THR A  49     -11.260  -2.027   7.704  1.00  1.66           H  
ATOM    731 2HG2 THR A  49     -11.139  -1.551   5.998  1.00  1.66           H  
ATOM    732 3HG2 THR A  49     -11.892  -0.466   7.180  1.00  1.66           H  
ATOM    733  N   THR A  50     -15.214  -3.334   4.674  1.00  1.96           N  
ATOM    734  CA  THR A  50     -16.454  -4.134   4.697  1.00  1.96           C  
ATOM    735  C   THR A  50     -16.368  -5.667   4.936  1.00  1.96           C  
ATOM    736  O   THR A  50     -17.103  -6.400   4.276  1.00  1.96           O  
ATOM    737  CB  THR A  50     -17.253  -3.979   3.394  1.00  1.96           C  
ATOM    738  OG1 THR A  50     -16.433  -4.331   2.277  1.00  1.96           O  
ATOM    739  CG2 THR A  50     -17.754  -2.623   3.237  1.00  1.96           C  
ATOM    740  H   THR A  50     -14.367  -3.712   4.273  1.00  1.96           H  
ATOM    741  HA  THR A  50     -17.061  -3.731   5.496  1.00  1.96           H  
ATOM    742  HB  THR A  50     -18.107  -4.655   3.429  1.00  1.96           H  
ATOM    743  HG1 THR A  50     -16.950  -4.252   1.470  1.00  1.96           H  
ATOM    744 1HG2 THR A  50     -18.336  -2.545   2.322  1.00  1.96           H  
ATOM    745 2HG2 THR A  50     -18.375  -2.387   4.089  1.00  1.96           H  
ATOM    746 3HG2 THR A  50     -16.928  -1.953   3.185  1.00  1.96           H  
ATOM    747  N   PRO A  51     -15.517  -6.199   5.833  1.00  2.28           N  
ATOM    748  CA  PRO A  51     -15.495  -7.585   6.251  1.00  2.28           C  
ATOM    749  C   PRO A  51     -16.586  -7.801   7.264  1.00  2.28           C  
ATOM    750  O   PRO A  51     -16.949  -6.853   7.967  1.00  2.28           O  
ATOM    751  CB  PRO A  51     -14.122  -7.727   6.873  1.00  2.28           C  
ATOM    752  CG  PRO A  51     -13.872  -6.380   7.434  1.00  2.28           C  
ATOM    753  CD  PRO A  51     -14.492  -5.412   6.459  1.00  2.28           C  
ATOM    754  HA  PRO A  51     -15.623  -8.239   5.374  1.00  2.28           H  
ATOM    755 1HB  PRO A  51     -14.142  -8.517   7.642  1.00  2.28           H  
ATOM    756 2HB  PRO A  51     -13.388  -8.028   6.114  1.00  2.28           H  
ATOM    757 1HG  PRO A  51     -14.328  -6.311   8.432  1.00  2.28           H  
ATOM    758 2HG  PRO A  51     -12.799  -6.218   7.544  1.00  2.28           H  
ATOM    759 1HD  PRO A  51     -14.918  -4.556   7.008  1.00  2.28           H  
ATOM    760 2HD  PRO A  51     -13.724  -5.147   5.730  1.00  2.28           H  
ATOM    761  N   THR A  52     -17.042  -9.036   7.426  1.00  2.55           N  
ATOM    762  CA  THR A  52     -17.964  -9.277   8.523  1.00  2.55           C  
ATOM    763  C   THR A  52     -17.591 -10.475   9.383  1.00  2.55           C  
ATOM    764  O   THR A  52     -17.962 -10.523  10.540  1.00  2.55           O  
ATOM    765  CB  THR A  52     -19.373  -9.569   8.002  1.00  2.55           C  
ATOM    766  OG1 THR A  52     -19.338 -10.812   7.286  1.00  2.55           O  
ATOM    767  CG2 THR A  52     -19.862  -8.442   7.053  1.00  2.55           C  
ATOM    768  H   THR A  52     -16.746  -9.774   6.808  1.00  2.55           H  
ATOM    769  HA  THR A  52     -17.983  -8.405   9.163  1.00  2.55           H  
ATOM    770  HB  THR A  52     -20.056  -9.659   8.842  1.00  2.55           H  
ATOM    771  HG1 THR A  52     -20.138 -10.897   6.752  1.00  2.55           H  
ATOM    772 1HG2 THR A  52     -20.853  -8.675   6.687  1.00  2.55           H  
ATOM    773 2HG2 THR A  52     -19.891  -7.494   7.589  1.00  2.55           H  
ATOM    774 3HG2 THR A  52     -19.187  -8.354   6.205  1.00  2.55           H  
ATOM    775  N   LYS A  53     -16.952 -11.498   8.784  1.00  2.71           N  
ATOM    776  CA  LYS A  53     -16.668 -12.806   9.433  1.00  2.71           C  
ATOM    777  C   LYS A  53     -17.945 -13.551   9.889  1.00  2.71           C  
ATOM    778  O   LYS A  53     -17.875 -14.574  10.574  1.00  2.71           O  
ATOM    779  CB  LYS A  53     -15.741 -12.621  10.644  1.00  2.71           C  
ATOM    780  CG  LYS A  53     -14.427 -11.899  10.337  1.00  2.71           C  
ATOM    781  CD  LYS A  53     -13.572 -12.725   9.372  1.00  2.71           C  
ATOM    782  CE  LYS A  53     -12.228 -12.067   9.088  1.00  2.71           C  
ATOM    783  NZ  LYS A  53     -11.417 -12.862   8.110  1.00  2.71           N  
ATOM    784  H   LYS A  53     -16.670 -11.380   7.827  1.00  2.71           H  
ATOM    785  HA  LYS A  53     -16.162 -13.441   8.708  1.00  2.71           H  
ATOM    786 1HB  LYS A  53     -16.258 -12.064  11.429  1.00  2.71           H  
ATOM    787 2HB  LYS A  53     -15.497 -13.597  11.058  1.00  2.71           H  
ATOM    788 1HG  LYS A  53     -14.639 -10.927   9.889  1.00  2.71           H  
ATOM    789 2HG  LYS A  53     -13.880 -11.737  11.264  1.00  2.71           H  
ATOM    790 1HD  LYS A  53     -13.397 -13.713   9.801  1.00  2.71           H  
ATOM    791 2HD  LYS A  53     -14.109 -12.848   8.432  1.00  2.71           H  
ATOM    792 1HE  LYS A  53     -12.397 -11.069   8.681  1.00  2.71           H  
ATOM    793 2HE  LYS A  53     -11.669 -11.978  10.020  1.00  2.71           H  
ATOM    794 1HZ  LYS A  53     -10.535 -12.401   7.943  1.00  2.71           H  
ATOM    795 2HZ  LYS A  53     -11.248 -13.784   8.486  1.00  2.71           H  
ATOM    796 3HZ  LYS A  53     -11.923 -12.942   7.239  1.00  2.71           H  
ATOM    797  N   SER A  54     -19.080 -13.015   9.464  1.00  2.74           N  
ATOM    798  CA  SER A  54     -20.441 -13.380   9.801  1.00  2.74           C  
ATOM    799  C   SER A  54     -20.647 -13.725  11.308  1.00  2.74           C  
ATOM    800  O   SER A  54     -19.891 -13.257  12.151  1.00  2.74           O  
ATOM    801  CB  SER A  54     -20.979 -14.452   8.877  1.00  2.74           C  
ATOM    802  OG  SER A  54     -22.346 -14.620   9.103  1.00  2.74           O  
ATOM    803  H   SER A  54     -19.000 -12.227   8.825  1.00  2.74           H  
ATOM    804  HA  SER A  54     -21.000 -12.490   9.583  1.00  2.74           H  
ATOM    805 1HB  SER A  54     -20.809 -14.149   7.846  1.00  2.74           H  
ATOM    806 2HB  SER A  54     -20.452 -15.388   9.045  1.00  2.74           H  
ATOM    807  HG  SER A  54     -22.699 -13.691   9.282  1.00  2.74           H  
ATOM    808  N   TYR A  55     -21.647 -14.571  11.613  1.00  2.70           N  
ATOM    809  CA  TYR A  55     -22.028 -15.093  12.947  1.00  2.70           C  
ATOM    810  C   TYR A  55     -22.170 -14.114  14.123  1.00  2.70           C  
ATOM    811  O   TYR A  55     -21.467 -13.113  14.244  1.00  2.70           O  
ATOM    812  CB  TYR A  55     -21.109 -16.193  13.323  1.00  2.70           C  
ATOM    813  CG  TYR A  55     -21.275 -17.391  12.499  1.00  2.70           C  
ATOM    814  CD1 TYR A  55     -20.499 -17.560  11.375  1.00  2.70           C  
ATOM    815  CD2 TYR A  55     -22.218 -18.330  12.854  1.00  2.70           C  
ATOM    816  CE1 TYR A  55     -20.664 -18.683  10.598  1.00  2.70           C  
ATOM    817  CE2 TYR A  55     -22.386 -19.452  12.088  1.00  2.70           C  
ATOM    818  CZ  TYR A  55     -21.617 -19.633  10.960  1.00  2.70           C  
ATOM    819  OH  TYR A  55     -21.789 -20.757  10.189  1.00  2.70           O  
ATOM    820  H   TYR A  55     -22.204 -14.864  10.832  1.00  2.70           H  
ATOM    821  HA  TYR A  55     -22.988 -15.561  12.841  1.00  2.70           H  
ATOM    822 1HB  TYR A  55     -20.100 -15.839  13.213  1.00  2.70           H  
ATOM    823 2HB  TYR A  55     -21.292 -16.443  14.334  1.00  2.70           H  
ATOM    824  HD1 TYR A  55     -19.751 -16.807  11.101  1.00  2.70           H  
ATOM    825  HD2 TYR A  55     -22.824 -18.179  13.744  1.00  2.70           H  
ATOM    826  HE1 TYR A  55     -20.052 -18.822   9.707  1.00  2.70           H  
ATOM    827  HE2 TYR A  55     -23.124 -20.195  12.367  1.00  2.70           H  
ATOM    828  HH  TYR A  55     -21.199 -20.719   9.433  1.00  2.70           H  
ATOM    829  N   PHE A  56     -23.084 -14.391  15.044  1.00  2.64           N  
ATOM    830  CA  PHE A  56     -23.254 -13.431  16.129  1.00  2.64           C  
ATOM    831  C   PHE A  56     -22.246 -13.621  17.240  1.00  2.64           C  
ATOM    832  O   PHE A  56     -22.466 -14.299  18.242  1.00  2.64           O  
ATOM    833  CB  PHE A  56     -24.654 -13.401  16.673  1.00  2.64           C  
ATOM    834  CG  PHE A  56     -25.624 -12.726  15.828  1.00  2.64           C  
ATOM    835  CD1 PHE A  56     -26.657 -13.392  15.249  1.00  2.64           C  
ATOM    836  CD2 PHE A  56     -25.487 -11.389  15.599  1.00  2.64           C  
ATOM    837  CE1 PHE A  56     -27.558 -12.711  14.459  1.00  2.64           C  
ATOM    838  CE2 PHE A  56     -26.356 -10.711  14.824  1.00  2.64           C  
ATOM    839  CZ  PHE A  56     -27.406 -11.379  14.245  1.00  2.64           C  
ATOM    840  H   PHE A  56     -23.640 -15.250  15.020  1.00  2.64           H  
ATOM    841  HA  PHE A  56     -23.088 -12.445  15.708  1.00  2.64           H  
ATOM    842 1HB  PHE A  56     -24.975 -14.421  16.732  1.00  2.64           H  
ATOM    843 2HB  PHE A  56     -24.675 -12.959  17.670  1.00  2.64           H  
ATOM    844  HD1 PHE A  56     -26.772 -14.458  15.425  1.00  2.64           H  
ATOM    845  HD2 PHE A  56     -24.662 -10.879  16.047  1.00  2.64           H  
ATOM    846  HE1 PHE A  56     -28.391 -13.238  14.005  1.00  2.64           H  
ATOM    847  HE2 PHE A  56     -26.224  -9.646  14.662  1.00  2.64           H  
ATOM    848  HZ  PHE A  56     -28.117 -10.848  13.619  1.00  2.64           H  
ATOM    849  N   ALA A  57     -21.113 -13.011  17.034  1.00  2.64           N  
ATOM    850  CA  ALA A  57     -19.946 -13.178  17.874  1.00  2.64           C  
ATOM    851  C   ALA A  57     -19.973 -12.435  19.218  1.00  2.64           C  
ATOM    852  O   ALA A  57     -19.175 -11.531  19.473  1.00  2.64           O  
ATOM    853  CB  ALA A  57     -18.760 -12.737  17.064  1.00  2.64           C  
ATOM    854  H   ALA A  57     -21.044 -12.478  16.172  1.00  2.64           H  
ATOM    855  HA  ALA A  57     -19.873 -14.230  18.117  1.00  2.64           H  
ATOM    856 1HB  ALA A  57     -17.845 -12.888  17.620  1.00  2.64           H  
ATOM    857 2HB  ALA A  57     -18.719 -13.304  16.140  1.00  2.64           H  
ATOM    858 3HB  ALA A  57     -18.897 -11.712  16.840  1.00  2.64           H  
ATOM    859  N   ASN A  58     -20.907 -12.843  20.065  1.00  2.75           N  
ATOM    860  CA  ASN A  58     -21.063 -12.342  21.424  1.00  2.75           C  
ATOM    861  C   ASN A  58     -20.900 -10.833  21.513  1.00  2.75           C  
ATOM    862  O   ASN A  58     -21.630 -10.096  20.859  1.00  2.75           O  
ATOM    863  CB  ASN A  58     -20.111 -13.070  22.360  1.00  2.75           C  
ATOM    864  CG  ASN A  58     -20.409 -14.518  22.416  1.00  2.75           C  
ATOM    865  OD1 ASN A  58     -21.542 -14.926  22.120  1.00  2.75           O  
ATOM    866  ND2 ASN A  58     -19.447 -15.311  22.812  1.00  2.75           N  
ATOM    867  H   ASN A  58     -21.525 -13.575  19.724  1.00  2.75           H  
ATOM    868  HA  ASN A  58     -22.080 -12.571  21.747  1.00  2.75           H  
ATOM    869 1HB  ASN A  58     -19.084 -12.939  22.025  1.00  2.75           H  
ATOM    870 2HB  ASN A  58     -20.193 -12.674  23.368  1.00  2.75           H  
ATOM    871 1HD2 ASN A  58     -19.609 -16.298  22.858  1.00  2.75           H  
ATOM    872 2HD2 ASN A  58     -18.558 -14.936  23.058  1.00  2.75           H  
ATOM    873  N   LEU A  59     -19.962 -10.381  22.352  1.00  2.98           N  
ATOM    874  CA  LEU A  59     -19.675  -8.964  22.534  1.00  2.98           C  
ATOM    875  C   LEU A  59     -18.450  -8.815  23.460  1.00  2.98           C  
ATOM    876  O   LEU A  59     -18.364  -9.479  24.491  1.00  2.98           O  
ATOM    877  CB  LEU A  59     -20.937  -8.268  23.086  1.00  2.98           C  
ATOM    878  CG  LEU A  59     -21.324  -8.555  24.537  1.00  2.98           C  
ATOM    879  CD1 LEU A  59     -22.655  -7.878  24.811  1.00  2.98           C  
ATOM    880  CD2 LEU A  59     -21.394 -10.048  24.828  1.00  2.98           C  
ATOM    881  H   LEU A  59     -19.401 -11.043  22.862  1.00  2.98           H  
ATOM    882  HA  LEU A  59     -19.449  -8.530  21.564  1.00  2.98           H  
ATOM    883 1HB  LEU A  59     -20.755  -7.196  23.039  1.00  2.98           H  
ATOM    884 2HB  LEU A  59     -21.796  -8.466  22.473  1.00  2.98           H  
ATOM    885  HG  LEU A  59     -20.584  -8.101  25.183  1.00  2.98           H  
ATOM    886 1HD1 LEU A  59     -22.950  -8.023  25.841  1.00  2.98           H  
ATOM    887 2HD1 LEU A  59     -22.573  -6.818  24.601  1.00  2.98           H  
ATOM    888 3HD1 LEU A  59     -23.413  -8.311  24.172  1.00  2.98           H  
ATOM    889 1HD2 LEU A  59     -21.657 -10.173  25.878  1.00  2.98           H  
ATOM    890 2HD2 LEU A  59     -22.147 -10.516  24.198  1.00  2.98           H  
ATOM    891 3HD2 LEU A  59     -20.425 -10.504  24.644  1.00  2.98           H  
ATOM    892  N   LYS A  60     -17.522  -7.923  23.110  1.00  3.34           N  
ATOM    893  CA  LYS A  60     -16.290  -7.702  23.898  1.00  3.34           C  
ATOM    894  C   LYS A  60     -16.199  -6.527  24.869  1.00  3.34           C  
ATOM    895  O   LYS A  60     -15.226  -6.455  25.618  1.00  3.34           O  
ATOM    896  CB  LYS A  60     -15.091  -7.557  22.971  1.00  3.34           C  
ATOM    897  CG  LYS A  60     -14.718  -8.795  22.273  1.00  3.34           C  
ATOM    898  CD  LYS A  60     -13.579  -8.588  21.265  1.00  3.34           C  
ATOM    899  CE  LYS A  60     -12.226  -8.409  21.945  1.00  3.34           C  
ATOM    900  NZ  LYS A  60     -11.769  -9.663  22.637  1.00  3.34           N  
ATOM    901  H   LYS A  60     -17.636  -7.449  22.216  1.00  3.34           H  
ATOM    902  HA  LYS A  60     -16.137  -8.605  24.490  1.00  3.34           H  
ATOM    903 1HB  LYS A  60     -15.307  -6.805  22.209  1.00  3.34           H  
ATOM    904 2HB  LYS A  60     -14.227  -7.208  23.533  1.00  3.34           H  
ATOM    905 1HG  LYS A  60     -14.381  -9.505  23.026  1.00  3.34           H  
ATOM    906 2HG  LYS A  60     -15.580  -9.209  21.790  1.00  3.34           H  
ATOM    907 1HD  LYS A  60     -13.528  -9.440  20.587  1.00  3.34           H  
ATOM    908 2HD  LYS A  60     -13.786  -7.694  20.674  1.00  3.34           H  
ATOM    909 1HE  LYS A  60     -11.492  -8.133  21.190  1.00  3.34           H  
ATOM    910 2HE  LYS A  60     -12.299  -7.604  22.675  1.00  3.34           H  
ATOM    911 1HZ  LYS A  60     -10.878  -9.516  23.070  1.00  3.34           H  
ATOM    912 2HZ  LYS A  60     -12.446  -9.939  23.360  1.00  3.34           H  
ATOM    913 3HZ  LYS A  60     -11.694 -10.426  21.983  1.00  3.34           H  
ATOM    914  N   GLY A  61     -17.166  -5.615  24.902  1.00  3.74           N  
ATOM    915  CA  GLY A  61     -17.010  -4.356  25.671  1.00  3.74           C  
ATOM    916  C   GLY A  61     -17.057  -4.410  27.216  1.00  3.74           C  
ATOM    917  O   GLY A  61     -17.815  -3.663  27.843  1.00  3.74           O  
ATOM    918  H   GLY A  61     -17.983  -5.751  24.324  1.00  3.74           H  
ATOM    919 1HA  GLY A  61     -16.062  -3.903  25.375  1.00  3.74           H  
ATOM    920 2HA  GLY A  61     -17.777  -3.662  25.331  1.00  3.74           H  
ATOM    921  N   THR A  62     -16.284  -5.321  27.806  1.00  4.10           N  
ATOM    922  CA  THR A  62     -16.035  -5.536  29.244  1.00  4.10           C  
ATOM    923  C   THR A  62     -17.284  -5.625  30.121  1.00  4.10           C  
ATOM    924  O   THR A  62     -17.643  -6.693  30.632  1.00  4.10           O  
ATOM    925  CB  THR A  62     -15.114  -4.425  29.801  1.00  4.10           C  
ATOM    926  OG1 THR A  62     -13.864  -4.446  29.100  1.00  4.10           O  
ATOM    927  CG2 THR A  62     -14.850  -4.641  31.291  1.00  4.10           C  
ATOM    928  H   THR A  62     -15.741  -5.877  27.163  1.00  4.10           H  
ATOM    929  HA  THR A  62     -15.501  -6.481  29.342  1.00  4.10           H  
ATOM    930  HB  THR A  62     -15.583  -3.454  29.658  1.00  4.10           H  
ATOM    931  HG1 THR A  62     -13.475  -5.321  29.169  1.00  4.10           H  
ATOM    932 1HG2 THR A  62     -14.196  -3.853  31.657  1.00  4.10           H  
ATOM    933 2HG2 THR A  62     -15.782  -4.619  31.848  1.00  4.10           H  
ATOM    934 3HG2 THR A  62     -14.369  -5.606  31.435  1.00  4.10           H  
ATOM    935  N   ARG A  63     -17.976  -4.495  30.238  1.00  4.33           N  
ATOM    936  CA  ARG A  63     -19.170  -4.360  31.046  1.00  4.33           C  
ATOM    937  C   ARG A  63     -20.292  -5.073  30.357  1.00  4.33           C  
ATOM    938  O   ARG A  63     -21.195  -5.613  30.992  1.00  4.33           O  
ATOM    939  CB  ARG A  63     -19.511  -2.898  31.250  1.00  4.33           C  
ATOM    940  CG  ARG A  63     -18.528  -2.149  32.141  1.00  4.33           C  
ATOM    941  CD  ARG A  63     -18.881  -0.711  32.284  1.00  4.33           C  
ATOM    942  NE  ARG A  63     -17.942  -0.007  33.147  1.00  4.33           N  
ATOM    943  CZ  ARG A  63     -17.959   1.321  33.381  1.00  4.33           C  
ATOM    944  NH1 ARG A  63     -18.868   2.080  32.811  1.00  4.33           N  
ATOM    945  NH2 ARG A  63     -17.059   1.859  34.186  1.00  4.33           N  
ATOM    946  H   ARG A  63     -17.651  -3.692  29.711  1.00  4.33           H  
ATOM    947  HA  ARG A  63     -18.998  -4.825  32.017  1.00  4.33           H  
ATOM    948 1HB  ARG A  63     -19.533  -2.395  30.283  1.00  4.33           H  
ATOM    949 2HB  ARG A  63     -20.502  -2.810  31.691  1.00  4.33           H  
ATOM    950 1HG  ARG A  63     -18.520  -2.601  33.133  1.00  4.33           H  
ATOM    951 2HG  ARG A  63     -17.530  -2.217  31.704  1.00  4.33           H  
ATOM    952 1HD  ARG A  63     -18.867  -0.235  31.303  1.00  4.33           H  
ATOM    953 2HD  ARG A  63     -19.877  -0.622  32.716  1.00  4.33           H  
ATOM    954  HE  ARG A  63     -17.227  -0.555  33.606  1.00  4.33           H  
ATOM    955 1HH1 ARG A  63     -19.556   1.668  32.196  1.00  4.33           H  
ATOM    956 2HH1 ARG A  63     -18.879   3.074  32.988  1.00  4.33           H  
ATOM    957 1HH2 ARG A  63     -16.360   1.275  34.626  1.00  4.33           H  
ATOM    958 2HH2 ARG A  63     -17.071   2.852  34.363  1.00  4.33           H  
ATOM    959  N   THR A  64     -20.201  -5.092  29.036  1.00  4.36           N  
ATOM    960  CA  THR A  64     -21.189  -5.766  28.232  1.00  4.36           C  
ATOM    961  C   THR A  64     -20.747  -7.207  27.971  1.00  4.36           C  
ATOM    962  O   THR A  64     -21.567  -8.096  27.792  1.00  4.36           O  
ATOM    963  CB  THR A  64     -21.424  -4.991  26.931  1.00  4.36           C  
ATOM    964  OG1 THR A  64     -20.209  -4.925  26.185  1.00  4.36           O  
ATOM    965  CG2 THR A  64     -21.886  -3.601  27.253  1.00  4.36           C  
ATOM    966  H   THR A  64     -19.421  -4.602  28.600  1.00  4.36           H  
ATOM    967  HA  THR A  64     -22.125  -5.787  28.779  1.00  4.36           H  
ATOM    968  HB  THR A  64     -22.179  -5.484  26.352  1.00  4.36           H  
ATOM    969  HG1 THR A  64     -19.587  -4.352  26.662  1.00  4.36           H  
ATOM    970 1HG2 THR A  64     -22.058  -3.051  26.329  1.00  4.36           H  
ATOM    971 2HG2 THR A  64     -22.814  -3.655  27.824  1.00  4.36           H  
ATOM    972 3HG2 THR A  64     -21.123  -3.093  27.843  1.00  4.36           H  
ATOM    973  N   ARG A  65     -19.446  -7.474  28.049  1.00  4.18           N  
ATOM    974  CA  ARG A  65     -18.931  -8.827  27.824  1.00  4.18           C  
ATOM    975  C   ARG A  65     -19.559  -9.797  28.822  1.00  4.18           C  
ATOM    976  O   ARG A  65     -19.944 -10.918  28.484  1.00  4.18           O  
ATOM    977  CB  ARG A  65     -17.418  -8.866  27.927  1.00  4.18           C  
ATOM    978  CG  ARG A  65     -16.792 -10.212  27.636  1.00  4.18           C  
ATOM    979  CD  ARG A  65     -15.310 -10.143  27.709  1.00  4.18           C  
ATOM    980  NE  ARG A  65     -14.689 -11.436  27.465  1.00  4.18           N  
ATOM    981  CZ  ARG A  65     -14.444 -12.370  28.396  1.00  4.18           C  
ATOM    982  NH1 ARG A  65     -14.752 -12.176  29.663  1.00  4.18           N  
ATOM    983  NH2 ARG A  65     -13.881 -13.487  28.000  1.00  4.18           N  
ATOM    984  H   ARG A  65     -18.804  -6.723  28.240  1.00  4.18           H  
ATOM    985  HA  ARG A  65     -19.204  -9.143  26.820  1.00  4.18           H  
ATOM    986 1HB  ARG A  65     -16.992  -8.147  27.237  1.00  4.18           H  
ATOM    987 2HB  ARG A  65     -17.115  -8.582  28.928  1.00  4.18           H  
ATOM    988 1HG  ARG A  65     -17.147 -10.944  28.361  1.00  4.18           H  
ATOM    989 2HG  ARG A  65     -17.073 -10.530  26.627  1.00  4.18           H  
ATOM    990 1HD  ARG A  65     -14.950  -9.443  26.950  1.00  4.18           H  
ATOM    991 2HD  ARG A  65     -15.008  -9.798  28.696  1.00  4.18           H  
ATOM    992  HE  ARG A  65     -14.415 -11.680  26.503  1.00  4.18           H  
ATOM    993 1HH1 ARG A  65     -15.185 -11.309  29.949  1.00  4.18           H  
ATOM    994 2HH1 ARG A  65     -14.556 -12.893  30.345  1.00  4.18           H  
ATOM    995 1HH2 ARG A  65     -13.665 -13.579  26.996  1.00  4.18           H  
ATOM    996 2HH2 ARG A  65     -13.671 -14.222  28.654  1.00  4.18           H  
ATOM    997  N   GLY A  66     -19.721  -9.325  30.061  1.00  3.82           N  
ATOM    998  CA  GLY A  66     -20.320 -10.118  31.140  1.00  3.82           C  
ATOM    999  C   GLY A  66     -21.865 -10.146  31.089  1.00  3.82           C  
ATOM   1000  O   GLY A  66     -22.516 -10.702  31.976  1.00  3.82           O  
ATOM   1001  H   GLY A  66     -19.354  -8.392  30.271  1.00  3.82           H  
ATOM   1002 1HA  GLY A  66     -19.937 -11.137  31.089  1.00  3.82           H  
ATOM   1003 2HA  GLY A  66     -19.999  -9.710  32.097  1.00  3.82           H  
ATOM   1004  N   LYS A  67     -22.438  -9.543  30.049  1.00  3.38           N  
ATOM   1005  CA  LYS A  67     -23.871  -9.411  29.799  1.00  3.38           C  
ATOM   1006  C   LYS A  67     -24.184 -10.111  28.486  1.00  3.38           C  
ATOM   1007  O   LYS A  67     -24.867  -9.576  27.595  1.00  3.38           O  
ATOM   1008  CB  LYS A  67     -24.282  -7.952  29.780  1.00  3.38           C  
ATOM   1009  CG  LYS A  67     -24.081  -7.256  31.102  1.00  3.38           C  
ATOM   1010  CD  LYS A  67     -24.525  -5.815  31.046  1.00  3.38           C  
ATOM   1011  CE  LYS A  67     -24.304  -5.140  32.380  1.00  3.38           C  
ATOM   1012  NZ  LYS A  67     -24.639  -3.711  32.326  1.00  3.38           N  
ATOM   1013  H   LYS A  67     -21.841  -9.129  29.341  1.00  3.38           H  
ATOM   1014  HA  LYS A  67     -24.422  -9.918  30.592  1.00  3.38           H  
ATOM   1015 1HB  LYS A  67     -23.723  -7.426  29.023  1.00  3.38           H  
ATOM   1016 2HB  LYS A  67     -25.314  -7.871  29.523  1.00  3.38           H  
ATOM   1017 1HG  LYS A  67     -24.666  -7.773  31.865  1.00  3.38           H  
ATOM   1018 2HG  LYS A  67     -23.034  -7.298  31.384  1.00  3.38           H  
ATOM   1019 1HD  LYS A  67     -23.963  -5.285  30.281  1.00  3.38           H  
ATOM   1020 2HD  LYS A  67     -25.589  -5.773  30.794  1.00  3.38           H  
ATOM   1021 1HE  LYS A  67     -24.929  -5.624  33.131  1.00  3.38           H  
ATOM   1022 2HE  LYS A  67     -23.257  -5.248  32.668  1.00  3.38           H  
ATOM   1023 1HZ  LYS A  67     -24.481  -3.292  33.230  1.00  3.38           H  
ATOM   1024 2HZ  LYS A  67     -24.052  -3.261  31.637  1.00  3.38           H  
ATOM   1025 3HZ  LYS A  67     -25.607  -3.614  32.066  1.00  3.38           H  
ATOM   1026  N   LEU A  68     -23.630 -11.319  28.398  1.00  2.93           N  
ATOM   1027  CA  LEU A  68     -23.664 -12.228  27.261  1.00  2.93           C  
ATOM   1028  C   LEU A  68     -25.048 -12.530  26.739  1.00  2.93           C  
ATOM   1029  O   LEU A  68     -25.979 -12.824  27.491  1.00  2.93           O  
ATOM   1030  CB  LEU A  68     -22.973 -13.537  27.638  1.00  2.93           C  
ATOM   1031  CG  LEU A  68     -22.880 -14.589  26.528  1.00  2.93           C  
ATOM   1032  CD1 LEU A  68     -21.981 -14.089  25.437  1.00  2.93           C  
ATOM   1033  CD2 LEU A  68     -22.336 -15.889  27.109  1.00  2.93           C  
ATOM   1034  H   LEU A  68     -23.111 -11.623  29.212  1.00  2.93           H  
ATOM   1035  HA  LEU A  68     -23.101 -11.775  26.453  1.00  2.93           H  
ATOM   1036 1HB  LEU A  68     -21.957 -13.303  27.964  1.00  2.93           H  
ATOM   1037 2HB  LEU A  68     -23.508 -13.981  28.475  1.00  2.93           H  
ATOM   1038  HG  LEU A  68     -23.873 -14.771  26.104  1.00  2.93           H  
ATOM   1039 1HD1 LEU A  68     -21.940 -14.850  24.674  1.00  2.93           H  
ATOM   1040 2HD1 LEU A  68     -22.376 -13.171  25.018  1.00  2.93           H  
ATOM   1041 3HD1 LEU A  68     -20.984 -13.907  25.836  1.00  2.93           H  
ATOM   1042 1HD2 LEU A  68     -22.274 -16.638  26.318  1.00  2.93           H  
ATOM   1043 2HD2 LEU A  68     -21.343 -15.715  27.526  1.00  2.93           H  
ATOM   1044 3HD2 LEU A  68     -23.003 -16.244  27.894  1.00  2.93           H  
ATOM   1045  N   CYS A  69     -25.153 -12.410  25.427  1.00  2.54           N  
ATOM   1046  CA  CYS A  69     -26.368 -12.582  24.673  1.00  2.54           C  
ATOM   1047  C   CYS A  69     -26.971 -14.003  24.693  1.00  2.54           C  
ATOM   1048  O   CYS A  69     -26.238 -14.966  24.474  1.00  2.54           O  
ATOM   1049  CB  CYS A  69     -26.048 -12.211  23.218  1.00  2.54           C  
ATOM   1050  SG  CYS A  69     -27.394 -12.301  22.084  1.00  2.54           S  
ATOM   1051  H   CYS A  69     -24.320 -12.167  24.916  1.00  2.54           H  
ATOM   1052  HA  CYS A  69     -27.040 -11.858  25.076  1.00  2.54           H  
ATOM   1053 1HB  CYS A  69     -25.664 -11.190  23.193  1.00  2.54           H  
ATOM   1054 2HB  CYS A  69     -25.257 -12.863  22.849  1.00  2.54           H  
ATOM   1055  HG  CYS A  69     -28.134 -11.398  22.760  1.00  2.54           H  
ATOM   1056  N   PRO A  70     -28.268 -14.175  25.056  1.00  2.20           N  
ATOM   1057  CA  PRO A  70     -29.046 -15.400  24.975  1.00  2.20           C  
ATOM   1058  C   PRO A  70     -29.427 -15.659  23.526  1.00  2.20           C  
ATOM   1059  O   PRO A  70     -29.417 -14.730  22.714  1.00  2.20           O  
ATOM   1060  CB  PRO A  70     -30.245 -15.110  25.880  1.00  2.20           C  
ATOM   1061  CG  PRO A  70     -30.413 -13.633  25.814  1.00  2.20           C  
ATOM   1062  CD  PRO A  70     -29.005 -13.089  25.711  1.00  2.20           C  
ATOM   1063  HA  PRO A  70     -28.446 -16.234  25.369  1.00  2.20           H  
ATOM   1064 1HB  PRO A  70     -31.131 -15.657  25.514  1.00  2.20           H  
ATOM   1065 2HB  PRO A  70     -30.046 -15.472  26.901  1.00  2.20           H  
ATOM   1066 1HG  PRO A  70     -31.041 -13.358  24.956  1.00  2.20           H  
ATOM   1067 2HG  PRO A  70     -30.922 -13.262  26.714  1.00  2.20           H  
ATOM   1068 1HD  PRO A  70     -29.061 -12.210  25.122  1.00  2.20           H  
ATOM   1069 2HD  PRO A  70     -28.575 -12.914  26.700  1.00  2.20           H  
ATOM   1070  N   ASP A  71     -29.802 -16.896  23.208  1.00  1.93           N  
ATOM   1071  CA  ASP A  71     -30.214 -17.245  21.848  1.00  1.93           C  
ATOM   1072  C   ASP A  71     -31.534 -18.030  21.968  1.00  1.93           C  
ATOM   1073  O   ASP A  71     -31.533 -19.195  22.372  1.00  1.93           O  
ATOM   1074  CB  ASP A  71     -29.092 -18.089  21.215  1.00  1.93           C  
ATOM   1075  CG  ASP A  71     -29.181 -18.360  19.710  1.00  1.93           C  
ATOM   1076  OD1 ASP A  71     -30.087 -17.899  19.081  1.00  1.93           O  
ATOM   1077  OD2 ASP A  71     -28.292 -19.018  19.199  1.00  1.93           O  
ATOM   1078  H   ASP A  71     -29.803 -17.617  23.918  1.00  1.93           H  
ATOM   1079  HA  ASP A  71     -30.389 -16.340  21.268  1.00  1.93           H  
ATOM   1080 1HB  ASP A  71     -28.152 -17.619  21.416  1.00  1.93           H  
ATOM   1081 2HB  ASP A  71     -29.069 -19.056  21.716  1.00  1.93           H  
ATOM   1082  N   CYS A  72     -32.662 -17.376  21.684  1.00  1.74           N  
ATOM   1083  CA  CYS A  72     -33.982 -17.965  21.945  1.00  1.74           C  
ATOM   1084  C   CYS A  72     -34.442 -18.807  20.761  1.00  1.74           C  
ATOM   1085  O   CYS A  72     -34.879 -18.265  19.718  1.00  1.74           O  
ATOM   1086  CB  CYS A  72     -34.983 -16.844  22.253  1.00  1.74           C  
ATOM   1087  SG  CYS A  72     -36.603 -17.334  23.038  1.00  1.74           S  
ATOM   1088  H   CYS A  72     -32.611 -16.426  21.321  1.00  1.74           H  
ATOM   1089  HA  CYS A  72     -33.898 -18.617  22.823  1.00  1.74           H  
ATOM   1090 1HB  CYS A  72     -34.511 -16.111  22.902  1.00  1.74           H  
ATOM   1091 2HB  CYS A  72     -35.221 -16.327  21.322  1.00  1.74           H  
ATOM   1092  N   LEU A  73     -34.358 -20.134  20.870  1.00  1.61           N  
ATOM   1093  CA  LEU A  73     -34.647 -21.010  19.735  1.00  1.61           C  
ATOM   1094  C   LEU A  73     -36.119 -21.083  19.368  1.00  1.61           C  
ATOM   1095  O   LEU A  73     -36.949 -21.554  20.143  1.00  1.61           O  
ATOM   1096  CB  LEU A  73     -34.146 -22.427  20.009  1.00  1.61           C  
ATOM   1097  CG  LEU A  73     -34.403 -23.435  18.876  1.00  1.61           C  
ATOM   1098  CD1 LEU A  73     -33.640 -23.005  17.646  1.00  1.61           C  
ATOM   1099  CD2 LEU A  73     -33.980 -24.819  19.326  1.00  1.61           C  
ATOM   1100  H   LEU A  73     -34.035 -20.527  21.749  1.00  1.61           H  
ATOM   1101  HA  LEU A  73     -34.101 -20.628  18.877  1.00  1.61           H  
ATOM   1102 1HB  LEU A  73     -33.072 -22.392  20.190  1.00  1.61           H  
ATOM   1103 2HB  LEU A  73     -34.637 -22.800  20.906  1.00  1.61           H  
ATOM   1104  HG  LEU A  73     -35.463 -23.444  18.629  1.00  1.61           H  
ATOM   1105 1HD1 LEU A  73     -33.829 -23.708  16.835  1.00  1.61           H  
ATOM   1106 2HD1 LEU A  73     -33.977 -22.022  17.357  1.00  1.61           H  
ATOM   1107 3HD1 LEU A  73     -32.575 -22.978  17.866  1.00  1.61           H  
ATOM   1108 1HD2 LEU A  73     -34.165 -25.535  18.526  1.00  1.61           H  
ATOM   1109 2HD2 LEU A  73     -32.918 -24.814  19.571  1.00  1.61           H  
ATOM   1110 3HD2 LEU A  73     -34.555 -25.102  20.207  1.00  1.61           H  
ATOM   1111  N   ASN A  74     -36.423 -20.620  18.163  1.00  1.53           N  
ATOM   1112  CA  ASN A  74     -37.764 -20.543  17.614  1.00  1.53           C  
ATOM   1113  C   ASN A  74     -38.731 -19.822  18.543  1.00  1.53           C  
ATOM   1114  O   ASN A  74     -39.934 -20.137  18.593  1.00  1.53           O  
ATOM   1115  CB  ASN A  74     -38.254 -21.908  17.224  1.00  1.53           C  
ATOM   1116  CG  ASN A  74     -37.468 -22.453  16.058  1.00  1.53           C  
ATOM   1117  OD1 ASN A  74     -37.147 -21.709  15.124  1.00  1.53           O  
ATOM   1118  ND2 ASN A  74     -37.158 -23.722  16.092  1.00  1.53           N  
ATOM   1119  H   ASN A  74     -35.671 -20.266  17.594  1.00  1.53           H  
ATOM   1120  HA  ASN A  74     -37.709 -19.948  16.703  1.00  1.53           H  
ATOM   1121 1HB  ASN A  74     -38.180 -22.598  18.065  1.00  1.53           H  
ATOM   1122 2HB  ASN A  74     -39.293 -21.846  16.945  1.00  1.53           H  
ATOM   1123 1HD2 ASN A  74     -36.641 -24.133  15.341  1.00  1.53           H  
ATOM   1124 2HD2 ASN A  74     -37.443 -24.285  16.869  1.00  1.53           H  
ATOM   1125  N   CYS A  75     -38.218 -18.770  19.171  1.00  1.48           N  
ATOM   1126  CA  CYS A  75     -38.983 -17.929  20.067  1.00  1.48           C  
ATOM   1127  C   CYS A  75     -38.448 -16.518  20.169  1.00  1.48           C  
ATOM   1128  O   CYS A  75     -37.295 -16.250  19.841  1.00  1.48           O  
ATOM   1129  CB  CYS A  75     -39.036 -18.594  21.439  1.00  1.48           C  
ATOM   1130  SG  CYS A  75     -37.416 -19.006  22.214  1.00  1.48           S  
ATOM   1131  H   CYS A  75     -37.216 -18.588  19.078  1.00  1.48           H  
ATOM   1132  HA  CYS A  75     -40.000 -17.867  19.702  1.00  1.48           H  
ATOM   1133 1HB  CYS A  75     -39.560 -17.923  22.116  1.00  1.48           H  
ATOM   1134 2HB  CYS A  75     -39.622 -19.511  21.377  1.00  1.48           H  
ATOM   1135  N   THR A  76     -39.284 -15.620  20.674  1.00  1.46           N  
ATOM   1136  CA  THR A  76     -38.850 -14.254  20.942  1.00  1.46           C  
ATOM   1137  C   THR A  76     -38.716 -13.995  22.439  1.00  1.46           C  
ATOM   1138  O   THR A  76     -39.216 -14.771  23.253  1.00  1.46           O  
ATOM   1139  CB  THR A  76     -39.842 -13.248  20.328  1.00  1.46           C  
ATOM   1140  OG1 THR A  76     -41.121 -13.379  20.954  1.00  1.46           O  
ATOM   1141  CG2 THR A  76     -39.990 -13.522  18.853  1.00  1.46           C  
ATOM   1142  H   THR A  76     -40.264 -15.879  20.844  1.00  1.46           H  
ATOM   1143  HA  THR A  76     -37.880 -14.109  20.484  1.00  1.46           H  
ATOM   1144  HB  THR A  76     -39.485 -12.243  20.477  1.00  1.46           H  
ATOM   1145  HG1 THR A  76     -41.538 -14.214  20.627  1.00  1.46           H  
ATOM   1146 1HG2 THR A  76     -40.692 -12.815  18.417  1.00  1.46           H  
ATOM   1147 2HG2 THR A  76     -39.020 -13.421  18.366  1.00  1.46           H  
ATOM   1148 3HG2 THR A  76     -40.367 -14.534  18.725  1.00  1.46           H  
ATOM   1149  N   ASP A  77     -38.084 -12.879  22.821  1.00  1.45           N  
ATOM   1150  CA  ASP A  77     -37.968 -12.543  24.239  1.00  1.45           C  
ATOM   1151  C   ASP A  77     -39.360 -12.328  24.839  1.00  1.45           C  
ATOM   1152  O   ASP A  77     -39.600 -12.614  26.013  1.00  1.45           O  
ATOM   1153  CB  ASP A  77     -37.090 -11.304  24.436  1.00  1.45           C  
ATOM   1154  CG  ASP A  77     -36.656 -11.097  25.892  1.00  1.45           C  
ATOM   1155  OD1 ASP A  77     -35.923 -11.912  26.406  1.00  1.45           O  
ATOM   1156  OD2 ASP A  77     -37.063 -10.129  26.473  1.00  1.45           O  
ATOM   1157  H   ASP A  77     -37.684 -12.255  22.120  1.00  1.45           H  
ATOM   1158  HA  ASP A  77     -37.499 -13.382  24.755  1.00  1.45           H  
ATOM   1159 1HB  ASP A  77     -36.198 -11.392  23.815  1.00  1.45           H  
ATOM   1160 2HB  ASP A  77     -37.628 -10.418  24.097  1.00  1.45           H  
ATOM   1161  N   LEU A  78     -40.284 -11.831  24.016  1.00  1.45           N  
ATOM   1162  CA  LEU A  78     -41.652 -11.614  24.451  1.00  1.45           C  
ATOM   1163  C   LEU A  78     -42.316 -12.935  24.758  1.00  1.45           C  
ATOM   1164  O   LEU A  78     -42.989 -13.080  25.782  1.00  1.45           O  
ATOM   1165  CB  LEU A  78     -42.452 -10.863  23.400  1.00  1.45           C  
ATOM   1166  CG  LEU A  78     -43.882 -10.630  23.755  1.00  1.45           C  
ATOM   1167  CD1 LEU A  78     -43.920  -9.884  25.076  1.00  1.45           C  
ATOM   1168  CD2 LEU A  78     -44.537  -9.831  22.611  1.00  1.45           C  
ATOM   1169  H   LEU A  78     -40.021 -11.616  23.065  1.00  1.45           H  
ATOM   1170  HA  LEU A  78     -41.633 -11.017  25.361  1.00  1.45           H  
ATOM   1171 1HB  LEU A  78     -41.989  -9.893  23.232  1.00  1.45           H  
ATOM   1172 2HB  LEU A  78     -42.426 -11.430  22.464  1.00  1.45           H  
ATOM   1173  HG  LEU A  78     -44.407 -11.581  23.882  1.00  1.45           H  
ATOM   1174 1HD1 LEU A  78     -44.950  -9.698  25.364  1.00  1.45           H  
ATOM   1175 2HD1 LEU A  78     -43.438 -10.491  25.839  1.00  1.45           H  
ATOM   1176 3HD1 LEU A  78     -43.384  -8.944  24.980  1.00  1.45           H  
ATOM   1177 1HD2 LEU A  78     -45.565  -9.635  22.843  1.00  1.45           H  
ATOM   1178 2HD2 LEU A  78     -44.015  -8.889  22.478  1.00  1.45           H  
ATOM   1179 3HD2 LEU A  78     -44.477 -10.408  21.689  1.00  1.45           H  
ATOM   1180  N   ASP A  79     -42.121 -13.907  23.873  1.00  1.46           N  
ATOM   1181  CA  ASP A  79     -42.710 -15.223  24.059  1.00  1.46           C  
ATOM   1182  C   ASP A  79     -42.238 -15.804  25.379  1.00  1.46           C  
ATOM   1183  O   ASP A  79     -43.013 -16.449  26.092  1.00  1.46           O  
ATOM   1184  CB  ASP A  79     -42.259 -16.116  22.935  1.00  1.46           C  
ATOM   1185  CG  ASP A  79     -42.827 -15.688  21.651  1.00  1.46           C  
ATOM   1186  OD1 ASP A  79     -43.830 -15.002  21.639  1.00  1.46           O  
ATOM   1187  OD2 ASP A  79     -42.154 -15.880  20.666  1.00  1.46           O  
ATOM   1188  H   ASP A  79     -41.568 -13.720  23.034  1.00  1.46           H  
ATOM   1189  HA  ASP A  79     -43.794 -15.131  24.071  1.00  1.46           H  
ATOM   1190 1HB  ASP A  79     -41.183 -16.126  22.881  1.00  1.46           H  
ATOM   1191 2HB  ASP A  79     -42.577 -17.130  23.131  1.00  1.46           H  
ATOM   1192  N   VAL A  80     -40.965 -15.562  25.712  1.00  1.47           N  
ATOM   1193  CA  VAL A  80     -40.413 -16.040  26.967  1.00  1.47           C  
ATOM   1194  C   VAL A  80     -41.067 -15.361  28.153  1.00  1.47           C  
ATOM   1195  O   VAL A  80     -41.460 -16.022  29.115  1.00  1.47           O  
ATOM   1196  CB  VAL A  80     -38.912 -15.768  27.064  1.00  1.47           C  
ATOM   1197  CG1 VAL A  80     -38.481 -16.106  28.428  1.00  1.47           C  
ATOM   1198  CG2 VAL A  80     -38.161 -16.581  26.050  1.00  1.47           C  
ATOM   1199  H   VAL A  80     -40.369 -15.055  25.051  1.00  1.47           H  
ATOM   1200  HA  VAL A  80     -40.587 -17.111  27.038  1.00  1.47           H  
ATOM   1201  HB  VAL A  80     -38.723 -14.715  26.903  1.00  1.47           H  
ATOM   1202 1HG1 VAL A  80     -37.450 -15.897  28.521  1.00  1.47           H  
ATOM   1203 2HG1 VAL A  80     -39.040 -15.505  29.139  1.00  1.47           H  
ATOM   1204 3HG1 VAL A  80     -38.670 -17.161  28.618  1.00  1.47           H  
ATOM   1205 1HG2 VAL A  80     -37.095 -16.375  26.133  1.00  1.47           H  
ATOM   1206 2HG2 VAL A  80     -38.334 -17.630  26.211  1.00  1.47           H  
ATOM   1207 3HG2 VAL A  80     -38.507 -16.306  25.061  1.00  1.47           H  
ATOM   1208  N   ALA A  81     -41.193 -14.033  28.080  1.00  1.51           N  
ATOM   1209  CA  ALA A  81     -41.799 -13.245  29.145  1.00  1.51           C  
ATOM   1210  C   ALA A  81     -43.246 -13.672  29.403  1.00  1.51           C  
ATOM   1211  O   ALA A  81     -43.698 -13.685  30.548  1.00  1.51           O  
ATOM   1212  CB  ALA A  81     -41.742 -11.773  28.772  1.00  1.51           C  
ATOM   1213  H   ALA A  81     -40.828 -13.549  27.257  1.00  1.51           H  
ATOM   1214  HA  ALA A  81     -41.228 -13.409  30.059  1.00  1.51           H  
ATOM   1215 1HB  ALA A  81     -42.169 -11.181  29.567  1.00  1.51           H  
ATOM   1216 2HB  ALA A  81     -40.701 -11.482  28.611  1.00  1.51           H  
ATOM   1217 3HB  ALA A  81     -42.306 -11.613  27.857  1.00  1.51           H  
ATOM   1218  N   LEU A  82     -43.965 -14.009  28.327  1.00  1.57           N  
ATOM   1219  CA  LEU A  82     -45.357 -14.463  28.352  1.00  1.57           C  
ATOM   1220  C   LEU A  82     -45.435 -15.941  28.799  1.00  1.57           C  
ATOM   1221  O   LEU A  82     -46.357 -16.356  29.510  1.00  1.57           O  
ATOM   1222  CB  LEU A  82     -45.965 -14.244  26.965  1.00  1.57           C  
ATOM   1223  CG  LEU A  82     -47.458 -14.475  26.770  1.00  1.57           C  
ATOM   1224  CD1 LEU A  82     -48.272 -13.523  27.686  1.00  1.57           C  
ATOM   1225  CD2 LEU A  82     -47.759 -14.222  25.302  1.00  1.57           C  
ATOM   1226  H   LEU A  82     -43.516 -13.922  27.416  1.00  1.57           H  
ATOM   1227  HA  LEU A  82     -45.905 -13.858  29.073  1.00  1.57           H  
ATOM   1228 1HB  LEU A  82     -45.747 -13.219  26.656  1.00  1.57           H  
ATOM   1229 2HB  LEU A  82     -45.448 -14.910  26.271  1.00  1.57           H  
ATOM   1230  HG  LEU A  82     -47.715 -15.497  27.031  1.00  1.57           H  
ATOM   1231 1HD1 LEU A  82     -49.338 -13.686  27.534  1.00  1.57           H  
ATOM   1232 2HD1 LEU A  82     -48.022 -13.721  28.726  1.00  1.57           H  
ATOM   1233 3HD1 LEU A  82     -48.028 -12.491  27.447  1.00  1.57           H  
ATOM   1234 1HD2 LEU A  82     -48.801 -14.358  25.103  1.00  1.57           H  
ATOM   1235 2HD2 LEU A  82     -47.481 -13.215  25.048  1.00  1.57           H  
ATOM   1236 3HD2 LEU A  82     -47.178 -14.913  24.703  1.00  1.57           H  
ATOM   1237  N   GLY A  83     -44.482 -16.750  28.345  1.00  1.68           N  
ATOM   1238  CA  GLY A  83     -44.461 -18.159  28.677  1.00  1.68           C  
ATOM   1239  C   GLY A  83     -45.033 -19.047  27.593  1.00  1.68           C  
ATOM   1240  O   GLY A  83     -45.649 -20.081  27.875  1.00  1.68           O  
ATOM   1241  H   GLY A  83     -43.747 -16.389  27.749  1.00  1.68           H  
ATOM   1242 1HA  GLY A  83     -43.427 -18.449  28.871  1.00  1.68           H  
ATOM   1243 2HA  GLY A  83     -45.006 -18.316  29.594  1.00  1.68           H  
ATOM   1244  N   ARG A  84     -44.880 -18.665  26.342  1.00  1.85           N  
ATOM   1245  CA  ARG A  84     -45.422 -19.541  25.324  1.00  1.85           C  
ATOM   1246  C   ARG A  84     -44.725 -20.891  25.575  1.00  1.85           C  
ATOM   1247  O   ARG A  84     -43.543 -20.913  25.909  1.00  1.85           O  
ATOM   1248  CB  ARG A  84     -45.196 -18.972  23.942  1.00  1.85           C  
ATOM   1249  CG  ARG A  84     -45.940 -17.670  23.678  1.00  1.85           C  
ATOM   1250  CD  ARG A  84     -45.917 -17.307  22.242  1.00  1.85           C  
ATOM   1251  NE  ARG A  84     -46.305 -15.936  22.008  1.00  1.85           N  
ATOM   1252  CZ  ARG A  84     -47.538 -15.441  21.789  1.00  1.85           C  
ATOM   1253  NH1 ARG A  84     -48.604 -16.212  21.752  1.00  1.85           N  
ATOM   1254  NH2 ARG A  84     -47.660 -14.140  21.597  1.00  1.85           N  
ATOM   1255  H   ARG A  84     -44.371 -17.808  26.118  1.00  1.85           H  
ATOM   1256  HA  ARG A  84     -46.494 -19.636  25.479  1.00  1.85           H  
ATOM   1257 1HB  ARG A  84     -44.135 -18.768  23.818  1.00  1.85           H  
ATOM   1258 2HB  ARG A  84     -45.474 -19.642  23.167  1.00  1.85           H  
ATOM   1259 1HG  ARG A  84     -46.961 -17.773  23.986  1.00  1.85           H  
ATOM   1260 2HG  ARG A  84     -45.472 -16.867  24.245  1.00  1.85           H  
ATOM   1261 1HD  ARG A  84     -44.933 -17.453  21.837  1.00  1.85           H  
ATOM   1262 2HD  ARG A  84     -46.620 -17.949  21.707  1.00  1.85           H  
ATOM   1263  HE  ARG A  84     -45.524 -15.281  21.991  1.00  1.85           H  
ATOM   1264 1HH1 ARG A  84     -48.550 -17.223  21.871  1.00  1.85           H  
ATOM   1265 2HH1 ARG A  84     -49.525 -15.827  21.557  1.00  1.85           H  
ATOM   1266 1HH2 ARG A  84     -46.834 -13.551  21.617  1.00  1.85           H  
ATOM   1267 2HH2 ARG A  84     -48.568 -13.742  21.422  1.00  1.85           H  
ATOM   1268  N   PRO A  85     -45.396 -22.027  25.346  1.00  2.07           N  
ATOM   1269  CA  PRO A  85     -45.025 -23.375  25.753  1.00  2.07           C  
ATOM   1270  C   PRO A  85     -43.703 -23.909  25.250  1.00  2.07           C  
ATOM   1271  O   PRO A  85     -43.169 -24.859  25.815  1.00  2.07           O  
ATOM   1272  CB  PRO A  85     -46.162 -24.201  25.158  1.00  2.07           C  
ATOM   1273  CG  PRO A  85     -46.674 -23.411  24.056  1.00  2.07           C  
ATOM   1274  CD  PRO A  85     -46.576 -21.997  24.538  1.00  2.07           C  
ATOM   1275  HA  PRO A  85     -45.052 -23.421  26.855  1.00  2.07           H  
ATOM   1276 1HB  PRO A  85     -45.780 -25.163  24.836  1.00  2.07           H  
ATOM   1277 2HB  PRO A  85     -46.945 -24.373  25.904  1.00  2.07           H  
ATOM   1278 1HG  PRO A  85     -46.069 -23.599  23.157  1.00  2.07           H  
ATOM   1279 2HG  PRO A  85     -47.685 -23.741  23.818  1.00  2.07           H  
ATOM   1280 1HD  PRO A  85     -46.464 -21.393  23.680  1.00  2.07           H  
ATOM   1281 2HD  PRO A  85     -47.426 -21.715  25.152  1.00  2.07           H  
ATOM   1282  N   MET A  86     -43.174 -23.334  24.183  1.00  2.37           N  
ATOM   1283  CA  MET A  86     -41.916 -23.825  23.654  1.00  2.37           C  
ATOM   1284  C   MET A  86     -40.729 -23.156  24.347  1.00  2.37           C  
ATOM   1285  O   MET A  86     -39.579 -23.579  24.200  1.00  2.37           O  
ATOM   1286  CB  MET A  86     -41.871 -23.578  22.157  1.00  2.37           C  
ATOM   1287  CG  MET A  86     -42.945 -24.325  21.357  1.00  2.37           C  
ATOM   1288  SD  MET A  86     -42.780 -26.129  21.407  1.00  2.37           S  
ATOM   1289  CE  MET A  86     -43.969 -26.605  22.661  1.00  2.37           C  
ATOM   1290  H   MET A  86     -43.630 -22.553  23.739  1.00  2.37           H  
ATOM   1291  HA  MET A  86     -41.851 -24.896  23.841  1.00  2.37           H  
ATOM   1292 1HB  MET A  86     -41.993 -22.515  21.968  1.00  2.37           H  
ATOM   1293 2HB  MET A  86     -40.895 -23.867  21.764  1.00  2.37           H  
ATOM   1294 1HG  MET A  86     -43.926 -24.061  21.747  1.00  2.37           H  
ATOM   1295 2HG  MET A  86     -42.900 -24.005  20.314  1.00  2.37           H  
ATOM   1296 1HE  MET A  86     -43.969 -27.683  22.762  1.00  2.37           H  
ATOM   1297 2HE  MET A  86     -43.701 -26.164  23.606  1.00  2.37           H  
ATOM   1298 3HE  MET A  86     -44.967 -26.272  22.375  1.00  2.37           H  
ATOM   1299  N   CYS A  87     -40.994 -22.135  25.161  1.00  2.70           N  
ATOM   1300  CA  CYS A  87     -39.926 -21.394  25.828  1.00  2.70           C  
ATOM   1301  C   CYS A  87     -39.536 -22.075  27.132  1.00  2.70           C  
ATOM   1302  O   CYS A  87     -39.689 -21.521  28.222  1.00  2.70           O  
ATOM   1303  CB  CYS A  87     -40.382 -19.973  26.107  1.00  2.70           C  
ATOM   1304  SG  CYS A  87     -40.737 -19.025  24.625  1.00  2.70           S  
ATOM   1305  H   CYS A  87     -41.956 -21.840  25.316  1.00  2.70           H  
ATOM   1306  HA  CYS A  87     -39.058 -21.359  25.170  1.00  2.70           H  
ATOM   1307 1HB  CYS A  87     -41.287 -19.994  26.718  1.00  2.70           H  
ATOM   1308 2HB  CYS A  87     -39.623 -19.458  26.675  1.00  2.70           H  
ATOM   1309  HG  CYS A  87     -39.499 -19.088  24.119  1.00  2.70           H  
ATOM   1310  N   VAL A  88     -39.029 -23.292  26.981  1.00  3.02           N  
ATOM   1311  CA  VAL A  88     -38.667 -24.168  28.085  1.00  3.02           C  
ATOM   1312  C   VAL A  88     -37.200 -24.567  28.048  1.00  3.02           C  
ATOM   1313  O   VAL A  88     -36.775 -25.493  28.739  1.00  3.02           O  
ATOM   1314  CB  VAL A  88     -39.565 -25.412  28.057  1.00  3.02           C  
ATOM   1315  CG1 VAL A  88     -41.011 -25.001  28.284  1.00  3.02           C  
ATOM   1316  CG2 VAL A  88     -39.428 -26.109  26.712  1.00  3.02           C  
ATOM   1317  H   VAL A  88     -38.947 -23.625  26.021  1.00  3.02           H  
ATOM   1318  HA  VAL A  88     -38.850 -23.635  29.018  1.00  3.02           H  
ATOM   1319  HB  VAL A  88     -39.273 -26.088  28.858  1.00  3.02           H  
ATOM   1320 1HG1 VAL A  88     -41.650 -25.882  28.267  1.00  3.02           H  
ATOM   1321 2HG1 VAL A  88     -41.100 -24.504  29.249  1.00  3.02           H  
ATOM   1322 3HG1 VAL A  88     -41.325 -24.321  27.497  1.00  3.02           H  
ATOM   1323 1HG2 VAL A  88     -40.064 -26.991  26.691  1.00  3.02           H  
ATOM   1324 2HG2 VAL A  88     -39.728 -25.433  25.922  1.00  3.02           H  
ATOM   1325 3HG2 VAL A  88     -38.391 -26.404  26.561  1.00  3.02           H  
ATOM   1326  N   GLY A  89     -36.442 -23.875  27.211  1.00  3.27           N  
ATOM   1327  CA  GLY A  89     -35.013 -24.092  27.075  1.00  3.27           C  
ATOM   1328  C   GLY A  89     -34.315 -23.087  27.969  1.00  3.27           C  
ATOM   1329  O   GLY A  89     -34.886 -22.632  28.967  1.00  3.27           O  
ATOM   1330  H   GLY A  89     -36.882 -23.146  26.671  1.00  3.27           H  
ATOM   1331 1HA  GLY A  89     -34.753 -25.108  27.371  1.00  3.27           H  
ATOM   1332 2HA  GLY A  89     -34.708 -23.952  26.039  1.00  3.27           H  
ATOM   1333  N   THR A  90     -33.098 -22.698  27.633  1.00  3.41           N  
ATOM   1334  CA  THR A  90     -32.463 -21.775  28.547  1.00  3.41           C  
ATOM   1335  C   THR A  90     -32.933 -20.362  28.268  1.00  3.41           C  
ATOM   1336  O   THR A  90     -32.443 -19.686  27.361  1.00  3.41           O  
ATOM   1337  CB  THR A  90     -30.934 -21.830  28.425  1.00  3.41           C  
ATOM   1338  OG1 THR A  90     -30.475 -23.158  28.718  1.00  3.41           O  
ATOM   1339  CG2 THR A  90     -30.303 -20.843  29.395  1.00  3.41           C  
ATOM   1340  H   THR A  90     -32.630 -23.044  26.808  1.00  3.41           H  
ATOM   1341  HA  THR A  90     -32.741 -22.032  29.570  1.00  3.41           H  
ATOM   1342  HB  THR A  90     -30.642 -21.569  27.409  1.00  3.41           H  
ATOM   1343  HG1 THR A  90     -29.515 -23.183  28.670  1.00  3.41           H  
ATOM   1344 1HG2 THR A  90     -29.220 -20.882  29.302  1.00  3.41           H  
ATOM   1345 2HG2 THR A  90     -30.653 -19.833  29.166  1.00  3.41           H  
ATOM   1346 3HG2 THR A  90     -30.590 -21.098  30.414  1.00  3.41           H  
ATOM   1347  N   THR A  91     -33.861 -19.918  29.094  1.00  3.43           N  
ATOM   1348  CA  THR A  91     -34.426 -18.593  28.955  1.00  3.43           C  
ATOM   1349  C   THR A  91     -33.455 -17.641  29.640  1.00  3.43           C  
ATOM   1350  O   THR A  91     -32.633 -18.103  30.431  1.00  3.43           O  
ATOM   1351  CB  THR A  91     -35.825 -18.527  29.599  1.00  3.43           C  
ATOM   1352  OG1 THR A  91     -35.722 -18.781  31.004  1.00  3.43           O  
ATOM   1353  CG2 THR A  91     -36.769 -19.559  28.943  1.00  3.43           C  
ATOM   1354  H   THR A  91     -34.221 -20.586  29.771  1.00  3.43           H  
ATOM   1355  HA  THR A  91     -34.508 -18.365  27.898  1.00  3.43           H  
ATOM   1356  HB  THR A  91     -36.231 -17.552  29.470  1.00  3.43           H  
ATOM   1357  HG1 THR A  91     -35.179 -18.088  31.405  1.00  3.43           H  
ATOM   1358 1HG2 THR A  91     -37.759 -19.499  29.399  1.00  3.43           H  
ATOM   1359 2HG2 THR A  91     -36.854 -19.349  27.877  1.00  3.43           H  
ATOM   1360 3HG2 THR A  91     -36.373 -20.561  29.081  1.00  3.43           H  
ATOM   1361  N   PRO A  92     -33.487 -16.330  29.372  1.00  3.33           N  
ATOM   1362  CA  PRO A  92     -32.672 -15.353  30.053  1.00  3.33           C  
ATOM   1363  C   PRO A  92     -32.857 -15.396  31.567  1.00  3.33           C  
ATOM   1364  O   PRO A  92     -33.983 -15.498  32.081  1.00  3.33           O  
ATOM   1365  CB  PRO A  92     -33.173 -14.044  29.455  1.00  3.33           C  
ATOM   1366  CG  PRO A  92     -33.691 -14.418  28.086  1.00  3.33           C  
ATOM   1367  CD  PRO A  92     -34.309 -15.773  28.274  1.00  3.33           C  
ATOM   1368  HA  PRO A  92     -31.615 -15.523  29.789  1.00  3.33           H  
ATOM   1369 1HB  PRO A  92     -33.942 -13.631  30.100  1.00  3.33           H  
ATOM   1370 2HB  PRO A  92     -32.362 -13.298  29.427  1.00  3.33           H  
ATOM   1371 1HG  PRO A  92     -34.418 -13.656  27.728  1.00  3.33           H  
ATOM   1372 2HG  PRO A  92     -32.876 -14.430  27.366  1.00  3.33           H  
ATOM   1373 1HD  PRO A  92     -35.324 -15.649  28.580  1.00  3.33           H  
ATOM   1374 2HD  PRO A  92     -34.206 -16.334  27.338  1.00  3.33           H  
ATOM   1375  N   SER A  93     -31.741 -15.301  32.263  1.00  3.11           N  
ATOM   1376  CA  SER A  93     -31.666 -15.283  33.712  1.00  3.11           C  
ATOM   1377  C   SER A  93     -30.505 -14.388  34.084  1.00  3.11           C  
ATOM   1378  O   SER A  93     -29.879 -14.555  35.129  1.00  3.11           O  
ATOM   1379  CB  SER A  93     -31.481 -16.679  34.259  1.00  3.11           C  
ATOM   1380  OG  SER A  93     -30.290 -17.246  33.795  1.00  3.11           O  
ATOM   1381  H   SER A  93     -30.868 -15.244  31.756  1.00  3.11           H  
ATOM   1382  HA  SER A  93     -32.576 -14.853  34.121  1.00  3.11           H  
ATOM   1383 1HB  SER A  93     -31.477 -16.647  35.347  1.00  3.11           H  
ATOM   1384 2HB  SER A  93     -32.327 -17.298  33.951  1.00  3.11           H  
ATOM   1385  HG  SER A  93     -29.584 -16.720  34.174  1.00  3.11           H  
ATOM   1386  N   ALA A  94     -30.175 -13.492  33.162  1.00  2.85           N  
ATOM   1387  CA  ALA A  94     -29.040 -12.598  33.306  1.00  2.85           C  
ATOM   1388  C   ALA A  94     -29.301 -11.290  32.589  1.00  2.85           C  
ATOM   1389  O   ALA A  94     -30.067 -11.227  31.624  1.00  2.85           O  
ATOM   1390  CB  ALA A  94     -27.783 -13.240  32.754  1.00  2.85           C  
ATOM   1391  H   ALA A  94     -30.764 -13.405  32.347  1.00  2.85           H  
ATOM   1392  HA  ALA A  94     -28.909 -12.382  34.368  1.00  2.85           H  
ATOM   1393 1HB  ALA A  94     -26.940 -12.561  32.885  1.00  2.85           H  
ATOM   1394 2HB  ALA A  94     -27.588 -14.170  33.290  1.00  2.85           H  
ATOM   1395 3HB  ALA A  94     -27.915 -13.452  31.693  1.00  2.85           H  
ATOM   1396  N   LYS A  95     -28.592 -10.252  33.010  1.00  2.57           N  
ATOM   1397  CA  LYS A  95     -28.790  -8.897  32.495  1.00  2.57           C  
ATOM   1398  C   LYS A  95     -28.166  -8.684  31.125  1.00  2.57           C  
ATOM   1399  O   LYS A  95     -27.259  -7.873  30.974  1.00  2.57           O  
ATOM   1400  CB  LYS A  95     -28.120  -7.941  33.469  1.00  2.57           C  
ATOM   1401  CG  LYS A  95     -28.693  -8.039  34.853  1.00  2.57           C  
ATOM   1402  CD  LYS A  95     -28.023  -7.122  35.851  1.00  2.57           C  
ATOM   1403  CE  LYS A  95     -28.372  -7.563  37.292  1.00  2.57           C  
ATOM   1404  NZ  LYS A  95     -29.819  -7.477  37.600  1.00  2.57           N  
ATOM   1405  H   LYS A  95     -27.946 -10.388  33.774  1.00  2.57           H  
ATOM   1406  HA  LYS A  95     -29.860  -8.694  32.435  1.00  2.57           H  
ATOM   1407 1HB  LYS A  95     -27.049  -8.139  33.508  1.00  2.57           H  
ATOM   1408 2HB  LYS A  95     -28.261  -6.915  33.118  1.00  2.57           H  
ATOM   1409 1HG  LYS A  95     -29.738  -7.775  34.803  1.00  2.57           H  
ATOM   1410 2HG  LYS A  95     -28.628  -9.067  35.208  1.00  2.57           H  
ATOM   1411 1HD  LYS A  95     -26.942  -7.141  35.715  1.00  2.57           H  
ATOM   1412 2HD  LYS A  95     -28.383  -6.101  35.700  1.00  2.57           H  
ATOM   1413 1HE  LYS A  95     -28.057  -8.598  37.416  1.00  2.57           H  
ATOM   1414 2HE  LYS A  95     -27.828  -6.941  37.999  1.00  2.57           H  
ATOM   1415 1HZ  LYS A  95     -29.992  -7.784  38.543  1.00  2.57           H  
ATOM   1416 2HZ  LYS A  95     -30.134  -6.498  37.524  1.00  2.57           H  
ATOM   1417 3HZ  LYS A  95     -30.371  -8.077  36.957  1.00  2.57           H  
ATOM   1418  N   ALA A  96     -28.651  -9.417  30.133  1.00  2.30           N  
ATOM   1419  CA  ALA A  96     -28.094  -9.336  28.790  1.00  2.30           C  
ATOM   1420  C   ALA A  96     -28.250  -7.949  28.201  1.00  2.30           C  
ATOM   1421  O   ALA A  96     -29.329  -7.358  28.269  1.00  2.30           O  
ATOM   1422  CB  ALA A  96     -28.759 -10.345  27.891  1.00  2.30           C  
ATOM   1423  H   ALA A  96     -29.401 -10.067  30.357  1.00  2.30           H  
ATOM   1424  HA  ALA A  96     -27.034  -9.563  28.853  1.00  2.30           H  
ATOM   1425 1HB  ALA A  96     -28.309 -10.296  26.899  1.00  2.30           H  
ATOM   1426 2HB  ALA A  96     -28.611 -11.333  28.317  1.00  2.30           H  
ATOM   1427 3HB  ALA A  96     -29.819 -10.129  27.823  1.00  2.30           H  
ATOM   1428  N   SER A  97     -27.198  -7.470  27.534  1.00  2.06           N  
ATOM   1429  CA  SER A  97     -27.280  -6.164  26.877  1.00  2.06           C  
ATOM   1430  C   SER A  97     -27.765  -6.290  25.434  1.00  2.06           C  
ATOM   1431  O   SER A  97     -28.218  -5.311  24.822  1.00  2.06           O  
ATOM   1432  CB  SER A  97     -25.937  -5.473  26.943  1.00  2.06           C  
ATOM   1433  OG  SER A  97     -24.963  -6.168  26.229  1.00  2.06           O  
ATOM   1434  H   SER A  97     -26.331  -8.019  27.521  1.00  2.06           H  
ATOM   1435  HA  SER A  97     -28.000  -5.554  27.425  1.00  2.06           H  
ATOM   1436 1HB  SER A  97     -26.026  -4.461  26.554  1.00  2.06           H  
ATOM   1437 2HB  SER A  97     -25.631  -5.394  27.986  1.00  2.06           H  
ATOM   1438  HG  SER A  97     -25.076  -7.103  26.466  1.00  2.06           H  
ATOM   1439  N   ILE A  98     -27.595  -7.485  24.895  1.00  1.87           N  
ATOM   1440  CA  ILE A  98     -27.967  -7.842  23.539  1.00  1.87           C  
ATOM   1441  C   ILE A  98     -28.718  -9.166  23.579  1.00  1.87           C  
ATOM   1442  O   ILE A  98     -28.253 -10.086  24.233  1.00  1.87           O  
ATOM   1443  CB  ILE A  98     -26.736  -7.951  22.615  1.00  1.87           C  
ATOM   1444  CG1 ILE A  98     -25.960  -6.613  22.537  1.00  1.87           C  
ATOM   1445  CG2 ILE A  98     -27.161  -8.315  21.296  1.00  1.87           C  
ATOM   1446  CD1 ILE A  98     -24.670  -6.698  21.736  1.00  1.87           C  
ATOM   1447  H   ILE A  98     -27.206  -8.202  25.485  1.00  1.87           H  
ATOM   1448  HA  ILE A  98     -28.625  -7.078  23.141  1.00  1.87           H  
ATOM   1449  HB  ILE A  98     -26.056  -8.707  23.002  1.00  1.87           H  
ATOM   1450 1HG1 ILE A  98     -26.604  -5.860  22.083  1.00  1.87           H  
ATOM   1451 2HG1 ILE A  98     -25.698  -6.290  23.539  1.00  1.87           H  
ATOM   1452 1HG2 ILE A  98     -26.310  -8.393  20.646  1.00  1.87           H  
ATOM   1453 2HG2 ILE A  98     -27.691  -9.259  21.313  1.00  1.87           H  
ATOM   1454 3HG2 ILE A  98     -27.811  -7.526  20.968  1.00  1.87           H  
ATOM   1455 1HD1 ILE A  98     -24.181  -5.725  21.722  1.00  1.87           H  
ATOM   1456 2HD1 ILE A  98     -24.005  -7.423  22.174  1.00  1.87           H  
ATOM   1457 3HD1 ILE A  98     -24.890  -6.998  20.726  1.00  1.87           H  
ATOM   1458  N   LEU A  99     -29.872  -9.274  22.936  1.00  1.73           N  
ATOM   1459  CA  LEU A  99     -30.579 -10.559  22.929  1.00  1.73           C  
ATOM   1460  C   LEU A  99     -30.844 -11.015  21.500  1.00  1.73           C  
ATOM   1461  O   LEU A  99     -31.181 -10.185  20.655  1.00  1.73           O  
ATOM   1462  CB  LEU A  99     -31.888 -10.440  23.724  1.00  1.73           C  
ATOM   1463  CG  LEU A  99     -31.710 -10.064  25.231  1.00  1.73           C  
ATOM   1464  CD1 LEU A  99     -31.681  -8.516  25.393  1.00  1.73           C  
ATOM   1465  CD2 LEU A  99     -32.839 -10.668  26.050  1.00  1.73           C  
ATOM   1466  H   LEU A  99     -30.242  -8.460  22.447  1.00  1.73           H  
ATOM   1467  HA  LEU A  99     -29.961 -11.309  23.395  1.00  1.73           H  
ATOM   1468 1HB  LEU A  99     -32.486  -9.692  23.262  1.00  1.73           H  
ATOM   1469 2HB  LEU A  99     -32.420 -11.391  23.670  1.00  1.73           H  
ATOM   1470  HG  LEU A  99     -30.762 -10.455  25.581  1.00  1.73           H  
ATOM   1471 1HD1 LEU A  99     -31.538  -8.256  26.442  1.00  1.73           H  
ATOM   1472 2HD1 LEU A  99     -30.880  -8.082  24.817  1.00  1.73           H  
ATOM   1473 3HD1 LEU A  99     -32.623  -8.096  25.048  1.00  1.73           H  
ATOM   1474 1HD2 LEU A  99     -32.705 -10.418  27.102  1.00  1.73           H  
ATOM   1475 2HD2 LEU A  99     -33.797 -10.273  25.707  1.00  1.73           H  
ATOM   1476 3HD2 LEU A  99     -32.843 -11.750  25.937  1.00  1.73           H  
ATOM   1477  N   HIS A 100     -30.730 -12.327  21.235  1.00  1.65           N  
ATOM   1478  CA  HIS A 100     -31.005 -12.846  19.898  1.00  1.65           C  
ATOM   1479  C   HIS A 100     -32.269 -13.710  19.871  1.00  1.65           C  
ATOM   1480  O   HIS A 100     -32.466 -14.582  20.731  1.00  1.65           O  
ATOM   1481  CB  HIS A 100     -29.808 -13.656  19.378  1.00  1.65           C  
ATOM   1482  CG  HIS A 100     -29.957 -14.149  17.954  1.00  1.65           C  
ATOM   1483  ND1 HIS A 100     -29.928 -15.492  17.608  1.00  1.65           N  
ATOM   1484  CD2 HIS A 100     -30.121 -13.468  16.795  1.00  1.65           C  
ATOM   1485  CE1 HIS A 100     -30.067 -15.605  16.300  1.00  1.65           C  
ATOM   1486  NE2 HIS A 100     -30.179 -14.397  15.782  1.00  1.65           N  
ATOM   1487  H   HIS A 100     -30.412 -12.992  21.944  1.00  1.65           H  
ATOM   1488  HA  HIS A 100     -31.160 -12.017  19.216  1.00  1.65           H  
ATOM   1489 1HB  HIS A 100     -28.913 -13.038  19.416  1.00  1.65           H  
ATOM   1490 2HB  HIS A 100     -29.632 -14.513  20.021  1.00  1.65           H  
ATOM   1491  HD1 HIS A 100     -29.844 -16.309  18.231  1.00  1.65           H  
ATOM   1492  HD2 HIS A 100     -30.196 -12.407  16.568  1.00  1.65           H  
ATOM   1493  HE1 HIS A 100     -30.062 -16.585  15.826  1.00  1.65           H  
ATOM   1494  N   GLU A 101     -33.118 -13.445  18.878  1.00  1.62           N  
ATOM   1495  CA  GLU A 101     -34.374 -14.170  18.681  1.00  1.62           C  
ATOM   1496  C   GLU A 101     -34.327 -14.984  17.396  1.00  1.62           C  
ATOM   1497  O   GLU A 101     -34.153 -14.428  16.305  1.00  1.62           O  
ATOM   1498  CB  GLU A 101     -35.538 -13.187  18.617  1.00  1.62           C  
ATOM   1499  CG  GLU A 101     -35.730 -12.384  19.877  1.00  1.62           C  
ATOM   1500  CD  GLU A 101     -36.895 -11.429  19.808  1.00  1.62           C  
ATOM   1501  OE1 GLU A 101     -37.339 -11.095  18.731  1.00  1.62           O  
ATOM   1502  OE2 GLU A 101     -37.375 -11.060  20.858  1.00  1.62           O  
ATOM   1503  H   GLU A 101     -32.875 -12.690  18.235  1.00  1.62           H  
ATOM   1504  HA  GLU A 101     -34.526 -14.856  19.513  1.00  1.62           H  
ATOM   1505 1HB  GLU A 101     -35.389 -12.492  17.794  1.00  1.62           H  
ATOM   1506 2HB  GLU A 101     -36.461 -13.737  18.422  1.00  1.62           H  
ATOM   1507 1HG  GLU A 101     -35.851 -13.059  20.723  1.00  1.62           H  
ATOM   1508 2HG  GLU A 101     -34.819 -11.817  20.045  1.00  1.62           H  
ATOM   1509  N   VAL A 102     -34.494 -16.296  17.512  1.00  1.63           N  
ATOM   1510  CA  VAL A 102     -34.383 -17.148  16.338  1.00  1.63           C  
ATOM   1511  C   VAL A 102     -35.676 -17.313  15.549  1.00  1.63           C  
ATOM   1512  O   VAL A 102     -36.696 -17.781  16.057  1.00  1.63           O  
ATOM   1513  CB  VAL A 102     -33.869 -18.526  16.744  1.00  1.63           C  
ATOM   1514  CG1 VAL A 102     -33.818 -19.452  15.549  1.00  1.63           C  
ATOM   1515  CG2 VAL A 102     -32.517 -18.384  17.381  1.00  1.63           C  
ATOM   1516  H   VAL A 102     -34.665 -16.727  18.424  1.00  1.63           H  
ATOM   1517  HA  VAL A 102     -33.636 -16.706  15.688  1.00  1.63           H  
ATOM   1518  HB  VAL A 102     -34.526 -18.931  17.435  1.00  1.63           H  
ATOM   1519 1HG1 VAL A 102     -33.463 -20.423  15.849  1.00  1.63           H  
ATOM   1520 2HG1 VAL A 102     -34.814 -19.552  15.124  1.00  1.63           H  
ATOM   1521 3HG1 VAL A 102     -33.148 -19.045  14.800  1.00  1.63           H  
ATOM   1522 1HG2 VAL A 102     -32.147 -19.357  17.705  1.00  1.63           H  
ATOM   1523 2HG2 VAL A 102     -31.824 -17.959  16.667  1.00  1.63           H  
ATOM   1524 3HG2 VAL A 102     -32.587 -17.724  18.252  1.00  1.63           H  
ATOM   1525  N   ARG A 103     -35.575 -16.972  14.276  1.00  1.69           N  
ATOM   1526  CA  ARG A 103     -36.628 -17.045  13.286  1.00  1.69           C  
ATOM   1527  C   ARG A 103     -36.698 -18.461  12.726  1.00  1.69           C  
ATOM   1528  O   ARG A 103     -35.721 -19.199  12.820  1.00  1.69           O  
ATOM   1529  CB  ARG A 103     -36.351 -16.023  12.187  1.00  1.69           C  
ATOM   1530  CG  ARG A 103     -36.332 -14.594  12.687  1.00  1.69           C  
ATOM   1531  CD  ARG A 103     -37.686 -14.198  13.155  1.00  1.69           C  
ATOM   1532  NE  ARG A 103     -38.658 -14.221  12.070  1.00  1.69           N  
ATOM   1533  CZ  ARG A 103     -39.995 -14.296  12.235  1.00  1.69           C  
ATOM   1534  NH1 ARG A 103     -40.513 -14.362  13.440  1.00  1.69           N  
ATOM   1535  NH2 ARG A 103     -40.789 -14.311  11.177  1.00  1.69           N  
ATOM   1536  H   ARG A 103     -34.679 -16.595  13.982  1.00  1.69           H  
ATOM   1537  HA  ARG A 103     -37.565 -16.789  13.761  1.00  1.69           H  
ATOM   1538 1HB  ARG A 103     -35.364 -16.219  11.761  1.00  1.69           H  
ATOM   1539 2HB  ARG A 103     -37.069 -16.091  11.386  1.00  1.69           H  
ATOM   1540 1HG  ARG A 103     -35.635 -14.518  13.529  1.00  1.69           H  
ATOM   1541 2HG  ARG A 103     -36.013 -13.918  11.892  1.00  1.69           H  
ATOM   1542 1HD  ARG A 103     -38.016 -14.893  13.921  1.00  1.69           H  
ATOM   1543 2HD  ARG A 103     -37.657 -13.193  13.567  1.00  1.69           H  
ATOM   1544  HE  ARG A 103     -38.305 -14.178  11.124  1.00  1.69           H  
ATOM   1545 1HH1 ARG A 103     -39.915 -14.364  14.251  1.00  1.69           H  
ATOM   1546 2HH1 ARG A 103     -41.514 -14.443  13.552  1.00  1.69           H  
ATOM   1547 1HH2 ARG A 103     -40.397 -14.265  10.248  1.00  1.69           H  
ATOM   1548 2HH2 ARG A 103     -41.789 -14.376  11.301  1.00  1.69           H  
ATOM   1549  N   PRO A 104     -37.843 -18.889  12.168  1.00  1.78           N  
ATOM   1550  CA  PRO A 104     -39.118 -18.218  11.904  1.00  1.78           C  
ATOM   1551  C   PRO A 104     -40.017 -17.992  13.119  1.00  1.78           C  
ATOM   1552  O   PRO A 104     -40.964 -17.212  13.012  1.00  1.78           O  
ATOM   1553  CB  PRO A 104     -39.812 -19.222  10.973  1.00  1.78           C  
ATOM   1554  CG  PRO A 104     -39.225 -20.563  11.342  1.00  1.78           C  
ATOM   1555  CD  PRO A 104     -37.797 -20.277  11.715  1.00  1.78           C  
ATOM   1556  HA  PRO A 104     -38.959 -17.283  11.378  1.00  1.78           H  
ATOM   1557 1HB  PRO A 104     -40.901 -19.185  11.130  1.00  1.78           H  
ATOM   1558 2HB  PRO A 104     -39.628 -18.943   9.922  1.00  1.78           H  
ATOM   1559 1HG  PRO A 104     -39.803 -21.005  12.173  1.00  1.78           H  
ATOM   1560 2HG  PRO A 104     -39.309 -21.259  10.497  1.00  1.78           H  
ATOM   1561 1HD  PRO A 104     -37.478 -20.928  12.545  1.00  1.78           H  
ATOM   1562 2HD  PRO A 104     -37.132 -20.374  10.846  1.00  1.78           H  
ATOM   1563  N   VAL A 105     -39.696 -18.650  14.235  1.00  1.89           N  
ATOM   1564  CA  VAL A 105     -40.488 -18.670  15.464  1.00  1.89           C  
ATOM   1565  C   VAL A 105     -41.699 -19.569  15.287  1.00  1.89           C  
ATOM   1566  O   VAL A 105     -42.502 -19.394  14.371  1.00  1.89           O  
ATOM   1567  CB  VAL A 105     -40.883 -17.263  15.972  1.00  1.89           C  
ATOM   1568  CG1 VAL A 105     -41.796 -17.403  17.195  1.00  1.89           C  
ATOM   1569  CG2 VAL A 105     -39.603 -16.502  16.334  1.00  1.89           C  
ATOM   1570  H   VAL A 105     -38.866 -19.228  14.230  1.00  1.89           H  
ATOM   1571  HA  VAL A 105     -39.877 -19.101  16.236  1.00  1.89           H  
ATOM   1572  HB  VAL A 105     -41.440 -16.725  15.226  1.00  1.89           H  
ATOM   1573 1HG1 VAL A 105     -42.073 -16.416  17.576  1.00  1.89           H  
ATOM   1574 2HG1 VAL A 105     -42.698 -17.943  16.914  1.00  1.89           H  
ATOM   1575 3HG1 VAL A 105     -41.285 -17.947  17.959  1.00  1.89           H  
ATOM   1576 1HG2 VAL A 105     -39.854 -15.519  16.698  1.00  1.89           H  
ATOM   1577 2HG2 VAL A 105     -39.058 -17.042  17.099  1.00  1.89           H  
ATOM   1578 3HG2 VAL A 105     -38.986 -16.409  15.468  1.00  1.89           H  
ATOM   1579  N   THR A 106     -41.781 -20.596  16.134  1.00  2.02           N  
ATOM   1580  CA  THR A 106     -42.804 -21.626  15.967  1.00  2.02           C  
ATOM   1581  C   THR A 106     -43.809 -21.631  17.115  1.00  2.02           C  
ATOM   1582  O   THR A 106     -44.720 -22.464  17.173  1.00  2.02           O  
ATOM   1583  CB  THR A 106     -42.156 -23.011  15.820  1.00  2.02           C  
ATOM   1584  OG1 THR A 106     -41.419 -23.326  17.004  1.00  2.02           O  
ATOM   1585  CG2 THR A 106     -41.187 -23.001  14.616  1.00  2.02           C  
ATOM   1586  H   THR A 106     -41.105 -20.658  16.900  1.00  2.02           H  
ATOM   1587  HA  THR A 106     -43.355 -21.418  15.051  1.00  2.02           H  
ATOM   1588  HB  THR A 106     -42.926 -23.763  15.664  1.00  2.02           H  
ATOM   1589  HG1 THR A 106     -42.033 -23.482  17.728  1.00  2.02           H  
ATOM   1590 1HG2 THR A 106     -40.725 -23.981  14.513  1.00  2.02           H  
ATOM   1591 2HG2 THR A 106     -41.740 -22.763  13.706  1.00  2.02           H  
ATOM   1592 3HG2 THR A 106     -40.411 -22.254  14.767  1.00  2.02           H  
ATOM   1593  N   SER A 107     -43.669 -20.680  18.025  1.00  2.18           N  
ATOM   1594  CA  SER A 107     -44.536 -20.606  19.194  1.00  2.18           C  
ATOM   1595  C   SER A 107     -45.929 -20.046  18.879  1.00  2.18           C  
ATOM   1596  O   SER A 107     -46.261 -18.921  19.240  1.00  2.18           O  
ATOM   1597  CB  SER A 107     -43.883 -19.777  20.267  1.00  2.18           C  
ATOM   1598  OG  SER A 107     -42.716 -20.386  20.745  1.00  2.18           O  
ATOM   1599  H   SER A 107     -42.922 -20.008  17.913  1.00  2.18           H  
ATOM   1600  HA  SER A 107     -44.661 -21.619  19.581  1.00  2.18           H  
ATOM   1601 1HB  SER A 107     -43.653 -18.780  19.884  1.00  2.18           H  
ATOM   1602 2HB  SER A 107     -44.573 -19.664  21.069  1.00  2.18           H  
ATOM   1603  HG  SER A 107     -42.052 -20.298  20.046  1.00  2.18           H  
ATOM   1604  N   GLY A 108     -46.743 -20.876  18.227  1.00  2.35           N  
ATOM   1605  CA  GLY A 108     -48.091 -20.520  17.751  1.00  2.35           C  
ATOM   1606  C   GLY A 108     -49.187 -20.502  18.832  1.00  2.35           C  
ATOM   1607  O   GLY A 108     -50.338 -20.176  18.563  1.00  2.35           O  
ATOM   1608  H   GLY A 108     -46.343 -21.780  17.979  1.00  2.35           H  
ATOM   1609 1HA  GLY A 108     -48.047 -19.543  17.273  1.00  2.35           H  
ATOM   1610 2HA  GLY A 108     -48.374 -21.229  16.973  1.00  2.35           H  
ATOM   1611  N   CYS A 109     -48.852 -20.844  20.059  1.00  2.54           N  
ATOM   1612  CA  CYS A 109     -49.808 -20.842  21.149  1.00  2.54           C  
ATOM   1613  C   CYS A 109     -50.504 -19.488  21.310  1.00  2.54           C  
ATOM   1614  O   CYS A 109     -49.837 -18.482  21.531  1.00  2.54           O  
ATOM   1615  CB  CYS A 109     -49.097 -21.174  22.457  1.00  2.54           C  
ATOM   1616  SG  CYS A 109     -50.101 -21.020  23.942  1.00  2.54           S  
ATOM   1617  H   CYS A 109     -47.887 -21.103  20.236  1.00  2.54           H  
ATOM   1618  HA  CYS A 109     -50.571 -21.599  20.954  1.00  2.54           H  
ATOM   1619 1HB  CYS A 109     -48.726 -22.192  22.400  1.00  2.54           H  
ATOM   1620 2HB  CYS A 109     -48.237 -20.515  22.564  1.00  2.54           H  
ATOM   1621  N   PHE A 110     -51.849 -19.489  21.270  1.00  2.79           N  
ATOM   1622  CA  PHE A 110     -52.632 -18.255  21.424  1.00  2.79           C  
ATOM   1623  C   PHE A 110     -52.283 -17.106  20.452  1.00  2.79           C  
ATOM   1624  O   PHE A 110     -51.493 -16.227  20.794  1.00  2.79           O  
ATOM   1625  CB  PHE A 110     -52.634 -17.744  22.853  1.00  2.79           C  
ATOM   1626  CG  PHE A 110     -53.408 -18.602  23.814  1.00  2.79           C  
ATOM   1627  CD1 PHE A 110     -52.801 -19.306  24.788  1.00  2.79           C  
ATOM   1628  CD2 PHE A 110     -54.751 -18.714  23.698  1.00  2.79           C  
ATOM   1629  CE1 PHE A 110     -53.492 -20.115  25.622  1.00  2.79           C  
ATOM   1630  CE2 PHE A 110     -55.483 -19.516  24.546  1.00  2.79           C  
ATOM   1631  CZ  PHE A 110     -54.845 -20.223  25.511  1.00  2.79           C  
ATOM   1632  H   PHE A 110     -52.330 -20.362  21.105  1.00  2.79           H  
ATOM   1633  HA  PHE A 110     -53.667 -18.538  21.277  1.00  2.79           H  
ATOM   1634 1HB  PHE A 110     -51.635 -17.748  23.165  1.00  2.79           H  
ATOM   1635 2HB  PHE A 110     -53.010 -16.730  22.903  1.00  2.79           H  
ATOM   1636  HD1 PHE A 110     -51.754 -19.214  24.902  1.00  2.79           H  
ATOM   1637  HD2 PHE A 110     -55.239 -18.159  22.923  1.00  2.79           H  
ATOM   1638  HE1 PHE A 110     -52.963 -20.668  26.379  1.00  2.79           H  
ATOM   1639  HE2 PHE A 110     -56.561 -19.591  24.438  1.00  2.79           H  
ATOM   1640  HZ  PHE A 110     -55.405 -20.860  26.187  1.00  2.79           H  
ATOM   1641  N   PRO A 111     -52.800 -17.093  19.209  1.00  3.06           N  
ATOM   1642  CA  PRO A 111     -52.551 -16.085  18.176  1.00  3.06           C  
ATOM   1643  C   PRO A 111     -53.210 -14.744  18.533  1.00  3.06           C  
ATOM   1644  O   PRO A 111     -54.204 -14.325  17.939  1.00  3.06           O  
ATOM   1645  CB  PRO A 111     -53.221 -16.707  16.957  1.00  3.06           C  
ATOM   1646  CG  PRO A 111     -54.351 -17.504  17.542  1.00  3.06           C  
ATOM   1647  CD  PRO A 111     -53.778 -18.109  18.799  1.00  3.06           C  
ATOM   1648  HA  PRO A 111     -51.469 -15.968  18.030  1.00  3.06           H  
ATOM   1649 1HB  PRO A 111     -53.560 -15.917  16.272  1.00  3.06           H  
ATOM   1650 2HB  PRO A 111     -52.506 -17.318  16.404  1.00  3.06           H  
ATOM   1651 1HG  PRO A 111     -55.204 -16.844  17.765  1.00  3.06           H  
ATOM   1652 2HG  PRO A 111     -54.720 -18.245  16.850  1.00  3.06           H  
ATOM   1653 1HD  PRO A 111     -54.606 -18.197  19.483  1.00  3.06           H  
ATOM   1654 2HD  PRO A 111     -53.284 -19.076  18.593  1.00  3.06           H  
ATOM   1655  N   ILE A 112     -52.619 -14.093  19.522  1.00  3.36           N  
ATOM   1656  CA  ILE A 112     -53.106 -12.873  20.160  1.00  3.36           C  
ATOM   1657  C   ILE A 112     -52.127 -11.708  20.033  1.00  3.36           C  
ATOM   1658  O   ILE A 112     -51.194 -11.768  19.218  1.00  3.36           O  
ATOM   1659  CB  ILE A 112     -53.339 -13.116  21.638  1.00  3.36           C  
ATOM   1660  CG1 ILE A 112     -51.988 -13.445  22.342  1.00  3.36           C  
ATOM   1661  CG2 ILE A 112     -54.332 -14.274  21.761  1.00  3.36           C  
ATOM   1662  CD1 ILE A 112     -52.041 -13.399  23.817  1.00  3.36           C  
ATOM   1663  H   ILE A 112     -51.804 -14.547  19.928  1.00  3.36           H  
ATOM   1664  HA  ILE A 112     -54.047 -12.588  19.693  1.00  3.36           H  
ATOM   1665  HB  ILE A 112     -53.737 -12.249  22.092  1.00  3.36           H  
ATOM   1666 1HG1 ILE A 112     -51.685 -14.405  22.090  1.00  3.36           H  
ATOM   1667 2HG1 ILE A 112     -51.237 -12.759  21.996  1.00  3.36           H  
ATOM   1668 1HG2 ILE A 112     -54.509 -14.476  22.780  1.00  3.36           H  
ATOM   1669 2HG2 ILE A 112     -55.259 -14.002  21.263  1.00  3.36           H  
ATOM   1670 3HG2 ILE A 112     -53.934 -15.151  21.303  1.00  3.36           H  
ATOM   1671 1HD1 ILE A 112     -51.063 -13.629  24.226  1.00  3.36           H  
ATOM   1672 2HD1 ILE A 112     -52.334 -12.402  24.108  1.00  3.36           H  
ATOM   1673 3HD1 ILE A 112     -52.760 -14.112  24.175  1.00  3.36           H  
ATOM   1674  N   MET A 113     -52.376 -10.634  20.823  1.00  3.65           N  
ATOM   1675  CA  MET A 113     -51.548  -9.427  20.833  1.00  3.65           C  
ATOM   1676  C   MET A 113     -51.574  -8.620  19.549  1.00  3.65           C  
ATOM   1677  O   MET A 113     -50.669  -8.676  18.735  1.00  3.65           O  
ATOM   1678  CB  MET A 113     -50.118  -9.744  21.271  1.00  3.65           C  
ATOM   1679  CG  MET A 113     -49.956 -10.085  22.748  1.00  3.65           C  
ATOM   1680  SD  MET A 113     -48.262 -10.506  23.148  1.00  3.65           S  
ATOM   1681  CE  MET A 113     -48.298 -10.541  24.920  1.00  3.65           C  
ATOM   1682  H   MET A 113     -53.170 -10.667  21.443  1.00  3.65           H  
ATOM   1683  HA  MET A 113     -51.959  -8.772  21.603  1.00  3.65           H  
ATOM   1684 1HB  MET A 113     -49.721 -10.572  20.705  1.00  3.65           H  
ATOM   1685 2HB  MET A 113     -49.490  -8.889  21.053  1.00  3.65           H  
ATOM   1686 1HG  MET A 113     -50.248  -9.223  23.346  1.00  3.65           H  
ATOM   1687 2HG  MET A 113     -50.592 -10.897  23.031  1.00  3.65           H  
ATOM   1688 1HE  MET A 113     -47.305 -10.786  25.298  1.00  3.65           H  
ATOM   1689 2HE  MET A 113     -48.595  -9.562  25.295  1.00  3.65           H  
ATOM   1690 3HE  MET A 113     -49.012 -11.292  25.250  1.00  3.65           H  
ATOM   1691  N   HIS A 114     -52.660  -7.872  19.377  1.00  3.89           N  
ATOM   1692  CA  HIS A 114     -52.942  -7.045  18.199  1.00  3.89           C  
ATOM   1693  C   HIS A 114     -51.813  -6.082  17.774  1.00  3.89           C  
ATOM   1694  O   HIS A 114     -51.764  -5.662  16.617  1.00  3.89           O  
ATOM   1695  CB  HIS A 114     -54.204  -6.240  18.505  1.00  3.89           C  
ATOM   1696  CG  HIS A 114     -54.041  -5.358  19.722  1.00  3.89           C  
ATOM   1697  ND1 HIS A 114     -54.130  -5.859  21.017  1.00  3.89           N  
ATOM   1698  CD2 HIS A 114     -53.793  -4.034  19.851  1.00  3.89           C  
ATOM   1699  CE1 HIS A 114     -53.941  -4.876  21.881  1.00  3.89           C  
ATOM   1700  NE2 HIS A 114     -53.737  -3.760  21.201  1.00  3.89           N  
ATOM   1701  H   HIS A 114     -53.355  -7.884  20.107  1.00  3.89           H  
ATOM   1702  HA  HIS A 114     -53.147  -7.697  17.352  1.00  3.89           H  
ATOM   1703 1HB  HIS A 114     -54.452  -5.607  17.652  1.00  3.89           H  
ATOM   1704 2HB  HIS A 114     -55.043  -6.916  18.673  1.00  3.89           H  
ATOM   1705  HD2 HIS A 114     -53.660  -3.321  19.037  1.00  3.89           H  
ATOM   1706  HE1 HIS A 114     -53.955  -4.971  22.971  1.00  3.89           H  
ATOM   1707  HE2 HIS A 114     -53.564  -2.849  21.600  1.00  3.89           H  
ATOM   1708  N   ASP A 115     -50.917  -5.734  18.695  1.00  4.01           N  
ATOM   1709  CA  ASP A 115     -49.791  -4.862  18.384  1.00  4.01           C  
ATOM   1710  C   ASP A 115     -48.558  -5.489  19.009  1.00  4.01           C  
ATOM   1711  O   ASP A 115     -48.051  -5.046  20.046  1.00  4.01           O  
ATOM   1712  CB  ASP A 115     -50.011  -3.438  18.913  1.00  4.01           C  
ATOM   1713  CG  ASP A 115     -48.894  -2.378  18.486  1.00  4.01           C  
ATOM   1714  OD1 ASP A 115     -47.812  -2.750  18.003  1.00  4.01           O  
ATOM   1715  OD2 ASP A 115     -49.148  -1.212  18.676  1.00  4.01           O  
ATOM   1716  H   ASP A 115     -51.016  -6.109  19.626  1.00  4.01           H  
ATOM   1717  HA  ASP A 115     -49.649  -4.823  17.303  1.00  4.01           H  
ATOM   1718 1HB  ASP A 115     -50.979  -3.076  18.562  1.00  4.01           H  
ATOM   1719 2HB  ASP A 115     -50.056  -3.468  20.004  1.00  4.01           H  
ATOM   1720  N   ARG A 116     -48.064  -6.519  18.326  1.00  4.00           N  
ATOM   1721  CA  ARG A 116     -46.965  -7.331  18.818  1.00  4.00           C  
ATOM   1722  C   ARG A 116     -45.673  -6.574  18.878  1.00  4.00           C  
ATOM   1723  O   ARG A 116     -44.844  -6.862  19.732  1.00  4.00           O  
ATOM   1724  CB  ARG A 116     -46.773  -8.553  17.951  1.00  4.00           C  
ATOM   1725  CG  ARG A 116     -47.851  -9.533  18.062  1.00  4.00           C  
ATOM   1726  CD  ARG A 116     -47.666 -10.715  17.250  1.00  4.00           C  
ATOM   1727  NE  ARG A 116     -48.808 -11.597  17.383  1.00  4.00           N  
ATOM   1728  CZ  ARG A 116     -49.048 -12.664  16.620  1.00  4.00           C  
ATOM   1729  NH1 ARG A 116     -48.223 -13.013  15.653  1.00  4.00           N  
ATOM   1730  NH2 ARG A 116     -50.132 -13.354  16.857  1.00  4.00           N  
ATOM   1731  H   ARG A 116     -48.528  -6.787  17.466  1.00  4.00           H  
ATOM   1732  HA  ARG A 116     -47.214  -7.661  19.828  1.00  4.00           H  
ATOM   1733 1HB  ARG A 116     -46.794  -8.239  16.928  1.00  4.00           H  
ATOM   1734 2HB  ARG A 116     -45.817  -9.033  18.153  1.00  4.00           H  
ATOM   1735 1HG  ARG A 116     -48.029  -9.811  19.096  1.00  4.00           H  
ATOM   1736 2HG  ARG A 116     -48.711  -9.059  17.647  1.00  4.00           H  
ATOM   1737 1HD  ARG A 116     -47.569 -10.432  16.204  1.00  4.00           H  
ATOM   1738 2HD  ARG A 116     -46.777 -11.250  17.573  1.00  4.00           H  
ATOM   1739  HE  ARG A 116     -49.517 -11.387  18.116  1.00  4.00           H  
ATOM   1740 1HH1 ARG A 116     -47.389 -12.470  15.480  1.00  4.00           H  
ATOM   1741 2HH1 ARG A 116     -48.425 -13.823  15.085  1.00  4.00           H  
ATOM   1742 1HH2 ARG A 116     -50.743 -13.031  17.631  1.00  4.00           H  
ATOM   1743 2HH2 ARG A 116     -50.350 -14.160  16.296  1.00  4.00           H  
ATOM   1744  N   THR A 117     -45.469  -5.637  17.956  1.00  3.90           N  
ATOM   1745  CA  THR A 117     -44.222  -4.898  17.962  1.00  3.90           C  
ATOM   1746  C   THR A 117     -44.153  -3.989  19.160  1.00  3.90           C  
ATOM   1747  O   THR A 117     -43.158  -4.014  19.877  1.00  3.90           O  
ATOM   1748  CB  THR A 117     -44.005  -4.078  16.708  1.00  3.90           C  
ATOM   1749  OG1 THR A 117     -43.947  -4.921  15.588  1.00  3.90           O  
ATOM   1750  CG2 THR A 117     -42.711  -3.299  16.809  1.00  3.90           C  
ATOM   1751  H   THR A 117     -46.188  -5.430  17.274  1.00  3.90           H  
ATOM   1752  HA  THR A 117     -43.407  -5.609  18.021  1.00  3.90           H  
ATOM   1753  HB  THR A 117     -44.809  -3.436  16.613  1.00  3.90           H  
ATOM   1754  HG1 THR A 117     -44.822  -5.298  15.430  1.00  3.90           H  
ATOM   1755 1HG2 THR A 117     -42.568  -2.702  15.911  1.00  3.90           H  
ATOM   1756 2HG2 THR A 117     -42.764  -2.643  17.673  1.00  3.90           H  
ATOM   1757 3HG2 THR A 117     -41.877  -3.986  16.922  1.00  3.90           H  
ATOM   1758  N   LYS A 118     -45.216  -3.220  19.441  1.00  3.73           N  
ATOM   1759  CA  LYS A 118     -45.143  -2.352  20.609  1.00  3.73           C  
ATOM   1760  C   LYS A 118     -44.840  -3.178  21.844  1.00  3.73           C  
ATOM   1761  O   LYS A 118     -44.053  -2.779  22.701  1.00  3.73           O  
ATOM   1762  CB  LYS A 118     -46.430  -1.578  20.806  1.00  3.73           C  
ATOM   1763  CG  LYS A 118     -46.426  -0.620  21.976  1.00  3.73           C  
ATOM   1764  CD  LYS A 118     -47.739   0.146  22.033  1.00  3.73           C  
ATOM   1765  CE  LYS A 118     -47.785   1.095  23.217  1.00  3.73           C  
ATOM   1766  NZ  LYS A 118     -49.071   1.839  23.268  1.00  3.73           N  
ATOM   1767  H   LYS A 118     -46.064  -3.201  18.854  1.00  3.73           H  
ATOM   1768  HA  LYS A 118     -44.330  -1.643  20.467  1.00  3.73           H  
ATOM   1769 1HB  LYS A 118     -46.649  -1.005  19.902  1.00  3.73           H  
ATOM   1770 2HB  LYS A 118     -47.253  -2.282  20.949  1.00  3.73           H  
ATOM   1771 1HG  LYS A 118     -46.291  -1.182  22.903  1.00  3.73           H  
ATOM   1772 2HG  LYS A 118     -45.597   0.080  21.868  1.00  3.73           H  
ATOM   1773 1HD  LYS A 118     -47.868   0.712  21.107  1.00  3.73           H  
ATOM   1774 2HD  LYS A 118     -48.561  -0.568  22.110  1.00  3.73           H  
ATOM   1775 1HE  LYS A 118     -47.667   0.524  24.138  1.00  3.73           H  
ATOM   1776 2HE  LYS A 118     -46.966   1.809  23.136  1.00  3.73           H  
ATOM   1777 1HZ  LYS A 118     -49.070   2.462  24.065  1.00  3.73           H  
ATOM   1778 2HZ  LYS A 118     -49.180   2.377  22.419  1.00  3.73           H  
ATOM   1779 3HZ  LYS A 118     -49.835   1.184  23.352  1.00  3.73           H  
ATOM   1780  N   ILE A 119     -45.452  -4.350  21.944  1.00  3.54           N  
ATOM   1781  CA  ILE A 119     -45.191  -5.181  23.096  1.00  3.54           C  
ATOM   1782  C   ILE A 119     -43.730  -5.704  23.045  1.00  3.54           C  
ATOM   1783  O   ILE A 119     -43.009  -5.646  24.035  1.00  3.54           O  
ATOM   1784  CB  ILE A 119     -46.216  -6.303  23.186  1.00  3.54           C  
ATOM   1785  CG1 ILE A 119     -47.610  -5.717  23.412  1.00  3.54           C  
ATOM   1786  CG2 ILE A 119     -45.888  -7.120  24.356  1.00  3.54           C  
ATOM   1787  CD1 ILE A 119     -48.711  -6.702  23.242  1.00  3.54           C  
ATOM   1788  H   ILE A 119     -46.122  -4.650  21.229  1.00  3.54           H  
ATOM   1789  HA  ILE A 119     -45.288  -4.569  23.988  1.00  3.54           H  
ATOM   1790  HB  ILE A 119     -46.209  -6.903  22.274  1.00  3.54           H  
ATOM   1791 1HG1 ILE A 119     -47.668  -5.321  24.409  1.00  3.54           H  
ATOM   1792 2HG1 ILE A 119     -47.767  -4.901  22.701  1.00  3.54           H  
ATOM   1793 1HG2 ILE A 119     -46.604  -7.929  24.455  1.00  3.54           H  
ATOM   1794 2HG2 ILE A 119     -44.912  -7.502  24.215  1.00  3.54           H  
ATOM   1795 3HG2 ILE A 119     -45.907  -6.503  25.250  1.00  3.54           H  
ATOM   1796 1HD1 ILE A 119     -49.670  -6.215  23.416  1.00  3.54           H  
ATOM   1797 2HD1 ILE A 119     -48.680  -7.093  22.229  1.00  3.54           H  
ATOM   1798 3HD1 ILE A 119     -48.581  -7.507  23.953  1.00  3.54           H  
ATOM   1799  N   ARG A 120     -43.278  -6.169  21.868  1.00  3.35           N  
ATOM   1800  CA  ARG A 120     -41.906  -6.647  21.620  1.00  3.35           C  
ATOM   1801  C   ARG A 120     -40.846  -5.588  21.936  1.00  3.35           C  
ATOM   1802  O   ARG A 120     -39.712  -5.920  22.282  1.00  3.35           O  
ATOM   1803  CB  ARG A 120     -41.723  -7.133  20.191  1.00  3.35           C  
ATOM   1804  CG  ARG A 120     -40.343  -7.673  19.866  1.00  3.35           C  
ATOM   1805  CD  ARG A 120     -40.289  -8.260  18.499  1.00  3.35           C  
ATOM   1806  NE  ARG A 120     -38.948  -8.695  18.139  1.00  3.35           N  
ATOM   1807  CZ  ARG A 120     -38.038  -7.948  17.483  1.00  3.35           C  
ATOM   1808  NH1 ARG A 120     -38.327  -6.724  17.077  1.00  3.35           N  
ATOM   1809  NH2 ARG A 120     -36.859  -8.477  17.250  1.00  3.35           N  
ATOM   1810  H   ARG A 120     -43.917  -6.198  21.087  1.00  3.35           H  
ATOM   1811  HA  ARG A 120     -41.731  -7.500  22.276  1.00  3.35           H  
ATOM   1812 1HB  ARG A 120     -42.455  -7.906  19.966  1.00  3.35           H  
ATOM   1813 2HB  ARG A 120     -41.897  -6.310  19.518  1.00  3.35           H  
ATOM   1814 1HG  ARG A 120     -39.617  -6.863  19.921  1.00  3.35           H  
ATOM   1815 2HG  ARG A 120     -40.077  -8.451  20.585  1.00  3.35           H  
ATOM   1816 1HD  ARG A 120     -40.950  -9.125  18.449  1.00  3.35           H  
ATOM   1817 2HD  ARG A 120     -40.610  -7.512  17.777  1.00  3.35           H  
ATOM   1818  HE  ARG A 120     -38.635  -9.636  18.430  1.00  3.35           H  
ATOM   1819 1HH1 ARG A 120     -39.239  -6.336  17.265  1.00  3.35           H  
ATOM   1820 2HH1 ARG A 120     -37.631  -6.180  16.578  1.00  3.35           H  
ATOM   1821 1HH2 ARG A 120     -36.694  -9.434  17.598  1.00  3.35           H  
ATOM   1822 2HH2 ARG A 120     -36.151  -7.958  16.752  1.00  3.35           H  
ATOM   1823  N   GLN A 121     -41.191  -4.314  21.767  1.00  3.20           N  
ATOM   1824  CA  GLN A 121     -40.290  -3.212  22.080  1.00  3.20           C  
ATOM   1825  C   GLN A 121     -39.993  -3.138  23.584  1.00  3.20           C  
ATOM   1826  O   GLN A 121     -38.975  -2.572  23.973  1.00  3.20           O  
ATOM   1827  CB  GLN A 121     -40.858  -1.869  21.597  1.00  3.20           C  
ATOM   1828  CG  GLN A 121     -40.879  -1.706  20.072  1.00  3.20           C  
ATOM   1829  CD  GLN A 121     -41.616  -0.445  19.599  1.00  3.20           C  
ATOM   1830  OE1 GLN A 121     -42.432   0.149  20.314  1.00  3.20           O  
ATOM   1831  NE2 GLN A 121     -41.333  -0.042  18.369  1.00  3.20           N  
ATOM   1832  H   GLN A 121     -42.120  -4.104  21.407  1.00  3.20           H  
ATOM   1833  HA  GLN A 121     -39.347  -3.390  21.564  1.00  3.20           H  
ATOM   1834 1HB  GLN A 121     -41.879  -1.763  21.955  1.00  3.20           H  
ATOM   1835 2HB  GLN A 121     -40.276  -1.055  22.021  1.00  3.20           H  
ATOM   1836 1HG  GLN A 121     -39.849  -1.623  19.735  1.00  3.20           H  
ATOM   1837 2HG  GLN A 121     -41.326  -2.564  19.621  1.00  3.20           H  
ATOM   1838 1HE2 GLN A 121     -41.783   0.767  17.987  1.00  3.20           H  
ATOM   1839 2HE2 GLN A 121     -40.680  -0.555  17.822  1.00  3.20           H  
ATOM   1840  N   LEU A 122     -40.853  -3.712  24.441  1.00  3.07           N  
ATOM   1841  CA  LEU A 122     -40.584  -3.681  25.878  1.00  3.07           C  
ATOM   1842  C   LEU A 122     -39.183  -4.165  26.245  1.00  3.07           C  
ATOM   1843  O   LEU A 122     -38.487  -3.448  26.946  1.00  3.07           O  
ATOM   1844  CB  LEU A 122     -41.635  -4.476  26.652  1.00  3.07           C  
ATOM   1845  CG  LEU A 122     -41.304  -4.731  28.100  1.00  3.07           C  
ATOM   1846  CD1 LEU A 122     -41.252  -3.446  28.886  1.00  3.07           C  
ATOM   1847  CD2 LEU A 122     -42.294  -5.718  28.611  1.00  3.07           C  
ATOM   1848  H   LEU A 122     -41.680  -4.198  24.104  1.00  3.07           H  
ATOM   1849  HA  LEU A 122     -40.669  -2.649  26.204  1.00  3.07           H  
ATOM   1850 1HB  LEU A 122     -42.540  -3.873  26.653  1.00  3.07           H  
ATOM   1851 2HB  LEU A 122     -41.893  -5.394  26.166  1.00  3.07           H  
ATOM   1852  HG  LEU A 122     -40.315  -5.176  28.161  1.00  3.07           H  
ATOM   1853 1HD1 LEU A 122     -40.992  -3.669  29.913  1.00  3.07           H  
ATOM   1854 2HD1 LEU A 122     -40.497  -2.787  28.459  1.00  3.07           H  
ATOM   1855 3HD1 LEU A 122     -42.210  -2.960  28.855  1.00  3.07           H  
ATOM   1856 1HD2 LEU A 122     -42.057  -5.970  29.609  1.00  3.07           H  
ATOM   1857 2HD2 LEU A 122     -43.293  -5.299  28.558  1.00  3.07           H  
ATOM   1858 3HD2 LEU A 122     -42.244  -6.616  28.002  1.00  3.07           H  
ATOM   1859  N   PRO A 123     -38.689  -5.325  25.791  1.00  2.96           N  
ATOM   1860  CA  PRO A 123     -37.308  -5.738  25.941  1.00  2.96           C  
ATOM   1861  C   PRO A 123     -36.270  -4.674  25.576  1.00  2.96           C  
ATOM   1862  O   PRO A 123     -35.219  -4.619  26.200  1.00  2.96           O  
ATOM   1863  CB  PRO A 123     -37.260  -6.931  25.008  1.00  2.96           C  
ATOM   1864  CG  PRO A 123     -38.635  -7.542  25.119  1.00  2.96           C  
ATOM   1865  CD  PRO A 123     -39.573  -6.407  25.333  1.00  2.96           C  
ATOM   1866  HA  PRO A 123     -37.152  -6.070  26.967  1.00  2.96           H  
ATOM   1867 1HB  PRO A 123     -37.069  -6.571  23.994  1.00  2.96           H  
ATOM   1868 2HB  PRO A 123     -36.441  -7.622  25.287  1.00  2.96           H  
ATOM   1869 1HG  PRO A 123     -38.871  -8.102  24.201  1.00  2.96           H  
ATOM   1870 2HG  PRO A 123     -38.651  -8.269  25.945  1.00  2.96           H  
ATOM   1871 1HD  PRO A 123     -40.139  -6.180  24.498  1.00  2.96           H  
ATOM   1872 2HD  PRO A 123     -40.197  -6.735  26.147  1.00  2.96           H  
ATOM   1873  N   ASN A 124     -36.534  -3.767  24.637  1.00  2.87           N  
ATOM   1874  CA  ASN A 124     -35.498  -2.782  24.328  1.00  2.87           C  
ATOM   1875  C   ASN A 124     -35.438  -1.696  25.417  1.00  2.87           C  
ATOM   1876  O   ASN A 124     -34.480  -0.920  25.504  1.00  2.87           O  
ATOM   1877  CB  ASN A 124     -35.724  -2.159  22.961  1.00  2.87           C  
ATOM   1878  CG  ASN A 124     -35.397  -3.081  21.769  1.00  2.87           C  
ATOM   1879  OD1 ASN A 124     -34.578  -4.015  21.853  1.00  2.87           O  
ATOM   1880  ND2 ASN A 124     -36.052  -2.820  20.667  1.00  2.87           N  
ATOM   1881  H   ASN A 124     -37.423  -3.716  24.151  1.00  2.87           H  
ATOM   1882  HA  ASN A 124     -34.537  -3.291  24.321  1.00  2.87           H  
ATOM   1883 1HB  ASN A 124     -36.764  -1.844  22.881  1.00  2.87           H  
ATOM   1884 2HB  ASN A 124     -35.110  -1.261  22.879  1.00  2.87           H  
ATOM   1885 1HD2 ASN A 124     -35.905  -3.377  19.851  1.00  2.87           H  
ATOM   1886 2HD2 ASN A 124     -36.701  -2.062  20.650  1.00  2.87           H  
ATOM   1887  N   LEU A 125     -36.453  -1.687  26.289  1.00  2.80           N  
ATOM   1888  CA  LEU A 125     -36.569  -0.750  27.389  1.00  2.80           C  
ATOM   1889  C   LEU A 125     -36.044  -1.383  28.673  1.00  2.80           C  
ATOM   1890  O   LEU A 125     -36.199  -0.821  29.758  1.00  2.80           O  
ATOM   1891  CB  LEU A 125     -38.029  -0.346  27.568  1.00  2.80           C  
ATOM   1892  CG  LEU A 125     -38.647   0.305  26.353  1.00  2.80           C  
ATOM   1893  CD1 LEU A 125     -40.108   0.592  26.626  1.00  2.80           C  
ATOM   1894  CD2 LEU A 125     -37.862   1.568  26.016  1.00  2.80           C  
ATOM   1895  H   LEU A 125     -37.201  -2.368  26.197  1.00  2.80           H  
ATOM   1896  HA  LEU A 125     -35.982   0.131  27.164  1.00  2.80           H  
ATOM   1897 1HB  LEU A 125     -38.609  -1.218  27.826  1.00  2.80           H  
ATOM   1898 2HB  LEU A 125     -38.089   0.360  28.394  1.00  2.80           H  
ATOM   1899  HG  LEU A 125     -38.597  -0.388  25.507  1.00  2.80           H  
ATOM   1900 1HD1 LEU A 125     -40.557   1.046  25.744  1.00  2.80           H  
ATOM   1901 2HD1 LEU A 125     -40.622  -0.337  26.857  1.00  2.80           H  
ATOM   1902 3HD1 LEU A 125     -40.192   1.274  27.470  1.00  2.80           H  
ATOM   1903 1HD2 LEU A 125     -38.292   2.039  25.133  1.00  2.80           H  
ATOM   1904 2HD2 LEU A 125     -37.907   2.259  26.857  1.00  2.80           H  
ATOM   1905 3HD2 LEU A 125     -36.820   1.304  25.818  1.00  2.80           H  
ATOM   1906  N   LEU A 126     -35.509  -2.601  28.549  1.00  2.73           N  
ATOM   1907  CA  LEU A 126     -34.960  -3.342  29.669  1.00  2.73           C  
ATOM   1908  C   LEU A 126     -33.460  -3.505  29.407  1.00  2.73           C  
ATOM   1909  O   LEU A 126     -33.066  -3.534  28.258  1.00  2.73           O  
ATOM   1910  CB  LEU A 126     -35.636  -4.721  29.763  1.00  2.73           C  
ATOM   1911  CG  LEU A 126     -37.196  -4.709  29.773  1.00  2.73           C  
ATOM   1912  CD1 LEU A 126     -37.721  -6.148  29.867  1.00  2.73           C  
ATOM   1913  CD2 LEU A 126     -37.704  -3.828  30.858  1.00  2.73           C  
ATOM   1914  H   LEU A 126     -35.449  -3.039  27.631  1.00  2.73           H  
ATOM   1915  HA  LEU A 126     -35.109  -2.783  30.590  1.00  2.73           H  
ATOM   1916 1HB  LEU A 126     -35.320  -5.315  28.903  1.00  2.73           H  
ATOM   1917 2HB  LEU A 126     -35.295  -5.220  30.667  1.00  2.73           H  
ATOM   1918  HG  LEU A 126     -37.537  -4.324  28.851  1.00  2.73           H  
ATOM   1919 1HD1 LEU A 126     -38.810  -6.137  29.833  1.00  2.73           H  
ATOM   1920 2HD1 LEU A 126     -37.348  -6.743  29.049  1.00  2.73           H  
ATOM   1921 3HD1 LEU A 126     -37.399  -6.596  30.787  1.00  2.73           H  
ATOM   1922 1HD2 LEU A 126     -38.788  -3.810  30.846  1.00  2.73           H  
ATOM   1923 2HD2 LEU A 126     -37.362  -4.192  31.761  1.00  2.73           H  
ATOM   1924 3HD2 LEU A 126     -37.333  -2.826  30.728  1.00  2.73           H  
ATOM   1925  N   ARG A 127     -32.635  -3.728  30.431  1.00  2.71           N  
ATOM   1926  CA  ARG A 127     -31.190  -4.002  30.275  1.00  2.71           C  
ATOM   1927  C   ARG A 127     -30.996  -5.481  30.529  1.00  2.71           C  
ATOM   1928  O   ARG A 127     -30.075  -5.919  31.214  1.00  2.71           O  
ATOM   1929  CB  ARG A 127     -30.284  -3.152  31.176  1.00  2.71           C  
ATOM   1930  CG  ARG A 127     -30.352  -3.415  32.635  1.00  2.71           C  
ATOM   1931  CD  ARG A 127     -29.586  -2.424  33.459  1.00  2.71           C  
ATOM   1932  NE  ARG A 127     -29.785  -2.655  34.902  1.00  2.71           N  
ATOM   1933  CZ  ARG A 127     -29.088  -2.075  35.898  1.00  2.71           C  
ATOM   1934  NH1 ARG A 127     -28.105  -1.240  35.621  1.00  2.71           N  
ATOM   1935  NH2 ARG A 127     -29.390  -2.342  37.166  1.00  2.71           N  
ATOM   1936  H   ARG A 127     -33.005  -3.657  31.368  1.00  2.71           H  
ATOM   1937  HA  ARG A 127     -30.897  -3.784  29.265  1.00  2.71           H  
ATOM   1938 1HB  ARG A 127     -29.252  -3.282  30.859  1.00  2.71           H  
ATOM   1939 2HB  ARG A 127     -30.533  -2.110  31.039  1.00  2.71           H  
ATOM   1940 1HG  ARG A 127     -31.353  -3.416  32.942  1.00  2.71           H  
ATOM   1941 2HG  ARG A 127     -29.918  -4.394  32.818  1.00  2.71           H  
ATOM   1942 1HD  ARG A 127     -28.524  -2.500  33.241  1.00  2.71           H  
ATOM   1943 2HD  ARG A 127     -29.942  -1.424  33.226  1.00  2.71           H  
ATOM   1944  HE  ARG A 127     -30.585  -3.241  35.171  1.00  2.71           H  
ATOM   1945 1HH1 ARG A 127     -27.878  -1.032  34.662  1.00  2.71           H  
ATOM   1946 2HH1 ARG A 127     -27.587  -0.804  36.371  1.00  2.71           H  
ATOM   1947 1HH2 ARG A 127     -30.141  -3.017  37.402  1.00  2.71           H  
ATOM   1948 2HH2 ARG A 127     -28.871  -1.905  37.908  1.00  2.71           H  
ATOM   1949  N   GLY A 128     -31.967  -6.219  30.016  1.00  2.77           N  
ATOM   1950  CA  GLY A 128     -32.084  -7.651  30.095  1.00  2.77           C  
ATOM   1951  C   GLY A 128     -33.328  -8.051  30.875  1.00  2.77           C  
ATOM   1952  O   GLY A 128     -33.790  -7.330  31.771  1.00  2.77           O  
ATOM   1953  H   GLY A 128     -32.668  -5.723  29.481  1.00  2.77           H  
ATOM   1954 1HA  GLY A 128     -32.124  -8.069  29.088  1.00  2.77           H  
ATOM   1955 2HA  GLY A 128     -31.199  -8.065  30.569  1.00  2.77           H  
ATOM   1956  N   TYR A 129     -33.863  -9.198  30.497  1.00  2.91           N  
ATOM   1957  CA  TYR A 129     -35.008  -9.856  31.116  1.00  2.91           C  
ATOM   1958  C   TYR A 129     -34.484 -11.025  31.905  1.00  2.91           C  
ATOM   1959  O   TYR A 129     -33.509 -11.646  31.481  1.00  2.91           O  
ATOM   1960  CB  TYR A 129     -36.064 -10.313  30.101  1.00  2.91           C  
ATOM   1961  CG  TYR A 129     -36.981 -11.393  30.711  1.00  2.91           C  
ATOM   1962  CD1 TYR A 129     -37.968 -11.090  31.625  1.00  2.91           C  
ATOM   1963  CD2 TYR A 129     -36.776 -12.723  30.349  1.00  2.91           C  
ATOM   1964  CE1 TYR A 129     -38.710 -12.115  32.187  1.00  2.91           C  
ATOM   1965  CE2 TYR A 129     -37.530 -13.724  30.904  1.00  2.91           C  
ATOM   1966  CZ  TYR A 129     -38.492 -13.422  31.821  1.00  2.91           C  
ATOM   1967  OH  TYR A 129     -39.245 -14.415  32.386  1.00  2.91           O  
ATOM   1968  H   TYR A 129     -33.416  -9.685  29.726  1.00  2.91           H  
ATOM   1969  HA  TYR A 129     -35.482  -9.169  31.819  1.00  2.91           H  
ATOM   1970 1HB  TYR A 129     -36.683  -9.466  29.792  1.00  2.91           H  
ATOM   1971 2HB  TYR A 129     -35.586 -10.723  29.205  1.00  2.91           H  
ATOM   1972  HD1 TYR A 129     -38.140 -10.058  31.925  1.00  2.91           H  
ATOM   1973  HD2 TYR A 129     -36.008 -12.966  29.624  1.00  2.91           H  
ATOM   1974  HE1 TYR A 129     -39.454 -11.893  32.930  1.00  2.91           H  
ATOM   1975  HE2 TYR A 129     -37.353 -14.754  30.622  1.00  2.91           H  
ATOM   1976  HH  TYR A 129     -38.947 -15.268  32.059  1.00  2.91           H  
ATOM   1977  N   GLU A 130     -35.042 -11.263  33.085  1.00  3.17           N  
ATOM   1978  CA  GLU A 130     -34.539 -12.378  33.856  1.00  3.17           C  
ATOM   1979  C   GLU A 130     -35.696 -13.190  34.447  1.00  3.17           C  
ATOM   1980  O   GLU A 130     -36.607 -12.633  35.051  1.00  3.17           O  
ATOM   1981  CB  GLU A 130     -33.673 -11.828  34.996  1.00  3.17           C  
ATOM   1982  CG  GLU A 130     -32.521 -10.890  34.606  1.00  3.17           C  
ATOM   1983  CD  GLU A 130     -31.722 -10.417  35.817  1.00  3.17           C  
ATOM   1984  OE1 GLU A 130     -31.521 -11.187  36.716  1.00  3.17           O  
ATOM   1985  OE2 GLU A 130     -31.348  -9.262  35.846  1.00  3.17           O  
ATOM   1986  H   GLU A 130     -35.839 -10.710  33.414  1.00  3.17           H  
ATOM   1987  HA  GLU A 130     -33.952 -13.026  33.209  1.00  3.17           H  
ATOM   1988 1HB  GLU A 130     -34.309 -11.306  35.705  1.00  3.17           H  
ATOM   1989 2HB  GLU A 130     -33.198 -12.659  35.494  1.00  3.17           H  
ATOM   1990 1HG  GLU A 130     -31.868 -11.405  33.922  1.00  3.17           H  
ATOM   1991 2HG  GLU A 130     -32.922 -10.016  34.093  1.00  3.17           H  
ATOM   1992  N   LYS A 131     -35.628 -14.517  34.371  1.00  3.53           N  
ATOM   1993  CA  LYS A 131     -36.707 -15.300  34.983  1.00  3.53           C  
ATOM   1994  C   LYS A 131     -36.568 -15.325  36.522  1.00  3.53           C  
ATOM   1995  O   LYS A 131     -37.553 -15.234  37.263  1.00  3.53           O  
ATOM   1996  CB  LYS A 131     -36.740 -16.711  34.389  1.00  3.53           C  
ATOM   1997  CG  LYS A 131     -37.948 -17.530  34.831  1.00  3.53           C  
ATOM   1998  CD  LYS A 131     -38.061 -18.846  34.066  1.00  3.53           C  
ATOM   1999  CE  LYS A 131     -39.334 -19.606  34.450  1.00  3.53           C  
ATOM   2000  NZ  LYS A 131     -39.462 -20.891  33.693  1.00  3.53           N  
ATOM   2001  H   LYS A 131     -34.890 -14.962  33.822  1.00  3.53           H  
ATOM   2002  HA  LYS A 131     -37.657 -14.817  34.747  1.00  3.53           H  
ATOM   2003 1HB  LYS A 131     -36.750 -16.645  33.297  1.00  3.53           H  
ATOM   2004 2HB  LYS A 131     -35.837 -17.250  34.674  1.00  3.53           H  
ATOM   2005 1HG  LYS A 131     -37.877 -17.738  35.900  1.00  3.53           H  
ATOM   2006 2HG  LYS A 131     -38.845 -16.948  34.651  1.00  3.53           H  
ATOM   2007 1HD  LYS A 131     -38.071 -18.646  32.991  1.00  3.53           H  
ATOM   2008 2HD  LYS A 131     -37.195 -19.474  34.288  1.00  3.53           H  
ATOM   2009 1HE  LYS A 131     -39.318 -19.821  35.519  1.00  3.53           H  
ATOM   2010 2HE  LYS A 131     -40.201 -18.978  34.231  1.00  3.53           H  
ATOM   2011 1HZ  LYS A 131     -40.312 -21.365  33.967  1.00  3.53           H  
ATOM   2012 2HZ  LYS A 131     -39.488 -20.698  32.697  1.00  3.53           H  
ATOM   2013 3HZ  LYS A 131     -38.669 -21.479  33.900  1.00  3.53           H  
ATOM   2014  N   ILE A 132     -35.334 -15.442  37.002  1.00  3.98           N  
ATOM   2015  CA  ILE A 132     -35.000 -15.443  38.433  1.00  3.98           C  
ATOM   2016  C   ILE A 132     -35.803 -16.421  39.324  1.00  3.98           C  
ATOM   2017  O   ILE A 132     -35.299 -17.479  39.702  1.00  3.98           O  
ATOM   2018  CB  ILE A 132     -35.148 -13.978  38.959  1.00  3.98           C  
ATOM   2019  CG1 ILE A 132     -34.186 -13.122  38.279  1.00  3.98           C  
ATOM   2020  CG2 ILE A 132     -34.933 -13.803  40.428  1.00  3.98           C  
ATOM   2021  CD1 ILE A 132     -34.429 -11.655  38.552  1.00  3.98           C  
ATOM   2022  H   ILE A 132     -34.580 -15.513  36.336  1.00  3.98           H  
ATOM   2023  HA  ILE A 132     -33.948 -15.717  38.518  1.00  3.98           H  
ATOM   2024  HB  ILE A 132     -36.127 -13.614  38.711  1.00  3.98           H  
ATOM   2025 1HG1 ILE A 132     -33.176 -13.376  38.602  1.00  3.98           H  
ATOM   2026 2HG1 ILE A 132     -34.264 -13.308  37.239  1.00  3.98           H  
ATOM   2027 1HG2 ILE A 132     -35.047 -12.751  40.678  1.00  3.98           H  
ATOM   2028 2HG2 ILE A 132     -35.629 -14.332  40.974  1.00  3.98           H  
ATOM   2029 3HG2 ILE A 132     -33.930 -14.133  40.694  1.00  3.98           H  
ATOM   2030 1HD1 ILE A 132     -33.696 -11.052  38.022  1.00  3.98           H  
ATOM   2031 2HD1 ILE A 132     -35.416 -11.395  38.216  1.00  3.98           H  
ATOM   2032 3HD1 ILE A 132     -34.347 -11.459  39.618  1.00  3.98           H  
ATOM   2033  N   ARG A 133     -37.005 -16.008  39.716  1.00  4.45           N  
ATOM   2034  CA  ARG A 133     -37.877 -16.722  40.657  1.00  4.45           C  
ATOM   2035  C   ARG A 133     -39.346 -16.689  40.235  1.00  4.45           C  
ATOM   2036  O   ARG A 133     -40.245 -16.952  41.042  1.00  4.45           O  
ATOM   2037  CB  ARG A 133     -37.726 -16.118  42.055  1.00  4.45           C  
ATOM   2038  CG  ARG A 133     -36.351 -16.353  42.784  1.00  4.45           C  
ATOM   2039  CD  ARG A 133     -36.320 -15.697  44.123  1.00  4.45           C  
ATOM   2040  NE  ARG A 133     -36.476 -14.224  44.022  1.00  4.45           N  
ATOM   2041  CZ  ARG A 133     -35.482 -13.317  43.840  1.00  4.45           C  
ATOM   2042  NH1 ARG A 133     -34.225 -13.708  43.760  1.00  4.45           N  
ATOM   2043  NH2 ARG A 133     -35.786 -12.024  43.740  1.00  4.45           N  
ATOM   2044  H   ARG A 133     -37.339 -15.158  39.279  1.00  4.45           H  
ATOM   2045  HA  ARG A 133     -37.557 -17.764  40.694  1.00  4.45           H  
ATOM   2046 1HB  ARG A 133     -37.885 -15.042  41.997  1.00  4.45           H  
ATOM   2047 2HB  ARG A 133     -38.506 -16.520  42.700  1.00  4.45           H  
ATOM   2048 1HG  ARG A 133     -36.259 -17.422  42.963  1.00  4.45           H  
ATOM   2049 2HG  ARG A 133     -35.500 -16.045  42.217  1.00  4.45           H  
ATOM   2050 1HD  ARG A 133     -37.126 -16.087  44.739  1.00  4.45           H  
ATOM   2051 2HD  ARG A 133     -35.365 -15.904  44.601  1.00  4.45           H  
ATOM   2052  HE  ARG A 133     -37.436 -13.866  44.063  1.00  4.45           H  
ATOM   2053 1HH1 ARG A 133     -33.994 -14.688  43.833  1.00  4.45           H  
ATOM   2054 2HH1 ARG A 133     -33.495 -13.022  43.622  1.00  4.45           H  
ATOM   2055 1HH2 ARG A 133     -36.748 -11.723  43.799  1.00  4.45           H  
ATOM   2056 2HH2 ARG A 133     -35.060 -11.309  43.583  1.00  4.45           H  
ATOM   2057  N   LEU A 134     -39.586 -16.399  38.961  1.00  4.82           N  
ATOM   2058  CA  LEU A 134     -40.925 -16.246  38.377  1.00  4.82           C  
ATOM   2059  C   LEU A 134     -41.895 -17.377  38.693  1.00  4.82           C  
ATOM   2060  O   LEU A 134     -43.054 -17.144  39.022  1.00  4.82           O  
ATOM   2061  CB  LEU A 134     -40.798 -16.178  36.860  1.00  4.82           C  
ATOM   2062  CG  LEU A 134     -42.050 -15.876  36.086  1.00  4.82           C  
ATOM   2063  CD1 LEU A 134     -41.620 -15.279  34.742  1.00  4.82           C  
ATOM   2064  CD2 LEU A 134     -42.899 -17.117  35.920  1.00  4.82           C  
ATOM   2065  H   LEU A 134     -38.789 -16.199  38.356  1.00  4.82           H  
ATOM   2066  HA  LEU A 134     -41.344 -15.316  38.749  1.00  4.82           H  
ATOM   2067 1HB  LEU A 134     -40.067 -15.404  36.609  1.00  4.82           H  
ATOM   2068 2HB  LEU A 134     -40.425 -17.128  36.507  1.00  4.82           H  
ATOM   2069  HG  LEU A 134     -42.631 -15.145  36.621  1.00  4.82           H  
ATOM   2070 1HD1 LEU A 134     -42.480 -15.002  34.173  1.00  4.82           H  
ATOM   2071 2HD1 LEU A 134     -41.014 -14.391  34.914  1.00  4.82           H  
ATOM   2072 3HD1 LEU A 134     -41.035 -16.005  34.188  1.00  4.82           H  
ATOM   2073 1HD2 LEU A 134     -43.775 -16.859  35.375  1.00  4.82           H  
ATOM   2074 2HD2 LEU A 134     -42.343 -17.880  35.383  1.00  4.82           H  
ATOM   2075 3HD2 LEU A 134     -43.194 -17.499  36.887  1.00  4.82           H  
ATOM   2076  N   SER A 135     -41.415 -18.610  38.582  1.00  4.97           N  
ATOM   2077  CA  SER A 135     -42.243 -19.798  38.762  1.00  4.97           C  
ATOM   2078  C   SER A 135     -42.527 -20.145  40.229  1.00  4.97           C  
ATOM   2079  O   SER A 135     -43.236 -21.112  40.514  1.00  4.97           O  
ATOM   2080  CB  SER A 135     -41.604 -20.963  38.044  1.00  4.97           C  
ATOM   2081  OG  SER A 135     -40.363 -21.283  38.605  1.00  4.97           O  
ATOM   2082  H   SER A 135     -40.443 -18.724  38.342  1.00  4.97           H  
ATOM   2083  HA  SER A 135     -43.205 -19.605  38.283  1.00  4.97           H  
ATOM   2084 1HB  SER A 135     -42.267 -21.826  38.103  1.00  4.97           H  
ATOM   2085 2HB  SER A 135     -41.482 -20.715  36.993  1.00  4.97           H  
ATOM   2086  HG  SER A 135     -40.518 -21.370  39.552  1.00  4.97           H  
ATOM   2087  N   THR A 136     -41.933 -19.395  41.157  1.00  4.87           N  
ATOM   2088  CA  THR A 136     -42.123 -19.618  42.584  1.00  4.87           C  
ATOM   2089  C   THR A 136     -42.877 -18.445  43.211  1.00  4.87           C  
ATOM   2090  O   THR A 136     -43.909 -18.611  43.873  1.00  4.87           O  
ATOM   2091  CB  THR A 136     -40.774 -19.788  43.301  1.00  4.87           C  
ATOM   2092  OG1 THR A 136     -40.078 -20.919  42.758  1.00  4.87           O  
ATOM   2093  CG2 THR A 136     -40.987 -19.984  44.790  1.00  4.87           C  
ATOM   2094  H   THR A 136     -41.360 -18.603  40.874  1.00  4.87           H  
ATOM   2095  HA  THR A 136     -42.717 -20.520  42.726  1.00  4.87           H  
ATOM   2096  HB  THR A 136     -40.169 -18.894  43.140  1.00  4.87           H  
ATOM   2097  HG1 THR A 136     -40.661 -21.682  42.768  1.00  4.87           H  
ATOM   2098 1HG2 THR A 136     -40.021 -20.095  45.282  1.00  4.87           H  
ATOM   2099 2HG2 THR A 136     -41.504 -19.116  45.198  1.00  4.87           H  
ATOM   2100 3HG2 THR A 136     -41.586 -20.877  44.957  1.00  4.87           H  
ATOM   2101  N   GLN A 137     -42.374 -17.240  42.990  1.00  4.59           N  
ATOM   2102  CA  GLN A 137     -42.944 -16.051  43.606  1.00  4.59           C  
ATOM   2103  C   GLN A 137     -44.107 -15.502  42.801  1.00  4.59           C  
ATOM   2104  O   GLN A 137     -44.015 -14.453  42.166  1.00  4.59           O  
ATOM   2105  CB  GLN A 137     -41.855 -15.009  43.818  1.00  4.59           C  
ATOM   2106  CG  GLN A 137     -40.820 -15.488  44.818  1.00  4.59           C  
ATOM   2107  CD  GLN A 137     -39.680 -14.539  45.043  1.00  4.59           C  
ATOM   2108  OE1 GLN A 137     -39.232 -13.822  44.137  1.00  4.59           O  
ATOM   2109  NE2 GLN A 137     -39.183 -14.518  46.278  1.00  4.59           N  
ATOM   2110  H   GLN A 137     -41.559 -17.144  42.389  1.00  4.59           H  
ATOM   2111  HA  GLN A 137     -43.330 -16.329  44.587  1.00  4.59           H  
ATOM   2112 1HB  GLN A 137     -41.353 -14.804  42.869  1.00  4.59           H  
ATOM   2113 2HB  GLN A 137     -42.293 -14.079  44.178  1.00  4.59           H  
ATOM   2114 1HG  GLN A 137     -41.317 -15.652  45.773  1.00  4.59           H  
ATOM   2115 2HG  GLN A 137     -40.406 -16.430  44.454  1.00  4.59           H  
ATOM   2116 1HE2 GLN A 137     -38.423 -13.911  46.510  1.00  4.59           H  
ATOM   2117 2HE2 GLN A 137     -39.575 -15.111  46.985  1.00  4.59           H  
ATOM   2118  N   ASN A 138     -45.208 -16.240  42.874  1.00  4.24           N  
ATOM   2119  CA  ASN A 138     -46.432 -15.983  42.129  1.00  4.24           C  
ATOM   2120  C   ASN A 138     -47.238 -14.859  42.760  1.00  4.24           C  
ATOM   2121  O   ASN A 138     -47.896 -15.041  43.789  1.00  4.24           O  
ATOM   2122  CB  ASN A 138     -47.240 -17.256  42.051  1.00  4.24           C  
ATOM   2123  CG  ASN A 138     -48.450 -17.118  41.234  1.00  4.24           C  
ATOM   2124  OD1 ASN A 138     -49.033 -16.037  41.127  1.00  4.24           O  
ATOM   2125  ND2 ASN A 138     -48.860 -18.214  40.634  1.00  4.24           N  
ATOM   2126  H   ASN A 138     -45.133 -17.081  43.447  1.00  4.24           H  
ATOM   2127  HA  ASN A 138     -46.164 -15.667  41.116  1.00  4.24           H  
ATOM   2128 1HB  ASN A 138     -46.616 -18.050  41.627  1.00  4.24           H  
ATOM   2129 2HB  ASN A 138     -47.524 -17.567  43.058  1.00  4.24           H  
ATOM   2130 1HD2 ASN A 138     -49.673 -18.201  40.055  1.00  4.24           H  
ATOM   2131 2HD2 ASN A 138     -48.344 -19.070  40.750  1.00  4.24           H  
ATOM   2132  N   VAL A 139     -47.203 -13.703  42.112  1.00  3.92           N  
ATOM   2133  CA  VAL A 139     -47.784 -12.453  42.596  1.00  3.92           C  
ATOM   2134  C   VAL A 139     -49.278 -12.478  42.882  1.00  3.92           C  
ATOM   2135  O   VAL A 139     -49.769 -11.607  43.599  1.00  3.92           O  
ATOM   2136  CB  VAL A 139     -47.472 -11.292  41.623  1.00  3.92           C  
ATOM   2137  CG1 VAL A 139     -48.263 -11.386  40.349  1.00  3.92           C  
ATOM   2138  CG2 VAL A 139     -47.781  -9.969  42.317  1.00  3.92           C  
ATOM   2139  H   VAL A 139     -46.692 -13.678  41.227  1.00  3.92           H  
ATOM   2140  HA  VAL A 139     -47.280 -12.220  43.533  1.00  3.92           H  
ATOM   2141  HB  VAL A 139     -46.439 -11.357  41.353  1.00  3.92           H  
ATOM   2142 1HG1 VAL A 139     -47.992 -10.574  39.685  1.00  3.92           H  
ATOM   2143 2HG1 VAL A 139     -48.076 -12.326  39.853  1.00  3.92           H  
ATOM   2144 3HG1 VAL A 139     -49.294 -11.307  40.598  1.00  3.92           H  
ATOM   2145 1HG2 VAL A 139     -47.541  -9.142  41.655  1.00  3.92           H  
ATOM   2146 2HG2 VAL A 139     -48.846  -9.940  42.570  1.00  3.92           H  
ATOM   2147 3HG2 VAL A 139     -47.189  -9.890  43.227  1.00  3.92           H  
ATOM   2148  N   ILE A 140     -50.019 -13.421  42.304  1.00  3.69           N  
ATOM   2149  CA  ILE A 140     -51.451 -13.414  42.545  1.00  3.69           C  
ATOM   2150  C   ILE A 140     -51.886 -14.495  43.516  1.00  3.69           C  
ATOM   2151  O   ILE A 140     -53.039 -14.498  43.941  1.00  3.69           O  
ATOM   2152  CB  ILE A 140     -52.222 -13.636  41.236  1.00  3.69           C  
ATOM   2153  CG1 ILE A 140     -51.946 -15.025  40.699  1.00  3.69           C  
ATOM   2154  CG2 ILE A 140     -51.761 -12.654  40.243  1.00  3.69           C  
ATOM   2155  CD1 ILE A 140     -52.772 -15.439  39.600  1.00  3.69           C  
ATOM   2156  H   ILE A 140     -49.581 -14.157  41.745  1.00  3.69           H  
ATOM   2157  HA  ILE A 140     -51.733 -12.447  42.958  1.00  3.69           H  
ATOM   2158  HB  ILE A 140     -53.289 -13.525  41.409  1.00  3.69           H  
ATOM   2159 1HG1 ILE A 140     -50.946 -15.051  40.342  1.00  3.69           H  
ATOM   2160 2HG1 ILE A 140     -52.071 -15.736  41.488  1.00  3.69           H  
ATOM   2161 1HG2 ILE A 140     -52.271 -12.790  39.345  1.00  3.69           H  
ATOM   2162 2HG2 ILE A 140     -51.928 -11.660  40.609  1.00  3.69           H  
ATOM   2163 3HG2 ILE A 140     -50.715 -12.818  40.075  1.00  3.69           H  
ATOM   2164 1HD1 ILE A 140     -52.482 -16.437  39.294  1.00  3.69           H  
ATOM   2165 2HD1 ILE A 140     -53.814 -15.433  39.890  1.00  3.69           H  
ATOM   2166 3HD1 ILE A 140     -52.598 -14.760  38.815  1.00  3.69           H  
ATOM   2167  N   ASP A 141     -50.982 -15.437  43.836  1.00  3.55           N  
ATOM   2168  CA  ASP A 141     -51.265 -16.575  44.717  1.00  3.55           C  
ATOM   2169  C   ASP A 141     -52.764 -16.959  44.703  1.00  3.55           C  
ATOM   2170  O   ASP A 141     -53.451 -16.826  45.718  1.00  3.55           O  
ATOM   2171  CB  ASP A 141     -50.759 -16.264  46.129  1.00  3.55           C  
ATOM   2172  CG  ASP A 141     -50.622 -17.508  47.045  1.00  3.55           C  
ATOM   2173  OD1 ASP A 141     -50.467 -18.595  46.536  1.00  3.55           O  
ATOM   2174  OD2 ASP A 141     -50.634 -17.349  48.257  1.00  3.55           O  
ATOM   2175  H   ASP A 141     -50.025 -15.330  43.500  1.00  3.55           H  
ATOM   2176  HA  ASP A 141     -50.698 -17.429  44.350  1.00  3.55           H  
ATOM   2177 1HB  ASP A 141     -49.784 -15.771  46.055  1.00  3.55           H  
ATOM   2178 2HB  ASP A 141     -51.443 -15.558  46.602  1.00  3.55           H  
ATOM   2179  N   ALA A 142     -53.267 -17.376  43.526  1.00  3.50           N  
ATOM   2180  CA  ALA A 142     -54.699 -17.330  43.165  1.00  3.50           C  
ATOM   2181  C   ALA A 142     -55.635 -18.065  44.112  1.00  3.50           C  
ATOM   2182  O   ALA A 142     -56.794 -17.680  44.269  1.00  3.50           O  
ATOM   2183  CB  ALA A 142     -54.898 -17.910  41.786  1.00  3.50           C  
ATOM   2184  H   ALA A 142     -52.606 -17.588  42.794  1.00  3.50           H  
ATOM   2185  HA  ALA A 142     -54.991 -16.278  43.156  1.00  3.50           H  
ATOM   2186 1HB  ALA A 142     -55.946 -17.823  41.499  1.00  3.50           H  
ATOM   2187 2HB  ALA A 142     -54.287 -17.380  41.078  1.00  3.50           H  
ATOM   2188 3HB  ALA A 142     -54.613 -18.956  41.797  1.00  3.50           H  
ATOM   2189  N   GLU A 143     -55.142 -19.107  44.754  1.00  3.52           N  
ATOM   2190  CA  GLU A 143     -55.956 -19.912  45.657  1.00  3.52           C  
ATOM   2191  C   GLU A 143     -56.476 -19.080  46.830  1.00  3.52           C  
ATOM   2192  O   GLU A 143     -57.475 -19.435  47.458  1.00  3.52           O  
ATOM   2193  CB  GLU A 143     -55.144 -21.093  46.190  1.00  3.52           C  
ATOM   2194  CG  GLU A 143     -54.800 -22.145  45.142  1.00  3.52           C  
ATOM   2195  CD  GLU A 143     -53.965 -23.280  45.693  1.00  3.52           C  
ATOM   2196  OE1 GLU A 143     -53.560 -23.201  46.830  1.00  3.52           O  
ATOM   2197  OE2 GLU A 143     -53.735 -24.224  44.973  1.00  3.52           O  
ATOM   2198  H   GLU A 143     -54.172 -19.346  44.607  1.00  3.52           H  
ATOM   2199  HA  GLU A 143     -56.813 -20.293  45.101  1.00  3.52           H  
ATOM   2200 1HB  GLU A 143     -54.210 -20.723  46.617  1.00  3.52           H  
ATOM   2201 2HB  GLU A 143     -55.699 -21.582  46.990  1.00  3.52           H  
ATOM   2202 1HG  GLU A 143     -55.726 -22.553  44.737  1.00  3.52           H  
ATOM   2203 2HG  GLU A 143     -54.262 -21.662  44.327  1.00  3.52           H  
ATOM   2204  N   LYS A 144     -55.767 -17.994  47.146  1.00  3.54           N  
ATOM   2205  CA  LYS A 144     -56.111 -17.122  48.250  1.00  3.54           C  
ATOM   2206  C   LYS A 144     -56.800 -15.840  47.792  1.00  3.54           C  
ATOM   2207  O   LYS A 144     -56.920 -14.904  48.584  1.00  3.54           O  
ATOM   2208  CB  LYS A 144     -54.871 -16.747  49.050  1.00  3.54           C  
ATOM   2209  CG  LYS A 144     -54.161 -17.907  49.730  1.00  3.54           C  
ATOM   2210  CD  LYS A 144     -53.007 -17.386  50.572  1.00  3.54           C  
ATOM   2211  CE  LYS A 144     -52.148 -18.501  51.151  1.00  3.54           C  
ATOM   2212  NZ  LYS A 144     -51.430 -19.227  50.071  1.00  3.54           N  
ATOM   2213  H   LYS A 144     -54.954 -17.740  46.580  1.00  3.54           H  
ATOM   2214  HA  LYS A 144     -56.803 -17.652  48.903  1.00  3.54           H  
ATOM   2215 1HB  LYS A 144     -54.146 -16.275  48.375  1.00  3.54           H  
ATOM   2216 2HB  LYS A 144     -55.134 -16.017  49.811  1.00  3.54           H  
ATOM   2217 1HG  LYS A 144     -54.859 -18.460  50.356  1.00  3.54           H  
ATOM   2218 2HG  LYS A 144     -53.760 -18.582  48.966  1.00  3.54           H  
ATOM   2219 1HD  LYS A 144     -52.371 -16.757  49.944  1.00  3.54           H  
ATOM   2220 2HD  LYS A 144     -53.394 -16.777  51.386  1.00  3.54           H  
ATOM   2221 1HE  LYS A 144     -51.414 -18.059  51.822  1.00  3.54           H  
ATOM   2222 2HE  LYS A 144     -52.763 -19.205  51.711  1.00  3.54           H  
ATOM   2223 1HZ  LYS A 144     -50.838 -19.941  50.450  1.00  3.54           H  
ATOM   2224 2HZ  LYS A 144     -52.088 -19.642  49.432  1.00  3.54           H  
ATOM   2225 3HZ  LYS A 144     -50.867 -18.548  49.543  1.00  3.54           H  
ATOM   2226  N   ALA A 145     -57.244 -15.769  46.525  1.00  3.53           N  
ATOM   2227  CA  ALA A 145     -57.875 -14.545  46.035  1.00  3.53           C  
ATOM   2228  C   ALA A 145     -58.973 -14.154  47.047  1.00  3.53           C  
ATOM   2229  O   ALA A 145     -60.007 -14.821  47.126  1.00  3.53           O  
ATOM   2230  CB  ALA A 145     -58.432 -14.765  44.639  1.00  3.53           C  
ATOM   2231  H   ALA A 145     -57.124 -16.557  45.885  1.00  3.53           H  
ATOM   2232  HA  ALA A 145     -57.112 -13.778  45.980  1.00  3.53           H  
ATOM   2233 1HB  ALA A 145     -58.879 -13.860  44.289  1.00  3.53           H  
ATOM   2234 2HB  ALA A 145     -57.615 -15.057  43.971  1.00  3.53           H  
ATOM   2235 3HB  ALA A 145     -59.180 -15.557  44.664  1.00  3.53           H  
ATOM   2236  N   PRO A 146     -58.855 -12.978  47.696  1.00  3.45           N  
ATOM   2237  CA  PRO A 146     -59.560 -12.595  48.916  1.00  3.45           C  
ATOM   2238  C   PRO A 146     -61.074 -12.581  48.910  1.00  3.45           C  
ATOM   2239  O   PRO A 146     -61.686 -12.687  49.973  1.00  3.45           O  
ATOM   2240  CB  PRO A 146     -59.047 -11.166  49.144  1.00  3.45           C  
ATOM   2241  CG  PRO A 146     -58.578 -10.685  47.785  1.00  3.45           C  
ATOM   2242  CD  PRO A 146     -58.029 -11.901  47.113  1.00  3.45           C  
ATOM   2243  HA  PRO A 146     -59.200 -13.251  49.725  1.00  3.45           H  
ATOM   2244 1HB  PRO A 146     -59.855 -10.544  49.557  1.00  3.45           H  
ATOM   2245 2HB  PRO A 146     -58.240 -11.176  49.888  1.00  3.45           H  
ATOM   2246 1HG  PRO A 146     -59.411 -10.231  47.226  1.00  3.45           H  
ATOM   2247 2HG  PRO A 146     -57.820  -9.893  47.898  1.00  3.45           H  
ATOM   2248 1HD  PRO A 146     -58.181 -11.807  46.023  1.00  3.45           H  
ATOM   2249 2HD  PRO A 146     -56.971 -12.033  47.392  1.00  3.45           H  
ATOM   2250  N   GLY A 147     -61.693 -12.433  47.755  1.00  3.30           N  
ATOM   2251  CA  GLY A 147     -63.144 -12.416  47.733  1.00  3.30           C  
ATOM   2252  C   GLY A 147     -63.730 -13.265  46.625  1.00  3.30           C  
ATOM   2253  O   GLY A 147     -64.912 -13.116  46.309  1.00  3.30           O  
ATOM   2254  H   GLY A 147     -61.173 -12.344  46.896  1.00  3.30           H  
ATOM   2255 1HA  GLY A 147     -63.531 -12.766  48.690  1.00  3.30           H  
ATOM   2256 2HA  GLY A 147     -63.485 -11.389  47.617  1.00  3.30           H  
ATOM   2257  N   GLY A 148     -62.924 -14.114  45.982  1.00  3.11           N  
ATOM   2258  CA  GLY A 148     -63.522 -14.804  44.848  1.00  3.11           C  
ATOM   2259  C   GLY A 148     -63.779 -16.316  44.960  1.00  3.11           C  
ATOM   2260  O   GLY A 148     -62.961 -17.053  45.506  1.00  3.11           O  
ATOM   2261  H   GLY A 148     -61.958 -14.275  46.286  1.00  3.11           H  
ATOM   2262 1HA  GLY A 148     -64.417 -14.268  44.573  1.00  3.11           H  
ATOM   2263 2HA  GLY A 148     -62.840 -14.661  44.025  1.00  3.11           H  
ATOM   2264  N   PRO A 149     -64.821 -16.837  44.271  1.00  2.93           N  
ATOM   2265  CA  PRO A 149     -65.110 -18.248  44.047  1.00  2.93           C  
ATOM   2266  C   PRO A 149     -64.331 -18.772  42.848  1.00  2.93           C  
ATOM   2267  O   PRO A 149     -64.932 -19.242  41.876  1.00  2.93           O  
ATOM   2268  CB  PRO A 149     -66.600 -18.220  43.754  1.00  2.93           C  
ATOM   2269  CG  PRO A 149     -66.826 -16.909  43.066  1.00  2.93           C  
ATOM   2270  CD  PRO A 149     -65.895 -15.943  43.765  1.00  2.93           C  
ATOM   2271  HA  PRO A 149     -64.881 -18.827  44.954  1.00  2.93           H  
ATOM   2272 1HB  PRO A 149     -66.849 -19.059  43.110  1.00  2.93           H  
ATOM   2273 2HB  PRO A 149     -67.173 -18.327  44.683  1.00  2.93           H  
ATOM   2274 1HG  PRO A 149     -66.601 -17.011  41.994  1.00  2.93           H  
ATOM   2275 2HG  PRO A 149     -67.883 -16.618  43.147  1.00  2.93           H  
ATOM   2276 1HD  PRO A 149     -65.536 -15.242  43.031  1.00  2.93           H  
ATOM   2277 2HD  PRO A 149     -66.413 -15.445  44.602  1.00  2.93           H  
ATOM   2278  N   TYR A 150     -63.011 -18.661  42.907  1.00  2.78           N  
ATOM   2279  CA  TYR A 150     -62.160 -18.976  41.752  1.00  2.78           C  
ATOM   2280  C   TYR A 150     -61.105 -20.056  41.920  1.00  2.78           C  
ATOM   2281  O   TYR A 150     -60.659 -20.391  43.020  1.00  2.78           O  
ATOM   2282  CB  TYR A 150     -61.482 -17.705  41.232  1.00  2.78           C  
ATOM   2283  CG  TYR A 150     -62.413 -16.679  40.574  1.00  2.78           C  
ATOM   2284  CD1 TYR A 150     -63.144 -15.835  41.328  1.00  2.78           C  
ATOM   2285  CD2 TYR A 150     -62.462 -16.571  39.218  1.00  2.78           C  
ATOM   2286  CE1 TYR A 150     -63.956 -14.858  40.763  1.00  2.78           C  
ATOM   2287  CE2 TYR A 150     -63.247 -15.615  38.632  1.00  2.78           C  
ATOM   2288  CZ  TYR A 150     -64.014 -14.725  39.421  1.00  2.78           C  
ATOM   2289  OH  TYR A 150     -64.824 -13.701  38.859  1.00  2.78           O  
ATOM   2290  H   TYR A 150     -62.607 -18.296  43.772  1.00  2.78           H  
ATOM   2291  HA  TYR A 150     -62.812 -19.331  40.957  1.00  2.78           H  
ATOM   2292 1HB  TYR A 150     -60.966 -17.213  42.057  1.00  2.78           H  
ATOM   2293 2HB  TYR A 150     -60.721 -17.984  40.495  1.00  2.78           H  
ATOM   2294  HD1 TYR A 150     -63.078 -15.935  42.368  1.00  2.78           H  
ATOM   2295  HD2 TYR A 150     -61.865 -17.238  38.600  1.00  2.78           H  
ATOM   2296  HE1 TYR A 150     -64.534 -14.182  41.392  1.00  2.78           H  
ATOM   2297  HE2 TYR A 150     -63.237 -15.570  37.577  1.00  2.78           H  
ATOM   2298  HH  TYR A 150     -65.301 -13.162  39.576  1.00  2.78           H  
ATOM   2299  N   ARG A 151     -60.707 -20.569  40.765  1.00  2.67           N  
ATOM   2300  CA  ARG A 151     -59.665 -21.561  40.553  1.00  2.67           C  
ATOM   2301  C   ARG A 151     -58.954 -21.179  39.265  1.00  2.67           C  
ATOM   2302  O   ARG A 151     -59.369 -20.220  38.608  1.00  2.67           O  
ATOM   2303  CB  ARG A 151     -60.256 -22.950  40.450  1.00  2.67           C  
ATOM   2304  CG  ARG A 151     -61.173 -23.124  39.276  1.00  2.67           C  
ATOM   2305  CD  ARG A 151     -61.773 -24.467  39.212  1.00  2.67           C  
ATOM   2306  NE  ARG A 151     -62.712 -24.563  38.112  1.00  2.67           N  
ATOM   2307  CZ  ARG A 151     -63.524 -25.608  37.873  1.00  2.67           C  
ATOM   2308  NH1 ARG A 151     -63.492 -26.684  38.647  1.00  2.67           N  
ATOM   2309  NH2 ARG A 151     -64.368 -25.539  36.869  1.00  2.67           N  
ATOM   2310  H   ARG A 151     -61.192 -20.244  39.926  1.00  2.67           H  
ATOM   2311  HA  ARG A 151     -58.955 -21.527  41.379  1.00  2.67           H  
ATOM   2312 1HB  ARG A 151     -59.459 -23.683  40.359  1.00  2.67           H  
ATOM   2313 2HB  ARG A 151     -60.814 -23.177  41.356  1.00  2.67           H  
ATOM   2314 1HG  ARG A 151     -61.976 -22.381  39.323  1.00  2.67           H  
ATOM   2315 2HG  ARG A 151     -60.594 -22.974  38.368  1.00  2.67           H  
ATOM   2316 1HD  ARG A 151     -60.988 -25.204  39.055  1.00  2.67           H  
ATOM   2317 2HD  ARG A 151     -62.302 -24.684  40.136  1.00  2.67           H  
ATOM   2318  HE  ARG A 151     -62.796 -23.759  37.496  1.00  2.67           H  
ATOM   2319 1HH1 ARG A 151     -62.849 -26.735  39.418  1.00  2.67           H  
ATOM   2320 2HH1 ARG A 151     -64.137 -27.482  38.460  1.00  2.67           H  
ATOM   2321 1HH2 ARG A 151     -64.409 -24.715  36.293  1.00  2.67           H  
ATOM   2322 2HH2 ARG A 151     -65.042 -26.301  36.721  1.00  2.67           H  
ATOM   2323  N   LEU A 152     -57.851 -21.847  38.931  1.00  2.63           N  
ATOM   2324  CA  LEU A 152     -57.182 -21.445  37.702  1.00  2.63           C  
ATOM   2325  C   LEU A 152     -57.443 -22.345  36.473  1.00  2.63           C  
ATOM   2326  O   LEU A 152     -58.405 -22.150  35.735  1.00  2.63           O  
ATOM   2327  CB  LEU A 152     -55.681 -21.344  37.962  1.00  2.63           C  
ATOM   2328  CG  LEU A 152     -55.223 -20.214  38.900  1.00  2.63           C  
ATOM   2329  CD1 LEU A 152     -53.730 -20.383  39.139  1.00  2.63           C  
ATOM   2330  CD2 LEU A 152     -55.571 -18.860  38.257  1.00  2.63           C  
ATOM   2331  H   LEU A 152     -57.501 -22.613  39.488  1.00  2.63           H  
ATOM   2332  HA  LEU A 152     -57.534 -20.453  37.470  1.00  2.63           H  
ATOM   2333 1HB  LEU A 152     -55.330 -22.280  38.384  1.00  2.63           H  
ATOM   2334 2HB  LEU A 152     -55.187 -21.186  36.997  1.00  2.63           H  
ATOM   2335  HG  LEU A 152     -55.726 -20.285  39.863  1.00  2.63           H  
ATOM   2336 1HD1 LEU A 152     -53.360 -19.597  39.795  1.00  2.63           H  
ATOM   2337 2HD1 LEU A 152     -53.550 -21.353  39.598  1.00  2.63           H  
ATOM   2338 3HD1 LEU A 152     -53.210 -20.345  38.197  1.00  2.63           H  
ATOM   2339 1HD2 LEU A 152     -55.247 -18.039  38.886  1.00  2.63           H  
ATOM   2340 2HD2 LEU A 152     -55.095 -18.783  37.295  1.00  2.63           H  
ATOM   2341 3HD2 LEU A 152     -56.640 -18.806  38.124  1.00  2.63           H  
ATOM   2342  N   GLY A 153     -56.633 -23.377  36.275  1.00  2.62           N  
ATOM   2343  CA  GLY A 153     -56.833 -24.239  35.111  1.00  2.62           C  
ATOM   2344  C   GLY A 153     -56.087 -23.718  33.877  1.00  2.62           C  
ATOM   2345  O   GLY A 153     -55.549 -22.606  33.883  1.00  2.62           O  
ATOM   2346  H   GLY A 153     -55.864 -23.549  36.900  1.00  2.62           H  
ATOM   2347 1HA  GLY A 153     -56.490 -25.247  35.345  1.00  2.62           H  
ATOM   2348 2HA  GLY A 153     -57.896 -24.310  34.887  1.00  2.62           H  
ATOM   2349  N   THR A 154     -56.027 -24.567  32.849  1.00  2.63           N  
ATOM   2350  CA  THR A 154     -55.326 -24.320  31.583  1.00  2.63           C  
ATOM   2351  C   THR A 154     -56.176 -24.658  30.330  1.00  2.63           C  
ATOM   2352  O   THR A 154     -57.340 -25.037  30.479  1.00  2.63           O  
ATOM   2353  CB  THR A 154     -54.013 -25.075  31.586  1.00  2.63           C  
ATOM   2354  OG1 THR A 154     -54.274 -26.445  31.646  1.00  2.63           O  
ATOM   2355  CG2 THR A 154     -53.105 -24.677  32.725  1.00  2.63           C  
ATOM   2356  H   THR A 154     -56.505 -25.450  32.951  1.00  2.63           H  
ATOM   2357  HA  THR A 154     -55.091 -23.257  31.534  1.00  2.63           H  
ATOM   2358  HB  THR A 154     -53.547 -24.868  30.694  1.00  2.63           H  
ATOM   2359  HG1 THR A 154     -54.727 -26.711  30.840  1.00  2.63           H  
ATOM   2360 1HG2 THR A 154     -52.175 -25.235  32.653  1.00  2.63           H  
ATOM   2361 2HG2 THR A 154     -52.893 -23.607  32.663  1.00  2.63           H  
ATOM   2362 3HG2 THR A 154     -53.577 -24.897  33.672  1.00  2.63           H  
ATOM   2363  N   SER A 155     -55.610 -24.500  29.104  1.00  2.63           N  
ATOM   2364  CA  SER A 155     -56.347 -24.731  27.849  1.00  2.63           C  
ATOM   2365  C   SER A 155     -55.844 -25.897  26.985  1.00  2.63           C  
ATOM   2366  O   SER A 155     -54.646 -26.177  26.872  1.00  2.63           O  
ATOM   2367  CB  SER A 155     -56.298 -23.489  26.970  1.00  2.63           C  
ATOM   2368  OG  SER A 155     -56.909 -23.736  25.716  1.00  2.63           O  
ATOM   2369  H   SER A 155     -54.636 -24.222  29.003  1.00  2.63           H  
ATOM   2370  HA  SER A 155     -57.388 -24.934  28.109  1.00  2.63           H  
ATOM   2371 1HB  SER A 155     -56.792 -22.651  27.463  1.00  2.63           H  
ATOM   2372 2HB  SER A 155     -55.248 -23.211  26.816  1.00  2.63           H  
ATOM   2373  HG  SER A 155     -56.606 -23.045  25.118  1.00  2.63           H  
ATOM   2374  N   GLY A 156     -56.768 -26.543  26.280  1.00  2.64           N  
ATOM   2375  CA  GLY A 156     -56.378 -27.620  25.373  1.00  2.64           C  
ATOM   2376  C   GLY A 156     -55.763 -27.104  24.079  1.00  2.64           C  
ATOM   2377  O   GLY A 156     -55.229 -27.876  23.288  1.00  2.64           O  
ATOM   2378  H   GLY A 156     -57.741 -26.288  26.376  1.00  2.64           H  
ATOM   2379 1HA  GLY A 156     -55.643 -28.241  25.860  1.00  2.64           H  
ATOM   2380 2HA  GLY A 156     -57.241 -28.247  25.151  1.00  2.64           H  
ATOM   2381  N   SER A 157     -55.818 -25.791  23.873  1.00  2.69           N  
ATOM   2382  CA  SER A 157     -55.250 -25.168  22.688  1.00  2.69           C  
ATOM   2383  C   SER A 157     -53.745 -24.918  22.835  1.00  2.69           C  
ATOM   2384  O   SER A 157     -53.092 -24.526  21.868  1.00  2.69           O  
ATOM   2385  CB  SER A 157     -55.962 -23.859  22.395  1.00  2.69           C  
ATOM   2386  OG  SER A 157     -55.708 -22.914  23.400  1.00  2.69           O  
ATOM   2387  H   SER A 157     -56.266 -25.200  24.565  1.00  2.69           H  
ATOM   2388  HA  SER A 157     -55.403 -25.839  21.841  1.00  2.69           H  
ATOM   2389 1HB  SER A 157     -55.637 -23.471  21.426  1.00  2.69           H  
ATOM   2390 2HB  SER A 157     -57.031 -24.043  22.329  1.00  2.69           H  
ATOM   2391  HG  SER A 157     -55.914 -23.362  24.217  1.00  2.69           H  
ATOM   2392  N   CYS A 158     -53.198 -25.091  24.046  1.00  2.85           N  
ATOM   2393  CA  CYS A 158     -51.788 -24.786  24.262  1.00  2.85           C  
ATOM   2394  C   CYS A 158     -51.083 -25.764  25.211  1.00  2.85           C  
ATOM   2395  O   CYS A 158     -50.458 -25.334  26.181  1.00  2.85           O  
ATOM   2396  CB  CYS A 158     -51.709 -23.378  24.832  1.00  2.85           C  
ATOM   2397  SG  CYS A 158     -50.078 -22.727  25.042  1.00  2.85           S  
ATOM   2398  H   CYS A 158     -53.753 -25.436  24.832  1.00  2.85           H  
ATOM   2399  HA  CYS A 158     -51.282 -24.790  23.299  1.00  2.85           H  
ATOM   2400 1HB  CYS A 158     -52.262 -22.705  24.173  1.00  2.85           H  
ATOM   2401 2HB  CYS A 158     -52.212 -23.352  25.787  1.00  2.85           H  
ATOM   2402  N   PRO A 159     -50.978 -27.057  24.849  1.00  3.12           N  
ATOM   2403  CA  PRO A 159     -50.580 -28.170  25.708  1.00  3.12           C  
ATOM   2404  C   PRO A 159     -49.090 -28.301  26.009  1.00  3.12           C  
ATOM   2405  O   PRO A 159     -48.499 -29.366  25.801  1.00  3.12           O  
ATOM   2406  CB  PRO A 159     -51.036 -29.366  24.869  1.00  3.12           C  
ATOM   2407  CG  PRO A 159     -50.845 -28.916  23.446  1.00  3.12           C  
ATOM   2408  CD  PRO A 159     -51.246 -27.453  23.446  1.00  3.12           C  
ATOM   2409  HA  PRO A 159     -51.143 -28.118  26.640  1.00  3.12           H  
ATOM   2410 1HB  PRO A 159     -50.424 -30.254  25.119  1.00  3.12           H  
ATOM   2411 2HB  PRO A 159     -52.077 -29.619  25.116  1.00  3.12           H  
ATOM   2412 1HG  PRO A 159     -49.792 -29.063  23.152  1.00  3.12           H  
ATOM   2413 2HG  PRO A 159     -51.453 -29.539  22.772  1.00  3.12           H  
ATOM   2414 1HD  PRO A 159     -50.618 -26.888  22.747  1.00  3.12           H  
ATOM   2415 2HD  PRO A 159     -52.313 -27.394  23.195  1.00  3.12           H  
ATOM   2416  N   ASN A 160     -48.491 -27.239  26.521  1.00  3.51           N  
ATOM   2417  CA  ASN A 160     -47.075 -27.269  26.860  1.00  3.51           C  
ATOM   2418  C   ASN A 160     -46.286 -27.927  25.716  1.00  3.51           C  
ATOM   2419  O   ASN A 160     -46.355 -27.485  24.569  1.00  3.51           O  
ATOM   2420  CB  ASN A 160     -46.867 -27.951  28.201  1.00  3.51           C  
ATOM   2421  CG  ASN A 160     -47.537 -27.201  29.336  1.00  3.51           C  
ATOM   2422  OD1 ASN A 160     -47.784 -25.990  29.243  1.00  3.51           O  
ATOM   2423  ND2 ASN A 160     -47.825 -27.897  30.407  1.00  3.51           N  
ATOM   2424  H   ASN A 160     -49.045 -26.398  26.661  1.00  3.51           H  
ATOM   2425  HA  ASN A 160     -46.716 -26.255  26.971  1.00  3.51           H  
ATOM   2426 1HB  ASN A 160     -47.286 -28.943  28.168  1.00  3.51           H  
ATOM   2427 2HB  ASN A 160     -45.804 -28.034  28.421  1.00  3.51           H  
ATOM   2428 1HD2 ASN A 160     -48.269 -27.456  31.189  1.00  3.51           H  
ATOM   2429 2HD2 ASN A 160     -47.609 -28.871  30.445  1.00  3.51           H  
ATOM   2430  N   ALA A 161     -45.562 -28.997  26.025  1.00  3.94           N  
ATOM   2431  CA  ALA A 161     -44.784 -29.727  25.035  1.00  3.94           C  
ATOM   2432  C   ALA A 161     -45.083 -31.204  25.203  1.00  3.94           C  
ATOM   2433  O   ALA A 161     -44.205 -32.058  25.068  1.00  3.94           O  
ATOM   2434  CB  ALA A 161     -43.298 -29.443  25.207  1.00  3.94           C  
ATOM   2435  H   ALA A 161     -45.549 -29.324  26.976  1.00  3.94           H  
ATOM   2436  HA  ALA A 161     -45.107 -29.426  24.040  1.00  3.94           H  
ATOM   2437 1HB  ALA A 161     -42.735 -30.001  24.460  1.00  3.94           H  
ATOM   2438 2HB  ALA A 161     -43.111 -28.374  25.081  1.00  3.94           H  
ATOM   2439 3HB  ALA A 161     -42.985 -29.750  26.202  1.00  3.94           H  
ATOM   2440  N   THR A 162     -46.332 -31.478  25.552  1.00  4.27           N  
ATOM   2441  CA  THR A 162     -46.815 -32.818  25.848  1.00  4.27           C  
ATOM   2442  C   THR A 162     -48.289 -33.041  25.445  1.00  4.27           C  
ATOM   2443  O   THR A 162     -48.840 -32.309  24.626  1.00  4.27           O  
ATOM   2444  CB  THR A 162     -46.565 -33.102  27.343  1.00  4.27           C  
ATOM   2445  OG1 THR A 162     -46.861 -34.476  27.639  1.00  4.27           O  
ATOM   2446  CG2 THR A 162     -47.362 -32.142  28.200  1.00  4.27           C  
ATOM   2447  H   THR A 162     -46.999 -30.702  25.622  1.00  4.27           H  
ATOM   2448  HA  THR A 162     -46.213 -33.523  25.276  1.00  4.27           H  
ATOM   2449  HB  THR A 162     -45.508 -32.941  27.560  1.00  4.27           H  
ATOM   2450  HG1 THR A 162     -46.128 -35.029  27.336  1.00  4.27           H  
ATOM   2451 1HG2 THR A 162     -47.161 -32.330  29.252  1.00  4.27           H  
ATOM   2452 2HG2 THR A 162     -47.065 -31.139  27.948  1.00  4.27           H  
ATOM   2453 3HG2 THR A 162     -48.395 -32.239  28.017  1.00  4.27           H  
ATOM   2454  N   SER A 163     -48.881 -34.135  25.947  1.00  4.34           N  
ATOM   2455  CA  SER A 163     -50.272 -34.501  25.642  1.00  4.34           C  
ATOM   2456  C   SER A 163     -51.281 -33.816  26.579  1.00  4.34           C  
ATOM   2457  O   SER A 163     -52.486 -33.816  26.327  1.00  4.34           O  
ATOM   2458  CB  SER A 163     -50.444 -36.007  25.715  1.00  4.34           C  
ATOM   2459  OG  SER A 163     -50.289 -36.478  27.025  1.00  4.34           O  
ATOM   2460  H   SER A 163     -48.336 -34.679  26.598  1.00  4.34           H  
ATOM   2461  HA  SER A 163     -50.489 -34.180  24.623  1.00  4.34           H  
ATOM   2462 1HB  SER A 163     -51.432 -36.279  25.344  1.00  4.34           H  
ATOM   2463 2HB  SER A 163     -49.710 -36.485  25.068  1.00  4.34           H  
ATOM   2464  HG  SER A 163     -51.074 -36.192  27.501  1.00  4.34           H  
ATOM   2465  N   LYS A 164     -50.773 -33.256  27.668  1.00  4.07           N  
ATOM   2466  CA  LYS A 164     -51.565 -32.568  28.683  1.00  4.07           C  
ATOM   2467  C   LYS A 164     -51.797 -31.121  28.285  1.00  4.07           C  
ATOM   2468  O   LYS A 164     -50.989 -30.535  27.585  1.00  4.07           O  
ATOM   2469  CB  LYS A 164     -50.873 -32.613  30.046  1.00  4.07           C  
ATOM   2470  CG  LYS A 164     -50.734 -34.008  30.641  1.00  4.07           C  
ATOM   2471  CD  LYS A 164     -50.058 -33.965  32.008  1.00  4.07           C  
ATOM   2472  CE  LYS A 164     -49.924 -35.362  32.611  1.00  4.07           C  
ATOM   2473  NZ  LYS A 164     -49.250 -35.335  33.940  1.00  4.07           N  
ATOM   2474  H   LYS A 164     -49.775 -33.314  27.789  1.00  4.07           H  
ATOM   2475  HA  LYS A 164     -52.538 -33.055  28.763  1.00  4.07           H  
ATOM   2476 1HB  LYS A 164     -49.881 -32.178  29.966  1.00  4.07           H  
ATOM   2477 2HB  LYS A 164     -51.434 -31.999  30.754  1.00  4.07           H  
ATOM   2478 1HG  LYS A 164     -51.722 -34.459  30.745  1.00  4.07           H  
ATOM   2479 2HG  LYS A 164     -50.138 -34.627  29.969  1.00  4.07           H  
ATOM   2480 1HD  LYS A 164     -49.064 -33.525  31.906  1.00  4.07           H  
ATOM   2481 2HD  LYS A 164     -50.644 -33.343  32.684  1.00  4.07           H  
ATOM   2482 1HE  LYS A 164     -50.917 -35.795  32.729  1.00  4.07           H  
ATOM   2483 2HE  LYS A 164     -49.344 -35.989  31.934  1.00  4.07           H  
ATOM   2484 1HZ  LYS A 164     -49.183 -36.275  34.303  1.00  4.07           H  
ATOM   2485 2HZ  LYS A 164     -48.323 -34.945  33.841  1.00  4.07           H  
ATOM   2486 3HZ  LYS A 164     -49.787 -34.765  34.579  1.00  4.07           H  
ATOM   2487  N   ILE A 165     -52.883 -30.551  28.772  1.00  3.57           N  
ATOM   2488  CA  ILE A 165     -53.264 -29.159  28.530  1.00  3.57           C  
ATOM   2489  C   ILE A 165     -52.299 -28.134  29.178  1.00  3.57           C  
ATOM   2490  O   ILE A 165     -51.508 -28.504  30.050  1.00  3.57           O  
ATOM   2491  CB  ILE A 165     -54.712 -28.985  28.999  1.00  3.57           C  
ATOM   2492  CG1 ILE A 165     -54.833 -29.260  30.479  1.00  3.57           C  
ATOM   2493  CG2 ILE A 165     -55.592 -29.987  28.266  1.00  3.57           C  
ATOM   2494  CD1 ILE A 165     -56.190 -28.875  31.041  1.00  3.57           C  
ATOM   2495  H   ILE A 165     -53.495 -31.118  29.342  1.00  3.57           H  
ATOM   2496  HA  ILE A 165     -53.251 -28.987  27.454  1.00  3.57           H  
ATOM   2497  HB  ILE A 165     -55.041 -27.971  28.807  1.00  3.57           H  
ATOM   2498 1HG1 ILE A 165     -54.686 -30.327  30.650  1.00  3.57           H  
ATOM   2499 2HG1 ILE A 165     -54.048 -28.728  31.003  1.00  3.57           H  
ATOM   2500 1HG2 ILE A 165     -56.627 -29.869  28.592  1.00  3.57           H  
ATOM   2501 2HG2 ILE A 165     -55.532 -29.845  27.217  1.00  3.57           H  
ATOM   2502 3HG2 ILE A 165     -55.251 -30.996  28.495  1.00  3.57           H  
ATOM   2503 1HD1 ILE A 165     -56.219 -29.108  32.107  1.00  3.57           H  
ATOM   2504 2HD1 ILE A 165     -56.369 -27.812  30.899  1.00  3.57           H  
ATOM   2505 3HD1 ILE A 165     -56.965 -29.439  30.526  1.00  3.57           H  
ATOM   2506  N   GLY A 166     -52.357 -26.857  28.735  1.00  2.99           N  
ATOM   2507  CA  GLY A 166     -51.444 -25.806  29.237  1.00  2.99           C  
ATOM   2508  C   GLY A 166     -51.867 -24.393  28.776  1.00  2.99           C  
ATOM   2509  O   GLY A 166     -52.796 -24.246  27.988  1.00  2.99           O  
ATOM   2510  H   GLY A 166     -53.051 -26.607  28.029  1.00  2.99           H  
ATOM   2511 1HA  GLY A 166     -51.392 -25.853  30.322  1.00  2.99           H  
ATOM   2512 2HA  GLY A 166     -50.442 -26.014  28.868  1.00  2.99           H  
ATOM   2513  N   PHE A 167     -51.321 -23.336  29.393  1.00  2.47           N  
ATOM   2514  CA  PHE A 167     -51.718 -21.974  28.991  1.00  2.47           C  
ATOM   2515  C   PHE A 167     -50.718 -20.864  29.330  1.00  2.47           C  
ATOM   2516  O   PHE A 167     -50.908 -20.227  30.357  1.00  2.47           O  
ATOM   2517  CB  PHE A 167     -53.078 -21.651  29.640  1.00  2.47           C  
ATOM   2518  CG  PHE A 167     -53.789 -20.370  29.227  1.00  2.47           C  
ATOM   2519  CD1 PHE A 167     -53.116 -19.270  28.720  1.00  2.47           C  
ATOM   2520  CD2 PHE A 167     -55.183 -20.296  29.332  1.00  2.47           C  
ATOM   2521  CE1 PHE A 167     -53.805 -18.136  28.340  1.00  2.47           C  
ATOM   2522  CE2 PHE A 167     -55.864 -19.159  28.952  1.00  2.47           C  
ATOM   2523  CZ  PHE A 167     -55.172 -18.082  28.461  1.00  2.47           C  
ATOM   2524  H   PHE A 167     -50.592 -23.469  30.080  1.00  2.47           H  
ATOM   2525  HA  PHE A 167     -51.845 -21.979  27.909  1.00  2.47           H  
ATOM   2526 1HB  PHE A 167     -53.758 -22.458  29.445  1.00  2.47           H  
ATOM   2527 2HB  PHE A 167     -52.948 -21.616  30.720  1.00  2.47           H  
ATOM   2528  HD1 PHE A 167     -52.044 -19.306  28.613  1.00  2.47           H  
ATOM   2529  HD2 PHE A 167     -55.736 -21.153  29.725  1.00  2.47           H  
ATOM   2530  HE1 PHE A 167     -53.267 -17.288  27.939  1.00  2.47           H  
ATOM   2531  HE2 PHE A 167     -56.953 -19.114  29.046  1.00  2.47           H  
ATOM   2532  HZ  PHE A 167     -55.704 -17.189  28.167  1.00  2.47           H  
ATOM   2533  N   PHE A 168     -49.692 -20.594  28.503  1.00  2.08           N  
ATOM   2534  CA  PHE A 168     -48.754 -19.491  28.835  1.00  2.08           C  
ATOM   2535  C   PHE A 168     -48.065 -19.631  30.200  1.00  2.08           C  
ATOM   2536  O   PHE A 168     -48.584 -19.183  31.215  1.00  2.08           O  
ATOM   2537  CB  PHE A 168     -49.391 -18.114  28.781  1.00  2.08           C  
ATOM   2538  CG  PHE A 168     -49.751 -17.606  27.468  1.00  2.08           C  
ATOM   2539  CD1 PHE A 168     -49.228 -18.119  26.311  1.00  2.08           C  
ATOM   2540  CD2 PHE A 168     -50.608 -16.553  27.402  1.00  2.08           C  
ATOM   2541  CE1 PHE A 168     -49.577 -17.557  25.114  1.00  2.08           C  
ATOM   2542  CE2 PHE A 168     -50.965 -15.992  26.238  1.00  2.08           C  
ATOM   2543  CZ  PHE A 168     -50.444 -16.486  25.088  1.00  2.08           C  
ATOM   2544  H   PHE A 168     -49.566 -21.142  27.660  1.00  2.08           H  
ATOM   2545  HA  PHE A 168     -47.978 -19.498  28.075  1.00  2.08           H  
ATOM   2546 1HB  PHE A 168     -50.266 -18.073  29.408  1.00  2.08           H  
ATOM   2547 2HB  PHE A 168     -48.683 -17.410  29.202  1.00  2.08           H  
ATOM   2548  HD1 PHE A 168     -48.540 -18.960  26.354  1.00  2.08           H  
ATOM   2549  HD2 PHE A 168     -50.986 -16.170  28.310  1.00  2.08           H  
ATOM   2550  HE1 PHE A 168     -49.175 -17.952  24.182  1.00  2.08           H  
ATOM   2551  HE2 PHE A 168     -51.652 -15.143  26.222  1.00  2.08           H  
ATOM   2552  HZ  PHE A 168     -50.710 -16.034  24.139  1.00  2.08           H  
ATOM   2553  N   ALA A 169     -46.910 -20.264  30.241  1.00  1.81           N  
ATOM   2554  CA  ALA A 169     -46.215 -20.611  31.477  1.00  1.81           C  
ATOM   2555  C   ALA A 169     -45.976 -19.473  32.491  1.00  1.81           C  
ATOM   2556  O   ALA A 169     -45.737 -19.784  33.654  1.00  1.81           O  
ATOM   2557  CB  ALA A 169     -44.863 -21.211  31.128  1.00  1.81           C  
ATOM   2558  H   ALA A 169     -46.489 -20.537  29.364  1.00  1.81           H  
ATOM   2559  HA  ALA A 169     -46.819 -21.367  31.978  1.00  1.81           H  
ATOM   2560 1HB  ALA A 169     -44.363 -21.539  32.037  1.00  1.81           H  
ATOM   2561 2HB  ALA A 169     -45.008 -22.064  30.463  1.00  1.81           H  
ATOM   2562 3HB  ALA A 169     -44.251 -20.467  30.628  1.00  1.81           H  
ATOM   2563  N   THR A 170     -45.977 -18.181  32.111  1.00  1.64           N  
ATOM   2564  CA  THR A 170     -45.724 -17.172  33.147  1.00  1.64           C  
ATOM   2565  C   THR A 170     -47.019 -16.534  33.629  1.00  1.64           C  
ATOM   2566  O   THR A 170     -46.981 -15.562  34.393  1.00  1.64           O  
ATOM   2567  CB  THR A 170     -44.824 -16.027  32.685  1.00  1.64           C  
ATOM   2568  OG1 THR A 170     -45.498 -15.244  31.720  1.00  1.64           O  
ATOM   2569  CG2 THR A 170     -43.553 -16.609  32.068  1.00  1.64           C  
ATOM   2570  H   THR A 170     -46.169 -17.878  31.154  1.00  1.64           H  
ATOM   2571  HA  THR A 170     -45.264 -17.660  33.997  1.00  1.64           H  
ATOM   2572  HB  THR A 170     -44.581 -15.399  33.530  1.00  1.64           H  
ATOM   2573  HG1 THR A 170     -44.861 -14.669  31.262  1.00  1.64           H  
ATOM   2574 1HG2 THR A 170     -42.900 -15.804  31.733  1.00  1.64           H  
ATOM   2575 2HG2 THR A 170     -43.034 -17.210  32.806  1.00  1.64           H  
ATOM   2576 3HG2 THR A 170     -43.806 -17.222  31.232  1.00  1.64           H  
ATOM   2577  N   MET A 171     -48.138 -16.996  33.075  1.00  1.53           N  
ATOM   2578  CA  MET A 171     -49.474 -16.484  33.339  1.00  1.53           C  
ATOM   2579  C   MET A 171     -50.328 -17.504  34.111  1.00  1.53           C  
ATOM   2580  O   MET A 171     -49.868 -18.604  34.437  1.00  1.53           O  
ATOM   2581  CB  MET A 171     -50.150 -16.097  32.036  1.00  1.53           C  
ATOM   2582  CG  MET A 171     -49.336 -15.161  31.120  1.00  1.53           C  
ATOM   2583  SD  MET A 171     -49.005 -13.547  31.817  1.00  1.53           S  
ATOM   2584  CE  MET A 171     -50.635 -12.888  31.804  1.00  1.53           C  
ATOM   2585  H   MET A 171     -48.078 -17.790  32.438  1.00  1.53           H  
ATOM   2586  HA  MET A 171     -49.390 -15.600  33.961  1.00  1.53           H  
ATOM   2587 1HB  MET A 171     -50.401 -16.996  31.479  1.00  1.53           H  
ATOM   2588 2HB  MET A 171     -51.067 -15.589  32.273  1.00  1.53           H  
ATOM   2589 1HG  MET A 171     -48.380 -15.632  30.887  1.00  1.53           H  
ATOM   2590 2HG  MET A 171     -49.870 -15.023  30.186  1.00  1.53           H  
ATOM   2591 1HE  MET A 171     -50.627 -11.915  32.176  1.00  1.53           H  
ATOM   2592 2HE  MET A 171     -51.030 -12.881  30.791  1.00  1.53           H  
ATOM   2593 3HE  MET A 171     -51.244 -13.491  32.447  1.00  1.53           H  
ATOM   2594  N   ALA A 172     -51.550 -17.109  34.472  1.00  1.48           N  
ATOM   2595  CA  ALA A 172     -52.480 -17.979  35.171  1.00  1.48           C  
ATOM   2596  C   ALA A 172     -53.937 -17.624  34.830  1.00  1.48           C  
ATOM   2597  O   ALA A 172     -54.422 -16.538  35.144  1.00  1.48           O  
ATOM   2598  CB  ALA A 172     -52.230 -17.835  36.657  1.00  1.48           C  
ATOM   2599  H   ALA A 172     -51.845 -16.172  34.246  1.00  1.48           H  
ATOM   2600  HA  ALA A 172     -52.299 -19.008  34.856  1.00  1.48           H  
ATOM   2601 1HB  ALA A 172     -52.881 -18.458  37.187  1.00  1.48           H  
ATOM   2602 2HB  ALA A 172     -51.198 -18.105  36.889  1.00  1.48           H  
ATOM   2603 3HB  ALA A 172     -52.408 -16.801  36.939  1.00  1.48           H  
ATOM   2604  N   TRP A 173     -54.642 -18.529  34.158  1.00  1.46           N  
ATOM   2605  CA  TRP A 173     -56.027 -18.259  33.741  1.00  1.46           C  
ATOM   2606  C   TRP A 173     -57.004 -18.400  34.869  1.00  1.46           C  
ATOM   2607  O   TRP A 173     -57.017 -19.441  35.490  1.00  1.46           O  
ATOM   2608  CB  TRP A 173     -56.426 -19.216  32.627  1.00  1.46           C  
ATOM   2609  CG  TRP A 173     -57.872 -19.127  32.220  1.00  1.46           C  
ATOM   2610  CD1 TRP A 173     -58.611 -18.016  31.955  1.00  1.46           C  
ATOM   2611  CD2 TRP A 173     -58.772 -20.249  32.055  1.00  1.46           C  
ATOM   2612  NE1 TRP A 173     -59.910 -18.382  31.645  1.00  1.46           N  
ATOM   2613  CE2 TRP A 173     -60.017 -19.731  31.703  1.00  1.46           C  
ATOM   2614  CE3 TRP A 173     -58.622 -21.622  32.184  1.00  1.46           C  
ATOM   2615  CZ2 TRP A 173     -61.109 -20.544  31.479  1.00  1.46           C  
ATOM   2616  CZ3 TRP A 173     -59.711 -22.443  31.959  1.00  1.46           C  
ATOM   2617  CH2 TRP A 173     -60.926 -21.919  31.615  1.00  1.46           C  
ATOM   2618  H   TRP A 173     -54.218 -19.418  33.918  1.00  1.46           H  
ATOM   2619  HA  TRP A 173     -56.098 -17.240  33.374  1.00  1.46           H  
ATOM   2620 1HB  TRP A 173     -55.815 -19.006  31.766  1.00  1.46           H  
ATOM   2621 2HB  TRP A 173     -56.215 -20.241  32.933  1.00  1.46           H  
ATOM   2622  HD1 TRP A 173     -58.242 -16.989  32.000  1.00  1.46           H  
ATOM   2623  HE1 TRP A 173     -60.671 -17.764  31.428  1.00  1.46           H  
ATOM   2624  HE3 TRP A 173     -57.665 -22.036  32.456  1.00  1.46           H  
ATOM   2625  HZ2 TRP A 173     -62.078 -20.139  31.212  1.00  1.46           H  
ATOM   2626  HZ3 TRP A 173     -59.571 -23.523  32.065  1.00  1.46           H  
ATOM   2627  HH2 TRP A 173     -61.762 -22.593  31.448  1.00  1.46           H  
ATOM   2628  N   ALA A 174     -57.823 -17.380  35.138  1.00  1.49           N  
ATOM   2629  CA  ALA A 174     -58.801 -17.514  36.212  1.00  1.49           C  
ATOM   2630  C   ALA A 174     -60.154 -17.931  35.646  1.00  1.49           C  
ATOM   2631  O   ALA A 174     -60.613 -17.391  34.638  1.00  1.49           O  
ATOM   2632  CB  ALA A 174     -58.922 -16.213  36.993  1.00  1.49           C  
ATOM   2633  H   ALA A 174     -57.782 -16.512  34.598  1.00  1.49           H  
ATOM   2634  HA  ALA A 174     -58.473 -18.301  36.885  1.00  1.49           H  
ATOM   2635 1HB  ALA A 174     -59.641 -16.337  37.799  1.00  1.49           H  
ATOM   2636 2HB  ALA A 174     -57.952 -15.942  37.409  1.00  1.49           H  
ATOM   2637 3HB  ALA A 174     -59.259 -15.441  36.326  1.00  1.49           H  
ATOM   2638  N   VAL A 175     -60.811 -18.842  36.347  1.00  1.58           N  
ATOM   2639  CA  VAL A 175     -62.138 -19.310  35.970  1.00  1.58           C  
ATOM   2640  C   VAL A 175     -62.883 -19.585  37.289  1.00  1.58           C  
ATOM   2641  O   VAL A 175     -62.246 -19.913  38.290  1.00  1.58           O  
ATOM   2642  CB  VAL A 175     -61.957 -20.600  35.129  1.00  1.58           C  
ATOM   2643  CG1 VAL A 175     -61.416 -21.636  36.015  1.00  1.58           C  
ATOM   2644  CG2 VAL A 175     -63.238 -21.096  34.432  1.00  1.58           C  
ATOM   2645  H   VAL A 175     -60.339 -19.259  37.152  1.00  1.58           H  
ATOM   2646  HA  VAL A 175     -62.635 -18.538  35.390  1.00  1.58           H  
ATOM   2647  HB  VAL A 175     -61.200 -20.400  34.378  1.00  1.58           H  
ATOM   2648 1HG1 VAL A 175     -61.206 -22.545  35.451  1.00  1.58           H  
ATOM   2649 2HG1 VAL A 175     -60.504 -21.268  36.466  1.00  1.58           H  
ATOM   2650 3HG1 VAL A 175     -62.149 -21.842  36.788  1.00  1.58           H  
ATOM   2651 1HG2 VAL A 175     -63.009 -21.990  33.866  1.00  1.58           H  
ATOM   2652 2HG2 VAL A 175     -63.998 -21.337  35.178  1.00  1.58           H  
ATOM   2653 3HG2 VAL A 175     -63.613 -20.332  33.749  1.00  1.58           H  
ATOM   2654  N   PRO A 176     -64.199 -19.420  37.372  1.00  1.73           N  
ATOM   2655  CA  PRO A 176     -64.958 -19.725  38.560  1.00  1.73           C  
ATOM   2656  C   PRO A 176     -65.009 -21.216  38.831  1.00  1.73           C  
ATOM   2657  O   PRO A 176     -64.915 -22.039  37.918  1.00  1.73           O  
ATOM   2658  CB  PRO A 176     -66.340 -19.172  38.237  1.00  1.73           C  
ATOM   2659  CG  PRO A 176     -66.401 -19.167  36.741  1.00  1.73           C  
ATOM   2660  CD  PRO A 176     -64.986 -18.824  36.297  1.00  1.73           C  
ATOM   2661  HA  PRO A 176     -64.525 -19.189  39.412  1.00  1.73           H  
ATOM   2662 1HB  PRO A 176     -67.109 -19.825  38.689  1.00  1.73           H  
ATOM   2663 2HB  PRO A 176     -66.452 -18.193  38.697  1.00  1.73           H  
ATOM   2664 1HG  PRO A 176     -66.698 -20.168  36.396  1.00  1.73           H  
ATOM   2665 2HG  PRO A 176     -67.176 -18.495  36.377  1.00  1.73           H  
ATOM   2666 1HD  PRO A 176     -64.834 -19.265  35.344  1.00  1.73           H  
ATOM   2667 2HD  PRO A 176     -64.810 -17.761  36.267  1.00  1.73           H  
ATOM   2668  N   LYS A 177     -65.211 -21.542  40.096  1.00  1.95           N  
ATOM   2669  CA  LYS A 177     -65.390 -22.916  40.557  1.00  1.95           C  
ATOM   2670  C   LYS A 177     -66.733 -23.515  40.109  1.00  1.95           C  
ATOM   2671  O   LYS A 177     -67.717 -22.800  39.918  1.00  1.95           O  
ATOM   2672  CB  LYS A 177     -65.263 -22.977  42.078  1.00  1.95           C  
ATOM   2673  CG  LYS A 177     -63.880 -22.673  42.618  1.00  1.95           C  
ATOM   2674  CD  LYS A 177     -63.843 -22.799  44.145  1.00  1.95           C  
ATOM   2675  CE  LYS A 177     -62.469 -22.449  44.699  1.00  1.95           C  
ATOM   2676  NZ  LYS A 177     -62.379 -22.659  46.173  1.00  1.95           N  
ATOM   2677  H   LYS A 177     -65.225 -20.780  40.777  1.00  1.95           H  
ATOM   2678  HA  LYS A 177     -64.601 -23.525  40.122  1.00  1.95           H  
ATOM   2679 1HB  LYS A 177     -65.898 -22.232  42.515  1.00  1.95           H  
ATOM   2680 2HB  LYS A 177     -65.582 -23.950  42.445  1.00  1.95           H  
ATOM   2681 1HG  LYS A 177     -63.161 -23.364  42.187  1.00  1.95           H  
ATOM   2682 2HG  LYS A 177     -63.596 -21.666  42.333  1.00  1.95           H  
ATOM   2683 1HD  LYS A 177     -64.577 -22.116  44.578  1.00  1.95           H  
ATOM   2684 2HD  LYS A 177     -64.097 -23.816  44.438  1.00  1.95           H  
ATOM   2685 1HE  LYS A 177     -61.713 -23.054  44.199  1.00  1.95           H  
ATOM   2686 2HE  LYS A 177     -62.277 -21.404  44.499  1.00  1.95           H  
ATOM   2687 1HZ  LYS A 177     -61.452 -22.399  46.489  1.00  1.95           H  
ATOM   2688 2HZ  LYS A 177     -63.066 -22.085  46.637  1.00  1.95           H  
ATOM   2689 3HZ  LYS A 177     -62.549 -23.629  46.386  1.00  1.95           H  
ATOM   2690  N   ASP A 178     -66.779 -24.846  39.989  1.00  2.22           N  
ATOM   2691  CA  ASP A 178     -67.971 -25.604  39.558  1.00  2.22           C  
ATOM   2692  C   ASP A 178     -69.202 -25.382  40.436  1.00  2.22           C  
ATOM   2693  O   ASP A 178     -70.339 -25.473  39.972  1.00  2.22           O  
ATOM   2694  CB  ASP A 178     -67.633 -27.091  39.534  1.00  2.22           C  
ATOM   2695  CG  ASP A 178     -66.709 -27.455  38.380  1.00  2.22           C  
ATOM   2696  OD1 ASP A 178     -66.665 -26.720  37.422  1.00  2.22           O  
ATOM   2697  OD2 ASP A 178     -65.954 -28.387  38.506  1.00  2.22           O  
ATOM   2698  H   ASP A 178     -65.936 -25.365  40.178  1.00  2.22           H  
ATOM   2699  HA  ASP A 178     -68.220 -25.288  38.545  1.00  2.22           H  
ATOM   2700 1HB  ASP A 178     -67.157 -27.375  40.474  1.00  2.22           H  
ATOM   2701 2HB  ASP A 178     -68.553 -27.672  39.448  1.00  2.22           H  
ATOM   2702  N   ASN A 179     -68.989 -25.021  41.692  1.00  2.53           N  
ATOM   2703  CA  ASN A 179     -70.087 -24.799  42.626  1.00  2.53           C  
ATOM   2704  C   ASN A 179     -70.851 -23.513  42.296  1.00  2.53           C  
ATOM   2705  O   ASN A 179     -71.904 -23.236  42.872  1.00  2.53           O  
ATOM   2706  CB  ASN A 179     -69.552 -24.746  44.041  1.00  2.53           C  
ATOM   2707  CG  ASN A 179     -69.109 -26.089  44.541  1.00  2.53           C  
ATOM   2708  OD1 ASN A 179     -69.547 -27.136  44.047  1.00  2.53           O  
ATOM   2709  ND2 ASN A 179     -68.235 -26.086  45.516  1.00  2.53           N  
ATOM   2710  H   ASN A 179     -68.038 -24.925  42.013  1.00  2.53           H  
ATOM   2711  HA  ASN A 179     -70.789 -25.629  42.541  1.00  2.53           H  
ATOM   2712 1HB  ASN A 179     -68.703 -24.073  44.077  1.00  2.53           H  
ATOM   2713 2HB  ASN A 179     -70.317 -24.345  44.707  1.00  2.53           H  
ATOM   2714 1HD2 ASN A 179     -67.900 -26.953  45.889  1.00  2.53           H  
ATOM   2715 2HD2 ASN A 179     -67.901 -25.221  45.891  1.00  2.53           H  
ATOM   2716  N   TYR A 180     -70.296 -22.725  41.374  1.00  2.82           N  
ATOM   2717  CA  TYR A 180     -70.850 -21.468  40.928  1.00  2.82           C  
ATOM   2718  C   TYR A 180     -71.189 -21.546  39.435  1.00  2.82           C  
ATOM   2719  O   TYR A 180     -71.278 -20.527  38.739  1.00  2.82           O  
ATOM   2720  CB  TYR A 180     -69.839 -20.391  41.257  1.00  2.82           C  
ATOM   2721  CG  TYR A 180     -69.563 -20.397  42.727  1.00  2.82           C  
ATOM   2722  CD1 TYR A 180     -68.544 -21.189  43.192  1.00  2.82           C  
ATOM   2723  CD2 TYR A 180     -70.310 -19.637  43.603  1.00  2.82           C  
ATOM   2724  CE1 TYR A 180     -68.251 -21.245  44.533  1.00  2.82           C  
ATOM   2725  CE2 TYR A 180     -70.025 -19.682  44.956  1.00  2.82           C  
ATOM   2726  CZ  TYR A 180     -68.997 -20.487  45.421  1.00  2.82           C  
ATOM   2727  OH  TYR A 180     -68.710 -20.536  46.764  1.00  2.82           O  
ATOM   2728  H   TYR A 180     -69.423 -23.006  40.933  1.00  2.82           H  
ATOM   2729  HA  TYR A 180     -71.775 -21.274  41.470  1.00  2.82           H  
ATOM   2730 1HB  TYR A 180     -68.903 -20.574  40.722  1.00  2.82           H  
ATOM   2731 2HB  TYR A 180     -70.214 -19.411  40.971  1.00  2.82           H  
ATOM   2732  HD1 TYR A 180     -67.985 -21.777  42.480  1.00  2.82           H  
ATOM   2733  HD2 TYR A 180     -71.119 -19.008  43.233  1.00  2.82           H  
ATOM   2734  HE1 TYR A 180     -67.443 -21.881  44.889  1.00  2.82           H  
ATOM   2735  HE2 TYR A 180     -70.611 -19.087  45.655  1.00  2.82           H  
ATOM   2736  HH  TYR A 180     -69.309 -19.956  47.240  1.00  2.82           H  
ATOM   2737  N   LYS A 181     -71.364 -22.772  38.943  1.00  3.08           N  
ATOM   2738  CA  LYS A 181     -71.747 -22.995  37.562  1.00  3.08           C  
ATOM   2739  C   LYS A 181     -73.017 -22.212  37.260  1.00  3.08           C  
ATOM   2740  O   LYS A 181     -73.971 -22.234  38.037  1.00  3.08           O  
ATOM   2741  CB  LYS A 181     -71.945 -24.489  37.303  1.00  3.08           C  
ATOM   2742  CG  LYS A 181     -72.346 -24.856  35.883  1.00  3.08           C  
ATOM   2743  CD  LYS A 181     -71.189 -24.709  34.909  1.00  3.08           C  
ATOM   2744  CE  LYS A 181     -71.589 -25.179  33.526  1.00  3.08           C  
ATOM   2745  NZ  LYS A 181     -70.465 -25.092  32.561  1.00  3.08           N  
ATOM   2746  H   LYS A 181     -71.223 -23.590  39.538  1.00  3.08           H  
ATOM   2747  HA  LYS A 181     -70.954 -22.626  36.910  1.00  3.08           H  
ATOM   2748 1HB  LYS A 181     -71.015 -25.016  37.526  1.00  3.08           H  
ATOM   2749 2HB  LYS A 181     -72.705 -24.875  37.981  1.00  3.08           H  
ATOM   2750 1HG  LYS A 181     -72.687 -25.889  35.865  1.00  3.08           H  
ATOM   2751 2HG  LYS A 181     -73.162 -24.228  35.562  1.00  3.08           H  
ATOM   2752 1HD  LYS A 181     -70.887 -23.661  34.851  1.00  3.08           H  
ATOM   2753 2HD  LYS A 181     -70.339 -25.296  35.257  1.00  3.08           H  
ATOM   2754 1HE  LYS A 181     -71.920 -26.213  33.588  1.00  3.08           H  
ATOM   2755 2HE  LYS A 181     -72.415 -24.562  33.163  1.00  3.08           H  
ATOM   2756 1HZ  LYS A 181     -70.773 -25.417  31.660  1.00  3.08           H  
ATOM   2757 2HZ  LYS A 181     -70.134 -24.114  32.464  1.00  3.08           H  
ATOM   2758 3HZ  LYS A 181     -69.700 -25.664  32.881  1.00  3.08           H  
ATOM   2759  N   ASN A 182     -73.009 -21.498  36.137  1.00  3.23           N  
ATOM   2760  CA  ASN A 182     -74.114 -20.648  35.692  1.00  3.23           C  
ATOM   2761  C   ASN A 182     -74.413 -19.483  36.651  1.00  3.23           C  
ATOM   2762  O   ASN A 182     -75.522 -18.923  36.665  1.00  3.23           O  
ATOM   2763  CB  ASN A 182     -75.375 -21.470  35.451  1.00  3.23           C  
ATOM   2764  CG  ASN A 182     -75.197 -22.518  34.382  1.00  3.23           C  
ATOM   2765  OD1 ASN A 182     -74.476 -22.312  33.400  1.00  3.23           O  
ATOM   2766  ND2 ASN A 182     -75.847 -23.640  34.556  1.00  3.23           N  
ATOM   2767  H   ASN A 182     -72.183 -21.538  35.558  1.00  3.23           H  
ATOM   2768  HA  ASN A 182     -73.825 -20.200  34.740  1.00  3.23           H  
ATOM   2769 1HB  ASN A 182     -75.707 -21.952  36.366  1.00  3.23           H  
ATOM   2770 2HB  ASN A 182     -76.177 -20.801  35.141  1.00  3.23           H  
ATOM   2771 1HD2 ASN A 182     -75.773 -24.373  33.880  1.00  3.23           H  
ATOM   2772 2HD2 ASN A 182     -76.421 -23.764  35.366  1.00  3.23           H  
ATOM   2773  N   ALA A 183     -73.382 -19.013  37.357  1.00  3.23           N  
ATOM   2774  CA  ALA A 183     -73.522 -17.842  38.213  1.00  3.23           C  
ATOM   2775  C   ALA A 183     -73.664 -16.606  37.350  1.00  3.23           C  
ATOM   2776  O   ALA A 183     -72.694 -15.900  37.056  1.00  3.23           O  
ATOM   2777  CB  ALA A 183     -72.349 -17.680  39.154  1.00  3.23           C  
ATOM   2778  H   ALA A 183     -72.499 -19.522  37.368  1.00  3.23           H  
ATOM   2779  HA  ALA A 183     -74.433 -17.954  38.801  1.00  3.23           H  
ATOM   2780 1HB  ALA A 183     -72.502 -16.797  39.773  1.00  3.23           H  
ATOM   2781 2HB  ALA A 183     -72.275 -18.556  39.790  1.00  3.23           H  
ATOM   2782 3HB  ALA A 183     -71.443 -17.574  38.581  1.00  3.23           H  
ATOM   2783  N   THR A 184     -74.928 -16.376  36.997  1.00  3.08           N  
ATOM   2784  CA  THR A 184     -75.500 -15.356  36.119  1.00  3.08           C  
ATOM   2785  C   THR A 184     -75.092 -13.926  36.418  1.00  3.08           C  
ATOM   2786  O   THR A 184     -75.131 -13.074  35.530  1.00  3.08           O  
ATOM   2787  CB  THR A 184     -77.029 -15.438  36.175  1.00  3.08           C  
ATOM   2788  OG1 THR A 184     -77.460 -16.731  35.703  1.00  3.08           O  
ATOM   2789  CG2 THR A 184     -77.649 -14.338  35.333  1.00  3.08           C  
ATOM   2790  H   THR A 184     -75.572 -17.096  37.316  1.00  3.08           H  
ATOM   2791  HA  THR A 184     -75.180 -15.582  35.103  1.00  3.08           H  
ATOM   2792  HB  THR A 184     -77.354 -15.319  37.208  1.00  3.08           H  
ATOM   2793  HG1 THR A 184     -76.969 -17.436  36.175  1.00  3.08           H  
ATOM   2794 1HG2 THR A 184     -78.734 -14.403  35.390  1.00  3.08           H  
ATOM   2795 2HG2 THR A 184     -77.323 -13.366  35.709  1.00  3.08           H  
ATOM   2796 3HG2 THR A 184     -77.332 -14.450  34.299  1.00  3.08           H  
ATOM   2797  N   ASN A 185     -74.747 -13.647  37.666  1.00  2.81           N  
ATOM   2798  CA  ASN A 185     -74.341 -12.314  38.092  1.00  2.81           C  
ATOM   2799  C   ASN A 185     -72.973 -12.417  38.780  1.00  2.81           C  
ATOM   2800  O   ASN A 185     -72.906 -12.427  40.015  1.00  2.81           O  
ATOM   2801  CB  ASN A 185     -75.369 -11.713  39.023  1.00  2.81           C  
ATOM   2802  CG  ASN A 185     -76.718 -11.542  38.358  1.00  2.81           C  
ATOM   2803  OD1 ASN A 185     -76.920 -10.623  37.559  1.00  2.81           O  
ATOM   2804  ND2 ASN A 185     -77.645 -12.410  38.681  1.00  2.81           N  
ATOM   2805  H   ASN A 185     -74.745 -14.403  38.334  1.00  2.81           H  
ATOM   2806  HA  ASN A 185     -74.252 -11.664  37.223  1.00  2.81           H  
ATOM   2807 1HB  ASN A 185     -75.486 -12.353  39.899  1.00  2.81           H  
ATOM   2808 2HB  ASN A 185     -75.019 -10.741  39.371  1.00  2.81           H  
ATOM   2809 1HD2 ASN A 185     -78.557 -12.341  38.274  1.00  2.81           H  
ATOM   2810 2HD2 ASN A 185     -77.445 -13.136  39.337  1.00  2.81           H  
ATOM   2811  N   PRO A 186     -71.879 -12.556  37.997  1.00  2.49           N  
ATOM   2812  CA  PRO A 186     -70.532 -12.834  38.434  1.00  2.49           C  
ATOM   2813  C   PRO A 186     -69.982 -11.842  39.426  1.00  2.49           C  
ATOM   2814  O   PRO A 186     -70.144 -10.626  39.260  1.00  2.49           O  
ATOM   2815  CB  PRO A 186     -69.743 -12.714  37.148  1.00  2.49           C  
ATOM   2816  CG  PRO A 186     -70.698 -12.995  36.057  1.00  2.49           C  
ATOM   2817  CD  PRO A 186     -71.968 -12.386  36.519  1.00  2.49           C  
ATOM   2818  HA  PRO A 186     -70.497 -13.851  38.843  1.00  2.49           H  
ATOM   2819 1HB  PRO A 186     -69.349 -11.736  37.084  1.00  2.49           H  
ATOM   2820 2HB  PRO A 186     -68.922 -13.368  37.194  1.00  2.49           H  
ATOM   2821 1HG  PRO A 186     -70.340 -12.564  35.111  1.00  2.49           H  
ATOM   2822 2HG  PRO A 186     -70.799 -14.080  35.891  1.00  2.49           H  
ATOM   2823 1HD  PRO A 186     -72.025 -11.323  36.241  1.00  2.49           H  
ATOM   2824 2HD  PRO A 186     -72.726 -12.969  36.064  1.00  2.49           H  
ATOM   2825  N   GLN A 187     -69.237 -12.365  40.392  1.00  2.17           N  
ATOM   2826  CA  GLN A 187     -68.617 -11.548  41.413  1.00  2.17           C  
ATOM   2827  C   GLN A 187     -67.180 -11.208  41.053  1.00  2.17           C  
ATOM   2828  O   GLN A 187     -66.479 -11.991  40.378  1.00  2.17           O  
ATOM   2829  CB  GLN A 187     -68.695 -12.278  42.745  1.00  2.17           C  
ATOM   2830  CG  GLN A 187     -70.141 -12.594  43.137  1.00  2.17           C  
ATOM   2831  CD  GLN A 187     -70.972 -11.332  43.361  1.00  2.17           C  
ATOM   2832  OE1 GLN A 187     -70.654 -10.534  44.252  1.00  2.17           O  
ATOM   2833  NE2 GLN A 187     -72.023 -11.130  42.558  1.00  2.17           N  
ATOM   2834  H   GLN A 187     -69.134 -13.365  40.445  1.00  2.17           H  
ATOM   2835  HA  GLN A 187     -69.173 -10.615  41.496  1.00  2.17           H  
ATOM   2836 1HB  GLN A 187     -68.131 -13.210  42.692  1.00  2.17           H  
ATOM   2837 2HB  GLN A 187     -68.244 -11.664  43.529  1.00  2.17           H  
ATOM   2838 1HG  GLN A 187     -70.610 -13.167  42.333  1.00  2.17           H  
ATOM   2839 2HG  GLN A 187     -70.144 -13.175  44.059  1.00  2.17           H  
ATOM   2840 1HE2 GLN A 187     -72.584 -10.312  42.669  1.00  2.17           H  
ATOM   2841 2HE2 GLN A 187     -72.269 -11.789  41.811  1.00  2.17           H  
ATOM   2842  N   THR A 188     -66.749 -10.043  41.528  1.00  1.91           N  
ATOM   2843  CA  THR A 188     -65.408  -9.584  41.259  1.00  1.91           C  
ATOM   2844  C   THR A 188     -64.381 -10.002  42.284  1.00  1.91           C  
ATOM   2845  O   THR A 188     -64.698 -10.319  43.432  1.00  1.91           O  
ATOM   2846  CB  THR A 188     -65.371  -8.052  41.138  1.00  1.91           C  
ATOM   2847  OG1 THR A 188     -65.783  -7.457  42.379  1.00  1.91           O  
ATOM   2848  CG2 THR A 188     -66.268  -7.599  40.026  1.00  1.91           C  
ATOM   2849  H   THR A 188     -67.374  -9.465  42.072  1.00  1.91           H  
ATOM   2850  HA  THR A 188     -65.117 -10.009  40.307  1.00  1.91           H  
ATOM   2851  HB  THR A 188     -64.347  -7.734  40.919  1.00  1.91           H  
ATOM   2852  HG1 THR A 188     -65.122  -7.651  43.054  1.00  1.91           H  
ATOM   2853 1HG2 THR A 188     -66.226  -6.514  39.935  1.00  1.91           H  
ATOM   2854 2HG2 THR A 188     -65.926  -8.051  39.116  1.00  1.91           H  
ATOM   2855 3HG2 THR A 188     -67.292  -7.909  40.227  1.00  1.91           H  
ATOM   2856  N   VAL A 189     -63.136  -9.913  41.848  1.00  1.73           N  
ATOM   2857  CA  VAL A 189     -61.950 -10.184  42.631  1.00  1.73           C  
ATOM   2858  C   VAL A 189     -60.960  -9.047  42.562  1.00  1.73           C  
ATOM   2859  O   VAL A 189     -60.736  -8.489  41.489  1.00  1.73           O  
ATOM   2860  CB  VAL A 189     -61.258 -11.433  42.113  1.00  1.73           C  
ATOM   2861  CG1 VAL A 189     -60.005 -11.699  42.885  1.00  1.73           C  
ATOM   2862  CG2 VAL A 189     -62.141 -12.548  42.226  1.00  1.73           C  
ATOM   2863  H   VAL A 189     -63.024  -9.679  40.863  1.00  1.73           H  
ATOM   2864  HA  VAL A 189     -62.245 -10.336  43.670  1.00  1.73           H  
ATOM   2865  HB  VAL A 189     -60.998 -11.277  41.091  1.00  1.73           H  
ATOM   2866 1HG1 VAL A 189     -59.527 -12.583  42.480  1.00  1.73           H  
ATOM   2867 2HG1 VAL A 189     -59.343 -10.869  42.793  1.00  1.73           H  
ATOM   2868 3HG1 VAL A 189     -60.246 -11.856  43.932  1.00  1.73           H  
ATOM   2869 1HG2 VAL A 189     -61.638 -13.430  41.851  1.00  1.73           H  
ATOM   2870 2HG2 VAL A 189     -62.391 -12.662  43.265  1.00  1.73           H  
ATOM   2871 3HG2 VAL A 189     -63.034 -12.357  41.648  1.00  1.73           H  
ATOM   2872  N   GLU A 190     -60.392  -8.679  43.705  1.00  1.64           N  
ATOM   2873  CA  GLU A 190     -59.386  -7.627  43.737  1.00  1.64           C  
ATOM   2874  C   GLU A 190     -58.022  -8.237  44.085  1.00  1.64           C  
ATOM   2875  O   GLU A 190     -57.844  -8.771  45.182  1.00  1.64           O  
ATOM   2876  CB  GLU A 190     -59.765  -6.570  44.774  1.00  1.64           C  
ATOM   2877  CG  GLU A 190     -61.117  -5.889  44.515  1.00  1.64           C  
ATOM   2878  CD  GLU A 190     -61.455  -4.795  45.508  1.00  1.64           C  
ATOM   2879  OE1 GLU A 190     -60.660  -4.535  46.380  1.00  1.64           O  
ATOM   2880  OE2 GLU A 190     -62.515  -4.225  45.387  1.00  1.64           O  
ATOM   2881  H   GLU A 190     -60.638  -9.159  44.558  1.00  1.64           H  
ATOM   2882  HA  GLU A 190     -59.319  -7.159  42.758  1.00  1.64           H  
ATOM   2883 1HB  GLU A 190     -59.797  -7.023  45.765  1.00  1.64           H  
ATOM   2884 2HB  GLU A 190     -58.998  -5.794  44.790  1.00  1.64           H  
ATOM   2885 1HG  GLU A 190     -61.131  -5.484  43.526  1.00  1.64           H  
ATOM   2886 2HG  GLU A 190     -61.893  -6.650  44.560  1.00  1.64           H  
ATOM   2887  N   VAL A 191     -57.079  -8.195  43.141  1.00  1.63           N  
ATOM   2888  CA  VAL A 191     -55.756  -8.785  43.356  1.00  1.63           C  
ATOM   2889  C   VAL A 191     -54.656  -7.718  43.391  1.00  1.63           C  
ATOM   2890  O   VAL A 191     -54.555  -6.928  42.454  1.00  1.63           O  
ATOM   2891  CB  VAL A 191     -55.402  -9.791  42.240  1.00  1.63           C  
ATOM   2892  CG1 VAL A 191     -54.025 -10.354  42.467  1.00  1.63           C  
ATOM   2893  CG2 VAL A 191     -56.393 -10.902  42.220  1.00  1.63           C  
ATOM   2894  H   VAL A 191     -57.301  -7.742  42.253  1.00  1.63           H  
ATOM   2895  HA  VAL A 191     -55.804  -9.338  44.283  1.00  1.63           H  
ATOM   2896  HB  VAL A 191     -55.402  -9.280  41.280  1.00  1.63           H  
ATOM   2897 1HG1 VAL A 191     -53.808 -11.045  41.672  1.00  1.63           H  
ATOM   2898 2HG1 VAL A 191     -53.284  -9.558  42.471  1.00  1.63           H  
ATOM   2899 3HG1 VAL A 191     -53.990 -10.876  43.419  1.00  1.63           H  
ATOM   2900 1HG2 VAL A 191     -56.134 -11.606  41.430  1.00  1.63           H  
ATOM   2901 2HG2 VAL A 191     -56.392 -11.416  43.180  1.00  1.63           H  
ATOM   2902 3HG2 VAL A 191     -57.363 -10.482  42.028  1.00  1.63           H  
ATOM   2903  N   PRO A 192     -53.894  -7.575  44.488  1.00  1.68           N  
ATOM   2904  CA  PRO A 192     -52.793  -6.639  44.602  1.00  1.68           C  
ATOM   2905  C   PRO A 192     -51.568  -7.133  43.843  1.00  1.68           C  
ATOM   2906  O   PRO A 192     -51.329  -8.339  43.761  1.00  1.68           O  
ATOM   2907  CB  PRO A 192     -52.549  -6.593  46.108  1.00  1.68           C  
ATOM   2908  CG  PRO A 192     -52.965  -7.966  46.599  1.00  1.68           C  
ATOM   2909  CD  PRO A 192     -54.130  -8.384  45.698  1.00  1.68           C  
ATOM   2910  HA  PRO A 192     -53.114  -5.659  44.227  1.00  1.68           H  
ATOM   2911 1HB  PRO A 192     -51.486  -6.371  46.301  1.00  1.68           H  
ATOM   2912 2HB  PRO A 192     -53.133  -5.776  46.557  1.00  1.68           H  
ATOM   2913 1HG  PRO A 192     -52.113  -8.660  46.529  1.00  1.68           H  
ATOM   2914 2HG  PRO A 192     -53.248  -7.918  47.662  1.00  1.68           H  
ATOM   2915 1HD  PRO A 192     -54.014  -9.457  45.487  1.00  1.68           H  
ATOM   2916 2HD  PRO A 192     -55.108  -8.137  46.156  1.00  1.68           H  
ATOM   2917  N   TYR A 193     -50.762  -6.199  43.358  1.00  1.78           N  
ATOM   2918  CA  TYR A 193     -49.483  -6.514  42.727  1.00  1.78           C  
ATOM   2919  C   TYR A 193     -48.372  -5.686  43.331  1.00  1.78           C  
ATOM   2920  O   TYR A 193     -48.387  -4.461  43.233  1.00  1.78           O  
ATOM   2921  CB  TYR A 193     -49.590  -6.286  41.222  1.00  1.78           C  
ATOM   2922  CG  TYR A 193     -50.579  -7.204  40.613  1.00  1.78           C  
ATOM   2923  CD1 TYR A 193     -51.910  -6.913  40.656  1.00  1.78           C  
ATOM   2924  CD2 TYR A 193     -50.158  -8.352  40.027  1.00  1.78           C  
ATOM   2925  CE1 TYR A 193     -52.795  -7.791  40.134  1.00  1.78           C  
ATOM   2926  CE2 TYR A 193     -51.062  -9.205  39.495  1.00  1.78           C  
ATOM   2927  CZ  TYR A 193     -52.368  -8.929  39.548  1.00  1.78           C  
ATOM   2928  OH  TYR A 193     -53.265  -9.787  39.004  1.00  1.78           O  
ATOM   2929  H   TYR A 193     -51.061  -5.229  43.430  1.00  1.78           H  
ATOM   2930  HA  TYR A 193     -49.256  -7.559  42.913  1.00  1.78           H  
ATOM   2931 1HB  TYR A 193     -49.898  -5.259  41.022  1.00  1.78           H  
ATOM   2932 2HB  TYR A 193     -48.621  -6.448  40.746  1.00  1.78           H  
ATOM   2933  HD1 TYR A 193     -52.264  -5.995  41.131  1.00  1.78           H  
ATOM   2934  HD2 TYR A 193     -49.101  -8.579  39.991  1.00  1.78           H  
ATOM   2935  HE1 TYR A 193     -53.843  -7.578  40.189  1.00  1.78           H  
ATOM   2936  HE2 TYR A 193     -50.743 -10.111  39.042  1.00  1.78           H  
ATOM   2937  HH  TYR A 193     -54.153  -9.514  39.256  1.00  1.78           H  
ATOM   2938  N   ILE A 194     -47.392  -6.349  43.935  1.00  1.89           N  
ATOM   2939  CA  ILE A 194     -46.324  -5.633  44.636  1.00  1.89           C  
ATOM   2940  C   ILE A 194     -44.948  -5.878  44.043  1.00  1.89           C  
ATOM   2941  O   ILE A 194     -44.542  -7.029  43.871  1.00  1.89           O  
ATOM   2942  CB  ILE A 194     -46.270  -6.087  46.107  1.00  1.89           C  
ATOM   2943  CG1 ILE A 194     -47.599  -5.819  46.798  1.00  1.89           C  
ATOM   2944  CG2 ILE A 194     -45.166  -5.337  46.832  1.00  1.89           C  
ATOM   2945  CD1 ILE A 194     -47.718  -6.457  48.148  1.00  1.89           C  
ATOM   2946  H   ILE A 194     -47.418  -7.360  43.957  1.00  1.89           H  
ATOM   2947  HA  ILE A 194     -46.528  -4.563  44.595  1.00  1.89           H  
ATOM   2948  HB  ILE A 194     -46.070  -7.156  46.155  1.00  1.89           H  
ATOM   2949 1HG1 ILE A 194     -47.707  -4.756  46.925  1.00  1.89           H  
ATOM   2950 2HG1 ILE A 194     -48.414  -6.187  46.178  1.00  1.89           H  
ATOM   2951 1HG2 ILE A 194     -45.123  -5.659  47.868  1.00  1.89           H  
ATOM   2952 2HG2 ILE A 194     -44.214  -5.535  46.361  1.00  1.89           H  
ATOM   2953 3HG2 ILE A 194     -45.370  -4.265  46.789  1.00  1.89           H  
ATOM   2954 1HD1 ILE A 194     -48.687  -6.213  48.582  1.00  1.89           H  
ATOM   2955 2HD1 ILE A 194     -47.627  -7.541  48.050  1.00  1.89           H  
ATOM   2956 3HD1 ILE A 194     -46.926  -6.086  48.797  1.00  1.89           H  
ATOM   2957  N   CYS A 195     -44.213  -4.818  43.718  1.00  1.99           N  
ATOM   2958  CA  CYS A 195     -42.858  -5.054  43.237  1.00  1.99           C  
ATOM   2959  C   CYS A 195     -41.985  -5.240  44.474  1.00  1.99           C  
ATOM   2960  O   CYS A 195     -42.013  -4.410  45.377  1.00  1.99           O  
ATOM   2961  CB  CYS A 195     -42.347  -3.919  42.366  1.00  1.99           C  
ATOM   2962  SG  CYS A 195     -40.699  -4.253  41.636  1.00  1.99           S  
ATOM   2963  H   CYS A 195     -44.571  -3.861  43.829  1.00  1.99           H  
ATOM   2964  HA  CYS A 195     -42.832  -5.971  42.661  1.00  1.99           H  
ATOM   2965 1HB  CYS A 195     -43.049  -3.711  41.559  1.00  1.99           H  
ATOM   2966 2HB  CYS A 195     -42.274  -3.020  42.971  1.00  1.99           H  
ATOM   2967  HG  CYS A 195     -40.560  -3.066  41.048  1.00  1.99           H  
ATOM   2968  N   THR A 196     -41.269  -6.358  44.559  1.00  2.07           N  
ATOM   2969  CA  THR A 196     -40.487  -6.647  45.761  1.00  2.07           C  
ATOM   2970  C   THR A 196     -38.970  -6.651  45.556  1.00  2.07           C  
ATOM   2971  O   THR A 196     -38.213  -6.791  46.517  1.00  2.07           O  
ATOM   2972  CB  THR A 196     -40.927  -7.991  46.360  1.00  2.07           C  
ATOM   2973  OG1 THR A 196     -40.708  -9.036  45.410  1.00  2.07           O  
ATOM   2974  CG2 THR A 196     -42.408  -7.951  46.718  1.00  2.07           C  
ATOM   2975  H   THR A 196     -41.286  -7.014  43.796  1.00  2.07           H  
ATOM   2976  HA  THR A 196     -40.706  -5.874  46.497  1.00  2.07           H  
ATOM   2977  HB  THR A 196     -40.343  -8.194  47.256  1.00  2.07           H  
ATOM   2978  HG1 THR A 196     -39.766  -9.112  45.233  1.00  2.07           H  
ATOM   2979 1HG2 THR A 196     -42.703  -8.908  47.142  1.00  2.07           H  
ATOM   2980 2HG2 THR A 196     -42.586  -7.161  47.445  1.00  2.07           H  
ATOM   2981 3HG2 THR A 196     -42.995  -7.758  45.824  1.00  2.07           H  
ATOM   2982  N   GLU A 197     -38.539  -6.538  44.309  1.00  2.11           N  
ATOM   2983  CA  GLU A 197     -37.120  -6.543  43.945  1.00  2.11           C  
ATOM   2984  C   GLU A 197     -36.608  -5.113  43.900  1.00  2.11           C  
ATOM   2985  O   GLU A 197     -37.388  -4.176  43.785  1.00  2.11           O  
ATOM   2986  CB  GLU A 197     -36.892  -7.278  42.614  1.00  2.11           C  
ATOM   2987  CG  GLU A 197     -35.432  -7.484  42.146  1.00  2.11           C  
ATOM   2988  CD  GLU A 197     -34.579  -8.225  43.132  1.00  2.11           C  
ATOM   2989  OE1 GLU A 197     -34.110  -7.573  44.042  1.00  2.11           O  
ATOM   2990  OE2 GLU A 197     -34.388  -9.421  42.982  1.00  2.11           O  
ATOM   2991  H   GLU A 197     -39.224  -6.419  43.578  1.00  2.11           H  
ATOM   2992  HA  GLU A 197     -36.563  -7.071  44.719  1.00  2.11           H  
ATOM   2993 1HB  GLU A 197     -37.335  -8.267  42.674  1.00  2.11           H  
ATOM   2994 2HB  GLU A 197     -37.389  -6.721  41.821  1.00  2.11           H  
ATOM   2995 1HG  GLU A 197     -35.479  -8.083  41.238  1.00  2.11           H  
ATOM   2996 2HG  GLU A 197     -34.959  -6.561  41.878  1.00  2.11           H  
ATOM   2997  N   GLY A 198     -35.288  -4.947  43.971  1.00  2.09           N  
ATOM   2998  CA  GLY A 198     -34.656  -3.624  43.883  1.00  2.09           C  
ATOM   2999  C   GLY A 198     -34.625  -3.072  42.444  1.00  2.09           C  
ATOM   3000  O   GLY A 198     -34.157  -1.960  42.201  1.00  2.09           O  
ATOM   3001  H   GLY A 198     -34.711  -5.789  44.077  1.00  2.09           H  
ATOM   3002 1HA  GLY A 198     -35.191  -2.928  44.529  1.00  2.09           H  
ATOM   3003 2HA  GLY A 198     -33.638  -3.692  44.265  1.00  2.09           H  
ATOM   3004  N   GLU A 199     -35.121  -3.870  41.506  1.00  2.02           N  
ATOM   3005  CA  GLU A 199     -35.207  -3.562  40.085  1.00  2.02           C  
ATOM   3006  C   GLU A 199     -36.657  -3.661  39.624  1.00  2.02           C  
ATOM   3007  O   GLU A 199     -37.488  -4.291  40.272  1.00  2.02           O  
ATOM   3008  CB  GLU A 199     -34.301  -4.487  39.270  1.00  2.02           C  
ATOM   3009  CG  GLU A 199     -32.793  -4.281  39.534  1.00  2.02           C  
ATOM   3010  CD  GLU A 199     -31.905  -5.283  38.829  1.00  2.02           C  
ATOM   3011  OE1 GLU A 199     -32.175  -6.454  38.948  1.00  2.02           O  
ATOM   3012  OE2 GLU A 199     -30.953  -4.908  38.156  1.00  2.02           O  
ATOM   3013  H   GLU A 199     -35.479  -4.762  41.812  1.00  2.02           H  
ATOM   3014  HA  GLU A 199     -34.878  -2.535  39.927  1.00  2.02           H  
ATOM   3015 1HB  GLU A 199     -34.552  -5.528  39.475  1.00  2.02           H  
ATOM   3016 2HB  GLU A 199     -34.475  -4.314  38.205  1.00  2.02           H  
ATOM   3017 1HG  GLU A 199     -32.519  -3.279  39.205  1.00  2.02           H  
ATOM   3018 2HG  GLU A 199     -32.614  -4.343  40.605  1.00  2.02           H  
ATOM   3019  N   ASP A 200     -36.949  -3.019  38.507  1.00  1.92           N  
ATOM   3020  CA  ASP A 200     -38.290  -2.960  37.929  1.00  1.92           C  
ATOM   3021  C   ASP A 200     -38.871  -4.328  37.567  1.00  1.92           C  
ATOM   3022  O   ASP A 200     -38.143  -5.301  37.326  1.00  1.92           O  
ATOM   3023  CB  ASP A 200     -38.275  -2.094  36.667  1.00  1.92           C  
ATOM   3024  CG  ASP A 200     -37.994  -0.606  36.932  1.00  1.92           C  
ATOM   3025  OD1 ASP A 200     -37.970  -0.218  38.078  1.00  1.92           O  
ATOM   3026  OD2 ASP A 200     -37.787   0.151  35.971  1.00  1.92           O  
ATOM   3027  H   ASP A 200     -36.199  -2.538  38.031  1.00  1.92           H  
ATOM   3028  HA  ASP A 200     -38.962  -2.505  38.658  1.00  1.92           H  
ATOM   3029 1HB  ASP A 200     -37.523  -2.468  35.991  1.00  1.92           H  
ATOM   3030 2HB  ASP A 200     -39.238  -2.186  36.166  1.00  1.92           H  
ATOM   3031  N   GLN A 201     -40.193  -4.390  37.513  1.00  1.81           N  
ATOM   3032  CA  GLN A 201     -40.872  -5.609  37.089  1.00  1.81           C  
ATOM   3033  C   GLN A 201     -41.902  -5.288  36.034  1.00  1.81           C  
ATOM   3034  O   GLN A 201     -42.352  -4.149  35.915  1.00  1.81           O  
ATOM   3035  CB  GLN A 201     -41.616  -6.283  38.233  1.00  1.81           C  
ATOM   3036  CG  GLN A 201     -42.814  -5.480  38.723  1.00  1.81           C  
ATOM   3037  CD  GLN A 201     -43.568  -6.189  39.817  1.00  1.81           C  
ATOM   3038  OE1 GLN A 201     -42.994  -7.085  40.479  1.00  1.81           O  
ATOM   3039  NE2 GLN A 201     -44.845  -5.817  40.036  1.00  1.81           N  
ATOM   3040  H   GLN A 201     -40.737  -3.563  37.770  1.00  1.81           H  
ATOM   3041  HA  GLN A 201     -40.147  -6.300  36.658  1.00  1.81           H  
ATOM   3042 1HB  GLN A 201     -41.965  -7.269  37.914  1.00  1.81           H  
ATOM   3043 2HB  GLN A 201     -40.943  -6.422  39.066  1.00  1.81           H  
ATOM   3044 1HG  GLN A 201     -42.465  -4.518  39.097  1.00  1.81           H  
ATOM   3045 2HG  GLN A 201     -43.499  -5.331  37.883  1.00  1.81           H  
ATOM   3046 1HE2 GLN A 201     -45.397  -6.253  40.735  1.00  1.81           H  
ATOM   3047 2HE2 GLN A 201     -45.297  -5.078  39.487  1.00  1.81           H  
ATOM   3048  N   ILE A 202     -42.311  -6.294  35.289  1.00  1.70           N  
ATOM   3049  CA  ILE A 202     -43.382  -6.126  34.340  1.00  1.70           C  
ATOM   3050  C   ILE A 202     -44.549  -7.008  34.737  1.00  1.70           C  
ATOM   3051  O   ILE A 202     -44.410  -8.201  35.063  1.00  1.70           O  
ATOM   3052  CB  ILE A 202     -42.964  -6.413  32.893  1.00  1.70           C  
ATOM   3053  CG1 ILE A 202     -41.813  -5.541  32.528  1.00  1.70           C  
ATOM   3054  CG2 ILE A 202     -44.160  -6.174  31.945  1.00  1.70           C  
ATOM   3055  CD1 ILE A 202     -40.523  -6.245  32.571  1.00  1.70           C  
ATOM   3056  H   ILE A 202     -41.887  -7.206  35.384  1.00  1.70           H  
ATOM   3057  HA  ILE A 202     -43.727  -5.098  34.379  1.00  1.70           H  
ATOM   3058  HB  ILE A 202     -42.634  -7.430  32.809  1.00  1.70           H  
ATOM   3059 1HG1 ILE A 202     -41.973  -5.135  31.562  1.00  1.70           H  
ATOM   3060 2HG1 ILE A 202     -41.761  -4.721  33.232  1.00  1.70           H  
ATOM   3061 1HG2 ILE A 202     -43.875  -6.383  30.932  1.00  1.70           H  
ATOM   3062 2HG2 ILE A 202     -44.976  -6.825  32.219  1.00  1.70           H  
ATOM   3063 3HG2 ILE A 202     -44.486  -5.138  32.021  1.00  1.70           H  
ATOM   3064 1HD1 ILE A 202     -39.743  -5.551  32.303  1.00  1.70           H  
ATOM   3065 2HD1 ILE A 202     -40.347  -6.636  33.575  1.00  1.70           H  
ATOM   3066 3HD1 ILE A 202     -40.531  -7.069  31.862  1.00  1.70           H  
ATOM   3067  N   THR A 203     -45.698  -6.388  34.805  1.00  1.61           N  
ATOM   3068  CA  THR A 203     -46.867  -7.123  35.163  1.00  1.61           C  
ATOM   3069  C   THR A 203     -47.687  -7.213  33.882  1.00  1.61           C  
ATOM   3070  O   THR A 203     -47.888  -6.217  33.178  1.00  1.61           O  
ATOM   3071  CB  THR A 203     -47.589  -6.449  36.322  1.00  1.61           C  
ATOM   3072  OG1 THR A 203     -46.696  -6.335  37.440  1.00  1.61           O  
ATOM   3073  CG2 THR A 203     -48.664  -7.325  36.761  1.00  1.61           C  
ATOM   3074  H   THR A 203     -45.755  -5.401  34.552  1.00  1.61           H  
ATOM   3075  HA  THR A 203     -46.596  -8.135  35.468  1.00  1.61           H  
ATOM   3076  HB  THR A 203     -47.957  -5.470  36.017  1.00  1.61           H  
ATOM   3077  HG1 THR A 203     -46.993  -5.617  38.031  1.00  1.61           H  
ATOM   3078 1HG2 THR A 203     -49.190  -6.877  37.597  1.00  1.61           H  
ATOM   3079 2HG2 THR A 203     -49.324  -7.482  35.942  1.00  1.61           H  
ATOM   3080 3HG2 THR A 203     -48.237  -8.270  37.067  1.00  1.61           H  
ATOM   3081  N   VAL A 204     -48.068  -8.425  33.531  1.00  1.54           N  
ATOM   3082  CA  VAL A 204     -48.770  -8.694  32.287  1.00  1.54           C  
ATOM   3083  C   VAL A 204     -50.141  -9.228  32.602  1.00  1.54           C  
ATOM   3084  O   VAL A 204     -50.271 -10.046  33.496  1.00  1.54           O  
ATOM   3085  CB  VAL A 204     -47.972  -9.727  31.451  1.00  1.54           C  
ATOM   3086  CG1 VAL A 204     -48.690 -10.047  30.171  1.00  1.54           C  
ATOM   3087  CG2 VAL A 204     -46.585  -9.179  31.170  1.00  1.54           C  
ATOM   3088  H   VAL A 204     -47.864  -9.193  34.155  1.00  1.54           H  
ATOM   3089  HA  VAL A 204     -48.871  -7.774  31.721  1.00  1.54           H  
ATOM   3090  HB  VAL A 204     -47.888 -10.651  32.018  1.00  1.54           H  
ATOM   3091 1HG1 VAL A 204     -48.122 -10.780  29.606  1.00  1.54           H  
ATOM   3092 2HG1 VAL A 204     -49.673 -10.445  30.389  1.00  1.54           H  
ATOM   3093 3HG1 VAL A 204     -48.788  -9.129  29.591  1.00  1.54           H  
ATOM   3094 1HG2 VAL A 204     -46.015  -9.907  30.597  1.00  1.54           H  
ATOM   3095 2HG2 VAL A 204     -46.670  -8.257  30.603  1.00  1.54           H  
ATOM   3096 3HG2 VAL A 204     -46.070  -8.982  32.110  1.00  1.54           H  
ATOM   3097  N   TRP A 205     -51.173  -8.745  31.937  1.00  1.49           N  
ATOM   3098  CA  TRP A 205     -52.492  -9.288  32.240  1.00  1.49           C  
ATOM   3099  C   TRP A 205     -53.244  -9.500  30.952  1.00  1.49           C  
ATOM   3100  O   TRP A 205     -53.049  -8.752  29.996  1.00  1.49           O  
ATOM   3101  CB  TRP A 205     -53.340  -8.323  33.064  1.00  1.49           C  
ATOM   3102  CG  TRP A 205     -52.685  -7.738  34.238  1.00  1.49           C  
ATOM   3103  CD1 TRP A 205     -52.667  -8.181  35.504  1.00  1.49           C  
ATOM   3104  CD2 TRP A 205     -51.990  -6.483  34.242  1.00  1.49           C  
ATOM   3105  NE1 TRP A 205     -51.996  -7.296  36.296  1.00  1.49           N  
ATOM   3106  CE2 TRP A 205     -51.597  -6.243  35.539  1.00  1.49           C  
ATOM   3107  CE3 TRP A 205     -51.695  -5.552  33.259  1.00  1.49           C  
ATOM   3108  CZ2 TRP A 205     -50.923  -5.093  35.900  1.00  1.49           C  
ATOM   3109  CZ3 TRP A 205     -51.023  -4.418  33.609  1.00  1.49           C  
ATOM   3110  CH2 TRP A 205     -50.645  -4.185  34.905  1.00  1.49           C  
ATOM   3111  H   TRP A 205     -51.025  -8.048  31.207  1.00  1.49           H  
ATOM   3112  HA  TRP A 205     -52.394 -10.244  32.755  1.00  1.49           H  
ATOM   3113 1HB  TRP A 205     -53.675  -7.507  32.422  1.00  1.49           H  
ATOM   3114 2HB  TRP A 205     -54.233  -8.849  33.410  1.00  1.49           H  
ATOM   3115  HD1 TRP A 205     -53.125  -9.101  35.852  1.00  1.49           H  
ATOM   3116  HE1 TRP A 205     -51.844  -7.392  37.293  1.00  1.49           H  
ATOM   3117  HE3 TRP A 205     -51.998  -5.722  32.230  1.00  1.49           H  
ATOM   3118  HZ2 TRP A 205     -50.616  -4.901  36.927  1.00  1.49           H  
ATOM   3119  HZ3 TRP A 205     -50.811  -3.715  32.830  1.00  1.49           H  
ATOM   3120  HH2 TRP A 205     -50.119  -3.271  35.158  1.00  1.49           H  
ATOM   3121  N   GLY A 206     -54.145 -10.465  30.918  1.00  1.46           N  
ATOM   3122  CA  GLY A 206     -54.952 -10.585  29.727  1.00  1.46           C  
ATOM   3123  C   GLY A 206     -56.434 -10.713  29.989  1.00  1.46           C  
ATOM   3124  O   GLY A 206     -56.873 -10.726  31.139  1.00  1.46           O  
ATOM   3125  H   GLY A 206     -54.267 -11.084  31.708  1.00  1.46           H  
ATOM   3126 1HA  GLY A 206     -54.799  -9.683  29.164  1.00  1.46           H  
ATOM   3127 2HA  GLY A 206     -54.608 -11.415  29.116  1.00  1.46           H  
ATOM   3128  N   PHE A 207     -57.200 -10.876  28.916  1.00  1.46           N  
ATOM   3129  CA  PHE A 207     -58.647 -10.979  29.035  1.00  1.46           C  
ATOM   3130  C   PHE A 207     -59.253 -11.904  27.975  1.00  1.46           C  
ATOM   3131  O   PHE A 207     -59.000 -11.743  26.776  1.00  1.46           O  
ATOM   3132  CB  PHE A 207     -59.262  -9.596  28.893  1.00  1.46           C  
ATOM   3133  CG  PHE A 207     -60.674  -9.566  29.244  1.00  1.46           C  
ATOM   3134  CD1 PHE A 207     -61.091  -8.877  30.325  1.00  1.46           C  
ATOM   3135  CD2 PHE A 207     -61.572 -10.247  28.545  1.00  1.46           C  
ATOM   3136  CE1 PHE A 207     -62.409  -8.867  30.693  1.00  1.46           C  
ATOM   3137  CE2 PHE A 207     -62.844 -10.272  28.904  1.00  1.46           C  
ATOM   3138  CZ  PHE A 207     -63.287  -9.578  29.979  1.00  1.46           C  
ATOM   3139  H   PHE A 207     -56.747 -10.827  28.006  1.00  1.46           H  
ATOM   3140  HA  PHE A 207     -58.889 -11.380  30.016  1.00  1.46           H  
ATOM   3141 1HB  PHE A 207     -58.735  -8.897  29.532  1.00  1.46           H  
ATOM   3142 2HB  PHE A 207     -59.152  -9.253  27.864  1.00  1.46           H  
ATOM   3143  HD1 PHE A 207     -60.361  -8.355  30.882  1.00  1.46           H  
ATOM   3144  HD2 PHE A 207     -61.253 -10.802  27.676  1.00  1.46           H  
ATOM   3145  HE1 PHE A 207     -62.732  -8.322  31.552  1.00  1.46           H  
ATOM   3146  HE2 PHE A 207     -63.494 -10.862  28.328  1.00  1.46           H  
ATOM   3147  HZ  PHE A 207     -64.322  -9.608  30.263  1.00  1.46           H  
ATOM   3148  N   HIS A 208     -60.025 -12.904  28.417  1.00  1.48           N  
ATOM   3149  CA  HIS A 208     -60.627 -13.852  27.477  1.00  1.48           C  
ATOM   3150  C   HIS A 208     -61.901 -13.353  26.733  1.00  1.48           C  
ATOM   3151  O   HIS A 208     -62.931 -12.971  27.326  1.00  1.48           O  
ATOM   3152  CB  HIS A 208     -60.946 -15.166  28.207  1.00  1.48           C  
ATOM   3153  CG  HIS A 208     -61.341 -16.308  27.286  1.00  1.48           C  
ATOM   3154  ND1 HIS A 208     -60.435 -16.911  26.446  1.00  1.48           N  
ATOM   3155  CD2 HIS A 208     -62.518 -16.943  27.073  1.00  1.48           C  
ATOM   3156  CE1 HIS A 208     -61.032 -17.847  25.743  1.00  1.48           C  
ATOM   3157  NE2 HIS A 208     -62.286 -17.896  26.096  1.00  1.48           N  
ATOM   3158  H   HIS A 208     -60.203 -12.988  29.409  1.00  1.48           H  
ATOM   3159  HA  HIS A 208     -59.896 -14.081  26.703  1.00  1.48           H  
ATOM   3160 1HB  HIS A 208     -60.075 -15.482  28.780  1.00  1.48           H  
ATOM   3161 2HB  HIS A 208     -61.756 -15.001  28.915  1.00  1.48           H  
ATOM   3162  HD2 HIS A 208     -63.468 -16.735  27.559  1.00  1.48           H  
ATOM   3163  HE1 HIS A 208     -60.567 -18.476  24.985  1.00  1.48           H  
ATOM   3164  HE2 HIS A 208     -62.978 -18.540  25.667  1.00  1.48           H  
ATOM   3165  N   SER A 209     -61.826 -13.431  25.412  1.00  1.52           N  
ATOM   3166  CA  SER A 209     -62.932 -13.116  24.527  1.00  1.52           C  
ATOM   3167  C   SER A 209     -63.274 -14.407  23.787  1.00  1.52           C  
ATOM   3168  O   SER A 209     -62.379 -15.136  23.369  1.00  1.52           O  
ATOM   3169  CB  SER A 209     -62.542 -11.967  23.609  1.00  1.52           C  
ATOM   3170  OG  SER A 209     -62.331 -10.766  24.369  1.00  1.52           O  
ATOM   3171  H   SER A 209     -60.940 -13.703  24.986  1.00  1.52           H  
ATOM   3172  HA  SER A 209     -63.795 -12.829  25.110  1.00  1.52           H  
ATOM   3173 1HB  SER A 209     -61.627 -12.227  23.078  1.00  1.52           H  
ATOM   3174 2HB  SER A 209     -63.321 -11.807  22.866  1.00  1.52           H  
ATOM   3175  HG  SER A 209     -61.890 -10.149  23.796  1.00  1.52           H  
ATOM   3176  N   ASP A 210     -64.560 -14.686  23.598  1.00  1.56           N  
ATOM   3177  CA  ASP A 210     -64.993 -15.942  22.975  1.00  1.56           C  
ATOM   3178  C   ASP A 210     -66.413 -15.797  22.460  1.00  1.56           C  
ATOM   3179  O   ASP A 210     -66.928 -14.682  22.388  1.00  1.56           O  
ATOM   3180  CB  ASP A 210     -64.919 -17.061  24.022  1.00  1.56           C  
ATOM   3181  CG  ASP A 210     -64.636 -18.488  23.510  1.00  1.56           C  
ATOM   3182  OD1 ASP A 210     -65.199 -18.868  22.505  1.00  1.56           O  
ATOM   3183  OD2 ASP A 210     -63.901 -19.200  24.181  1.00  1.56           O  
ATOM   3184  H   ASP A 210     -65.257 -14.039  23.940  1.00  1.56           H  
ATOM   3185  HA  ASP A 210     -64.342 -16.173  22.133  1.00  1.56           H  
ATOM   3186 1HB  ASP A 210     -64.201 -16.794  24.756  1.00  1.56           H  
ATOM   3187 2HB  ASP A 210     -65.861 -17.119  24.519  1.00  1.56           H  
ATOM   3188  N   ASN A 211     -67.028 -16.895  22.039  1.00  1.60           N  
ATOM   3189  CA  ASN A 211     -68.401 -16.775  21.572  1.00  1.60           C  
ATOM   3190  C   ASN A 211     -69.360 -16.861  22.750  1.00  1.60           C  
ATOM   3191  O   ASN A 211     -68.935 -17.136  23.872  1.00  1.60           O  
ATOM   3192  CB  ASN A 211     -68.699 -17.821  20.513  1.00  1.60           C  
ATOM   3193  CG  ASN A 211     -68.720 -19.235  20.993  1.00  1.60           C  
ATOM   3194  OD1 ASN A 211     -68.897 -19.527  22.182  1.00  1.60           O  
ATOM   3195  ND2 ASN A 211     -68.533 -20.149  20.067  1.00  1.60           N  
ATOM   3196  H   ASN A 211     -66.537 -17.793  22.071  1.00  1.60           H  
ATOM   3197  HA  ASN A 211     -68.540 -15.791  21.137  1.00  1.60           H  
ATOM   3198 1HB  ASN A 211     -69.649 -17.591  20.032  1.00  1.60           H  
ATOM   3199 2HB  ASN A 211     -67.936 -17.748  19.746  1.00  1.60           H  
ATOM   3200 1HD2 ASN A 211     -68.528 -21.116  20.311  1.00  1.60           H  
ATOM   3201 2HD2 ASN A 211     -68.385 -19.874  19.107  1.00  1.60           H  
ATOM   3202  N   LYS A 212     -70.658 -16.718  22.492  1.00  1.63           N  
ATOM   3203  CA  LYS A 212     -71.638 -16.706  23.574  1.00  1.63           C  
ATOM   3204  C   LYS A 212     -71.770 -18.034  24.315  1.00  1.63           C  
ATOM   3205  O   LYS A 212     -71.937 -18.060  25.538  1.00  1.63           O  
ATOM   3206  CB  LYS A 212     -72.992 -16.282  23.017  1.00  1.63           C  
ATOM   3207  CG  LYS A 212     -73.045 -14.824  22.596  1.00  1.63           C  
ATOM   3208  CD  LYS A 212     -74.405 -14.440  22.040  1.00  1.63           C  
ATOM   3209  CE  LYS A 212     -74.439 -12.974  21.614  1.00  1.63           C  
ATOM   3210  NZ  LYS A 212     -75.758 -12.598  21.028  1.00  1.63           N  
ATOM   3211  H   LYS A 212     -70.962 -16.542  21.545  1.00  1.63           H  
ATOM   3212  HA  LYS A 212     -71.319 -15.958  24.301  1.00  1.63           H  
ATOM   3213 1HB  LYS A 212     -73.244 -16.899  22.154  1.00  1.63           H  
ATOM   3214 2HB  LYS A 212     -73.763 -16.446  23.772  1.00  1.63           H  
ATOM   3215 1HG  LYS A 212     -72.808 -14.185  23.449  1.00  1.63           H  
ATOM   3216 2HG  LYS A 212     -72.298 -14.663  21.820  1.00  1.63           H  
ATOM   3217 1HD  LYS A 212     -74.633 -15.063  21.175  1.00  1.63           H  
ATOM   3218 2HD  LYS A 212     -75.169 -14.608  22.799  1.00  1.63           H  
ATOM   3219 1HE  LYS A 212     -74.245 -12.345  22.483  1.00  1.63           H  
ATOM   3220 2HE  LYS A 212     -73.660 -12.799  20.871  1.00  1.63           H  
ATOM   3221 1HZ  LYS A 212     -75.744 -11.625  20.759  1.00  1.63           H  
ATOM   3222 2HZ  LYS A 212     -75.940 -13.170  20.215  1.00  1.63           H  
ATOM   3223 3HZ  LYS A 212     -76.485 -12.747  21.713  1.00  1.63           H  
ATOM   3224  N   THR A 213     -71.680 -19.143  23.587  1.00  1.66           N  
ATOM   3225  CA  THR A 213     -71.829 -20.452  24.206  1.00  1.66           C  
ATOM   3226  C   THR A 213     -70.741 -20.705  25.231  1.00  1.66           C  
ATOM   3227  O   THR A 213     -71.012 -21.157  26.353  1.00  1.66           O  
ATOM   3228  CB  THR A 213     -71.786 -21.568  23.146  1.00  1.66           C  
ATOM   3229  OG1 THR A 213     -72.890 -21.418  22.238  1.00  1.66           O  
ATOM   3230  CG2 THR A 213     -71.837 -22.935  23.814  1.00  1.66           C  
ATOM   3231  H   THR A 213     -71.513 -19.073  22.595  1.00  1.66           H  
ATOM   3232  HA  THR A 213     -72.791 -20.487  24.717  1.00  1.66           H  
ATOM   3233  HB  THR A 213     -70.857 -21.487  22.581  1.00  1.66           H  
ATOM   3234  HG1 THR A 213     -72.867 -22.123  21.585  1.00  1.66           H  
ATOM   3235 1HG2 THR A 213     -71.796 -23.712  23.053  1.00  1.66           H  
ATOM   3236 2HG2 THR A 213     -70.986 -23.042  24.490  1.00  1.66           H  
ATOM   3237 3HG2 THR A 213     -72.762 -23.030  24.379  1.00  1.66           H  
ATOM   3238  N   GLN A 214     -69.504 -20.408  24.849  1.00  1.68           N  
ATOM   3239  CA  GLN A 214     -68.381 -20.680  25.719  1.00  1.68           C  
ATOM   3240  C   GLN A 214     -68.282 -19.679  26.855  1.00  1.68           C  
ATOM   3241  O   GLN A 214     -67.976 -20.057  27.984  1.00  1.68           O  
ATOM   3242  CB  GLN A 214     -67.099 -20.689  24.907  1.00  1.68           C  
ATOM   3243  CG  GLN A 214     -67.017 -21.814  23.884  1.00  1.68           C  
ATOM   3244  CD  GLN A 214     -67.112 -23.193  24.499  1.00  1.68           C  
ATOM   3245  OE1 GLN A 214     -66.473 -23.496  25.511  1.00  1.68           O  
ATOM   3246  NE2 GLN A 214     -67.913 -24.058  23.876  1.00  1.68           N  
ATOM   3247  H   GLN A 214     -69.340 -20.017  23.923  1.00  1.68           H  
ATOM   3248  HA  GLN A 214     -68.517 -21.669  26.149  1.00  1.68           H  
ATOM   3249 1HB  GLN A 214     -67.035 -19.751  24.353  1.00  1.68           H  
ATOM   3250 2HB  GLN A 214     -66.232 -20.739  25.564  1.00  1.68           H  
ATOM   3251 1HG  GLN A 214     -67.838 -21.698  23.181  1.00  1.68           H  
ATOM   3252 2HG  GLN A 214     -66.063 -21.725  23.359  1.00  1.68           H  
ATOM   3253 1HE2 GLN A 214     -68.016 -24.991  24.230  1.00  1.68           H  
ATOM   3254 2HE2 GLN A 214     -68.405 -23.780  23.052  1.00  1.68           H  
ATOM   3255  N   MET A 215     -68.594 -18.411  26.600  1.00  1.68           N  
ATOM   3256  CA  MET A 215     -68.532 -17.444  27.686  1.00  1.68           C  
ATOM   3257  C   MET A 215     -69.575 -17.780  28.730  1.00  1.68           C  
ATOM   3258  O   MET A 215     -69.317 -17.728  29.932  1.00  1.68           O  
ATOM   3259  CB  MET A 215     -68.763 -16.057  27.148  1.00  1.68           C  
ATOM   3260  CG  MET A 215     -67.665 -15.552  26.314  1.00  1.68           C  
ATOM   3261  SD  MET A 215     -66.146 -15.310  27.161  1.00  1.68           S  
ATOM   3262  CE  MET A 215     -66.725 -13.922  28.087  1.00  1.68           C  
ATOM   3263  H   MET A 215     -68.845 -18.101  25.658  1.00  1.68           H  
ATOM   3264  HA  MET A 215     -67.549 -17.496  28.154  1.00  1.68           H  
ATOM   3265 1HB  MET A 215     -69.669 -16.048  26.542  1.00  1.68           H  
ATOM   3266 2HB  MET A 215     -68.906 -15.368  27.973  1.00  1.68           H  
ATOM   3267 1HG  MET A 215     -67.510 -16.236  25.524  1.00  1.68           H  
ATOM   3268 2HG  MET A 215     -67.949 -14.649  25.909  1.00  1.68           H  
ATOM   3269 1HE  MET A 215     -65.913 -13.538  28.699  1.00  1.68           H  
ATOM   3270 2HE  MET A 215     -67.064 -13.158  27.405  1.00  1.68           H  
ATOM   3271 3HE  MET A 215     -67.567 -14.219  28.715  1.00  1.68           H  
ATOM   3272  N   LYS A 216     -70.748 -18.222  28.287  1.00  1.67           N  
ATOM   3273  CA  LYS A 216     -71.776 -18.546  29.248  1.00  1.67           C  
ATOM   3274  C   LYS A 216     -71.360 -19.793  30.029  1.00  1.67           C  
ATOM   3275  O   LYS A 216     -71.403 -19.808  31.263  1.00  1.67           O  
ATOM   3276  CB  LYS A 216     -73.102 -18.791  28.526  1.00  1.67           C  
ATOM   3277  CG  LYS A 216     -74.298 -19.011  29.430  1.00  1.67           C  
ATOM   3278  CD  LYS A 216     -74.644 -17.716  30.142  1.00  1.67           C  
ATOM   3279  CE  LYS A 216     -75.883 -17.842  31.009  1.00  1.67           C  
ATOM   3280  NZ  LYS A 216     -76.196 -16.561  31.696  1.00  1.67           N  
ATOM   3281  H   LYS A 216     -70.959 -18.279  27.289  1.00  1.67           H  
ATOM   3282  HA  LYS A 216     -71.887 -17.714  29.943  1.00  1.67           H  
ATOM   3283 1HB  LYS A 216     -73.321 -17.938  27.882  1.00  1.67           H  
ATOM   3284 2HB  LYS A 216     -73.000 -19.664  27.874  1.00  1.67           H  
ATOM   3285 1HG  LYS A 216     -75.151 -19.346  28.840  1.00  1.67           H  
ATOM   3286 2HG  LYS A 216     -74.057 -19.775  30.169  1.00  1.67           H  
ATOM   3287 1HD  LYS A 216     -73.808 -17.426  30.757  1.00  1.67           H  
ATOM   3288 2HD  LYS A 216     -74.810 -16.933  29.405  1.00  1.67           H  
ATOM   3289 1HE  LYS A 216     -76.733 -18.130  30.391  1.00  1.67           H  
ATOM   3290 2HE  LYS A 216     -75.713 -18.612  31.763  1.00  1.67           H  
ATOM   3291 1HZ  LYS A 216     -77.017 -16.680  32.269  1.00  1.67           H  
ATOM   3292 2HZ  LYS A 216     -75.384 -16.293  32.286  1.00  1.67           H  
ATOM   3293 3HZ  LYS A 216     -76.360 -15.836  31.020  1.00  1.67           H  
ATOM   3294  N   SER A 217     -70.838 -20.800  29.319  1.00  1.66           N  
ATOM   3295  CA  SER A 217     -70.424 -22.053  29.933  1.00  1.66           C  
ATOM   3296  C   SER A 217     -69.319 -21.879  30.983  1.00  1.66           C  
ATOM   3297  O   SER A 217     -69.323 -22.574  32.013  1.00  1.66           O  
ATOM   3298  CB  SER A 217     -69.931 -22.995  28.854  1.00  1.66           C  
ATOM   3299  OG  SER A 217     -70.974 -23.345  27.976  1.00  1.66           O  
ATOM   3300  H   SER A 217     -70.786 -20.733  28.302  1.00  1.66           H  
ATOM   3301  HA  SER A 217     -71.296 -22.491  30.417  1.00  1.66           H  
ATOM   3302 1HB  SER A 217     -69.128 -22.518  28.298  1.00  1.66           H  
ATOM   3303 2HB  SER A 217     -69.521 -23.889  29.312  1.00  1.66           H  
ATOM   3304  HG  SER A 217     -71.180 -22.521  27.472  1.00  1.66           H  
ATOM   3305  N   LEU A 218     -68.365 -20.983  30.704  1.00  1.66           N  
ATOM   3306  CA  LEU A 218     -67.236 -20.720  31.590  1.00  1.66           C  
ATOM   3307  C   LEU A 218     -67.480 -19.692  32.675  1.00  1.66           C  
ATOM   3308  O   LEU A 218     -67.028 -19.860  33.805  1.00  1.66           O  
ATOM   3309  CB  LEU A 218     -66.062 -20.141  30.794  1.00  1.66           C  
ATOM   3310  CG  LEU A 218     -65.400 -20.996  29.775  1.00  1.66           C  
ATOM   3311  CD1 LEU A 218     -64.402 -20.121  29.014  1.00  1.66           C  
ATOM   3312  CD2 LEU A 218     -64.712 -22.147  30.479  1.00  1.66           C  
ATOM   3313  H   LEU A 218     -68.411 -20.479  29.818  1.00  1.66           H  
ATOM   3314  HA  LEU A 218     -66.947 -21.657  32.060  1.00  1.66           H  
ATOM   3315 1HB  LEU A 218     -66.419 -19.247  30.274  1.00  1.66           H  
ATOM   3316 2HB  LEU A 218     -65.298 -19.836  31.497  1.00  1.66           H  
ATOM   3317  HG  LEU A 218     -66.131 -21.385  29.066  1.00  1.66           H  
ATOM   3318 1HD1 LEU A 218     -63.894 -20.717  28.256  1.00  1.66           H  
ATOM   3319 2HD1 LEU A 218     -64.944 -19.304  28.531  1.00  1.66           H  
ATOM   3320 3HD1 LEU A 218     -63.673 -19.709  29.700  1.00  1.66           H  
ATOM   3321 1HD2 LEU A 218     -64.208 -22.774  29.745  1.00  1.66           H  
ATOM   3322 2HD2 LEU A 218     -63.989 -21.754  31.184  1.00  1.66           H  
ATOM   3323 3HD2 LEU A 218     -65.455 -22.738  31.015  1.00  1.66           H  
ATOM   3324  N   TYR A 219     -68.124 -18.588  32.317  1.00  1.66           N  
ATOM   3325  CA  TYR A 219     -68.230 -17.446  33.205  1.00  1.66           C  
ATOM   3326  C   TYR A 219     -69.621 -17.108  33.743  1.00  1.66           C  
ATOM   3327  O   TYR A 219     -69.738 -16.332  34.691  1.00  1.66           O  
ATOM   3328  CB  TYR A 219     -67.650 -16.250  32.463  1.00  1.66           C  
ATOM   3329  CG  TYR A 219     -66.152 -16.422  32.088  1.00  1.66           C  
ATOM   3330  CD1 TYR A 219     -65.666 -15.763  31.006  1.00  1.66           C  
ATOM   3331  CD2 TYR A 219     -65.282 -17.213  32.860  1.00  1.66           C  
ATOM   3332  CE1 TYR A 219     -64.343 -15.862  30.657  1.00  1.66           C  
ATOM   3333  CE2 TYR A 219     -63.945 -17.316  32.520  1.00  1.66           C  
ATOM   3334  CZ  TYR A 219     -63.478 -16.638  31.420  1.00  1.66           C  
ATOM   3335  OH  TYR A 219     -62.148 -16.682  31.079  1.00  1.66           O  
ATOM   3336  H   TYR A 219     -68.517 -18.498  31.384  1.00  1.66           H  
ATOM   3337  HA  TYR A 219     -67.600 -17.648  34.066  1.00  1.66           H  
ATOM   3338 1HB  TYR A 219     -68.214 -16.080  31.542  1.00  1.66           H  
ATOM   3339 2HB  TYR A 219     -67.757 -15.358  33.071  1.00  1.66           H  
ATOM   3340  HD1 TYR A 219     -66.334 -15.158  30.430  1.00  1.66           H  
ATOM   3341  HD2 TYR A 219     -65.658 -17.731  33.731  1.00  1.66           H  
ATOM   3342  HE1 TYR A 219     -63.975 -15.316  29.786  1.00  1.66           H  
ATOM   3343  HE2 TYR A 219     -63.262 -17.916  33.123  1.00  1.66           H  
ATOM   3344  HH  TYR A 219     -61.646 -17.037  31.835  1.00  1.66           H  
ATOM   3345  N   GLY A 220     -70.690 -17.624  33.134  1.00  1.68           N  
ATOM   3346  CA  GLY A 220     -72.043 -17.259  33.558  1.00  1.68           C  
ATOM   3347  C   GLY A 220     -72.602 -16.028  32.825  1.00  1.68           C  
ATOM   3348  O   GLY A 220     -73.798 -15.728  32.943  1.00  1.68           O  
ATOM   3349  H   GLY A 220     -70.604 -18.294  32.370  1.00  1.68           H  
ATOM   3350 1HA  GLY A 220     -72.701 -18.111  33.384  1.00  1.68           H  
ATOM   3351 2HA  GLY A 220     -72.049 -17.074  34.632  1.00  1.68           H  
ATOM   3352  N   ASP A 221     -71.756 -15.359  32.028  1.00  1.72           N  
ATOM   3353  CA  ASP A 221     -72.130 -14.157  31.282  1.00  1.72           C  
ATOM   3354  C   ASP A 221     -71.291 -13.952  30.026  1.00  1.72           C  
ATOM   3355  O   ASP A 221     -70.157 -14.410  29.921  1.00  1.72           O  
ATOM   3356  CB  ASP A 221     -71.996 -12.892  32.154  1.00  1.72           C  
ATOM   3357  CG  ASP A 221     -72.753 -11.648  31.568  1.00  1.72           C  
ATOM   3358  OD1 ASP A 221     -73.427 -11.789  30.553  1.00  1.72           O  
ATOM   3359  OD2 ASP A 221     -72.567 -10.572  32.068  1.00  1.72           O  
ATOM   3360  H   ASP A 221     -70.805 -15.693  31.969  1.00  1.72           H  
ATOM   3361  HA  ASP A 221     -73.172 -14.256  30.977  1.00  1.72           H  
ATOM   3362 1HB  ASP A 221     -72.399 -13.099  33.152  1.00  1.72           H  
ATOM   3363 2HB  ASP A 221     -70.940 -12.640  32.274  1.00  1.72           H  
ATOM   3364  N   SER A 222     -71.880 -13.216  29.089  1.00  1.81           N  
ATOM   3365  CA  SER A 222     -71.262 -12.817  27.831  1.00  1.81           C  
ATOM   3366  C   SER A 222     -70.574 -11.455  27.916  1.00  1.81           C  
ATOM   3367  O   SER A 222     -69.824 -11.081  27.020  1.00  1.81           O  
ATOM   3368  CB  SER A 222     -72.304 -12.810  26.730  1.00  1.81           C  
ATOM   3369  OG  SER A 222     -73.279 -11.827  26.955  1.00  1.81           O  
ATOM   3370  H   SER A 222     -72.811 -12.867  29.313  1.00  1.81           H  
ATOM   3371  HA  SER A 222     -70.505 -13.557  27.576  1.00  1.81           H  
ATOM   3372 1HB  SER A 222     -71.823 -12.639  25.771  1.00  1.81           H  
ATOM   3373 2HB  SER A 222     -72.777 -13.789  26.685  1.00  1.81           H  
ATOM   3374  HG  SER A 222     -73.444 -11.825  27.913  1.00  1.81           H  
ATOM   3375  N   ASN A 223     -70.791 -10.708  28.998  1.00  1.95           N  
ATOM   3376  CA  ASN A 223     -70.171  -9.387  29.090  1.00  1.95           C  
ATOM   3377  C   ASN A 223     -69.418  -9.095  30.396  1.00  1.95           C  
ATOM   3378  O   ASN A 223     -69.700  -8.088  31.045  1.00  1.95           O  
ATOM   3379  CB  ASN A 223     -71.234  -8.316  28.922  1.00  1.95           C  
ATOM   3380  CG  ASN A 223     -71.937  -8.370  27.598  1.00  1.95           C  
ATOM   3381  OD1 ASN A 223     -71.420  -7.893  26.584  1.00  1.95           O  
ATOM   3382  ND2 ASN A 223     -73.116  -8.937  27.585  1.00  1.95           N  
ATOM   3383  H   ASN A 223     -71.415 -11.035  29.732  1.00  1.95           H  
ATOM   3384  HA  ASN A 223     -69.447  -9.286  28.280  1.00  1.95           H  
ATOM   3385 1HB  ASN A 223     -71.979  -8.425  29.717  1.00  1.95           H  
ATOM   3386 2HB  ASN A 223     -70.776  -7.334  29.033  1.00  1.95           H  
ATOM   3387 1HD2 ASN A 223     -73.631  -9.006  26.730  1.00  1.95           H  
ATOM   3388 2HD2 ASN A 223     -73.504  -9.309  28.432  1.00  1.95           H  
ATOM   3389  N   PRO A 224     -68.434  -9.916  30.796  1.00  2.14           N  
ATOM   3390  CA  PRO A 224     -67.596  -9.685  31.948  1.00  2.14           C  
ATOM   3391  C   PRO A 224     -66.644  -8.518  31.704  1.00  2.14           C  
ATOM   3392  O   PRO A 224     -66.237  -8.268  30.557  1.00  2.14           O  
ATOM   3393  CB  PRO A 224     -66.871 -11.020  32.101  1.00  2.14           C  
ATOM   3394  CG  PRO A 224     -66.866 -11.633  30.748  1.00  2.14           C  
ATOM   3395  CD  PRO A 224     -68.155 -11.186  30.105  1.00  2.14           C  
ATOM   3396  HA  PRO A 224     -68.237  -9.488  32.819  1.00  2.14           H  
ATOM   3397 1HB  PRO A 224     -65.852 -10.830  32.441  1.00  2.14           H  
ATOM   3398 2HB  PRO A 224     -67.365 -11.632  32.870  1.00  2.14           H  
ATOM   3399 1HG  PRO A 224     -65.972 -11.339  30.210  1.00  2.14           H  
ATOM   3400 2HG  PRO A 224     -66.814 -12.724  30.857  1.00  2.14           H  
ATOM   3401 1HD  PRO A 224     -68.006 -11.036  29.033  1.00  2.14           H  
ATOM   3402 2HD  PRO A 224     -68.928 -11.938  30.329  1.00  2.14           H  
ATOM   3403  N   GLN A 225     -66.237  -7.845  32.788  1.00  2.37           N  
ATOM   3404  CA  GLN A 225     -65.270  -6.737  32.681  1.00  2.37           C  
ATOM   3405  C   GLN A 225     -64.008  -6.856  33.551  1.00  2.37           C  
ATOM   3406  O   GLN A 225     -64.007  -7.507  34.602  1.00  2.37           O  
ATOM   3407  CB  GLN A 225     -65.954  -5.415  33.016  1.00  2.37           C  
ATOM   3408  CG  GLN A 225     -67.082  -5.052  32.074  1.00  2.37           C  
ATOM   3409  CD  GLN A 225     -67.718  -3.733  32.408  1.00  2.37           C  
ATOM   3410  OE1 GLN A 225     -67.084  -2.681  32.292  1.00  2.37           O  
ATOM   3411  NE2 GLN A 225     -68.981  -3.759  32.824  1.00  2.37           N  
ATOM   3412  H   GLN A 225     -66.666  -8.076  33.691  1.00  2.37           H  
ATOM   3413  HA  GLN A 225     -64.938  -6.687  31.645  1.00  2.37           H  
ATOM   3414 1HB  GLN A 225     -66.352  -5.457  34.029  1.00  2.37           H  
ATOM   3415 2HB  GLN A 225     -65.212  -4.611  32.983  1.00  2.37           H  
ATOM   3416 1HG  GLN A 225     -66.669  -4.985  31.083  1.00  2.37           H  
ATOM   3417 2HG  GLN A 225     -67.852  -5.827  32.108  1.00  2.37           H  
ATOM   3418 1HE2 GLN A 225     -69.450  -2.906  33.058  1.00  2.37           H  
ATOM   3419 2HE2 GLN A 225     -69.467  -4.632  32.902  1.00  2.37           H  
ATOM   3420  N   LYS A 226     -62.946  -6.167  33.107  1.00  2.61           N  
ATOM   3421  CA  LYS A 226     -61.670  -6.065  33.827  1.00  2.61           C  
ATOM   3422  C   LYS A 226     -61.157  -4.635  33.884  1.00  2.61           C  
ATOM   3423  O   LYS A 226     -61.146  -3.902  32.884  1.00  2.61           O  
ATOM   3424  CB  LYS A 226     -60.606  -6.967  33.191  1.00  2.61           C  
ATOM   3425  CG  LYS A 226     -59.191  -6.986  33.867  1.00  2.61           C  
ATOM   3426  CD  LYS A 226     -58.135  -6.118  33.085  1.00  2.61           C  
ATOM   3427  CE  LYS A 226     -57.676  -6.829  31.763  1.00  2.61           C  
ATOM   3428  NZ  LYS A 226     -56.726  -5.984  30.889  1.00  2.61           N  
ATOM   3429  H   LYS A 226     -63.023  -5.700  32.202  1.00  2.61           H  
ATOM   3430  HA  LYS A 226     -61.825  -6.389  34.854  1.00  2.61           H  
ATOM   3431 1HB  LYS A 226     -60.965  -7.997  33.175  1.00  2.61           H  
ATOM   3432 2HB  LYS A 226     -60.459  -6.633  32.171  1.00  2.61           H  
ATOM   3433 1HG  LYS A 226     -59.265  -6.618  34.895  1.00  2.61           H  
ATOM   3434 2HG  LYS A 226     -58.838  -8.014  33.905  1.00  2.61           H  
ATOM   3435 1HD  LYS A 226     -58.561  -5.139  32.847  1.00  2.61           H  
ATOM   3436 2HD  LYS A 226     -57.262  -5.961  33.721  1.00  2.61           H  
ATOM   3437 1HE  LYS A 226     -57.170  -7.762  32.027  1.00  2.61           H  
ATOM   3438 2HE  LYS A 226     -58.554  -7.060  31.179  1.00  2.61           H  
ATOM   3439 1HZ  LYS A 226     -56.485  -6.519  30.054  1.00  2.61           H  
ATOM   3440 2HZ  LYS A 226     -57.162  -5.125  30.598  1.00  2.61           H  
ATOM   3441 3HZ  LYS A 226     -55.871  -5.746  31.362  1.00  2.61           H  
ATOM   3442  N   PHE A 227     -60.733  -4.242  35.082  1.00  2.82           N  
ATOM   3443  CA  PHE A 227     -60.182  -2.923  35.309  1.00  2.82           C  
ATOM   3444  C   PHE A 227     -58.763  -3.018  35.877  1.00  2.82           C  
ATOM   3445  O   PHE A 227     -58.503  -3.742  36.847  1.00  2.82           O  
ATOM   3446  CB  PHE A 227     -61.068  -2.201  36.313  1.00  2.82           C  
ATOM   3447  CG  PHE A 227     -62.488  -2.022  35.860  1.00  2.82           C  
ATOM   3448  CD1 PHE A 227     -63.407  -3.058  36.047  1.00  2.82           C  
ATOM   3449  CD2 PHE A 227     -62.926  -0.842  35.282  1.00  2.82           C  
ATOM   3450  CE1 PHE A 227     -64.721  -2.919  35.647  1.00  2.82           C  
ATOM   3451  CE2 PHE A 227     -64.250  -0.700  34.889  1.00  2.82           C  
ATOM   3452  CZ  PHE A 227     -65.144  -1.743  35.068  1.00  2.82           C  
ATOM   3453  H   PHE A 227     -60.793  -4.883  35.871  1.00  2.82           H  
ATOM   3454  HA  PHE A 227     -60.149  -2.375  34.367  1.00  2.82           H  
ATOM   3455 1HB  PHE A 227     -61.077  -2.754  37.240  1.00  2.82           H  
ATOM   3456 2HB  PHE A 227     -60.646  -1.219  36.523  1.00  2.82           H  
ATOM   3457  HD1 PHE A 227     -63.070  -3.992  36.511  1.00  2.82           H  
ATOM   3458  HD2 PHE A 227     -62.219  -0.024  35.137  1.00  2.82           H  
ATOM   3459  HE1 PHE A 227     -65.425  -3.738  35.792  1.00  2.82           H  
ATOM   3460  HE2 PHE A 227     -64.587   0.230  34.430  1.00  2.82           H  
ATOM   3461  HZ  PHE A 227     -66.182  -1.633  34.750  1.00  2.82           H  
ATOM   3462  N   THR A 228     -57.855  -2.237  35.313  1.00  2.94           N  
ATOM   3463  CA  THR A 228     -56.489  -2.190  35.802  1.00  2.94           C  
ATOM   3464  C   THR A 228     -56.131  -0.850  36.378  1.00  2.94           C  
ATOM   3465  O   THR A 228     -56.249   0.170  35.703  1.00  2.94           O  
ATOM   3466  CB  THR A 228     -55.482  -2.479  34.668  1.00  2.94           C  
ATOM   3467  OG1 THR A 228     -55.682  -3.792  34.154  1.00  2.94           O  
ATOM   3468  CG2 THR A 228     -54.013  -2.286  35.123  1.00  2.94           C  
ATOM   3469  H   THR A 228     -58.108  -1.680  34.503  1.00  2.94           H  
ATOM   3470  HA  THR A 228     -56.380  -2.921  36.590  1.00  2.94           H  
ATOM   3471  HB  THR A 228     -55.677  -1.781  33.875  1.00  2.94           H  
ATOM   3472  HG1 THR A 228     -55.339  -4.422  34.785  1.00  2.94           H  
ATOM   3473 1HG2 THR A 228     -53.355  -2.472  34.285  1.00  2.94           H  
ATOM   3474 2HG2 THR A 228     -53.868  -1.262  35.469  1.00  2.94           H  
ATOM   3475 3HG2 THR A 228     -53.768  -2.962  35.923  1.00  2.94           H  
ATOM   3476  N   SER A 229     -55.613  -0.858  37.602  1.00  2.95           N  
ATOM   3477  CA  SER A 229     -55.115   0.356  38.218  1.00  2.95           C  
ATOM   3478  C   SER A 229     -53.687   0.049  38.619  1.00  2.95           C  
ATOM   3479  O   SER A 229     -53.415  -0.646  39.603  1.00  2.95           O  
ATOM   3480  CB  SER A 229     -55.960   0.735  39.415  1.00  2.95           C  
ATOM   3481  OG  SER A 229     -55.463   1.887  40.052  1.00  2.95           O  
ATOM   3482  H   SER A 229     -55.560  -1.725  38.140  1.00  2.95           H  
ATOM   3483  HA  SER A 229     -55.112   1.172  37.491  1.00  2.95           H  
ATOM   3484 1HB  SER A 229     -56.985   0.912  39.088  1.00  2.95           H  
ATOM   3485 2HB  SER A 229     -55.978  -0.098  40.121  1.00  2.95           H  
ATOM   3486  HG  SER A 229     -55.350   2.545  39.358  1.00  2.95           H  
ATOM   3487  N   SER A 230     -52.754   0.525  37.828  1.00  2.85           N  
ATOM   3488  CA  SER A 230     -51.381   0.154  38.036  1.00  2.85           C  
ATOM   3489  C   SER A 230     -50.662   0.896  39.111  1.00  2.85           C  
ATOM   3490  O   SER A 230     -51.002   2.013  39.492  1.00  2.85           O  
ATOM   3491  CB  SER A 230     -50.609   0.251  36.773  1.00  2.85           C  
ATOM   3492  OG  SER A 230     -49.219   0.106  36.994  1.00  2.85           O  
ATOM   3493  H   SER A 230     -52.987   1.122  37.030  1.00  2.85           H  
ATOM   3494  HA  SER A 230     -51.381  -0.897  38.322  1.00  2.85           H  
ATOM   3495 1HB  SER A 230     -50.957  -0.532  36.132  1.00  2.85           H  
ATOM   3496 2HB  SER A 230     -50.817   1.198  36.292  1.00  2.85           H  
ATOM   3497  HG  SER A 230     -48.817   0.722  36.355  1.00  2.85           H  
ATOM   3498  N   ALA A 231     -49.610   0.247  39.551  1.00  2.66           N  
ATOM   3499  CA  ALA A 231     -48.682   0.706  40.549  1.00  2.66           C  
ATOM   3500  C   ALA A 231     -48.076   2.047  40.145  1.00  2.66           C  
ATOM   3501  O   ALA A 231     -47.777   2.888  40.993  1.00  2.66           O  
ATOM   3502  CB  ALA A 231     -47.616  -0.361  40.689  1.00  2.66           C  
ATOM   3503  H   ALA A 231     -49.435  -0.656  39.137  1.00  2.66           H  
ATOM   3504  HA  ALA A 231     -49.217   0.840  41.486  1.00  2.66           H  
ATOM   3505 1HB  ALA A 231     -46.919  -0.122  41.414  1.00  2.66           H  
ATOM   3506 2HB  ALA A 231     -48.068  -1.303  40.953  1.00  2.66           H  
ATOM   3507 3HB  ALA A 231     -47.117  -0.463  39.746  1.00  2.66           H  
ATOM   3508  N   ASN A 232     -47.926   2.245  38.830  1.00  2.44           N  
ATOM   3509  CA  ASN A 232     -47.364   3.474  38.272  1.00  2.44           C  
ATOM   3510  C   ASN A 232     -48.438   4.510  37.885  1.00  2.44           C  
ATOM   3511  O   ASN A 232     -48.138   5.488  37.200  1.00  2.44           O  
ATOM   3512  CB  ASN A 232     -46.496   3.165  37.065  1.00  2.44           C  
ATOM   3513  CG  ASN A 232     -47.281   2.627  35.889  1.00  2.44           C  
ATOM   3514  OD1 ASN A 232     -48.502   2.412  35.980  1.00  2.44           O  
ATOM   3515  ND2 ASN A 232     -46.598   2.414  34.786  1.00  2.44           N  
ATOM   3516  H   ASN A 232     -48.234   1.504  38.206  1.00  2.44           H  
ATOM   3517  HA  ASN A 232     -46.737   3.938  39.035  1.00  2.44           H  
ATOM   3518 1HB  ASN A 232     -45.978   4.072  36.751  1.00  2.44           H  
ATOM   3519 2HB  ASN A 232     -45.733   2.432  37.342  1.00  2.44           H  
ATOM   3520 1HD2 ASN A 232     -47.045   2.064  33.965  1.00  2.44           H  
ATOM   3521 2HD2 ASN A 232     -45.613   2.606  34.766  1.00  2.44           H  
ATOM   3522  N   GLY A 233     -49.690   4.294  38.301  1.00  2.23           N  
ATOM   3523  CA  GLY A 233     -50.787   5.223  38.023  1.00  2.23           C  
ATOM   3524  C   GLY A 233     -51.523   5.028  36.684  1.00  2.23           C  
ATOM   3525  O   GLY A 233     -52.517   5.711  36.422  1.00  2.23           O  
ATOM   3526  H   GLY A 233     -49.912   3.466  38.850  1.00  2.23           H  
ATOM   3527 1HA  GLY A 233     -51.512   5.141  38.834  1.00  2.23           H  
ATOM   3528 2HA  GLY A 233     -50.400   6.240  38.066  1.00  2.23           H  
ATOM   3529  N   VAL A 234     -51.074   4.103  35.843  1.00  2.04           N  
ATOM   3530  CA  VAL A 234     -51.731   3.903  34.551  1.00  2.04           C  
ATOM   3531  C   VAL A 234     -53.030   3.085  34.669  1.00  2.04           C  
ATOM   3532  O   VAL A 234     -53.082   2.068  35.370  1.00  2.04           O  
ATOM   3533  CB  VAL A 234     -50.757   3.252  33.565  1.00  2.04           C  
ATOM   3534  CG1 VAL A 234     -51.453   2.944  32.250  1.00  2.04           C  
ATOM   3535  CG2 VAL A 234     -49.588   4.194  33.347  1.00  2.04           C  
ATOM   3536  H   VAL A 234     -50.242   3.553  36.075  1.00  2.04           H  
ATOM   3537  HA  VAL A 234     -51.986   4.885  34.152  1.00  2.04           H  
ATOM   3538  HB  VAL A 234     -50.397   2.325  33.984  1.00  2.04           H  
ATOM   3539 1HG1 VAL A 234     -50.746   2.477  31.566  1.00  2.04           H  
ATOM   3540 2HG1 VAL A 234     -52.284   2.272  32.420  1.00  2.04           H  
ATOM   3541 3HG1 VAL A 234     -51.826   3.866  31.809  1.00  2.04           H  
ATOM   3542 1HG2 VAL A 234     -48.876   3.738  32.662  1.00  2.04           H  
ATOM   3543 2HG2 VAL A 234     -49.950   5.130  32.926  1.00  2.04           H  
ATOM   3544 3HG2 VAL A 234     -49.097   4.396  34.300  1.00  2.04           H  
ATOM   3545  N   THR A 235     -54.099   3.567  34.019  1.00  1.87           N  
ATOM   3546  CA  THR A 235     -55.395   2.883  34.063  1.00  1.87           C  
ATOM   3547  C   THR A 235     -55.821   2.297  32.706  1.00  1.87           C  
ATOM   3548  O   THR A 235     -55.730   2.970  31.674  1.00  1.87           O  
ATOM   3549  CB  THR A 235     -56.504   3.836  34.567  1.00  1.87           C  
ATOM   3550  OG1 THR A 235     -56.187   4.292  35.895  1.00  1.87           O  
ATOM   3551  CG2 THR A 235     -57.867   3.127  34.589  1.00  1.87           C  
ATOM   3552  H   THR A 235     -54.005   4.414  33.479  1.00  1.87           H  
ATOM   3553  HA  THR A 235     -55.309   2.067  34.765  1.00  1.87           H  
ATOM   3554  HB  THR A 235     -56.566   4.697  33.906  1.00  1.87           H  
ATOM   3555  HG1 THR A 235     -55.435   4.892  35.862  1.00  1.87           H  
ATOM   3556 1HG2 THR A 235     -58.627   3.817  34.948  1.00  1.87           H  
ATOM   3557 2HG2 THR A 235     -58.131   2.796  33.588  1.00  1.87           H  
ATOM   3558 3HG2 THR A 235     -57.819   2.264  35.254  1.00  1.87           H  
ATOM   3559  N   THR A 236     -56.274   1.037  32.730  1.00  1.74           N  
ATOM   3560  CA  THR A 236     -56.759   0.317  31.538  1.00  1.74           C  
ATOM   3561  C   THR A 236     -58.089  -0.432  31.781  1.00  1.74           C  
ATOM   3562  O   THR A 236     -58.316  -1.006  32.844  1.00  1.74           O  
ATOM   3563  CB  THR A 236     -55.671  -0.625  30.968  1.00  1.74           C  
ATOM   3564  OG1 THR A 236     -54.531   0.160  30.602  1.00  1.74           O  
ATOM   3565  CG2 THR A 236     -56.163  -1.382  29.744  1.00  1.74           C  
ATOM   3566  H   THR A 236     -56.300   0.583  33.646  1.00  1.74           H  
ATOM   3567  HA  THR A 236     -56.954   1.057  30.763  1.00  1.74           H  
ATOM   3568  HB  THR A 236     -55.373  -1.341  31.717  1.00  1.74           H  
ATOM   3569  HG1 THR A 236     -54.808   0.870  30.008  1.00  1.74           H  
ATOM   3570 1HG2 THR A 236     -55.362  -2.021  29.367  1.00  1.74           H  
ATOM   3571 2HG2 THR A 236     -57.014  -2.006  30.003  1.00  1.74           H  
ATOM   3572 3HG2 THR A 236     -56.454  -0.676  28.969  1.00  1.74           H  
ATOM   3573  N   HIS A 237     -58.988  -0.395  30.795  1.00  1.63           N  
ATOM   3574  CA  HIS A 237     -60.287  -1.090  30.875  1.00  1.63           C  
ATOM   3575  C   HIS A 237     -60.604  -1.942  29.652  1.00  1.63           C  
ATOM   3576  O   HIS A 237     -60.311  -1.554  28.518  1.00  1.63           O  
ATOM   3577  CB  HIS A 237     -61.432  -0.098  31.103  1.00  1.63           C  
ATOM   3578  CG  HIS A 237     -62.826  -0.704  30.996  1.00  1.63           C  
ATOM   3579  ND1 HIS A 237     -63.689  -0.397  29.951  1.00  1.63           N  
ATOM   3580  CD2 HIS A 237     -63.491  -1.591  31.773  1.00  1.63           C  
ATOM   3581  CE1 HIS A 237     -64.824  -1.056  30.117  1.00  1.63           C  
ATOM   3582  NE2 HIS A 237     -64.731  -1.773  31.210  1.00  1.63           N  
ATOM   3583  H   HIS A 237     -58.759   0.111  29.951  1.00  1.63           H  
ATOM   3584  HA  HIS A 237     -60.275  -1.765  31.729  1.00  1.63           H  
ATOM   3585 1HB  HIS A 237     -61.332   0.341  32.098  1.00  1.63           H  
ATOM   3586 2HB  HIS A 237     -61.359   0.711  30.379  1.00  1.63           H  
ATOM   3587  HD2 HIS A 237     -63.118  -2.062  32.676  1.00  1.63           H  
ATOM   3588  HE1 HIS A 237     -65.695  -1.010  29.465  1.00  1.63           H  
ATOM   3589  HE2 HIS A 237     -65.479  -2.366  31.584  1.00  1.63           H  
ATOM   3590  N   TYR A 238     -61.221  -3.106  29.893  1.00  1.56           N  
ATOM   3591  CA  TYR A 238     -61.639  -3.989  28.804  1.00  1.56           C  
ATOM   3592  C   TYR A 238     -62.881  -4.819  29.174  1.00  1.56           C  
ATOM   3593  O   TYR A 238     -63.055  -5.268  30.312  1.00  1.56           O  
ATOM   3594  CB  TYR A 238     -60.498  -4.947  28.442  1.00  1.56           C  
ATOM   3595  CG  TYR A 238     -60.677  -5.788  27.126  1.00  1.56           C  
ATOM   3596  CD1 TYR A 238     -60.309  -5.290  25.878  1.00  1.56           C  
ATOM   3597  CD2 TYR A 238     -61.212  -7.030  27.198  1.00  1.56           C  
ATOM   3598  CE1 TYR A 238     -60.464  -6.096  24.740  1.00  1.56           C  
ATOM   3599  CE2 TYR A 238     -61.365  -7.833  26.084  1.00  1.56           C  
ATOM   3600  CZ  TYR A 238     -60.993  -7.390  24.869  1.00  1.56           C  
ATOM   3601  OH  TYR A 238     -61.142  -8.223  23.755  1.00  1.56           O  
ATOM   3602  H   TYR A 238     -61.385  -3.379  30.864  1.00  1.56           H  
ATOM   3603  HA  TYR A 238     -61.890  -3.376  27.940  1.00  1.56           H  
ATOM   3604 1HB  TYR A 238     -59.573  -4.376  28.349  1.00  1.56           H  
ATOM   3605 2HB  TYR A 238     -60.358  -5.651  29.264  1.00  1.56           H  
ATOM   3606  HD1 TYR A 238     -59.886  -4.287  25.788  1.00  1.56           H  
ATOM   3607  HD2 TYR A 238     -61.522  -7.380  28.150  1.00  1.56           H  
ATOM   3608  HE1 TYR A 238     -60.165  -5.718  23.763  1.00  1.56           H  
ATOM   3609  HE2 TYR A 238     -61.789  -8.824  26.181  1.00  1.56           H  
ATOM   3610  HH  TYR A 238     -61.470  -9.070  24.044  1.00  1.56           H  
ATOM   3611  N   VAL A 239     -63.735  -5.024  28.174  1.00  1.53           N  
ATOM   3612  CA  VAL A 239     -64.932  -5.867  28.280  1.00  1.53           C  
ATOM   3613  C   VAL A 239     -64.831  -6.922  27.191  1.00  1.53           C  
ATOM   3614  O   VAL A 239     -64.352  -6.627  26.088  1.00  1.53           O  
ATOM   3615  CB  VAL A 239     -66.224  -5.041  28.124  1.00  1.53           C  
ATOM   3616  CG1 VAL A 239     -66.251  -4.390  26.767  1.00  1.53           C  
ATOM   3617  CG2 VAL A 239     -67.472  -5.957  28.313  1.00  1.53           C  
ATOM   3618  H   VAL A 239     -63.530  -4.590  27.287  1.00  1.53           H  
ATOM   3619  HA  VAL A 239     -64.944  -6.366  29.249  1.00  1.53           H  
ATOM   3620  HB  VAL A 239     -66.230  -4.250  28.874  1.00  1.53           H  
ATOM   3621 1HG1 VAL A 239     -67.158  -3.794  26.664  1.00  1.53           H  
ATOM   3622 2HG1 VAL A 239     -65.378  -3.749  26.652  1.00  1.53           H  
ATOM   3623 3HG1 VAL A 239     -66.242  -5.169  26.004  1.00  1.53           H  
ATOM   3624 1HG2 VAL A 239     -68.375  -5.360  28.216  1.00  1.53           H  
ATOM   3625 2HG2 VAL A 239     -67.487  -6.740  27.556  1.00  1.53           H  
ATOM   3626 3HG2 VAL A 239     -67.454  -6.415  29.299  1.00  1.53           H  
ATOM   3627  N   SER A 240     -65.245  -8.147  27.508  1.00  1.53           N  
ATOM   3628  CA  SER A 240     -65.087  -9.261  26.569  1.00  1.53           C  
ATOM   3629  C   SER A 240     -65.667  -8.949  25.184  1.00  1.53           C  
ATOM   3630  O   SER A 240     -66.838  -8.593  25.028  1.00  1.53           O  
ATOM   3631  CB  SER A 240     -65.768 -10.494  27.120  1.00  1.53           C  
ATOM   3632  OG  SER A 240     -65.435 -11.641  26.371  1.00  1.53           O  
ATOM   3633  H   SER A 240     -65.643  -8.301  28.442  1.00  1.53           H  
ATOM   3634  HA  SER A 240     -64.025  -9.462  26.443  1.00  1.53           H  
ATOM   3635 1HB  SER A 240     -65.564 -10.633  28.148  1.00  1.53           H  
ATOM   3636 2HB  SER A 240     -66.844 -10.338  27.040  1.00  1.53           H  
ATOM   3637  HG  SER A 240     -64.560 -12.011  26.755  1.00  1.53           H  
ATOM   3638  N   GLN A 241     -64.851  -9.135  24.152  1.00  1.60           N  
ATOM   3639  CA  GLN A 241     -65.282  -8.844  22.786  1.00  1.60           C  
ATOM   3640  C   GLN A 241     -65.888 -10.055  22.129  1.00  1.60           C  
ATOM   3641  O   GLN A 241     -65.223 -10.775  21.380  1.00  1.60           O  
ATOM   3642  CB  GLN A 241     -64.147  -8.282  21.943  1.00  1.60           C  
ATOM   3643  CG  GLN A 241     -63.629  -6.949  22.455  1.00  1.60           C  
ATOM   3644  CD  GLN A 241     -64.616  -5.817  22.289  1.00  1.60           C  
ATOM   3645  OE1 GLN A 241     -64.992  -5.427  21.175  1.00  1.60           O  
ATOM   3646  NE2 GLN A 241     -65.045  -5.280  23.417  1.00  1.60           N  
ATOM   3647  H   GLN A 241     -63.917  -9.491  24.320  1.00  1.60           H  
ATOM   3648  HA  GLN A 241     -66.058  -8.080  22.831  1.00  1.60           H  
ATOM   3649 1HB  GLN A 241     -63.318  -8.986  21.933  1.00  1.60           H  
ATOM   3650 2HB  GLN A 241     -64.485  -8.151  20.916  1.00  1.60           H  
ATOM   3651 1HG  GLN A 241     -63.455  -7.049  23.524  1.00  1.60           H  
ATOM   3652 2HG  GLN A 241     -62.702  -6.691  21.945  1.00  1.60           H  
ATOM   3653 1HE2 GLN A 241     -65.700  -4.526  23.403  1.00  1.60           H  
ATOM   3654 2HE2 GLN A 241     -64.697  -5.650  24.310  1.00  1.60           H  
ATOM   3655  N   ILE A 242     -67.157 -10.262  22.406  1.00  1.74           N  
ATOM   3656  CA  ILE A 242     -67.818 -11.468  21.941  1.00  1.74           C  
ATOM   3657  C   ILE A 242     -67.781 -11.564  20.422  1.00  1.74           C  
ATOM   3658  O   ILE A 242     -68.112 -10.610  19.712  1.00  1.74           O  
ATOM   3659  CB  ILE A 242     -69.273 -11.504  22.424  1.00  1.74           C  
ATOM   3660  CG1 ILE A 242     -69.281 -11.463  23.913  1.00  1.74           C  
ATOM   3661  CG2 ILE A 242     -69.975 -12.758  21.926  1.00  1.74           C  
ATOM   3662  CD1 ILE A 242     -68.576 -12.604  24.495  1.00  1.74           C  
ATOM   3663  H   ILE A 242     -67.609  -9.604  23.044  1.00  1.74           H  
ATOM   3664  HA  ILE A 242     -67.292 -12.325  22.351  1.00  1.74           H  
ATOM   3665  HB  ILE A 242     -69.798 -10.623  22.063  1.00  1.74           H  
ATOM   3666 1HG1 ILE A 242     -68.796 -10.545  24.256  1.00  1.74           H  
ATOM   3667 2HG1 ILE A 242     -70.307 -11.464  24.274  1.00  1.74           H  
ATOM   3668 1HG2 ILE A 242     -70.990 -12.751  22.291  1.00  1.74           H  
ATOM   3669 2HG2 ILE A 242     -69.979 -12.778  20.837  1.00  1.74           H  
ATOM   3670 3HG2 ILE A 242     -69.455 -13.641  22.301  1.00  1.74           H  
ATOM   3671 1HD1 ILE A 242     -68.599 -12.529  25.571  1.00  1.74           H  
ATOM   3672 2HD1 ILE A 242     -69.058 -13.531  24.177  1.00  1.74           H  
ATOM   3673 3HD1 ILE A 242     -67.541 -12.604  24.160  1.00  1.74           H  
ATOM   3674  N   GLY A 243     -67.353 -12.728  19.943  1.00  1.98           N  
ATOM   3675  CA  GLY A 243     -67.207 -13.001  18.514  1.00  1.98           C  
ATOM   3676  C   GLY A 243     -67.559 -14.448  18.218  1.00  1.98           C  
ATOM   3677  O   GLY A 243     -68.363 -15.040  18.929  1.00  1.98           O  
ATOM   3678  H   GLY A 243     -67.122 -13.448  20.630  1.00  1.98           H  
ATOM   3679 1HA  GLY A 243     -67.854 -12.335  17.944  1.00  1.98           H  
ATOM   3680 2HA  GLY A 243     -66.182 -12.798  18.209  1.00  1.98           H  
ATOM   3681  N   ASP A 244     -67.030 -15.000  17.129  1.00  2.32           N  
ATOM   3682  CA  ASP A 244     -67.346 -16.383  16.780  1.00  2.32           C  
ATOM   3683  C   ASP A 244     -66.310 -16.932  15.793  1.00  2.32           C  
ATOM   3684  O   ASP A 244     -66.443 -16.712  14.588  1.00  2.32           O  
ATOM   3685  CB  ASP A 244     -68.758 -16.467  16.160  1.00  2.32           C  
ATOM   3686  CG  ASP A 244     -69.288 -17.911  15.929  1.00  2.32           C  
ATOM   3687  OD1 ASP A 244     -68.593 -18.845  16.235  1.00  2.32           O  
ATOM   3688  OD2 ASP A 244     -70.396 -18.042  15.445  1.00  2.32           O  
ATOM   3689  H   ASP A 244     -66.382 -14.478  16.555  1.00  2.32           H  
ATOM   3690  HA  ASP A 244     -67.309 -16.992  17.680  1.00  2.32           H  
ATOM   3691 1HB  ASP A 244     -69.470 -15.950  16.803  1.00  2.32           H  
ATOM   3692 2HB  ASP A 244     -68.759 -15.947  15.202  1.00  2.32           H  
ATOM   3693  N   PHE A 245     -65.283 -17.639  16.273  1.00  2.79           N  
ATOM   3694  CA  PHE A 245     -64.261 -18.120  15.357  1.00  2.79           C  
ATOM   3695  C   PHE A 245     -64.264 -19.668  15.379  1.00  2.79           C  
ATOM   3696  O   PHE A 245     -64.783 -20.254  16.328  1.00  2.79           O  
ATOM   3697  CB  PHE A 245     -62.899 -17.566  15.764  1.00  2.79           C  
ATOM   3698  CG  PHE A 245     -62.801 -16.072  15.786  1.00  2.79           C  
ATOM   3699  CD1 PHE A 245     -63.121 -15.379  16.949  1.00  2.79           C  
ATOM   3700  CD2 PHE A 245     -62.386 -15.358  14.685  1.00  2.79           C  
ATOM   3701  CE1 PHE A 245     -63.024 -14.010  17.011  1.00  2.79           C  
ATOM   3702  CE2 PHE A 245     -62.286 -13.980  14.738  1.00  2.79           C  
ATOM   3703  CZ  PHE A 245     -62.603 -13.306  15.905  1.00  2.79           C  
ATOM   3704  H   PHE A 245     -65.153 -17.818  17.272  1.00  2.79           H  
ATOM   3705  HA  PHE A 245     -64.498 -17.744  14.374  1.00  2.79           H  
ATOM   3706 1HB  PHE A 245     -62.670 -17.899  16.723  1.00  2.79           H  
ATOM   3707 2HB  PHE A 245     -62.122 -17.949  15.112  1.00  2.79           H  
ATOM   3708  HD1 PHE A 245     -63.447 -15.935  17.821  1.00  2.79           H  
ATOM   3709  HD2 PHE A 245     -62.133 -15.891  13.769  1.00  2.79           H  
ATOM   3710  HE1 PHE A 245     -63.276 -13.485  17.936  1.00  2.79           H  
ATOM   3711  HE2 PHE A 245     -61.953 -13.424  13.863  1.00  2.79           H  
ATOM   3712  HZ  PHE A 245     -62.521 -12.220  15.946  1.00  2.79           H  
ATOM   3713  N   PRO A 246     -63.786 -20.358  14.328  1.00  3.40           N  
ATOM   3714  CA  PRO A 246     -63.594 -21.807  14.256  1.00  3.40           C  
ATOM   3715  C   PRO A 246     -62.648 -22.298  15.344  1.00  3.40           C  
ATOM   3716  O   PRO A 246     -61.893 -21.512  15.885  1.00  3.40           O  
ATOM   3717  CB  PRO A 246     -62.985 -22.010  12.868  1.00  3.40           C  
ATOM   3718  CG  PRO A 246     -63.422 -20.806  12.069  1.00  3.40           C  
ATOM   3719  CD  PRO A 246     -63.454 -19.661  13.059  1.00  3.40           C  
ATOM   3720  HA  PRO A 246     -64.573 -22.305  14.340  1.00  3.40           H  
ATOM   3721 1HB  PRO A 246     -61.900 -22.099  12.956  1.00  3.40           H  
ATOM   3722 2HB  PRO A 246     -63.340 -22.958  12.440  1.00  3.40           H  
ATOM   3723 1HG  PRO A 246     -62.722 -20.630  11.236  1.00  3.40           H  
ATOM   3724 2HG  PRO A 246     -64.407 -20.996  11.617  1.00  3.40           H  
ATOM   3725 1HD  PRO A 246     -62.477 -19.164  13.121  1.00  3.40           H  
ATOM   3726 2HD  PRO A 246     -64.254 -18.992  12.728  1.00  3.40           H  
ATOM   3727  N   ASP A 247     -62.721 -23.583  15.690  1.00  4.10           N  
ATOM   3728  CA  ASP A 247     -61.830 -24.188  16.695  1.00  4.10           C  
ATOM   3729  C   ASP A 247     -60.456 -24.545  16.114  1.00  4.10           C  
ATOM   3730  O   ASP A 247     -60.326 -24.737  14.902  1.00  4.10           O  
ATOM   3731  CB  ASP A 247     -62.465 -25.459  17.261  1.00  4.10           C  
ATOM   3732  CG  ASP A 247     -63.675 -25.197  18.141  1.00  4.10           C  
ATOM   3733  OD1 ASP A 247     -63.589 -24.374  19.018  1.00  4.10           O  
ATOM   3734  OD2 ASP A 247     -64.684 -25.808  17.910  1.00  4.10           O  
ATOM   3735  H   ASP A 247     -63.393 -24.174  15.225  1.00  4.10           H  
ATOM   3736  HA  ASP A 247     -61.678 -23.470  17.500  1.00  4.10           H  
ATOM   3737 1HB  ASP A 247     -62.765 -26.108  16.441  1.00  4.10           H  
ATOM   3738 2HB  ASP A 247     -61.721 -26.003  17.848  1.00  4.10           H  
ATOM   3739  N   GLN A 248     -59.448 -24.701  16.993  1.00  4.82           N  
ATOM   3740  CA  GLN A 248     -58.090 -25.060  16.562  1.00  4.82           C  
ATOM   3741  C   GLN A 248     -57.489 -26.214  17.340  1.00  4.82           C  
ATOM   3742  O   GLN A 248     -57.931 -26.553  18.441  1.00  4.82           O  
ATOM   3743  CB  GLN A 248     -57.065 -23.927  16.734  1.00  4.82           C  
ATOM   3744  CG  GLN A 248     -56.703 -23.599  18.161  1.00  4.82           C  
ATOM   3745  CD  GLN A 248     -55.555 -22.600  18.229  1.00  4.82           C  
ATOM   3746  OE1 GLN A 248     -55.728 -21.386  18.311  1.00  4.82           O  
ATOM   3747  NE2 GLN A 248     -54.344 -23.136  18.183  1.00  4.82           N  
ATOM   3748  H   GLN A 248     -59.627 -24.540  17.973  1.00  4.82           H  
ATOM   3749  HA  GLN A 248     -58.124 -25.350  15.511  1.00  4.82           H  
ATOM   3750 1HB  GLN A 248     -56.138 -24.197  16.230  1.00  4.82           H  
ATOM   3751 2HB  GLN A 248     -57.427 -23.037  16.281  1.00  4.82           H  
ATOM   3752 1HG  GLN A 248     -57.566 -23.174  18.662  1.00  4.82           H  
ATOM   3753 2HG  GLN A 248     -56.385 -24.516  18.666  1.00  4.82           H  
ATOM   3754 1HE2 GLN A 248     -53.529 -22.561  18.213  1.00  4.82           H  
ATOM   3755 2HE2 GLN A 248     -54.234 -24.156  18.090  1.00  4.82           H  
ATOM   3756  N   THR A 249     -56.446 -26.780  16.748  1.00  5.45           N  
ATOM   3757  CA  THR A 249     -55.609 -27.820  17.324  1.00  5.45           C  
ATOM   3758  C   THR A 249     -54.337 -27.149  17.819  1.00  5.45           C  
ATOM   3759  O   THR A 249     -54.188 -25.934  17.699  1.00  5.45           O  
ATOM   3760  CB  THR A 249     -55.185 -28.848  16.278  1.00  5.45           C  
ATOM   3761  OG1 THR A 249     -54.256 -28.212  15.410  1.00  5.45           O  
ATOM   3762  CG2 THR A 249     -56.387 -29.310  15.480  1.00  5.45           C  
ATOM   3763  H   THR A 249     -56.189 -26.451  15.826  1.00  5.45           H  
ATOM   3764  HA  THR A 249     -56.120 -28.297  18.162  1.00  5.45           H  
ATOM   3765  HB  THR A 249     -54.708 -29.703  16.761  1.00  5.45           H  
ATOM   3766  HG1 THR A 249     -54.022 -28.774  14.625  1.00  5.45           H  
ATOM   3767 1HG2 THR A 249     -56.063 -30.026  14.723  1.00  5.45           H  
ATOM   3768 2HG2 THR A 249     -57.104 -29.785  16.149  1.00  5.45           H  
ATOM   3769 3HG2 THR A 249     -56.853 -28.454  14.994  1.00  5.45           H  
ATOM   3770  N   GLU A 250     -53.429 -27.936  18.368  1.00  5.92           N  
ATOM   3771  CA  GLU A 250     -52.138 -27.455  18.860  1.00  5.92           C  
ATOM   3772  C   GLU A 250     -51.077 -27.208  17.757  1.00  5.92           C  
ATOM   3773  O   GLU A 250     -49.945 -26.832  18.069  1.00  5.92           O  
ATOM   3774  CB  GLU A 250     -51.587 -28.440  19.891  1.00  5.92           C  
ATOM   3775  CG  GLU A 250     -51.117 -29.792  19.328  1.00  5.92           C  
ATOM   3776  CD  GLU A 250     -52.225 -30.827  19.172  1.00  5.92           C  
ATOM   3777  OE1 GLU A 250     -53.375 -30.450  19.124  1.00  5.92           O  
ATOM   3778  OE2 GLU A 250     -51.909 -31.993  19.103  1.00  5.92           O  
ATOM   3779  H   GLU A 250     -53.633 -28.921  18.443  1.00  5.92           H  
ATOM   3780  HA  GLU A 250     -52.312 -26.502  19.367  1.00  5.92           H  
ATOM   3781 1HB  GLU A 250     -50.738 -27.985  20.401  1.00  5.92           H  
ATOM   3782 2HB  GLU A 250     -52.352 -28.636  20.641  1.00  5.92           H  
ATOM   3783 1HG  GLU A 250     -50.656 -29.626  18.356  1.00  5.92           H  
ATOM   3784 2HG  GLU A 250     -50.352 -30.192  19.993  1.00  5.92           H  
ATOM   3785  N   ASP A 251     -51.401 -27.525  16.494  1.00  6.14           N  
ATOM   3786  CA  ASP A 251     -50.426 -27.453  15.397  1.00  6.14           C  
ATOM   3787  C   ASP A 251     -50.240 -26.027  14.859  1.00  6.14           C  
ATOM   3788  O   ASP A 251     -50.707 -25.059  15.453  1.00  6.14           O  
ATOM   3789  CB  ASP A 251     -50.823 -28.463  14.301  1.00  6.14           C  
ATOM   3790  CG  ASP A 251     -52.078 -28.122  13.483  1.00  6.14           C  
ATOM   3791  OD1 ASP A 251     -52.340 -26.970  13.215  1.00  6.14           O  
ATOM   3792  OD2 ASP A 251     -52.852 -29.034  13.258  1.00  6.14           O  
ATOM   3793  H   ASP A 251     -52.360 -27.801  16.275  1.00  6.14           H  
ATOM   3794  HA  ASP A 251     -49.463 -27.778  15.791  1.00  6.14           H  
ATOM   3795 1HB  ASP A 251     -49.994 -28.591  13.613  1.00  6.14           H  
ATOM   3796 2HB  ASP A 251     -50.991 -29.435  14.772  1.00  6.14           H  
ATOM   3797  N   GLY A 252     -49.496 -25.895  13.757  1.00  5.99           N  
ATOM   3798  CA  GLY A 252     -49.172 -24.590  13.175  1.00  5.99           C  
ATOM   3799  C   GLY A 252     -50.361 -23.756  12.655  1.00  5.99           C  
ATOM   3800  O   GLY A 252     -50.195 -22.560  12.401  1.00  5.99           O  
ATOM   3801  H   GLY A 252     -49.145 -26.721  13.305  1.00  5.99           H  
ATOM   3802 1HA  GLY A 252     -48.643 -24.004  13.927  1.00  5.99           H  
ATOM   3803 2HA  GLY A 252     -48.466 -24.741  12.360  1.00  5.99           H  
ATOM   3804  N   GLY A 253     -51.531 -24.365  12.424  1.00  5.48           N  
ATOM   3805  CA  GLY A 253     -52.668 -23.570  11.955  1.00  5.48           C  
ATOM   3806  C   GLY A 253     -53.320 -22.983  13.190  1.00  5.48           C  
ATOM   3807  O   GLY A 253     -53.572 -23.717  14.138  1.00  5.48           O  
ATOM   3808  H   GLY A 253     -51.662 -25.359  12.652  1.00  5.48           H  
ATOM   3809 1HA  GLY A 253     -52.332 -22.782  11.284  1.00  5.48           H  
ATOM   3810 2HA  GLY A 253     -53.370 -24.207  11.419  1.00  5.48           H  
ATOM   3811  N   LEU A 254     -53.679 -21.694  13.185  1.00  4.71           N  
ATOM   3812  CA  LEU A 254     -54.155 -21.138  14.451  1.00  4.71           C  
ATOM   3813  C   LEU A 254     -55.517 -20.431  14.466  1.00  4.71           C  
ATOM   3814  O   LEU A 254     -55.607 -19.274  14.876  1.00  4.71           O  
ATOM   3815  CB  LEU A 254     -53.102 -20.142  14.919  1.00  4.71           C  
ATOM   3816  CG  LEU A 254     -51.693 -20.713  15.069  1.00  4.71           C  
ATOM   3817  CD1 LEU A 254     -50.737 -19.589  15.323  1.00  4.71           C  
ATOM   3818  CD2 LEU A 254     -51.666 -21.741  16.173  1.00  4.71           C  
ATOM   3819  H   LEU A 254     -53.529 -21.111  12.373  1.00  4.71           H  
ATOM   3820  HA  LEU A 254     -54.205 -21.946  15.181  1.00  4.71           H  
ATOM   3821 1HB  LEU A 254     -53.067 -19.298  14.235  1.00  4.71           H  
ATOM   3822 2HB  LEU A 254     -53.389 -19.787  15.897  1.00  4.71           H  
ATOM   3823  HG  LEU A 254     -51.394 -21.177  14.140  1.00  4.71           H  
ATOM   3824 1HD1 LEU A 254     -49.736 -19.987  15.397  1.00  4.71           H  
ATOM   3825 2HD1 LEU A 254     -50.784 -18.880  14.499  1.00  4.71           H  
ATOM   3826 3HD1 LEU A 254     -51.000 -19.093  16.252  1.00  4.71           H  
ATOM   3827 1HD2 LEU A 254     -50.662 -22.150  16.264  1.00  4.71           H  
ATOM   3828 2HD2 LEU A 254     -51.961 -21.276  17.102  1.00  4.71           H  
ATOM   3829 3HD2 LEU A 254     -52.354 -22.552  15.948  1.00  4.71           H  
ATOM   3830  N   PRO A 255     -56.610 -21.076  14.066  1.00  3.88           N  
ATOM   3831  CA  PRO A 255     -57.946 -20.532  14.113  1.00  3.88           C  
ATOM   3832  C   PRO A 255     -58.499 -20.602  15.526  1.00  3.88           C  
ATOM   3833  O   PRO A 255     -59.295 -21.471  15.829  1.00  3.88           O  
ATOM   3834  CB  PRO A 255     -58.707 -21.438  13.152  1.00  3.88           C  
ATOM   3835  CG  PRO A 255     -58.003 -22.763  13.258  1.00  3.88           C  
ATOM   3836  CD  PRO A 255     -56.538 -22.411  13.455  1.00  3.88           C  
ATOM   3837  HA  PRO A 255     -57.929 -19.492  13.754  1.00  3.88           H  
ATOM   3838 1HB  PRO A 255     -59.755 -21.498  13.475  1.00  3.88           H  
ATOM   3839 2HB  PRO A 255     -58.702 -21.016  12.140  1.00  3.88           H  
ATOM   3840 1HG  PRO A 255     -58.424 -23.330  14.084  1.00  3.88           H  
ATOM   3841 2HG  PRO A 255     -58.184 -23.356  12.354  1.00  3.88           H  
ATOM   3842 1HD  PRO A 255     -56.053 -23.128  14.120  1.00  3.88           H  
ATOM   3843 2HD  PRO A 255     -56.070 -22.365  12.466  1.00  3.88           H  
ATOM   3844  N   GLN A 256     -57.978 -19.786  16.429  1.00  3.14           N  
ATOM   3845  CA  GLN A 256     -58.468 -19.844  17.810  1.00  3.14           C  
ATOM   3846  C   GLN A 256     -59.948 -19.437  17.815  1.00  3.14           C  
ATOM   3847  O   GLN A 256     -60.310 -18.444  17.176  1.00  3.14           O  
ATOM   3848  CB  GLN A 256     -57.680 -18.929  18.764  1.00  3.14           C  
ATOM   3849  CG  GLN A 256     -58.044 -19.141  20.254  1.00  3.14           C  
ATOM   3850  CD  GLN A 256     -57.423 -18.154  21.238  1.00  3.14           C  
ATOM   3851  OE1 GLN A 256     -56.500 -17.380  20.957  1.00  3.14           O  
ATOM   3852  NE2 GLN A 256     -57.987 -18.176  22.446  1.00  3.14           N  
ATOM   3853  H   GLN A 256     -57.258 -19.129  16.135  1.00  3.14           H  
ATOM   3854  HA  GLN A 256     -58.398 -20.869  18.169  1.00  3.14           H  
ATOM   3855 1HB  GLN A 256     -56.629 -19.110  18.640  1.00  3.14           H  
ATOM   3856 2HB  GLN A 256     -57.855 -17.893  18.519  1.00  3.14           H  
ATOM   3857 1HG  GLN A 256     -59.098 -19.080  20.374  1.00  3.14           H  
ATOM   3858 2HG  GLN A 256     -57.706 -20.140  20.535  1.00  3.14           H  
ATOM   3859 1HE2 GLN A 256     -57.679 -17.563  23.176  1.00  3.14           H  
ATOM   3860 2HE2 GLN A 256     -58.737 -18.812  22.633  1.00  3.14           H  
ATOM   3861  N   SER A 257     -60.788 -20.169  18.571  1.00  2.55           N  
ATOM   3862  CA  SER A 257     -62.238 -19.904  18.695  1.00  2.55           C  
ATOM   3863  C   SER A 257     -62.591 -18.536  19.304  1.00  2.55           C  
ATOM   3864  O   SER A 257     -63.670 -17.968  19.065  1.00  2.55           O  
ATOM   3865  CB  SER A 257     -62.852 -20.974  19.564  1.00  2.55           C  
ATOM   3866  OG  SER A 257     -62.343 -20.888  20.878  1.00  2.55           O  
ATOM   3867  H   SER A 257     -60.415 -20.974  19.048  1.00  2.55           H  
ATOM   3868  HA  SER A 257     -62.671 -19.972  17.705  1.00  2.55           H  
ATOM   3869 1HB  SER A 257     -63.931 -20.842  19.579  1.00  2.55           H  
ATOM   3870 2HB  SER A 257     -62.648 -21.959  19.145  1.00  2.55           H  
ATOM   3871  HG  SER A 257     -63.003 -21.303  21.447  1.00  2.55           H  
ATOM   3872  N   GLY A 258     -61.642 -18.005  20.056  1.00  2.15           N  
ATOM   3873  CA  GLY A 258     -61.732 -16.726  20.733  1.00  2.15           C  
ATOM   3874  C   GLY A 258     -60.363 -16.061  20.712  1.00  2.15           C  
ATOM   3875  O   GLY A 258     -59.550 -16.350  19.836  1.00  2.15           O  
ATOM   3876  H   GLY A 258     -60.813 -18.555  20.177  1.00  2.15           H  
ATOM   3877 1HA  GLY A 258     -62.473 -16.091  20.249  1.00  2.15           H  
ATOM   3878 2HA  GLY A 258     -62.051 -16.893  21.760  1.00  2.15           H  
ATOM   3879  N   ARG A 259     -60.135 -15.105  21.606  1.00  1.89           N  
ATOM   3880  CA  ARG A 259     -58.850 -14.395  21.658  1.00  1.89           C  
ATOM   3881  C   ARG A 259     -58.483 -14.008  23.095  1.00  1.89           C  
ATOM   3882  O   ARG A 259     -59.361 -13.677  23.894  1.00  1.89           O  
ATOM   3883  CB  ARG A 259     -58.860 -13.128  20.792  1.00  1.89           C  
ATOM   3884  CG  ARG A 259     -59.027 -13.307  19.248  1.00  1.89           C  
ATOM   3885  CD  ARG A 259     -57.817 -13.929  18.609  1.00  1.89           C  
ATOM   3886  NE  ARG A 259     -57.922 -13.988  17.144  1.00  1.89           N  
ATOM   3887  CZ  ARG A 259     -58.544 -14.971  16.446  1.00  1.89           C  
ATOM   3888  NH1 ARG A 259     -59.144 -15.954  17.084  1.00  1.89           N  
ATOM   3889  NH2 ARG A 259     -58.536 -14.935  15.119  1.00  1.89           N  
ATOM   3890  H   ARG A 259     -60.861 -14.914  22.293  1.00  1.89           H  
ATOM   3891  HA  ARG A 259     -58.073 -15.059  21.275  1.00  1.89           H  
ATOM   3892 1HB  ARG A 259     -59.665 -12.476  21.127  1.00  1.89           H  
ATOM   3893 2HB  ARG A 259     -57.924 -12.589  20.951  1.00  1.89           H  
ATOM   3894 1HG  ARG A 259     -59.898 -13.911  19.011  1.00  1.89           H  
ATOM   3895 2HG  ARG A 259     -59.158 -12.323  18.801  1.00  1.89           H  
ATOM   3896 1HD  ARG A 259     -56.931 -13.343  18.858  1.00  1.89           H  
ATOM   3897 2HD  ARG A 259     -57.677 -14.944  18.978  1.00  1.89           H  
ATOM   3898  HE  ARG A 259     -57.469 -13.256  16.616  1.00  1.89           H  
ATOM   3899 1HH1 ARG A 259     -59.163 -15.976  18.108  1.00  1.89           H  
ATOM   3900 2HH1 ARG A 259     -59.615 -16.720  16.596  1.00  1.89           H  
ATOM   3901 1HH2 ARG A 259     -58.071 -14.178  14.638  1.00  1.89           H  
ATOM   3902 2HH2 ARG A 259     -58.974 -15.676  14.591  1.00  1.89           H  
ATOM   3903  N   ILE A 260     -57.191 -14.015  23.427  1.00  1.75           N  
ATOM   3904  CA  ILE A 260     -56.780 -13.507  24.740  1.00  1.75           C  
ATOM   3905  C   ILE A 260     -56.120 -12.150  24.544  1.00  1.75           C  
ATOM   3906  O   ILE A 260     -55.034 -12.069  23.986  1.00  1.75           O  
ATOM   3907  CB  ILE A 260     -55.724 -14.391  25.428  1.00  1.75           C  
ATOM   3908  CG1 ILE A 260     -56.144 -15.837  25.481  1.00  1.75           C  
ATOM   3909  CG2 ILE A 260     -55.485 -13.862  26.825  1.00  1.75           C  
ATOM   3910  CD1 ILE A 260     -57.396 -16.069  26.199  1.00  1.75           C  
ATOM   3911  H   ILE A 260     -56.500 -14.337  22.766  1.00  1.75           H  
ATOM   3912  HA  ILE A 260     -57.649 -13.391  25.385  1.00  1.75           H  
ATOM   3913  HB  ILE A 260     -54.815 -14.337  24.909  1.00  1.75           H  
ATOM   3914 1HG1 ILE A 260     -56.260 -16.203  24.462  1.00  1.75           H  
ATOM   3915 2HG1 ILE A 260     -55.351 -16.410  25.958  1.00  1.75           H  
ATOM   3916 1HG2 ILE A 260     -54.730 -14.459  27.286  1.00  1.75           H  
ATOM   3917 2HG2 ILE A 260     -55.152 -12.826  26.772  1.00  1.75           H  
ATOM   3918 3HG2 ILE A 260     -56.409 -13.912  27.405  1.00  1.75           H  
ATOM   3919 1HD1 ILE A 260     -57.623 -17.135  26.190  1.00  1.75           H  
ATOM   3920 2HD1 ILE A 260     -57.304 -15.726  27.229  1.00  1.75           H  
ATOM   3921 3HD1 ILE A 260     -58.194 -15.521  25.708  1.00  1.75           H  
ATOM   3922  N   VAL A 261     -56.733 -11.084  24.991  1.00  1.70           N  
ATOM   3923  CA  VAL A 261     -56.090  -9.796  24.772  1.00  1.70           C  
ATOM   3924  C   VAL A 261     -55.110  -9.582  25.893  1.00  1.70           C  
ATOM   3925  O   VAL A 261     -55.467  -9.845  27.029  1.00  1.70           O  
ATOM   3926  CB  VAL A 261     -57.121  -8.663  24.678  1.00  1.70           C  
ATOM   3927  CG1 VAL A 261     -56.424  -7.308  24.579  1.00  1.70           C  
ATOM   3928  CG2 VAL A 261     -57.964  -8.898  23.443  1.00  1.70           C  
ATOM   3929  H   VAL A 261     -57.625 -11.173  25.479  1.00  1.70           H  
ATOM   3930  HA  VAL A 261     -55.541  -9.827  23.831  1.00  1.70           H  
ATOM   3931  HB  VAL A 261     -57.753  -8.656  25.570  1.00  1.70           H  
ATOM   3932 1HG1 VAL A 261     -57.171  -6.520  24.504  1.00  1.70           H  
ATOM   3933 2HG1 VAL A 261     -55.813  -7.140  25.471  1.00  1.70           H  
ATOM   3934 3HG1 VAL A 261     -55.786  -7.287  23.695  1.00  1.70           H  
ATOM   3935 1HG2 VAL A 261     -58.687  -8.108  23.346  1.00  1.70           H  
ATOM   3936 2HG2 VAL A 261     -57.321  -8.901  22.563  1.00  1.70           H  
ATOM   3937 3HG2 VAL A 261     -58.477  -9.859  23.520  1.00  1.70           H  
ATOM   3938  N   VAL A 262     -53.864  -9.201  25.584  1.00  1.68           N  
ATOM   3939  CA  VAL A 262     -52.845  -9.000  26.625  1.00  1.68           C  
ATOM   3940  C   VAL A 262     -52.253  -7.584  26.684  1.00  1.68           C  
ATOM   3941  O   VAL A 262     -51.808  -7.027  25.674  1.00  1.68           O  
ATOM   3942  CB  VAL A 262     -51.712 -10.053  26.496  1.00  1.68           C  
ATOM   3943  CG1 VAL A 262     -50.636  -9.775  27.495  1.00  1.68           C  
ATOM   3944  CG2 VAL A 262     -52.267 -11.458  26.804  1.00  1.68           C  
ATOM   3945  H   VAL A 262     -53.629  -9.026  24.619  1.00  1.68           H  
ATOM   3946  HA  VAL A 262     -53.318  -9.179  27.579  1.00  1.68           H  
ATOM   3947  HB  VAL A 262     -51.295 -10.019  25.496  1.00  1.68           H  
ATOM   3948 1HG1 VAL A 262     -49.857 -10.524  27.414  1.00  1.68           H  
ATOM   3949 2HG1 VAL A 262     -50.206  -8.788  27.319  1.00  1.68           H  
ATOM   3950 3HG1 VAL A 262     -51.069  -9.807  28.493  1.00  1.68           H  
ATOM   3951 1HG2 VAL A 262     -51.468 -12.195  26.720  1.00  1.68           H  
ATOM   3952 2HG2 VAL A 262     -52.661 -11.470  27.815  1.00  1.68           H  
ATOM   3953 3HG2 VAL A 262     -53.061 -11.704  26.111  1.00  1.68           H  
ATOM   3954  N   ASP A 263     -52.267  -7.029  27.903  1.00  1.67           N  
ATOM   3955  CA  ASP A 263     -51.760  -5.705  28.258  1.00  1.67           C  
ATOM   3956  C   ASP A 263     -50.490  -5.857  29.102  1.00  1.67           C  
ATOM   3957  O   ASP A 263     -50.351  -6.829  29.846  1.00  1.67           O  
ATOM   3958  CB  ASP A 263     -52.788  -4.959  29.137  1.00  1.67           C  
ATOM   3959  CG  ASP A 263     -54.173  -4.725  28.505  1.00  1.67           C  
ATOM   3960  OD1 ASP A 263     -54.259  -4.339  27.367  1.00  1.67           O  
ATOM   3961  OD2 ASP A 263     -55.156  -4.954  29.218  1.00  1.67           O  
ATOM   3962  H   ASP A 263     -52.648  -7.599  28.652  1.00  1.67           H  
ATOM   3963  HA  ASP A 263     -51.532  -5.143  27.352  1.00  1.67           H  
ATOM   3964 1HB  ASP A 263     -52.933  -5.525  30.056  1.00  1.67           H  
ATOM   3965 2HB  ASP A 263     -52.372  -3.989  29.423  1.00  1.67           H  
ATOM   3966  N   TYR A 264     -49.599  -4.867  29.099  1.00  1.66           N  
ATOM   3967  CA  TYR A 264     -48.489  -4.971  30.053  1.00  1.66           C  
ATOM   3968  C   TYR A 264     -48.137  -3.603  30.595  1.00  1.66           C  
ATOM   3969  O   TYR A 264     -48.312  -2.596  29.904  1.00  1.66           O  
ATOM   3970  CB  TYR A 264     -47.224  -5.516  29.389  1.00  1.66           C  
ATOM   3971  CG  TYR A 264     -46.597  -4.509  28.460  1.00  1.66           C  
ATOM   3972  CD1 TYR A 264     -45.606  -3.667  28.962  1.00  1.66           C  
ATOM   3973  CD2 TYR A 264     -47.013  -4.383  27.148  1.00  1.66           C  
ATOM   3974  CE1 TYR A 264     -45.036  -2.713  28.160  1.00  1.66           C  
ATOM   3975  CE2 TYR A 264     -46.433  -3.414  26.338  1.00  1.66           C  
ATOM   3976  CZ  TYR A 264     -45.448  -2.586  26.845  1.00  1.66           C  
ATOM   3977  OH  TYR A 264     -44.881  -1.618  26.054  1.00  1.66           O  
ATOM   3978  H   TYR A 264     -49.688  -4.073  28.479  1.00  1.66           H  
ATOM   3979  HA  TYR A 264     -48.782  -5.593  30.894  1.00  1.66           H  
ATOM   3980 1HB  TYR A 264     -46.499  -5.779  30.156  1.00  1.66           H  
ATOM   3981 2HB  TYR A 264     -47.459  -6.420  28.825  1.00  1.66           H  
ATOM   3982  HD1 TYR A 264     -45.285  -3.761  30.002  1.00  1.66           H  
ATOM   3983  HD2 TYR A 264     -47.796  -5.033  26.757  1.00  1.66           H  
ATOM   3984  HE1 TYR A 264     -44.269  -2.054  28.559  1.00  1.66           H  
ATOM   3985  HE2 TYR A 264     -46.756  -3.297  25.304  1.00  1.66           H  
ATOM   3986  HH  TYR A 264     -44.206  -1.153  26.553  1.00  1.66           H  
ATOM   3987  N   MET A 265     -47.575  -3.574  31.800  1.00  1.65           N  
ATOM   3988  CA  MET A 265     -47.072  -2.331  32.375  1.00  1.65           C  
ATOM   3989  C   MET A 265     -45.792  -2.563  33.177  1.00  1.65           C  
ATOM   3990  O   MET A 265     -45.621  -3.611  33.806  1.00  1.65           O  
ATOM   3991  CB  MET A 265     -48.162  -1.676  33.228  1.00  1.65           C  
ATOM   3992  CG  MET A 265     -49.430  -1.235  32.421  1.00  1.65           C  
ATOM   3993  SD  MET A 265     -50.693  -0.516  33.423  1.00  1.65           S  
ATOM   3994  CE  MET A 265     -52.111  -0.574  32.348  1.00  1.65           C  
ATOM   3995  H   MET A 265     -47.516  -4.447  32.327  1.00  1.65           H  
ATOM   3996  HA  MET A 265     -46.822  -1.653  31.560  1.00  1.65           H  
ATOM   3997 1HB  MET A 265     -48.461  -2.355  34.005  1.00  1.65           H  
ATOM   3998 2HB  MET A 265     -47.755  -0.788  33.714  1.00  1.65           H  
ATOM   3999 1HG  MET A 265     -49.129  -0.495  31.679  1.00  1.65           H  
ATOM   4000 2HG  MET A 265     -49.871  -2.049  31.888  1.00  1.65           H  
ATOM   4001 1HE  MET A 265     -52.973  -0.140  32.864  1.00  1.65           H  
ATOM   4002 2HE  MET A 265     -51.913  -0.010  31.436  1.00  1.65           H  
ATOM   4003 3HE  MET A 265     -52.330  -1.607  32.084  1.00  1.65           H  
ATOM   4004  N   VAL A 266     -44.910  -1.566  33.203  1.00  1.65           N  
ATOM   4005  CA  VAL A 266     -43.680  -1.684  33.989  1.00  1.65           C  
ATOM   4006  C   VAL A 266     -43.869  -0.971  35.329  1.00  1.65           C  
ATOM   4007  O   VAL A 266     -44.355   0.162  35.375  1.00  1.65           O  
ATOM   4008  CB  VAL A 266     -42.479  -1.105  33.226  1.00  1.65           C  
ATOM   4009  CG1 VAL A 266     -41.198  -1.250  34.081  1.00  1.65           C  
ATOM   4010  CG2 VAL A 266     -42.348  -1.815  31.879  1.00  1.65           C  
ATOM   4011  H   VAL A 266     -45.085  -0.724  32.672  1.00  1.65           H  
ATOM   4012  HA  VAL A 266     -43.483  -2.735  34.182  1.00  1.65           H  
ATOM   4013  HB  VAL A 266     -42.640  -0.042  33.059  1.00  1.65           H  
ATOM   4014 1HG1 VAL A 266     -40.349  -0.827  33.548  1.00  1.65           H  
ATOM   4015 2HG1 VAL A 266     -41.322  -0.724  35.028  1.00  1.65           H  
ATOM   4016 3HG1 VAL A 266     -41.011  -2.309  34.278  1.00  1.65           H  
ATOM   4017 1HG2 VAL A 266     -41.504  -1.402  31.328  1.00  1.65           H  
ATOM   4018 2HG2 VAL A 266     -42.188  -2.852  32.044  1.00  1.65           H  
ATOM   4019 3HG2 VAL A 266     -43.259  -1.680  31.299  1.00  1.65           H  
ATOM   4020  N   GLN A 267     -43.553  -1.670  36.416  1.00  1.64           N  
ATOM   4021  CA  GLN A 267     -43.773  -1.159  37.761  1.00  1.64           C  
ATOM   4022  C   GLN A 267     -42.465  -1.044  38.561  1.00  1.64           C  
ATOM   4023  O   GLN A 267     -41.586  -1.909  38.490  1.00  1.64           O  
ATOM   4024  CB  GLN A 267     -44.777  -2.090  38.447  1.00  1.64           C  
ATOM   4025  CG  GLN A 267     -46.122  -2.177  37.655  1.00  1.64           C  
ATOM   4026  CD  GLN A 267     -47.209  -3.071  38.272  1.00  1.64           C  
ATOM   4027  OE1 GLN A 267     -46.951  -4.116  38.911  1.00  1.64           O  
ATOM   4028  NE2 GLN A 267     -48.467  -2.654  38.066  1.00  1.64           N  
ATOM   4029  H   GLN A 267     -43.147  -2.590  36.288  1.00  1.64           H  
ATOM   4030  HA  GLN A 267     -44.210  -0.163  37.687  1.00  1.64           H  
ATOM   4031 1HB  GLN A 267     -44.363  -3.082  38.508  1.00  1.64           H  
ATOM   4032 2HB  GLN A 267     -44.974  -1.746  39.461  1.00  1.64           H  
ATOM   4033 1HG  GLN A 267     -46.526  -1.171  37.530  1.00  1.64           H  
ATOM   4034 2HG  GLN A 267     -45.900  -2.599  36.671  1.00  1.64           H  
ATOM   4035 1HE2 GLN A 267     -49.236  -3.179  38.434  1.00  1.64           H  
ATOM   4036 2HE2 GLN A 267     -48.636  -1.805  37.526  1.00  1.64           H  
ATOM   4037  N   LYS A 268     -42.368   0.026  39.356  1.00  1.64           N  
ATOM   4038  CA  LYS A 268     -41.182   0.328  40.167  1.00  1.64           C  
ATOM   4039  C   LYS A 268     -41.175  -0.384  41.536  1.00  1.64           C  
ATOM   4040  O   LYS A 268     -42.244  -0.658  42.076  1.00  1.64           O  
ATOM   4041  CB  LYS A 268     -41.102   1.847  40.381  1.00  1.64           C  
ATOM   4042  CG  LYS A 268     -41.012   2.667  39.100  1.00  1.64           C  
ATOM   4043  CD  LYS A 268     -39.724   2.369  38.391  1.00  1.64           C  
ATOM   4044  CE  LYS A 268     -39.504   3.237  37.159  1.00  1.64           C  
ATOM   4045  NZ  LYS A 268     -38.187   2.933  36.504  1.00  1.64           N  
ATOM   4046  H   LYS A 268     -43.139   0.679  39.369  1.00  1.64           H  
ATOM   4047  HA  LYS A 268     -40.324   0.025  39.576  1.00  1.64           H  
ATOM   4048 1HB  LYS A 268     -41.989   2.178  40.912  1.00  1.64           H  
ATOM   4049 2HB  LYS A 268     -40.250   2.101  40.996  1.00  1.64           H  
ATOM   4050 1HG  LYS A 268     -41.843   2.413  38.441  1.00  1.64           H  
ATOM   4051 2HG  LYS A 268     -41.059   3.731  39.330  1.00  1.64           H  
ATOM   4052 1HD  LYS A 268     -38.878   2.470  39.071  1.00  1.64           H  
ATOM   4053 2HD  LYS A 268     -39.768   1.339  38.060  1.00  1.64           H  
ATOM   4054 1HE  LYS A 268     -40.304   3.044  36.447  1.00  1.64           H  
ATOM   4055 2HE  LYS A 268     -39.525   4.289  37.441  1.00  1.64           H  
ATOM   4056 1HZ  LYS A 268     -38.063   3.503  35.690  1.00  1.64           H  
ATOM   4057 2HZ  LYS A 268     -37.443   3.111  37.155  1.00  1.64           H  
ATOM   4058 3HZ  LYS A 268     -38.137   1.932  36.228  1.00  1.64           H  
ATOM   4059  N   PRO A 269     -39.987  -0.659  42.134  1.00  1.64           N  
ATOM   4060  CA  PRO A 269     -39.745  -1.212  43.478  1.00  1.64           C  
ATOM   4061  C   PRO A 269     -40.512  -0.562  44.621  1.00  1.64           C  
ATOM   4062  O   PRO A 269     -40.810  -1.198  45.626  1.00  1.64           O  
ATOM   4063  CB  PRO A 269     -38.243  -0.994  43.648  1.00  1.64           C  
ATOM   4064  CG  PRO A 269     -37.696  -1.075  42.260  1.00  1.64           C  
ATOM   4065  CD  PRO A 269     -38.720  -0.432  41.381  1.00  1.64           C  
ATOM   4066  HA  PRO A 269     -39.945  -2.294  43.474  1.00  1.64           H  
ATOM   4067 1HB  PRO A 269     -38.056  -0.022  44.131  1.00  1.64           H  
ATOM   4068 2HB  PRO A 269     -37.828  -1.762  44.313  1.00  1.64           H  
ATOM   4069 1HG  PRO A 269     -36.706  -0.598  42.201  1.00  1.64           H  
ATOM   4070 2HG  PRO A 269     -37.546  -2.137  42.007  1.00  1.64           H  
ATOM   4071 1HD  PRO A 269     -38.498   0.631  41.238  1.00  1.64           H  
ATOM   4072 2HD  PRO A 269     -38.702  -0.993  40.441  1.00  1.64           H  
ATOM   4073  N   GLY A 270     -40.805   0.726  44.503  1.00  1.65           N  
ATOM   4074  CA  GLY A 270     -41.517   1.412  45.570  1.00  1.65           C  
ATOM   4075  C   GLY A 270     -43.040   1.412  45.395  1.00  1.65           C  
ATOM   4076  O   GLY A 270     -43.737   2.106  46.142  1.00  1.65           O  
ATOM   4077  H   GLY A 270     -40.548   1.238  43.676  1.00  1.65           H  
ATOM   4078 1HA  GLY A 270     -41.264   0.954  46.526  1.00  1.65           H  
ATOM   4079 2HA  GLY A 270     -41.166   2.441  45.620  1.00  1.65           H  
ATOM   4080  N   LYS A 271     -43.562   0.681  44.398  1.00  1.65           N  
ATOM   4081  CA  LYS A 271     -44.992   0.755  44.103  1.00  1.65           C  
ATOM   4082  C   LYS A 271     -45.796  -0.571  44.152  1.00  1.65           C  
ATOM   4083  O   LYS A 271     -45.275  -1.665  43.872  1.00  1.65           O  
ATOM   4084  CB  LYS A 271     -45.147   1.385  42.724  1.00  1.65           C  
ATOM   4085  CG  LYS A 271     -44.535   2.786  42.538  1.00  1.65           C  
ATOM   4086  CD  LYS A 271     -45.273   3.843  43.348  1.00  1.65           C  
ATOM   4087  CE  LYS A 271     -44.733   5.240  43.071  1.00  1.65           C  
ATOM   4088  NZ  LYS A 271     -45.419   6.278  43.903  1.00  1.65           N  
ATOM   4089  H   LYS A 271     -42.966   0.101  43.807  1.00  1.65           H  
ATOM   4090  HA  LYS A 271     -45.448   1.423  44.831  1.00  1.65           H  
ATOM   4091 1HB  LYS A 271     -44.746   0.721  41.956  1.00  1.65           H  
ATOM   4092 2HB  LYS A 271     -46.199   1.534  42.544  1.00  1.65           H  
ATOM   4093 1HG  LYS A 271     -43.486   2.776  42.822  1.00  1.65           H  
ATOM   4094 2HG  LYS A 271     -44.604   3.056  41.484  1.00  1.65           H  
ATOM   4095 1HD  LYS A 271     -46.334   3.815  43.087  1.00  1.65           H  
ATOM   4096 2HD  LYS A 271     -45.173   3.626  44.412  1.00  1.65           H  
ATOM   4097 1HE  LYS A 271     -43.667   5.258  43.289  1.00  1.65           H  
ATOM   4098 2HE  LYS A 271     -44.884   5.475  42.018  1.00  1.65           H  
ATOM   4099 1HZ  LYS A 271     -45.038   7.189  43.693  1.00  1.65           H  
ATOM   4100 2HZ  LYS A 271     -46.409   6.267  43.695  1.00  1.65           H  
ATOM   4101 3HZ  LYS A 271     -45.277   6.070  44.883  1.00  1.65           H  
ATOM   4102  N   THR A 272     -47.100  -0.416  44.469  1.00  1.64           N  
ATOM   4103  CA  THR A 272     -48.110  -1.489  44.489  1.00  1.64           C  
ATOM   4104  C   THR A 272     -49.353  -1.123  43.658  1.00  1.64           C  
ATOM   4105  O   THR A 272     -49.858  -0.005  43.770  1.00  1.64           O  
ATOM   4106  CB  THR A 272     -48.580  -1.783  45.929  1.00  1.64           C  
ATOM   4107  OG1 THR A 272     -47.459  -2.185  46.728  1.00  1.64           O  
ATOM   4108  CG2 THR A 272     -49.659  -2.894  45.940  1.00  1.64           C  
ATOM   4109  H   THR A 272     -47.412   0.515  44.703  1.00  1.64           H  
ATOM   4110  HA  THR A 272     -47.664  -2.381  44.067  1.00  1.64           H  
ATOM   4111  HB  THR A 272     -49.006  -0.880  46.361  1.00  1.64           H  
ATOM   4112  HG1 THR A 272     -47.775  -2.517  47.572  1.00  1.64           H  
ATOM   4113 1HG2 THR A 272     -49.973  -3.085  46.962  1.00  1.64           H  
ATOM   4114 2HG2 THR A 272     -50.522  -2.579  45.359  1.00  1.64           H  
ATOM   4115 3HG2 THR A 272     -49.264  -3.799  45.513  1.00  1.64           H  
ATOM   4116  N   GLY A 273     -49.842  -2.053  42.825  1.00  1.62           N  
ATOM   4117  CA  GLY A 273     -51.059  -1.818  42.025  1.00  1.62           C  
ATOM   4118  C   GLY A 273     -52.178  -2.818  42.341  1.00  1.62           C  
ATOM   4119  O   GLY A 273     -52.027  -3.655  43.240  1.00  1.62           O  
ATOM   4120  H   GLY A 273     -49.360  -2.950  42.780  1.00  1.62           H  
ATOM   4121 1HA  GLY A 273     -51.421  -0.802  42.187  1.00  1.62           H  
ATOM   4122 2HA  GLY A 273     -50.812  -1.894  40.968  1.00  1.62           H  
ATOM   4123  N   THR A 274     -53.298  -2.715  41.604  1.00  1.60           N  
ATOM   4124  CA  THR A 274     -54.440  -3.619  41.785  1.00  1.60           C  
ATOM   4125  C   THR A 274     -55.193  -3.971  40.482  1.00  1.60           C  
ATOM   4126  O   THR A 274     -55.473  -3.102  39.644  1.00  1.60           O  
ATOM   4127  CB  THR A 274     -55.452  -3.030  42.802  1.00  1.60           C  
ATOM   4128  OG1 THR A 274     -54.780  -2.756  44.043  1.00  1.60           O  
ATOM   4129  CG2 THR A 274     -56.622  -4.036  43.081  1.00  1.60           C  
ATOM   4130  H   THR A 274     -53.360  -1.982  40.896  1.00  1.60           H  
ATOM   4131  HA  THR A 274     -54.061  -4.550  42.197  1.00  1.60           H  
ATOM   4132  HB  THR A 274     -55.864  -2.102  42.409  1.00  1.60           H  
ATOM   4133  HG1 THR A 274     -54.168  -3.475  44.243  1.00  1.60           H  
ATOM   4134 1HG2 THR A 274     -57.309  -3.599  43.804  1.00  1.60           H  
ATOM   4135 2HG2 THR A 274     -57.166  -4.247  42.172  1.00  1.60           H  
ATOM   4136 3HG2 THR A 274     -56.221  -4.965  43.484  1.00  1.60           H  
ATOM   4137  N   ILE A 275     -55.565  -5.238  40.336  1.00  1.58           N  
ATOM   4138  CA  ILE A 275     -56.466  -5.637  39.256  1.00  1.58           C  
ATOM   4139  C   ILE A 275     -57.802  -6.008  39.808  1.00  1.58           C  
ATOM   4140  O   ILE A 275     -57.895  -6.785  40.762  1.00  1.58           O  
ATOM   4141  CB  ILE A 275     -55.961  -6.820  38.424  1.00  1.58           C  
ATOM   4142  CG1 ILE A 275     -54.734  -6.481  37.785  1.00  1.58           C  
ATOM   4143  CG2 ILE A 275     -57.007  -7.240  37.361  1.00  1.58           C  
ATOM   4144  CD1 ILE A 275     -54.889  -5.411  36.855  1.00  1.58           C  
ATOM   4145  H   ILE A 275     -55.258  -5.923  41.028  1.00  1.58           H  
ATOM   4146  HA  ILE A 275     -56.613  -4.792  38.584  1.00  1.58           H  
ATOM   4147  HB  ILE A 275     -55.776  -7.670  39.079  1.00  1.58           H  
ATOM   4148 1HG1 ILE A 275     -54.011  -6.147  38.489  1.00  1.58           H  
ATOM   4149 2HG1 ILE A 275     -54.389  -7.350  37.300  1.00  1.58           H  
ATOM   4150 1HG2 ILE A 275     -56.625  -8.083  36.789  1.00  1.58           H  
ATOM   4151 2HG2 ILE A 275     -57.930  -7.528  37.841  1.00  1.58           H  
ATOM   4152 3HG2 ILE A 275     -57.203  -6.402  36.684  1.00  1.58           H  
ATOM   4153 1HD1 ILE A 275     -53.954  -5.192  36.390  1.00  1.58           H  
ATOM   4154 2HD1 ILE A 275     -55.616  -5.700  36.104  1.00  1.58           H  
ATOM   4155 3HD1 ILE A 275     -55.232  -4.553  37.397  1.00  1.58           H  
ATOM   4156  N   VAL A 276     -58.841  -5.443  39.223  1.00  1.56           N  
ATOM   4157  CA  VAL A 276     -60.169  -5.781  39.653  1.00  1.56           C  
ATOM   4158  C   VAL A 276     -60.828  -6.494  38.499  1.00  1.56           C  
ATOM   4159  O   VAL A 276     -60.931  -5.954  37.392  1.00  1.56           O  
ATOM   4160  CB  VAL A 276     -60.969  -4.543  40.043  1.00  1.56           C  
ATOM   4161  CG1 VAL A 276     -62.367  -4.977  40.493  1.00  1.56           C  
ATOM   4162  CG2 VAL A 276     -60.206  -3.768  41.120  1.00  1.56           C  
ATOM   4163  H   VAL A 276     -58.707  -4.798  38.445  1.00  1.56           H  
ATOM   4164  HA  VAL A 276     -60.116  -6.443  40.505  1.00  1.56           H  
ATOM   4165  HB  VAL A 276     -61.099  -3.910  39.182  1.00  1.56           H  
ATOM   4166 1HG1 VAL A 276     -62.954  -4.100  40.760  1.00  1.56           H  
ATOM   4167 2HG1 VAL A 276     -62.863  -5.512  39.684  1.00  1.56           H  
ATOM   4168 3HG1 VAL A 276     -62.281  -5.635  41.361  1.00  1.56           H  
ATOM   4169 1HG2 VAL A 276     -60.771  -2.881  41.402  1.00  1.56           H  
ATOM   4170 2HG2 VAL A 276     -60.059  -4.390  41.986  1.00  1.56           H  
ATOM   4171 3HG2 VAL A 276     -59.235  -3.467  40.731  1.00  1.56           H  
ATOM   4172  N   TYR A 277     -61.265  -7.716  38.724  1.00  1.54           N  
ATOM   4173  CA  TYR A 277     -61.823  -8.416  37.590  1.00  1.54           C  
ATOM   4174  C   TYR A 277     -63.036  -9.231  37.881  1.00  1.54           C  
ATOM   4175  O   TYR A 277     -63.238  -9.730  38.987  1.00  1.54           O  
ATOM   4176  CB  TYR A 277     -60.791  -9.352  36.977  1.00  1.54           C  
ATOM   4177  CG  TYR A 277     -60.358 -10.526  37.869  1.00  1.54           C  
ATOM   4178  CD1 TYR A 277     -61.080 -11.730  37.832  1.00  1.54           C  
ATOM   4179  CD2 TYR A 277     -59.211 -10.440  38.654  1.00  1.54           C  
ATOM   4180  CE1 TYR A 277     -60.657 -12.821  38.573  1.00  1.54           C  
ATOM   4181  CE2 TYR A 277     -58.799 -11.536  39.380  1.00  1.54           C  
ATOM   4182  CZ  TYR A 277     -59.515 -12.726  39.341  1.00  1.54           C  
ATOM   4183  OH  TYR A 277     -59.088 -13.819  40.065  1.00  1.54           O  
ATOM   4184  H   TYR A 277     -61.167  -8.133  39.650  1.00  1.54           H  
ATOM   4185  HA  TYR A 277     -62.122  -7.685  36.840  1.00  1.54           H  
ATOM   4186 1HB  TYR A 277     -61.191  -9.766  36.047  1.00  1.54           H  
ATOM   4187 2HB  TYR A 277     -59.902  -8.781  36.714  1.00  1.54           H  
ATOM   4188  HD1 TYR A 277     -61.966 -11.809  37.209  1.00  1.54           H  
ATOM   4189  HD2 TYR A 277     -58.631  -9.523  38.688  1.00  1.54           H  
ATOM   4190  HE1 TYR A 277     -61.209 -13.748  38.538  1.00  1.54           H  
ATOM   4191  HE2 TYR A 277     -57.909 -11.470  39.975  1.00  1.54           H  
ATOM   4192  HH  TYR A 277     -59.729 -14.531  39.976  1.00  1.54           H  
ATOM   4193  N   GLN A 278     -63.806  -9.419  36.825  1.00  1.53           N  
ATOM   4194  CA  GLN A 278     -64.986 -10.242  36.821  1.00  1.53           C  
ATOM   4195  C   GLN A 278     -64.852 -11.360  35.793  1.00  1.53           C  
ATOM   4196  O   GLN A 278     -65.034 -11.118  34.610  1.00  1.53           O  
ATOM   4197  CB  GLN A 278     -66.146  -9.353  36.410  1.00  1.53           C  
ATOM   4198  CG  GLN A 278     -67.461  -9.941  36.492  1.00  1.53           C  
ATOM   4199  CD  GLN A 278     -68.489  -8.979  35.982  1.00  1.53           C  
ATOM   4200  OE1 GLN A 278     -68.202  -8.241  35.011  1.00  1.53           O  
ATOM   4201  NE2 GLN A 278     -69.679  -8.951  36.613  1.00  1.53           N  
ATOM   4202  H   GLN A 278     -63.592  -8.910  35.967  1.00  1.53           H  
ATOM   4203  HA  GLN A 278     -65.139 -10.677  37.810  1.00  1.53           H  
ATOM   4204 1HB  GLN A 278     -66.138  -8.439  36.974  1.00  1.53           H  
ATOM   4205 2HB  GLN A 278     -65.995  -9.073  35.374  1.00  1.53           H  
ATOM   4206 1HG  GLN A 278     -67.485 -10.851  35.890  1.00  1.53           H  
ATOM   4207 2HG  GLN A 278     -67.677 -10.165  37.544  1.00  1.53           H  
ATOM   4208 1HE2 GLN A 278     -70.395  -8.322  36.308  1.00  1.53           H  
ATOM   4209 2HE2 GLN A 278     -69.861  -9.563  37.429  1.00  1.53           H  
ATOM   4210  N   ARG A 279     -64.468 -12.563  36.212  1.00  1.53           N  
ATOM   4211  CA  ARG A 279     -64.338 -13.780  35.384  1.00  1.53           C  
ATOM   4212  C   ARG A 279     -63.363 -13.821  34.183  1.00  1.53           C  
ATOM   4213  O   ARG A 279     -62.568 -14.747  34.043  1.00  1.53           O  
ATOM   4214  CB  ARG A 279     -65.721 -14.095  34.871  1.00  1.53           C  
ATOM   4215  CG  ARG A 279     -66.724 -14.297  35.974  1.00  1.53           C  
ATOM   4216  CD  ARG A 279     -66.540 -15.568  36.620  1.00  1.53           C  
ATOM   4217  NE  ARG A 279     -67.205 -15.697  37.940  1.00  1.53           N  
ATOM   4218  CZ  ARG A 279     -68.506 -15.986  38.201  1.00  1.53           C  
ATOM   4219  NH1 ARG A 279     -69.379 -16.140  37.237  1.00  1.53           N  
ATOM   4220  NH2 ARG A 279     -68.893 -16.100  39.462  1.00  1.53           N  
ATOM   4221  H   ARG A 279     -64.339 -12.711  37.208  1.00  1.53           H  
ATOM   4222  HA  ARG A 279     -64.052 -14.577  36.037  1.00  1.53           H  
ATOM   4223 1HB  ARG A 279     -66.083 -13.342  34.181  1.00  1.53           H  
ATOM   4224 2HB  ARG A 279     -65.670 -15.004  34.355  1.00  1.53           H  
ATOM   4225 1HG  ARG A 279     -66.640 -13.507  36.715  1.00  1.53           H  
ATOM   4226 2HG  ARG A 279     -67.719 -14.297  35.524  1.00  1.53           H  
ATOM   4227 1HD  ARG A 279     -66.938 -16.321  35.961  1.00  1.53           H  
ATOM   4228 2HD  ARG A 279     -65.490 -15.719  36.758  1.00  1.53           H  
ATOM   4229  HE  ARG A 279     -66.596 -15.588  38.742  1.00  1.53           H  
ATOM   4230 1HH1 ARG A 279     -69.100 -16.053  36.262  1.00  1.53           H  
ATOM   4231 2HH1 ARG A 279     -70.382 -16.310  37.426  1.00  1.53           H  
ATOM   4232 1HH2 ARG A 279     -68.219 -15.990  40.209  1.00  1.53           H  
ATOM   4233 2HH2 ARG A 279     -69.858 -16.318  39.672  1.00  1.53           H  
ATOM   4234  N   GLY A 280     -63.356 -12.790  33.367  1.00  1.54           N  
ATOM   4235  CA  GLY A 280     -62.569 -12.767  32.143  1.00  1.54           C  
ATOM   4236  C   GLY A 280     -61.136 -12.330  32.328  1.00  1.54           C  
ATOM   4237  O   GLY A 280     -60.763 -11.259  31.881  1.00  1.54           O  
ATOM   4238  H   GLY A 280     -63.984 -12.029  33.570  1.00  1.54           H  
ATOM   4239 1HA  GLY A 280     -62.579 -13.760  31.699  1.00  1.54           H  
ATOM   4240 2HA  GLY A 280     -63.057 -12.110  31.426  1.00  1.54           H  
ATOM   4241  N   VAL A 281     -60.308 -13.116  32.982  1.00  1.58           N  
ATOM   4242  CA  VAL A 281     -58.952 -12.586  33.116  1.00  1.58           C  
ATOM   4243  C   VAL A 281     -57.857 -13.637  33.117  1.00  1.58           C  
ATOM   4244  O   VAL A 281     -58.007 -14.736  33.668  1.00  1.58           O  
ATOM   4245  CB  VAL A 281     -58.830 -11.807  34.427  1.00  1.58           C  
ATOM   4246  CG1 VAL A 281     -58.899 -12.783  35.512  1.00  1.58           C  
ATOM   4247  CG2 VAL A 281     -57.562 -10.941  34.483  1.00  1.58           C  
ATOM   4248  H   VAL A 281     -60.647 -14.000  33.371  1.00  1.58           H  
ATOM   4249  HA  VAL A 281     -58.758 -11.908  32.291  1.00  1.58           H  
ATOM   4250  HB  VAL A 281     -59.689 -11.145  34.525  1.00  1.58           H  
ATOM   4251 1HG1 VAL A 281     -58.826 -12.287  36.434  1.00  1.58           H  
ATOM   4252 2HG1 VAL A 281     -59.840 -13.333  35.445  1.00  1.58           H  
ATOM   4253 3HG1 VAL A 281     -58.068 -13.466  35.418  1.00  1.58           H  
ATOM   4254 1HG2 VAL A 281     -57.548 -10.397  35.420  1.00  1.58           H  
ATOM   4255 2HG2 VAL A 281     -56.675 -11.535  34.418  1.00  1.58           H  
ATOM   4256 3HG2 VAL A 281     -57.578 -10.232  33.656  1.00  1.58           H  
ATOM   4257  N   LEU A 282     -56.737 -13.243  32.533  1.00  1.65           N  
ATOM   4258  CA  LEU A 282     -55.502 -13.996  32.563  1.00  1.65           C  
ATOM   4259  C   LEU A 282     -54.529 -13.224  33.460  1.00  1.65           C  
ATOM   4260  O   LEU A 282     -54.161 -12.084  33.181  1.00  1.65           O  
ATOM   4261  CB  LEU A 282     -54.948 -14.173  31.156  1.00  1.65           C  
ATOM   4262  CG  LEU A 282     -53.677 -14.892  31.089  1.00  1.65           C  
ATOM   4263  CD1 LEU A 282     -53.885 -16.279  31.563  1.00  1.65           C  
ATOM   4264  CD2 LEU A 282     -53.149 -14.857  29.727  1.00  1.65           C  
ATOM   4265  H   LEU A 282     -56.749 -12.331  32.079  1.00  1.65           H  
ATOM   4266  HA  LEU A 282     -55.680 -14.971  33.008  1.00  1.65           H  
ATOM   4267 1HB  LEU A 282     -55.674 -14.720  30.553  1.00  1.65           H  
ATOM   4268 2HB  LEU A 282     -54.800 -13.212  30.716  1.00  1.65           H  
ATOM   4269  HG  LEU A 282     -53.000 -14.438  31.747  1.00  1.65           H  
ATOM   4270 1HD1 LEU A 282     -52.956 -16.836  31.552  1.00  1.65           H  
ATOM   4271 2HD1 LEU A 282     -54.255 -16.213  32.554  1.00  1.65           H  
ATOM   4272 3HD1 LEU A 282     -54.606 -16.779  30.934  1.00  1.65           H  
ATOM   4273 1HD2 LEU A 282     -52.229 -15.380  29.734  1.00  1.65           H  
ATOM   4274 2HD2 LEU A 282     -53.845 -15.339  29.075  1.00  1.65           H  
ATOM   4275 3HD2 LEU A 282     -52.991 -13.828  29.406  1.00  1.65           H  
ATOM   4276  N   LEU A 283     -54.136 -13.813  34.560  1.00  1.76           N  
ATOM   4277  CA  LEU A 283     -53.321 -13.122  35.534  1.00  1.76           C  
ATOM   4278  C   LEU A 283     -51.835 -13.525  35.402  1.00  1.76           C  
ATOM   4279  O   LEU A 283     -51.547 -14.600  34.906  1.00  1.76           O  
ATOM   4280  CB  LEU A 283     -53.905 -13.490  36.882  1.00  1.76           C  
ATOM   4281  CG  LEU A 283     -55.359 -13.133  37.116  1.00  1.76           C  
ATOM   4282  CD1 LEU A 283     -55.819 -13.745  38.409  1.00  1.76           C  
ATOM   4283  CD2 LEU A 283     -55.498 -11.639  37.202  1.00  1.76           C  
ATOM   4284  H   LEU A 283     -54.422 -14.768  34.757  1.00  1.76           H  
ATOM   4285  HA  LEU A 283     -53.446 -12.058  35.371  1.00  1.76           H  
ATOM   4286 1HB  LEU A 283     -53.819 -14.567  36.996  1.00  1.76           H  
ATOM   4287 2HB  LEU A 283     -53.352 -12.998  37.612  1.00  1.76           H  
ATOM   4288  HG  LEU A 283     -55.964 -13.525  36.306  1.00  1.76           H  
ATOM   4289 1HD1 LEU A 283     -56.853 -13.499  38.571  1.00  1.76           H  
ATOM   4290 2HD1 LEU A 283     -55.713 -14.829  38.350  1.00  1.76           H  
ATOM   4291 3HD1 LEU A 283     -55.216 -13.363  39.232  1.00  1.76           H  
ATOM   4292 1HD2 LEU A 283     -56.538 -11.379  37.376  1.00  1.76           H  
ATOM   4293 2HD2 LEU A 283     -54.900 -11.285  38.019  1.00  1.76           H  
ATOM   4294 3HD2 LEU A 283     -55.156 -11.181  36.275  1.00  1.76           H  
ATOM   4295  N   PRO A 284     -50.863 -12.660  35.710  1.00  1.88           N  
ATOM   4296  CA  PRO A 284     -49.434 -12.943  35.688  1.00  1.88           C  
ATOM   4297  C   PRO A 284     -48.938 -13.711  36.884  1.00  1.88           C  
ATOM   4298  O   PRO A 284     -49.492 -13.601  37.974  1.00  1.88           O  
ATOM   4299  CB  PRO A 284     -48.819 -11.555  35.698  1.00  1.88           C  
ATOM   4300  CG  PRO A 284     -49.802 -10.743  36.452  1.00  1.88           C  
ATOM   4301  CD  PRO A 284     -51.183 -11.323  36.125  1.00  1.88           C  
ATOM   4302  HA  PRO A 284     -49.177 -13.465  34.764  1.00  1.88           H  
ATOM   4303 1HB  PRO A 284     -47.846 -11.600  36.208  1.00  1.88           H  
ATOM   4304 2HB  PRO A 284     -48.620 -11.237  34.677  1.00  1.88           H  
ATOM   4305 1HG  PRO A 284     -49.524 -10.767  37.492  1.00  1.88           H  
ATOM   4306 2HG  PRO A 284     -49.753  -9.721  36.121  1.00  1.88           H  
ATOM   4307 1HD  PRO A 284     -51.811 -11.321  37.024  1.00  1.88           H  
ATOM   4308 2HD  PRO A 284     -51.633 -10.781  35.304  1.00  1.88           H  
ATOM   4309  N   GLN A 285     -47.800 -14.373  36.714  1.00  2.00           N  
ATOM   4310  CA  GLN A 285     -47.069 -14.889  37.855  1.00  2.00           C  
ATOM   4311  C   GLN A 285     -46.016 -13.857  38.305  1.00  2.00           C  
ATOM   4312  O   GLN A 285     -45.982 -13.521  39.487  1.00  2.00           O  
ATOM   4313  CB  GLN A 285     -46.427 -16.237  37.519  1.00  2.00           C  
ATOM   4314  CG  GLN A 285     -47.447 -17.346  37.234  1.00  2.00           C  
ATOM   4315  CD  GLN A 285     -46.803 -18.690  36.905  1.00  2.00           C  
ATOM   4316  OE1 GLN A 285     -45.798 -19.071  37.514  1.00  2.00           O  
ATOM   4317  NE2 GLN A 285     -47.383 -19.423  35.958  1.00  2.00           N  
ATOM   4318  H   GLN A 285     -47.444 -14.532  35.779  1.00  2.00           H  
ATOM   4319  HA  GLN A 285     -47.763 -15.038  38.684  1.00  2.00           H  
ATOM   4320 1HB  GLN A 285     -45.795 -16.129  36.640  1.00  2.00           H  
ATOM   4321 2HB  GLN A 285     -45.784 -16.557  38.343  1.00  2.00           H  
ATOM   4322 1HG  GLN A 285     -48.084 -17.470  38.095  1.00  2.00           H  
ATOM   4323 2HG  GLN A 285     -48.051 -17.048  36.377  1.00  2.00           H  
ATOM   4324 1HE2 GLN A 285     -47.002 -20.319  35.711  1.00  2.00           H  
ATOM   4325 2HE2 GLN A 285     -48.219 -19.088  35.461  1.00  2.00           H  
ATOM   4326  N   LYS A 286     -45.162 -13.351  37.369  1.00  2.11           N  
ATOM   4327  CA  LYS A 286     -44.126 -12.322  37.678  1.00  2.11           C  
ATOM   4328  C   LYS A 286     -43.064 -12.085  36.582  1.00  2.11           C  
ATOM   4329  O   LYS A 286     -42.107 -12.843  36.517  1.00  2.11           O  
ATOM   4330  CB  LYS A 286     -43.328 -12.659  38.936  1.00  2.11           C  
ATOM   4331  CG  LYS A 286     -42.317 -11.640  39.250  1.00  2.11           C  
ATOM   4332  CD  LYS A 286     -42.972 -10.354  39.664  1.00  2.11           C  
ATOM   4333  CE  LYS A 286     -43.532 -10.491  41.061  1.00  2.11           C  
ATOM   4334  NZ  LYS A 286     -44.213  -9.272  41.509  1.00  2.11           N  
ATOM   4335  H   LYS A 286     -45.238 -13.682  36.419  1.00  2.11           H  
ATOM   4336  HA  LYS A 286     -44.640 -11.373  37.836  1.00  2.11           H  
ATOM   4337 1HB  LYS A 286     -43.929 -12.691  39.822  1.00  2.11           H  
ATOM   4338 2HB  LYS A 286     -42.847 -13.617  38.829  1.00  2.11           H  
ATOM   4339 1HG  LYS A 286     -41.753 -12.019  40.082  1.00  2.11           H  
ATOM   4340 2HG  LYS A 286     -41.654 -11.470  38.401  1.00  2.11           H  
ATOM   4341 1HD  LYS A 286     -42.234  -9.552  39.647  1.00  2.11           H  
ATOM   4342 2HD  LYS A 286     -43.774 -10.098  38.973  1.00  2.11           H  
ATOM   4343 1HE  LYS A 286     -44.221 -11.326  41.090  1.00  2.11           H  
ATOM   4344 2HE  LYS A 286     -42.713 -10.696  41.742  1.00  2.11           H  
ATOM   4345 1HZ  LYS A 286     -44.545  -9.422  42.456  1.00  2.11           H  
ATOM   4346 2HZ  LYS A 286     -43.590  -8.466  41.488  1.00  2.11           H  
ATOM   4347 3HZ  LYS A 286     -44.974  -9.074  40.882  1.00  2.11           H  
ATOM   4348  N   VAL A 287     -43.119 -11.034  35.768  1.00  2.18           N  
ATOM   4349  CA  VAL A 287     -42.041 -10.913  34.775  1.00  2.18           C  
ATOM   4350  C   VAL A 287     -40.933  -9.967  35.289  1.00  2.18           C  
ATOM   4351  O   VAL A 287     -41.119  -8.760  35.361  1.00  2.18           O  
ATOM   4352  CB  VAL A 287     -42.665 -10.391  33.461  1.00  2.18           C  
ATOM   4353  CG1 VAL A 287     -41.663 -10.220  32.380  1.00  2.18           C  
ATOM   4354  CG2 VAL A 287     -43.761 -11.342  33.010  1.00  2.18           C  
ATOM   4355  H   VAL A 287     -43.848 -10.319  35.781  1.00  2.18           H  
ATOM   4356  HA  VAL A 287     -41.608 -11.896  34.588  1.00  2.18           H  
ATOM   4357  HB  VAL A 287     -43.070  -9.445  33.646  1.00  2.18           H  
ATOM   4358 1HG1 VAL A 287     -42.154  -9.817  31.499  1.00  2.18           H  
ATOM   4359 2HG1 VAL A 287     -40.881  -9.535  32.709  1.00  2.18           H  
ATOM   4360 3HG1 VAL A 287     -41.253 -11.173  32.142  1.00  2.18           H  
ATOM   4361 1HG2 VAL A 287     -44.222 -10.960  32.101  1.00  2.18           H  
ATOM   4362 2HG2 VAL A 287     -43.333 -12.326  32.811  1.00  2.18           H  
ATOM   4363 3HG2 VAL A 287     -44.516 -11.426  33.791  1.00  2.18           H  
ATOM   4364  N   TRP A 288     -39.775 -10.487  35.686  1.00  2.22           N  
ATOM   4365  CA  TRP A 288     -38.766  -9.589  36.274  1.00  2.22           C  
ATOM   4366  C   TRP A 288     -37.870  -8.940  35.237  1.00  2.22           C  
ATOM   4367  O   TRP A 288     -37.581  -9.540  34.201  1.00  2.22           O  
ATOM   4368  CB  TRP A 288     -37.817 -10.273  37.248  1.00  2.22           C  
ATOM   4369  CG  TRP A 288     -38.379 -10.778  38.520  1.00  2.22           C  
ATOM   4370  CD1 TRP A 288     -38.556 -12.080  38.870  1.00  2.22           C  
ATOM   4371  CD2 TRP A 288     -38.893  -9.995  39.617  1.00  2.22           C  
ATOM   4372  NE1 TRP A 288     -39.086 -12.158  40.129  1.00  2.22           N  
ATOM   4373  CE2 TRP A 288     -39.304 -10.894  40.599  1.00  2.22           C  
ATOM   4374  CE3 TRP A 288     -39.039  -8.623  39.839  1.00  2.22           C  
ATOM   4375  CZ2 TRP A 288     -39.846 -10.474  41.799  1.00  2.22           C  
ATOM   4376  CZ3 TRP A 288     -39.606  -8.202  41.031  1.00  2.22           C  
ATOM   4377  CH2 TRP A 288     -39.992  -9.103  41.989  1.00  2.22           C  
ATOM   4378  H   TRP A 288     -39.604 -11.484  35.614  1.00  2.22           H  
ATOM   4379  HA  TRP A 288     -39.284  -8.796  36.812  1.00  2.22           H  
ATOM   4380 1HB  TRP A 288     -37.363 -11.115  36.751  1.00  2.22           H  
ATOM   4381 2HB  TRP A 288     -37.009  -9.582  37.491  1.00  2.22           H  
ATOM   4382  HD1 TRP A 288     -38.293 -12.931  38.246  1.00  2.22           H  
ATOM   4383  HE1 TRP A 288     -39.307 -13.007  40.626  1.00  2.22           H  
ATOM   4384  HE3 TRP A 288     -38.726  -7.897  39.084  1.00  2.22           H  
ATOM   4385  HZ2 TRP A 288     -40.168 -11.183  42.569  1.00  2.22           H  
ATOM   4386  HZ3 TRP A 288     -39.725  -7.132  41.188  1.00  2.22           H  
ATOM   4387  HH2 TRP A 288     -40.426  -8.740  42.913  1.00  2.22           H  
ATOM   4388  N   CYS A 289     -37.358  -7.741  35.523  1.00  2.22           N  
ATOM   4389  CA  CYS A 289     -36.382  -7.192  34.596  1.00  2.22           C  
ATOM   4390  C   CYS A 289     -35.323  -6.361  35.279  1.00  2.22           C  
ATOM   4391  O   CYS A 289     -35.454  -5.969  36.429  1.00  2.22           O  
ATOM   4392  CB  CYS A 289     -37.061  -6.303  33.602  1.00  2.22           C  
ATOM   4393  SG  CYS A 289     -37.776  -4.828  34.349  1.00  2.22           S  
ATOM   4394  H   CYS A 289     -37.635  -7.197  36.346  1.00  2.22           H  
ATOM   4395  HA  CYS A 289     -35.889  -8.012  34.074  1.00  2.22           H  
ATOM   4396 1HB  CYS A 289     -36.346  -6.000  32.845  1.00  2.22           H  
ATOM   4397 2HB  CYS A 289     -37.843  -6.866  33.114  1.00  2.22           H  
ATOM   4398  HG  CYS A 289     -38.129  -5.401  35.528  1.00  2.22           H  
ATOM   4399  N   ALA A 290     -34.274  -6.066  34.537  1.00  2.19           N  
ATOM   4400  CA  ALA A 290     -33.172  -5.262  35.037  1.00  2.19           C  
ATOM   4401  C   ALA A 290     -33.325  -3.737  34.802  1.00  2.19           C  
ATOM   4402  O   ALA A 290     -32.423  -2.977  35.155  1.00  2.19           O  
ATOM   4403  CB  ALA A 290     -31.912  -5.801  34.412  1.00  2.19           C  
ATOM   4404  H   ALA A 290     -34.204  -6.443  33.587  1.00  2.19           H  
ATOM   4405  HA  ALA A 290     -33.112  -5.415  36.115  1.00  2.19           H  
ATOM   4406 1HB  ALA A 290     -31.050  -5.284  34.806  1.00  2.19           H  
ATOM   4407 2HB  ALA A 290     -31.835  -6.863  34.646  1.00  2.19           H  
ATOM   4408 3HB  ALA A 290     -31.962  -5.684  33.337  1.00  2.19           H  
ATOM   4409  N   SER A 291     -34.443  -3.302  34.198  1.00  2.14           N  
ATOM   4410  CA  SER A 291     -34.730  -1.890  33.829  1.00  2.14           C  
ATOM   4411  C   SER A 291     -33.706  -1.317  32.826  1.00  2.14           C  
ATOM   4412  O   SER A 291     -33.074  -2.064  32.125  1.00  2.14           O  
ATOM   4413  CB  SER A 291     -34.736  -1.017  35.080  1.00  2.14           C  
ATOM   4414  OG  SER A 291     -35.249   0.252  34.798  1.00  2.14           O  
ATOM   4415  H   SER A 291     -35.145  -3.998  33.982  1.00  2.14           H  
ATOM   4416  HA  SER A 291     -35.719  -1.853  33.367  1.00  2.14           H  
ATOM   4417 1HB  SER A 291     -35.312  -1.488  35.869  1.00  2.14           H  
ATOM   4418 2HB  SER A 291     -33.720  -0.905  35.442  1.00  2.14           H  
ATOM   4419  HG  SER A 291     -36.213   0.197  35.041  1.00  2.14           H  
ATOM   4420  N   GLY A 292     -33.524  -0.004  32.753  1.00  2.07           N  
ATOM   4421  CA  GLY A 292     -32.542   0.608  31.816  1.00  2.07           C  
ATOM   4422  C   GLY A 292     -32.785   0.358  30.301  1.00  2.07           C  
ATOM   4423  O   GLY A 292     -33.878   0.627  29.811  1.00  2.07           O  
ATOM   4424  H   GLY A 292     -34.095   0.565  33.368  1.00  2.07           H  
ATOM   4425 1HA  GLY A 292     -32.525   1.683  31.991  1.00  2.07           H  
ATOM   4426 2HA  GLY A 292     -31.549   0.247  32.076  1.00  2.07           H  
ATOM   4427  N   ARG A 293     -31.735  -0.069  29.552  1.00  1.99           N  
ATOM   4428  CA  ARG A 293     -31.828  -0.335  28.087  1.00  1.99           C  
ATOM   4429  C   ARG A 293     -31.016  -1.546  27.566  1.00  1.99           C  
ATOM   4430  O   ARG A 293     -29.916  -1.821  28.059  1.00  1.99           O  
ATOM   4431  CB  ARG A 293     -31.358   0.868  27.270  1.00  1.99           C  
ATOM   4432  CG  ARG A 293     -32.190   2.148  27.368  1.00  1.99           C  
ATOM   4433  CD  ARG A 293     -33.497   1.960  26.700  1.00  1.99           C  
ATOM   4434  NE  ARG A 293     -34.294   3.176  26.647  1.00  1.99           N  
ATOM   4435  CZ  ARG A 293     -35.121   3.615  27.618  1.00  1.99           C  
ATOM   4436  NH1 ARG A 293     -35.256   2.953  28.744  1.00  1.99           N  
ATOM   4437  NH2 ARG A 293     -35.808   4.732  27.433  1.00  1.99           N  
ATOM   4438  H   ARG A 293     -30.858  -0.244  30.014  1.00  1.99           H  
ATOM   4439  HA  ARG A 293     -32.879  -0.523  27.852  1.00  1.99           H  
ATOM   4440 1HB  ARG A 293     -30.341   1.120  27.558  1.00  1.99           H  
ATOM   4441 2HB  ARG A 293     -31.334   0.583  26.217  1.00  1.99           H  
ATOM   4442 1HG  ARG A 293     -32.363   2.418  28.403  1.00  1.99           H  
ATOM   4443 2HG  ARG A 293     -31.664   2.959  26.866  1.00  1.99           H  
ATOM   4444 1HD  ARG A 293     -33.345   1.601  25.681  1.00  1.99           H  
ATOM   4445 2HD  ARG A 293     -34.049   1.219  27.256  1.00  1.99           H  
ATOM   4446  HE  ARG A 293     -34.234   3.728  25.804  1.00  1.99           H  
ATOM   4447 1HH1 ARG A 293     -34.719   2.087  28.923  1.00  1.99           H  
ATOM   4448 2HH1 ARG A 293     -35.879   3.295  29.457  1.00  1.99           H  
ATOM   4449 1HH2 ARG A 293     -35.710   5.250  26.569  1.00  1.99           H  
ATOM   4450 2HH2 ARG A 293     -36.427   5.069  28.155  1.00  1.99           H  
ATOM   4451  N   SER A 294     -31.530  -2.197  26.498  1.00  1.89           N  
ATOM   4452  CA  SER A 294     -30.863  -3.318  25.770  1.00  1.89           C  
ATOM   4453  C   SER A 294     -31.331  -3.376  24.325  1.00  1.89           C  
ATOM   4454  O   SER A 294     -32.223  -2.634  23.921  1.00  1.89           O  
ATOM   4455  CB  SER A 294     -31.109  -4.707  26.373  1.00  1.89           C  
ATOM   4456  OG  SER A 294     -32.438  -5.085  26.268  1.00  1.89           O  
ATOM   4457  H   SER A 294     -32.452  -1.897  26.172  1.00  1.89           H  
ATOM   4458  HA  SER A 294     -29.787  -3.141  25.768  1.00  1.89           H  
ATOM   4459 1HB  SER A 294     -30.515  -5.431  25.839  1.00  1.89           H  
ATOM   4460 2HB  SER A 294     -30.791  -4.748  27.382  1.00  1.89           H  
ATOM   4461  HG  SER A 294     -32.914  -4.478  26.859  1.00  1.89           H  
ATOM   4462  N   LYS A 295     -30.694  -4.226  23.520  1.00  1.80           N  
ATOM   4463  CA  LYS A 295     -31.108  -4.358  22.126  1.00  1.80           C  
ATOM   4464  C   LYS A 295     -31.473  -5.788  21.732  1.00  1.80           C  
ATOM   4465  O   LYS A 295     -30.699  -6.711  21.992  1.00  1.80           O  
ATOM   4466  CB  LYS A 295     -29.982  -3.881  21.223  1.00  1.80           C  
ATOM   4467  CG  LYS A 295     -29.824  -2.342  21.109  1.00  1.80           C  
ATOM   4468  CD  LYS A 295     -28.951  -1.767  22.241  1.00  1.80           C  
ATOM   4469  CE  LYS A 295     -27.516  -2.248  22.175  1.00  1.80           C  
ATOM   4470  NZ  LYS A 295     -26.701  -1.644  23.263  1.00  1.80           N  
ATOM   4471  H   LYS A 295     -29.916  -4.774  23.893  1.00  1.80           H  
ATOM   4472  HA  LYS A 295     -31.987  -3.735  21.962  1.00  1.80           H  
ATOM   4473 1HB  LYS A 295     -29.036  -4.286  21.590  1.00  1.80           H  
ATOM   4474 2HB  LYS A 295     -30.139  -4.285  20.250  1.00  1.80           H  
ATOM   4475 1HG  LYS A 295     -29.405  -2.064  20.149  1.00  1.80           H  
ATOM   4476 2HG  LYS A 295     -30.813  -1.887  21.184  1.00  1.80           H  
ATOM   4477 1HD  LYS A 295     -28.948  -0.683  22.173  1.00  1.80           H  
ATOM   4478 2HD  LYS A 295     -29.339  -2.026  23.201  1.00  1.80           H  
ATOM   4479 1HE  LYS A 295     -27.490  -3.335  22.267  1.00  1.80           H  
ATOM   4480 2HE  LYS A 295     -27.086  -1.960  21.216  1.00  1.80           H  
ATOM   4481 1HZ  LYS A 295     -25.750  -1.966  23.201  1.00  1.80           H  
ATOM   4482 2HZ  LYS A 295     -26.730  -0.623  23.157  1.00  1.80           H  
ATOM   4483 3HZ  LYS A 295     -27.081  -1.900  24.163  1.00  1.80           H  
ATOM   4484  N   VAL A 296     -32.606  -5.943  21.036  1.00  1.74           N  
ATOM   4485  CA  VAL A 296     -33.037  -7.256  20.557  1.00  1.74           C  
ATOM   4486  C   VAL A 296     -32.930  -7.414  19.029  1.00  1.74           C  
ATOM   4487  O   VAL A 296     -33.514  -6.644  18.262  1.00  1.74           O  
ATOM   4488  CB  VAL A 296     -34.481  -7.514  20.983  1.00  1.74           C  
ATOM   4489  CG1 VAL A 296     -34.911  -8.839  20.484  1.00  1.74           C  
ATOM   4490  CG2 VAL A 296     -34.601  -7.449  22.494  1.00  1.74           C  
ATOM   4491  H   VAL A 296     -33.225  -5.139  20.919  1.00  1.74           H  
ATOM   4492  HA  VAL A 296     -32.407  -8.012  21.022  1.00  1.74           H  
ATOM   4493  HB  VAL A 296     -35.133  -6.762  20.534  1.00  1.74           H  
ATOM   4494 1HG1 VAL A 296     -35.941  -9.001  20.784  1.00  1.74           H  
ATOM   4495 2HG1 VAL A 296     -34.839  -8.878  19.400  1.00  1.74           H  
ATOM   4496 3HG1 VAL A 296     -34.274  -9.615  20.916  1.00  1.74           H  
ATOM   4497 1HG2 VAL A 296     -35.621  -7.641  22.756  1.00  1.74           H  
ATOM   4498 2HG2 VAL A 296     -33.981  -8.185  22.943  1.00  1.74           H  
ATOM   4499 3HG2 VAL A 296     -34.305  -6.462  22.856  1.00  1.74           H  
ATOM   4500  N   ILE A 297     -32.179  -8.437  18.616  1.00  1.71           N  
ATOM   4501  CA  ILE A 297     -31.871  -8.768  17.221  1.00  1.71           C  
ATOM   4502  C   ILE A 297     -32.530 -10.046  16.732  1.00  1.71           C  
ATOM   4503  O   ILE A 297     -32.378 -11.091  17.364  1.00  1.71           O  
ATOM   4504  CB  ILE A 297     -30.356  -8.971  17.052  1.00  1.71           C  
ATOM   4505  CG1 ILE A 297     -29.666  -7.762  17.387  1.00  1.71           C  
ATOM   4506  CG2 ILE A 297     -30.013  -9.358  15.670  1.00  1.71           C  
ATOM   4507  CD1 ILE A 297     -29.340  -7.666  18.812  1.00  1.71           C  
ATOM   4508  H   ILE A 297     -31.769  -9.026  19.340  1.00  1.71           H  
ATOM   4509  HA  ILE A 297     -32.200  -7.943  16.590  1.00  1.71           H  
ATOM   4510  HB  ILE A 297     -30.020  -9.749  17.740  1.00  1.71           H  
ATOM   4511 1HG1 ILE A 297     -28.753  -7.718  16.807  1.00  1.71           H  
ATOM   4512 2HG1 ILE A 297     -30.281  -6.949  17.103  1.00  1.71           H  
ATOM   4513 1HG2 ILE A 297     -28.947  -9.482  15.604  1.00  1.71           H  
ATOM   4514 2HG2 ILE A 297     -30.501 -10.287  15.397  1.00  1.71           H  
ATOM   4515 3HG2 ILE A 297     -30.331  -8.573  15.006  1.00  1.71           H  
ATOM   4516 1HD1 ILE A 297     -28.823  -6.738  19.011  1.00  1.71           H  
ATOM   4517 2HD1 ILE A 297     -30.228  -7.707  19.417  1.00  1.71           H  
ATOM   4518 3HD1 ILE A 297     -28.708  -8.507  19.057  1.00  1.71           H  
ATOM   4519  N   LYS A 298     -33.245  -9.982  15.614  1.00  1.72           N  
ATOM   4520  CA  LYS A 298     -33.806 -11.217  15.084  1.00  1.72           C  
ATOM   4521  C   LYS A 298     -32.816 -11.820  14.100  1.00  1.72           C  
ATOM   4522  O   LYS A 298     -32.115 -11.089  13.403  1.00  1.72           O  
ATOM   4523  CB  LYS A 298     -35.130 -10.994  14.362  1.00  1.72           C  
ATOM   4524  CG  LYS A 298     -35.027 -10.152  13.089  1.00  1.72           C  
ATOM   4525  CD  LYS A 298     -36.382 -10.049  12.388  1.00  1.72           C  
ATOM   4526  CE  LYS A 298     -36.293  -9.253  11.086  1.00  1.72           C  
ATOM   4527  NZ  LYS A 298     -37.595  -9.258  10.358  1.00  1.72           N  
ATOM   4528  H   LYS A 298     -33.366  -9.105  15.123  1.00  1.72           H  
ATOM   4529  HA  LYS A 298     -33.953 -11.927  15.895  1.00  1.72           H  
ATOM   4530 1HB  LYS A 298     -35.548 -11.957  14.090  1.00  1.72           H  
ATOM   4531 2HB  LYS A 298     -35.836 -10.512  15.036  1.00  1.72           H  
ATOM   4532 1HG  LYS A 298     -34.670  -9.149  13.333  1.00  1.72           H  
ATOM   4533 2HG  LYS A 298     -34.309 -10.614  12.408  1.00  1.72           H  
ATOM   4534 1HD  LYS A 298     -36.752 -11.051  12.164  1.00  1.72           H  
ATOM   4535 2HD  LYS A 298     -37.094  -9.558  13.049  1.00  1.72           H  
ATOM   4536 1HE  LYS A 298     -36.023  -8.222  11.323  1.00  1.72           H  
ATOM   4537 2HE  LYS A 298     -35.522  -9.679  10.443  1.00  1.72           H  
ATOM   4538 1HZ  LYS A 298     -37.514  -8.716   9.507  1.00  1.72           H  
ATOM   4539 2HZ  LYS A 298     -37.844 -10.205  10.124  1.00  1.72           H  
ATOM   4540 3HZ  LYS A 298     -38.312  -8.868  10.950  1.00  1.72           H  
ATOM   4541  N   GLY A 299     -32.847 -13.133  13.951  1.00  1.75           N  
ATOM   4542  CA  GLY A 299     -32.006 -13.790  12.957  1.00  1.75           C  
ATOM   4543  C   GLY A 299     -32.172 -15.303  12.984  1.00  1.75           C  
ATOM   4544  O   GLY A 299     -33.130 -15.821  13.540  1.00  1.75           O  
ATOM   4545  H   GLY A 299     -33.416 -13.678  14.598  1.00  1.75           H  
ATOM   4546 1HA  GLY A 299     -32.251 -13.408  11.967  1.00  1.75           H  
ATOM   4547 2HA  GLY A 299     -30.964 -13.532  13.150  1.00  1.75           H  
ATOM   4548  N   SER A 300     -31.277 -16.008  12.310  1.00  1.80           N  
ATOM   4549  CA  SER A 300     -31.304 -17.464  12.269  1.00  1.80           C  
ATOM   4550  C   SER A 300     -29.861 -17.897  12.342  1.00  1.80           C  
ATOM   4551  O   SER A 300     -29.522 -19.077  12.295  1.00  1.80           O  
ATOM   4552  CB  SER A 300     -31.977 -17.960  11.010  1.00  1.80           C  
ATOM   4553  OG  SER A 300     -31.274 -17.552   9.870  1.00  1.80           O  
ATOM   4554  H   SER A 300     -30.508 -15.538  11.854  1.00  1.80           H  
ATOM   4555  HA  SER A 300     -31.829 -17.849  13.143  1.00  1.80           H  
ATOM   4556 1HB  SER A 300     -32.034 -19.048  11.036  1.00  1.80           H  
ATOM   4557 2HB  SER A 300     -32.999 -17.581  10.973  1.00  1.80           H  
ATOM   4558  HG  SER A 300     -30.418 -17.987   9.918  1.00  1.80           H  
ATOM   4559  N   LEU A 301     -29.026 -16.879  12.443  1.00  1.88           N  
ATOM   4560  CA  LEU A 301     -27.584 -16.976  12.500  1.00  1.88           C  
ATOM   4561  C   LEU A 301     -27.149 -17.317  13.945  1.00  1.88           C  
ATOM   4562  O   LEU A 301     -27.570 -16.621  14.858  1.00  1.88           O  
ATOM   4563  CB  LEU A 301     -27.033 -15.617  12.057  1.00  1.88           C  
ATOM   4564  CG  LEU A 301     -25.569 -15.453  11.988  1.00  1.88           C  
ATOM   4565  CD1 LEU A 301     -24.991 -16.360  10.887  1.00  1.88           C  
ATOM   4566  CD2 LEU A 301     -25.254 -13.970  11.699  1.00  1.88           C  
ATOM   4567  H   LEU A 301     -29.443 -15.959  12.484  1.00  1.88           H  
ATOM   4568  HA  LEU A 301     -27.259 -17.717  11.783  1.00  1.88           H  
ATOM   4569 1HB  LEU A 301     -27.429 -15.389  11.069  1.00  1.88           H  
ATOM   4570 2HB  LEU A 301     -27.399 -14.878  12.737  1.00  1.88           H  
ATOM   4571  HG  LEU A 301     -25.141 -15.753  12.943  1.00  1.88           H  
ATOM   4572 1HD1 LEU A 301     -23.916 -16.257  10.830  1.00  1.88           H  
ATOM   4573 2HD1 LEU A 301     -25.231 -17.382  11.090  1.00  1.88           H  
ATOM   4574 3HD1 LEU A 301     -25.422 -16.077   9.928  1.00  1.88           H  
ATOM   4575 1HD2 LEU A 301     -24.204 -13.820  11.648  1.00  1.88           H  
ATOM   4576 2HD2 LEU A 301     -25.698 -13.676  10.743  1.00  1.88           H  
ATOM   4577 3HD2 LEU A 301     -25.655 -13.343  12.477  1.00  1.88           H  
ATOM   4578  N   PRO A 302     -26.410 -18.419  14.195  1.00  1.96           N  
ATOM   4579  CA  PRO A 302     -25.884 -18.860  15.492  1.00  1.96           C  
ATOM   4580  C   PRO A 302     -24.948 -17.872  16.169  1.00  1.96           C  
ATOM   4581  O   PRO A 302     -24.301 -17.067  15.482  1.00  1.96           O  
ATOM   4582  CB  PRO A 302     -25.119 -20.136  15.135  1.00  1.96           C  
ATOM   4583  CG  PRO A 302     -25.752 -20.633  13.868  1.00  1.96           C  
ATOM   4584  CD  PRO A 302     -26.162 -19.401  13.114  1.00  1.96           C  
ATOM   4585  HA  PRO A 302     -26.737 -19.089  16.157  1.00  1.96           H  
ATOM   4586 1HB  PRO A 302     -24.046 -19.906  15.028  1.00  1.96           H  
ATOM   4587 2HB  PRO A 302     -25.200 -20.856  15.962  1.00  1.96           H  
ATOM   4588 1HG  PRO A 302     -25.042 -21.255  13.305  1.00  1.96           H  
ATOM   4589 2HG  PRO A 302     -26.611 -21.279  14.107  1.00  1.96           H  
ATOM   4590 1HD  PRO A 302     -25.367 -19.085  12.452  1.00  1.96           H  
ATOM   4591 2HD  PRO A 302     -27.088 -19.664  12.585  1.00  1.96           H  
ATOM   4592  N   LEU A 303     -24.855 -17.961  17.506  1.00  2.03           N  
ATOM   4593  CA  LEU A 303     -23.884 -17.152  18.241  1.00  2.03           C  
ATOM   4594  C   LEU A 303     -22.530 -17.889  18.199  1.00  2.03           C  
ATOM   4595  O   LEU A 303     -22.506 -19.124  18.204  1.00  2.03           O  
ATOM   4596  CB  LEU A 303     -24.255 -16.971  19.739  1.00  2.03           C  
ATOM   4597  CG  LEU A 303     -25.653 -16.322  20.155  1.00  2.03           C  
ATOM   4598  CD1 LEU A 303     -25.720 -16.239  21.685  1.00  2.03           C  
ATOM   4599  CD2 LEU A 303     -25.847 -14.983  19.558  1.00  2.03           C  
ATOM   4600  H   LEU A 303     -25.451 -18.608  18.012  1.00  2.03           H  
ATOM   4601  HA  LEU A 303     -23.786 -16.191  17.758  1.00  2.03           H  
ATOM   4602 1HB  LEU A 303     -24.208 -17.949  20.209  1.00  2.03           H  
ATOM   4603 2HB  LEU A 303     -23.470 -16.351  20.195  1.00  2.03           H  
ATOM   4604  HG  LEU A 303     -26.461 -16.972  19.819  1.00  2.03           H  
ATOM   4605 1HD1 LEU A 303     -26.682 -15.819  21.989  1.00  2.03           H  
ATOM   4606 2HD1 LEU A 303     -25.608 -17.231  22.118  1.00  2.03           H  
ATOM   4607 3HD1 LEU A 303     -24.920 -15.594  22.054  1.00  2.03           H  
ATOM   4608 1HD2 LEU A 303     -26.814 -14.586  19.867  1.00  2.03           H  
ATOM   4609 2HD2 LEU A 303     -25.048 -14.309  19.879  1.00  2.03           H  
ATOM   4610 3HD2 LEU A 303     -25.838 -15.105  18.514  1.00  2.03           H  
ATOM   4611  N   ILE A 304     -21.425 -17.140  18.173  1.00  2.07           N  
ATOM   4612  CA  ILE A 304     -20.047 -17.693  18.204  1.00  2.07           C  
ATOM   4613  C   ILE A 304     -19.234 -16.986  19.289  1.00  2.07           C  
ATOM   4614  O   ILE A 304     -19.828 -16.477  20.230  1.00  2.07           O  
ATOM   4615  CB  ILE A 304     -19.298 -17.689  16.851  1.00  2.07           C  
ATOM   4616  CG1 ILE A 304     -19.074 -16.302  16.331  1.00  2.07           C  
ATOM   4617  CG2 ILE A 304     -20.088 -18.531  15.852  1.00  2.07           C  
ATOM   4618  CD1 ILE A 304     -18.138 -16.272  15.150  1.00  2.07           C  
ATOM   4619  H   ILE A 304     -21.567 -16.131  18.164  1.00  2.07           H  
ATOM   4620  HA  ILE A 304     -20.114 -18.740  18.493  1.00  2.07           H  
ATOM   4621  HB  ILE A 304     -18.326 -18.152  16.963  1.00  2.07           H  
ATOM   4622 1HG1 ILE A 304     -20.026 -15.868  16.058  1.00  2.07           H  
ATOM   4623 2HG1 ILE A 304     -18.626 -15.693  17.097  1.00  2.07           H  
ATOM   4624 1HG2 ILE A 304     -19.561 -18.564  14.899  1.00  2.07           H  
ATOM   4625 2HG2 ILE A 304     -20.194 -19.541  16.241  1.00  2.07           H  
ATOM   4626 3HG2 ILE A 304     -21.070 -18.112  15.712  1.00  2.07           H  
ATOM   4627 1HD1 ILE A 304     -18.010 -15.241  14.810  1.00  2.07           H  
ATOM   4628 2HD1 ILE A 304     -17.174 -16.678  15.448  1.00  2.07           H  
ATOM   4629 3HD1 ILE A 304     -18.531 -16.871  14.345  1.00  2.07           H  
ATOM   4630  N   GLY A 305     -17.893 -17.059  19.218  1.00  2.07           N  
ATOM   4631  CA  GLY A 305     -17.010 -16.442  20.212  1.00  2.07           C  
ATOM   4632  C   GLY A 305     -17.024 -14.913  20.095  1.00  2.07           C  
ATOM   4633  O   GLY A 305     -17.979 -14.361  19.605  1.00  2.07           O  
ATOM   4634  H   GLY A 305     -17.468 -17.525  18.432  1.00  2.07           H  
ATOM   4635 1HA  GLY A 305     -17.324 -16.736  21.213  1.00  2.07           H  
ATOM   4636 2HA  GLY A 305     -15.995 -16.810  20.073  1.00  2.07           H  
ATOM   4637  N   GLU A 306     -15.994 -14.234  20.572  1.00  2.04           N  
ATOM   4638  CA  GLU A 306     -15.985 -12.760  20.696  1.00  2.04           C  
ATOM   4639  C   GLU A 306     -15.864 -11.842  19.451  1.00  2.04           C  
ATOM   4640  O   GLU A 306     -15.175 -12.164  18.480  1.00  2.04           O  
ATOM   4641  CB  GLU A 306     -14.829 -12.401  21.624  1.00  2.04           C  
ATOM   4642  CG  GLU A 306     -14.975 -12.865  23.067  1.00  2.04           C  
ATOM   4643  CD  GLU A 306     -13.812 -12.415  23.949  1.00  2.04           C  
ATOM   4644  OE1 GLU A 306     -13.001 -11.630  23.486  1.00  2.04           O  
ATOM   4645  OE2 GLU A 306     -13.732 -12.844  25.076  1.00  2.04           O  
ATOM   4646  H   GLU A 306     -15.200 -14.750  20.918  1.00  2.04           H  
ATOM   4647  HA  GLU A 306     -16.919 -12.484  21.182  1.00  2.04           H  
ATOM   4648 1HB  GLU A 306     -13.916 -12.845  21.235  1.00  2.04           H  
ATOM   4649 2HB  GLU A 306     -14.689 -11.363  21.611  1.00  2.04           H  
ATOM   4650 1HG  GLU A 306     -15.906 -12.463  23.473  1.00  2.04           H  
ATOM   4651 2HG  GLU A 306     -15.038 -13.951  23.082  1.00  2.04           H  
ATOM   4652  N   ALA A 307     -16.481 -10.640  19.569  1.00  1.98           N  
ATOM   4653  CA  ALA A 307     -16.383  -9.483  18.647  1.00  1.98           C  
ATOM   4654  C   ALA A 307     -16.736  -8.182  19.382  1.00  1.98           C  
ATOM   4655  O   ALA A 307     -17.412  -8.194  20.410  1.00  1.98           O  
ATOM   4656  CB  ALA A 307     -17.298  -9.601  17.440  1.00  1.98           C  
ATOM   4657  H   ALA A 307     -17.077 -10.528  20.376  1.00  1.98           H  
ATOM   4658  HA  ALA A 307     -15.352  -9.412  18.305  1.00  1.98           H  
ATOM   4659 1HB  ALA A 307     -17.178  -8.731  16.794  1.00  1.98           H  
ATOM   4660 2HB  ALA A 307     -17.028 -10.490  16.887  1.00  1.98           H  
ATOM   4661 3HB  ALA A 307     -18.337  -9.659  17.771  1.00  1.98           H  
ATOM   4662  N   ASP A 308     -16.328  -7.054  18.813  1.00  1.91           N  
ATOM   4663  CA  ASP A 308     -16.663  -5.730  19.348  1.00  1.91           C  
ATOM   4664  C   ASP A 308     -18.021  -5.213  18.857  1.00  1.91           C  
ATOM   4665  O   ASP A 308     -18.618  -4.328  19.484  1.00  1.91           O  
ATOM   4666  CB  ASP A 308     -15.587  -4.710  18.968  1.00  1.91           C  
ATOM   4667  CG  ASP A 308     -14.230  -4.958  19.635  1.00  1.91           C  
ATOM   4668  OD1 ASP A 308     -14.171  -4.927  20.840  1.00  1.91           O  
ATOM   4669  OD2 ASP A 308     -13.274  -5.169  18.938  1.00  1.91           O  
ATOM   4670  H   ASP A 308     -15.747  -7.109  17.985  1.00  1.91           H  
ATOM   4671  HA  ASP A 308     -16.702  -5.799  20.433  1.00  1.91           H  
ATOM   4672 1HB  ASP A 308     -15.449  -4.715  17.884  1.00  1.91           H  
ATOM   4673 2HB  ASP A 308     -15.926  -3.716  19.242  1.00  1.91           H  
ATOM   4674  N   CYS A 309     -18.457  -5.765  17.719  1.00  1.87           N  
ATOM   4675  CA  CYS A 309     -19.654  -5.357  16.979  1.00  1.87           C  
ATOM   4676  C   CYS A 309     -20.434  -6.515  16.382  1.00  1.87           C  
ATOM   4677  O   CYS A 309     -19.857  -7.444  15.818  1.00  1.87           O  
ATOM   4678  CB  CYS A 309     -19.268  -4.448  15.821  1.00  1.87           C  
ATOM   4679  SG  CYS A 309     -20.665  -4.046  14.711  1.00  1.87           S  
ATOM   4680  H   CYS A 309     -17.891  -6.504  17.338  1.00  1.87           H  
ATOM   4681  HA  CYS A 309     -20.306  -4.813  17.656  1.00  1.87           H  
ATOM   4682 1HB  CYS A 309     -18.865  -3.526  16.222  1.00  1.87           H  
ATOM   4683 2HB  CYS A 309     -18.484  -4.919  15.227  1.00  1.87           H  
ATOM   4684  N   LEU A 310     -21.765  -6.434  16.502  1.00  1.84           N  
ATOM   4685  CA  LEU A 310     -22.660  -7.366  15.836  1.00  1.84           C  
ATOM   4686  C   LEU A 310     -23.557  -6.647  14.819  1.00  1.84           C  
ATOM   4687  O   LEU A 310     -24.059  -5.557  15.086  1.00  1.84           O  
ATOM   4688  CB  LEU A 310     -23.563  -8.079  16.826  1.00  1.84           C  
ATOM   4689  CG  LEU A 310     -22.912  -8.876  17.917  1.00  1.84           C  
ATOM   4690  CD1 LEU A 310     -24.032  -9.487  18.763  1.00  1.84           C  
ATOM   4691  CD2 LEU A 310     -21.980  -9.890  17.326  1.00  1.84           C  
ATOM   4692  H   LEU A 310     -22.176  -5.660  17.026  1.00  1.84           H  
ATOM   4693  HA  LEU A 310     -22.062  -8.105  15.321  1.00  1.84           H  
ATOM   4694 1HB  LEU A 310     -24.134  -7.327  17.320  1.00  1.84           H  
ATOM   4695 2HB  LEU A 310     -24.240  -8.712  16.278  1.00  1.84           H  
ATOM   4696  HG  LEU A 310     -22.336  -8.216  18.571  1.00  1.84           H  
ATOM   4697 1HD1 LEU A 310     -23.623 -10.055  19.583  1.00  1.84           H  
ATOM   4698 2HD1 LEU A 310     -24.637  -8.687  19.146  1.00  1.84           H  
ATOM   4699 3HD1 LEU A 310     -24.643 -10.138  18.161  1.00  1.84           H  
ATOM   4700 1HD2 LEU A 310     -21.527 -10.443  18.132  1.00  1.84           H  
ATOM   4701 2HD2 LEU A 310     -22.520 -10.542  16.688  1.00  1.84           H  
ATOM   4702 3HD2 LEU A 310     -21.211  -9.392  16.758  1.00  1.84           H  
ATOM   4703  N   HIS A 311     -23.854  -7.291  13.699  1.00  1.84           N  
ATOM   4704  CA  HIS A 311     -24.797  -6.734  12.724  1.00  1.84           C  
ATOM   4705  C   HIS A 311     -25.993  -7.665  12.555  1.00  1.84           C  
ATOM   4706  O   HIS A 311     -25.814  -8.867  12.382  1.00  1.84           O  
ATOM   4707  CB  HIS A 311     -24.108  -6.525  11.385  1.00  1.84           C  
ATOM   4708  CG  HIS A 311     -24.945  -5.870  10.358  1.00  1.84           C  
ATOM   4709  ND1 HIS A 311     -25.927  -6.536   9.636  1.00  1.84           N  
ATOM   4710  CD2 HIS A 311     -24.935  -4.591   9.905  1.00  1.84           C  
ATOM   4711  CE1 HIS A 311     -26.492  -5.660   8.788  1.00  1.84           C  
ATOM   4712  NE2 HIS A 311     -25.901  -4.484   8.946  1.00  1.84           N  
ATOM   4713  H   HIS A 311     -23.361  -8.154  13.500  1.00  1.84           H  
ATOM   4714  HA  HIS A 311     -25.171  -5.777  13.070  1.00  1.84           H  
ATOM   4715 1HB  HIS A 311     -23.234  -5.902  11.538  1.00  1.84           H  
ATOM   4716 2HB  HIS A 311     -23.769  -7.475  11.007  1.00  1.84           H  
ATOM   4717  HD2 HIS A 311     -24.281  -3.789  10.245  1.00  1.84           H  
ATOM   4718  HE1 HIS A 311     -27.298  -5.868   8.089  1.00  1.84           H  
ATOM   4719  HE2 HIS A 311     -26.116  -3.613   8.447  1.00  1.84           H  
ATOM   4720  N   GLU A 312     -27.208  -7.114  12.520  1.00  1.84           N  
ATOM   4721  CA  GLU A 312     -28.450  -7.898  12.425  1.00  1.84           C  
ATOM   4722  C   GLU A 312     -28.484  -8.950  11.323  1.00  1.84           C  
ATOM   4723  O   GLU A 312     -29.076 -10.013  11.508  1.00  1.84           O  
ATOM   4724  CB  GLU A 312     -29.649  -6.965  12.219  1.00  1.84           C  
ATOM   4725  CG  GLU A 312     -31.021  -7.659  12.108  1.00  1.84           C  
ATOM   4726  CD  GLU A 312     -32.176  -6.685  11.965  1.00  1.84           C  
ATOM   4727  OE1 GLU A 312     -32.138  -5.640  12.564  1.00  1.84           O  
ATOM   4728  OE2 GLU A 312     -33.102  -6.990  11.246  1.00  1.84           O  
ATOM   4729  H   GLU A 312     -27.294  -6.102  12.594  1.00  1.84           H  
ATOM   4730  HA  GLU A 312     -28.577  -8.414  13.372  1.00  1.84           H  
ATOM   4731 1HB  GLU A 312     -29.695  -6.261  13.035  1.00  1.84           H  
ATOM   4732 2HB  GLU A 312     -29.494  -6.386  11.307  1.00  1.84           H  
ATOM   4733 1HG  GLU A 312     -31.008  -8.307  11.230  1.00  1.84           H  
ATOM   4734 2HG  GLU A 312     -31.194  -8.286  12.969  1.00  1.84           H  
ATOM   4735  N   GLU A 313     -27.936  -8.639  10.154  1.00  1.85           N  
ATOM   4736  CA  GLU A 313     -27.965  -9.589   9.059  1.00  1.85           C  
ATOM   4737  C   GLU A 313     -26.671 -10.355   8.977  1.00  1.85           C  
ATOM   4738  O   GLU A 313     -26.665 -11.535   8.617  1.00  1.85           O  
ATOM   4739  CB  GLU A 313     -28.239  -8.923   7.711  1.00  1.85           C  
ATOM   4740  CG  GLU A 313     -28.280  -9.921   6.550  1.00  1.85           C  
ATOM   4741  CD  GLU A 313     -28.828  -9.361   5.274  1.00  1.85           C  
ATOM   4742  OE1 GLU A 313     -29.354  -8.273   5.297  1.00  1.85           O  
ATOM   4743  OE2 GLU A 313     -28.725 -10.011   4.265  1.00  1.85           O  
ATOM   4744  H   GLU A 313     -27.431  -7.765  10.043  1.00  1.85           H  
ATOM   4745  HA  GLU A 313     -28.765 -10.304   9.245  1.00  1.85           H  
ATOM   4746 1HB  GLU A 313     -29.176  -8.374   7.747  1.00  1.85           H  
ATOM   4747 2HB  GLU A 313     -27.442  -8.216   7.494  1.00  1.85           H  
ATOM   4748 1HG  GLU A 313     -27.262 -10.267   6.367  1.00  1.85           H  
ATOM   4749 2HG  GLU A 313     -28.874 -10.781   6.850  1.00  1.85           H  
ATOM   4750  N   TYR A 314     -25.564  -9.697   9.302  1.00  1.87           N  
ATOM   4751  CA  TYR A 314     -24.311 -10.387   9.071  1.00  1.87           C  
ATOM   4752  C   TYR A 314     -23.659 -11.059  10.272  1.00  1.87           C  
ATOM   4753  O   TYR A 314     -23.096 -12.138  10.100  1.00  1.87           O  
ATOM   4754  CB  TYR A 314     -23.283  -9.437   8.498  1.00  1.87           C  
ATOM   4755  CG  TYR A 314     -23.693  -8.748   7.256  1.00  1.87           C  
ATOM   4756  CD1 TYR A 314     -23.666  -7.369   7.223  1.00  1.87           C  
ATOM   4757  CD2 TYR A 314     -24.120  -9.465   6.159  1.00  1.87           C  
ATOM   4758  CE1 TYR A 314     -24.045  -6.700   6.091  1.00  1.87           C  
ATOM   4759  CE2 TYR A 314     -24.506  -8.796   5.019  1.00  1.87           C  
ATOM   4760  CZ  TYR A 314     -24.463  -7.418   4.980  1.00  1.87           C  
ATOM   4761  OH  TYR A 314     -24.837  -6.756   3.837  1.00  1.87           O  
ATOM   4762  H   TYR A 314     -25.615  -8.718   9.604  1.00  1.87           H  
ATOM   4763  HA  TYR A 314     -24.496 -11.168   8.336  1.00  1.87           H  
ATOM   4764 1HB  TYR A 314     -23.053  -8.690   9.231  1.00  1.87           H  
ATOM   4765 2HB  TYR A 314     -22.373  -9.987   8.299  1.00  1.87           H  
ATOM   4766  HD1 TYR A 314     -23.332  -6.808   8.097  1.00  1.87           H  
ATOM   4767  HD2 TYR A 314     -24.152 -10.554   6.193  1.00  1.87           H  
ATOM   4768  HE1 TYR A 314     -24.009  -5.615   6.071  1.00  1.87           H  
ATOM   4769  HE2 TYR A 314     -24.845  -9.356   4.146  1.00  1.87           H  
ATOM   4770  HH  TYR A 314     -25.159  -7.393   3.194  1.00  1.87           H  
ATOM   4771  N   GLY A 315     -23.730 -10.486  11.477  1.00  1.90           N  
ATOM   4772  CA  GLY A 315     -22.946 -11.051  12.579  1.00  1.90           C  
ATOM   4773  C   GLY A 315     -21.715 -10.221  13.029  1.00  1.90           C  
ATOM   4774  O   GLY A 315     -21.790  -9.003  13.169  1.00  1.90           O  
ATOM   4775  H   GLY A 315     -24.316  -9.676  11.634  1.00  1.90           H  
ATOM   4776 1HA  GLY A 315     -23.605 -11.198  13.430  1.00  1.90           H  
ATOM   4777 2HA  GLY A 315     -22.617 -12.034  12.292  1.00  1.90           H  
ATOM   4778  N   GLY A 316     -20.626 -10.898  13.392  1.00  1.93           N  
ATOM   4779  CA  GLY A 316     -19.459 -10.352  14.098  1.00  1.93           C  
ATOM   4780  C   GLY A 316     -18.449  -9.502  13.322  1.00  1.93           C  
ATOM   4781  O   GLY A 316     -17.302  -9.918  13.129  1.00  1.93           O  
ATOM   4782  H   GLY A 316     -20.595 -11.899  13.196  1.00  1.93           H  
ATOM   4783 1HA  GLY A 316     -19.810  -9.774  14.946  1.00  1.93           H  
ATOM   4784 2HA  GLY A 316     -18.920 -11.196  14.518  1.00  1.93           H  
ATOM   4785  N   LEU A 317     -18.826  -8.259  12.987  1.00  1.94           N  
ATOM   4786  CA  LEU A 317     -17.958  -7.328  12.219  1.00  1.94           C  
ATOM   4787  C   LEU A 317     -16.775  -6.833  13.074  1.00  1.94           C  
ATOM   4788  O   LEU A 317     -16.642  -5.650  13.404  1.00  1.94           O  
ATOM   4789  CB  LEU A 317     -18.777  -6.097  11.779  1.00  1.94           C  
ATOM   4790  CG  LEU A 317     -19.693  -6.251  10.546  1.00  1.94           C  
ATOM   4791  CD1 LEU A 317     -20.653  -7.386  10.775  1.00  1.94           C  
ATOM   4792  CD2 LEU A 317     -20.480  -4.955  10.344  1.00  1.94           C  
ATOM   4793  H   LEU A 317     -19.790  -8.011  13.221  1.00  1.94           H  
ATOM   4794  HA  LEU A 317     -17.566  -7.850  11.352  1.00  1.94           H  
ATOM   4795 1HB  LEU A 317     -19.411  -5.804  12.611  1.00  1.94           H  
ATOM   4796 2HB  LEU A 317     -18.085  -5.282  11.574  1.00  1.94           H  
ATOM   4797  HG  LEU A 317     -19.098  -6.456   9.661  1.00  1.94           H  
ATOM   4798 1HD1 LEU A 317     -21.299  -7.483   9.918  1.00  1.94           H  
ATOM   4799 2HD1 LEU A 317     -20.102  -8.316  10.926  1.00  1.94           H  
ATOM   4800 3HD1 LEU A 317     -21.239  -7.170  11.657  1.00  1.94           H  
ATOM   4801 1HD2 LEU A 317     -21.137  -5.061   9.482  1.00  1.94           H  
ATOM   4802 2HD2 LEU A 317     -21.079  -4.748  11.235  1.00  1.94           H  
ATOM   4803 3HD2 LEU A 317     -19.788  -4.130  10.176  1.00  1.94           H  
ATOM   4804  N   ASN A 318     -15.877  -7.758  13.379  1.00  1.93           N  
ATOM   4805  CA  ASN A 318     -14.781  -7.577  14.321  1.00  1.93           C  
ATOM   4806  C   ASN A 318     -13.544  -6.837  13.805  1.00  1.93           C  
ATOM   4807  O   ASN A 318     -12.457  -7.416  13.745  1.00  1.93           O  
ATOM   4808  CB  ASN A 318     -14.370  -8.947  14.832  1.00  1.93           C  
ATOM   4809  CG  ASN A 318     -13.516  -8.895  16.043  1.00  1.93           C  
ATOM   4810  OD1 ASN A 318     -13.558  -7.906  16.777  1.00  1.93           O  
ATOM   4811  ND2 ASN A 318     -12.753  -9.932  16.281  1.00  1.93           N  
ATOM   4812  H   ASN A 318     -16.048  -8.687  13.008  1.00  1.93           H  
ATOM   4813  HA  ASN A 318     -15.164  -6.992  15.158  1.00  1.93           H  
ATOM   4814 1HB  ASN A 318     -15.265  -9.531  15.059  1.00  1.93           H  
ATOM   4815 2HB  ASN A 318     -13.834  -9.477  14.045  1.00  1.93           H  
ATOM   4816 1HD2 ASN A 318     -12.164  -9.948  17.087  1.00  1.93           H  
ATOM   4817 2HD2 ASN A 318     -12.764 -10.713  15.655  1.00  1.93           H  
ATOM   4818  N   LYS A 319     -13.705  -5.560  13.466  1.00  1.87           N  
ATOM   4819  CA  LYS A 319     -12.567  -4.744  13.017  1.00  1.87           C  
ATOM   4820  C   LYS A 319     -12.369  -3.453  13.783  1.00  1.87           C  
ATOM   4821  O   LYS A 319     -13.314  -2.849  14.284  1.00  1.87           O  
ATOM   4822  CB  LYS A 319     -12.621  -4.418  11.528  1.00  1.87           C  
ATOM   4823  CG  LYS A 319     -12.516  -5.601  10.628  1.00  1.87           C  
ATOM   4824  CD  LYS A 319     -11.103  -6.208  10.748  1.00  1.87           C  
ATOM   4825  CE  LYS A 319     -10.867  -7.382   9.807  1.00  1.87           C  
ATOM   4826  NZ  LYS A 319      -9.507  -7.988  10.022  1.00  1.87           N  
ATOM   4827  H   LYS A 319     -14.651  -5.180  13.522  1.00  1.87           H  
ATOM   4828  HA  LYS A 319     -11.664  -5.333  13.173  1.00  1.87           H  
ATOM   4829 1HB  LYS A 319     -13.560  -3.909  11.303  1.00  1.87           H  
ATOM   4830 2HB  LYS A 319     -11.812  -3.734  11.274  1.00  1.87           H  
ATOM   4831 1HG  LYS A 319     -13.280  -6.344  10.850  1.00  1.87           H  
ATOM   4832 2HG  LYS A 319     -12.647  -5.238   9.627  1.00  1.87           H  
ATOM   4833 1HD  LYS A 319     -10.364  -5.436  10.537  1.00  1.87           H  
ATOM   4834 2HD  LYS A 319     -10.950  -6.554  11.771  1.00  1.87           H  
ATOM   4835 1HE  LYS A 319     -11.629  -8.143   9.981  1.00  1.87           H  
ATOM   4836 2HE  LYS A 319     -10.937  -7.040   8.778  1.00  1.87           H  
ATOM   4837 1HZ  LYS A 319      -9.372  -8.759   9.388  1.00  1.87           H  
ATOM   4838 2HZ  LYS A 319      -8.798  -7.291   9.853  1.00  1.87           H  
ATOM   4839 3HZ  LYS A 319      -9.432  -8.317  10.977  1.00  1.87           H  
ATOM   4840  N   SER A 320     -11.104  -3.038  13.844  1.00  1.75           N  
ATOM   4841  CA  SER A 320     -10.672  -1.807  14.496  1.00  1.75           C  
ATOM   4842  C   SER A 320     -10.817  -0.539  13.653  1.00  1.75           C  
ATOM   4843  O   SER A 320     -10.608   0.561  14.158  1.00  1.75           O  
ATOM   4844  CB  SER A 320      -9.233  -1.957  14.940  1.00  1.75           C  
ATOM   4845  OG  SER A 320      -8.362  -2.064  13.843  1.00  1.75           O  
ATOM   4846  H   SER A 320     -10.396  -3.617  13.417  1.00  1.75           H  
ATOM   4847  HA  SER A 320     -11.286  -1.677  15.389  1.00  1.75           H  
ATOM   4848 1HB  SER A 320      -8.951  -1.098  15.547  1.00  1.75           H  
ATOM   4849 2HB  SER A 320      -9.141  -2.843  15.567  1.00  1.75           H  
ATOM   4850  HG  SER A 320      -7.512  -2.330  14.208  1.00  1.75           H  
ATOM   4851  N   LYS A 321     -11.148  -0.670  12.372  1.00  1.62           N  
ATOM   4852  CA  LYS A 321     -11.263   0.522  11.547  1.00  1.62           C  
ATOM   4853  C   LYS A 321     -12.529   1.253  11.957  1.00  1.62           C  
ATOM   4854  O   LYS A 321     -13.536   0.610  12.223  1.00  1.62           O  
ATOM   4855  CB  LYS A 321     -11.272   0.183  10.064  1.00  1.62           C  
ATOM   4856  CG  LYS A 321      -9.874   0.205   9.414  1.00  1.62           C  
ATOM   4857  CD  LYS A 321      -9.036  -1.025   9.751  1.00  1.62           C  
ATOM   4858  CE  LYS A 321      -7.720  -0.998   8.964  1.00  1.62           C  
ATOM   4859  NZ  LYS A 321      -6.836  -2.156   9.292  1.00  1.62           N  
ATOM   4860  H   LYS A 321     -11.315  -1.587  11.989  1.00  1.62           H  
ATOM   4861  HA  LYS A 321     -10.392   1.141  11.743  1.00  1.62           H  
ATOM   4862 1HB  LYS A 321     -11.696  -0.811   9.924  1.00  1.62           H  
ATOM   4863 2HB  LYS A 321     -11.910   0.886   9.525  1.00  1.62           H  
ATOM   4864 1HG  LYS A 321      -9.964   0.301   8.332  1.00  1.62           H  
ATOM   4865 2HG  LYS A 321      -9.343   1.085   9.775  1.00  1.62           H  
ATOM   4866 1HD  LYS A 321      -8.814  -1.035  10.821  1.00  1.62           H  
ATOM   4867 2HD  LYS A 321      -9.585  -1.932   9.505  1.00  1.62           H  
ATOM   4868 1HE  LYS A 321      -7.948  -1.019   7.899  1.00  1.62           H  
ATOM   4869 2HE  LYS A 321      -7.189  -0.073   9.193  1.00  1.62           H  
ATOM   4870 1HZ  LYS A 321      -5.985  -2.097   8.750  1.00  1.62           H  
ATOM   4871 2HZ  LYS A 321      -6.607  -2.139  10.277  1.00  1.62           H  
ATOM   4872 3HZ  LYS A 321      -7.314  -3.015   9.073  1.00  1.62           H  
ATOM   4873  N   PRO A 322     -12.527   2.588  12.002  1.00  1.51           N  
ATOM   4874  CA  PRO A 322     -13.634   3.402  12.456  1.00  1.51           C  
ATOM   4875  C   PRO A 322     -14.890   3.398  11.586  1.00  1.51           C  
ATOM   4876  O   PRO A 322     -15.952   3.800  12.076  1.00  1.51           O  
ATOM   4877  CB  PRO A 322     -13.009   4.796  12.483  1.00  1.51           C  
ATOM   4878  CG  PRO A 322     -11.896   4.744  11.461  1.00  1.51           C  
ATOM   4879  CD  PRO A 322     -11.347   3.355  11.550  1.00  1.51           C  
ATOM   4880  HA  PRO A 322     -13.880   3.081  13.471  1.00  1.51           H  
ATOM   4881 1HB  PRO A 322     -13.768   5.553  12.276  1.00  1.51           H  
ATOM   4882 2HB  PRO A 322     -12.636   5.015  13.498  1.00  1.51           H  
ATOM   4883 1HG  PRO A 322     -12.281   4.935  10.473  1.00  1.51           H  
ATOM   4884 2HG  PRO A 322     -11.172   5.536  11.661  1.00  1.51           H  
ATOM   4885 1HD  PRO A 322     -11.014   3.045  10.545  1.00  1.51           H  
ATOM   4886 2HD  PRO A 322     -10.541   3.310  12.300  1.00  1.51           H  
ATOM   4887  N   TYR A 323     -14.779   2.975  10.310  1.00  1.46           N  
ATOM   4888  CA  TYR A 323     -15.937   3.050   9.413  1.00  1.46           C  
ATOM   4889  C   TYR A 323     -16.267   1.775   8.600  1.00  1.46           C  
ATOM   4890  O   TYR A 323     -15.373   1.013   8.204  1.00  1.46           O  
ATOM   4891  CB  TYR A 323     -15.720   4.239   8.494  1.00  1.46           C  
ATOM   4892  CG  TYR A 323     -15.562   5.501   9.269  1.00  1.46           C  
ATOM   4893  CD1 TYR A 323     -14.374   6.169   9.285  1.00  1.46           C  
ATOM   4894  CD2 TYR A 323     -16.576   5.924  10.030  1.00  1.46           C  
ATOM   4895  CE1 TYR A 323     -14.216   7.290  10.081  1.00  1.46           C  
ATOM   4896  CE2 TYR A 323     -16.437   7.037  10.843  1.00  1.46           C  
ATOM   4897  CZ  TYR A 323     -15.265   7.715  10.868  1.00  1.46           C  
ATOM   4898  OH  TYR A 323     -15.140   8.818  11.675  1.00  1.46           O  
ATOM   4899  H   TYR A 323     -13.898   2.628   9.960  1.00  1.46           H  
ATOM   4900  HA  TYR A 323     -16.815   3.256  10.022  1.00  1.46           H  
ATOM   4901 1HB  TYR A 323     -14.807   4.082   7.943  1.00  1.46           H  
ATOM   4902 2HB  TYR A 323     -16.542   4.328   7.803  1.00  1.46           H  
ATOM   4903  HD1 TYR A 323     -13.563   5.811   8.681  1.00  1.46           H  
ATOM   4904  HD2 TYR A 323     -17.492   5.361   9.993  1.00  1.46           H  
ATOM   4905  HE1 TYR A 323     -13.277   7.818  10.099  1.00  1.46           H  
ATOM   4906  HE2 TYR A 323     -17.262   7.375  11.464  1.00  1.46           H  
ATOM   4907  HH  TYR A 323     -16.009   9.080  11.988  1.00  1.46           H  
ATOM   4908  N   TYR A 324     -17.575   1.581   8.335  1.00  1.51           N  
ATOM   4909  CA  TYR A 324     -18.120   0.441   7.569  1.00  1.51           C  
ATOM   4910  C   TYR A 324     -18.920   0.907   6.350  1.00  1.51           C  
ATOM   4911  O   TYR A 324     -19.726   1.823   6.456  1.00  1.51           O  
ATOM   4912  CB  TYR A 324     -18.996  -0.450   8.475  1.00  1.51           C  
ATOM   4913  CG  TYR A 324     -19.645  -1.681   7.835  1.00  1.51           C  
ATOM   4914  CD1 TYR A 324     -18.856  -2.779   7.504  1.00  1.51           C  
ATOM   4915  CD2 TYR A 324     -21.023  -1.741   7.638  1.00  1.51           C  
ATOM   4916  CE1 TYR A 324     -19.430  -3.919   6.968  1.00  1.51           C  
ATOM   4917  CE2 TYR A 324     -21.594  -2.883   7.103  1.00  1.51           C  
ATOM   4918  CZ  TYR A 324     -20.792  -3.967   6.768  1.00  1.51           C  
ATOM   4919  OH  TYR A 324     -21.346  -5.098   6.236  1.00  1.51           O  
ATOM   4920  H   TYR A 324     -18.232   2.270   8.706  1.00  1.51           H  
ATOM   4921  HA  TYR A 324     -17.289  -0.152   7.217  1.00  1.51           H  
ATOM   4922 1HB  TYR A 324     -18.398  -0.820   9.280  1.00  1.51           H  
ATOM   4923 2HB  TYR A 324     -19.786   0.162   8.918  1.00  1.51           H  
ATOM   4924  HD1 TYR A 324     -17.775  -2.742   7.671  1.00  1.51           H  
ATOM   4925  HD2 TYR A 324     -21.654  -0.894   7.911  1.00  1.51           H  
ATOM   4926  HE1 TYR A 324     -18.807  -4.780   6.711  1.00  1.51           H  
ATOM   4927  HE2 TYR A 324     -22.678  -2.927   6.950  1.00  1.51           H  
ATOM   4928  HH  TYR A 324     -20.665  -5.770   6.130  1.00  1.51           H  
ATOM   4929  N   THR A 325     -18.687   0.290   5.193  1.00  1.66           N  
ATOM   4930  CA  THR A 325     -19.381   0.690   3.950  1.00  1.66           C
[truncated: 3,199,751 more chars]
