# Supplementary material for: Strategies targeting hemagglutinin cocktail as a potential universal influenza vaccine
Source: Front Microbiol. 2022 Sep 29;13:1014122. doi: 10.3389/fmicb.2022.1014122 (PMC9558277; doi:10.3389/fmicb.2022.1014122)
Supplement: Supplementary file 1 [file Data_Sheet_1.ZIP › 9.9-new-Supplementary Materials/Supplementary Material 1-3D structure model/robetta_models_HAm-H1.pdb]

REMARK ID 362911 MODEL 1 HAM-H1-9-RoseTTA
PFRMAT TS
TARGET HAM-H1-9-RoseTTA
AUTHOR BAKER-ROBETTA
METHOD    ROSETTA provides both ab initio and
METHOD    comparative models of protein domains.
METHOD    Comparative models are built from structures
METHOD    detected and aligned by HHSEARCH, SPARKS, and
METHOD    Raptor. Loop regions are assembled from fragments and 
METHOD    optimized to fit the aligned template structures.
METHOD    De novo models are built using the Rosetta de
METHOD    novo protocol.  The procedure is fully automated.
MODEL     1
PARENT N/A
REMARK PARENT    N/A
REMARK PARSRC    RoseTTAFold
REMARK SCORE     0.00
ATOM      1  N   MET A   1       2.568  -1.076   2.117  1.00 17.18           N  
ATOM      2  CA  MET A   1       3.132  -0.537   0.885  1.00 17.18           C  
ATOM      3  C   MET A   1       2.913   0.965   0.737  1.00 17.18           C  
ATOM      4  O   MET A   1       3.880   1.730   0.664  1.00 17.18           O  
ATOM      5  CB  MET A   1       2.558  -1.259  -0.330  1.00 17.18           C  
ATOM      6  CG  MET A   1       2.993  -2.706  -0.467  1.00 17.18           C  
ATOM      7  SD  MET A   1       2.201  -3.532  -1.858  1.00 17.18           S  
ATOM      8  CE  MET A   1       3.010  -2.706  -3.226  1.00 17.18           C  
ATOM      9 1H   MET A   1       2.150  -1.977   1.928  1.00 17.18           H  
ATOM     10 2H   MET A   1       3.303  -1.186   2.800  1.00 17.18           H  
ATOM     11 3H   MET A   1       1.867  -0.449   2.478  1.00 17.18           H  
ATOM     12  HA  MET A   1       4.208  -0.706   0.905  1.00 17.18           H  
ATOM     13 1HB  MET A   1       1.472  -1.244  -0.285  1.00 17.18           H  
ATOM     14 2HB  MET A   1       2.855  -0.733  -1.237  1.00 17.18           H  
ATOM     15 1HG  MET A   1       4.072  -2.750  -0.608  1.00 17.18           H  
ATOM     16 2HG  MET A   1       2.745  -3.249   0.444  1.00 17.18           H  
ATOM     17 1HE  MET A   1       2.630  -3.105  -4.167  1.00 17.18           H  
ATOM     18 2HE  MET A   1       2.807  -1.638  -3.174  1.00 17.18           H  
ATOM     19 3HE  MET A   1       4.086  -2.875  -3.168  1.00 17.18           H  
ATOM     20  N   LYS A   2       1.649   1.404   0.747  1.00 16.96           N  
ATOM     21  CA  LYS A   2       1.332   2.831   0.573  1.00 16.96           C  
ATOM     22  C   LYS A   2       2.101   3.750   1.526  1.00 16.96           C  
ATOM     23  O   LYS A   2       2.569   4.817   1.123  1.00 16.96           O  
ATOM     24  CB  LYS A   2      -0.170   3.060   0.738  1.00 16.96           C  
ATOM     25  CG  LYS A   2      -0.616   4.504   0.531  1.00 16.96           C  
ATOM     26  CD  LYS A   2      -2.133   4.641   0.635  1.00 16.96           C  
ATOM     27  CE  LYS A   2      -2.570   6.092   0.472  1.00 16.96           C  
ATOM     28  NZ  LYS A   2      -4.050   6.238   0.569  1.00 16.96           N  
ATOM     29  H   LYS A   2       0.876   0.757   0.820  1.00 16.96           H  
ATOM     30  HA  LYS A   2       1.605   3.113  -0.444  1.00 16.96           H  
ATOM     31 1HB  LYS A   2      -0.716   2.437   0.029  1.00 16.96           H  
ATOM     32 2HB  LYS A   2      -0.476   2.762   1.741  1.00 16.96           H  
ATOM     33 1HG  LYS A   2      -0.150   5.138   1.289  1.00 16.96           H  
ATOM     34 2HG  LYS A   2      -0.292   4.847  -0.451  1.00 16.96           H  
ATOM     35 1HD  LYS A   2      -2.607   4.037  -0.141  1.00 16.96           H  
ATOM     36 2HD  LYS A   2      -2.464   4.278   1.607  1.00 16.96           H  
ATOM     37 1HE  LYS A   2      -2.102   6.694   1.250  1.00 16.96           H  
ATOM     38 2HE  LYS A   2      -2.242   6.457  -0.501  1.00 16.96           H  
ATOM     39 1HZ  LYS A   2      -4.302   7.210   0.457  1.00 16.96           H  
ATOM     40 2HZ  LYS A   2      -4.491   5.691  -0.157  1.00 16.96           H  
ATOM     41 3HZ  LYS A   2      -4.362   5.912   1.473  1.00 16.96           H  
ATOM     42  N   GLN A   3       2.253   3.346   2.787  1.00 16.34           N  
ATOM     43  CA  GLN A   3       2.971   4.174   3.754  1.00 16.34           C  
ATOM     44  C   GLN A   3       4.442   4.348   3.361  1.00 16.34           C  
ATOM     45  O   GLN A   3       5.053   5.383   3.643  1.00 16.34           O  
ATOM     46  CB  GLN A   3       2.872   3.574   5.156  1.00 16.34           C  
ATOM     47  CG  GLN A   3       1.477   3.648   5.764  1.00 16.34           C  
ATOM     48  CD  GLN A   3       1.393   2.995   7.139  1.00 16.34           C  
ATOM     49  OE1 GLN A   3       2.162   2.085   7.464  1.00 16.34           O  
ATOM     50  NE2 GLN A   3       0.454   3.462   7.956  1.00 16.34           N  
ATOM     51  H   GLN A   3       1.855   2.470   3.081  1.00 16.34           H  
ATOM     52  HA  GLN A   3       2.506   5.159   3.770  1.00 16.34           H  
ATOM     53 1HB  GLN A   3       3.177   2.530   5.127  1.00 16.34           H  
ATOM     54 2HB  GLN A   3       3.559   4.095   5.822  1.00 16.34           H  
ATOM     55 1HG  GLN A   3       1.198   4.697   5.867  1.00 16.34           H  
ATOM     56 2HG  GLN A   3       0.777   3.141   5.100  1.00 16.34           H  
ATOM     57 1HE2 GLN A   3       0.349   3.074   8.873  1.00 16.34           H  
ATOM     58 2HE2 GLN A   3      -0.149   4.201   7.655  1.00 16.34           H  
ATOM     59  N   GLY A   4       5.029   3.313   2.754  1.00 15.49           N  
ATOM     60  CA  GLY A   4       6.419   3.349   2.331  1.00 15.49           C  
ATOM     61  C   GLY A   4       6.554   4.350   1.203  1.00 15.49           C  
ATOM     62  O   GLY A   4       7.463   5.187   1.189  1.00 15.49           O  
ATOM     63  H   GLY A   4       4.479   2.506   2.496  1.00 15.49           H  
ATOM     64 1HA  GLY A   4       7.057   3.634   3.167  1.00 15.49           H  
ATOM     65 2HA  GLY A   4       6.726   2.360   1.993  1.00 15.49           H  
ATOM     66  N   LYS A   5       5.617   4.255   0.255  1.00 14.64           N  
ATOM     67  CA  LYS A   5       5.590   5.124  -0.912  1.00 14.64           C  
ATOM     68  C   LYS A   5       5.350   6.568  -0.490  1.00 14.64           C  
ATOM     69  O   LYS A   5       5.960   7.499  -1.030  1.00 14.64           O  
ATOM     70  CB  LYS A   5       4.492   4.670  -1.871  1.00 14.64           C  
ATOM     71  CG  LYS A   5       4.765   3.336  -2.561  1.00 14.64           C  
ATOM     72  CD  LYS A   5       3.615   2.944  -3.483  1.00 14.64           C  
ATOM     73  CE  LYS A   5       3.872   1.605  -4.168  1.00 14.64           C  
ATOM     74  NZ  LYS A   5       2.746   1.221  -5.069  1.00 14.64           N  
ATOM     75  H   LYS A   5       4.907   3.527   0.356  1.00 14.64           H  
ATOM     76  HA  LYS A   5       6.555   5.067  -1.416  1.00 14.64           H  
ATOM     77 1HB  LYS A   5       3.555   4.574  -1.325  1.00 14.64           H  
ATOM     78 2HB  LYS A   5       4.345   5.426  -2.641  1.00 14.64           H  
ATOM     79 1HG  LYS A   5       5.686   3.403  -3.140  1.00 14.64           H  
ATOM     80 2HG  LYS A   5       4.887   2.564  -1.798  1.00 14.64           H  
ATOM     81 1HD  LYS A   5       2.696   2.870  -2.897  1.00 14.64           H  
ATOM     82 2HD  LYS A   5       3.479   3.712  -4.243  1.00 14.64           H  
ATOM     83 1HE  LYS A   5       4.786   1.675  -4.754  1.00 14.64           H  
ATOM     84 2HE  LYS A   5       3.996   0.832  -3.407  1.00 14.64           H  
ATOM     85 1HZ  LYS A   5       2.949   0.334  -5.507  1.00 14.64           H  
ATOM     86 2HZ  LYS A   5       1.893   1.143  -4.533  1.00 14.64           H  
ATOM     87 3HZ  LYS A   5       2.630   1.927  -5.782  1.00 14.64           H  
ATOM     88  N   THR A   6       4.484   6.755   0.507  1.00 13.81           N  
ATOM     89  CA  THR A   6       4.171   8.076   1.014  1.00 13.81           C  
ATOM     90  C   THR A   6       5.409   8.690   1.641  1.00 13.81           C  
ATOM     91  O   THR A   6       5.753   9.840   1.354  1.00 13.81           O  
ATOM     92  CB  THR A   6       3.048   8.007   2.055  1.00 13.81           C  
ATOM     93  OG1 THR A   6       1.864   7.464   1.445  1.00 13.81           O  
ATOM     94  CG2 THR A   6       2.764   9.391   2.600  1.00 13.81           C  
ATOM     95  H   THR A   6       3.993   5.954   0.900  1.00 13.81           H  
ATOM     96  HA  THR A   6       3.851   8.705   0.185  1.00 13.81           H  
ATOM     97  HB  THR A   6       3.354   7.356   2.870  1.00 13.81           H  
ATOM     98  HG1 THR A   6       2.072   6.551   1.136  1.00 13.81           H  
ATOM     99 1HG2 THR A   6       1.970   9.331   3.341  1.00 13.81           H  
ATOM    100 2HG2 THR A   6       3.669   9.783   3.063  1.00 13.81           H  
ATOM    101 3HG2 THR A   6       2.456  10.046   1.787  1.00 13.81           H  
ATOM    102  N   LYS A   7       6.108   7.920   2.481  1.00 13.00           N  
ATOM    103  CA  LYS A   7       7.322   8.425   3.094  1.00 13.00           C  
ATOM    104  C   LYS A   7       8.334   8.789   2.023  1.00 13.00           C  
ATOM    105  O   LYS A   7       8.929   9.866   2.068  1.00 13.00           O  
ATOM    106  CB  LYS A   7       7.929   7.413   4.057  1.00 13.00           C  
ATOM    107  CG  LYS A   7       9.197   7.919   4.755  1.00 13.00           C  
ATOM    108  CD  LYS A   7       9.738   6.906   5.752  1.00 13.00           C  
ATOM    109  CE  LYS A   7      11.022   7.410   6.402  1.00 13.00           C  
ATOM    110  NZ  LYS A   7      11.570   6.433   7.383  1.00 13.00           N  
ATOM    111  H   LYS A   7       5.785   6.978   2.712  1.00 13.00           H  
ATOM    112  HA  LYS A   7       7.080   9.330   3.649  1.00 13.00           H  
ATOM    113 1HB  LYS A   7       7.193   7.146   4.817  1.00 13.00           H  
ATOM    114 2HB  LYS A   7       8.177   6.499   3.512  1.00 13.00           H  
ATOM    115 1HG  LYS A   7       9.962   8.118   4.002  1.00 13.00           H  
ATOM    116 2HG  LYS A   7       8.978   8.850   5.277  1.00 13.00           H  
ATOM    117 1HD  LYS A   7       8.992   6.723   6.526  1.00 13.00           H  
ATOM    118 2HD  LYS A   7       9.940   5.967   5.236  1.00 13.00           H  
ATOM    119 1HE  LYS A   7      11.766   7.589   5.626  1.00 13.00           H  
ATOM    120 2HE  LYS A   7      10.816   8.350   6.916  1.00 13.00           H  
ATOM    121 1HZ  LYS A   7      12.417   6.804   7.789  1.00 13.00           H  
ATOM    122 2HZ  LYS A   7      10.890   6.270   8.112  1.00 13.00           H  
ATOM    123 3HZ  LYS A   7      11.774   5.563   6.914  1.00 13.00           H  
ATOM    124  N   ALA A   8       8.525   7.901   1.039  1.00 12.24           N  
ATOM    125  CA  ALA A   8       9.482   8.168  -0.023  1.00 12.24           C  
ATOM    126  C   ALA A   8       9.118   9.440  -0.773  1.00 12.24           C  
ATOM    127  O   ALA A   8       9.990  10.256  -1.076  1.00 12.24           O  
ATOM    128  CB  ALA A   8       9.524   7.001  -0.989  1.00 12.24           C  
ATOM    129  H   ALA A   8       8.016   7.016   1.041  1.00 12.24           H  
ATOM    130  HA  ALA A   8      10.462   8.303   0.429  1.00 12.24           H  
ATOM    131 1HB  ALA A   8      10.256   7.199  -1.769  1.00 12.24           H  
ATOM    132 2HB  ALA A   8       9.799   6.095  -0.449  1.00 12.24           H  
ATOM    133 3HB  ALA A   8       8.541   6.869  -1.437  1.00 12.24           H  
ATOM    134  N   THR A   9       7.825   9.648  -1.011  1.00 11.55           N  
ATOM    135  CA  THR A   9       7.370  10.829  -1.715  1.00 11.55           C  
ATOM    136  C   THR A   9       7.720  12.074  -0.920  1.00 11.55           C  
ATOM    137  O   THR A   9       8.242  13.049  -1.472  1.00 11.55           O  
ATOM    138  CB  THR A   9       5.853  10.772  -1.952  1.00 11.55           C  
ATOM    139  OG1 THR A   9       5.538   9.623  -2.761  1.00 11.55           O  
ATOM    140  CG2 THR A   9       5.387  12.037  -2.649  1.00 11.55           C  
ATOM    141  H   THR A   9       7.139   8.944  -0.744  1.00 11.55           H  
ATOM    142  HA  THR A   9       7.877  10.881  -2.677  1.00 11.55           H  
ATOM    143  HB  THR A   9       5.340  10.681  -0.998  1.00 11.55           H  
ATOM    144  HG1 THR A   9       5.778   8.807  -2.259  1.00 11.55           H  
ATOM    145 1HG2 THR A   9       4.311  11.986  -2.808  1.00 11.55           H  
ATOM    146 2HG2 THR A   9       5.622  12.900  -2.025  1.00 11.55           H  
ATOM    147 3HG2 THR A   9       5.893  12.132  -3.608  1.00 11.55           H  
ATOM    148  N   LYS A  10       7.459  12.034   0.387  1.00 10.93           N  
ATOM    149  CA  LYS A  10       7.769  13.165   1.236  1.00 10.93           C  
ATOM    150  C   LYS A  10       9.271  13.414   1.281  1.00 10.93           C  
ATOM    151  O   LYS A  10       9.702  14.568   1.239  1.00 10.93           O  
ATOM    152  CB  LYS A  10       7.204  12.952   2.637  1.00 10.93           C  
ATOM    153  CG  LYS A  10       5.673  13.046   2.706  1.00 10.93           C  
ATOM    154  CD  LYS A  10       5.156  12.797   4.114  1.00 10.93           C  
ATOM    155  CE  LYS A  10       3.639  12.932   4.179  1.00 10.93           C  
ATOM    156  NZ  LYS A  10       3.114  12.651   5.544  1.00 10.93           N  
ATOM    157  H   LYS A  10       7.020  11.202   0.786  1.00 10.93           H  
ATOM    158  HA  LYS A  10       7.296  14.050   0.812  1.00 10.93           H  
ATOM    159 1HB  LYS A  10       7.496  11.961   2.993  1.00 10.93           H  
ATOM    160 2HB  LYS A  10       7.629  13.686   3.319  1.00 10.93           H  
ATOM    161 1HG  LYS A  10       5.353  14.034   2.376  1.00 10.93           H  
ATOM    162 2HG  LYS A  10       5.241  12.302   2.035  1.00 10.93           H  
ATOM    163 1HD  LYS A  10       5.434  11.787   4.422  1.00 10.93           H  
ATOM    164 2HD  LYS A  10       5.609  13.508   4.803  1.00 10.93           H  
ATOM    165 1HE  LYS A  10       3.361  13.945   3.895  1.00 10.93           H  
ATOM    166 2HE  LYS A  10       3.189  12.235   3.476  1.00 10.93           H  
ATOM    167 1HZ  LYS A  10       2.109  12.752   5.546  1.00 10.93           H  
ATOM    168 2HZ  LYS A  10       3.359  11.708   5.812  1.00 10.93           H  
ATOM    169 3HZ  LYS A  10       3.519  13.303   6.201  1.00 10.93           H  
ATOM    170  N   MET A  11      10.085  12.354   1.314  1.00 10.33           N  
ATOM    171  CA  MET A  11      11.519  12.589   1.347  1.00 10.33           C  
ATOM    172  C   MET A  11      11.999  13.194   0.044  1.00 10.33           C  
ATOM    173  O   MET A  11      12.883  14.052   0.048  1.00 10.33           O  
ATOM    174  CB  MET A  11      12.292  11.316   1.649  1.00 10.33           C  
ATOM    175  CG  MET A  11      12.130  10.809   3.067  1.00 10.33           C  
ATOM    176  SD  MET A  11      12.512  12.084   4.282  1.00 10.33           S  
ATOM    177  CE  MET A  11      14.206  12.504   3.882  1.00 10.33           C  
ATOM    178  H   MET A  11       9.706  11.407   1.355  1.00 10.33           H  
ATOM    179  HA  MET A  11      11.729  13.303   2.136  1.00 10.33           H  
ATOM    180 1HB  MET A  11      11.949  10.529   0.974  1.00 10.33           H  
ATOM    181 2HB  MET A  11      13.352  11.476   1.456  1.00 10.33           H  
ATOM    182 1HG  MET A  11      11.102  10.487   3.217  1.00 10.33           H  
ATOM    183 2HG  MET A  11      12.784   9.957   3.235  1.00 10.33           H  
ATOM    184 1HE  MET A  11      14.558  13.283   4.560  1.00 10.33           H  
ATOM    185 2HE  MET A  11      14.835  11.619   3.984  1.00 10.33           H  
ATOM    186 3HE  MET A  11      14.257  12.872   2.853  1.00 10.33           H  
ATOM    187  N   LYS A  12      11.390  12.808  -1.075  1.00  9.73           N  
ATOM    188  CA  LYS A  12      11.790  13.394  -2.339  1.00  9.73           C  
ATOM    189  C   LYS A  12      11.417  14.865  -2.336  1.00  9.73           C  
ATOM    190  O   LYS A  12      12.196  15.707  -2.782  1.00  9.73           O  
ATOM    191  CB  LYS A  12      11.153  12.652  -3.509  1.00  9.73           C  
ATOM    192  CG  LYS A  12      11.731  11.251  -3.737  1.00  9.73           C  
ATOM    193  CD  LYS A  12      11.017  10.524  -4.864  1.00  9.73           C  
ATOM    194  CE  LYS A  12      11.573   9.120  -5.052  1.00  9.73           C  
ATOM    195  NZ  LYS A  12      10.866   8.382  -6.137  1.00  9.73           N  
ATOM    196  H   LYS A  12      10.675  12.078  -1.049  1.00  9.73           H  
ATOM    197  HA  LYS A  12      12.871  13.319  -2.433  1.00  9.73           H  
ATOM    198 1HB  LYS A  12      10.083  12.543  -3.323  1.00  9.73           H  
ATOM    199 2HB  LYS A  12      11.273  13.231  -4.421  1.00  9.73           H  
ATOM    200 1HG  LYS A  12      12.786  11.341  -3.993  1.00  9.73           H  
ATOM    201 2HG  LYS A  12      11.654  10.669  -2.827  1.00  9.73           H  
ATOM    202 1HD  LYS A  12       9.953  10.454  -4.624  1.00  9.73           H  
ATOM    203 2HD  LYS A  12      11.128  11.083  -5.792  1.00  9.73           H  
ATOM    204 1HE  LYS A  12      12.631   9.186  -5.299  1.00  9.73           H  
ATOM    205 2HE  LYS A  12      11.461   8.566  -4.117  1.00  9.73           H  
ATOM    206 1HZ  LYS A  12      11.262   7.457  -6.230  1.00  9.73           H  
ATOM    207 2HZ  LYS A  12       9.885   8.307  -5.909  1.00  9.73           H  
ATOM    208 3HZ  LYS A  12      10.971   8.881  -7.008  1.00  9.73           H  
ATOM    209  N   ALA A  13      10.239  15.192  -1.791  1.00  9.20           N  
ATOM    210  CA  ALA A  13       9.822  16.585  -1.724  1.00  9.20           C  
ATOM    211  C   ALA A  13      10.821  17.388  -0.897  1.00  9.20           C  
ATOM    212  O   ALA A  13      11.212  18.490  -1.287  1.00  9.20           O  
ATOM    213  CB  ALA A  13       8.433  16.688  -1.124  1.00  9.20           C  
ATOM    214  H   ALA A  13       9.616  14.459  -1.449  1.00  9.20           H  
ATOM    215  HA  ALA A  13       9.811  16.987  -2.736  1.00  9.20           H  
ATOM    216 1HB  ALA A  13       8.124  17.729  -1.095  1.00  9.20           H  
ATOM    217 2HB  ALA A  13       7.735  16.114  -1.734  1.00  9.20           H  
ATOM    218 3HB  ALA A  13       8.442  16.286  -0.115  1.00  9.20           H  
ATOM    219  N   ILE A  14      11.301  16.800   0.203  1.00  8.82           N  
ATOM    220  CA  ILE A  14      12.291  17.455   1.045  1.00  8.82           C  
ATOM    221  C   ILE A  14      13.577  17.684   0.287  1.00  8.82           C  
ATOM    222  O   ILE A  14      14.136  18.778   0.339  1.00  8.82           O  
ATOM    223  CB  ILE A  14      12.569  16.655   2.330  1.00  8.82           C  
ATOM    224  CG1 ILE A  14      11.339  16.706   3.240  1.00  8.82           C  
ATOM    225  CG2 ILE A  14      13.824  17.174   3.029  1.00  8.82           C  
ATOM    226  CD1 ILE A  14      11.384  15.732   4.381  1.00  8.82           C  
ATOM    227  H   ILE A  14      10.930  15.889   0.479  1.00  8.82           H  
ATOM    228  HA  ILE A  14      11.897  18.427   1.338  1.00  8.82           H  
ATOM    229  HB  ILE A  14      12.725  15.612   2.069  1.00  8.82           H  
ATOM    230 1HG1 ILE A  14      11.252  17.711   3.649  1.00  8.82           H  
ATOM    231 2HG1 ILE A  14      10.451  16.501   2.645  1.00  8.82           H  
ATOM    232 1HG2 ILE A  14      14.012  16.581   3.923  1.00  8.82           H  
ATOM    233 2HG2 ILE A  14      14.669  17.086   2.354  1.00  8.82           H  
ATOM    234 3HG2 ILE A  14      13.688  18.218   3.308  1.00  8.82           H  
ATOM    235 1HD1 ILE A  14      10.482  15.828   4.980  1.00  8.82           H  
ATOM    236 2HD1 ILE A  14      11.441  14.737   3.981  1.00  8.82           H  
ATOM    237 3HD1 ILE A  14      12.256  15.929   5.000  1.00  8.82           H  
ATOM    238  N   LEU A  15      14.040  16.678  -0.447  1.00  8.62           N  
ATOM    239  CA  LEU A  15      15.274  16.836  -1.196  1.00  8.62           C  
ATOM    240  C   LEU A  15      15.131  17.945  -2.231  1.00  8.62           C  
ATOM    241  O   LEU A  15      16.042  18.757  -2.406  1.00  8.62           O  
ATOM    242  CB  LEU A  15      15.645  15.506  -1.851  1.00  8.62           C  
ATOM    243  CG  LEU A  15      16.066  14.403  -0.853  1.00  8.62           C  
ATOM    244  CD1 LEU A  15      16.231  13.080  -1.587  1.00  8.62           C  
ATOM    245  CD2 LEU A  15      17.345  14.820  -0.163  1.00  8.62           C  
ATOM    246  H   LEU A  15      13.541  15.787  -0.457  1.00  8.62           H  
ATOM    247  HA  LEU A  15      16.063  17.111  -0.508  1.00  8.62           H  
ATOM    248 1HB  LEU A  15      14.783  15.142  -2.407  1.00  8.62           H  
ATOM    249 2HB  LEU A  15      16.465  15.671  -2.547  1.00  8.62           H  
ATOM    250  HG  LEU A  15      15.291  14.276  -0.106  1.00  8.62           H  
ATOM    251 1HD1 LEU A  15      16.517  12.305  -0.876  1.00  8.62           H  
ATOM    252 2HD1 LEU A  15      15.288  12.808  -2.060  1.00  8.62           H  
ATOM    253 3HD1 LEU A  15      17.004  13.179  -2.347  1.00  8.62           H  
ATOM    254 1HD2 LEU A  15      17.638  14.052   0.552  1.00  8.62           H  
ATOM    255 2HD2 LEU A  15      18.135  14.949  -0.902  1.00  8.62           H  
ATOM    256 3HD2 LEU A  15      17.181  15.752   0.357  1.00  8.62           H  
ATOM    257  N   VAL A  16      13.966  18.042  -2.868  1.00  8.48           N  
ATOM    258  CA  VAL A  16      13.741  19.106  -3.835  1.00  8.48           C  
ATOM    259  C   VAL A  16      13.786  20.478  -3.168  1.00  8.48           C  
ATOM    260  O   VAL A  16      14.457  21.387  -3.664  1.00  8.48           O  
ATOM    261  CB  VAL A  16      12.407  18.902  -4.559  1.00  8.48           C  
ATOM    262  CG1 VAL A  16      12.094  20.104  -5.371  1.00  8.48           C  
ATOM    263  CG2 VAL A  16      12.514  17.686  -5.466  1.00  8.48           C  
ATOM    264  H   VAL A  16      13.237  17.344  -2.699  1.00  8.48           H  
ATOM    265  HA  VAL A  16      14.534  19.062  -4.580  1.00  8.48           H  
ATOM    266  HB  VAL A  16      11.613  18.757  -3.830  1.00  8.48           H  
ATOM    267 1HG1 VAL A  16      11.145  19.964  -5.887  1.00  8.48           H  
ATOM    268 2HG1 VAL A  16      12.025  20.961  -4.708  1.00  8.48           H  
ATOM    269 3HG1 VAL A  16      12.886  20.265  -6.101  1.00  8.48           H  
ATOM    270 1HG2 VAL A  16      11.570  17.535  -5.985  1.00  8.48           H  
ATOM    271 2HG2 VAL A  16      13.308  17.848  -6.194  1.00  8.48           H  
ATOM    272 3HG2 VAL A  16      12.745  16.809  -4.876  1.00  8.48           H  
ATOM    273  N   VAL A  17      13.130  20.613  -2.014  1.00  8.28           N  
ATOM    274  CA  VAL A  17      13.140  21.869  -1.276  1.00  8.28           C  
ATOM    275  C   VAL A  17      14.549  22.251  -0.847  1.00  8.28           C  
ATOM    276  O   VAL A  17      14.941  23.421  -0.960  1.00  8.28           O  
ATOM    277  CB  VAL A  17      12.229  21.785  -0.040  1.00  8.28           C  
ATOM    278  CG1 VAL A  17      12.433  23.020   0.850  1.00  8.28           C  
ATOM    279  CG2 VAL A  17      10.780  21.707  -0.505  1.00  8.28           C  
ATOM    280  H   VAL A  17      12.590  19.824  -1.654  1.00  8.28           H  
ATOM    281  HA  VAL A  17      12.754  22.648  -1.931  1.00  8.28           H  
ATOM    282  HB  VAL A  17      12.485  20.895   0.539  1.00  8.28           H  
ATOM    283 1HG1 VAL A  17      11.786  22.951   1.723  1.00  8.28           H  
ATOM    284 2HG1 VAL A  17      13.476  23.065   1.175  1.00  8.28           H  
ATOM    285 3HG1 VAL A  17      12.189  23.921   0.288  1.00  8.28           H  
ATOM    286 1HG2 VAL A  17      10.123  21.639   0.359  1.00  8.28           H  
ATOM    287 2HG2 VAL A  17      10.536  22.600  -1.079  1.00  8.28           H  
ATOM    288 3HG2 VAL A  17      10.644  20.835  -1.130  1.00  8.28           H  
ATOM    289  N   LEU A  18      15.324  21.280  -0.361  1.00  7.98           N  
ATOM    290  CA  LEU A  18      16.686  21.570   0.054  1.00  7.98           C  
ATOM    291  C   LEU A  18      17.505  22.061  -1.129  1.00  7.98           C  
ATOM    292  O   LEU A  18      18.195  23.074  -1.026  1.00  7.98           O  
ATOM    293  CB  LEU A  18      17.329  20.293   0.605  1.00  7.98           C  
ATOM    294  CG  LEU A  18      16.777  19.792   1.924  1.00  7.98           C  
ATOM    295  CD1 LEU A  18      17.320  18.438   2.205  1.00  7.98           C  
ATOM    296  CD2 LEU A  18      17.151  20.728   2.992  1.00  7.98           C  
ATOM    297  H   LEU A  18      14.954  20.333  -0.270  1.00  7.98           H  
ATOM    298  HA  LEU A  18      16.665  22.343   0.822  1.00  7.98           H  
ATOM    299 1HB  LEU A  18      17.196  19.501  -0.128  1.00  7.98           H  
ATOM    300 2HB  LEU A  18      18.389  20.464   0.730  1.00  7.98           H  
ATOM    301  HG  LEU A  18      15.703  19.733   1.868  1.00  7.98           H  
ATOM    302 1HD1 LEU A  18      16.911  18.086   3.132  1.00  7.98           H  
ATOM    303 2HD1 LEU A  18      17.033  17.774   1.417  1.00  7.98           H  
ATOM    304 3HD1 LEU A  18      18.404  18.481   2.270  1.00  7.98           H  
ATOM    305 1HD2 LEU A  18      16.749  20.383   3.939  1.00  7.98           H  
ATOM    306 2HD2 LEU A  18      18.233  20.796   3.059  1.00  7.98           H  
ATOM    307 3HD2 LEU A  18      16.740  21.691   2.738  1.00  7.98           H  
ATOM    308  N   LEU A  19      17.353  21.417  -2.289  1.00  7.57           N  
ATOM    309  CA  LEU A  19      18.092  21.833  -3.473  1.00  7.57           C  
ATOM    310  C   LEU A  19      17.675  23.219  -3.946  1.00  7.57           C  
ATOM    311  O   LEU A  19      18.522  24.046  -4.307  1.00  7.57           O  
ATOM    312  CB  LEU A  19      17.877  20.809  -4.588  1.00  7.57           C  
ATOM    313  CG  LEU A  19      18.533  19.448  -4.346  1.00  7.57           C  
ATOM    314  CD1 LEU A  19      18.063  18.469  -5.409  1.00  7.57           C  
ATOM    315  CD2 LEU A  19      20.043  19.616  -4.368  1.00  7.57           C  
ATOM    316  H   LEU A  19      16.753  20.591  -2.340  1.00  7.57           H  
ATOM    317  HA  LEU A  19      19.150  21.859  -3.220  1.00  7.57           H  
ATOM    318 1HB  LEU A  19      16.803  20.642  -4.698  1.00  7.57           H  
ATOM    319 2HB  LEU A  19      18.259  21.215  -5.522  1.00  7.57           H  
ATOM    320  HG  LEU A  19      18.237  19.065  -3.376  1.00  7.57           H  
ATOM    321 1HD1 LEU A  19      18.521  17.497  -5.235  1.00  7.57           H  
ATOM    322 2HD1 LEU A  19      16.976  18.374  -5.352  1.00  7.57           H  
ATOM    323 3HD1 LEU A  19      18.347  18.835  -6.394  1.00  7.57           H  
ATOM    324 1HD2 LEU A  19      20.517  18.652  -4.189  1.00  7.57           H  
ATOM    325 2HD2 LEU A  19      20.353  19.999  -5.340  1.00  7.57           H  
ATOM    326 3HD2 LEU A  19      20.340  20.319  -3.588  1.00  7.57           H  
ATOM    327  N   TYR A  20      16.373  23.509  -3.903  1.00  7.07           N  
ATOM    328  CA  TYR A  20      15.916  24.826  -4.312  1.00  7.07           C  
ATOM    329  C   TYR A  20      16.465  25.878  -3.368  1.00  7.07           C  
ATOM    330  O   TYR A  20      16.894  26.955  -3.800  1.00  7.07           O  
ATOM    331  CB  TYR A  20      14.389  24.909  -4.336  1.00  7.07           C  
ATOM    332  CG  TYR A  20      13.734  24.174  -5.474  1.00  7.07           C  
ATOM    333  CD1 TYR A  20      12.381  23.891  -5.413  1.00  7.07           C  
ATOM    334  CD2 TYR A  20      14.478  23.778  -6.573  1.00  7.07           C  
ATOM    335  CE1 TYR A  20      11.767  23.230  -6.456  1.00  7.07           C  
ATOM    336  CE2 TYR A  20      13.867  23.108  -7.612  1.00  7.07           C  
ATOM    337  CZ  TYR A  20      12.516  22.837  -7.559  1.00  7.07           C  
ATOM    338  OH  TYR A  20      11.905  22.170  -8.596  1.00  7.07           O  
ATOM    339  H   TYR A  20      15.697  22.801  -3.615  1.00  7.07           H  
ATOM    340  HA  TYR A  20      16.300  25.037  -5.308  1.00  7.07           H  
ATOM    341 1HB  TYR A  20      13.998  24.497  -3.402  1.00  7.07           H  
ATOM    342 2HB  TYR A  20      14.085  25.952  -4.384  1.00  7.07           H  
ATOM    343  HD1 TYR A  20      11.800  24.198  -4.545  1.00  7.07           H  
ATOM    344  HD2 TYR A  20      15.545  23.994  -6.617  1.00  7.07           H  
ATOM    345  HE1 TYR A  20      10.702  23.012  -6.411  1.00  7.07           H  
ATOM    346  HE2 TYR A  20      14.452  22.795  -8.477  1.00  7.07           H  
ATOM    347  HH  TYR A  20      10.967  22.080  -8.409  1.00  7.07           H  
ATOM    348  N   THR A  21      16.470  25.563  -2.072  1.00  6.50           N  
ATOM    349  CA  THR A  21      16.934  26.493  -1.066  1.00  6.50           C  
ATOM    350  C   THR A  21      18.411  26.775  -1.215  1.00  6.50           C  
ATOM    351  O   THR A  21      18.838  27.931  -1.170  1.00  6.50           O  
ATOM    352  CB  THR A  21      16.683  25.946   0.344  1.00  6.50           C  
ATOM    353  OG1 THR A  21      15.270  25.746   0.527  1.00  6.50           O  
ATOM    354  CG2 THR A  21      17.221  26.941   1.363  1.00  6.50           C  
ATOM    355  H   THR A  21      16.102  24.661  -1.768  1.00  6.50           H  
ATOM    356  HA  THR A  21      16.390  27.426  -1.182  1.00  6.50           H  
ATOM    357  HB  THR A  21      17.193  24.988   0.470  1.00  6.50           H  
ATOM    358  HG1 THR A  21      14.983  25.025  -0.088  1.00  6.50           H  
ATOM    359 1HG2 THR A  21      17.052  26.581   2.361  1.00  6.50           H  
ATOM    360 2HG2 THR A  21      18.292  27.073   1.203  1.00  6.50           H  
ATOM    361 3HG2 THR A  21      16.715  27.895   1.236  1.00  6.50           H  
ATOM    362  N   PHE A  22      19.196  25.724  -1.398  1.00  5.86           N  
ATOM    363  CA  PHE A  22      20.628  25.881  -1.501  1.00  5.86           C  
ATOM    364  C   PHE A  22      20.973  26.701  -2.741  1.00  5.86           C  
ATOM    365  O   PHE A  22      21.836  27.575  -2.693  1.00  5.86           O  
ATOM    366  CB  PHE A  22      21.279  24.504  -1.533  1.00  5.86           C  
ATOM    367  CG  PHE A  22      21.095  23.755  -0.214  1.00  5.86           C  
ATOM    368  CD1 PHE A  22      21.167  22.366  -0.163  1.00  5.86           C  
ATOM    369  CD2 PHE A  22      20.810  24.440   0.966  1.00  5.86           C  
ATOM    370  CE1 PHE A  22      20.964  21.689   1.031  1.00  5.86           C  
ATOM    371  CE2 PHE A  22      20.608  23.758   2.151  1.00  5.86           C  
ATOM    372  CZ  PHE A  22      20.683  22.385   2.180  1.00  5.86           C  
ATOM    373  H   PHE A  22      18.789  24.789  -1.428  1.00  5.86           H  
ATOM    374  HA  PHE A  22      20.983  26.416  -0.622  1.00  5.86           H  
ATOM    375 1HB  PHE A  22      20.833  23.908  -2.332  1.00  5.86           H  
ATOM    376 2HB  PHE A  22      22.342  24.600  -1.734  1.00  5.86           H  
ATOM    377  HD1 PHE A  22      21.376  21.814  -1.078  1.00  5.86           H  
ATOM    378  HD2 PHE A  22      20.743  25.526   0.946  1.00  5.86           H  
ATOM    379  HE1 PHE A  22      21.018  20.604   1.056  1.00  5.86           H  
ATOM    380  HE2 PHE A  22      20.385  24.307   3.062  1.00  5.86           H  
ATOM    381  HZ  PHE A  22      20.518  21.853   3.110  1.00  5.86           H  
ATOM    382  N   ALA A  23      20.273  26.451  -3.856  1.00  5.14           N  
ATOM    383  CA  ALA A  23      20.497  27.240  -5.062  1.00  5.14           C  
ATOM    384  C   ALA A  23      20.105  28.707  -4.836  1.00  5.14           C  
ATOM    385  O   ALA A  23      20.848  29.623  -5.191  1.00  5.14           O  
ATOM    386  CB  ALA A  23      19.697  26.658  -6.211  1.00  5.14           C  
ATOM    387  H   ALA A  23      19.581  25.700  -3.878  1.00  5.14           H  
ATOM    388  HA  ALA A  23      21.558  27.204  -5.302  1.00  5.14           H  
ATOM    389 1HB  ALA A  23      19.880  27.235  -7.115  1.00  5.14           H  
ATOM    390 2HB  ALA A  23      19.996  25.622  -6.370  1.00  5.14           H  
ATOM    391 3HB  ALA A  23      18.634  26.692  -5.964  1.00  5.14           H  
ATOM    392  N   THR A  24      18.974  28.922  -4.157  1.00  4.32           N  
ATOM    393  CA  THR A  24      18.441  30.248  -3.854  1.00  4.32           C  
ATOM    394  C   THR A  24      19.412  31.041  -3.000  1.00  4.32           C  
ATOM    395  O   THR A  24      19.565  32.254  -3.159  1.00  4.32           O  
ATOM    396  CB  THR A  24      17.078  30.161  -3.142  1.00  4.32           C  
ATOM    397  OG1 THR A  24      16.129  29.501  -3.997  1.00  4.32           O  
ATOM    398  CG2 THR A  24      16.573  31.545  -2.794  1.00  4.32           C  
ATOM    399  H   THR A  24      18.408  28.123  -3.875  1.00  4.32           H  
ATOM    400  HA  THR A  24      18.300  30.784  -4.791  1.00  4.32           H  
ATOM    401  HB  THR A  24      17.188  29.584  -2.229  1.00  4.32           H  
ATOM    402  HG1 THR A  24      16.421  28.573  -4.136  1.00  4.32           H  
ATOM    403 1HG2 THR A  24      15.613  31.462  -2.288  1.00  4.32           H  
ATOM    404 2HG2 THR A  24      17.291  32.037  -2.137  1.00  4.32           H  
ATOM    405 3HG2 THR A  24      16.455  32.130  -3.705  1.00  4.32           H  
ATOM    406  N   ALA A  25      20.073  30.338  -2.091  1.00  3.48           N  
ATOM    407  CA  ALA A  25      21.013  30.901  -1.145  1.00  3.48           C  
ATOM    408  C   ALA A  25      22.373  31.234  -1.771  1.00  3.48           C  
ATOM    409  O   ALA A  25      23.240  31.788  -1.087  1.00  3.48           O  
ATOM    410  CB  ALA A  25      21.213  29.923  -0.001  1.00  3.48           C  
ATOM    411  H   ALA A  25      19.868  29.343  -2.015  1.00  3.48           H  
ATOM    412  HA  ALA A  25      20.584  31.824  -0.759  1.00  3.48           H  
ATOM    413 1HB  ALA A  25      21.889  30.353   0.736  1.00  3.48           H  
ATOM    414 2HB  ALA A  25      20.251  29.710   0.465  1.00  3.48           H  
ATOM    415 3HB  ALA A  25      21.637  28.998  -0.393  1.00  3.48           H  
ATOM    416  N   ASN A  26      22.585  30.940  -3.065  1.00  2.69           N  
ATOM    417  CA  ASN A  26      23.869  31.232  -3.714  1.00  2.69           C  
ATOM    418  C   ASN A  26      23.974  32.724  -4.043  1.00  2.69           C  
ATOM    419  O   ASN A  26      23.961  33.136  -5.202  1.00  2.69           O  
ATOM    420  CB  ASN A  26      24.019  30.408  -4.984  1.00  2.69           C  
ATOM    421  CG  ASN A  26      25.417  30.447  -5.576  1.00  2.69           C  
ATOM    422  OD1 ASN A  26      26.405  30.677  -4.868  1.00  2.69           O  
ATOM    423  ND2 ASN A  26      25.514  30.218  -6.868  1.00  2.69           N  
ATOM    424  H   ASN A  26      21.856  30.497  -3.626  1.00  2.69           H  
ATOM    425  HA  ASN A  26      24.676  30.985  -3.024  1.00  2.69           H  
ATOM    426 1HB  ASN A  26      23.748  29.370  -4.770  1.00  2.69           H  
ATOM    427 2HB  ASN A  26      23.311  30.774  -5.729  1.00  2.69           H  
ATOM    428 1HD2 ASN A  26      26.411  30.228  -7.314  1.00  2.69           H  
ATOM    429 2HD2 ASN A  26      24.690  30.036  -7.406  1.00  2.69           H  
ATOM    430  N   ALA A  27      24.054  33.524  -2.991  1.00  2.06           N  
ATOM    431  CA  ALA A  27      24.088  34.970  -3.080  1.00  2.06           C  
ATOM    432  C   ALA A  27      25.436  35.492  -3.523  1.00  2.06           C  
ATOM    433  O   ALA A  27      26.475  34.881  -3.271  1.00  2.06           O  
ATOM    434  CB  ALA A  27      23.738  35.579  -1.745  1.00  2.06           C  
ATOM    435  H   ALA A  27      24.052  33.077  -2.079  1.00  2.06           H  
ATOM    436  HA  ALA A  27      23.347  35.276  -3.819  1.00  2.06           H  
ATOM    437 1HB  ALA A  27      23.733  36.664  -1.833  1.00  2.06           H  
ATOM    438 2HB  ALA A  27      22.752  35.239  -1.426  1.00  2.06           H  
ATOM    439 3HB  ALA A  27      24.475  35.282  -1.002  1.00  2.06           H  
ATOM    440  N   ASP A  28      25.408  36.659  -4.147  1.00  1.60           N  
ATOM    441  CA  ASP A  28      26.623  37.356  -4.532  1.00  1.60           C  
ATOM    442  C   ASP A  28      27.172  38.152  -3.328  1.00  1.60           C  
ATOM    443  O   ASP A  28      26.401  38.834  -2.644  1.00  1.60           O  
ATOM    444  CB  ASP A  28      26.327  38.247  -5.738  1.00  1.60           C  
ATOM    445  CG  ASP A  28      25.942  37.404  -7.008  1.00  1.60           C  
ATOM    446  OD1 ASP A  28      26.092  36.193  -6.989  1.00  1.60           O  
ATOM    447  OD2 ASP A  28      25.549  37.975  -7.987  1.00  1.60           O  
ATOM    448  H   ASP A  28      24.514  37.089  -4.341  1.00  1.60           H  
ATOM    449  HA  ASP A  28      27.368  36.619  -4.816  1.00  1.60           H  
ATOM    450 1HB  ASP A  28      25.519  38.939  -5.501  1.00  1.60           H  
ATOM    451 2HB  ASP A  28      27.215  38.844  -5.969  1.00  1.60           H  
ATOM    452  N   THR A  29      28.472  38.006  -3.033  1.00  1.30           N  
ATOM    453  CA  THR A  29      29.090  38.675  -1.870  1.00  1.30           C  
ATOM    454  C   THR A  29      30.377  39.446  -2.186  1.00  1.30           C  
ATOM    455  O   THR A  29      31.267  38.930  -2.869  1.00  1.30           O  
ATOM    456  CB  THR A  29      29.427  37.650  -0.753  1.00  1.30           C  
ATOM    457  OG1 THR A  29      28.229  36.981  -0.321  1.00  1.30           O  
ATOM    458  CG2 THR A  29      30.082  38.341   0.467  1.00  1.30           C  
ATOM    459  H   THR A  29      29.042  37.432  -3.656  1.00  1.30           H  
ATOM    460  HA  THR A  29      28.373  39.389  -1.475  1.00  1.30           H  
ATOM    461  HB  THR A  29      30.121  36.907  -1.150  1.00  1.30           H  
ATOM    462  HG1 THR A  29      27.540  37.628  -0.141  1.00  1.30           H  
ATOM    463 1HG2 THR A  29      30.311  37.595   1.224  1.00  1.30           H  
ATOM    464 2HG2 THR A  29      30.999  38.831   0.167  1.00  1.30           H  
ATOM    465 3HG2 THR A  29      29.404  39.075   0.885  1.00  1.30           H  
ATOM    466  N   LEU A  30      30.480  40.683  -1.674  1.00  1.14           N  
ATOM    467  CA  LEU A  30      31.695  41.495  -1.846  1.00  1.14           C  
ATOM    468  C   LEU A  30      32.377  41.707  -0.524  1.00  1.14           C  
ATOM    469  O   LEU A  30      31.752  42.152   0.439  1.00  1.14           O  
ATOM    470  CB  LEU A  30      31.410  42.892  -2.423  1.00  1.14           C  
ATOM    471  CG  LEU A  30      32.627  43.796  -2.630  1.00  1.14           C  
ATOM    472  CD1 LEU A  30      33.518  43.206  -3.707  1.00  1.14           C  
ATOM    473  CD2 LEU A  30      32.172  45.130  -3.043  1.00  1.14           C  
ATOM    474  H   LEU A  30      29.705  41.039  -1.114  1.00  1.14           H  
ATOM    475  HA  LEU A  30      32.390  40.969  -2.497  1.00  1.14           H  
ATOM    476 1HB  LEU A  30      30.977  42.812  -3.370  1.00  1.14           H  
ATOM    477 2HB  LEU A  30      30.712  43.411  -1.764  1.00  1.14           H  
ATOM    478  HG  LEU A  30      33.204  43.870  -1.706  1.00  1.14           H  
ATOM    479 1HD1 LEU A  30      34.372  43.848  -3.863  1.00  1.14           H  
ATOM    480 2HD1 LEU A  30      33.852  42.231  -3.405  1.00  1.14           H  
ATOM    481 3HD1 LEU A  30      32.957  43.126  -4.634  1.00  1.14           H  
ATOM    482 1HD2 LEU A  30      33.052  45.752  -3.192  1.00  1.14           H  
ATOM    483 2HD2 LEU A  30      31.609  45.057  -3.973  1.00  1.14           H  
ATOM    484 3HD2 LEU A  30      31.547  45.556  -2.276  1.00  1.14           H  
ATOM    485  N   CYS A  31      33.651  41.374  -0.452  1.00  1.07           N  
ATOM    486  CA  CYS A  31      34.382  41.569   0.772  1.00  1.07           C  
ATOM    487  C   CYS A  31      35.545  42.525   0.587  1.00  1.07           C  
ATOM    488  O   CYS A  31      36.198  42.534  -0.456  1.00  1.07           O  
ATOM    489  CB  CYS A  31      34.932  40.239   1.286  1.00  1.07           C  
ATOM    490  SG  CYS A  31      33.653  38.998   1.626  1.00  1.07           S  
ATOM    491  H   CYS A  31      34.117  40.985  -1.263  1.00  1.07           H  
ATOM    492  HA  CYS A  31      33.726  41.991   1.515  1.00  1.07           H  
ATOM    493 1HB  CYS A  31      35.620  39.825   0.551  1.00  1.07           H  
ATOM    494 2HB  CYS A  31      35.495  40.412   2.205  1.00  1.07           H  
ATOM    495  N   ILE A  32      35.850  43.256   1.626  1.00  1.08           N  
ATOM    496  CA  ILE A  32      37.073  44.028   1.646  1.00  1.08           C  
ATOM    497  C   ILE A  32      38.168  43.117   2.080  1.00  1.08           C  
ATOM    498  O   ILE A  32      37.908  42.072   2.677  1.00  1.08           O  
ATOM    499  CB  ILE A  32      37.034  45.258   2.541  1.00  1.08           C  
ATOM    500  CG1 ILE A  32      38.257  46.098   2.280  1.00  1.08           C  
ATOM    501  CG2 ILE A  32      37.023  44.839   3.967  1.00  1.08           C  
ATOM    502  CD1 ILE A  32      38.164  47.379   2.783  1.00  1.08           C  
ATOM    503  H   ILE A  32      35.225  43.252   2.437  1.00  1.08           H  
ATOM    504  HA  ILE A  32      37.316  44.355   0.643  1.00  1.08           H  
ATOM    505  HB  ILE A  32      36.151  45.856   2.318  1.00  1.08           H  
ATOM    506 1HG1 ILE A  32      39.106  45.669   2.795  1.00  1.08           H  
ATOM    507 2HG1 ILE A  32      38.464  46.146   1.208  1.00  1.08           H  
ATOM    508 1HG2 ILE A  32      37.011  45.710   4.617  1.00  1.08           H  
ATOM    509 2HG2 ILE A  32      36.148  44.248   4.131  1.00  1.08           H  
ATOM    510 3HG2 ILE A  32      37.914  44.249   4.176  1.00  1.08           H  
ATOM    511 1HD1 ILE A  32      39.082  47.863   2.584  1.00  1.08           H  
ATOM    512 2HD1 ILE A  32      37.350  47.878   2.287  1.00  1.08           H  
ATOM    513 3HD1 ILE A  32      37.997  47.344   3.850  1.00  1.08           H  
ATOM    514  N   GLY A  33      39.379  43.435   1.706  1.00  1.15           N  
ATOM    515  CA  GLY A  33      40.448  42.658   2.212  1.00  1.15           C  
ATOM    516  C   GLY A  33      41.805  43.300   2.190  1.00  1.15           C  
ATOM    517  O   GLY A  33      41.986  44.488   1.888  1.00  1.15           O  
ATOM    518  H   GLY A  33      39.554  44.232   1.111  1.00  1.15           H  
ATOM    519 1HA  GLY A  33      40.217  42.378   3.218  1.00  1.15           H  
ATOM    520 2HA  GLY A  33      40.482  41.764   1.639  1.00  1.15           H  
ATOM    521  N   TYR A  34      42.760  42.468   2.543  1.00  1.26           N  
ATOM    522  CA  TYR A  34      44.147  42.828   2.633  1.00  1.26           C  
ATOM    523  C   TYR A  34      45.011  41.628   2.273  1.00  1.26           C  
ATOM    524  O   TYR A  34      44.694  40.508   2.668  1.00  1.26           O  
ATOM    525  CB  TYR A  34      44.494  43.339   4.033  1.00  1.26           C  
ATOM    526  CG  TYR A  34      45.848  43.648   3.990  1.00  1.26           C  
ATOM    527  CD1 TYR A  34      46.151  44.801   3.448  1.00  1.26           C  
ATOM    528  CD2 TYR A  34      46.811  42.765   4.416  1.00  1.26           C  
ATOM    529  CE1 TYR A  34      47.391  45.131   3.263  1.00  1.26           C  
ATOM    530  CE2 TYR A  34      48.115  43.083   4.230  1.00  1.26           C  
ATOM    531  CZ  TYR A  34      48.428  44.277   3.618  1.00  1.26           C  
ATOM    532  OH  TYR A  34      49.758  44.691   3.356  1.00  1.26           O  
ATOM    533  H   TYR A  34      42.499  41.522   2.765  1.00  1.26           H  
ATOM    534  HA  TYR A  34      44.357  43.614   1.907  1.00  1.26           H  
ATOM    535 1HB  TYR A  34      43.926  44.238   4.282  1.00  1.26           H  
ATOM    536 2HB  TYR A  34      44.315  42.573   4.791  1.00  1.26           H  
ATOM    537  HD1 TYR A  34      45.361  45.463   3.135  1.00  1.26           H  
ATOM    538  HD2 TYR A  34      46.534  41.805   4.867  1.00  1.26           H  
ATOM    539  HE1 TYR A  34      47.567  46.066   2.826  1.00  1.26           H  
ATOM    540  HE2 TYR A  34      48.867  42.387   4.547  1.00  1.26           H  
ATOM    541  HH  TYR A  34      50.390  44.139   3.811  1.00  1.26           H  
ATOM    542  N   HIS A  35      46.097  41.847   1.534  1.00  1.41           N  
ATOM    543  CA  HIS A  35      46.981  40.759   1.146  1.00  1.41           C  
ATOM    544  C   HIS A  35      47.852  40.177   2.271  1.00  1.41           C  
ATOM    545  O   HIS A  35      48.934  40.679   2.583  1.00  1.41           O  
ATOM    546  CB  HIS A  35      47.915  41.233   0.035  1.00  1.41           C  
ATOM    547  CG  HIS A  35      48.775  40.132  -0.466  1.00  1.41           C  
ATOM    548  ND1 HIS A  35      48.340  38.826  -0.523  1.00  1.41           N  
ATOM    549  CD2 HIS A  35      50.049  40.130  -0.914  1.00  1.41           C  
ATOM    550  CE1 HIS A  35      49.311  38.060  -0.976  1.00  1.41           C  
ATOM    551  NE2 HIS A  35      50.373  38.828  -1.220  1.00  1.41           N  
ATOM    552  H   HIS A  35      46.313  42.794   1.221  1.00  1.41           H  
ATOM    553  HA  HIS A  35      46.378  39.948   0.749  1.00  1.41           H  
ATOM    554 1HB  HIS A  35      47.340  41.647  -0.796  1.00  1.41           H  
ATOM    555 2HB  HIS A  35      48.555  42.031   0.410  1.00  1.41           H  
ATOM    556  HD1 HIS A  35      47.435  38.497  -0.219  1.00  1.41           H  
ATOM    557  HD2 HIS A  35      50.788  40.923  -1.041  1.00  1.41           H  
ATOM    558  HE1 HIS A  35      49.162  36.984  -1.092  1.00  1.41           H  
ATOM    559  N   ALA A  36      47.427  39.039   2.815  1.00  1.58           N  
ATOM    560  CA  ALA A  36      48.116  38.371   3.921  1.00  1.58           C  
ATOM    561  C   ALA A  36      49.293  37.546   3.402  1.00  1.58           C  
ATOM    562  O   ALA A  36      49.258  36.317   3.389  1.00  1.58           O  
ATOM    563  CB  ALA A  36      47.161  37.477   4.693  1.00  1.58           C  
ATOM    564  H   ALA A  36      46.563  38.643   2.463  1.00  1.58           H  
ATOM    565  HA  ALA A  36      48.509  39.137   4.591  1.00  1.58           H  
ATOM    566 1HB  ALA A  36      47.693  37.012   5.519  1.00  1.58           H  
ATOM    567 2HB  ALA A  36      46.348  38.067   5.085  1.00  1.58           H  
ATOM    568 3HB  ALA A  36      46.765  36.707   4.031  1.00  1.58           H  
ATOM    569  N   ASN A  37      50.322  38.249   2.970  1.00  1.73           N  
ATOM    570  CA  ASN A  37      51.531  37.679   2.380  1.00  1.73           C  
ATOM    571  C   ASN A  37      52.277  36.787   3.370  1.00  1.73           C  
ATOM    572  O   ASN A  37      52.215  37.000   4.574  1.00  1.73           O  
ATOM    573  CB  ASN A  37      52.433  38.771   1.863  1.00  1.73           C  
ATOM    574  CG  ASN A  37      53.497  38.257   0.943  1.00  1.73           C  
ATOM    575  OD1 ASN A  37      54.584  37.863   1.398  1.00  1.73           O  
ATOM    576  ND2 ASN A  37      53.207  38.222  -0.344  1.00  1.73           N  
ATOM    577  H   ASN A  37      50.211  39.262   3.013  1.00  1.73           H  
ATOM    578  HA  ASN A  37      51.235  37.051   1.538  1.00  1.73           H  
ATOM    579 1HB  ASN A  37      51.838  39.527   1.353  1.00  1.73           H  
ATOM    580 2HB  ASN A  37      52.922  39.255   2.704  1.00  1.73           H  
ATOM    581 1HD2 ASN A  37      53.878  37.879  -1.001  1.00  1.73           H  
ATOM    582 2HD2 ASN A  37      52.287  38.522  -0.674  1.00  1.73           H  
ATOM    583  N   ASN A  38      52.990  35.778   2.863  1.00  1.81           N  
ATOM    584  CA  ASN A  38      53.728  34.855   3.732  1.00  1.81           C  
ATOM    585  C   ASN A  38      55.200  35.237   3.994  1.00  1.81           C  
ATOM    586  O   ASN A  38      55.946  34.476   4.622  1.00  1.81           O  
ATOM    587  CB  ASN A  38      53.656  33.451   3.165  1.00  1.81           C  
ATOM    588  CG  ASN A  38      52.271  32.854   3.260  1.00  1.81           C  
ATOM    589  OD1 ASN A  38      51.559  33.041   4.254  1.00  1.81           O  
ATOM    590  ND2 ASN A  38      51.876  32.136   2.236  1.00  1.81           N  
ATOM    591  H   ASN A  38      53.016  35.640   1.863  1.00  1.81           H  
ATOM    592  HA  ASN A  38      53.231  34.849   4.703  1.00  1.81           H  
ATOM    593 1HB  ASN A  38      53.965  33.463   2.119  1.00  1.81           H  
ATOM    594 2HB  ASN A  38      54.353  32.808   3.704  1.00  1.81           H  
ATOM    595 1HD2 ASN A  38      50.967  31.718   2.240  1.00  1.81           H  
ATOM    596 2HD2 ASN A  38      52.482  32.008   1.450  1.00  1.81           H  
ATOM    597  N   SER A  39      55.622  36.431   3.581  1.00  1.80           N  
ATOM    598  CA  SER A  39      56.997  36.875   3.826  1.00  1.80           C  
ATOM    599  C   SER A  39      57.140  37.339   5.276  1.00  1.80           C  
ATOM    600  O   SER A  39      57.268  38.526   5.556  1.00  1.80           O  
ATOM    601  CB  SER A  39      57.354  38.023   2.901  1.00  1.80           C  
ATOM    602  OG  SER A  39      57.278  37.633   1.555  1.00  1.80           O  
ATOM    603  H   SER A  39      55.005  37.037   3.047  1.00  1.80           H  
ATOM    604  HA  SER A  39      57.676  36.040   3.653  1.00  1.80           H  
ATOM    605 1HB  SER A  39      56.677  38.862   3.080  1.00  1.80           H  
ATOM    606 2HB  SER A  39      58.364  38.363   3.128  1.00  1.80           H  
ATOM    607  HG  SER A  39      56.327  37.644   1.340  1.00  1.80           H  
ATOM    608  N   THR A  40      57.143  36.385   6.198  1.00  1.69           N  
ATOM    609  CA  THR A  40      57.045  36.669   7.635  1.00  1.69           C  
ATOM    610  C   THR A  40      58.238  37.294   8.379  1.00  1.69           C  
ATOM    611  O   THR A  40      58.678  36.775   9.405  1.00  1.69           O  
ATOM    612  CB  THR A  40      56.634  35.385   8.374  1.00  1.69           C  
ATOM    613  OG1 THR A  40      57.574  34.340   8.089  1.00  1.69           O  
ATOM    614  CG2 THR A  40      55.228  34.944   7.946  1.00  1.69           C  
ATOM    615  H   THR A  40      57.077  35.427   5.855  1.00  1.69           H  
ATOM    616  HA  THR A  40      56.236  37.370   7.752  1.00  1.69           H  
ATOM    617  HB  THR A  40      56.639  35.576   9.444  1.00  1.69           H  
ATOM    618  HG1 THR A  40      57.524  34.111   7.152  1.00  1.69           H  
ATOM    619 1HG2 THR A  40      54.950  34.042   8.486  1.00  1.69           H  
ATOM    620 2HG2 THR A  40      54.509  35.728   8.162  1.00  1.69           H  
ATOM    621 3HG2 THR A  40      55.215  34.742   6.896  1.00  1.69           H  
ATOM    622  N   ASP A  41      58.719  38.436   7.897  1.00  1.52           N  
ATOM    623  CA  ASP A  41      59.717  39.216   8.632  1.00  1.52           C  
ATOM    624  C   ASP A  41      59.021  39.826   9.846  1.00  1.52           C  
ATOM    625  O   ASP A  41      57.830  40.148   9.763  1.00  1.52           O  
ATOM    626  CB  ASP A  41      60.349  40.311   7.766  1.00  1.52           C  
ATOM    627  CG  ASP A  41      61.328  39.762   6.695  1.00  1.52           C  
ATOM    628  OD1 ASP A  41      61.662  38.600   6.757  1.00  1.52           O  
ATOM    629  OD2 ASP A  41      61.746  40.519   5.848  1.00  1.52           O  
ATOM    630  H   ASP A  41      58.315  38.779   7.030  1.00  1.52           H  
ATOM    631  HA  ASP A  41      60.505  38.550   8.982  1.00  1.52           H  
ATOM    632 1HB  ASP A  41      59.556  40.866   7.261  1.00  1.52           H  
ATOM    633 2HB  ASP A  41      60.884  41.019   8.404  1.00  1.52           H  
ATOM    634  N   THR A  42      59.740  40.033  10.956  1.00  1.35           N  
ATOM    635  CA  THR A  42      59.070  40.648  12.104  1.00  1.35           C  
ATOM    636  C   THR A  42      59.742  41.912  12.620  1.00  1.35           C  
ATOM    637  O   THR A  42      60.953  42.101  12.473  1.00  1.35           O  
ATOM    638  CB  THR A  42      58.988  39.666  13.294  1.00  1.35           C  
ATOM    639  OG1 THR A  42      60.298  39.364  13.789  1.00  1.35           O  
ATOM    640  CG2 THR A  42      58.342  38.368  12.890  1.00  1.35           C  
ATOM    641  H   THR A  42      60.708  39.751  11.001  1.00  1.35           H  
ATOM    642  HA  THR A  42      58.067  40.922  11.803  1.00  1.35           H  
ATOM    643  HB  THR A  42      58.402  40.128  14.088  1.00  1.35           H  
ATOM    644  HG1 THR A  42      60.187  38.945  14.670  1.00  1.35           H  
ATOM    645 1HG2 THR A  42      58.290  37.709  13.753  1.00  1.35           H  
ATOM    646 2HG2 THR A  42      57.384  38.548  12.542  1.00  1.35           H  
ATOM    647 3HG2 THR A  42      58.925  37.892  12.105  1.00  1.35           H  
ATOM    648  N   VAL A  43      58.949  42.760  13.274  1.00  1.22           N  
ATOM    649  CA  VAL A  43      59.447  43.985  13.887  1.00  1.22           C  
ATOM    650  C   VAL A  43      58.944  44.122  15.308  1.00  1.22           C  
ATOM    651  O   VAL A  43      57.851  43.668  15.625  1.00  1.22           O  
ATOM    652  CB  VAL A  43      58.901  45.209  13.154  1.00  1.22           C  
ATOM    653  CG1 VAL A  43      59.312  45.220  11.697  1.00  1.22           C  
ATOM    654  CG2 VAL A  43      57.386  45.218  13.331  1.00  1.22           C  
ATOM    655  H   VAL A  43      57.957  42.534  13.333  1.00  1.22           H  
ATOM    656  HA  VAL A  43      60.537  43.978  13.885  1.00  1.22           H  
ATOM    657  HB  VAL A  43      59.323  46.093  13.608  1.00  1.22           H  
ATOM    658 1HG1 VAL A  43      58.931  46.106  11.225  1.00  1.22           H  
ATOM    659 2HG1 VAL A  43      60.382  45.218  11.650  1.00  1.22           H  
ATOM    660 3HG1 VAL A  43      58.919  44.344  11.189  1.00  1.22           H  
ATOM    661 1HG2 VAL A  43      56.965  46.078  12.884  1.00  1.22           H  
ATOM    662 2HG2 VAL A  43      56.960  44.323  12.876  1.00  1.22           H  
ATOM    663 3HG2 VAL A  43      57.158  45.233  14.395  1.00  1.22           H  
ATOM    664  N   ASP A  44      59.670  44.818  16.149  1.00  1.15           N  
ATOM    665  CA  ASP A  44      59.136  45.094  17.468  1.00  1.15           C  
ATOM    666  C   ASP A  44      58.424  46.431  17.437  1.00  1.15           C  
ATOM    667  O   ASP A  44      58.877  47.343  16.746  1.00  1.15           O  
ATOM    668  CB  ASP A  44      60.254  45.106  18.499  1.00  1.15           C  
ATOM    669  CG  ASP A  44      60.858  43.737  18.703  1.00  1.15           C  
ATOM    670  OD1 ASP A  44      60.131  42.753  18.607  1.00  1.15           O  
ATOM    671  OD2 ASP A  44      62.025  43.665  18.974  1.00  1.15           O  
ATOM    672  H   ASP A  44      60.576  45.171  15.879  1.00  1.15           H  
ATOM    673  HA  ASP A  44      58.406  44.335  17.738  1.00  1.15           H  
ATOM    674 1HB  ASP A  44      61.039  45.790  18.180  1.00  1.15           H  
ATOM    675 2HB  ASP A  44      59.862  45.469  19.451  1.00  1.15           H  
ATOM    676  N   THR A  45      57.341  46.567  18.192  1.00  1.14           N  
ATOM    677  CA  THR A  45      56.661  47.845  18.315  1.00  1.14           C  
ATOM    678  C   THR A  45      56.569  48.101  19.814  1.00  1.14           C  
ATOM    679  O   THR A  45      56.994  47.247  20.589  1.00  1.14           O  
ATOM    680  CB  THR A  45      55.284  47.799  17.620  1.00  1.14           C  
ATOM    681  OG1 THR A  45      54.363  46.985  18.330  1.00  1.14           O  
ATOM    682  CG2 THR A  45      55.458  47.137  16.288  1.00  1.14           C  
ATOM    683  H   THR A  45      56.939  45.771  18.687  1.00  1.14           H  
ATOM    684  HA  THR A  45      57.263  48.636  17.864  1.00  1.14           H  
ATOM    685  HB  THR A  45      54.895  48.797  17.492  1.00  1.14           H  
ATOM    686  HG1 THR A  45      54.676  46.063  18.257  1.00  1.14           H  
ATOM    687 1HG2 THR A  45      54.512  47.093  15.788  1.00  1.14           H  
ATOM    688 2HG2 THR A  45      56.149  47.674  15.713  1.00  1.14           H  
ATOM    689 3HG2 THR A  45      55.829  46.128  16.434  1.00  1.14           H  
ATOM    690  N   VAL A  46      56.073  49.254  20.256  1.00  1.17           N  
ATOM    691  CA  VAL A  46      56.013  49.443  21.708  1.00  1.17           C  
ATOM    692  C   VAL A  46      54.836  48.644  22.291  1.00  1.17           C  
ATOM    693  O   VAL A  46      55.001  47.883  23.246  1.00  1.17           O  
ATOM    694  CB  VAL A  46      55.884  50.932  22.098  1.00  1.17           C  
ATOM    695  CG1 VAL A  46      55.721  51.046  23.599  1.00  1.17           C  
ATOM    696  CG2 VAL A  46      57.085  51.717  21.596  1.00  1.17           C  
ATOM    697  H   VAL A  46      55.729  49.961  19.617  1.00  1.17           H  
ATOM    698  HA  VAL A  46      56.938  49.065  22.143  1.00  1.17           H  
ATOM    699  HB  VAL A  46      55.005  51.339  21.671  1.00  1.17           H  
ATOM    700 1HG1 VAL A  46      55.605  52.095  23.871  1.00  1.17           H  
ATOM    701 2HG1 VAL A  46      54.837  50.489  23.910  1.00  1.17           H  
ATOM    702 3HG1 VAL A  46      56.601  50.636  24.092  1.00  1.17           H  
ATOM    703 1HG2 VAL A  46      56.976  52.762  21.872  1.00  1.17           H  
ATOM    704 2HG2 VAL A  46      57.997  51.319  22.031  1.00  1.17           H  
ATOM    705 3HG2 VAL A  46      57.118  51.638  20.520  1.00  1.17           H  
ATOM    706  N   LEU A  47      53.656  48.786  21.680  1.00  1.23           N  
ATOM    707  CA  LEU A  47      52.463  48.043  22.088  1.00  1.23           C  
ATOM    708  C   LEU A  47      52.527  46.520  21.877  1.00  1.23           C  
ATOM    709  O   LEU A  47      51.941  45.776  22.667  1.00  1.23           O  
ATOM    710  CB  LEU A  47      51.234  48.638  21.393  1.00  1.23           C  
ATOM    711  CG  LEU A  47      50.820  50.030  21.931  1.00  1.23           C  
ATOM    712  CD1 LEU A  47      49.746  50.640  21.048  1.00  1.23           C  
ATOM    713  CD2 LEU A  47      50.324  49.863  23.347  1.00  1.23           C  
ATOM    714  H   LEU A  47      53.571  49.472  20.928  1.00  1.23           H  
ATOM    715  HA  LEU A  47      52.336  48.210  23.155  1.00  1.23           H  
ATOM    716 1HB  LEU A  47      51.463  48.752  20.333  1.00  1.23           H  
ATOM    717 2HB  LEU A  47      50.395  47.955  21.502  1.00  1.23           H  
ATOM    718  HG  LEU A  47      51.672  50.693  21.941  1.00  1.23           H  
ATOM    719 1HD1 LEU A  47      49.465  51.616  21.443  1.00  1.23           H  
ATOM    720 2HD1 LEU A  47      50.148  50.764  20.042  1.00  1.23           H  
ATOM    721 3HD1 LEU A  47      48.873  49.992  21.026  1.00  1.23           H  
ATOM    722 1HD2 LEU A  47      50.036  50.835  23.749  1.00  1.23           H  
ATOM    723 2HD2 LEU A  47      49.464  49.197  23.353  1.00  1.23           H  
ATOM    724 3HD2 LEU A  47      51.120  49.438  23.960  1.00  1.23           H  
ATOM    725  N   GLU A  48      53.213  46.044  20.831  1.00  1.29           N  
ATOM    726  CA  GLU A  48      53.298  44.601  20.582  1.00  1.29           C  
ATOM    727  C   GLU A  48      54.714  44.246  20.111  1.00  1.29           C  
ATOM    728  O   GLU A  48      55.246  44.883  19.202  1.00  1.29           O  
ATOM    729  CB  GLU A  48      52.273  44.171  19.503  1.00  1.29           C  
ATOM    730  CG  GLU A  48      52.194  42.637  19.258  1.00  1.29           C  
ATOM    731  CD  GLU A  48      51.216  42.191  18.140  1.00  1.29           C  
ATOM    732  OE1 GLU A  48      50.685  43.032  17.433  1.00  1.29           O  
ATOM    733  OE2 GLU A  48      51.017  41.001  18.008  1.00  1.29           O  
ATOM    734  H   GLU A  48      53.683  46.671  20.183  1.00  1.29           H  
ATOM    735  HA  GLU A  48      53.098  44.065  21.510  1.00  1.29           H  
ATOM    736 1HB  GLU A  48      51.280  44.510  19.799  1.00  1.29           H  
ATOM    737 2HB  GLU A  48      52.512  44.660  18.565  1.00  1.29           H  
ATOM    738 1HG  GLU A  48      53.189  42.275  19.003  1.00  1.29           H  
ATOM    739 2HG  GLU A  48      51.903  42.158  20.190  1.00  1.29           H  
ATOM    740  N   LYS A  49      55.312  43.215  20.691  1.00  1.33           N  
ATOM    741  CA  LYS A  49      56.648  42.797  20.265  1.00  1.33           C  
ATOM    742  C   LYS A  49      56.568  41.720  19.195  1.00  1.33           C  
ATOM    743  O   LYS A  49      55.585  40.982  19.142  1.00  1.33           O  
ATOM    744  CB  LYS A  49      57.461  42.289  21.449  1.00  1.33           C  
ATOM    745  CG  LYS A  49      57.759  43.345  22.497  1.00  1.33           C  
ATOM    746  CD  LYS A  49      58.599  42.783  23.629  1.00  1.33           C  
ATOM    747  CE  LYS A  49      58.897  43.849  24.675  1.00  1.33           C  
ATOM    748  NZ  LYS A  49      59.706  43.308  25.812  1.00  1.33           N  
ATOM    749  H   LYS A  49      54.841  42.719  21.436  1.00  1.33           H  
ATOM    750  HA  LYS A  49      57.167  43.656  19.839  1.00  1.33           H  
ATOM    751 1HB  LYS A  49      56.936  41.465  21.928  1.00  1.33           H  
ATOM    752 2HB  LYS A  49      58.418  41.904  21.084  1.00  1.33           H  
ATOM    753 1HG  LYS A  49      58.297  44.172  22.026  1.00  1.33           H  
ATOM    754 2HG  LYS A  49      56.822  43.732  22.902  1.00  1.33           H  
ATOM    755 1HD  LYS A  49      58.069  41.954  24.100  1.00  1.33           H  
ATOM    756 2HD  LYS A  49      59.541  42.408  23.225  1.00  1.33           H  
ATOM    757 1HE  LYS A  49      59.448  44.662  24.203  1.00  1.33           H  
ATOM    758 2HE  LYS A  49      57.956  44.238  25.064  1.00  1.33           H  
ATOM    759 1HZ  LYS A  49      59.881  44.046  26.479  1.00  1.33           H  
ATOM    760 2HZ  LYS A  49      59.199  42.560  26.263  1.00  1.33           H  
ATOM    761 3HZ  LYS A  49      60.587  42.955  25.464  1.00  1.33           H  
ATOM    762  N   ASN A  50      57.609  41.618  18.364  1.00  1.36           N  
ATOM    763  CA  ASN A  50      57.723  40.579  17.342  1.00  1.36           C  
ATOM    764  C   ASN A  50      56.501  40.537  16.406  1.00  1.36           C  
ATOM    765  O   ASN A  50      55.944  39.469  16.149  1.00  1.36           O  
ATOM    766  CB  ASN A  50      57.943  39.227  18.004  1.00  1.36           C  
ATOM    767  CG  ASN A  50      58.545  38.164  17.073  1.00  1.36           C  
ATOM    768  OD1 ASN A  50      59.398  38.465  16.215  1.00  1.36           O  
ATOM    769  ND2 ASN A  50      58.116  36.934  17.238  1.00  1.36           N  
ATOM    770  H   ASN A  50      58.404  42.256  18.460  1.00  1.36           H  
ATOM    771  HA  ASN A  50      58.594  40.817  16.726  1.00  1.36           H  
ATOM    772 1HB  ASN A  50      58.604  39.351  18.864  1.00  1.36           H  
ATOM    773 2HB  ASN A  50      56.992  38.850  18.382  1.00  1.36           H  
ATOM    774 1HD2 ASN A  50      58.473  36.194  16.665  1.00  1.36           H  
ATOM    775 2HD2 ASN A  50      57.430  36.734  17.940  1.00  1.36           H  
ATOM    776  N   VAL A  51      56.083  41.691  15.898  1.00  1.37           N  
ATOM    777  CA  VAL A  51      54.924  41.776  15.024  1.00  1.37           C  
ATOM    778  C   VAL A  51      55.315  41.313  13.634  1.00  1.37           C  
ATOM    779  O   VAL A  51      56.270  41.822  13.052  1.00  1.37           O  
ATOM    780  CB  VAL A  51      54.424  43.237  14.936  1.00  1.37           C  
ATOM    781  CG1 VAL A  51      53.251  43.332  13.991  1.00  1.37           C  
ATOM    782  CG2 VAL A  51      54.082  43.710  16.284  1.00  1.37           C  
ATOM    783  H   VAL A  51      56.598  42.532  16.119  1.00  1.37           H  
ATOM    784  HA  VAL A  51      54.131  41.141  15.418  1.00  1.37           H  
ATOM    785  HB  VAL A  51      55.205  43.856  14.540  1.00  1.37           H  
ATOM    786 1HG1 VAL A  51      52.910  44.357  13.922  1.00  1.37           H  
ATOM    787 2HG1 VAL A  51      53.540  42.982  13.006  1.00  1.37           H  
ATOM    788 3HG1 VAL A  51      52.449  42.708  14.376  1.00  1.37           H  
ATOM    789 1HG2 VAL A  51      53.734  44.734  16.246  1.00  1.37           H  
ATOM    790 2HG2 VAL A  51      53.307  43.085  16.667  1.00  1.37           H  
ATOM    791 3HG2 VAL A  51      54.958  43.643  16.928  1.00  1.37           H  
ATOM    792  N   THR A  52      54.603  40.338  13.101  1.00  1.36           N  
ATOM    793  CA  THR A  52      54.951  39.820  11.783  1.00  1.36           C  
ATOM    794  C   THR A  52      54.321  40.714  10.743  1.00  1.36           C  
ATOM    795  O   THR A  52      53.125  40.919  10.828  1.00  1.36           O  
ATOM    796  CB  THR A  52      54.420  38.399  11.609  1.00  1.36           C  
ATOM    797  OG1 THR A  52      54.907  37.548  12.656  1.00  1.36           O  
ATOM    798  CG2 THR A  52      54.966  37.891  10.353  1.00  1.36           C  
ATOM    799  H   THR A  52      53.832  39.942  13.621  1.00  1.36           H  
ATOM    800  HA  THR A  52      56.017  39.858  11.627  1.00  1.36           H  
ATOM    801  HB  THR A  52      53.329  38.391  11.585  1.00  1.36           H  
ATOM    802  HG1 THR A  52      55.854  37.650  12.745  1.00  1.36           H  
ATOM    803 1HG2 THR A  52      54.618  36.882  10.198  1.00  1.36           H  
ATOM    804 2HG2 THR A  52      54.643  38.521   9.559  1.00  1.36           H  
ATOM    805 3HG2 THR A  52      56.054  37.905  10.400  1.00  1.36           H  
ATOM    806  N   VAL A  53      55.087  41.241   9.775  1.00  1.32           N  
ATOM    807  CA  VAL A  53      54.509  42.193   8.803  1.00  1.32           C  
ATOM    808  C   VAL A  53      54.711  41.825   7.312  1.00  1.32           C  
ATOM    809  O   VAL A  53      55.618  41.068   6.970  1.00  1.32           O  
ATOM    810  CB  VAL A  53      55.070  43.622   9.072  1.00  1.32           C  
ATOM    811  CG1 VAL A  53      54.678  44.102  10.477  1.00  1.32           C  
ATOM    812  CG2 VAL A  53      56.584  43.612   8.944  1.00  1.32           C  
ATOM    813  H   VAL A  53      56.078  40.989   9.738  1.00  1.32           H  
ATOM    814  HA  VAL A  53      53.450  42.227   8.997  1.00  1.32           H  
ATOM    815  HB  VAL A  53      54.635  44.316   8.349  1.00  1.32           H  
ATOM    816 1HG1 VAL A  53      55.064  45.105  10.640  1.00  1.32           H  
ATOM    817 2HG1 VAL A  53      53.591  44.110  10.565  1.00  1.32           H  
ATOM    818 3HG1 VAL A  53      55.101  43.434  11.222  1.00  1.32           H  
ATOM    819 1HG2 VAL A  53      56.960  44.616   9.125  1.00  1.32           H  
ATOM    820 2HG2 VAL A  53      57.014  42.920   9.678  1.00  1.32           H  
ATOM    821 3HG2 VAL A  53      56.865  43.292   7.941  1.00  1.32           H  
ATOM    822  N   THR A  54      53.891  42.413   6.403  1.00  1.27           N  
ATOM    823  CA  THR A  54      54.020  42.146   4.950  1.00  1.27           C  
ATOM    824  C   THR A  54      55.262  42.758   4.288  1.00  1.27           C  
ATOM    825  O   THR A  54      55.609  42.398   3.163  1.00  1.27           O  
ATOM    826  CB  THR A  54      52.750  42.563   4.102  1.00  1.27           C  
ATOM    827  OG1 THR A  54      52.383  43.950   4.259  1.00  1.27           O  
ATOM    828  CG2 THR A  54      51.562  41.734   4.360  1.00  1.27           C  
ATOM    829  H   THR A  54      53.128  42.981   6.749  1.00  1.27           H  
ATOM    830  HA  THR A  54      54.113  41.066   4.832  1.00  1.27           H  
ATOM    831  HB  THR A  54      53.008  42.413   3.056  1.00  1.27           H  
ATOM    832  HG1 THR A  54      51.585  44.129   3.752  1.00  1.27           H  
ATOM    833 1HG2 THR A  54      50.786  42.051   3.693  1.00  1.27           H  
ATOM    834 2HG2 THR A  54      51.790  40.711   4.151  1.00  1.27           H  
ATOM    835 3HG2 THR A  54      51.235  41.843   5.394  1.00  1.27           H  
ATOM    836  N   HIS A  55      55.900  43.706   4.957  1.00  1.21           N  
ATOM    837  CA  HIS A  55      57.120  44.336   4.452  1.00  1.21           C  
ATOM    838  C   HIS A  55      57.786  45.102   5.577  1.00  1.21           C  
ATOM    839  O   HIS A  55      57.097  45.651   6.449  1.00  1.21           O  
ATOM    840  CB  HIS A  55      56.863  45.252   3.227  1.00  1.21           C  
ATOM    841  CG  HIS A  55      58.172  45.722   2.482  1.00  1.21           C  
ATOM    842  ND1 HIS A  55      58.990  46.805   2.893  1.00  1.21           N  
ATOM    843  CD2 HIS A  55      58.756  45.227   1.369  1.00  1.21           C  
ATOM    844  CE1 HIS A  55      59.997  46.922   2.054  1.00  1.21           C  
ATOM    845  NE2 HIS A  55      59.881  45.983   1.125  1.00  1.21           N  
ATOM    846  H   HIS A  55      55.545  43.951   5.866  1.00  1.21           H  
ATOM    847  HA  HIS A  55      57.820  43.564   4.133  1.00  1.21           H  
ATOM    848 1HB  HIS A  55      56.287  44.696   2.491  1.00  1.21           H  
ATOM    849 2HB  HIS A  55      56.256  46.092   3.492  1.00  1.21           H  
ATOM    850  HD1 HIS A  55      58.887  47.455   3.680  1.00  1.21           H  
ATOM    851  HD2 HIS A  55      58.497  44.402   0.703  1.00  1.21           H  
ATOM    852  HE1 HIS A  55      60.747  47.698   2.201  1.00  1.21           H  
ATOM    853  N   SER A  56      59.109  45.165   5.546  1.00  1.16           N  
ATOM    854  CA  SER A  56      59.859  45.963   6.503  1.00  1.16           C  
ATOM    855  C   SER A  56      61.210  46.418   5.935  1.00  1.16           C  
ATOM    856  O   SER A  56      61.724  45.840   4.976  1.00  1.16           O  
ATOM    857  CB  SER A  56      60.041  45.168   7.766  1.00  1.16           C  
ATOM    858  OG  SER A  56      60.823  44.044   7.519  1.00  1.16           O  
ATOM    859  H   SER A  56      59.610  44.666   4.822  1.00  1.16           H  
ATOM    860  HA  SER A  56      59.284  46.860   6.735  1.00  1.16           H  
ATOM    861 1HB  SER A  56      60.503  45.795   8.505  1.00  1.16           H  
ATOM    862 2HB  SER A  56      59.084  44.867   8.151  1.00  1.16           H  
ATOM    863  HG  SER A  56      61.680  44.377   7.226  1.00  1.16           H  
ATOM    864  N   VAL A  57      61.786  47.438   6.568  1.00  1.10           N  
ATOM    865  CA  VAL A  57      63.073  48.018   6.203  1.00  1.10           C  
ATOM    866  C   VAL A  57      64.122  47.871   7.309  1.00  1.10           C  
ATOM    867  O   VAL A  57      63.888  48.231   8.465  1.00  1.10           O  
ATOM    868  CB  VAL A  57      62.870  49.523   5.895  1.00  1.10           C  
ATOM    869  CG1 VAL A  57      64.193  50.185   5.559  1.00  1.10           C  
ATOM    870  CG2 VAL A  57      61.887  49.684   4.748  1.00  1.10           C  
ATOM    871  H   VAL A  57      61.278  47.858   7.335  1.00  1.10           H  
ATOM    872  HA  VAL A  57      63.437  47.516   5.307  1.00  1.10           H  
ATOM    873  HB  VAL A  57      62.471  50.014   6.785  1.00  1.10           H  
ATOM    874 1HG1 VAL A  57      64.032  51.244   5.368  1.00  1.10           H  
ATOM    875 2HG1 VAL A  57      64.877  50.069   6.393  1.00  1.10           H  
ATOM    876 3HG1 VAL A  57      64.623  49.718   4.676  1.00  1.10           H  
ATOM    877 1HG2 VAL A  57      61.733  50.740   4.547  1.00  1.10           H  
ATOM    878 2HG2 VAL A  57      62.282  49.198   3.859  1.00  1.10           H  
ATOM    879 3HG2 VAL A  57      60.942  49.229   5.017  1.00  1.10           H  
ATOM    880  N   ASN A  58      65.297  47.346   6.959  1.00  1.05           N  
ATOM    881  CA  ASN A  58      66.362  47.206   7.953  1.00  1.05           C  
ATOM    882  C   ASN A  58      67.098  48.522   8.086  1.00  1.05           C  
ATOM    883  O   ASN A  58      67.528  49.114   7.095  1.00  1.05           O  
ATOM    884  CB  ASN A  58      67.293  46.068   7.610  1.00  1.05           C  
ATOM    885  CG  ASN A  58      66.593  44.754   7.752  1.00  1.05           C  
ATOM    886  OD1 ASN A  58      66.035  44.490   8.825  1.00  1.05           O  
ATOM    887  ND2 ASN A  58      66.601  43.946   6.719  1.00  1.05           N  
ATOM    888  H   ASN A  58      65.453  47.056   6.002  1.00  1.05           H  
ATOM    889  HA  ASN A  58      65.915  46.993   8.925  1.00  1.05           H  
ATOM    890 1HB  ASN A  58      67.656  46.178   6.588  1.00  1.05           H  
ATOM    891 2HB  ASN A  58      68.158  46.089   8.275  1.00  1.05           H  
ATOM    892 1HD2 ASN A  58      66.144  43.057   6.767  1.00  1.05           H  
ATOM    893 2HD2 ASN A  58      67.071  44.216   5.876  1.00  1.05           H  
ATOM    894  N   LEU A  59      67.177  49.008   9.315  1.00  1.01           N  
ATOM    895  CA  LEU A  59      67.751  50.312   9.570  1.00  1.01           C  
ATOM    896  C   LEU A  59      69.188  50.326  10.088  1.00  1.01           C  
ATOM    897  O   LEU A  59      69.749  51.404  10.292  1.00  1.01           O  
ATOM    898  CB  LEU A  59      66.832  51.046  10.514  1.00  1.01           C  
ATOM    899  CG  LEU A  59      65.439  51.282  10.016  1.00  1.01           C  
ATOM    900  CD1 LEU A  59      64.795  51.995  11.055  1.00  1.01           C  
ATOM    901  CD2 LEU A  59      65.411  52.033   8.687  1.00  1.01           C  
ATOM    902  H   LEU A  59      66.817  48.453  10.093  1.00  1.01           H  
ATOM    903  HA  LEU A  59      67.746  50.856   8.628  1.00  1.01           H  
ATOM    904 1HB  LEU A  59      66.735  50.437  11.412  1.00  1.01           H  
ATOM    905 2HB  LEU A  59      67.247  51.959  10.794  1.00  1.01           H  
ATOM    906  HG  LEU A  59      64.923  50.326   9.875  1.00  1.01           H  
ATOM    907 1HD1 LEU A  59      63.818  52.213  10.796  1.00  1.01           H  
ATOM    908 2HD1 LEU A  59      64.828  51.380  11.940  1.00  1.01           H  
ATOM    909 3HD1 LEU A  59      65.323  52.922  11.222  1.00  1.01           H  
ATOM    910 1HD2 LEU A  59      64.376  52.181   8.382  1.00  1.01           H  
ATOM    911 2HD2 LEU A  59      65.876  52.977   8.776  1.00  1.01           H  
ATOM    912 3HD2 LEU A  59      65.930  51.449   7.935  1.00  1.01           H  
ATOM    913  N   LEU A  60      69.783  49.141  10.238  1.00  0.97           N  
ATOM    914  CA  LEU A  60      71.178  48.972  10.668  1.00  0.97           C  
ATOM    915  C   LEU A  60      72.021  48.196   9.699  1.00  0.97           C  
ATOM    916  O   LEU A  60      71.694  47.067   9.327  1.00  0.97           O  
ATOM    917  CB  LEU A  60      71.298  48.278  12.038  1.00  0.97           C  
ATOM    918  CG  LEU A  60      71.083  49.136  13.211  1.00  0.97           C  
ATOM    919  CD1 LEU A  60      70.954  48.406  14.440  1.00  0.97           C  
ATOM    920  CD2 LEU A  60      72.294  49.849  13.367  1.00  0.97           C  
ATOM    921  H   LEU A  60      69.242  48.315  10.031  1.00  0.97           H  
ATOM    922  HA  LEU A  60      71.615  49.958  10.770  1.00  0.97           H  
ATOM    923 1HB  LEU A  60      70.582  47.467  12.083  1.00  0.97           H  
ATOM    924 2HB  LEU A  60      72.303  47.852  12.123  1.00  0.97           H  
ATOM    925  HG  LEU A  60      70.240  49.780  13.042  1.00  0.97           H  
ATOM    926 1HD1 LEU A  60      70.879  49.094  15.274  1.00  0.97           H  
ATOM    927 2HD1 LEU A  60      70.119  47.806  14.401  1.00  0.97           H  
ATOM    928 3HD1 LEU A  60      71.828  47.806  14.559  1.00  0.97           H  
ATOM    929 1HD2 LEU A  60      72.224  50.510  14.204  1.00  0.97           H  
ATOM    930 2HD2 LEU A  60      73.093  49.142  13.530  1.00  0.97           H  
ATOM    931 3HD2 LEU A  60      72.478  50.376  12.481  1.00  0.97           H  
ATOM    932  N   GLU A  61      73.126  48.818   9.314  1.00  0.94           N  
ATOM    933  CA  GLU A  61      74.079  48.190   8.419  1.00  0.94           C  
ATOM    934  C   GLU A  61      75.138  47.424   9.188  1.00  0.94           C  
ATOM    935  O   GLU A  61      75.491  47.763  10.323  1.00  0.94           O  
ATOM    936  CB  GLU A  61      74.653  49.222   7.474  1.00  0.94           C  
ATOM    937  CG  GLU A  61      75.540  48.726   6.366  1.00  0.94           C  
ATOM    938  CD  GLU A  61      74.875  47.741   5.484  1.00  0.94           C  
ATOM    939  OE1 GLU A  61      74.291  48.090   4.483  1.00  0.94           O  
ATOM    940  OE2 GLU A  61      74.991  46.589   5.828  1.00  0.94           O  
ATOM    941  H   GLU A  61      73.275  49.775   9.649  1.00  0.94           H  
ATOM    942  HA  GLU A  61      73.536  47.468   7.808  1.00  0.94           H  
ATOM    943 1HB  GLU A  61      73.821  49.651   6.978  1.00  0.94           H  
ATOM    944 2HB  GLU A  61      75.188  49.989   8.032  1.00  0.94           H  
ATOM    945 1HG  GLU A  61      75.862  49.577   5.774  1.00  0.94           H  
ATOM    946 2HG  GLU A  61      76.405  48.279   6.765  1.00  0.94           H  
ATOM    947  N   ASP A  62      75.654  46.383   8.569  1.00  0.91           N  
ATOM    948  CA  ASP A  62      76.686  45.598   9.207  1.00  0.91           C  
ATOM    949  C   ASP A  62      77.752  45.213   8.193  1.00  0.91           C  
ATOM    950  O   ASP A  62      78.723  44.523   8.511  1.00  0.91           O  
ATOM    951  CB  ASP A  62      76.030  44.413   9.953  1.00  0.91           C  
ATOM    952  CG  ASP A  62      75.221  43.409   9.071  1.00  0.91           C  
ATOM    953  OD1 ASP A  62      75.334  43.436   7.872  1.00  0.91           O  
ATOM    954  OD2 ASP A  62      74.442  42.646   9.632  1.00  0.91           O  
ATOM    955  H   ASP A  62      75.355  46.182   7.612  1.00  0.91           H  
ATOM    956  HA  ASP A  62      77.169  46.213   9.965  1.00  0.91           H  
ATOM    957 1HB  ASP A  62      76.813  43.851  10.466  1.00  0.91           H  
ATOM    958 2HB  ASP A  62      75.364  44.805  10.730  1.00  0.91           H  
ATOM    959  N   LYS A  63      77.590  45.736   6.978  1.00  0.88           N  
ATOM    960  CA  LYS A  63      78.552  45.534   5.904  1.00  0.88           C  
ATOM    961  C   LYS A  63      79.288  46.830   5.566  1.00  0.88           C  
ATOM    962  O   LYS A  63      78.759  47.925   5.709  1.00  0.88           O  
ATOM    963  CB  LYS A  63      77.851  45.003   4.659  1.00  0.88           C  
ATOM    964  CG  LYS A  63      77.071  43.719   4.887  1.00  0.88           C  
ATOM    965  CD  LYS A  63      77.969  42.531   5.208  1.00  0.88           C  
ATOM    966  CE  LYS A  63      77.141  41.269   5.376  1.00  0.88           C  
ATOM    967  NZ  LYS A  63      76.464  41.229   6.701  1.00  0.88           N  
ATOM    968  H   LYS A  63      76.722  46.241   6.778  1.00  0.88           H  
ATOM    969  HA  LYS A  63      79.293  44.805   6.231  1.00  0.88           H  
ATOM    970 1HB  LYS A  63      77.148  45.755   4.295  1.00  0.88           H  
ATOM    971 2HB  LYS A  63      78.585  44.825   3.873  1.00  0.88           H  
ATOM    972 1HG  LYS A  63      76.371  43.874   5.709  1.00  0.88           H  
ATOM    973 2HG  LYS A  63      76.495  43.489   3.995  1.00  0.88           H  
ATOM    974 1HD  LYS A  63      78.693  42.389   4.410  1.00  0.88           H  
ATOM    975 2HD  LYS A  63      78.508  42.732   6.140  1.00  0.88           H  
ATOM    976 1HE  LYS A  63      76.377  41.247   4.598  1.00  0.88           H  
ATOM    977 2HE  LYS A  63      77.777  40.390   5.274  1.00  0.88           H  
ATOM    978 1HZ  LYS A  63      75.910  40.401   6.786  1.00  0.88           H  
ATOM    979 2HZ  LYS A  63      77.157  41.242   7.428  1.00  0.88           H  
ATOM    980 3HZ  LYS A  63      75.857  42.057   6.830  1.00  0.88           H  
ATOM    981  N   HIS A  64      80.478  46.689   5.025  1.00  0.85           N  
ATOM    982  CA  HIS A  64      81.299  47.807   4.565  1.00  0.85           C  
ATOM    983  C   HIS A  64      82.056  47.307   3.351  1.00  0.85           C  
ATOM    984  O   HIS A  64      82.056  46.101   3.095  1.00  0.85           O  
ATOM    985  CB  HIS A  64      82.230  48.289   5.677  1.00  0.85           C  
ATOM    986  CG  HIS A  64      83.110  47.230   6.157  1.00  0.85           C  
ATOM    987  ND1 HIS A  64      84.299  46.912   5.551  1.00  0.85           N  
ATOM    988  CD2 HIS A  64      82.969  46.371   7.196  1.00  0.85           C  
ATOM    989  CE1 HIS A  64      84.860  45.902   6.202  1.00  0.85           C  
ATOM    990  NE2 HIS A  64      84.069  45.556   7.201  1.00  0.85           N  
ATOM    991  H   HIS A  64      80.852  45.755   4.934  1.00  0.85           H  
ATOM    992  HA  HIS A  64      80.676  48.647   4.253  1.00  0.85           H  
ATOM    993 1HB  HIS A  64      82.842  49.117   5.317  1.00  0.85           H  
ATOM    994 2HB  HIS A  64      81.644  48.660   6.509  1.00  0.85           H  
ATOM    995  HD2 HIS A  64      82.129  46.333   7.893  1.00  0.85           H  
ATOM    996  HE1 HIS A  64      85.813  45.436   5.955  1.00  0.85           H  
ATOM    997  HE2 HIS A  64      84.244  44.812   7.860  1.00  0.85           H  
ATOM    998  N   ASN A  65      82.696  48.188   2.585  1.00  0.82           N  
ATOM    999  CA  ASN A  65      83.335  47.663   1.377  1.00  0.82           C  
ATOM   1000  C   ASN A  65      84.769  47.130   1.514  1.00  0.82           C  
ATOM   1001  O   ASN A  65      85.388  46.799   0.503  1.00  0.82           O  
ATOM   1002  CB  ASN A  65      83.327  48.708   0.277  1.00  0.82           C  
ATOM   1003  CG  ASN A  65      84.217  49.887   0.549  1.00  0.82           C  
ATOM   1004  OD1 ASN A  65      84.894  49.971   1.587  1.00  0.82           O  
ATOM   1005  ND2 ASN A  65      84.259  50.791  -0.408  1.00  0.82           N  
ATOM   1006  H   ASN A  65      82.700  49.184   2.821  1.00  0.82           H  
ATOM   1007  HA  ASN A  65      82.732  46.824   1.030  1.00  0.82           H  
ATOM   1008 1HB  ASN A  65      83.646  48.244  -0.657  1.00  0.82           H  
ATOM   1009 2HB  ASN A  65      82.309  49.068   0.130  1.00  0.82           H  
ATOM   1010 1HD2 ASN A  65      84.864  51.587  -0.334  1.00  0.82           H  
ATOM   1011 2HD2 ASN A  65      83.707  50.668  -1.230  1.00  0.82           H  
ATOM   1012  N   GLY A  66      85.342  47.082   2.719  1.00  0.80           N  
ATOM   1013  CA  GLY A  66      86.703  46.561   2.856  1.00  0.80           C  
ATOM   1014  C   GLY A  66      87.810  47.486   2.320  1.00  0.80           C  
ATOM   1015  O   GLY A  66      88.962  47.060   2.213  1.00  0.80           O  
ATOM   1016  H   GLY A  66      84.833  47.319   3.574  1.00  0.80           H  
ATOM   1017 1HA  GLY A  66      86.894  46.368   3.911  1.00  0.80           H  
ATOM   1018 2HA  GLY A  66      86.764  45.599   2.351  1.00  0.80           H  
ATOM   1019  N   LYS A  67      87.474  48.731   1.967  1.00  0.80           N  
ATOM   1020  CA  LYS A  67      88.443  49.657   1.381  1.00  0.80           C  
ATOM   1021  C   LYS A  67      88.448  51.000   2.080  1.00  0.80           C  
ATOM   1022  O   LYS A  67      87.389  51.491   2.486  1.00  0.80           O  
ATOM   1023  CB  LYS A  67      88.069  49.921  -0.072  1.00  0.80           C  
ATOM   1024  CG  LYS A  67      88.091  48.716  -0.989  1.00  0.80           C  
ATOM   1025  CD  LYS A  67      87.686  49.104  -2.408  1.00  0.80           C  
ATOM   1026  CE  LYS A  67      87.742  47.914  -3.342  1.00  0.80           C  
ATOM   1027  NZ  LYS A  67      87.335  48.277  -4.729  1.00  0.80           N  
ATOM   1028  H   LYS A  67      86.507  49.031   2.054  1.00  0.80           H  
ATOM   1029  HA  LYS A  67      89.442  49.228   1.446  1.00  0.80           H  
ATOM   1030 1HB  LYS A  67      87.073  50.338  -0.110  1.00  0.80           H  
ATOM   1031 2HB  LYS A  67      88.737  50.677  -0.480  1.00  0.80           H  
ATOM   1032 1HG  LYS A  67      89.079  48.266  -0.990  1.00  0.80           H  
ATOM   1033 2HG  LYS A  67      87.382  47.979  -0.621  1.00  0.80           H  
ATOM   1034 1HD  LYS A  67      86.667  49.493  -2.396  1.00  0.80           H  
ATOM   1035 2HD  LYS A  67      88.336  49.879  -2.784  1.00  0.80           H  
ATOM   1036 1HE  LYS A  67      88.762  47.530  -3.362  1.00  0.80           H  
ATOM   1037 2HE  LYS A  67      87.077  47.135  -2.968  1.00  0.80           H  
ATOM   1038 1HZ  LYS A  67      87.389  47.460  -5.320  1.00  0.80           H  
ATOM   1039 2HZ  LYS A  67      86.388  48.626  -4.722  1.00  0.80           H  
ATOM   1040 3HZ  LYS A  67      87.954  48.992  -5.088  1.00  0.80           H  
ATOM   1041  N   LEU A  68      89.602  51.661   2.147  1.00  0.81           N  
ATOM   1042  CA  LEU A  68      89.571  53.017   2.663  1.00  0.81           C  
ATOM   1043  C   LEU A  68      89.458  53.906   1.441  1.00  0.81           C  
ATOM   1044  O   LEU A  68      89.956  53.537   0.374  1.00  0.81           O  
ATOM   1045  CB  LEU A  68      90.812  53.366   3.473  1.00  0.81           C  
ATOM   1046  CG  LEU A  68      91.151  52.484   4.665  1.00  0.81           C  
ATOM   1047  CD1 LEU A  68      92.382  53.014   5.266  1.00  0.81           C  
ATOM   1048  CD2 LEU A  68      90.024  52.410   5.696  1.00  0.81           C  
ATOM   1049  H   LEU A  68      90.491  51.259   1.833  1.00  0.81           H  
ATOM   1050  HA  LEU A  68      88.697  53.154   3.268  1.00  0.81           H  
ATOM   1051 1HB  LEU A  68      91.652  53.300   2.817  1.00  0.81           H  
ATOM   1052 2HB  LEU A  68      90.732  54.380   3.824  1.00  0.81           H  
ATOM   1053  HG  LEU A  68      91.365  51.507   4.306  1.00  0.81           H  
ATOM   1054 1HD1 LEU A  68      92.682  52.375   6.090  1.00  0.81           H  
ATOM   1055 2HD1 LEU A  68      93.175  53.033   4.518  1.00  0.81           H  
ATOM   1056 3HD1 LEU A  68      92.195  54.022   5.626  1.00  0.81           H  
ATOM   1057 1HD2 LEU A  68      90.326  51.761   6.524  1.00  0.81           H  
ATOM   1058 2HD2 LEU A  68      89.811  53.406   6.081  1.00  0.81           H  
ATOM   1059 3HD2 LEU A  68      89.136  51.998   5.230  1.00  0.81           H  
ATOM   1060  N   CYS A  69      88.776  55.033   1.548  1.00  0.83           N  
ATOM   1061  CA  CYS A  69      88.639  55.854   0.358  1.00  0.83           C  
ATOM   1062  C   CYS A  69      88.476  57.339   0.638  1.00  0.83           C  
ATOM   1063  O   CYS A  69      88.786  57.815   1.735  1.00  0.83           O  
ATOM   1064  CB  CYS A  69      87.472  55.379  -0.460  1.00  0.83           C  
ATOM   1065  SG  CYS A  69      85.885  55.666   0.232  1.00  0.83           S  
ATOM   1066  H   CYS A  69      88.318  55.299   2.420  1.00  0.83           H  
ATOM   1067  HA  CYS A  69      89.539  55.729  -0.246  1.00  0.83           H  
ATOM   1068 1HB  CYS A  69      87.529  55.810  -1.418  1.00  0.83           H  
ATOM   1069 2HB  CYS A  69      87.577  54.304  -0.595  1.00  0.83           H  
ATOM   1070  HG  CYS A  69      85.979  57.015   0.204  1.00  0.83           H  
ATOM   1071  N   LYS A  70      88.114  58.082  -0.416  1.00  0.86           N  
ATOM   1072  CA  LYS A  70      87.936  59.521  -0.384  1.00  0.86           C  
ATOM   1073  C   LYS A  70      86.597  59.848   0.250  1.00  0.86           C  
ATOM   1074  O   LYS A  70      85.636  59.103   0.037  1.00  0.86           O  
ATOM   1075  CB  LYS A  70      87.891  60.043  -1.826  1.00  0.86           C  
ATOM   1076  CG  LYS A  70      89.141  59.862  -2.646  1.00  0.86           C  
ATOM   1077  CD  LYS A  70      88.939  60.283  -4.077  1.00  0.86           C  
ATOM   1078  CE  LYS A  70      90.238  60.149  -4.862  1.00  0.86           C  
ATOM   1079  NZ  LYS A  70      90.043  60.378  -6.308  1.00  0.86           N  
ATOM   1080  H   LYS A  70      87.879  57.634  -1.302  1.00  0.86           H  
ATOM   1081  HA  LYS A  70      88.728  59.970   0.202  1.00  0.86           H  
ATOM   1082 1HB  LYS A  70      87.071  59.592  -2.353  1.00  0.86           H  
ATOM   1083 2HB  LYS A  70      87.686  61.100  -1.801  1.00  0.86           H  
ATOM   1084 1HG  LYS A  70      89.913  60.453  -2.272  1.00  0.86           H  
ATOM   1085 2HG  LYS A  70      89.449  58.818  -2.621  1.00  0.86           H  
ATOM   1086 1HD  LYS A  70      88.173  59.644  -4.536  1.00  0.86           H  
ATOM   1087 2HD  LYS A  70      88.596  61.317  -4.113  1.00  0.86           H  
ATOM   1088 1HE  LYS A  70      90.951  60.879  -4.484  1.00  0.86           H  
ATOM   1089 2HE  LYS A  70      90.644  59.146  -4.717  1.00  0.86           H  
ATOM   1090 1HZ  LYS A  70      90.917  60.265  -6.792  1.00  0.86           H  
ATOM   1091 2HZ  LYS A  70      89.391  59.654  -6.662  1.00  0.86           H  
ATOM   1092 3HZ  LYS A  70      89.671  61.291  -6.481  1.00  0.86           H  
ATOM   1093  N   LEU A  71      86.512  60.952   0.988  1.00  0.90           N  
ATOM   1094  CA  LEU A  71      85.216  61.384   1.498  1.00  0.90           C  
ATOM   1095  C   LEU A  71      84.875  62.702   0.856  1.00  0.90           C  
ATOM   1096  O   LEU A  71      85.706  63.605   0.802  1.00  0.90           O  
ATOM   1097  CB  LEU A  71      85.204  61.543   3.019  1.00  0.90           C  
ATOM   1098  CG  LEU A  71      85.236  60.277   3.792  1.00  0.90           C  
ATOM   1099  CD1 LEU A  71      86.631  59.903   4.009  1.00  0.90           C  
ATOM   1100  CD2 LEU A  71      84.475  60.440   5.071  1.00  0.90           C  
ATOM   1101  H   LEU A  71      87.352  61.511   1.144  1.00  0.90           H  
ATOM   1102  HA  LEU A  71      84.462  60.655   1.223  1.00  0.90           H  
ATOM   1103 1HB  LEU A  71      86.068  62.134   3.310  1.00  0.90           H  
ATOM   1104 2HB  LEU A  71      84.301  62.082   3.303  1.00  0.90           H  
ATOM   1105  HG  LEU A  71      84.794  59.511   3.215  1.00  0.90           H  
ATOM   1106 1HD1 LEU A  71      86.694  58.982   4.538  1.00  0.90           H  
ATOM   1107 2HD1 LEU A  71      87.129  59.797   3.054  1.00  0.90           H  
ATOM   1108 3HD1 LEU A  71      87.119  60.682   4.588  1.00  0.90           H  
ATOM   1109 1HD2 LEU A  71      84.481  59.516   5.626  1.00  0.90           H  
ATOM   1110 2HD2 LEU A  71      84.930  61.226   5.673  1.00  0.90           H  
ATOM   1111 3HD2 LEU A  71      83.451  60.707   4.836  1.00  0.90           H  
ATOM   1112  N   ARG A  72      83.671  62.818   0.328  1.00  0.92           N  
ATOM   1113  CA  ARG A  72      83.252  64.048  -0.344  1.00  0.92           C  
ATOM   1114  C   ARG A  72      84.256  64.465  -1.433  1.00  0.92           C  
ATOM   1115  O   ARG A  72      84.500  65.651  -1.647  1.00  0.92           O  
ATOM   1116  CB  ARG A  72      83.095  65.184   0.660  1.00  0.92           C  
ATOM   1117  CG  ARG A  72      82.065  64.939   1.758  1.00  0.92           C  
ATOM   1118  CD  ARG A  72      81.905  66.137   2.641  1.00  0.92           C  
ATOM   1119  NE  ARG A  72      81.333  67.276   1.926  1.00  0.92           N  
ATOM   1120  CZ  ARG A  72      81.294  68.540   2.399  1.00  0.92           C  
ATOM   1121  NH1 ARG A  72      81.790  68.815   3.586  1.00  0.92           N  
ATOM   1122  NH2 ARG A  72      80.759  69.504   1.669  1.00  0.92           N  
ATOM   1123  H   ARG A  72      83.028  62.028   0.401  1.00  0.92           H  
ATOM   1124  HA  ARG A  72      82.285  63.867  -0.815  1.00  0.92           H  
ATOM   1125 1HB  ARG A  72      84.045  65.407   1.139  1.00  0.92           H  
ATOM   1126 2HB  ARG A  72      82.791  66.083   0.128  1.00  0.92           H  
ATOM   1127 1HG  ARG A  72      81.100  64.709   1.307  1.00  0.92           H  
ATOM   1128 2HG  ARG A  72      82.385  64.098   2.376  1.00  0.92           H  
ATOM   1129 1HD  ARG A  72      81.244  65.890   3.470  1.00  0.92           H  
ATOM   1130 2HD  ARG A  72      82.879  66.435   3.029  1.00  0.92           H  
ATOM   1131  HE  ARG A  72      80.943  67.106   1.008  1.00  0.92           H  
ATOM   1132 1HH1 ARG A  72      82.200  68.081   4.144  1.00  0.92           H  
ATOM   1133 2HH1 ARG A  72      81.761  69.761   3.938  1.00  0.92           H  
ATOM   1134 1HH2 ARG A  72      80.379  69.296   0.756  1.00  0.92           H  
ATOM   1135 2HH2 ARG A  72      80.732  70.450   2.023  1.00  0.92           H  
ATOM   1136  N   GLY A  73      84.828  63.477  -2.124  1.00  0.93           N  
ATOM   1137  CA  GLY A  73      85.800  63.709  -3.188  1.00  0.93           C  
ATOM   1138  C   GLY A  73      87.248  63.922  -2.709  1.00  0.93           C  
ATOM   1139  O   GLY A  73      88.139  64.121  -3.541  1.00  0.93           O  
ATOM   1140  H   GLY A  73      84.574  62.529  -1.893  1.00  0.93           H  
ATOM   1141 1HA  GLY A  73      85.774  62.872  -3.879  1.00  0.93           H  
ATOM   1142 2HA  GLY A  73      85.490  64.583  -3.757  1.00  0.93           H  
ATOM   1143  N   VAL A  74      87.503  63.863  -1.395  1.00  0.91           N  
ATOM   1144  CA  VAL A  74      88.850  64.112  -0.892  1.00  0.91           C  
ATOM   1145  C   VAL A  74      89.518  62.900  -0.198  1.00  0.91           C  
ATOM   1146  O   VAL A  74      88.989  62.305   0.747  1.00  0.91           O  
ATOM   1147  CB  VAL A  74      88.801  65.305   0.069  1.00  0.91           C  
ATOM   1148  CG1 VAL A  74      90.142  65.562   0.589  1.00  0.91           C  
ATOM   1149  CG2 VAL A  74      88.244  66.520  -0.648  1.00  0.91           C  
ATOM   1150  H   VAL A  74      86.753  63.704  -0.730  1.00  0.91           H  
ATOM   1151  HA  VAL A  74      89.475  64.398  -1.736  1.00  0.91           H  
ATOM   1152  HB  VAL A  74      88.157  65.059   0.913  1.00  0.91           H  
ATOM   1153 1HG1 VAL A  74      90.117  66.390   1.294  1.00  0.91           H  
ATOM   1154 2HG1 VAL A  74      90.457  64.668   1.079  1.00  0.91           H  
ATOM   1155 3HG1 VAL A  74      90.824  65.798  -0.227  1.00  0.91           H  
ATOM   1156 1HG2 VAL A  74      88.206  67.362   0.040  1.00  0.91           H  
ATOM   1157 2HG2 VAL A  74      88.884  66.766  -1.494  1.00  0.91           H  
ATOM   1158 3HG2 VAL A  74      87.234  66.305  -1.008  1.00  0.91           H  
ATOM   1159  N   ALA A  75      90.693  62.536  -0.708  1.00  0.88           N  
ATOM   1160  CA  ALA A  75      91.501  61.383  -0.281  1.00  0.88           C  
ATOM   1161  C   ALA A  75      92.054  61.545   1.120  1.00  0.88           C  
ATOM   1162  O   ALA A  75      91.914  62.610   1.687  1.00  0.88           O  
ATOM   1163  CB  ALA A  75      92.652  61.194  -1.256  1.00  0.88           C  
ATOM   1164  H   ALA A  75      91.053  63.097  -1.471  1.00  0.88           H  
ATOM   1165  HA  ALA A  75      90.867  60.510  -0.289  1.00  0.88           H  
ATOM   1166 1HB  ALA A  75      93.258  60.335  -0.983  1.00  0.88           H  
ATOM   1167 2HB  ALA A  75      92.265  61.049  -2.258  1.00  0.88           H  
ATOM   1168 3HB  ALA A  75      93.281  62.083  -1.238  1.00  0.88           H  
ATOM   1169  N   PRO A  76      92.455  60.461   1.787  1.00  0.85           N  
ATOM   1170  CA  PRO A  76      93.257  60.461   2.993  1.00  0.85           C  
ATOM   1171  C   PRO A  76      94.731  60.724   2.725  1.00  0.85           C  
ATOM   1172  O   PRO A  76      95.219  60.513   1.614  1.00  0.85           O  
ATOM   1173  CB  PRO A  76      93.106  59.057   3.503  1.00  0.85           C  
ATOM   1174  CG  PRO A  76      92.852  58.232   2.299  1.00  0.85           C  
ATOM   1175  CD  PRO A  76      92.008  59.108   1.392  1.00  0.85           C  
ATOM   1176  HA  PRO A  76      92.848  61.172   3.708  1.00  0.85           H  
ATOM   1177 1HB  PRO A  76      94.029  58.778   4.017  1.00  0.85           H  
ATOM   1178 2HB  PRO A  76      92.371  59.074   4.216  1.00  0.85           H  
ATOM   1179 1HG  PRO A  76      93.820  57.980   1.859  1.00  0.85           H  
ATOM   1180 2HG  PRO A  76      92.361  57.288   2.570  1.00  0.85           H  
ATOM   1181 1HD  PRO A  76      92.239  58.857   0.358  1.00  0.85           H  
ATOM   1182 2HD  PRO A  76      90.948  58.984   1.624  1.00  0.85           H  
ATOM   1183  N   LEU A  77      95.447  61.094   3.780  1.00  0.82           N  
ATOM   1184  CA  LEU A  77      96.897  61.108   3.733  1.00  0.82           C  
ATOM   1185  C   LEU A  77      97.329  59.736   4.203  1.00  0.82           C  
ATOM   1186  O   LEU A  77      97.142  59.397   5.371  1.00  0.82           O  
ATOM   1187  CB  LEU A  77      97.482  62.169   4.674  1.00  0.82           C  
ATOM   1188  CG  LEU A  77      99.024  62.273   4.742  1.00  0.82           C  
ATOM   1189  CD1 LEU A  77      99.548  62.641   3.408  1.00  0.82           C  
ATOM   1190  CD2 LEU A  77      99.434  63.323   5.812  1.00  0.82           C  
ATOM   1191  H   LEU A  77      94.967  61.315   4.647  1.00  0.82           H  
ATOM   1192  HA  LEU A  77      97.237  61.273   2.712  1.00  0.82           H  
ATOM   1193 1HB  LEU A  77      97.120  63.114   4.374  1.00  0.82           H  
ATOM   1194 2HB  LEU A  77      97.120  61.978   5.671  1.00  0.82           H  
ATOM   1195  HG  LEU A  77      99.439  61.317   4.987  1.00  0.82           H  
ATOM   1196 1HD1 LEU A  77     100.636  62.706   3.448  1.00  0.82           H  
ATOM   1197 2HD1 LEU A  77      99.257  61.887   2.679  1.00  0.82           H  
ATOM   1198 3HD1 LEU A  77      99.135  63.594   3.131  1.00  0.82           H  
ATOM   1199 1HD2 LEU A  77     100.525  63.394   5.857  1.00  0.82           H  
ATOM   1200 2HD2 LEU A  77      99.023  64.286   5.546  1.00  0.82           H  
ATOM   1201 3HD2 LEU A  77      99.054  63.029   6.787  1.00  0.82           H  
ATOM   1202  N   HIS A  78      97.879  58.929   3.311  1.00  0.81           N  
ATOM   1203  CA  HIS A  78      98.231  57.576   3.710  1.00  0.81           C  
ATOM   1204  C   HIS A  78      99.688  57.505   4.031  1.00  0.81           C  
ATOM   1205  O   HIS A  78     100.529  57.711   3.162  1.00  0.81           O  
ATOM   1206  CB  HIS A  78      97.858  56.569   2.622  1.00  0.81           C  
ATOM   1207  CG  HIS A  78      98.110  55.109   2.953  1.00  0.81           C  
ATOM   1208  ND1 HIS A  78      97.319  54.390   3.829  1.00  0.81           N  
ATOM   1209  CD2 HIS A  78      99.041  54.244   2.495  1.00  0.81           C  
ATOM   1210  CE1 HIS A  78      97.756  53.153   3.904  1.00  0.81           C  
ATOM   1211  NE2 HIS A  78      98.800  53.034   3.103  1.00  0.81           N  
ATOM   1212  H   HIS A  78      98.022  59.243   2.360  1.00  0.81           H  
ATOM   1213  HA  HIS A  78      97.708  57.313   4.613  1.00  0.81           H  
ATOM   1214 1HB  HIS A  78      96.807  56.687   2.384  1.00  0.81           H  
ATOM   1215 2HB  HIS A  78      98.416  56.802   1.716  1.00  0.81           H  
ATOM   1216  HD1 HIS A  78      96.527  54.725   4.335  1.00  0.81           H  
ATOM   1217  HD2 HIS A  78      99.865  54.347   1.788  1.00  0.81           H  
ATOM   1218  HE1 HIS A  78      97.257  52.426   4.552  1.00  0.81           H  
ATOM   1219  N   LEU A  79      99.984  57.193   5.290  1.00  0.81           N  
ATOM   1220  CA  LEU A  79     101.359  57.185   5.728  1.00  0.81           C  
ATOM   1221  C   LEU A  79     102.013  55.824   5.588  1.00  0.81           C  
ATOM   1222  O   LEU A  79     103.211  55.670   5.832  1.00  0.81           O  
ATOM   1223  CB  LEU A  79     101.460  57.687   7.159  1.00  0.81           C  
ATOM   1224  CG  LEU A  79     101.399  59.187   7.286  1.00  0.81           C  
ATOM   1225  CD1 LEU A  79     100.001  59.604   7.097  1.00  0.81           C  
ATOM   1226  CD2 LEU A  79     101.910  59.622   8.588  1.00  0.81           C  
ATOM   1227  H   LEU A  79      99.237  57.018   5.967  1.00  0.81           H  
ATOM   1228  HA  LEU A  79     101.899  57.870   5.126  1.00  0.81           H  
ATOM   1229 1HB  LEU A  79     100.656  57.252   7.749  1.00  0.81           H  
ATOM   1230 2HB  LEU A  79     102.407  57.364   7.565  1.00  0.81           H  
ATOM   1231  HG  LEU A  79     101.998  59.646   6.501  1.00  0.81           H  
ATOM   1232 1HD1 LEU A  79      99.947  60.678   7.177  1.00  0.81           H  
ATOM   1233 2HD1 LEU A  79      99.646  59.294   6.137  1.00  0.81           H  
ATOM   1234 3HD1 LEU A  79      99.389  59.141   7.871  1.00  0.81           H  
ATOM   1235 1HD2 LEU A  79     101.850  60.706   8.647  1.00  0.81           H  
ATOM   1236 2HD2 LEU A  79     101.317  59.180   9.381  1.00  0.81           H  
ATOM   1237 3HD2 LEU A  79     102.943  59.305   8.684  1.00  0.81           H  
ATOM   1238  N   GLY A  80     101.241  54.836   5.172  1.00  0.82           N  
ATOM   1239  CA  GLY A  80     101.788  53.510   4.990  1.00  0.82           C  
ATOM   1240  C   GLY A  80     102.389  52.983   6.274  1.00  0.82           C  
ATOM   1241  O   GLY A  80     101.744  52.980   7.327  1.00  0.82           O  
ATOM   1242  H   GLY A  80     100.267  55.015   4.975  1.00  0.82           H  
ATOM   1243 1HA  GLY A  80     101.005  52.831   4.654  1.00  0.82           H  
ATOM   1244 2HA  GLY A  80     102.546  53.534   4.209  1.00  0.82           H  
ATOM   1245  N   LYS A  81     103.655  52.584   6.178  1.00  0.83           N  
ATOM   1246  CA  LYS A  81     104.424  51.996   7.269  1.00  0.83           C  
ATOM   1247  C   LYS A  81     105.057  53.006   8.219  1.00  0.83           C  
ATOM   1248  O   LYS A  81     105.768  52.602   9.154  1.00  0.83           O  
ATOM   1249  CB  LYS A  81     105.521  51.113   6.676  1.00  0.83           C  
ATOM   1250  CG  LYS A  81     105.010  49.854   5.970  1.00  0.83           C  
ATOM   1251  CD  LYS A  81     106.154  49.062   5.321  1.00  0.83           C  
ATOM   1252  CE  LYS A  81     107.086  48.443   6.360  1.00  0.83           C  
ATOM   1253  NZ  LYS A  81     106.437  47.344   7.115  1.00  0.83           N  
ATOM   1254  H   LYS A  81     104.105  52.673   5.280  1.00  0.83           H  
ATOM   1255  HA  LYS A  81     103.749  51.373   7.856  1.00  0.83           H  
ATOM   1256 1HB  LYS A  81     106.100  51.692   5.953  1.00  0.83           H  
ATOM   1257 2HB  LYS A  81     106.207  50.800   7.465  1.00  0.83           H  
ATOM   1258 1HG  LYS A  81     104.506  49.212   6.697  1.00  0.83           H  
ATOM   1259 2HG  LYS A  81     104.294  50.133   5.201  1.00  0.83           H  
ATOM   1260 1HD  LYS A  81     105.739  48.262   4.708  1.00  0.83           H  
ATOM   1261 2HD  LYS A  81     106.731  49.725   4.678  1.00  0.83           H  
ATOM   1262 1HE  LYS A  81     107.969  48.052   5.859  1.00  0.83           H  
ATOM   1263 2HE  LYS A  81     107.393  49.214   7.065  1.00  0.83           H  
ATOM   1264 1HZ  LYS A  81     107.100  46.979   7.820  1.00  0.83           H  
ATOM   1265 2HZ  LYS A  81     105.639  47.703   7.612  1.00  0.83           H  
ATOM   1266 3HZ  LYS A  81     106.156  46.607   6.505  1.00  0.83           H  
ATOM   1267  N   CYS A  82     104.840  54.299   7.962  1.00  0.84           N  
ATOM   1268  CA  CYS A  82     105.365  55.373   8.788  1.00  0.84           C  
ATOM   1269  C   CYS A  82     104.280  55.931   9.691  1.00  0.84           C  
ATOM   1270  O   CYS A  82     103.095  55.861   9.339  1.00  0.84           O  
ATOM   1271  CB  CYS A  82     105.885  56.514   7.914  1.00  0.84           C  
ATOM   1272  SG  CYS A  82     107.177  56.030   6.770  1.00  0.84           S  
ATOM   1273  H   CYS A  82     104.254  54.553   7.168  1.00  0.84           H  
ATOM   1274  HA  CYS A  82     106.179  54.986   9.408  1.00  0.84           H  
ATOM   1275 1HB  CYS A  82     105.057  56.927   7.332  1.00  0.84           H  
ATOM   1276 2HB  CYS A  82     106.269  57.316   8.553  1.00  0.84           H  
ATOM   1277  N   ASN A  83     104.628  56.474  10.848  1.00  0.85           N  
ATOM   1278  CA  ASN A  83     103.603  57.183  11.613  1.00  0.85           C  
ATOM   1279  C   ASN A  83     103.732  58.675  11.323  1.00  0.85           C  
ATOM   1280  O   ASN A  83     104.679  59.089  10.639  1.00  0.85           O  
ATOM   1281  CB  ASN A  83     103.687  56.893  13.108  1.00  0.85           C  
ATOM   1282  CG  ASN A  83     104.905  57.391  13.773  1.00  0.85           C  
ATOM   1283  OD1 ASN A  83     105.629  58.233  13.242  1.00  0.85           O  
ATOM   1284  ND2 ASN A  83     105.160  56.888  14.955  1.00  0.85           N  
ATOM   1285  H   ASN A  83     105.591  56.452  11.152  1.00  0.85           H  
ATOM   1286  HA  ASN A  83     102.616  56.870  11.266  1.00  0.85           H  
ATOM   1287 1HB  ASN A  83     102.824  57.325  13.614  1.00  0.85           H  
ATOM   1288 2HB  ASN A  83     103.629  55.815  13.260  1.00  0.85           H  
ATOM   1289 1HD2 ASN A  83     105.968  57.182  15.461  1.00  0.85           H  
ATOM   1290 2HD2 ASN A  83     104.536  56.210  15.356  1.00  0.85           H  
ATOM   1291  N   ILE A  84     102.869  59.487  11.928  1.00  0.85           N  
ATOM   1292  CA  ILE A  84     102.952  60.936  11.739  1.00  0.85           C  
ATOM   1293  C   ILE A  84     104.276  61.532  12.190  1.00  0.85           C  
ATOM   1294  O   ILE A  84     104.793  62.432  11.528  1.00  0.85           O  
ATOM   1295  CB  ILE A  84     101.798  61.694  12.400  1.00  0.85           C  
ATOM   1296  CG1 ILE A  84     100.467  61.438  11.669  1.00  0.85           C  
ATOM   1297  CG2 ILE A  84     102.103  63.139  12.372  1.00  0.85           C  
ATOM   1298  CD1 ILE A  84      99.228  61.934  12.430  1.00  0.85           C  
ATOM   1299  H   ILE A  84     102.095  59.061  12.443  1.00  0.85           H  
ATOM   1300  HA  ILE A  84     102.870  61.135  10.681  1.00  0.85           H  
ATOM   1301  HB  ILE A  84     101.686  61.348  13.408  1.00  0.85           H  
ATOM   1302 1HG1 ILE A  84     100.501  61.946  10.706  1.00  0.85           H  
ATOM   1303 2HG1 ILE A  84     100.368  60.383  11.487  1.00  0.85           H  
ATOM   1304 1HG2 ILE A  84     101.290  63.650  12.845  1.00  0.85           H  
ATOM   1305 2HG2 ILE A  84     103.029  63.335  12.903  1.00  0.85           H  
ATOM   1306 3HG2 ILE A  84     102.200  63.472  11.341  1.00  0.85           H  
ATOM   1307 1HD1 ILE A  84      98.332  61.722  11.858  1.00  0.85           H  
ATOM   1308 2HD1 ILE A  84      99.156  61.419  13.367  1.00  0.85           H  
ATOM   1309 3HD1 ILE A  84      99.297  63.007  12.602  1.00  0.85           H  
ATOM   1310  N   ALA A  85     104.823  61.092  13.318  1.00  0.84           N  
ATOM   1311  CA  ALA A  85     106.093  61.672  13.737  1.00  0.84           C  
ATOM   1312  C   ALA A  85     107.164  61.444  12.664  1.00  0.84           C  
ATOM   1313  O   ALA A  85     107.937  62.353  12.375  1.00  0.84           O  
ATOM   1314  CB  ALA A  85     106.544  61.073  15.053  1.00  0.84           C  
ATOM   1315  H   ALA A  85     104.386  60.349  13.842  1.00  0.84           H  
ATOM   1316  HA  ALA A  85     105.954  62.745  13.861  1.00  0.84           H  
ATOM   1317 1HB  ALA A  85     107.489  61.525  15.359  1.00  0.84           H  
ATOM   1318 2HB  ALA A  85     105.794  61.250  15.816  1.00  0.84           H  
ATOM   1319 3HB  ALA A  85     106.683  60.007  14.921  1.00  0.84           H  
ATOM   1320  N   GLY A  86     107.176  60.255  12.037  1.00  0.83           N  
ATOM   1321  CA  GLY A  86     108.147  59.902  10.987  1.00  0.83           C  
ATOM   1322  C   GLY A  86     107.997  60.831   9.800  1.00  0.83           C  
ATOM   1323  O   GLY A  86     108.977  61.332   9.225  1.00  0.83           O  
ATOM   1324  H   GLY A  86     106.504  59.551  12.324  1.00  0.83           H  
ATOM   1325 1HA  GLY A  86     109.156  59.961  11.377  1.00  0.83           H  
ATOM   1326 2HA  GLY A  86     107.987  58.868  10.674  1.00  0.83           H  
ATOM   1327  N   TRP A  87     106.741  61.113   9.471  1.00  0.83           N  
ATOM   1328  CA  TRP A  87     106.403  62.036   8.407  1.00  0.83           C  
ATOM   1329  C   TRP A  87     106.980  63.440   8.712  1.00  0.83           C  
ATOM   1330  O   TRP A  87     107.601  64.060   7.844  1.00  0.83           O  
ATOM   1331  CB  TRP A  87     104.871  62.023   8.182  1.00  0.83           C  
ATOM   1332  CG  TRP A  87     104.396  63.080   7.279  1.00  0.83           C  
ATOM   1333  CD1 TRP A  87     104.326  63.073   5.950  1.00  0.83           C  
ATOM   1334  CD2 TRP A  87     103.917  64.344   7.700  1.00  0.83           C  
ATOM   1335  NE1 TRP A  87     103.850  64.280   5.497  1.00  0.83           N  
ATOM   1336  CE2 TRP A  87     103.620  65.070   6.568  1.00  0.83           C  
ATOM   1337  CE3 TRP A  87     103.733  64.899   8.919  1.00  0.83           C  
ATOM   1338  CZ2 TRP A  87     103.182  66.353   6.642  1.00  0.83           C  
ATOM   1339  CZ3 TRP A  87     103.297  66.190   9.020  1.00  0.83           C  
ATOM   1340  CH2 TRP A  87     103.049  66.900   7.924  1.00  0.83           C  
ATOM   1341  H   TRP A  87     105.990  60.642   9.980  1.00  0.83           H  
ATOM   1342  HA  TRP A  87     106.867  61.679   7.489  1.00  0.83           H  
ATOM   1343 1HB  TRP A  87     104.575  61.061   7.771  1.00  0.83           H  
ATOM   1344 2HB  TRP A  87     104.364  62.139   9.124  1.00  0.83           H  
ATOM   1345  HD1 TRP A  87     104.616  62.252   5.355  1.00  0.83           H  
ATOM   1346  HE1 TRP A  87     103.699  64.549   4.510  1.00  0.83           H  
ATOM   1347  HE3 TRP A  87     103.944  64.295   9.779  1.00  0.83           H  
ATOM   1348  HZ2 TRP A  87     102.963  66.939   5.754  1.00  0.83           H  
ATOM   1349  HZ3 TRP A  87     103.165  66.627  10.007  1.00  0.83           H  
ATOM   1350  HH2 TRP A  87     102.730  67.921   8.046  1.00  0.83           H  
ATOM   1351  N   ILE A  88     106.817  63.916   9.958  1.00  0.83           N  
ATOM   1352  CA  ILE A  88     107.319  65.241  10.357  1.00  0.83           C  
ATOM   1353  C   ILE A  88     108.862  65.268  10.385  1.00  0.83           C  
ATOM   1354  O   ILE A  88     109.507  66.235   9.969  1.00  0.83           O  
ATOM   1355  CB  ILE A  88     106.842  65.662  11.757  1.00  0.83           C  
ATOM   1356  CG1 ILE A  88     105.392  65.839  11.789  1.00  0.83           C  
ATOM   1357  CG2 ILE A  88     107.488  67.011  12.066  1.00  0.83           C  
ATOM   1358  CD1 ILE A  88     104.829  66.003  13.114  1.00  0.83           C  
ATOM   1359  H   ILE A  88     106.293  63.352  10.628  1.00  0.83           H  
ATOM   1360  HA  ILE A  88     106.964  65.967   9.635  1.00  0.83           H  
ATOM   1361  HB  ILE A  88     107.128  64.913  12.499  1.00  0.83           H  
ATOM   1362 1HG1 ILE A  88     105.126  66.689  11.175  1.00  0.83           H  
ATOM   1363 2HG1 ILE A  88     104.961  64.962  11.407  1.00  0.83           H  
ATOM   1364 1HG2 ILE A  88     107.183  67.367  13.034  1.00  0.83           H  
ATOM   1365 2HG2 ILE A  88     108.561  66.907  12.040  1.00  0.83           H  
ATOM   1366 3HG2 ILE A  88     107.180  67.734  11.312  1.00  0.83           H  
ATOM   1367 1HD1 ILE A  88     103.759  66.088  13.021  1.00  0.83           H  
ATOM   1368 2HD1 ILE A  88     105.079  65.137  13.721  1.00  0.83           H  
ATOM   1369 3HD1 ILE A  88     105.223  66.894  13.557  1.00  0.83           H  
ATOM   1370  N   LEU A  89     109.455  64.214  10.929  1.00  0.86           N  
ATOM   1371  CA  LEU A  89     110.899  64.047  11.036  1.00  0.86           C  
ATOM   1372  C   LEU A  89     111.609  64.024   9.687  1.00  0.86           C  
ATOM   1373  O   LEU A  89     112.720  64.559   9.530  1.00  0.86           O  
ATOM   1374  CB  LEU A  89     111.172  62.725  11.759  1.00  0.86           C  
ATOM   1375  CG  LEU A  89     110.899  62.679  13.202  1.00  0.86           C  
ATOM   1376  CD1 LEU A  89     110.888  61.264  13.747  1.00  0.86           C  
ATOM   1377  CD2 LEU A  89     111.989  63.337  13.803  1.00  0.86           C  
ATOM   1378  H   LEU A  89     108.865  63.464  11.283  1.00  0.86           H  
ATOM   1379  HA  LEU A  89     111.297  64.876  11.621  1.00  0.86           H  
ATOM   1380 1HB  LEU A  89     110.593  61.942  11.282  1.00  0.86           H  
ATOM   1381 2HB  LEU A  89     112.189  62.506  11.636  1.00  0.86           H  
ATOM   1382  HG  LEU A  89     109.964  63.182  13.429  1.00  0.86           H  
ATOM   1383 1HD1 LEU A  89     110.740  61.301  14.818  1.00  0.86           H  
ATOM   1384 2HD1 LEU A  89     110.088  60.692  13.302  1.00  0.86           H  
ATOM   1385 3HD1 LEU A  89     111.834  60.780  13.534  1.00  0.86           H  
ATOM   1386 1HD2 LEU A  89     111.819  63.339  14.851  1.00  0.86           H  
ATOM   1387 2HD2 LEU A  89     112.899  62.808  13.570  1.00  0.86           H  
ATOM   1388 3HD2 LEU A  89     112.058  64.337  13.417  1.00  0.86           H  
ATOM   1389  N   GLY A  90     110.954  63.417   8.697  1.00  0.90           N  
ATOM   1390  CA  GLY A  90     111.572  63.239   7.396  1.00  0.90           C  
ATOM   1391  C   GLY A  90     112.293  61.901   7.421  1.00  0.90           C  
ATOM   1392  O   GLY A  90     113.325  61.701   6.773  1.00  0.90           O  
ATOM   1393  H   GLY A  90     110.034  63.010   8.870  1.00  0.90           H  
ATOM   1394 1HA  GLY A  90     110.808  63.241   6.617  1.00  0.90           H  
ATOM   1395 2HA  GLY A  90     112.263  64.050   7.195  1.00  0.90           H  
ATOM   1396  N   ASN A  91     111.763  60.993   8.236  1.00  0.96           N  
ATOM   1397  CA  ASN A  91     112.342  59.680   8.413  1.00  0.96           C  
ATOM   1398  C   ASN A  91     112.472  59.070   7.020  1.00  0.96           C  
ATOM   1399  O   ASN A  91     111.557  59.233   6.201  1.00  0.96           O  
ATOM   1400  CB  ASN A  91     111.486  58.862   9.358  1.00  0.96           C  
ATOM   1401  CG  ASN A  91     112.145  57.679   9.863  1.00  0.96           C  
ATOM   1402  OD1 ASN A  91     113.192  57.824  10.480  1.00  0.96           O  
ATOM   1403  ND2 ASN A  91     111.609  56.540   9.634  1.00  0.96           N  
ATOM   1404  H   ASN A  91     110.894  61.208   8.729  1.00  0.96           H  
ATOM   1405  HA  ASN A  91     113.305  59.771   8.860  1.00  0.96           H  
ATOM   1406 1HB  ASN A  91     111.212  59.486  10.208  1.00  0.96           H  
ATOM   1407 2HB  ASN A  91     110.569  58.578   8.873  1.00  0.96           H  
ATOM   1408 1HD2 ASN A  91     112.032  55.699   9.959  1.00  0.96           H  
ATOM   1409 2HD2 ASN A  91     110.721  56.503   9.144  1.00  0.96           H  
ATOM   1410  N   PRO A  92     113.616  58.459   6.667  1.00  1.03           N  
ATOM   1411  CA  PRO A  92     113.837  57.881   5.372  1.00  1.03           C  
ATOM   1412  C   PRO A  92     112.690  56.957   5.053  1.00  1.03           C  
ATOM   1413  O   PRO A  92     112.185  56.257   5.934  1.00  1.03           O  
ATOM   1414  CB  PRO A  92     115.168  57.142   5.548  1.00  1.03           C  
ATOM   1415  CG  PRO A  92     115.893  57.913   6.634  1.00  1.03           C  
ATOM   1416  CD  PRO A  92     114.806  58.346   7.586  1.00  1.03           C  
ATOM   1417  HA  PRO A  92     113.912  58.689   4.626  1.00  1.03           H  
ATOM   1418 1HB  PRO A  92     114.984  56.090   5.813  1.00  1.03           H  
ATOM   1419 2HB  PRO A  92     115.722  57.137   4.594  1.00  1.03           H  
ATOM   1420 1HG  PRO A  92     116.651  57.276   7.120  1.00  1.03           H  
ATOM   1421 2HG  PRO A  92     116.444  58.771   6.204  1.00  1.03           H  
ATOM   1422 1HD  PRO A  92     114.646  57.590   8.361  1.00  1.03           H  
ATOM   1423 2HD  PRO A  92     115.133  59.312   7.997  1.00  1.03           H  
ATOM   1424  N   GLU A  93     112.303  56.970   3.789  1.00  1.10           N  
ATOM   1425  CA  GLU A  93     111.202  56.199   3.202  1.00  1.10           C  
ATOM   1426  C   GLU A  93     109.787  56.695   3.560  1.00  1.10           C  
ATOM   1427  O   GLU A  93     108.804  56.118   3.093  1.00  1.10           O  
ATOM   1428  CB  GLU A  93     111.291  54.715   3.620  1.00  1.10           C  
ATOM   1429  CG  GLU A  93     112.660  54.020   3.373  1.00  1.10           C  
ATOM   1430  CD  GLU A  93     113.051  53.909   1.934  1.00  1.10           C  
ATOM   1431  OE1 GLU A  93     112.204  53.995   1.080  1.00  1.10           O  
ATOM   1432  OE2 GLU A  93     114.223  53.732   1.691  1.00  1.10           O  
ATOM   1433  H   GLU A  93     112.811  57.610   3.166  1.00  1.10           H  
ATOM   1434  HA  GLU A  93     111.309  56.254   2.118  1.00  1.10           H  
ATOM   1435 1HB  GLU A  93     111.013  54.591   4.665  1.00  1.10           H  
ATOM   1436 2HB  GLU A  93     110.554  54.154   3.045  1.00  1.10           H  
ATOM   1437 1HG  GLU A  93     113.446  54.551   3.898  1.00  1.10           H  
ATOM   1438 2HG  GLU A  93     112.605  53.020   3.798  1.00  1.10           H  
ATOM   1439  N   CYS A  94     109.671  57.824   4.270  1.00  1.17           N  
ATOM   1440  CA  CYS A  94     108.361  58.430   4.564  1.00  1.17           C  
ATOM   1441  C   CYS A  94     108.235  59.727   3.753  1.00  1.17           C  
ATOM   1442  O   CYS A  94     107.241  60.462   3.807  1.00  1.17           O  
ATOM   1443  CB  CYS A  94     108.295  58.784   6.041  1.00  1.17           C  
ATOM   1444  SG  CYS A  94     108.631  57.388   7.149  1.00  1.17           S  
ATOM   1445  H   CYS A  94     110.502  58.252   4.690  1.00  1.17           H  
ATOM   1446  HA  CYS A  94     107.562  57.741   4.286  1.00  1.17           H  
ATOM   1447 1HB  CYS A  94     109.025  59.569   6.259  1.00  1.17           H  
ATOM   1448 2HB  CYS A  94     107.309  59.179   6.281  1.00  1.17           H  
ATOM   1449  N   GLU A  95     109.301  59.971   3.014  1.00  1.23           N  
ATOM   1450  CA  GLU A  95     109.652  61.180   2.286  1.00  1.23           C  
ATOM   1451  C   GLU A  95     108.659  61.658   1.232  1.00  1.23           C  
ATOM   1452  O   GLU A  95     108.418  62.862   1.099  1.00  1.23           O  
ATOM   1453  CB  GLU A  95     110.964  60.853   1.590  1.00  1.23           C  
ATOM   1454  CG  GLU A  95     112.093  60.562   2.551  1.00  1.23           C  
ATOM   1455  CD  GLU A  95     113.311  60.042   1.856  1.00  1.23           C  
ATOM   1456  OE1 GLU A  95     113.832  60.720   1.005  1.00  1.23           O  
ATOM   1457  OE2 GLU A  95     113.690  58.921   2.141  1.00  1.23           O  
ATOM   1458  H   GLU A  95     109.989  59.238   3.011  1.00  1.23           H  
ATOM   1459  HA  GLU A  95     109.797  61.979   3.016  1.00  1.23           H  
ATOM   1460 1HB  GLU A  95     110.832  59.983   0.948  1.00  1.23           H  
ATOM   1461 2HB  GLU A  95     111.262  61.691   0.959  1.00  1.23           H  
ATOM   1462 1HG  GLU A  95     112.333  61.459   3.101  1.00  1.23           H  
ATOM   1463 2HG  GLU A  95     111.750  59.822   3.272  1.00  1.23           H  
ATOM   1464  N   SER A  96     108.037  60.723   0.519  1.00  1.30           N  
ATOM   1465  CA  SER A  96     107.114  61.061  -0.564  1.00  1.30           C  
ATOM   1466  C   SER A  96     105.869  61.810  -0.089  1.00  1.30           C  
ATOM   1467  O   SER A  96     105.167  62.438  -0.882  1.00  1.30           O  
ATOM   1468  CB  SER A  96     106.693  59.797  -1.287  1.00  1.30           C  
ATOM   1469  OG  SER A  96     105.906  58.985  -0.465  1.00  1.30           O  
ATOM   1470  H   SER A  96     108.241  59.753   0.707  1.00  1.30           H  
ATOM   1471  HA  SER A  96     107.644  61.704  -1.268  1.00  1.30           H  
ATOM   1472 1HB  SER A  96     106.130  60.065  -2.181  1.00  1.30           H  
ATOM   1473 2HB  SER A  96     107.578  59.248  -1.608  1.00  1.30           H  
ATOM   1474  HG  SER A  96     105.211  59.558  -0.124  1.00  1.30           H  
ATOM   1475  N   LEU A  97     105.585  61.733   1.202  1.00  1.38           N  
ATOM   1476  CA  LEU A  97     104.416  62.367   1.768  1.00  1.38           C  
ATOM   1477  C   LEU A  97     104.694  63.760   2.308  1.00  1.38           C  
ATOM   1478  O   LEU A  97     103.777  64.482   2.715  1.00  1.38           O  
ATOM   1479  CB  LEU A  97     103.942  61.472   2.866  1.00  1.38           C  
ATOM   1480  CG  LEU A  97     103.552  60.154   2.426  1.00  1.38           C  
ATOM   1481  CD1 LEU A  97     103.263  59.379   3.591  1.00  1.38           C  
ATOM   1482  CD2 LEU A  97     102.344  60.253   1.519  1.00  1.38           C  
ATOM   1483  H   LEU A  97     106.205  61.227   1.838  1.00  1.38           H  
ATOM   1484  HA  LEU A  97     103.653  62.437   0.996  1.00  1.38           H  
ATOM   1485 1HB  LEU A  97     104.780  61.311   3.524  1.00  1.38           H  
ATOM   1486 2HB  LEU A  97     103.115  61.933   3.407  1.00  1.38           H  
ATOM   1487  HG  LEU A  97     104.376  59.680   1.898  1.00  1.38           H  
ATOM   1488 1HD1 LEU A  97     102.983  58.379   3.270  1.00  1.38           H  
ATOM   1489 2HD1 LEU A  97     104.146  59.326   4.233  1.00  1.38           H  
ATOM   1490 3HD1 LEU A  97     102.443  59.851   4.129  1.00  1.38           H  
ATOM   1491 1HD2 LEU A  97     102.046  59.250   1.205  1.00  1.38           H  
ATOM   1492 2HD2 LEU A  97     101.522  60.718   2.059  1.00  1.38           H  
ATOM   1493 3HD2 LEU A  97     102.590  60.853   0.643  1.00  1.38           H  
ATOM   1494  N   SER A  98     105.955  64.176   2.276  1.00  1.43           N  
ATOM   1495  CA  SER A  98     106.341  65.465   2.830  1.00  1.43           C  
ATOM   1496  C   SER A  98     105.832  66.639   1.984  1.00  1.43           C  
ATOM   1497  O   SER A  98     105.846  67.793   2.423  1.00  1.43           O  
ATOM   1498  CB  SER A  98     107.842  65.505   2.993  1.00  1.43           C  
ATOM   1499  OG  SER A  98     108.501  65.495   1.747  1.00  1.43           O  
ATOM   1500  H   SER A  98     106.687  63.580   1.885  1.00  1.43           H  
ATOM   1501  HA  SER A  98     105.899  65.548   3.823  1.00  1.43           H  
ATOM   1502 1HB  SER A  98     108.110  66.375   3.567  1.00  1.43           H  
ATOM   1503 2HB  SER A  98     108.156  64.631   3.568  1.00  1.43           H  
ATOM   1504  HG  SER A  98     108.340  64.596   1.366  1.00  1.43           H  
ATOM   1505  N   THR A  99     105.374  66.325   0.771  1.00  1.45           N  
ATOM   1506  CA  THR A  99     104.826  67.285  -0.170  1.00  1.45           C  
ATOM   1507  C   THR A  99     103.373  66.951  -0.528  1.00  1.45           C  
ATOM   1508  O   THR A  99     102.878  67.353  -1.583  1.00  1.45           O  
ATOM   1509  CB  THR A  99     105.684  67.384  -1.439  1.00  1.45           C  
ATOM   1510  OG1 THR A  99     105.797  66.093  -2.054  1.00  1.45           O  
ATOM   1511  CG2 THR A  99     107.078  67.903  -1.084  1.00  1.45           C  
ATOM   1512  H   THR A  99     105.407  65.355   0.492  1.00  1.45           H  
ATOM   1513  HA  THR A  99     104.823  68.267   0.302  1.00  1.45           H  
ATOM   1514  HB  THR A  99     105.210  68.071  -2.139  1.00  1.45           H  
ATOM   1515  HG1 THR A  99     104.924  65.695  -2.135  1.00  1.45           H  
ATOM   1516 1HG2 THR A  99     107.680  67.978  -1.988  1.00  1.45           H  
ATOM   1517 2HG2 THR A  99     106.995  68.887  -0.618  1.00  1.45           H  
ATOM   1518 3HG2 THR A  99     107.558  67.215  -0.388  1.00  1.45           H  
ATOM   1519  N   ALA A 100     102.695  66.198   0.344  1.00  1.41           N  
ATOM   1520  CA  ALA A 100     101.289  65.854   0.140  1.00  1.41           C  
ATOM   1521  C   ALA A 100     100.472  67.136   0.098  1.00  1.41           C  
ATOM   1522  O   ALA A 100     100.910  68.151   0.628  1.00  1.41           O  
ATOM   1523  CB  ALA A 100     100.789  64.944   1.239  1.00  1.41           C  
ATOM   1524  H   ALA A 100     103.155  65.857   1.190  1.00  1.41           H  
ATOM   1525  HA  ALA A 100     101.191  65.349  -0.821  1.00  1.41           H  
ATOM   1526 1HB  ALA A 100      99.744  64.701   1.053  1.00  1.41           H  
ATOM   1527 2HB  ALA A 100     101.383  64.028   1.250  1.00  1.41           H  
ATOM   1528 3HB  ALA A 100     100.886  65.448   2.201  1.00  1.41           H  
ATOM   1529  N   SER A 101      99.310  67.112  -0.560  1.00  1.32           N  
ATOM   1530  CA  SER A 101      98.485  68.318  -0.653  1.00  1.32           C  
ATOM   1531  C   SER A 101      97.304  68.345   0.338  1.00  1.32           C  
ATOM   1532  O   SER A 101      97.453  68.840   1.457  1.00  1.32           O  
ATOM   1533  CB  SER A 101      97.993  68.489  -2.087  1.00  1.32           C  
ATOM   1534  OG  SER A 101      97.144  67.437  -2.469  1.00  1.32           O  
ATOM   1535  H   SER A 101      98.995  66.257  -0.994  1.00  1.32           H  
ATOM   1536  HA  SER A 101      99.120  69.175  -0.423  1.00  1.32           H  
ATOM   1537 1HB  SER A 101      97.460  69.437  -2.172  1.00  1.32           H  
ATOM   1538 2HB  SER A 101      98.848  68.533  -2.761  1.00  1.32           H  
ATOM   1539  HG  SER A 101      96.882  67.626  -3.377  1.00  1.32           H  
ATOM   1540  N   SER A 102      96.140  67.836  -0.077  1.00  1.20           N  
ATOM   1541  CA  SER A 102      94.944  67.872   0.769  1.00  1.20           C  
ATOM   1542  C   SER A 102      94.339  66.503   1.025  1.00  1.20           C  
ATOM   1543  O   SER A 102      94.453  65.591   0.202  1.00  1.20           O  
ATOM   1544  CB  SER A 102      93.883  68.752   0.136  1.00  1.20           C  
ATOM   1545  OG  SER A 102      94.325  70.077   0.020  1.00  1.20           O  
ATOM   1546  H   SER A 102      96.110  67.437  -1.000  1.00  1.20           H  
ATOM   1547  HA  SER A 102      95.224  68.296   1.728  1.00  1.20           H  
ATOM   1548 1HB  SER A 102      93.634  68.363  -0.848  1.00  1.20           H  
ATOM   1549 2HB  SER A 102      92.976  68.719   0.741  1.00  1.20           H  
ATOM   1550  HG  SER A 102      94.356  70.424   0.918  1.00  1.20           H  
ATOM   1551  N   TRP A 103      93.660  66.388   2.158  1.00  1.07           N  
ATOM   1552  CA  TRP A 103      92.978  65.171   2.550  1.00  1.07           C  
ATOM   1553  C   TRP A 103      91.830  65.369   3.542  1.00  1.07           C  
ATOM   1554  O   TRP A 103      91.675  66.431   4.140  1.00  1.07           O  
ATOM   1555  CB  TRP A 103      93.947  64.198   3.188  1.00  1.07           C  
ATOM   1556  CG  TRP A 103      94.621  64.854   4.195  1.00  1.07           C  
ATOM   1557  CD1 TRP A 103      94.249  65.042   5.467  1.00  1.07           C  
ATOM   1558  CD2 TRP A 103      95.873  65.457   4.046  1.00  1.07           C  
ATOM   1559  NE1 TRP A 103      95.162  65.774   6.097  1.00  1.07           N  
ATOM   1560  CE2 TRP A 103      96.171  66.033   5.240  1.00  1.07           C  
ATOM   1561  CE3 TRP A 103      96.763  65.562   2.980  1.00  1.07           C  
ATOM   1562  CZ2 TRP A 103      97.273  66.712   5.415  1.00  1.07           C  
ATOM   1563  CZ3 TRP A 103      97.905  66.241   3.165  1.00  1.07           C  
ATOM   1564  CH2 TRP A 103      98.164  66.800   4.330  1.00  1.07           C  
ATOM   1565  H   TRP A 103      93.650  67.180   2.795  1.00  1.07           H  
ATOM   1566  HA  TRP A 103      92.603  64.744   1.638  1.00  1.07           H  
ATOM   1567 1HB  TRP A 103      93.413  63.377   3.624  1.00  1.07           H  
ATOM   1568 2HB  TRP A 103      94.650  63.811   2.452  1.00  1.07           H  
ATOM   1569  HD1 TRP A 103      93.327  64.698   5.908  1.00  1.07           H  
ATOM   1570  HE1 TRP A 103      95.076  66.097   7.062  1.00  1.07           H  
ATOM   1571  HE3 TRP A 103      96.538  65.100   2.017  1.00  1.07           H  
ATOM   1572  HZ2 TRP A 103      97.461  67.177   6.359  1.00  1.07           H  
ATOM   1573  HZ3 TRP A 103      98.597  66.330   2.343  1.00  1.07           H  
ATOM   1574  HH2 TRP A 103      99.088  67.334   4.422  1.00  1.07           H  
ATOM   1575  N   SER A 104      91.025  64.324   3.714  1.00  0.96           N  
ATOM   1576  CA  SER A 104      89.947  64.333   4.708  1.00  0.96           C  
ATOM   1577  C   SER A 104      90.322  63.654   6.040  1.00  0.96           C  
ATOM   1578  O   SER A 104      89.675  63.865   7.075  1.00  0.96           O  
ATOM   1579  CB  SER A 104      88.714  63.723   4.101  1.00  0.96           C  
ATOM   1580  OG  SER A 104      88.930  62.402   3.722  1.00  0.96           O  
ATOM   1581  H   SER A 104      91.199  63.509   3.128  1.00  0.96           H  
ATOM   1582  HA  SER A 104      89.711  65.374   4.928  1.00  0.96           H  
ATOM   1583 1HB  SER A 104      87.901  63.761   4.822  1.00  0.96           H  
ATOM   1584 2HB  SER A 104      88.406  64.301   3.233  1.00  0.96           H  
ATOM   1585  HG  SER A 104      89.486  62.432   2.920  1.00  0.96           H  
ATOM   1586  N   TYR A 105      91.346  62.827   6.009  1.00  0.89           N  
ATOM   1587  CA  TYR A 105      91.801  62.144   7.212  1.00  0.89           C  
ATOM   1588  C   TYR A 105      93.223  61.702   7.038  1.00  0.89           C  
ATOM   1589  O   TYR A 105      93.733  61.674   5.918  1.00  0.89           O  
ATOM   1590  CB  TYR A 105      90.863  60.984   7.606  1.00  0.89           C  
ATOM   1591  CG  TYR A 105      90.721  59.783   6.661  1.00  0.89           C  
ATOM   1592  CD1 TYR A 105      91.392  58.560   6.877  1.00  0.89           C  
ATOM   1593  CD2 TYR A 105      89.914  59.918   5.578  1.00  0.89           C  
ATOM   1594  CE1 TYR A 105      91.167  57.487   5.980  1.00  0.89           C  
ATOM   1595  CE2 TYR A 105      89.722  58.894   4.708  1.00  0.89           C  
ATOM   1596  CZ  TYR A 105      90.304  57.696   4.886  1.00  0.89           C  
ATOM   1597  OH  TYR A 105      90.046  56.730   3.959  1.00  0.89           O  
ATOM   1598  H   TYR A 105      91.823  62.685   5.134  1.00  0.89           H  
ATOM   1599  HA  TYR A 105      91.795  62.860   8.036  1.00  0.89           H  
ATOM   1600 1HB  TYR A 105      91.195  60.587   8.561  1.00  0.89           H  
ATOM   1601 2HB  TYR A 105      89.879  61.390   7.774  1.00  0.89           H  
ATOM   1602  HD1 TYR A 105      92.056  58.438   7.737  1.00  0.89           H  
ATOM   1603  HD2 TYR A 105      89.417  60.857   5.412  1.00  0.89           H  
ATOM   1604  HE1 TYR A 105      91.654  56.526   6.126  1.00  0.89           H  
ATOM   1605  HE2 TYR A 105      89.092  59.031   3.852  1.00  0.89           H  
ATOM   1606  HH  TYR A 105      89.567  57.143   3.188  1.00  0.89           H  
ATOM   1607  N   ILE A 106      93.846  61.350   8.136  1.00  0.85           N  
ATOM   1608  CA  ILE A 106      95.190  60.820   8.096  1.00  0.85           C  
ATOM   1609  C   ILE A 106      95.121  59.358   8.494  1.00  0.85           C  
ATOM   1610  O   ILE A 106      94.483  59.035   9.499  1.00  0.85           O  
ATOM   1611  CB  ILE A 106      96.112  61.609   9.044  1.00  0.85           C  
ATOM   1612  CG1 ILE A 106      96.151  63.106   8.636  1.00  0.85           C  
ATOM   1613  CG2 ILE A 106      97.479  61.033   8.966  1.00  0.85           C  
ATOM   1614  CD1 ILE A 106      96.826  64.006   9.661  1.00  0.85           C  
ATOM   1615  H   ILE A 106      93.355  61.452   9.027  1.00  0.85           H  
ATOM   1616  HA  ILE A 106      95.582  60.879   7.084  1.00  0.85           H  
ATOM   1617  HB  ILE A 106      95.746  61.553  10.044  1.00  0.85           H  
ATOM   1618 1HG1 ILE A 106      96.674  63.208   7.689  1.00  0.85           H  
ATOM   1619 2HG1 ILE A 106      95.131  63.463   8.504  1.00  0.85           H  
ATOM   1620 1HG2 ILE A 106      98.149  61.579   9.604  1.00  0.85           H  
ATOM   1621 2HG2 ILE A 106      97.465  59.987   9.268  1.00  0.85           H  
ATOM   1622 3HG2 ILE A 106      97.810  61.113   7.939  1.00  0.85           H  
ATOM   1623 1HD1 ILE A 106      96.799  65.041   9.309  1.00  0.85           H  
ATOM   1624 2HD1 ILE A 106      96.293  63.940  10.612  1.00  0.85           H  
ATOM   1625 3HD1 ILE A 106      97.859  63.696   9.802  1.00  0.85           H  
ATOM   1626  N   VAL A 107      95.705  58.477   7.690  1.00  0.85           N  
ATOM   1627  CA  VAL A 107      95.672  57.063   8.026  1.00  0.85           C  
ATOM   1628  C   VAL A 107      97.067  56.469   8.170  1.00  0.85           C  
ATOM   1629  O   VAL A 107      97.962  56.699   7.347  1.00  0.85           O  
ATOM   1630  CB  VAL A 107      94.818  56.257   7.016  1.00  0.85           C  
ATOM   1631  CG1 VAL A 107      95.311  56.443   5.659  1.00  0.85           C  
ATOM   1632  CG2 VAL A 107      94.864  54.761   7.383  1.00  0.85           C  
ATOM   1633  H   VAL A 107      96.203  58.801   6.864  1.00  0.85           H  
ATOM   1634  HA  VAL A 107      95.184  56.982   8.976  1.00  0.85           H  
ATOM   1635  HB  VAL A 107      93.802  56.614   7.057  1.00  0.85           H  
ATOM   1636 1HG1 VAL A 107      94.698  55.878   4.954  1.00  0.85           H  
ATOM   1637 2HG1 VAL A 107      95.286  57.497   5.407  1.00  0.85           H  
ATOM   1638 3HG1 VAL A 107      96.312  56.083   5.653  1.00  0.85           H  
ATOM   1639 1HG2 VAL A 107      94.274  54.208   6.701  1.00  0.85           H  
ATOM   1640 2HG2 VAL A 107      95.884  54.392   7.331  1.00  0.85           H  
ATOM   1641 3HG2 VAL A 107      94.482  54.611   8.386  1.00  0.85           H  
ATOM   1642  N   GLU A 108      97.227  55.687   9.233  1.00  0.86           N  
ATOM   1643  CA  GLU A 108      98.504  55.066   9.563  1.00  0.86           C  
ATOM   1644  C   GLU A 108      98.353  53.555   9.756  1.00  0.86           C  
ATOM   1645  O   GLU A 108      97.382  53.110  10.365  1.00  0.86           O  
ATOM   1646  CB  GLU A 108      99.006  55.705  10.870  1.00  0.86           C  
ATOM   1647  CG  GLU A 108      99.217  57.234  10.785  1.00  0.86           C  
ATOM   1648  CD  GLU A 108      99.585  57.897  12.089  1.00  0.86           C  
ATOM   1649  OE1 GLU A 108     100.721  57.830  12.483  1.00  0.86           O  
ATOM   1650  OE2 GLU A 108      98.726  58.492  12.680  1.00  0.86           O  
ATOM   1651  H   GLU A 108      96.413  55.549   9.838  1.00  0.86           H  
ATOM   1652  HA  GLU A 108      99.214  55.246   8.754  1.00  0.86           H  
ATOM   1653 1HB  GLU A 108      98.310  55.498  11.656  1.00  0.86           H  
ATOM   1654 2HB  GLU A 108      99.961  55.251  11.148  1.00  0.86           H  
ATOM   1655 1HG  GLU A 108     100.010  57.416  10.072  1.00  0.86           H  
ATOM   1656 2HG  GLU A 108      98.315  57.704  10.405  1.00  0.86           H  
ATOM   1657  N   THR A 109      99.311  52.770   9.254  1.00  0.88           N  
ATOM   1658  CA  THR A 109      99.325  51.316   9.436  1.00  0.88           C  
ATOM   1659  C   THR A 109      99.478  50.950  10.917  1.00  0.88           C  
ATOM   1660  O   THR A 109     100.262  51.573  11.655  1.00  0.88           O  
ATOM   1661  CB  THR A 109     100.434  50.684   8.583  1.00  0.88           C  
ATOM   1662  OG1 THR A 109     100.208  51.016   7.214  1.00  0.88           O  
ATOM   1663  CG2 THR A 109     100.459  49.186   8.708  1.00  0.88           C  
ATOM   1664  H   THR A 109     100.083  53.168   8.712  1.00  0.88           H  
ATOM   1665  HA  THR A 109      98.373  50.912   9.093  1.00  0.88           H  
ATOM   1666  HB  THR A 109     101.399  51.078   8.900  1.00  0.88           H  
ATOM   1667  HG1 THR A 109     100.377  51.965   7.108  1.00  0.88           H  
ATOM   1668 1HG2 THR A 109     101.254  48.785   8.081  1.00  0.88           H  
ATOM   1669 2HG2 THR A 109     100.640  48.906   9.730  1.00  0.88           H  
ATOM   1670 3HG2 THR A 109      99.503  48.779   8.386  1.00  0.88           H  
ATOM   1671  N   SER A 110      98.700  49.974  11.387  1.00  0.90           N  
ATOM   1672  CA  SER A 110      98.816  49.568  12.775  1.00  0.90           C  
ATOM   1673  C   SER A 110     100.230  49.053  12.984  1.00  0.90           C  
ATOM   1674  O   SER A 110     100.782  48.393  12.108  1.00  0.90           O  
ATOM   1675  CB  SER A 110      97.791  48.505  13.112  1.00  0.90           C  
ATOM   1676  OG  SER A 110      97.938  48.069  14.442  1.00  0.90           O  
ATOM   1677  H   SER A 110      98.087  49.441  10.760  1.00  0.90           H  
ATOM   1678  HA  SER A 110      98.662  50.433  13.417  1.00  0.90           H  
ATOM   1679 1HB  SER A 110      96.789  48.901  12.957  1.00  0.90           H  
ATOM   1680 2HB  SER A 110      97.915  47.659  12.433  1.00  0.90           H  
ATOM   1681  HG  SER A 110      98.818  47.677  14.490  1.00  0.90           H  
ATOM   1682  N   SER A 111     100.828  49.354  14.130  1.00  0.92           N  
ATOM   1683  CA  SER A 111     102.198  48.910  14.393  1.00  0.92           C  
ATOM   1684  C   SER A 111     103.181  49.336  13.289  1.00  0.92           C  
ATOM   1685  O   SER A 111     103.951  48.520  12.792  1.00  0.92           O  
ATOM   1686  CB  SER A 111     102.255  47.403  14.560  1.00  0.92           C  
ATOM   1687  OG  SER A 111     101.456  46.985  15.637  1.00  0.92           O  
ATOM   1688  H   SER A 111     100.332  49.899  14.820  1.00  0.92           H  
ATOM   1689  HA  SER A 111     102.528  49.368  15.326  1.00  0.92           H  
ATOM   1690 1HB  SER A 111     101.941  46.899  13.651  1.00  0.92           H  
ATOM   1691 2HB  SER A 111     103.287  47.110  14.744  1.00  0.92           H  
ATOM   1692  HG  SER A 111     101.634  46.047  15.748  1.00  0.92           H  
ATOM   1693  N   SER A 112     103.158  50.627  12.935  1.00  0.94           N  
ATOM   1694  CA  SER A 112     104.045  51.195  11.917  1.00  0.94           C  
ATOM   1695  C   SER A 112     105.514  50.943  12.283  1.00  0.94           C  
ATOM   1696  O   SER A 112     105.863  50.900  13.466  1.00  0.94           O  
ATOM   1697  CB  SER A 112     103.786  52.689  11.784  1.00  0.94           C  
ATOM   1698  OG  SER A 112     102.508  52.979  11.240  1.00  0.94           O  
ATOM   1699  H   SER A 112     102.478  51.228  13.377  1.00  0.94           H  
ATOM   1700  HA  SER A 112     103.837  50.713  10.960  1.00  0.94           H  
ATOM   1701 1HB  SER A 112     103.856  53.135  12.771  1.00  0.94           H  
ATOM   1702 2HB  SER A 112     104.550  53.149  11.185  1.00  0.94           H  
ATOM   1703  HG  SER A 112     101.849  52.348  11.606  1.00  0.94           H  
ATOM   1704  N   ASP A 113     106.361  50.752  11.260  1.00  0.94           N  
ATOM   1705  CA  ASP A 113     107.786  50.445  11.451  1.00  0.94           C  
ATOM   1706  C   ASP A 113     108.726  51.637  11.370  1.00  0.94           C  
ATOM   1707  O   ASP A 113     109.789  51.636  11.989  1.00  0.94           O  
ATOM   1708  CB  ASP A 113     108.293  49.447  10.403  1.00  0.94           C  
ATOM   1709  CG  ASP A 113     107.644  48.059  10.449  1.00  0.94           C  
ATOM   1710  OD1 ASP A 113     107.665  47.442  11.478  1.00  0.94           O  
ATOM   1711  OD2 ASP A 113     107.161  47.612   9.411  1.00  0.94           O  
ATOM   1712  H   ASP A 113     106.005  50.873  10.315  1.00  0.94           H  
ATOM   1713  HA  ASP A 113     107.898  49.999  12.440  1.00  0.94           H  
ATOM   1714 1HB  ASP A 113     108.138  49.874   9.411  1.00  0.94           H  
ATOM   1715 2HB  ASP A 113     109.370  49.328  10.525  1.00  0.94           H  
ATOM   1716  N   ASN A 114     108.357  52.636  10.580  1.00  0.94           N  
ATOM   1717  CA  ASN A 114     109.257  53.739  10.265  1.00  0.94           C  
ATOM   1718  C   ASN A 114     108.965  55.033  11.024  1.00  0.94           C  
ATOM   1719  O   ASN A 114     109.165  56.124  10.493  1.00  0.94           O  
ATOM   1720  CB  ASN A 114     109.271  53.970   8.768  1.00  0.94           C  
ATOM   1721  CG  ASN A 114     109.893  52.849   7.998  1.00  0.94           C  
ATOM   1722  OD1 ASN A 114     110.888  52.246   8.422  1.00  0.94           O  
ATOM   1723  ND2 ASN A 114     109.333  52.558   6.850  1.00  0.94           N  
ATOM   1724  H   ASN A 114     107.441  52.612  10.135  1.00  0.94           H  
ATOM   1725  HA  ASN A 114     110.265  53.440  10.554  1.00  0.94           H  
ATOM   1726 1HB  ASN A 114     108.247  54.039   8.446  1.00  0.94           H  
ATOM   1727 2HB  ASN A 114     109.758  54.895   8.515  1.00  0.94           H  
ATOM   1728 1HD2 ASN A 114     109.708  51.829   6.280  1.00  0.94           H  
ATOM   1729 2HD2 ASN A 114     108.544  53.088   6.530  1.00  0.94           H  
ATOM   1730  N   GLY A 115     108.500  54.912  12.268  1.00  0.93           N  
ATOM   1731  CA  GLY A 115     108.239  56.080  13.115  1.00  0.93           C  
ATOM   1732  C   GLY A 115     109.499  56.935  13.247  1.00  0.93           C  
ATOM   1733  O   GLY A 115     109.469  58.134  13.002  1.00  0.93           O  
ATOM   1734  H   GLY A 115     108.352  53.980  12.636  1.00  0.93           H  
ATOM   1735 1HA  GLY A 115     107.453  56.673  12.662  1.00  0.93           H  
ATOM   1736 2HA  GLY A 115     107.891  55.759  14.095  1.00  0.93           H  
ATOM   1737  N   THR A 116     110.599  56.323  13.660  1.00  0.93           N  
ATOM   1738  CA  THR A 116     111.876  57.022  13.714  1.00  0.93           C  
ATOM   1739  C   THR A 116     112.989  56.042  13.496  1.00  0.93           C  
ATOM   1740  O   THR A 116     113.035  54.979  14.118  1.00  0.93           O  
ATOM   1741  CB  THR A 116     112.093  57.772  15.051  1.00  0.93           C  
ATOM   1742  OG1 THR A 116     113.426  58.352  15.107  1.00  0.93           O  
ATOM   1743  CG2 THR A 116     111.895  56.860  16.241  1.00  0.93           C  
ATOM   1744  H   THR A 116     110.560  55.340  13.886  1.00  0.93           H  
ATOM   1745  HA  THR A 116     111.913  57.756  12.907  1.00  0.93           H  
ATOM   1746  HB  THR A 116     111.397  58.579  15.085  1.00  0.93           H  
ATOM   1747  HG1 THR A 116     114.018  57.820  15.692  1.00  0.93           H  
ATOM   1748 1HG2 THR A 116     112.040  57.433  17.158  1.00  0.93           H  
ATOM   1749 2HG2 THR A 116     110.889  56.445  16.225  1.00  0.93           H  
ATOM   1750 3HG2 THR A 116     112.625  56.051  16.202  1.00  0.93           H  
ATOM   1751  N   CYS A 117     113.940  56.440  12.682  1.00  0.93           N  
ATOM   1752  CA  CYS A 117     115.118  55.643  12.447  1.00  0.93           C  
ATOM   1753  C   CYS A 117     116.173  55.897  13.512  1.00  0.93           C  
ATOM   1754  O   CYS A 117     117.084  55.091  13.683  1.00  0.93           O  
ATOM   1755  CB  CYS A 117     115.704  55.954  11.081  1.00  0.93           C  
ATOM   1756  SG  CYS A 117     116.378  57.629  10.938  1.00  0.93           S  
ATOM   1757  H   CYS A 117     113.809  57.294  12.149  1.00  0.93           H  
ATOM   1758  HA  CYS A 117     114.837  54.591  12.479  1.00  0.93           H  
ATOM   1759 1HB  CYS A 117     116.493  55.248  10.863  1.00  0.93           H  
ATOM   1760 2HB  CYS A 117     114.938  55.832  10.317  1.00  0.93           H  
ATOM   1761  N   TYR A 118     116.048  56.992  14.266  1.00  0.94           N  
ATOM   1762  CA  TYR A 118     117.067  57.181  15.276  1.00  0.94           C  
ATOM   1763  C   TYR A 118     116.384  56.886  16.620  1.00  0.94           C  
ATOM   1764  O   TYR A 118     115.255  57.344  16.814  1.00  0.94           O  
ATOM   1765  CB  TYR A 118     117.655  58.588  15.247  1.00  0.94           C  
ATOM   1766  CG  TYR A 118     118.778  58.676  16.197  1.00  0.94           C  
ATOM   1767  CD1 TYR A 118     120.017  58.191  15.807  1.00  0.94           C  
ATOM   1768  CD2 TYR A 118     118.591  59.152  17.466  1.00  0.94           C  
ATOM   1769  CE1 TYR A 118     121.061  58.186  16.695  1.00  0.94           C  
ATOM   1770  CE2 TYR A 118     119.639  59.137  18.357  1.00  0.94           C  
ATOM   1771  CZ  TYR A 118     120.867  58.656  17.973  1.00  0.94           C  
ATOM   1772  OH  TYR A 118     121.898  58.639  18.862  1.00  0.94           O  
ATOM   1773  H   TYR A 118     115.287  57.681  14.152  1.00  0.94           H  
ATOM   1774  HA  TYR A 118     117.883  56.498  15.094  1.00  0.94           H  
ATOM   1775 1HB  TYR A 118     118.012  58.830  14.244  1.00  0.94           H  
ATOM   1776 2HB  TYR A 118     116.903  59.313  15.521  1.00  0.94           H  
ATOM   1777  HD1 TYR A 118     120.155  57.804  14.800  1.00  0.94           H  
ATOM   1778  HD2 TYR A 118     117.610  59.517  17.773  1.00  0.94           H  
ATOM   1779  HE1 TYR A 118     122.028  57.805  16.397  1.00  0.94           H  
ATOM   1780  HE2 TYR A 118     119.494  59.498  19.364  1.00  0.94           H  
ATOM   1781  HH  TYR A 118     121.577  58.946  19.713  1.00  0.94           H  
ATOM   1782  N   PRO A 119     116.981  56.099  17.541  1.00  0.96           N  
ATOM   1783  CA  PRO A 119     116.433  55.824  18.861  1.00  0.96           C  
ATOM   1784  C   PRO A 119     116.114  57.105  19.624  1.00  0.96           C  
ATOM   1785  O   PRO A 119     116.933  58.018  19.705  1.00  0.96           O  
ATOM   1786  CB  PRO A 119     117.587  55.052  19.519  1.00  0.96           C  
ATOM   1787  CG  PRO A 119     118.284  54.356  18.373  1.00  0.96           C  
ATOM   1788  CD  PRO A 119     118.231  55.352  17.239  1.00  0.96           C  
ATOM   1789  HA  PRO A 119     115.538  55.196  18.757  1.00  0.96           H  
ATOM   1790 1HB  PRO A 119     118.268  55.751  20.027  1.00  0.96           H  
ATOM   1791 2HB  PRO A 119     117.197  54.357  20.282  1.00  0.96           H  
ATOM   1792 1HG  PRO A 119     119.319  54.097  18.665  1.00  0.96           H  
ATOM   1793 2HG  PRO A 119     117.772  53.414  18.135  1.00  0.96           H  
ATOM   1794 1HD  PRO A 119     119.104  55.998  17.277  1.00  0.96           H  
ATOM   1795 2HD  PRO A 119     118.157  54.792  16.304  1.00  0.96           H  
ATOM   1796  N   GLY A 120     114.953  57.149  20.254  1.00  0.99           N  
ATOM   1797  CA  GLY A 120     114.592  58.358  20.965  1.00  0.99           C  
ATOM   1798  C   GLY A 120     113.136  58.406  21.390  1.00  0.99           C  
ATOM   1799  O   GLY A 120     112.341  57.531  21.036  1.00  0.99           O  
ATOM   1800  H   GLY A 120     114.303  56.376  20.206  1.00  0.99           H  
ATOM   1801 1HA  GLY A 120     115.228  58.482  21.839  1.00  0.99           H  
ATOM   1802 2HA  GLY A 120     114.794  59.199  20.310  1.00  0.99           H  
ATOM   1803  N   ASP A 121     112.811  59.436  22.165  1.00  1.04           N  
ATOM   1804  CA  ASP A 121     111.465  59.639  22.687  1.00  1.04           C  
ATOM   1805  C   ASP A 121     110.738  60.786  21.999  1.00  1.04           C  
ATOM   1806  O   ASP A 121     111.338  61.801  21.642  1.00  1.04           O  
ATOM   1807  CB  ASP A 121     111.516  59.903  24.189  1.00  1.04           C  
ATOM   1808  CG  ASP A 121     112.021  58.703  25.009  1.00  1.04           C  
ATOM   1809  OD1 ASP A 121     112.044  57.608  24.497  1.00  1.04           O  
ATOM   1810  OD2 ASP A 121     112.372  58.903  26.143  1.00  1.04           O  
ATOM   1811  H   ASP A 121     113.545  60.119  22.351  1.00  1.04           H  
ATOM   1812  HA  ASP A 121     110.889  58.728  22.518  1.00  1.04           H  
ATOM   1813 1HB  ASP A 121     112.171  60.753  24.380  1.00  1.04           H  
ATOM   1814 2HB  ASP A 121     110.520  60.176  24.541  1.00  1.04           H  
ATOM   1815  N   PHE A 122     109.428  60.651  21.881  1.00  1.10           N  
ATOM   1816  CA  PHE A 122     108.595  61.699  21.306  1.00  1.10           C  
ATOM   1817  C   PHE A 122     107.849  62.421  22.423  1.00  1.10           C  
ATOM   1818  O   PHE A 122     107.000  61.832  23.098  1.00  1.10           O  
ATOM   1819  CB  PHE A 122     107.604  61.091  20.331  1.00  1.10           C  
ATOM   1820  CG  PHE A 122     108.180  60.469  19.092  1.00  1.10           C  
ATOM   1821  CD1 PHE A 122     109.436  60.783  18.608  1.00  1.10           C  
ATOM   1822  CD2 PHE A 122     107.444  59.534  18.424  1.00  1.10           C  
ATOM   1823  CE1 PHE A 122     109.906  60.188  17.454  1.00  1.10           C  
ATOM   1824  CE2 PHE A 122     107.899  58.935  17.294  1.00  1.10           C  
ATOM   1825  CZ  PHE A 122     109.119  59.263  16.796  1.00  1.10           C  
ATOM   1826  H   PHE A 122     108.997  59.790  22.191  1.00  1.10           H  
ATOM   1827  HA  PHE A 122     109.227  62.419  20.790  1.00  1.10           H  
ATOM   1828 1HB  PHE A 122     107.012  60.334  20.844  1.00  1.10           H  
ATOM   1829 2HB  PHE A 122     106.918  61.872  20.019  1.00  1.10           H  
ATOM   1830  HD1 PHE A 122     110.036  61.511  19.134  1.00  1.10           H  
ATOM   1831  HD2 PHE A 122     106.481  59.266  18.812  1.00  1.10           H  
ATOM   1832  HE1 PHE A 122     110.891  60.446  17.066  1.00  1.10           H  
ATOM   1833  HE2 PHE A 122     107.282  58.199  16.785  1.00  1.10           H  
ATOM   1834  HZ  PHE A 122     109.452  58.786  15.889  1.00  1.10           H  
ATOM   1835  N   ILE A 123     108.173  63.685  22.632  1.00  1.17           N  
ATOM   1836  CA  ILE A 123     107.618  64.431  23.743  1.00  1.17           C  
ATOM   1837  C   ILE A 123     106.336  65.153  23.324  1.00  1.17           C  
ATOM   1838  O   ILE A 123     106.274  65.746  22.249  1.00  1.17           O  
ATOM   1839  CB  ILE A 123     108.665  65.410  24.284  1.00  1.17           C  
ATOM   1840  CG1 ILE A 123     109.981  64.628  24.606  1.00  1.17           C  
ATOM   1841  CG2 ILE A 123     108.134  66.074  25.529  1.00  1.17           C  
ATOM   1842  CD1 ILE A 123     109.833  63.513  25.597  1.00  1.17           C  
ATOM   1843  H   ILE A 123     108.863  64.154  22.042  1.00  1.17           H  
ATOM   1844  HA  ILE A 123     107.368  63.733  24.541  1.00  1.17           H  
ATOM   1845  HB  ILE A 123     108.898  66.162  23.532  1.00  1.17           H  
ATOM   1846 1HG1 ILE A 123     110.369  64.210  23.672  1.00  1.17           H  
ATOM   1847 2HG1 ILE A 123     110.710  65.318  24.991  1.00  1.17           H  
ATOM   1848 1HG2 ILE A 123     108.861  66.751  25.923  1.00  1.17           H  
ATOM   1849 2HG2 ILE A 123     107.234  66.624  25.293  1.00  1.17           H  
ATOM   1850 3HG2 ILE A 123     107.908  65.318  26.276  1.00  1.17           H  
ATOM   1851 1HD1 ILE A 123     110.801  63.033  25.747  1.00  1.17           H  
ATOM   1852 2HD1 ILE A 123     109.474  63.913  26.545  1.00  1.17           H  
ATOM   1853 3HD1 ILE A 123     109.120  62.779  25.220  1.00  1.17           H  
ATOM   1854  N   ASP A 124     105.300  65.047  24.165  1.00  1.23           N  
ATOM   1855  CA  ASP A 124     103.963  65.622  23.934  1.00  1.23           C  
ATOM   1856  C   ASP A 124     103.307  65.030  22.678  1.00  1.23           C  
ATOM   1857  O   ASP A 124     102.486  65.669  22.015  1.00  1.23           O  
ATOM   1858  CB  ASP A 124     104.066  67.155  23.777  1.00  1.23           C  
ATOM   1859  CG  ASP A 124     104.714  67.855  25.026  1.00  1.23           C  
ATOM   1860  OD1 ASP A 124     104.551  67.348  26.108  1.00  1.23           O  
ATOM   1861  OD2 ASP A 124     105.404  68.876  24.867  1.00  1.23           O  
ATOM   1862  H   ASP A 124     105.452  64.536  25.023  1.00  1.23           H  
ATOM   1863  HA  ASP A 124     103.331  65.393  24.793  1.00  1.23           H  
ATOM   1864 1HB  ASP A 124     104.625  67.416  22.878  1.00  1.23           H  
ATOM   1865 2HB  ASP A 124     103.056  67.560  23.648  1.00  1.23           H  
ATOM   1866  N   TYR A 125     103.603  63.758  22.436  1.00  1.29           N  
ATOM   1867  CA  TYR A 125     103.126  62.990  21.294  1.00  1.29           C  
ATOM   1868  C   TYR A 125     101.614  62.987  21.154  1.00  1.29           C  
ATOM   1869  O   TYR A 125     101.087  63.297  20.086  1.00  1.29           O  
ATOM   1870  CB  TYR A 125     103.646  61.565  21.454  1.00  1.29           C  
ATOM   1871  CG  TYR A 125     103.331  60.552  20.384  1.00  1.29           C  
ATOM   1872  CD1 TYR A 125     104.079  60.558  19.229  1.00  1.29           C  
ATOM   1873  CD2 TYR A 125     102.357  59.575  20.575  1.00  1.29           C  
ATOM   1874  CE1 TYR A 125     103.876  59.607  18.253  1.00  1.29           C  
ATOM   1875  CE2 TYR A 125     102.156  58.614  19.592  1.00  1.29           C  
ATOM   1876  CZ  TYR A 125     102.927  58.633  18.431  1.00  1.29           C  
ATOM   1877  OH  TYR A 125     102.783  57.676  17.448  1.00  1.29           O  
ATOM   1878  H   TYR A 125     104.252  63.306  23.066  1.00  1.29           H  
ATOM   1879  HA  TYR A 125     103.547  63.421  20.390  1.00  1.29           H  
ATOM   1880 1HB  TYR A 125     104.729  61.606  21.559  1.00  1.29           H  
ATOM   1881 2HB  TYR A 125     103.263  61.168  22.398  1.00  1.29           H  
ATOM   1882  HD1 TYR A 125     104.846  61.315  19.090  1.00  1.29           H  
ATOM   1883  HD2 TYR A 125     101.766  59.554  21.498  1.00  1.29           H  
ATOM   1884  HE1 TYR A 125     104.483  59.617  17.347  1.00  1.29           H  
ATOM   1885  HE2 TYR A 125     101.412  57.843  19.738  1.00  1.29           H  
ATOM   1886  HH  TYR A 125     102.200  56.943  17.759  1.00  1.29           H  
ATOM   1887  N   GLU A 126     100.904  62.650  22.219  1.00  1.34           N  
ATOM   1888  CA  GLU A 126      99.453  62.556  22.130  1.00  1.34           C  
ATOM   1889  C   GLU A 126      98.786  63.873  21.744  1.00  1.34           C  
ATOM   1890  O   GLU A 126      97.786  63.879  21.010  1.00  1.34           O  
ATOM   1891  CB  GLU A 126      98.897  62.077  23.460  1.00  1.34           C  
ATOM   1892  CG  GLU A 126      99.314  60.693  23.797  1.00  1.34           C  
ATOM   1893  CD  GLU A 126     100.677  60.642  24.350  1.00  1.34           C  
ATOM   1894  OE1 GLU A 126     101.295  61.679  24.483  1.00  1.34           O  
ATOM   1895  OE2 GLU A 126     101.117  59.566  24.653  1.00  1.34           O  
ATOM   1896  H   GLU A 126     101.375  62.434  23.084  1.00  1.34           H  
ATOM   1897  HA  GLU A 126      99.210  61.817  21.364  1.00  1.34           H  
ATOM   1898 1HB  GLU A 126      99.228  62.738  24.260  1.00  1.34           H  
ATOM   1899 2HB  GLU A 126      97.809  62.102  23.435  1.00  1.34           H  
ATOM   1900 1HG  GLU A 126      98.611  60.260  24.513  1.00  1.34           H  
ATOM   1901 2HG  GLU A 126      99.286  60.106  22.887  1.00  1.34           H  
ATOM   1902  N   GLU A 127      99.322  64.991  22.242  1.00  1.37           N  
ATOM   1903  CA  GLU A 127      98.722  66.281  21.938  1.00  1.37           C  
ATOM   1904  C   GLU A 127      98.964  66.620  20.486  1.00  1.37           C  
ATOM   1905  O   GLU A 127      98.076  67.120  19.793  1.00  1.37           O  
ATOM   1906  CB  GLU A 127      99.293  67.381  22.831  1.00  1.37           C  
ATOM   1907  CG  GLU A 127      98.913  67.250  24.303  1.00  1.37           C  
ATOM   1908  CD  GLU A 127      99.441  68.379  25.164  1.00  1.37           C  
ATOM   1909  OE1 GLU A 127     100.115  69.238  24.648  1.00  1.37           O  
ATOM   1910  OE2 GLU A 127      99.165  68.375  26.341  1.00  1.37           O  
ATOM   1911  H   GLU A 127     100.152  64.935  22.818  1.00  1.37           H  
ATOM   1912  HA  GLU A 127      97.647  66.217  22.099  1.00  1.37           H  
ATOM   1913 1HB  GLU A 127     100.384  67.372  22.764  1.00  1.37           H  
ATOM   1914 2HB  GLU A 127      98.952  68.354  22.477  1.00  1.37           H  
ATOM   1915 1HG  GLU A 127      97.828  67.222  24.385  1.00  1.37           H  
ATOM   1916 2HG  GLU A 127      99.303  66.303  24.675  1.00  1.37           H  
ATOM   1917  N   LEU A 128     100.160  66.303  20.017  1.00  1.38           N  
ATOM   1918  CA  LEU A 128     100.528  66.584  18.651  1.00  1.38           C  
ATOM   1919  C   LEU A 128      99.707  65.786  17.678  1.00  1.38           C  
ATOM   1920  O   LEU A 128      99.245  66.317  16.672  1.00  1.38           O  
ATOM   1921  CB  LEU A 128     101.980  66.240  18.496  1.00  1.38           C  
ATOM   1922  CG  LEU A 128     102.845  67.133  19.235  1.00  1.38           C  
ATOM   1923  CD1 LEU A 128     104.145  66.513  19.298  1.00  1.38           C  
ATOM   1924  CD2 LEU A 128     102.883  68.484  18.524  1.00  1.38           C  
ATOM   1925  H   LEU A 128     100.854  65.888  20.645  1.00  1.38           H  
ATOM   1926  HA  LEU A 128     100.376  67.644  18.461  1.00  1.38           H  
ATOM   1927 1HB  LEU A 128     102.153  65.226  18.842  1.00  1.38           H  
ATOM   1928 2HB  LEU A 128     102.246  66.312  17.452  1.00  1.38           H  
ATOM   1929  HG  LEU A 128     102.470  67.274  20.240  1.00  1.38           H  
ATOM   1930 1HD1 LEU A 128     104.817  67.135  19.855  1.00  1.38           H  
ATOM   1931 2HD1 LEU A 128     104.067  65.561  19.796  1.00  1.38           H  
ATOM   1932 3HD1 LEU A 128     104.493  66.365  18.295  1.00  1.38           H  
ATOM   1933 1HD2 LEU A 128     103.526  69.166  19.068  1.00  1.38           H  
ATOM   1934 2HD2 LEU A 128     103.260  68.354  17.508  1.00  1.38           H  
ATOM   1935 3HD2 LEU A 128     101.879  68.898  18.488  1.00  1.38           H  
ATOM   1936  N   ARG A 129      99.455  64.520  17.989  1.00  1.38           N  
ATOM   1937  CA  ARG A 129      98.684  63.737  17.048  1.00  1.38           C  
ATOM   1938  C   ARG A 129      97.266  64.299  16.963  1.00  1.38           C  
ATOM   1939  O   ARG A 129      96.723  64.448  15.862  1.00  1.38           O  
ATOM   1940  CB  ARG A 129      98.688  62.266  17.441  1.00  1.38           C  
ATOM   1941  CG  ARG A 129     100.105  61.602  17.451  1.00  1.38           C  
ATOM   1942  CD  ARG A 129     100.677  61.530  16.106  1.00  1.38           C  
ATOM   1943  NE  ARG A 129     101.328  62.808  15.687  1.00  1.38           N  
ATOM   1944  CZ  ARG A 129     102.563  63.223  16.083  1.00  1.38           C  
ATOM   1945  NH1 ARG A 129     103.267  62.476  16.848  1.00  1.38           N  
ATOM   1946  NH2 ARG A 129     103.065  64.373  15.693  1.00  1.38           N  
ATOM   1947  H   ARG A 129      99.846  64.105  18.837  1.00  1.38           H  
ATOM   1948  HA  ARG A 129      99.146  63.820  16.065  1.00  1.38           H  
ATOM   1949 1HB  ARG A 129      98.277  62.162  18.449  1.00  1.38           H  
ATOM   1950 2HB  ARG A 129      98.051  61.697  16.763  1.00  1.38           H  
ATOM   1951 1HG  ARG A 129     100.784  62.185  18.039  1.00  1.38           H  
ATOM   1952 2HG  ARG A 129     100.044  60.592  17.865  1.00  1.38           H  
ATOM   1953 1HD  ARG A 129     101.427  60.736  16.080  1.00  1.38           H  
ATOM   1954 2HD  ARG A 129      99.892  61.298  15.415  1.00  1.38           H  
ATOM   1955  HE  ARG A 129     100.797  63.423  15.086  1.00  1.38           H  
ATOM   1956 1HH1 ARG A 129     102.893  61.585  17.151  1.00  1.38           H  
ATOM   1957 2HH1 ARG A 129     104.184  62.772  17.148  1.00  1.38           H  
ATOM   1958 1HH2 ARG A 129     102.522  64.986  15.108  1.00  1.38           H  
ATOM   1959 2HH2 ARG A 129     103.986  64.649  16.006  1.00  1.38           H  
ATOM   1960  N   GLU A 130      96.704  64.707  18.110  1.00  1.37           N  
ATOM   1961  CA  GLU A 130      95.375  65.302  18.108  1.00  1.37           C  
ATOM   1962  C   GLU A 130      95.347  66.596  17.293  1.00  1.37           C  
ATOM   1963  O   GLU A 130      94.432  66.829  16.502  1.00  1.37           O  
ATOM   1964  CB  GLU A 130      94.888  65.570  19.531  1.00  1.37           C  
ATOM   1965  CG  GLU A 130      93.456  66.121  19.610  1.00  1.37           C  
ATOM   1966  CD  GLU A 130      92.926  66.284  21.027  1.00  1.37           C  
ATOM   1967  OE1 GLU A 130      93.273  65.494  21.890  1.00  1.37           O  
ATOM   1968  OE2 GLU A 130      92.173  67.204  21.244  1.00  1.37           O  
ATOM   1969  H   GLU A 130      97.193  64.574  18.999  1.00  1.37           H  
ATOM   1970  HA  GLU A 130      94.687  64.596  17.644  1.00  1.37           H  
ATOM   1971 1HB  GLU A 130      94.929  64.650  20.089  1.00  1.37           H  
ATOM   1972 2HB  GLU A 130      95.557  66.281  20.018  1.00  1.37           H  
ATOM   1973 1HG  GLU A 130      93.439  67.095  19.118  1.00  1.37           H  
ATOM   1974 2HG  GLU A 130      92.796  65.456  19.054  1.00  1.37           H  
ATOM   1975  N   GLN A 131      96.372  67.437  17.417  1.00  1.34           N  
ATOM   1976  CA  GLN A 131      96.350  68.669  16.639  1.00  1.34           C  
ATOM   1977  C   GLN A 131      96.393  68.377  15.147  1.00  1.34           C  
ATOM   1978  O   GLN A 131      95.658  68.973  14.353  1.00  1.34           O  
ATOM   1979  CB  GLN A 131      97.561  69.549  16.979  1.00  1.34           C  
ATOM   1980  CG  GLN A 131      97.550  70.153  18.375  1.00  1.34           C  
ATOM   1981  CD  GLN A 131      96.411  71.116  18.582  1.00  1.34           C  
ATOM   1982  OE1 GLN A 131      96.173  72.015  17.755  1.00  1.34           O  
ATOM   1983  NE2 GLN A 131      95.691  70.950  19.692  1.00  1.34           N  
ATOM   1984  H   GLN A 131      97.126  67.242  18.078  1.00  1.34           H  
ATOM   1985  HA  GLN A 131      95.430  69.206  16.863  1.00  1.34           H  
ATOM   1986 1HB  GLN A 131      98.470  68.948  16.889  1.00  1.34           H  
ATOM   1987 2HB  GLN A 131      97.634  70.360  16.256  1.00  1.34           H  
ATOM   1988 1HG  GLN A 131      97.439  69.355  19.097  1.00  1.34           H  
ATOM   1989 2HG  GLN A 131      98.489  70.678  18.543  1.00  1.34           H  
ATOM   1990 1HE2 GLN A 131      94.921  71.558  19.890  1.00  1.34           H  
ATOM   1991 2HE2 GLN A 131      95.920  70.212  20.332  1.00  1.34           H  
ATOM   1992  N   LEU A 132      97.161  67.370  14.772  1.00  1.29           N  
ATOM   1993  CA  LEU A 132      97.331  67.029  13.374  1.00  1.29           C  
ATOM   1994  C   LEU A 132      96.086  66.341  12.824  1.00  1.29           C  
ATOM   1995  O   LEU A 132      95.799  66.435  11.630  1.00  1.29           O  
ATOM   1996  CB  LEU A 132      98.596  66.204  13.274  1.00  1.29           C  
ATOM   1997  CG  LEU A 132      99.814  67.069  13.721  1.00  1.29           C  
ATOM   1998  CD1 LEU A 132     100.993  66.259  13.810  1.00  1.29           C  
ATOM   1999  CD2 LEU A 132     100.050  68.160  12.794  1.00  1.29           C  
ATOM   2000  H   LEU A 132      97.717  66.875  15.474  1.00  1.29           H  
ATOM   2001  HA  LEU A 132      97.488  67.949  12.817  1.00  1.29           H  
ATOM   2002 1HB  LEU A 132      98.516  65.349  13.947  1.00  1.29           H  
ATOM   2003 2HB  LEU A 132      98.743  65.851  12.261  1.00  1.29           H  
ATOM   2004  HG  LEU A 132      99.596  67.489  14.687  1.00  1.29           H  
ATOM   2005 1HD1 LEU A 132     101.824  66.870  14.157  1.00  1.29           H  
ATOM   2006 2HD1 LEU A 132     100.795  65.465  14.512  1.00  1.29           H  
ATOM   2007 3HD1 LEU A 132     101.213  65.863  12.829  1.00  1.29           H  
ATOM   2008 1HD2 LEU A 132     100.869  68.747  13.134  1.00  1.29           H  
ATOM   2009 2HD2 LEU A 132     100.297  67.732  11.866  1.00  1.29           H  
ATOM   2010 3HD2 LEU A 132      99.162  68.789  12.712  1.00  1.29           H  
ATOM   2011  N   SER A 133      95.283  65.727  13.702  1.00  1.23           N  
ATOM   2012  CA  SER A 133      94.053  65.073  13.268  1.00  1.23           C  
ATOM   2013  C   SER A 133      93.062  66.081  12.706  1.00  1.23           C  
ATOM   2014  O   SER A 133      92.149  65.696  11.977  1.00  1.23           O  
ATOM   2015  CB  SER A 133      93.350  64.357  14.421  1.00  1.23           C  
ATOM   2016  OG  SER A 133      92.717  65.234  15.312  1.00  1.23           O  
ATOM   2017  H   SER A 133      95.567  65.656  14.680  1.00  1.23           H  
ATOM   2018  HA  SER A 133      94.298  64.360  12.481  1.00  1.23           H  
ATOM   2019 1HB  SER A 133      92.620  63.661  14.029  1.00  1.23           H  
ATOM   2020 2HB  SER A 133      94.078  63.790  14.973  1.00  1.23           H  
ATOM   2021  HG  SER A 133      93.389  65.861  15.617  1.00  1.23           H  
ATOM   2022  N   SER A 134      93.230  67.369  13.058  1.00  1.17           N  
ATOM   2023  CA  SER A 134      92.334  68.429  12.616  1.00  1.17           C  
ATOM   2024  C   SER A 134      92.814  69.062  11.320  1.00  1.17           C  
ATOM   2025  O   SER A 134      92.224  70.042  10.863  1.00  1.17           O  
ATOM   2026  CB  SER A 134      92.196  69.513  13.667  1.00  1.17           C  
ATOM   2027  OG  SER A 134      93.382  70.257  13.790  1.00  1.17           O  
ATOM   2028  H   SER A 134      94.023  67.645  13.640  1.00  1.17           H  
ATOM   2029  HA  SER A 134      91.347  67.994  12.437  1.00  1.17           H  
ATOM   2030 1HB  SER A 134      91.372  70.174  13.404  1.00  1.17           H  
ATOM   2031 2HB  SER A 134      91.955  69.052  14.626  1.00  1.17           H  
ATOM   2032  HG  SER A 134      94.115  69.602  13.890  1.00  1.17           H  
ATOM   2033  N   VAL A 135      93.945  68.591  10.788  1.00  1.10           N  
ATOM   2034  CA  VAL A 135      94.511  69.199   9.601  1.00  1.10           C  
ATOM   2035  C   VAL A 135      94.158  68.499   8.308  1.00  1.10           C  
ATOM   2036  O   VAL A 135      94.351  67.287   8.186  1.00  1.10           O  
ATOM   2037  CB  VAL A 135      96.024  69.267   9.724  1.00  1.10           C  
ATOM   2038  CG1 VAL A 135      96.575  69.827   8.463  1.00  1.10           C  
ATOM   2039  CG2 VAL A 135      96.391  70.133  10.903  1.00  1.10           C  
ATOM   2040  H   VAL A 135      94.419  67.784  11.194  1.00  1.10           H  
ATOM   2041  HA  VAL A 135      94.152  70.214   9.539  1.00  1.10           H  
ATOM   2042  HB  VAL A 135      96.430  68.270   9.866  1.00  1.10           H  
ATOM   2043 1HG1 VAL A 135      97.609  69.909   8.498  1.00  1.10           H  
ATOM   2044 2HG1 VAL A 135      96.312  69.172   7.656  1.00  1.10           H  
ATOM   2045 3HG1 VAL A 135      96.167  70.811   8.296  1.00  1.10           H  
ATOM   2046 1HG2 VAL A 135      97.463  70.173  10.981  1.00  1.10           H  
ATOM   2047 2HG2 VAL A 135      95.993  71.137  10.759  1.00  1.10           H  
ATOM   2048 3HG2 VAL A 135      95.976  69.705  11.813  1.00  1.10           H  
ATOM   2049  N   SER A 136      93.632  69.296   7.361  1.00  1.05           N  
ATOM   2050  CA  SER A 136      93.221  68.868   6.022  1.00  1.05           C  
ATOM   2051  C   SER A 136      94.339  69.042   5.000  1.00  1.05           C  
ATOM   2052  O   SER A 136      94.310  68.461   3.919  1.00  1.05           O  
ATOM   2053  CB  SER A 136      92.032  69.674   5.581  1.00  1.05           C  
ATOM   2054  OG  SER A 136      92.376  71.033   5.441  1.00  1.05           O  
ATOM   2055  H   SER A 136      93.540  70.285   7.585  1.00  1.05           H  
ATOM   2056  HA  SER A 136      92.947  67.812   6.062  1.00  1.05           H  
ATOM   2057 1HB  SER A 136      91.656  69.284   4.636  1.00  1.05           H  
ATOM   2058 2HB  SER A 136      91.245  69.571   6.315  1.00  1.05           H  
ATOM   2059  HG  SER A 136      92.897  71.272   6.239  1.00  1.05           H  
ATOM   2060  N   SER A 137      95.322  69.870   5.327  1.00  1.01           N  
ATOM   2061  CA  SER A 137      96.454  70.055   4.422  1.00  1.01           C  
ATOM   2062  C   SER A 137      97.711  70.474   5.157  1.00  1.01           C  
ATOM   2063  O   SER A 137      97.669  71.320   6.053  1.00  1.01           O  
ATOM   2064  CB  SER A 137      96.137  71.072   3.345  1.00  1.01           C  
ATOM   2065  OG  SER A 137      97.239  71.282   2.506  1.00  1.01           O  
ATOM   2066  H   SER A 137      95.251  70.393   6.196  1.00  1.01           H  
ATOM   2067  HA  SER A 137      96.651  69.110   3.922  1.00  1.01           H  
ATOM   2068 1HB  SER A 137      95.299  70.717   2.755  1.00  1.01           H  
ATOM   2069 2HB  SER A 137      95.844  72.004   3.793  1.00  1.01           H  
ATOM   2070  HG  SER A 137      97.489  70.399   2.164  1.00  1.01           H  
ATOM   2071  N   PHE A 138      98.835  69.890   4.750  1.00  0.99           N  
ATOM   2072  CA  PHE A 138     100.150  70.239   5.275  1.00  0.99           C  
ATOM   2073  C   PHE A 138     101.064  70.642   4.143  1.00  0.99           C  
ATOM   2074  O   PHE A 138     100.928  70.115   3.046  1.00  0.99           O  
ATOM   2075  CB  PHE A 138     100.897  69.097   5.983  1.00  0.99           C  
ATOM   2076  CG  PHE A 138     100.323  68.535   7.203  1.00  0.99           C  
ATOM   2077  CD1 PHE A 138      99.856  67.244   7.239  1.00  0.99           C  
ATOM   2078  CD2 PHE A 138     100.257  69.280   8.318  1.00  0.99           C  
ATOM   2079  CE1 PHE A 138      99.311  66.714   8.359  1.00  0.99           C  
ATOM   2080  CE2 PHE A 138      99.717  68.763   9.446  1.00  0.99           C  
ATOM   2081  CZ  PHE A 138      99.226  67.465   9.458  1.00  0.99           C  
ATOM   2082  H   PHE A 138      98.769  69.205   4.007  1.00  0.99           H  
ATOM   2083  HA  PHE A 138     100.026  71.059   5.959  1.00  0.99           H  
ATOM   2084 1HB  PHE A 138     101.034  68.283   5.278  1.00  0.99           H  
ATOM   2085 2HB  PHE A 138     101.894  69.459   6.231  1.00  0.99           H  
ATOM   2086  HD1 PHE A 138      99.938  66.628   6.357  1.00  0.99           H  
ATOM   2087  HD2 PHE A 138     100.636  70.299   8.292  1.00  0.99           H  
ATOM   2088  HE1 PHE A 138      98.943  65.693   8.353  1.00  0.99           H  
ATOM   2089  HE2 PHE A 138      99.656  69.385  10.329  1.00  0.99           H  
ATOM   2090  HZ  PHE A 138      98.774  67.055  10.350  1.00  0.99           H  
ATOM   2091  N   GLU A 139     102.043  71.498   4.415  1.00  0.97           N  
ATOM   2092  CA  GLU A 139     103.032  71.786   3.373  1.00  0.97           C  
ATOM   2093  C   GLU A 139     104.408  72.117   3.952  1.00  0.97           C  
ATOM   2094  O   GLU A 139     104.538  72.925   4.871  1.00  0.97           O  
ATOM   2095  CB  GLU A 139     102.512  72.910   2.477  1.00  0.97           C  
ATOM   2096  CG  GLU A 139     103.353  73.237   1.265  1.00  0.97           C  
ATOM   2097  CD  GLU A 139     102.690  74.292   0.405  1.00  0.97           C  
ATOM   2098  OE1 GLU A 139     101.637  74.769   0.796  1.00  0.97           O  
ATOM   2099  OE2 GLU A 139     103.217  74.618  -0.632  1.00  0.97           O  
ATOM   2100  H   GLU A 139     102.064  71.940   5.336  1.00  0.97           H  
ATOM   2101  HA  GLU A 139     103.143  70.893   2.755  1.00  0.97           H  
ATOM   2102 1HB  GLU A 139     101.518  72.647   2.113  1.00  0.97           H  
ATOM   2103 2HB  GLU A 139     102.405  73.813   3.063  1.00  0.97           H  
ATOM   2104 1HG  GLU A 139     104.334  73.595   1.583  1.00  0.97           H  
ATOM   2105 2HG  GLU A 139     103.500  72.330   0.681  1.00  0.97           H  
ATOM   2106  N   ARG A 140     105.446  71.503   3.395  1.00  0.97           N  
ATOM   2107  CA  ARG A 140     106.806  71.712   3.884  1.00  0.97           C  
ATOM   2108  C   ARG A 140     107.552  72.904   3.275  1.00  0.97           C  
ATOM   2109  O   ARG A 140     107.673  73.021   2.053  1.00  0.97           O  
ATOM   2110  CB  ARG A 140     107.624  70.442   3.669  1.00  0.97           C  
ATOM   2111  CG  ARG A 140     109.055  70.557   4.098  1.00  0.97           C  
ATOM   2112  CD  ARG A 140     109.766  69.250   4.161  1.00  0.97           C  
ATOM   2113  NE  ARG A 140     109.710  68.474   2.927  1.00  0.97           N  
ATOM   2114  CZ  ARG A 140     110.513  68.572   1.856  1.00  0.97           C  
ATOM   2115  NH1 ARG A 140     111.453  69.464   1.781  1.00  0.97           N  
ATOM   2116  NH2 ARG A 140     110.332  67.722   0.870  1.00  0.97           N  
ATOM   2117  H   ARG A 140     105.292  70.853   2.635  1.00  0.97           H  
ATOM   2118  HA  ARG A 140     106.744  71.871   4.957  1.00  0.97           H  
ATOM   2119 1HB  ARG A 140     107.177  69.623   4.202  1.00  0.97           H  
ATOM   2120 2HB  ARG A 140     107.612  70.176   2.611  1.00  0.97           H  
ATOM   2121 1HG  ARG A 140     109.591  71.219   3.422  1.00  0.97           H  
ATOM   2122 2HG  ARG A 140     109.050  70.983   5.094  1.00  0.97           H  
ATOM   2123 1HD  ARG A 140     110.809  69.422   4.391  1.00  0.97           H  
ATOM   2124 2HD  ARG A 140     109.330  68.649   4.953  1.00  0.97           H  
ATOM   2125  HE  ARG A 140     109.009  67.755   2.883  1.00  0.97           H  
ATOM   2126 1HH1 ARG A 140     111.596  70.109   2.546  1.00  0.97           H  
ATOM   2127 2HH1 ARG A 140     112.045  69.506   0.966  1.00  0.97           H  
ATOM   2128 1HH2 ARG A 140     109.619  66.994   0.983  1.00  0.97           H  
ATOM   2129 2HH2 ARG A 140     110.916  67.756   0.050  1.00  0.97           H  
ATOM   2130  N   PHE A 141     108.080  73.766   4.159  1.00  0.98           N  
ATOM   2131  CA  PHE A 141     108.859  74.947   3.771  1.00  0.98           C  
ATOM   2132  C   PHE A 141     110.216  74.982   4.464  1.00  0.98           C  
ATOM   2133  O   PHE A 141     110.355  74.558   5.608  1.00  0.98           O  
ATOM   2134  CB  PHE A 141     108.112  76.226   4.117  1.00  0.98           C  
ATOM   2135  CG  PHE A 141     106.823  76.398   3.379  1.00  0.98           C  
ATOM   2136  CD1 PHE A 141     105.626  75.953   3.912  1.00  0.98           C  
ATOM   2137  CD2 PHE A 141     106.812  76.996   2.129  1.00  0.98           C  
ATOM   2138  CE1 PHE A 141     104.455  76.121   3.213  1.00  0.98           C  
ATOM   2139  CE2 PHE A 141     105.638  77.153   1.434  1.00  0.98           C  
ATOM   2140  CZ  PHE A 141     104.462  76.719   1.984  1.00  0.98           C  
ATOM   2141  H   PHE A 141     107.906  73.593   5.150  1.00  0.98           H  
ATOM   2142  HA  PHE A 141     109.025  74.914   2.694  1.00  0.98           H  
ATOM   2143 1HB  PHE A 141     107.895  76.232   5.185  1.00  0.98           H  
ATOM   2144 2HB  PHE A 141     108.746  77.085   3.906  1.00  0.98           H  
ATOM   2145  HD1 PHE A 141     105.617  75.467   4.892  1.00  0.98           H  
ATOM   2146  HD2 PHE A 141     107.751  77.338   1.697  1.00  0.98           H  
ATOM   2147  HE1 PHE A 141     103.522  75.773   3.623  1.00  0.98           H  
ATOM   2148  HE2 PHE A 141     105.638  77.619   0.448  1.00  0.98           H  
ATOM   2149  HZ  PHE A 141     103.527  76.839   1.435  1.00  0.98           H  
ATOM   2150  N   GLU A 142     111.236  75.501   3.786  1.00  1.00           N  
ATOM   2151  CA  GLU A 142     112.578  75.550   4.389  1.00  1.00           C  
ATOM   2152  C   GLU A 142     112.718  76.677   5.400  1.00  1.00           C  
ATOM   2153  O   GLU A 142     112.213  77.780   5.185  1.00  1.00           O  
ATOM   2154  CB  GLU A 142     113.646  75.628   3.295  1.00  1.00           C  
ATOM   2155  CG  GLU A 142     115.079  75.423   3.766  1.00  1.00           C  
ATOM   2156  CD  GLU A 142     116.038  75.361   2.614  1.00  1.00           C  
ATOM   2157  OE1 GLU A 142     115.801  76.009   1.623  1.00  1.00           O  
ATOM   2158  OE2 GLU A 142     117.009  74.647   2.719  1.00  1.00           O  
ATOM   2159  H   GLU A 142     111.094  75.851   2.849  1.00  1.00           H  
ATOM   2160  HA  GLU A 142     112.750  74.633   4.941  1.00  1.00           H  
ATOM   2161 1HB  GLU A 142     113.441  74.883   2.534  1.00  1.00           H  
ATOM   2162 2HB  GLU A 142     113.598  76.604   2.814  1.00  1.00           H  
ATOM   2163 1HG  GLU A 142     115.372  76.246   4.420  1.00  1.00           H  
ATOM   2164 2HG  GLU A 142     115.136  74.497   4.344  1.00  1.00           H  
ATOM   2165  N   ILE A 143     113.395  76.378   6.506  1.00  1.03           N  
ATOM   2166  CA  ILE A 143     113.655  77.343   7.563  1.00  1.03           C  
ATOM   2167  C   ILE A 143     115.138  77.706   7.689  1.00  1.03           C  
ATOM   2168  O   ILE A 143     115.505  78.881   7.742  1.00  1.03           O  
ATOM   2169  CB  ILE A 143     113.329  76.807   8.956  1.00  1.03           C  
ATOM   2170  CG1 ILE A 143     111.956  76.406   9.189  1.00  1.03           C  
ATOM   2171  CG2 ILE A 143     113.588  77.921   9.848  1.00  1.03           C  
ATOM   2172  CD1 ILE A 143     111.908  75.685  10.540  1.00  1.03           C  
ATOM   2173  H   ILE A 143     113.759  75.441   6.614  1.00  1.03           H  
ATOM   2174  HA  ILE A 143     113.085  78.247   7.362  1.00  1.03           H  
ATOM   2175  HB  ILE A 143     113.968  75.965   9.208  1.00  1.03           H  
ATOM   2176 1HG1 ILE A 143     111.313  77.268   9.212  1.00  1.03           H  
ATOM   2177 2HG1 ILE A 143     111.616  75.749   8.400  1.00  1.03           H  
ATOM   2178 1HG2 ILE A 143     113.384  77.628  10.857  1.00  1.03           H  
ATOM   2179 2HG2 ILE A 143     114.609  78.246   9.756  1.00  1.03           H  
ATOM   2180 3HG2 ILE A 143     112.948  78.724   9.569  1.00  1.03           H  
ATOM   2181 1HD1 ILE A 143     110.939  75.353  10.790  1.00  1.03           H  
ATOM   2182 2HD1 ILE A 143     112.562  74.829  10.478  1.00  1.03           H  
ATOM   2183 3HD1 ILE A 143     112.255  76.355  11.321  1.00  1.03           H  
ATOM   2184  N   PHE A 144     115.971  76.664   7.830  1.00  1.09           N  
ATOM   2185  CA  PHE A 144     117.388  76.804   8.175  1.00  1.09           C  
ATOM   2186  C   PHE A 144     118.301  76.057   7.192  1.00  1.09           C  
ATOM   2187  O   PHE A 144     118.710  74.934   7.500  1.00  1.09           O  
ATOM   2188  CB  PHE A 144     117.710  76.238   9.572  1.00  1.09           C  
ATOM   2189  CG  PHE A 144     116.947  76.800  10.737  1.00  1.09           C  
ATOM   2190  CD1 PHE A 144     116.003  76.015  11.406  1.00  1.09           C  
ATOM   2191  CD2 PHE A 144     117.138  78.100  11.164  1.00  1.09           C  
ATOM   2192  CE1 PHE A 144     115.291  76.515  12.475  1.00  1.09           C  
ATOM   2193  CE2 PHE A 144     116.405  78.600  12.227  1.00  1.09           C  
ATOM   2194  CZ  PHE A 144     115.493  77.812  12.878  1.00  1.09           C  
ATOM   2195  H   PHE A 144     115.583  75.733   7.706  1.00  1.09           H  
ATOM   2196  HA  PHE A 144     117.633  77.860   8.197  1.00  1.09           H  
ATOM   2197 1HB  PHE A 144     117.584  75.177   9.572  1.00  1.09           H  
ATOM   2198 2HB  PHE A 144     118.767  76.422   9.767  1.00  1.09           H  
ATOM   2199  HD1 PHE A 144     115.835  75.003  11.077  1.00  1.09           H  
ATOM   2200  HD2 PHE A 144     117.861  78.735  10.645  1.00  1.09           H  
ATOM   2201  HE1 PHE A 144     114.560  75.898  12.985  1.00  1.09           H  
ATOM   2202  HE2 PHE A 144     116.541  79.624  12.546  1.00  1.09           H  
ATOM   2203  HZ  PHE A 144     114.925  78.225  13.700  1.00  1.09           H  
ATOM   2204  N   PRO A 145     118.644  76.620   6.014  1.00  1.15           N  
ATOM   2205  CA  PRO A 145     119.366  75.967   4.915  1.00  1.15           C  
ATOM   2206  C   PRO A 145     120.853  75.609   5.168  1.00  1.15           C  
ATOM   2207  O   PRO A 145     121.773  76.109   4.492  1.00  1.15           O  
ATOM   2208  CB  PRO A 145     119.204  77.005   3.793  1.00  1.15           C  
ATOM   2209  CG  PRO A 145     119.104  78.323   4.496  1.00  1.15           C  
ATOM   2210  CD  PRO A 145     118.266  78.022   5.721  1.00  1.15           C  
ATOM   2211  HA  PRO A 145     118.810  75.056   4.640  1.00  1.15           H  
ATOM   2212 1HB  PRO A 145     120.061  76.951   3.111  1.00  1.15           H  
ATOM   2213 2HB  PRO A 145     118.318  76.782   3.194  1.00  1.15           H  
ATOM   2214 1HG  PRO A 145     120.088  78.704   4.759  1.00  1.15           H  
ATOM   2215 2HG  PRO A 145     118.639  79.068   3.839  1.00  1.15           H  
ATOM   2216 1HD  PRO A 145     118.546  78.714   6.502  1.00  1.15           H  
ATOM   2217 2HD  PRO A 145     117.190  78.082   5.482  1.00  1.15           H  
ATOM   2218  N   LYS A 146     121.030  74.712   6.148  1.00  1.19           N  
ATOM   2219  CA  LYS A 146     122.261  74.048   6.576  1.00  1.19           C  
ATOM   2220  C   LYS A 146     123.495  74.955   6.612  1.00  1.19           C  
ATOM   2221  O   LYS A 146     123.646  75.786   7.512  1.00  1.19           O  
ATOM   2222  CB  LYS A 146     122.492  72.769   5.742  1.00  1.19           C  
ATOM   2223  CG  LYS A 146     123.629  71.830   6.273  1.00  1.19           C  
ATOM   2224  CD  LYS A 146     123.824  70.591   5.398  1.00  1.19           C  
ATOM   2225  CE  LYS A 146     122.717  69.558   5.589  1.00  1.19           C  
ATOM   2226  NZ  LYS A 146     122.994  68.303   4.804  1.00  1.19           N  
ATOM   2227  H   LYS A 146     120.188  74.441   6.641  1.00  1.19           H  
ATOM   2228  HA  LYS A 146     122.095  73.707   7.596  1.00  1.19           H  
ATOM   2229 1HB  LYS A 146     121.573  72.181   5.748  1.00  1.19           H  
ATOM   2230 2HB  LYS A 146     122.695  73.019   4.704  1.00  1.19           H  
ATOM   2231 1HG  LYS A 146     124.583  72.335   6.349  1.00  1.19           H  
ATOM   2232 2HG  LYS A 146     123.358  71.499   7.268  1.00  1.19           H  
ATOM   2233 1HD  LYS A 146     123.850  70.890   4.350  1.00  1.19           H  
ATOM   2234 2HD  LYS A 146     124.779  70.124   5.642  1.00  1.19           H  
ATOM   2235 1HE  LYS A 146     122.638  69.306   6.648  1.00  1.19           H  
ATOM   2236 2HE  LYS A 146     121.767  69.982   5.255  1.00  1.19           H  
ATOM   2237 1HZ  LYS A 146     122.250  67.640   4.947  1.00  1.19           H  
ATOM   2238 2HZ  LYS A 146     123.060  68.525   3.823  1.00  1.19           H  
ATOM   2239 3HZ  LYS A 146     123.883  67.877   5.115  1.00  1.19           H  
ATOM   2240  N   THR A 147     124.364  74.796   5.619  1.00  1.22           N  
ATOM   2241  CA  THR A 147     125.652  75.467   5.531  1.00  1.22           C  
ATOM   2242  C   THR A 147     125.574  76.977   5.661  1.00  1.22           C  
ATOM   2243  O   THR A 147     126.459  77.594   6.252  1.00  1.22           O  
ATOM   2244  CB  THR A 147     126.340  75.124   4.198  1.00  1.22           C  
ATOM   2245  OG1 THR A 147     126.558  73.706   4.119  1.00  1.22           O  
ATOM   2246  CG2 THR A 147     127.666  75.849   4.092  1.00  1.22           C  
ATOM   2247  H   THR A 147     124.137  74.139   4.890  1.00  1.22           H  
ATOM   2248  HA  THR A 147     126.276  75.098   6.346  1.00  1.22           H  
ATOM   2249  HB  THR A 147     125.697  75.431   3.372  1.00  1.22           H  
ATOM   2250  HG1 THR A 147     127.010  73.498   3.295  1.00  1.22           H  
ATOM   2251 1HG2 THR A 147     128.141  75.601   3.143  1.00  1.22           H  
ATOM   2252 2HG2 THR A 147     127.497  76.925   4.143  1.00  1.22           H  
ATOM   2253 3HG2 THR A 147     128.313  75.544   4.912  1.00  1.22           H  
ATOM   2254  N   SER A 148     124.557  77.588   5.061  1.00  1.20           N  
ATOM   2255  CA  SER A 148     124.469  79.042   5.083  1.00  1.20           C  
ATOM   2256  C   SER A 148     123.895  79.579   6.400  1.00  1.20           C  
ATOM   2257  O   SER A 148     123.881  80.790   6.626  1.00  1.20           O  
ATOM   2258  CB  SER A 148     123.675  79.538   3.895  1.00  1.20           C  
ATOM   2259  OG  SER A 148     122.344  79.155   3.974  1.00  1.20           O  
ATOM   2260  H   SER A 148     123.810  77.033   4.635  1.00  1.20           H  
ATOM   2261  HA  SER A 148     125.480  79.439   4.982  1.00  1.20           H  
ATOM   2262 1HB  SER A 148     123.740  80.623   3.840  1.00  1.20           H  
ATOM   2263 2HB  SER A 148     124.112  79.137   2.982  1.00  1.20           H  
ATOM   2264  HG  SER A 148     122.356  78.187   4.110  1.00  1.20           H  
ATOM   2265  N   SER A 149     123.392  78.683   7.253  1.00  1.15           N  
ATOM   2266  CA  SER A 149     122.815  79.057   8.534  1.00  1.15           C  
ATOM   2267  C   SER A 149     123.698  78.689   9.702  1.00  1.15           C  
ATOM   2268  O   SER A 149     123.685  79.377  10.726  1.00  1.15           O  
ATOM   2269  CB  SER A 149     121.462  78.426   8.721  1.00  1.15           C  
ATOM   2270  OG  SER A 149     120.553  78.962   7.824  1.00  1.15           O  
ATOM   2271  H   SER A 149     123.438  77.693   7.032  1.00  1.15           H  
ATOM   2272  HA  SER A 149     122.687  80.137   8.544  1.00  1.15           H  
ATOM   2273 1HB  SER A 149     121.544  77.348   8.554  1.00  1.15           H  
ATOM   2274 2HB  SER A 149     121.116  78.573   9.744  1.00  1.15           H  
ATOM   2275  HG  SER A 149     120.963  78.894   6.959  1.00  1.15           H  
ATOM   2276  N   TRP A 150     124.518  77.653   9.538  1.00  1.08           N  
ATOM   2277  CA  TRP A 150     125.304  77.199  10.667  1.00  1.08           C  
ATOM   2278  C   TRP A 150     126.807  77.087  10.355  1.00  1.08           C  
ATOM   2279  O   TRP A 150     127.374  75.987  10.399  1.00  1.08           O  
ATOM   2280  CB  TRP A 150     124.796  75.817  11.059  1.00  1.08           C  
ATOM   2281  CG  TRP A 150     123.307  75.768  11.285  1.00  1.08           C  
ATOM   2282  CD1 TRP A 150     122.421  75.097  10.504  1.00  1.08           C  
ATOM   2283  CD2 TRP A 150     122.520  76.421  12.302  1.00  1.08           C  
ATOM   2284  NE1 TRP A 150     121.160  75.267  10.968  1.00  1.08           N  
ATOM   2285  CE2 TRP A 150     121.196  76.073  12.075  1.00  1.08           C  
ATOM   2286  CE3 TRP A 150     122.822  77.249  13.349  1.00  1.08           C  
ATOM   2287  CZ2 TRP A 150     120.170  76.522  12.893  1.00  1.08           C  
ATOM   2288  CZ3 TRP A 150     121.803  77.688  14.169  1.00  1.08           C  
ATOM   2289  CH2 TRP A 150     120.510  77.322  13.950  1.00  1.08           C  
ATOM   2290  H   TRP A 150     124.505  77.125   8.669  1.00  1.08           H  
ATOM   2291  HA  TRP A 150     125.160  77.879  11.504  1.00  1.08           H  
ATOM   2292 1HB  TRP A 150     125.046  75.099  10.272  1.00  1.08           H  
ATOM   2293 2HB  TRP A 150     125.293  75.488  11.974  1.00  1.08           H  
ATOM   2294  HD1 TRP A 150     122.689  74.507   9.641  1.00  1.08           H  
ATOM   2295  HE1 TRP A 150     120.332  74.862  10.561  1.00  1.08           H  
ATOM   2296  HE3 TRP A 150     123.852  77.548  13.523  1.00  1.08           H  
ATOM   2297  HZ2 TRP A 150     119.131  76.261  12.730  1.00  1.08           H  
ATOM   2298  HZ3 TRP A 150     122.055  78.343  14.990  1.00  1.08           H  
ATOM   2299  HH2 TRP A 150     119.731  77.688  14.616  1.00  1.08           H  
ATOM   2300  N   PRO A 151     127.491  78.209  10.064  1.00  1.01           N  
ATOM   2301  CA  PRO A 151     128.894  78.247   9.770  1.00  1.01           C  
ATOM   2302  C   PRO A 151     129.598  77.893  11.043  1.00  1.01           C  
ATOM   2303  O   PRO A 151     129.095  78.187  12.122  1.00  1.01           O  
ATOM   2304  CB  PRO A 151     129.138  79.695   9.344  1.00  1.01           C  
ATOM   2305  CG  PRO A 151     128.031  80.474  10.015  1.00  1.01           C  
ATOM   2306  CD  PRO A 151     126.844  79.530  10.017  1.00  1.01           C  
ATOM   2307  HA  PRO A 151     129.125  77.532   8.966  1.00  1.01           H  
ATOM   2308 1HB  PRO A 151     130.142  80.014   9.668  1.00  1.01           H  
ATOM   2309 2HB  PRO A 151     129.112  79.771   8.245  1.00  1.01           H  
ATOM   2310 1HG  PRO A 151     128.335  80.766  11.030  1.00  1.01           H  
ATOM   2311 2HG  PRO A 151     127.830  81.403   9.460  1.00  1.01           H  
ATOM   2312 1HD  PRO A 151     126.236  79.722  10.905  1.00  1.01           H  
ATOM   2313 2HD  PRO A 151     126.282  79.651   9.077  1.00  1.01           H  
ATOM   2314  N   ASN A 152     130.775  77.317  10.911  1.00  0.97           N  
ATOM   2315  CA  ASN A 152     131.615  76.886  12.025  1.00  0.97           C  
ATOM   2316  C   ASN A 152     131.081  75.654  12.770  1.00  0.97           C  
ATOM   2317  O   ASN A 152     131.670  75.252  13.774  1.00  0.97           O  
ATOM   2318  CB  ASN A 152     131.822  78.007  13.026  1.00  0.97           C  
ATOM   2319  CG  ASN A 152     132.407  79.246  12.405  1.00  0.97           C  
ATOM   2320  OD1 ASN A 152     133.339  79.175  11.597  1.00  0.97           O  
ATOM   2321  ND2 ASN A 152     131.866  80.385  12.759  1.00  0.97           N  
ATOM   2322  H   ASN A 152     131.107  77.139   9.975  1.00  0.97           H  
ATOM   2323  HA  ASN A 152     132.588  76.616  11.620  1.00  0.97           H  
ATOM   2324 1HB  ASN A 152     130.913  78.248  13.567  1.00  0.97           H  
ATOM   2325 2HB  ASN A 152     132.529  77.653  13.772  1.00  0.97           H  
ATOM   2326 1HD2 ASN A 152     132.208  81.244  12.378  1.00  0.97           H  
ATOM   2327 2HD2 ASN A 152     131.105  80.393  13.410  1.00  0.97           H  
ATOM   2328  N   HIS A 153     130.053  74.985  12.230  1.00  0.95           N  
ATOM   2329  CA  HIS A 153     129.598  73.726  12.822  1.00  0.95           C  
ATOM   2330  C   HIS A 153     129.516  72.679  11.731  1.00  0.95           C  
ATOM   2331  O   HIS A 153     129.424  73.017  10.549  1.00  0.95           O  
ATOM   2332  CB  HIS A 153     128.233  73.860  13.489  1.00  0.95           C  
ATOM   2333  CG  HIS A 153     128.211  74.865  14.547  1.00  0.95           C  
ATOM   2334  ND1 HIS A 153     128.066  76.192  14.272  1.00  0.95           N  
ATOM   2335  CD2 HIS A 153     128.339  74.771  15.882  1.00  0.95           C  
ATOM   2336  CE1 HIS A 153     128.105  76.877  15.381  1.00  0.95           C  
ATOM   2337  NE2 HIS A 153     128.260  76.044  16.377  1.00  0.95           N  
ATOM   2338  H   HIS A 153     129.537  75.362  11.433  1.00  0.95           H  
ATOM   2339  HA  HIS A 153     130.310  73.372  13.568  1.00  0.95           H  
ATOM   2340 1HB  HIS A 153     127.486  74.131  12.739  1.00  0.95           H  
ATOM   2341 2HB  HIS A 153     127.939  72.900  13.918  1.00  0.95           H  
ATOM   2342  HD2 HIS A 153     128.479  73.859  16.447  1.00  0.95           H  
ATOM   2343  HE1 HIS A 153     128.012  77.959  15.467  1.00  0.95           H  
ATOM   2344  HE2 HIS A 153     128.308  76.339  17.357  1.00  0.95           H  
ATOM   2345  N   ASP A 154     129.605  71.417  12.121  1.00  0.97           N  
ATOM   2346  CA  ASP A 154     129.475  70.311  11.183  1.00  0.97           C  
ATOM   2347  C   ASP A 154     128.076  69.681  11.207  1.00  0.97           C  
ATOM   2348  O   ASP A 154     127.552  69.312  12.260  1.00  0.97           O  
ATOM   2349  CB  ASP A 154     130.581  69.281  11.401  1.00  0.97           C  
ATOM   2350  CG  ASP A 154     132.005  69.721  10.867  1.00  0.97           C  
ATOM   2351  OD1 ASP A 154     132.073  70.401   9.853  1.00  0.97           O  
ATOM   2352  OD2 ASP A 154     133.015  69.369  11.467  1.00  0.97           O  
ATOM   2353  H   ASP A 154     129.697  71.207  13.119  1.00  0.97           H  
ATOM   2354  HA  ASP A 154     129.624  70.707  10.179  1.00  0.97           H  
ATOM   2355 1HB  ASP A 154     130.682  69.108  12.465  1.00  0.97           H  
ATOM   2356 2HB  ASP A 154     130.292  68.340  10.943  1.00  0.97           H  
ATOM   2357  N   SER A 155     127.443  69.622  10.035  1.00  1.03           N  
ATOM   2358  CA  SER A 155     126.088  69.078   9.912  1.00  1.03           C  
ATOM   2359  C   SER A 155     126.035  67.640   9.380  1.00  1.03           C  
ATOM   2360  O   SER A 155     125.104  66.891   9.672  1.00  1.03           O  
ATOM   2361  CB  SER A 155     125.286  69.948   8.971  1.00  1.03           C  
ATOM   2362  OG  SER A 155     125.158  71.247   9.461  1.00  1.03           O  
ATOM   2363  H   SER A 155     127.913  69.973   9.211  1.00  1.03           H  
ATOM   2364  HA  SER A 155     125.620  69.090  10.899  1.00  1.03           H  
ATOM   2365 1HB  SER A 155     125.775  69.970   7.999  1.00  1.03           H  
ATOM   2366 2HB  SER A 155     124.308  69.511   8.825  1.00  1.03           H  
ATOM   2367  HG  SER A 155     124.970  71.157  10.397  1.00  1.03           H  
ATOM   2368  N   ASN A 156     127.029  67.247   8.586  1.00  1.12           N  
ATOM   2369  CA  ASN A 156     126.970  65.949   7.914  1.00  1.12           C  
ATOM   2370  C   ASN A 156     127.715  64.828   8.638  1.00  1.12           C  
ATOM   2371  O   ASN A 156     127.814  63.711   8.135  1.00  1.12           O  
ATOM   2372  CB  ASN A 156     127.497  66.096   6.504  1.00  1.12           C  
ATOM   2373  CG  ASN A 156     126.604  66.976   5.638  1.00  1.12           C  
ATOM   2374  OD1 ASN A 156     125.361  66.949   5.748  1.00  1.12           O  
ATOM   2375  ND2 ASN A 156     127.226  67.745   4.775  1.00  1.12           N  
ATOM   2376  H   ASN A 156     127.803  67.867   8.406  1.00  1.12           H  
ATOM   2377  HA  ASN A 156     125.924  65.643   7.856  1.00  1.12           H  
ATOM   2378 1HB  ASN A 156     128.499  66.526   6.534  1.00  1.12           H  
ATOM   2379 2HB  ASN A 156     127.577  65.111   6.043  1.00  1.12           H  
ATOM   2380 1HD2 ASN A 156     126.715  68.342   4.158  1.00  1.12           H  
ATOM   2381 2HD2 ASN A 156     128.226  67.725   4.720  1.00  1.12           H  
ATOM   2382  N   LYS A 157     128.233  65.119   9.827  1.00  1.22           N  
ATOM   2383  CA  LYS A 157     128.967  64.123  10.608  1.00  1.22           C  
ATOM   2384  C   LYS A 157     128.066  63.381  11.578  1.00  1.22           C  
ATOM   2385  O   LYS A 157     128.493  62.453  12.260  1.00  1.22           O  
ATOM   2386  CB  LYS A 157     130.138  64.765  11.333  1.00  1.22           C  
ATOM   2387  CG  LYS A 157     131.210  65.267  10.384  1.00  1.22           C  
ATOM   2388  CD  LYS A 157     132.372  65.885  11.114  1.00  1.22           C  
ATOM   2389  CE  LYS A 157     133.444  66.342  10.134  1.00  1.22           C  
ATOM   2390  NZ  LYS A 157     134.506  67.099  10.805  1.00  1.22           N  
ATOM   2391  H   LYS A 157     128.116  66.051  10.196  1.00  1.22           H  
ATOM   2392  HA  LYS A 157     129.378  63.386   9.917  1.00  1.22           H  
ATOM   2393 1HB  LYS A 157     129.784  65.612  11.914  1.00  1.22           H  
ATOM   2394 2HB  LYS A 157     130.589  64.049  12.021  1.00  1.22           H  
ATOM   2395 1HG  LYS A 157     131.573  64.435   9.779  1.00  1.22           H  
ATOM   2396 2HG  LYS A 157     130.781  66.014   9.719  1.00  1.22           H  
ATOM   2397 1HD  LYS A 157     132.043  66.738  11.705  1.00  1.22           H  
ATOM   2398 2HD  LYS A 157     132.807  65.151  11.790  1.00  1.22           H  
ATOM   2399 1HE  LYS A 157     133.882  65.468   9.661  1.00  1.22           H  
ATOM   2400 2HE  LYS A 157     132.992  66.975   9.368  1.00  1.22           H  
ATOM   2401 1HZ  LYS A 157     135.193  67.388  10.132  1.00  1.22           H  
ATOM   2402 2HZ  LYS A 157     134.066  67.934  11.223  1.00  1.22           H  
ATOM   2403 3HZ  LYS A 157     134.938  66.543  11.518  1.00  1.22           H  
ATOM   2404  N   GLY A 158     126.807  63.790  11.629  1.00  1.30           N  
ATOM   2405  CA  GLY A 158     125.818  63.188  12.507  1.00  1.30           C  
ATOM   2406  C   GLY A 158     125.047  62.065  11.806  1.00  1.30           C  
ATOM   2407  O   GLY A 158     124.057  61.535  12.315  1.00  1.30           O  
ATOM   2408  H   GLY A 158     126.523  64.559  11.036  1.00  1.30           H  
ATOM   2409 1HA  GLY A 158     126.312  62.795  13.396  1.00  1.30           H  
ATOM   2410 2HA  GLY A 158     125.138  63.963  12.840  1.00  1.30           H  
ATOM   2411  N   VAL A 159     125.470  61.689  10.619  1.00  1.35           N  
ATOM   2412  CA  VAL A 159     124.703  60.682   9.924  1.00  1.35           C  
ATOM   2413  C   VAL A 159     125.065  59.273  10.383  1.00  1.35           C  
ATOM   2414  O   VAL A 159     126.002  58.630   9.889  1.00  1.35           O  
ATOM   2415  CB  VAL A 159     124.907  60.840   8.430  1.00  1.35           C  
ATOM   2416  CG1 VAL A 159     124.120  59.815   7.731  1.00  1.35           C  
ATOM   2417  CG2 VAL A 159     124.475  62.233   8.015  1.00  1.35           C  
ATOM   2418  H   VAL A 159     126.293  62.106  10.204  1.00  1.35           H  
ATOM   2419  HA  VAL A 159     123.647  60.847  10.134  1.00  1.35           H  
ATOM   2420  HB  VAL A 159     125.959  60.690   8.184  1.00  1.35           H  
ATOM   2421 1HG1 VAL A 159     124.268  59.915   6.658  1.00  1.35           H  
ATOM   2422 2HG1 VAL A 159     124.459  58.843   8.065  1.00  1.35           H  
ATOM   2423 3HG1 VAL A 159     123.073  59.931   7.969  1.00  1.35           H  
ATOM   2424 1HG2 VAL A 159     124.619  62.352   6.941  1.00  1.35           H  
ATOM   2425 2HG2 VAL A 159     123.426  62.374   8.261  1.00  1.35           H  
ATOM   2426 3HG2 VAL A 159     125.077  62.975   8.545  1.00  1.35           H  
ATOM   2427  N   THR A 160     124.258  58.796  11.321  1.00  1.36           N  
ATOM   2428  CA  THR A 160     124.483  57.521  11.990  1.00  1.36           C  
ATOM   2429  C   THR A 160     124.038  56.291  11.203  1.00  1.36           C  
ATOM   2430  O   THR A 160     123.176  56.350  10.324  1.00  1.36           O  
ATOM   2431  CB  THR A 160     123.745  57.502  13.338  1.00  1.36           C  
ATOM   2432  OG1 THR A 160     122.333  57.603  13.110  1.00  1.36           O  
ATOM   2433  CG2 THR A 160     124.193  58.669  14.188  1.00  1.36           C  
ATOM   2434  H   THR A 160     123.542  59.439  11.649  1.00  1.36           H  
ATOM   2435  HA  THR A 160     125.553  57.429  12.179  1.00  1.36           H  
ATOM   2436  HB  THR A 160     123.956  56.574  13.852  1.00  1.36           H  
ATOM   2437  HG1 THR A 160     122.140  58.455  12.705  1.00  1.36           H  
ATOM   2438 1HG2 THR A 160     123.673  58.661  15.135  1.00  1.36           H  
ATOM   2439 2HG2 THR A 160     125.264  58.600  14.366  1.00  1.36           H  
ATOM   2440 3HG2 THR A 160     123.972  59.585  13.679  1.00  1.36           H  
ATOM   2441  N   ALA A 161     124.549  55.138  11.647  1.00  1.35           N  
ATOM   2442  CA  ALA A 161     124.223  53.813  11.110  1.00  1.35           C  
ATOM   2443  C   ALA A 161     122.743  53.483  11.246  1.00  1.35           C  
ATOM   2444  O   ALA A 161     122.194  52.690  10.486  1.00  1.35           O  
ATOM   2445  CB  ALA A 161     125.034  52.757  11.827  1.00  1.35           C  
ATOM   2446  H   ALA A 161     125.235  55.185  12.388  1.00  1.35           H  
ATOM   2447  HA  ALA A 161     124.476  53.808  10.050  1.00  1.35           H  
ATOM   2448 1HB  ALA A 161     124.806  51.778  11.406  1.00  1.35           H  
ATOM   2449 2HB  ALA A 161     126.097  52.963  11.711  1.00  1.35           H  
ATOM   2450 3HB  ALA A 161     124.777  52.760  12.891  1.00  1.35           H  
ATOM   2451  N   ALA A 162     122.117  54.096  12.238  1.00  1.34           N  
ATOM   2452  CA  ALA A 162     120.719  53.917  12.593  1.00  1.34           C  
ATOM   2453  C   ALA A 162     119.755  54.307  11.475  1.00  1.34           C  
ATOM   2454  O   ALA A 162     118.598  53.869  11.475  1.00  1.34           O  
ATOM   2455  CB  ALA A 162     120.402  54.739  13.822  1.00  1.34           C  
ATOM   2456  H   ALA A 162     122.654  54.743  12.795  1.00  1.34           H  
ATOM   2457  HA  ALA A 162     120.572  52.862  12.821  1.00  1.34           H  
ATOM   2458 1HB  ALA A 162     119.385  54.570  14.111  1.00  1.34           H  
ATOM   2459 2HB  ALA A 162     121.051  54.436  14.620  1.00  1.34           H  
ATOM   2460 3HB  ALA A 162     120.549  55.789  13.601  1.00  1.34           H  
ATOM   2461  N   CYS A 163     120.202  55.144  10.532  1.00  1.34           N  
ATOM   2462  CA  CYS A 163     119.303  55.616   9.489  1.00  1.34           C  
ATOM   2463  C   CYS A 163     119.763  55.359   8.041  1.00  1.34           C  
ATOM   2464  O   CYS A 163     120.088  56.300   7.316  1.00  1.34           O  
ATOM   2465  CB  CYS A 163     119.085  57.095   9.698  1.00  1.34           C  
ATOM   2466  SG  CYS A 163     118.375  57.491  11.318  1.00  1.34           S  
ATOM   2467  H   CYS A 163     121.173  55.467  10.545  1.00  1.34           H  
ATOM   2468  HA  CYS A 163     118.346  55.137   9.626  1.00  1.34           H  
ATOM   2469 1HB  CYS A 163     120.024  57.629   9.584  1.00  1.34           H  
ATOM   2470 2HB  CYS A 163     118.394  57.450   8.950  1.00  1.34           H  
ATOM   2471  N   PRO A 164     119.828  54.092   7.591  1.00  1.36           N  
ATOM   2472  CA  PRO A 164     120.257  53.680   6.271  1.00  1.36           C  
ATOM   2473  C   PRO A 164     119.205  54.019   5.228  1.00  1.36           C  
ATOM   2474  O   PRO A 164     118.019  54.151   5.543  1.00  1.36           O  
ATOM   2475  CB  PRO A 164     120.410  52.172   6.413  1.00  1.36           C  
ATOM   2476  CG  PRO A 164     119.412  51.800   7.476  1.00  1.36           C  
ATOM   2477  CD  PRO A 164     119.418  52.963   8.441  1.00  1.36           C  
ATOM   2478  HA  PRO A 164     121.217  54.153   6.031  1.00  1.36           H  
ATOM   2479 1HB  PRO A 164     120.208  51.687   5.444  1.00  1.36           H  
ATOM   2480 2HB  PRO A 164     121.445  51.927   6.688  1.00  1.36           H  
ATOM   2481 1HG  PRO A 164     118.423  51.632   7.024  1.00  1.36           H  
ATOM   2482 2HG  PRO A 164     119.708  50.858   7.955  1.00  1.36           H  
ATOM   2483 1HD  PRO A 164     118.414  53.100   8.844  1.00  1.36           H  
ATOM   2484 2HD  PRO A 164     120.151  52.771   9.211  1.00  1.36           H  
ATOM   2485  N   HIS A 165     119.635  54.065   3.983  1.00  1.39           N  
ATOM   2486  CA  HIS A 165     118.785  54.323   2.836  1.00  1.39           C  
ATOM   2487  C   HIS A 165     119.434  53.731   1.563  1.00  1.39           C  
ATOM   2488  O   HIS A 165     120.454  53.031   1.616  1.00  1.39           O  
ATOM   2489  CB  HIS A 165     118.529  55.846   2.747  1.00  1.39           C  
ATOM   2490  CG  HIS A 165     117.593  56.308   1.680  1.00  1.39           C  
ATOM   2491  ND1 HIS A 165     116.246  56.004   1.673  1.00  1.39           N  
ATOM   2492  CD2 HIS A 165     117.816  57.067   0.579  1.00  1.39           C  
ATOM   2493  CE1 HIS A 165     115.683  56.547   0.612  1.00  1.39           C  
ATOM   2494  NE2 HIS A 165     116.617  57.198  -0.070  1.00  1.39           N  
ATOM   2495  H   HIS A 165     120.629  53.996   3.809  1.00  1.39           H  
ATOM   2496  HA  HIS A 165     117.821  53.833   2.976  1.00  1.39           H  
ATOM   2497 1HB  HIS A 165     118.132  56.194   3.703  1.00  1.39           H  
ATOM   2498 2HB  HIS A 165     119.482  56.355   2.598  1.00  1.39           H  
ATOM   2499  HD1 HIS A 165     115.737  55.434   2.337  1.00  1.39           H  
ATOM   2500  HD2 HIS A 165     118.716  57.533   0.175  1.00  1.39           H  
ATOM   2501  HE1 HIS A 165     114.613  56.418   0.431  1.00  1.39           H  
ATOM   2502  N   ALA A 166     118.841  53.988   0.410  1.00  1.42           N  
ATOM   2503  CA  ALA A 166     119.229  53.356  -0.845  1.00  1.42           C  
ATOM   2504  C   ALA A 166     120.609  53.752  -1.362  1.00  1.42           C  
ATOM   2505  O   ALA A 166     120.740  54.573  -2.267  1.00  1.42           O  
ATOM   2506  CB  ALA A 166     118.195  53.707  -1.895  1.00  1.42           C  
ATOM   2507  H   ALA A 166     118.038  54.597   0.402  1.00  1.42           H  
ATOM   2508  HA  ALA A 166     119.230  52.277  -0.687  1.00  1.42           H  
ATOM   2509 1HB  ALA A 166     118.442  53.207  -2.831  1.00  1.42           H  
ATOM   2510 2HB  ALA A 166     117.210  53.386  -1.558  1.00  1.42           H  
ATOM   2511 3HB  ALA A 166     118.192  54.787  -2.050  1.00  1.42           H  
ATOM   2512  N   GLY A 167     121.632  53.113  -0.789  1.00  1.42           N  
ATOM   2513  CA  GLY A 167     123.033  53.358  -1.135  1.00  1.42           C  
ATOM   2514  C   GLY A 167     123.606  54.532  -0.362  1.00  1.42           C  
ATOM   2515  O   GLY A 167     124.616  55.121  -0.751  1.00  1.42           O  
ATOM   2516  H   GLY A 167     121.402  52.485  -0.025  1.00  1.42           H  
ATOM   2517 1HA  GLY A 167     123.618  52.463  -0.924  1.00  1.42           H  
ATOM   2518 2HA  GLY A 167     123.114  53.549  -2.204  1.00  1.42           H  
ATOM   2519  N   ALA A 168     122.937  54.885   0.721  1.00  1.39           N  
ATOM   2520  CA  ALA A 168     123.352  56.022   1.532  1.00  1.39           C  
ATOM   2521  C   ALA A 168     122.782  55.959   2.928  1.00  1.39           C  
ATOM   2522  O   ALA A 168     121.831  55.231   3.183  1.00  1.39           O  
ATOM   2523  CB  ALA A 168     122.901  57.319   0.885  1.00  1.39           C  
ATOM   2524  H   ALA A 168     122.124  54.332   0.985  1.00  1.39           H  
ATOM   2525  HA  ALA A 168     124.439  56.007   1.605  1.00  1.39           H  
ATOM   2526 1HB  ALA A 168     123.236  58.162   1.494  1.00  1.39           H  
ATOM   2527 2HB  ALA A 168     123.326  57.402  -0.114  1.00  1.39           H  
ATOM   2528 3HB  ALA A 168     121.814  57.329   0.820  1.00  1.39           H  
ATOM   2529  N   LYS A 169     123.360  56.729   3.834  1.00  1.32           N  
ATOM   2530  CA  LYS A 169     122.770  56.905   5.155  1.00  1.32           C  
ATOM   2531  C   LYS A 169     122.239  58.328   5.206  1.00  1.32           C  
ATOM   2532  O   LYS A 169     122.812  59.219   4.570  1.00  1.32           O  
ATOM   2533  CB  LYS A 169     123.791  56.712   6.270  1.00  1.32           C  
ATOM   2534  CG  LYS A 169     124.408  55.360   6.422  1.00  1.32           C  
ATOM   2535  CD  LYS A 169     125.476  55.450   7.515  1.00  1.32           C  
ATOM   2536  CE  LYS A 169     126.682  56.260   7.012  1.00  1.32           C  
ATOM   2537  NZ  LYS A 169     127.727  56.446   8.052  1.00  1.32           N  
ATOM   2538  H   LYS A 169     124.188  57.257   3.587  1.00  1.32           H  
ATOM   2539  HA  LYS A 169     121.930  56.225   5.289  1.00  1.32           H  
ATOM   2540 1HB  LYS A 169     124.602  57.418   6.132  1.00  1.32           H  
ATOM   2541 2HB  LYS A 169     123.307  56.940   7.228  1.00  1.32           H  
ATOM   2542 1HG  LYS A 169     123.645  54.637   6.717  1.00  1.32           H  
ATOM   2543 2HG  LYS A 169     124.860  55.040   5.484  1.00  1.32           H  
ATOM   2544 1HD  LYS A 169     125.056  55.956   8.388  1.00  1.32           H  
ATOM   2545 2HD  LYS A 169     125.803  54.456   7.812  1.00  1.32           H  
ATOM   2546 1HE  LYS A 169     127.120  55.739   6.164  1.00  1.32           H  
ATOM   2547 2HE  LYS A 169     126.339  57.243   6.686  1.00  1.32           H  
ATOM   2548 1HZ  LYS A 169     128.491  56.980   7.669  1.00  1.32           H  
ATOM   2549 2HZ  LYS A 169     127.323  56.960   8.846  1.00  1.32           H  
ATOM   2550 3HZ  LYS A 169     128.066  55.549   8.362  1.00  1.32           H  
ATOM   2551  N   SER A 170     121.172  58.555   5.959  1.00  1.23           N  
ATOM   2552  CA  SER A 170     120.648  59.907   6.129  1.00  1.23           C  
ATOM   2553  C   SER A 170     119.895  59.969   7.439  1.00  1.23           C  
ATOM   2554  O   SER A 170     118.901  59.276   7.585  1.00  1.23           O  
ATOM   2555  CB  SER A 170     119.704  60.230   4.987  1.00  1.23           C  
ATOM   2556  OG  SER A 170     119.221  61.562   5.049  1.00  1.23           O  
ATOM   2557  H   SER A 170     120.734  57.774   6.448  1.00  1.23           H  
ATOM   2558  HA  SER A 170     121.471  60.620   6.151  1.00  1.23           H  
ATOM   2559 1HB  SER A 170     120.221  60.076   4.041  1.00  1.23           H  
ATOM   2560 2HB  SER A 170     118.861  59.539   5.014  1.00  1.23           H  
ATOM   2561  HG  SER A 170     118.613  61.649   5.823  1.00  1.23           H  
ATOM   2562  N   PHE A 171     120.318  60.825   8.370  1.00  1.13           N  
ATOM   2563  CA  PHE A 171     119.639  60.889   9.667  1.00  1.13           C  
ATOM   2564  C   PHE A 171     118.160  61.167   9.505  1.00  1.13           C  
ATOM   2565  O   PHE A 171     117.320  60.362   9.873  1.00  1.13           O  
ATOM   2566  CB  PHE A 171     120.342  61.954  10.511  1.00  1.13           C  
ATOM   2567  CG  PHE A 171     119.688  62.394  11.780  1.00  1.13           C  
ATOM   2568  CD1 PHE A 171     119.386  61.526  12.824  1.00  1.13           C  
ATOM   2569  CD2 PHE A 171     119.476  63.764  11.964  1.00  1.13           C  
ATOM   2570  CE1 PHE A 171     118.853  62.038  14.008  1.00  1.13           C  
ATOM   2571  CE2 PHE A 171     118.967  64.262  13.132  1.00  1.13           C  
ATOM   2572  CZ  PHE A 171     118.649  63.411  14.152  1.00  1.13           C  
ATOM   2573  H   PHE A 171     121.127  61.400   8.189  1.00  1.13           H  
ATOM   2574  HA  PHE A 171     119.751  59.930  10.165  1.00  1.13           H  
ATOM   2575 1HB  PHE A 171     121.334  61.589  10.773  1.00  1.13           H  
ATOM   2576 2HB  PHE A 171     120.491  62.841   9.898  1.00  1.13           H  
ATOM   2577  HD1 PHE A 171     119.566  60.453  12.713  1.00  1.13           H  
ATOM   2578  HD2 PHE A 171     119.736  64.451  11.155  1.00  1.13           H  
ATOM   2579  HE1 PHE A 171     118.611  61.365  14.827  1.00  1.13           H  
ATOM   2580  HE2 PHE A 171     118.823  65.327  13.235  1.00  1.13           H  
ATOM   2581  HZ  PHE A 171     118.257  63.807  15.058  1.00  1.13           H  
ATOM   2582  N   TYR A 172     117.849  62.278   8.904  1.00  1.05           N  
ATOM   2583  CA  TYR A 172     116.492  62.617   8.540  1.00  1.05           C  
ATOM   2584  C   TYR A 172     116.550  63.266   7.182  1.00  1.05           C  
ATOM   2585  O   TYR A 172     117.424  62.766   6.466  1.00  1.05           O  
ATOM   2586  CB  TYR A 172     115.719  63.359   9.618  1.00  1.05           C  
ATOM   2587  CG  TYR A 172     115.402  62.477  10.839  1.00  1.05           C  
ATOM   2588  CD1 TYR A 172     116.039  62.560  12.016  1.00  1.05           C  
ATOM   2589  CD2 TYR A 172     114.485  61.532  10.680  1.00  1.05           C  
ATOM   2590  CE1 TYR A 172     115.737  61.683  13.049  1.00  1.05           C  
ATOM   2591  CE2 TYR A 172     114.176  60.640  11.688  1.00  1.05           C  
ATOM   2592  CZ  TYR A 172     114.810  60.716  12.872  1.00  1.05           C  
ATOM   2593  OH  TYR A 172     114.518  59.826  13.892  1.00  1.05           O  
ATOM   2594  H   TYR A 172     118.589  62.917   8.658  1.00  1.05           H  
ATOM   2595  HA  TYR A 172     115.937  61.689   8.397  1.00  1.05           H  
ATOM   2596 1HB  TYR A 172     116.294  64.222   9.951  1.00  1.05           H  
ATOM   2597 2HB  TYR A 172     114.819  63.704   9.200  1.00  1.05           H  
ATOM   2598  HD1 TYR A 172     116.767  63.305  12.139  1.00  1.05           H  
ATOM   2599  HD2 TYR A 172     113.999  61.495   9.741  1.00  1.05           H  
ATOM   2600  HE1 TYR A 172     116.240  61.755  13.986  1.00  1.05           H  
ATOM   2601  HE2 TYR A 172     113.428  59.893  11.534  1.00  1.05           H  
ATOM   2602  HH  TYR A 172     114.762  60.207  14.754  1.00  1.05           H  
ATOM   2603  N   LYS A 173     115.348  63.464   6.652  1.00  0.98           N  
ATOM   2604  CA  LYS A 173     115.326  64.584   5.726  1.00  0.98           C  
ATOM   2605  C   LYS A 173     115.146  65.955   6.343  1.00  0.98           C  
ATOM   2606  O   LYS A 173     115.652  66.923   5.776  1.00  0.98           O  
ATOM   2607  CB  LYS A 173     114.287  64.388   4.633  1.00  0.98           C  
ATOM   2608  CG  LYS A 173     114.587  63.248   3.696  1.00  0.98           C  
ATOM   2609  CD  LYS A 173     115.935  63.460   2.998  1.00  0.98           C  
ATOM   2610  CE  LYS A 173     116.179  62.401   1.940  1.00  0.98           C  
ATOM   2611  NZ  LYS A 173     117.516  62.531   1.311  1.00  0.98           N  
ATOM   2612  H   LYS A 173     114.855  62.650   6.292  1.00  0.98           H  
ATOM   2613  HA  LYS A 173     116.295  64.600   5.226  1.00  0.98           H  
ATOM   2614 1HB  LYS A 173     113.321  64.193   5.081  1.00  0.98           H  
ATOM   2615 2HB  LYS A 173     114.196  65.302   4.047  1.00  0.98           H  
ATOM   2616 1HG  LYS A 173     114.600  62.301   4.248  1.00  0.98           H  
ATOM   2617 2HG  LYS A 173     113.817  63.197   2.931  1.00  0.98           H  
ATOM   2618 1HD  LYS A 173     115.957  64.445   2.533  1.00  0.98           H  
ATOM   2619 2HD  LYS A 173     116.738  63.405   3.739  1.00  0.98           H  
ATOM   2620 1HE  LYS A 173     116.093  61.413   2.396  1.00  0.98           H  
ATOM   2621 2HE  LYS A 173     115.422  62.503   1.165  1.00  0.98           H  
ATOM   2622 1HZ  LYS A 173     117.620  61.805   0.616  1.00  0.98           H  
ATOM   2623 2HZ  LYS A 173     117.599  63.435   0.875  1.00  0.98           H  
ATOM   2624 3HZ  LYS A 173     118.229  62.428   2.025  1.00  0.98           H  
ATOM   2625  N   ASN A 174     114.445  66.081   7.475  1.00  0.92           N  
ATOM   2626  CA  ASN A 174     114.267  67.433   7.980  1.00  0.92           C  
ATOM   2627  C   ASN A 174     115.235  67.745   9.123  1.00  0.92           C  
ATOM   2628  O   ASN A 174     116.006  68.689   9.049  1.00  0.92           O  
ATOM   2629  CB  ASN A 174     112.824  67.636   8.395  1.00  0.92           C  
ATOM   2630  CG  ASN A 174     111.878  67.464   7.212  1.00  0.92           C  
ATOM   2631  OD1 ASN A 174     112.196  67.810   6.068  1.00  0.92           O  
ATOM   2632  ND2 ASN A 174     110.725  66.914   7.472  1.00  0.92           N  
ATOM   2633  H   ASN A 174     114.019  65.293   7.966  1.00  0.92           H  
ATOM   2634  HA  ASN A 174     114.490  68.131   7.184  1.00  0.92           H  
ATOM   2635 1HB  ASN A 174     112.550  66.954   9.186  1.00  0.92           H  
ATOM   2636 2HB  ASN A 174     112.708  68.646   8.789  1.00  0.92           H  
ATOM   2637 1HD2 ASN A 174     110.065  66.744   6.747  1.00  0.92           H  
ATOM   2638 2HD2 ASN A 174     110.479  66.643   8.423  1.00  0.92           H  
ATOM   2639  N   LEU A 175     115.305  66.904  10.132  1.00  0.88           N  
ATOM   2640  CA  LEU A 175     116.231  67.263  11.219  1.00  0.88           C  
ATOM   2641  C   LEU A 175     117.729  67.180  10.872  1.00  0.88           C  
ATOM   2642  O   LEU A 175     118.176  66.233  10.217  1.00  0.88           O  
ATOM   2643  CB  LEU A 175     115.982  66.395  12.437  1.00  0.88           C  
ATOM   2644  CG  LEU A 175     114.691  66.602  13.124  1.00  0.88           C  
ATOM   2645  CD1 LEU A 175     114.549  65.600  14.173  1.00  0.88           C  
ATOM   2646  CD2 LEU A 175     114.680  67.966  13.704  1.00  0.88           C  
ATOM   2647  H   LEU A 175     114.670  66.101  10.167  1.00  0.88           H  
ATOM   2648  HA  LEU A 175     116.011  68.292  11.495  1.00  0.88           H  
ATOM   2649 1HB  LEU A 175     116.012  65.379  12.128  1.00  0.88           H  
ATOM   2650 2HB  LEU A 175     116.768  66.553  13.135  1.00  0.88           H  
ATOM   2651  HG  LEU A 175     113.865  66.492  12.414  1.00  0.88           H  
ATOM   2652 1HD1 LEU A 175     113.606  65.751  14.688  1.00  0.88           H  
ATOM   2653 2HD1 LEU A 175     114.573  64.618  13.718  1.00  0.88           H  
ATOM   2654 3HD1 LEU A 175     115.364  65.697  14.868  1.00  0.88           H  
ATOM   2655 1HD2 LEU A 175     113.758  68.135  14.202  1.00  0.88           H  
ATOM   2656 2HD2 LEU A 175     115.485  68.094  14.409  1.00  0.88           H  
ATOM   2657 3HD2 LEU A 175     114.801  68.663  12.899  1.00  0.88           H  
ATOM   2658  N   ILE A 176     118.504  68.158  11.380  1.00  0.86           N  
ATOM   2659  CA  ILE A 176     119.972  68.205  11.267  1.00  0.86           C  
ATOM   2660  C   ILE A 176     120.681  68.180  12.621  1.00  0.86           C  
ATOM   2661  O   ILE A 176     120.476  69.063  13.457  1.00  0.86           O  
ATOM   2662  CB  ILE A 176     120.460  69.505  10.564  1.00  0.86           C  
ATOM   2663  CG1 ILE A 176     119.970  69.625   9.146  1.00  0.86           C  
ATOM   2664  CG2 ILE A 176     121.980  69.615  10.617  1.00  0.86           C  
ATOM   2665  CD1 ILE A 176     120.283  71.016   8.565  1.00  0.86           C  
ATOM   2666  H   ILE A 176     118.031  68.924  11.857  1.00  0.86           H  
ATOM   2667  HA  ILE A 176     120.302  67.342  10.690  1.00  0.86           H  
ATOM   2668  HB  ILE A 176     120.041  70.350  11.090  1.00  0.86           H  
ATOM   2669 1HG1 ILE A 176     120.463  68.870   8.538  1.00  0.86           H  
ATOM   2670 2HG1 ILE A 176     118.894  69.449   9.114  1.00  0.86           H  
ATOM   2671 1HG2 ILE A 176     122.296  70.548  10.156  1.00  0.86           H  
ATOM   2672 2HG2 ILE A 176     122.308  69.604  11.645  1.00  0.86           H  
ATOM   2673 3HG2 ILE A 176     122.429  68.775  10.086  1.00  0.86           H  
ATOM   2674 1HD1 ILE A 176     119.949  71.090   7.544  1.00  0.86           H  
ATOM   2675 2HD1 ILE A 176     119.781  71.780   9.165  1.00  0.86           H  
ATOM   2676 3HD1 ILE A 176     121.355  71.185   8.593  1.00  0.86           H  
ATOM   2677  N   TRP A 177     121.565  67.209  12.840  1.00  0.84           N  
ATOM   2678  CA  TRP A 177     122.305  67.227  14.099  1.00  0.84           C  
ATOM   2679  C   TRP A 177     123.393  68.262  13.943  1.00  0.84           C  
ATOM   2680  O   TRP A 177     124.085  68.228  12.929  1.00  0.84           O  
ATOM   2681  CB  TRP A 177     123.153  65.977  14.346  1.00  0.84           C  
ATOM   2682  CG  TRP A 177     122.567  64.648  14.589  1.00  0.84           C  
ATOM   2683  CD1 TRP A 177     122.524  63.689  13.672  1.00  0.84           C  
ATOM   2684  CD2 TRP A 177     122.002  64.063  15.779  1.00  0.84           C  
ATOM   2685  NE1 TRP A 177     122.024  62.559  14.194  1.00  0.84           N  
ATOM   2686  CE2 TRP A 177     121.686  62.764  15.463  1.00  0.84           C  
ATOM   2687  CE3 TRP A 177     121.755  64.512  17.047  1.00  0.84           C  
ATOM   2688  CZ2 TRP A 177     121.130  61.914  16.354  1.00  0.84           C  
ATOM   2689  CZ3 TRP A 177     121.148  63.643  17.935  1.00  0.84           C  
ATOM   2690  CH2 TRP A 177     120.858  62.388  17.592  1.00  0.84           C  
ATOM   2691  H   TRP A 177     121.724  66.486  12.151  1.00  0.84           H  
ATOM   2692  HA  TRP A 177     121.660  67.482  14.936  1.00  0.84           H  
ATOM   2693 1HB  TRP A 177     123.808  65.861  13.488  1.00  0.84           H  
ATOM   2694 2HB  TRP A 177     123.811  66.189  15.192  1.00  0.84           H  
ATOM   2695  HD1 TRP A 177     122.868  63.790  12.649  1.00  0.84           H  
ATOM   2696  HE1 TRP A 177     121.903  61.687  13.703  1.00  0.84           H  
ATOM   2697  HE3 TRP A 177     122.013  65.524  17.337  1.00  0.84           H  
ATOM   2698  HZ2 TRP A 177     120.895  60.901  16.081  1.00  0.84           H  
ATOM   2699  HZ3 TRP A 177     120.907  63.986  18.916  1.00  0.84           H  
ATOM   2700  HH2 TRP A 177     120.407  61.746  18.318  1.00  0.84           H  
ATOM   2701  N   LEU A 178     123.639  69.100  14.935  1.00  0.83           N  
ATOM   2702  CA  LEU A 178     124.837  69.928  14.836  1.00  0.83           C  
ATOM   2703  C   LEU A 178     125.897  69.479  15.826  1.00  0.83           C  
ATOM   2704  O   LEU A 178     125.618  69.329  17.013  1.00  0.83           O  
ATOM   2705  CB  LEU A 178     124.482  71.404  15.006  1.00  0.83           C  
ATOM   2706  CG  LEU A 178     123.638  71.973  13.851  1.00  0.83           C  
ATOM   2707  CD1 LEU A 178     123.261  73.367  14.128  1.00  0.83           C  
ATOM   2708  CD2 LEU A 178     124.458  71.917  12.585  1.00  0.83           C  
ATOM   2709  H   LEU A 178     123.010  69.194  15.735  1.00  0.83           H  
ATOM   2710  HA  LEU A 178     125.263  69.817  13.840  1.00  0.83           H  
ATOM   2711 1HB  LEU A 178     123.911  71.523  15.931  1.00  0.83           H  
ATOM   2712 2HB  LEU A 178     125.404  71.988  15.086  1.00  0.83           H  
ATOM   2713  HG  LEU A 178     122.726  71.383  13.728  1.00  0.83           H  
ATOM   2714 1HD1 LEU A 178     122.685  73.736  13.301  1.00  0.83           H  
ATOM   2715 2HD1 LEU A 178     122.667  73.385  15.021  1.00  0.83           H  
ATOM   2716 3HD1 LEU A 178     124.151  73.980  14.255  1.00  0.83           H  
ATOM   2717 1HD2 LEU A 178     123.869  72.315  11.757  1.00  0.83           H  
ATOM   2718 2HD2 LEU A 178     125.364  72.512  12.706  1.00  0.83           H  
ATOM   2719 3HD2 LEU A 178     124.729  70.879  12.382  1.00  0.83           H  
ATOM   2720  N   VAL A 179     127.123  69.285  15.328  1.00  0.83           N  
ATOM   2721  CA  VAL A 179     128.252  68.866  16.161  1.00  0.83           C  
ATOM   2722  C   VAL A 179     129.404  69.848  15.985  1.00  0.83           C  
ATOM   2723  O   VAL A 179     129.364  70.711  15.097  1.00  0.83           O  
ATOM   2724  CB  VAL A 179     128.712  67.420  15.837  1.00  0.83           C  
ATOM   2725  CG1 VAL A 179     127.564  66.432  16.084  1.00  0.83           C  
ATOM   2726  CG2 VAL A 179     129.201  67.323  14.426  1.00  0.83           C  
ATOM   2727  H   VAL A 179     127.279  69.400  14.323  1.00  0.83           H  
ATOM   2728  HA  VAL A 179     127.946  68.886  17.206  1.00  0.83           H  
ATOM   2729  HB  VAL A 179     129.525  67.152  16.518  1.00  0.83           H  
ATOM   2730 1HG1 VAL A 179     127.909  65.420  15.880  1.00  0.83           H  
ATOM   2731 2HG1 VAL A 179     127.243  66.502  17.120  1.00  0.83           H  
ATOM   2732 3HG1 VAL A 179     126.728  66.666  15.426  1.00  0.83           H  
ATOM   2733 1HG2 VAL A 179     129.539  66.308  14.232  1.00  0.83           H  
ATOM   2734 2HG2 VAL A 179     128.400  67.573  13.744  1.00  0.83           H  
ATOM   2735 3HG2 VAL A 179     130.029  68.013  14.301  1.00  0.83           H  
ATOM   2736  N   LYS A 180     130.411  69.741  16.850  1.00  0.83           N  
ATOM   2737  CA  LYS A 180     131.545  70.659  16.802  1.00  0.83           C  
ATOM   2738  C   LYS A 180     132.353  70.554  15.531  1.00  0.83           C  
ATOM   2739  O   LYS A 180     132.299  69.550  14.820  1.00  0.83           O  
ATOM   2740  CB  LYS A 180     132.509  70.443  17.961  1.00  0.83           C  
ATOM   2741  CG  LYS A 180     133.325  69.156  17.934  1.00  0.83           C  
ATOM   2742  CD  LYS A 180     134.307  69.182  19.081  1.00  0.83           C  
ATOM   2743  CE  LYS A 180     135.176  67.954  19.176  1.00  0.83           C  
ATOM   2744  NZ  LYS A 180     135.851  67.641  17.903  1.00  0.83           N  
ATOM   2745  H   LYS A 180     130.392  69.012  17.567  1.00  0.83           H  
ATOM   2746  HA  LYS A 180     131.162  71.679  16.860  1.00  0.83           H  
ATOM   2747 1HB  LYS A 180     133.228  71.252  17.988  1.00  0.83           H  
ATOM   2748 2HB  LYS A 180     131.964  70.472  18.900  1.00  0.83           H  
ATOM   2749 1HG  LYS A 180     132.681  68.284  18.022  1.00  0.83           H  
ATOM   2750 2HG  LYS A 180     133.881  69.092  16.996  1.00  0.83           H  
ATOM   2751 1HD  LYS A 180     134.938  70.069  19.009  1.00  0.83           H  
ATOM   2752 2HD  LYS A 180     133.735  69.234  19.985  1.00  0.83           H  
ATOM   2753 1HE  LYS A 180     135.937  68.142  19.935  1.00  0.83           H  
ATOM   2754 2HE  LYS A 180     134.582  67.126  19.484  1.00  0.83           H  
ATOM   2755 1HZ  LYS A 180     136.434  66.832  18.014  1.00  0.83           H  
ATOM   2756 2HZ  LYS A 180     135.155  67.463  17.198  1.00  0.83           H  
ATOM   2757 3HZ  LYS A 180     136.419  68.436  17.608  1.00  0.83           H  
ATOM   2758  N   LYS A 181     133.106  71.617  15.261  1.00  0.83           N  
ATOM   2759  CA  LYS A 181     134.039  71.678  14.142  1.00  0.83           C  
ATOM   2760  C   LYS A 181     135.434  71.843  14.733  1.00  0.83           C  
ATOM   2761  O   LYS A 181     135.652  72.685  15.609  1.00  0.83           O  
ATOM   2762  CB  LYS A 181     133.721  72.824  13.171  1.00  0.83           C  
ATOM   2763  CG  LYS A 181     134.602  72.814  11.912  1.00  0.83           C  
ATOM   2764  CD  LYS A 181     134.246  73.927  10.930  1.00  0.83           C  
ATOM   2765  CE  LYS A 181     132.922  73.655  10.213  1.00  0.83           C  
ATOM   2766  NZ  LYS A 181     133.026  72.531   9.234  1.00  0.83           N  
ATOM   2767  H   LYS A 181     133.076  72.404  15.912  1.00  0.83           H  
ATOM   2768  HA  LYS A 181     134.003  70.736  13.589  1.00  0.83           H  
ATOM   2769 1HB  LYS A 181     132.682  72.751  12.850  1.00  0.83           H  
ATOM   2770 2HB  LYS A 181     133.849  73.782  13.676  1.00  0.83           H  
ATOM   2771 1HG  LYS A 181     135.647  72.917  12.197  1.00  0.83           H  
ATOM   2772 2HG  LYS A 181     134.471  71.850  11.408  1.00  0.83           H  
ATOM   2773 1HD  LYS A 181     134.175  74.864  11.473  1.00  0.83           H  
ATOM   2774 2HD  LYS A 181     135.034  74.016  10.186  1.00  0.83           H  
ATOM   2775 1HE  LYS A 181     132.172  73.402  10.948  1.00  0.83           H  
ATOM   2776 2HE  LYS A 181     132.614  74.553   9.685  1.00  0.83           H  
ATOM   2777 1HZ  LYS A 181     132.130  72.363   8.799  1.00  0.83           H  
ATOM   2778 2HZ  LYS A 181     133.708  72.723   8.531  1.00  0.83           H  
ATOM   2779 3HZ  LYS A 181     133.275  71.660   9.729  1.00  0.83           H  
ATOM   2780  N   GLY A 182     136.389  71.018  14.325  1.00  0.83           N  
ATOM   2781  CA  GLY A 182     137.702  71.147  14.944  1.00  0.83           C  
ATOM   2782  C   GLY A 182     137.558  70.857  16.436  1.00  0.83           C  
ATOM   2783  O   GLY A 182     137.107  69.770  16.810  1.00  0.83           O  
ATOM   2784  H   GLY A 182     136.211  70.327  13.610  1.00  0.83           H  
ATOM   2785 1HA  GLY A 182     138.402  70.445  14.489  1.00  0.83           H  
ATOM   2786 2HA  GLY A 182     138.090  72.153  14.790  1.00  0.83           H  
ATOM   2787  N   ASN A 183     137.949  71.815  17.277  1.00  0.83           N  
ATOM   2788  CA  ASN A 183     137.876  71.658  18.731  1.00  0.83           C  
ATOM   2789  C   ASN A 183     137.036  72.758  19.387  1.00  0.83           C  
ATOM   2790  O   ASN A 183     137.355  73.219  20.485  1.00  0.83           O  
ATOM   2791  CB  ASN A 183     139.265  71.620  19.335  1.00  0.83           C  
ATOM   2792  CG  ASN A 183     140.046  70.402  18.903  1.00  0.83           C  
ATOM   2793  OD1 ASN A 183     139.820  69.290  19.392  1.00  0.83           O  
ATOM   2794  ND2 ASN A 183     140.967  70.594  17.990  1.00  0.83           N  
ATOM   2795  H   ASN A 183     138.295  72.684  16.894  1.00  0.83           H  
ATOM   2796  HA  ASN A 183     137.383  70.713  18.958  1.00  0.83           H  
ATOM   2797 1HB  ASN A 183     139.814  72.517  19.048  1.00  0.83           H  
ATOM   2798 2HB  ASN A 183     139.183  71.618  20.424  1.00  0.83           H  
ATOM   2799 1HD2 ASN A 183     141.518  69.823  17.666  1.00  0.83           H  
ATOM   2800 2HD2 ASN A 183     141.124  71.509  17.621  1.00  0.83           H  
ATOM   2801  N   SER A 184     135.965  73.182  18.710  1.00  0.83           N  
ATOM   2802  CA  SER A 184     135.085  74.217  19.253  1.00  0.83           C  
ATOM   2803  C   SER A 184     133.636  74.126  18.760  1.00  0.83           C  
ATOM   2804  O   SER A 184     133.359  73.699  17.634  1.00  0.83           O  
ATOM   2805  CB  SER A 184     135.638  75.589  18.925  1.00  0.83           C  
ATOM   2806  OG  SER A 184     134.818  76.598  19.442  1.00  0.83           O  
ATOM   2807  H   SER A 184     135.783  72.806  17.778  1.00  0.83           H  
ATOM   2808  HA  SER A 184     135.070  74.107  20.337  1.00  0.83           H  
ATOM   2809 1HB  SER A 184     136.643  75.684  19.336  1.00  0.83           H  
ATOM   2810 2HB  SER A 184     135.713  75.696  17.845  1.00  0.83           H  
ATOM   2811  HG  SER A 184     133.955  76.459  19.046  1.00  0.83           H  
ATOM   2812  N   TYR A 185     132.711  74.569  19.613  1.00  0.82           N  
ATOM   2813  CA  TYR A 185     131.287  74.601  19.285  1.00  0.82           C  
ATOM   2814  C   TYR A 185     130.671  75.948  19.652  1.00  0.82           C  
ATOM   2815  O   TYR A 185     130.176  76.104  20.768  1.00  0.82           O  
ATOM   2816  CB  TYR A 185     130.518  73.547  20.074  1.00  0.82           C  
ATOM   2817  CG  TYR A 185     129.114  73.357  19.593  1.00  0.82           C  
ATOM   2818  CD1 TYR A 185     128.792  72.217  18.893  1.00  0.82           C  
ATOM   2819  CD2 TYR A 185     128.152  74.336  19.815  1.00  0.82           C  
ATOM   2820  CE1 TYR A 185     127.518  72.030  18.431  1.00  0.82           C  
ATOM   2821  CE2 TYR A 185     126.871  74.154  19.349  1.00  0.82           C  
ATOM   2822  CZ  TYR A 185     126.555  72.994  18.660  1.00  0.82           C  
ATOM   2823  OH  TYR A 185     125.294  72.774  18.207  1.00  0.82           O  
ATOM   2824  H   TYR A 185     133.012  74.892  20.525  1.00  0.82           H  
ATOM   2825  HA  TYR A 185     131.155  74.418  18.219  1.00  0.82           H  
ATOM   2826 1HB  TYR A 185     131.034  72.590  19.989  1.00  0.82           H  
ATOM   2827 2HB  TYR A 185     130.489  73.808  21.127  1.00  0.82           H  
ATOM   2828  HD1 TYR A 185     129.545  71.461  18.721  1.00  0.82           H  
ATOM   2829  HD2 TYR A 185     128.407  75.244  20.359  1.00  0.82           H  
ATOM   2830  HE1 TYR A 185     127.260  71.124  17.895  1.00  0.82           H  
ATOM   2831  HE2 TYR A 185     126.125  74.914  19.535  1.00  0.82           H  
ATOM   2832  HH  TYR A 185     125.209  71.837  17.955  1.00  0.82           H  
ATOM   2833  N   PRO A 186     130.745  76.958  18.777  1.00  0.82           N  
ATOM   2834  CA  PRO A 186     130.221  78.287  19.014  1.00  0.82           C  
ATOM   2835  C   PRO A 186     128.741  78.217  19.330  1.00  0.82           C  
ATOM   2836  O   PRO A 186     128.019  77.398  18.761  1.00  0.82           O  
ATOM   2837  CB  PRO A 186     130.472  78.993  17.683  1.00  0.82           C  
ATOM   2838  CG  PRO A 186     131.648  78.249  17.065  1.00  0.82           C  
ATOM   2839  CD  PRO A 186     131.463  76.807  17.478  1.00  0.82           C  
ATOM   2840  HA  PRO A 186     130.778  78.760  19.837  1.00  0.82           H  
ATOM   2841 1HB  PRO A 186     129.565  78.958  17.066  1.00  0.82           H  
ATOM   2842 2HB  PRO A 186     130.686  80.056  17.862  1.00  0.82           H  
ATOM   2843 1HG  PRO A 186     131.640  78.373  15.977  1.00  0.82           H  
ATOM   2844 2HG  PRO A 186     132.598  78.672  17.423  1.00  0.82           H  
ATOM   2845 1HD  PRO A 186     130.877  76.264  16.735  1.00  0.82           H  
ATOM   2846 2HD  PRO A 186     132.447  76.368  17.603  1.00  0.82           H  
ATOM   2847  N   LYS A 187     128.270  79.094  20.202  1.00  0.82           N  
ATOM   2848  CA  LYS A 187     126.849  79.114  20.522  1.00  0.82           C  
ATOM   2849  C   LYS A 187     126.006  79.351  19.268  1.00  0.82           C  
ATOM   2850  O   LYS A 187     126.312  80.237  18.464  1.00  0.82           O  
ATOM   2851  CB  LYS A 187     126.527  80.186  21.574  1.00  0.82           C  
ATOM   2852  CG  LYS A 187     125.052  80.210  21.980  1.00  0.82           C  
ATOM   2853  CD  LYS A 187     124.727  81.235  23.054  1.00  0.82           C  
ATOM   2854  CE  LYS A 187     123.224  81.238  23.296  1.00  0.82           C  
ATOM   2855  NZ  LYS A 187     122.779  82.262  24.282  1.00  0.82           N  
ATOM   2856  H   LYS A 187     128.894  79.749  20.651  1.00  0.82           H  
ATOM   2857  HA  LYS A 187     126.579  78.141  20.927  1.00  0.82           H  
ATOM   2858 1HB  LYS A 187     127.122  80.012  22.469  1.00  0.82           H  
ATOM   2859 2HB  LYS A 187     126.786  81.170  21.186  1.00  0.82           H  
ATOM   2860 1HG  LYS A 187     124.449  80.446  21.108  1.00  0.82           H  
ATOM   2861 2HG  LYS A 187     124.759  79.226  22.334  1.00  0.82           H  
ATOM   2862 1HD  LYS A 187     125.241  80.976  23.981  1.00  0.82           H  
ATOM   2863 2HD  LYS A 187     125.044  82.226  22.736  1.00  0.82           H  
ATOM   2864 1HE  LYS A 187     122.725  81.431  22.344  1.00  0.82           H  
ATOM   2865 2HE  LYS A 187     122.925  80.252  23.658  1.00  0.82           H  
ATOM   2866 1HZ  LYS A 187     121.749  82.191  24.364  1.00  0.82           H  
ATOM   2867 2HZ  LYS A 187     123.204  82.103  25.179  1.00  0.82           H  
ATOM   2868 3HZ  LYS A 187     123.021  83.179  23.954  1.00  0.82           H  
ATOM   2869  N   LEU A 188     124.956  78.556  19.102  1.00  0.83           N  
ATOM   2870  CA  LEU A 188     124.054  78.698  17.974  1.00  0.83           C  
ATOM   2871  C   LEU A 188     123.004  79.717  18.360  1.00  0.83           C  
ATOM   2872  O   LEU A 188     122.581  79.728  19.517  1.00  0.83           O  
ATOM   2873  CB  LEU A 188     123.304  77.393  17.695  1.00  0.83           C  
ATOM   2874  CG  LEU A 188     124.090  76.168  17.409  1.00  0.83           C  
ATOM   2875  CD1 LEU A 188     123.141  75.055  17.191  1.00  0.83           C  
ATOM   2876  CD2 LEU A 188     124.932  76.360  16.259  1.00  0.83           C  
ATOM   2877  H   LEU A 188     124.780  77.844  19.798  1.00  0.83           H  
ATOM   2878  HA  LEU A 188     124.604  79.039  17.099  1.00  0.83           H  
ATOM   2879 1HB  LEU A 188     122.707  77.169  18.575  1.00  0.83           H  
ATOM   2880 2HB  LEU A 188     122.629  77.545  16.889  1.00  0.83           H  
ATOM   2881  HG  LEU A 188     124.702  75.933  18.263  1.00  0.83           H  
ATOM   2882 1HD1 LEU A 188     123.686  74.146  16.997  1.00  0.83           H  
ATOM   2883 2HD1 LEU A 188     122.535  74.926  18.053  1.00  0.83           H  
ATOM   2884 3HD1 LEU A 188     122.509  75.292  16.338  1.00  0.83           H  
ATOM   2885 1HD2 LEU A 188     125.490  75.445  16.074  1.00  0.83           H  
ATOM   2886 2HD2 LEU A 188     124.342  76.581  15.426  1.00  0.83           H  
ATOM   2887 3HD2 LEU A 188     125.605  77.184  16.462  1.00  0.83           H  
ATOM   2888  N   SER A 189     122.545  80.529  17.407  1.00  0.84           N  
ATOM   2889  CA  SER A 189     121.424  81.429  17.674  1.00  0.84           C  
ATOM   2890  C   SER A 189     120.712  81.886  16.404  1.00  0.84           C  
ATOM   2891  O   SER A 189     121.237  82.716  15.657  1.00  0.84           O  
ATOM   2892  CB  SER A 189     121.900  82.644  18.443  1.00  0.84           C  
ATOM   2893  OG  SER A 189     120.854  83.546  18.682  1.00  0.84           O  
ATOM   2894  H   SER A 189     122.954  80.503  16.484  1.00  0.84           H  
ATOM   2895  HA  SER A 189     120.704  80.902  18.294  1.00  0.84           H  
ATOM   2896 1HB  SER A 189     122.322  82.326  19.398  1.00  0.84           H  
ATOM   2897 2HB  SER A 189     122.693  83.140  17.886  1.00  0.84           H  
ATOM   2898  HG  SER A 189     120.186  83.050  19.172  1.00  0.84           H  
ATOM   2899  N   LYS A 190     119.516  81.341  16.169  1.00  0.85           N  
ATOM   2900  CA  LYS A 190     118.714  81.668  14.981  1.00  0.85           C  
ATOM   2901  C   LYS A 190     117.228  81.815  15.257  1.00  0.85           C  
ATOM   2902  O   LYS A 190     116.680  81.191  16.171  1.00  0.85           O  
ATOM   2903  CB  LYS A 190     118.880  80.666  13.842  1.00  0.85           C  
ATOM   2904  CG  LYS A 190     120.247  80.578  13.205  1.00  0.85           C  
ATOM   2905  CD  LYS A 190     120.551  81.822  12.398  1.00  0.85           C  
ATOM   2906  CE  LYS A 190     121.866  81.681  11.672  1.00  0.85           C  
ATOM   2907  NZ  LYS A 190     122.272  82.939  10.989  1.00  0.85           N  
ATOM   2908  H   LYS A 190     119.167  80.665  16.852  1.00  0.85           H  
ATOM   2909  HA  LYS A 190     119.057  82.634  14.609  1.00  0.85           H  
ATOM   2910 1HB  LYS A 190     118.585  79.678  14.182  1.00  0.85           H  
ATOM   2911 2HB  LYS A 190     118.204  80.950  13.041  1.00  0.85           H  
ATOM   2912 1HG  LYS A 190     121.017  80.450  13.955  1.00  0.85           H  
ATOM   2913 2HG  LYS A 190     120.275  79.733  12.520  1.00  0.85           H  
ATOM   2914 1HD  LYS A 190     119.756  81.984  11.667  1.00  0.85           H  
ATOM   2915 2HD  LYS A 190     120.599  82.688  13.059  1.00  0.85           H  
ATOM   2916 1HE  LYS A 190     122.639  81.389  12.382  1.00  0.85           H  
ATOM   2917 2HE  LYS A 190     121.758  80.900  10.926  1.00  0.85           H  
ATOM   2918 1HZ  LYS A 190     123.150  82.785  10.512  1.00  0.85           H  
ATOM   2919 2HZ  LYS A 190     121.565  83.205  10.319  1.00  0.85           H  
ATOM   2920 3HZ  LYS A 190     122.382  83.669  11.678  1.00  0.85           H  
ATOM   2921  N   SER A 191     116.562  82.611  14.424  1.00  0.88           N  
ATOM   2922  CA  SER A 191     115.117  82.759  14.531  1.00  0.88           C  
ATOM   2923  C   SER A 191     114.393  82.433  13.225  1.00  0.88           C  
ATOM   2924  O   SER A 191     114.937  82.595  12.132  1.00  0.88           O  
ATOM   2925  CB  SER A 191     114.753  84.167  14.962  1.00  0.88           C  
ATOM   2926  OG  SER A 191     115.257  84.471  16.243  1.00  0.88           O  
ATOM   2927  H   SER A 191     117.061  83.113  13.703  1.00  0.88           H  
ATOM   2928  HA  SER A 191     114.761  82.067  15.284  1.00  0.88           H  
ATOM   2929 1HB  SER A 191     115.147  84.876  14.238  1.00  0.88           H  
ATOM   2930 2HB  SER A 191     113.675  84.265  14.960  1.00  0.88           H  
ATOM   2931  HG  SER A 191     114.662  84.053  16.857  1.00  0.88           H  
ATOM   2932  N   TYR A 192     113.143  82.012  13.377  1.00  0.91           N  
ATOM   2933  CA  TYR A 192     112.226  81.714  12.288  1.00  0.91           C  
ATOM   2934  C   TYR A 192     110.871  82.384  12.452  1.00  0.91           C  
ATOM   2935  O   TYR A 192     110.156  82.170  13.432  1.00  0.91           O  
ATOM   2936  CB  TYR A 192     112.064  80.207  12.178  1.00  0.91           C  
ATOM   2937  CG  TYR A 192     110.936  79.739  11.256  1.00  0.91           C  
ATOM   2938  CD1 TYR A 192     110.761  80.282   9.994  1.00  0.91           C  
ATOM   2939  CD2 TYR A 192     110.070  78.747  11.702  1.00  0.91           C  
ATOM   2940  CE1 TYR A 192     109.733  79.837   9.189  1.00  0.91           C  
ATOM   2941  CE2 TYR A 192     109.047  78.308  10.899  1.00  0.91           C  
ATOM   2942  CZ  TYR A 192     108.876  78.848   9.646  1.00  0.91           C  
ATOM   2943  OH  TYR A 192     107.862  78.405   8.837  1.00  0.91           O  
ATOM   2944  H   TYR A 192     112.817  81.871  14.328  1.00  0.91           H  
ATOM   2945  HA  TYR A 192     112.663  82.087  11.362  1.00  0.91           H  
ATOM   2946 1HB  TYR A 192     112.994  79.797  11.815  1.00  0.91           H  
ATOM   2947 2HB  TYR A 192     111.911  79.792  13.138  1.00  0.91           H  
ATOM   2948  HD1 TYR A 192     111.433  81.061   9.636  1.00  0.91           H  
ATOM   2949  HD2 TYR A 192     110.204  78.315  12.687  1.00  0.91           H  
ATOM   2950  HE1 TYR A 192     109.597  80.266   8.198  1.00  0.91           H  
ATOM   2951  HE2 TYR A 192     108.375  77.531  11.255  1.00  0.91           H  
ATOM   2952  HH  TYR A 192     107.868  78.911   8.019  1.00  0.91           H  
ATOM   2953  N   ILE A 193     110.519  83.207  11.476  1.00  0.94           N  
ATOM   2954  CA  ILE A 193     109.261  83.938  11.505  1.00  0.94           C  
ATOM   2955  C   ILE A 193     108.216  83.252  10.662  1.00  0.94           C  
ATOM   2956  O   ILE A 193     108.461  82.907   9.503  1.00  0.94           O  
ATOM   2957  CB  ILE A 193     109.434  85.378  11.002  1.00  0.94           C  
ATOM   2958  CG1 ILE A 193     110.396  86.121  11.909  1.00  0.94           C  
ATOM   2959  CG2 ILE A 193     108.080  86.090  10.971  1.00  0.94           C  
ATOM   2960  CD1 ILE A 193     110.842  87.446  11.369  1.00  0.94           C  
ATOM   2961  H   ILE A 193     111.147  83.338  10.695  1.00  0.94           H  
ATOM   2962  HA  ILE A 193     108.895  83.976  12.529  1.00  0.94           H  
ATOM   2963  HB  ILE A 193     109.862  85.369  10.000  1.00  0.94           H  
ATOM   2964 1HG1 ILE A 193     109.901  86.289  12.854  1.00  0.94           H  
ATOM   2965 2HG1 ILE A 193     111.278  85.504  12.075  1.00  0.94           H  
ATOM   2966 1HG2 ILE A 193     108.212  87.107  10.615  1.00  0.94           H  
ATOM   2967 2HG2 ILE A 193     107.400  85.567  10.302  1.00  0.94           H  
ATOM   2968 3HG2 ILE A 193     107.653  86.104  11.977  1.00  0.94           H  
ATOM   2969 1HD1 ILE A 193     111.520  87.917  12.081  1.00  0.94           H  
ATOM   2970 2HD1 ILE A 193     111.358  87.299  10.419  1.00  0.94           H  
ATOM   2971 3HD1 ILE A 193     109.976  88.086  11.216  1.00  0.94           H  
ATOM   2972  N   ASN A 194     107.037  83.043  11.223  1.00  0.97           N  
ATOM   2973  CA  ASN A 194     106.035  82.390  10.412  1.00  0.97           C  
ATOM   2974  C   ASN A 194     105.445  83.383   9.426  1.00  0.97           C  
ATOM   2975  O   ASN A 194     104.494  84.095   9.717  1.00  0.97           O  
ATOM   2976  CB  ASN A 194     104.953  81.776  11.257  1.00  0.97           C  
ATOM   2977  CG  ASN A 194     103.962  81.040  10.422  1.00  0.97           C  
ATOM   2978  OD1 ASN A 194     104.022  81.050   9.173  1.00  0.97           O  
ATOM   2979  ND2 ASN A 194     103.022  80.421  11.072  1.00  0.97           N  
ATOM   2980  H   ASN A 194     106.829  83.349  12.180  1.00  0.97           H  
ATOM   2981  HA  ASN A 194     106.514  81.596   9.835  1.00  0.97           H  
ATOM   2982 1HB  ASN A 194     105.391  81.081  11.972  1.00  0.97           H  
ATOM   2983 2HB  ASN A 194     104.441  82.555  11.829  1.00  0.97           H  
ATOM   2984 1HD2 ASN A 194     102.292  79.935  10.567  1.00  0.97           H  
ATOM   2985 2HD2 ASN A 194     102.994  80.436  12.076  1.00  0.97           H  
ATOM   2986  N   ASP A 195     105.993  83.396   8.226  1.00  0.99           N  
ATOM   2987  CA  ASP A 195     105.570  84.366   7.220  1.00  0.99           C  
ATOM   2988  C   ASP A 195     104.390  83.896   6.354  1.00  0.99           C  
ATOM   2989  O   ASP A 195     104.078  84.527   5.341  1.00  0.99           O  
ATOM   2990  CB  ASP A 195     106.738  84.754   6.300  1.00  0.99           C  
ATOM   2991  CG  ASP A 195     107.275  83.594   5.401  1.00  0.99           C  
ATOM   2992  OD1 ASP A 195     106.936  82.450   5.634  1.00  0.99           O  
ATOM   2993  OD2 ASP A 195     107.980  83.868   4.451  1.00  0.99           O  
ATOM   2994  H   ASP A 195     106.797  82.791   8.083  1.00  0.99           H  
ATOM   2995  HA  ASP A 195     105.251  85.267   7.745  1.00  0.99           H  
ATOM   2996 1HB  ASP A 195     106.428  85.577   5.655  1.00  0.99           H  
ATOM   2997 2HB  ASP A 195     107.564  85.118   6.915  1.00  0.99           H  
ATOM   2998  N   LYS A 196     103.755  82.780   6.720  1.00  0.99           N  
ATOM   2999  CA  LYS A 196     102.626  82.261   5.948  1.00  0.99           C  
ATOM   3000  C   LYS A 196     101.320  82.503   6.698  1.00  0.99           C  
ATOM   3001  O   LYS A 196     101.295  82.474   7.921  1.00  0.99           O  
ATOM   3002  CB  LYS A 196     102.814  80.756   5.708  1.00  0.99           C  
ATOM   3003  CG  LYS A 196     104.138  80.381   5.005  1.00  0.99           C  
ATOM   3004  CD  LYS A 196     104.192  80.867   3.557  1.00  0.99           C  
ATOM   3005  CE  LYS A 196     105.495  80.432   2.881  1.00  0.99           C  
ATOM   3006  NZ  LYS A 196     106.637  81.347   3.202  1.00  0.99           N  
ATOM   3007  H   LYS A 196     104.044  82.285   7.567  1.00  0.99           H  
ATOM   3008  HA  LYS A 196     102.577  82.780   4.991  1.00  0.99           H  
ATOM   3009 1HB  LYS A 196     102.791  80.236   6.669  1.00  0.99           H  
ATOM   3010 2HB  LYS A 196     101.986  80.373   5.111  1.00  0.99           H  
ATOM   3011 1HG  LYS A 196     104.977  80.820   5.553  1.00  0.99           H  
ATOM   3012 2HG  LYS A 196     104.256  79.296   5.015  1.00  0.99           H  
ATOM   3013 1HD  LYS A 196     103.346  80.469   3.000  1.00  0.99           H  
ATOM   3014 2HD  LYS A 196     104.141  81.960   3.546  1.00  0.99           H  
ATOM   3015 1HE  LYS A 196     105.742  79.442   3.240  1.00  0.99           H  
ATOM   3016 2HE  LYS A 196     105.357  80.397   1.802  1.00  0.99           H  
ATOM   3017 1HZ  LYS A 196     107.479  81.032   2.767  1.00  0.99           H  
ATOM   3018 2HZ  LYS A 196     106.428  82.281   2.874  1.00  0.99           H  
ATOM   3019 3HZ  LYS A 196     106.792  81.405   4.210  1.00  0.99           H  
ATOM   3020  N   GLY A 197     100.187  82.613   5.995  1.00  0.97           N  
ATOM   3021  CA  GLY A 197      98.891  82.731   6.698  1.00  0.97           C  
ATOM   3022  C   GLY A 197      98.336  81.361   7.131  1.00  0.97           C  
ATOM   3023  O   GLY A 197      97.175  81.033   6.876  1.00  0.97           O  
ATOM   3024  H   GLY A 197     100.217  82.630   4.986  1.00  0.97           H  
ATOM   3025 1HA  GLY A 197      99.013  83.367   7.575  1.00  0.97           H  
ATOM   3026 2HA  GLY A 197      98.171  83.225   6.047  1.00  0.97           H  
ATOM   3027  N   LYS A 198      99.216  80.563   7.722  1.00  0.93           N  
ATOM   3028  CA  LYS A 198      98.993  79.193   8.158  1.00  0.93           C  
ATOM   3029  C   LYS A 198      99.765  78.949   9.441  1.00  0.93           C  
ATOM   3030  O   LYS A 198     100.831  79.528   9.624  1.00  0.93           O  
ATOM   3031  CB  LYS A 198      99.480  78.216   7.093  1.00  0.93           C  
ATOM   3032  CG  LYS A 198      98.763  78.310   5.757  1.00  0.93           C  
ATOM   3033  CD  LYS A 198      99.243  77.276   4.752  1.00  0.93           C  
ATOM   3034  CE  LYS A 198      98.480  77.449   3.452  1.00  0.93           C  
ATOM   3035  NZ  LYS A 198      98.850  76.441   2.412  1.00  0.93           N  
ATOM   3036  H   LYS A 198     100.116  80.990   7.909  1.00  0.93           H  
ATOM   3037  HA  LYS A 198      97.931  79.040   8.354  1.00  0.93           H  
ATOM   3038 1HB  LYS A 198     100.542  78.380   6.919  1.00  0.93           H  
ATOM   3039 2HB  LYS A 198      99.363  77.194   7.466  1.00  0.93           H  
ATOM   3040 1HG  LYS A 198      97.690  78.172   5.920  1.00  0.93           H  
ATOM   3041 2HG  LYS A 198      98.921  79.289   5.322  1.00  0.93           H  
ATOM   3042 1HD  LYS A 198     100.310  77.401   4.560  1.00  0.93           H  
ATOM   3043 2HD  LYS A 198      99.067  76.270   5.144  1.00  0.93           H  
ATOM   3044 1HE  LYS A 198      97.426  77.370   3.675  1.00  0.93           H  
ATOM   3045 2HE  LYS A 198      98.675  78.445   3.056  1.00  0.93           H  
ATOM   3046 1HZ  LYS A 198      98.290  76.608   1.586  1.00  0.93           H  
ATOM   3047 2HZ  LYS A 198      99.835  76.523   2.181  1.00  0.93           H  
ATOM   3048 3HZ  LYS A 198      98.665  75.502   2.745  1.00  0.93           H  
ATOM   3049  N   GLU A 199      99.288  78.077  10.307  1.00  0.88           N  
ATOM   3050  CA  GLU A 199     100.108  77.764  11.474  1.00  0.88           C  
ATOM   3051  C   GLU A 199     101.221  76.844  10.996  1.00  0.88           C  
ATOM   3052  O   GLU A 199     101.002  76.080  10.054  1.00  0.88           O  
ATOM   3053  CB  GLU A 199      99.267  77.101  12.576  1.00  0.88           C  
ATOM   3054  CG  GLU A 199      98.174  78.005  13.180  1.00  0.88           C  
ATOM   3055  CD  GLU A 199      97.370  77.324  14.276  1.00  0.88           C  
ATOM   3056  OE1 GLU A 199      96.661  76.391  13.979  1.00  0.88           O  
ATOM   3057  OE2 GLU A 199      97.470  77.736  15.404  1.00  0.88           O  
ATOM   3058  H   GLU A 199      98.396  77.615  10.149  1.00  0.88           H  
ATOM   3059  HA  GLU A 199     100.563  78.673  11.866  1.00  0.88           H  
ATOM   3060 1HB  GLU A 199      98.798  76.196  12.192  1.00  0.88           H  
ATOM   3061 2HB  GLU A 199      99.924  76.814  13.391  1.00  0.88           H  
ATOM   3062 1HG  GLU A 199      98.640  78.891  13.595  1.00  0.88           H  
ATOM   3063 2HG  GLU A 199      97.503  78.323  12.384  1.00  0.88           H  
ATOM   3064  N   VAL A 200     102.416  76.918  11.595  1.00  0.84           N  
ATOM   3065  CA  VAL A 200     103.458  75.984  11.171  1.00  0.84           C  
ATOM   3066  C   VAL A 200     103.980  75.168  12.333  1.00  0.84           C  
ATOM   3067  O   VAL A 200     104.167  75.683  13.436  1.00  0.84           O  
ATOM   3068  CB  VAL A 200     104.652  76.734  10.543  1.00  0.84           C  
ATOM   3069  CG1 VAL A 200     104.233  77.529   9.298  1.00  0.84           C  
ATOM   3070  CG2 VAL A 200     105.263  77.619  11.567  1.00  0.84           C  
ATOM   3071  H   VAL A 200     102.584  77.597  12.338  1.00  0.84           H  
ATOM   3072  HA  VAL A 200     103.039  75.304  10.449  1.00  0.84           H  
ATOM   3073  HB  VAL A 200     105.384  76.013  10.217  1.00  0.84           H  
ATOM   3074 1HG1 VAL A 200     105.104  78.032   8.881  1.00  0.84           H  
ATOM   3075 2HG1 VAL A 200     103.834  76.880   8.567  1.00  0.84           H  
ATOM   3076 3HG1 VAL A 200     103.488  78.263   9.557  1.00  0.84           H  
ATOM   3077 1HG2 VAL A 200     106.114  78.136  11.145  1.00  0.84           H  
ATOM   3078 2HG2 VAL A 200     104.533  78.342  11.899  1.00  0.84           H  
ATOM   3079 3HG2 VAL A 200     105.583  77.008  12.405  1.00  0.84           H  
ATOM   3080  N   LEU A 201     104.279  73.910  12.078  1.00  0.80           N  
ATOM   3081  CA  LEU A 201     104.796  73.054  13.124  1.00  0.80           C  
ATOM   3082  C   LEU A 201     106.287  72.872  12.949  1.00  0.80           C  
ATOM   3083  O   LEU A 201     106.767  72.491  11.870  1.00  0.80           O  
ATOM   3084  CB  LEU A 201     104.050  71.720  13.124  1.00  0.80           C  
ATOM   3085  CG  LEU A 201     104.442  70.718  14.172  1.00  0.80           C  
ATOM   3086  CD1 LEU A 201     104.069  71.291  15.519  1.00  0.80           C  
ATOM   3087  CD2 LEU A 201     103.700  69.430  13.937  1.00  0.80           C  
ATOM   3088  H   LEU A 201     104.096  73.536  11.153  1.00  0.80           H  
ATOM   3089  HA  LEU A 201     104.633  73.533  14.086  1.00  0.80           H  
ATOM   3090 1HB  LEU A 201     103.023  71.946  13.321  1.00  0.80           H  
ATOM   3091 2HB  LEU A 201     104.129  71.258  12.139  1.00  0.80           H  
ATOM   3092  HG  LEU A 201     105.518  70.542  14.144  1.00  0.80           H  
ATOM   3093 1HD1 LEU A 201     104.317  70.601  16.284  1.00  0.80           H  
ATOM   3094 2HD1 LEU A 201     104.604  72.212  15.669  1.00  0.80           H  
ATOM   3095 3HD1 LEU A 201     103.000  71.483  15.548  1.00  0.80           H  
ATOM   3096 1HD2 LEU A 201     103.956  68.703  14.707  1.00  0.80           H  
ATOM   3097 2HD2 LEU A 201     102.650  69.643  13.984  1.00  0.80           H  
ATOM   3098 3HD2 LEU A 201     103.957  69.029  12.956  1.00  0.80           H  
ATOM   3099  N   VAL A 202     107.021  73.192  14.005  1.00  0.77           N  
ATOM   3100  CA  VAL A 202     108.463  73.128  13.985  1.00  0.77           C  
ATOM   3101  C   VAL A 202     108.955  72.038  14.948  1.00  0.77           C  
ATOM   3102  O   VAL A 202     108.605  72.024  16.131  1.00  0.77           O  
ATOM   3103  CB  VAL A 202     109.023  74.515  14.376  1.00  0.77           C  
ATOM   3104  CG1 VAL A 202     110.514  74.498  14.362  1.00  0.77           C  
ATOM   3105  CG2 VAL A 202     108.482  75.576  13.415  1.00  0.77           C  
ATOM   3106  H   VAL A 202     106.558  73.513  14.854  1.00  0.77           H  
ATOM   3107  HA  VAL A 202     108.796  72.884  12.976  1.00  0.77           H  
ATOM   3108  HB  VAL A 202     108.702  74.755  15.395  1.00  0.77           H  
ATOM   3109 1HG1 VAL A 202     110.882  75.477  14.641  1.00  0.77           H  
ATOM   3110 2HG1 VAL A 202     110.875  73.747  15.063  1.00  0.77           H  
ATOM   3111 3HG1 VAL A 202     110.859  74.259  13.357  1.00  0.77           H  
ATOM   3112 1HG2 VAL A 202     108.863  76.549  13.702  1.00  0.77           H  
ATOM   3113 2HG2 VAL A 202     108.802  75.341  12.405  1.00  0.77           H  
ATOM   3114 3HG2 VAL A 202     107.391  75.592  13.458  1.00  0.77           H  
ATOM   3115  N   LEU A 203     109.745  71.107  14.422  1.00  0.75           N  
ATOM   3116  CA  LEU A 203     110.302  69.990  15.191  1.00  0.75           C  
ATOM   3117  C   LEU A 203     111.783  70.086  15.376  1.00  0.75           C  
ATOM   3118  O   LEU A 203     112.513  70.199  14.413  1.00  0.75           O  
ATOM   3119  CB  LEU A 203     109.965  68.656  14.538  1.00  0.75           C  
ATOM   3120  CG  LEU A 203     110.717  67.418  15.071  1.00  0.75           C  
ATOM   3121  CD1 LEU A 203     110.472  67.162  16.471  1.00  0.75           C  
ATOM   3122  CD2 LEU A 203     110.241  66.264  14.333  1.00  0.75           C  
ATOM   3123  H   LEU A 203     109.980  71.180  13.441  1.00  0.75           H  
ATOM   3124  HA  LEU A 203     109.848  69.998  16.181  1.00  0.75           H  
ATOM   3125 1HB  LEU A 203     108.909  68.472  14.654  1.00  0.75           H  
ATOM   3126 2HB  LEU A 203     110.179  68.732  13.472  1.00  0.75           H  
ATOM   3127  HG  LEU A 203     111.773  67.539  14.942  1.00  0.75           H  
ATOM   3128 1HD1 LEU A 203     111.007  66.283  16.732  1.00  0.75           H  
ATOM   3129 2HD1 LEU A 203     110.806  67.945  17.061  1.00  0.75           H  
ATOM   3130 3HD1 LEU A 203     109.478  67.035  16.633  1.00  0.75           H  
ATOM   3131 1HD2 LEU A 203     110.735  65.428  14.724  1.00  0.75           H  
ATOM   3132 2HD2 LEU A 203     109.187  66.141  14.478  1.00  0.75           H  
ATOM   3133 3HD2 LEU A 203     110.451  66.385  13.277  1.00  0.75           H  
ATOM   3134  N   TRP A 204     112.207  69.998  16.615  1.00  0.74           N  
ATOM   3135  CA  TRP A 204     113.588  70.118  17.028  1.00  0.74           C  
ATOM   3136  C   TRP A 204     113.880  69.143  18.119  1.00  0.74           C  
ATOM   3137  O   TRP A 204     112.971  68.518  18.658  1.00  0.74           O  
ATOM   3138  CB  TRP A 204     113.851  71.501  17.585  1.00  0.74           C  
ATOM   3139  CG  TRP A 204     113.026  71.861  18.801  1.00  0.74           C  
ATOM   3140  CD1 TRP A 204     111.742  72.333  18.787  1.00  0.74           C  
ATOM   3141  CD2 TRP A 204     113.419  71.811  20.198  1.00  0.74           C  
ATOM   3142  NE1 TRP A 204     111.315  72.580  20.068  1.00  0.74           N  
ATOM   3143  CE2 TRP A 204     112.326  72.268  20.944  1.00  0.74           C  
ATOM   3144  CE3 TRP A 204     114.594  71.428  20.868  1.00  0.74           C  
ATOM   3145  CZ2 TRP A 204     112.368  72.351  22.327  1.00  0.74           C  
ATOM   3146  CZ3 TRP A 204     114.629  71.512  22.254  1.00  0.74           C  
ATOM   3147  CH2 TRP A 204     113.543  71.965  22.958  1.00  0.74           C  
ATOM   3148  H   TRP A 204     111.502  69.865  17.341  1.00  0.74           H  
ATOM   3149  HA  TRP A 204     114.244  69.921  16.179  1.00  0.74           H  
ATOM   3150 1HB  TRP A 204     114.910  71.607  17.827  1.00  0.74           H  
ATOM   3151 2HB  TRP A 204     113.621  72.209  16.826  1.00  0.74           H  
ATOM   3152  HD1 TRP A 204     111.145  72.495  17.888  1.00  0.74           H  
ATOM   3153  HE1 TRP A 204     110.397  72.940  20.319  1.00  0.74           H  
ATOM   3154  HE3 TRP A 204     115.463  71.074  20.310  1.00  0.74           H  
ATOM   3155  HZ2 TRP A 204     111.520  72.709  22.910  1.00  0.74           H  
ATOM   3156  HZ3 TRP A 204     115.542  71.213  22.769  1.00  0.74           H  
ATOM   3157  HH2 TRP A 204     113.603  72.030  24.030  1.00  0.74           H  
ATOM   3158  N   GLY A 205     115.134  68.990  18.459  1.00  0.75           N  
ATOM   3159  CA  GLY A 205     115.353  68.150  19.607  1.00  0.75           C  
ATOM   3160  C   GLY A 205     116.724  68.257  20.199  1.00  0.75           C  
ATOM   3161  O   GLY A 205     117.503  69.156  19.871  1.00  0.75           O  
ATOM   3162  H   GLY A 205     115.884  69.464  17.952  1.00  0.75           H  
ATOM   3163 1HA  GLY A 205     114.633  68.426  20.370  1.00  0.75           H  
ATOM   3164 2HA  GLY A 205     115.131  67.124  19.362  1.00  0.75           H  
ATOM   3165  N   ILE A 206     116.983  67.347  21.116  1.00  0.75           N  
ATOM   3166  CA  ILE A 206     118.210  67.354  21.878  1.00  0.75           C  
ATOM   3167  C   ILE A 206     118.882  65.983  21.967  1.00  0.75           C  
ATOM   3168  O   ILE A 206     118.224  64.953  22.168  1.00  0.75           O  
ATOM   3169  CB  ILE A 206     117.855  67.858  23.275  1.00  0.75           C  
ATOM   3170  CG1 ILE A 206     119.066  68.001  24.125  1.00  0.75           C  
ATOM   3171  CG2 ILE A 206     116.908  66.931  23.845  1.00  0.75           C  
ATOM   3172  CD1 ILE A 206     118.843  68.775  25.415  1.00  0.75           C  
ATOM   3173  H   ILE A 206     116.260  66.650  21.305  1.00  0.75           H  
ATOM   3174  HA  ILE A 206     118.901  68.051  21.412  1.00  0.75           H  
ATOM   3175  HB  ILE A 206     117.395  68.847  23.202  1.00  0.75           H  
ATOM   3176 1HG1 ILE A 206     119.444  67.006  24.381  1.00  0.75           H  
ATOM   3177 2HG1 ILE A 206     119.812  68.518  23.533  1.00  0.75           H  
ATOM   3178 1HG2 ILE A 206     116.602  67.256  24.841  1.00  0.75           H  
ATOM   3179 2HG2 ILE A 206     116.054  66.881  23.189  1.00  0.75           H  
ATOM   3180 3HG2 ILE A 206     117.380  65.975  23.892  1.00  0.75           H  
ATOM   3181 1HD1 ILE A 206     119.766  68.851  25.975  1.00  0.75           H  
ATOM   3182 2HD1 ILE A 206     118.490  69.770  25.174  1.00  0.75           H  
ATOM   3183 3HD1 ILE A 206     118.106  68.254  26.019  1.00  0.75           H  
ATOM   3184  N   HIS A 207     120.208  65.974  21.832  1.00  0.76           N  
ATOM   3185  CA  HIS A 207     120.974  64.729  21.970  1.00  0.76           C  
ATOM   3186  C   HIS A 207     121.287  64.353  23.420  1.00  0.76           C  
ATOM   3187  O   HIS A 207     121.710  65.190  24.223  1.00  0.76           O  
ATOM   3188  CB  HIS A 207     122.281  64.766  21.173  1.00  0.76           C  
ATOM   3189  CG  HIS A 207     123.027  63.433  21.174  1.00  0.76           C  
ATOM   3190  ND1 HIS A 207     122.498  62.277  20.655  1.00  0.76           N  
ATOM   3191  CD2 HIS A 207     124.262  63.115  21.600  1.00  0.76           C  
ATOM   3192  CE1 HIS A 207     123.371  61.295  20.790  1.00  0.76           C  
ATOM   3193  NE2 HIS A 207     124.454  61.774  21.362  1.00  0.76           N  
ATOM   3194  H   HIS A 207     120.681  66.861  21.634  1.00  0.76           H  
ATOM   3195  HA  HIS A 207     120.381  63.911  21.560  1.00  0.76           H  
ATOM   3196 1HB  HIS A 207     122.130  65.126  20.174  1.00  0.76           H  
ATOM   3197 2HB  HIS A 207     122.947  65.473  21.652  1.00  0.76           H  
ATOM   3198  HD1 HIS A 207     121.590  62.182  20.247  1.00  0.76           H  
ATOM   3199  HD2 HIS A 207     125.037  63.703  22.048  1.00  0.76           H  
ATOM   3200  HE1 HIS A 207     123.135  60.293  20.448  1.00  0.76           H  
ATOM   3201  N   HIS A 208     121.162  63.055  23.720  1.00  0.76           N  
ATOM   3202  CA  HIS A 208     121.470  62.456  25.021  1.00  0.76           C  
ATOM   3203  C   HIS A 208     122.523  61.316  24.894  1.00  0.76           C  
ATOM   3204  O   HIS A 208     122.172  60.180  24.539  1.00  0.76           O  
ATOM   3205  CB  HIS A 208     120.201  61.910  25.672  1.00  0.76           C  
ATOM   3206  CG  HIS A 208     119.186  62.970  25.990  1.00  0.76           C  
ATOM   3207  ND1 HIS A 208     119.074  63.544  27.240  1.00  0.76           N  
ATOM   3208  CD2 HIS A 208     118.256  63.568  25.228  1.00  0.76           C  
ATOM   3209  CE1 HIS A 208     118.111  64.443  27.222  1.00  0.76           C  
ATOM   3210  NE2 HIS A 208     117.612  64.483  26.027  1.00  0.76           N  
ATOM   3211  H   HIS A 208     120.775  62.426  23.019  1.00  0.76           H  
ATOM   3212  HA  HIS A 208     121.838  63.220  25.693  1.00  0.76           H  
ATOM   3213 1HB  HIS A 208     119.740  61.181  25.013  1.00  0.76           H  
ATOM   3214 2HB  HIS A 208     120.459  61.398  26.600  1.00  0.76           H  
ATOM   3215  HD2 HIS A 208     118.059  63.368  24.174  1.00  0.76           H  
ATOM   3216  HE1 HIS A 208     117.797  65.064  28.067  1.00  0.76           H  
ATOM   3217  HE2 HIS A 208     116.870  65.098  25.728  1.00  0.76           H  
ATOM   3218  N   PRO A 209     123.833  61.636  25.029  1.00  0.76           N  
ATOM   3219  CA  PRO A 209     124.994  60.756  24.901  1.00  0.76           C  
ATOM   3220  C   PRO A 209     124.966  59.616  25.907  1.00  0.76           C  
ATOM   3221  O   PRO A 209     124.352  59.753  26.973  1.00  0.76           O  
ATOM   3222  CB  PRO A 209     126.166  61.675  25.242  1.00  0.76           C  
ATOM   3223  CG  PRO A 209     125.674  63.064  25.009  1.00  0.76           C  
ATOM   3224  CD  PRO A 209     124.213  63.033  25.353  1.00  0.76           C  
ATOM   3225  HA  PRO A 209     125.057  60.378  23.867  1.00  0.76           H  
ATOM   3226 1HB  PRO A 209     126.492  61.503  26.282  1.00  0.76           H  
ATOM   3227 2HB  PRO A 209     127.026  61.431  24.604  1.00  0.76           H  
ATOM   3228 1HG  PRO A 209     126.193  63.760  25.658  1.00  0.76           H  
ATOM   3229 2HG  PRO A 209     125.899  63.370  24.002  1.00  0.76           H  
ATOM   3230 1HD  PRO A 209     124.057  63.242  26.421  1.00  0.76           H  
ATOM   3231 2HD  PRO A 209     123.725  63.757  24.703  1.00  0.76           H  
ATOM   3232  N   SER A 210     125.619  58.495  25.590  1.00  0.77           N  
ATOM   3233  CA  SER A 210     125.682  57.441  26.592  1.00  0.77           C  
ATOM   3234  C   SER A 210     126.809  57.691  27.612  1.00  0.77           C  
ATOM   3235  O   SER A 210     126.677  57.314  28.775  1.00  0.77           O  
ATOM   3236  CB  SER A 210     125.809  56.068  25.934  1.00  0.77           C  
ATOM   3237  OG  SER A 210     127.015  55.922  25.229  1.00  0.77           O  
ATOM   3238  H   SER A 210     126.084  58.388  24.698  1.00  0.77           H  
ATOM   3239  HA  SER A 210     124.741  57.454  27.124  1.00  0.77           H  
ATOM   3240 1HB  SER A 210     125.746  55.299  26.697  1.00  0.77           H  
ATOM   3241 2HB  SER A 210     124.969  55.914  25.254  1.00  0.77           H  
ATOM   3242  HG  SER A 210     127.037  54.988  24.876  1.00  0.77           H  
ATOM   3243  N   THR A 211     127.873  58.402  27.206  1.00  0.77           N  
ATOM   3244  CA  THR A 211     128.965  58.706  28.137  1.00  0.77           C  
ATOM   3245  C   THR A 211     129.400  60.166  28.041  1.00  0.77           C  
ATOM   3246  O   THR A 211     129.213  60.817  27.008  1.00  0.77           O  
ATOM   3247  CB  THR A 211     130.217  57.860  27.863  1.00  0.77           C  
ATOM   3248  OG1 THR A 211     130.791  58.250  26.603  1.00  0.77           O  
ATOM   3249  CG2 THR A 211     129.885  56.386  27.806  1.00  0.77           C  
ATOM   3250  H   THR A 211     127.939  58.680  26.236  1.00  0.77           H  
ATOM   3251  HA  THR A 211     128.625  58.515  29.155  1.00  0.77           H  
ATOM   3252  HB  THR A 211     130.943  58.034  28.655  1.00  0.77           H  
ATOM   3253  HG1 THR A 211     130.252  57.889  25.851  1.00  0.77           H  
ATOM   3254 1HG2 THR A 211     130.792  55.815  27.615  1.00  0.77           H  
ATOM   3255 2HG2 THR A 211     129.458  56.084  28.753  1.00  0.77           H  
ATOM   3256 3HG2 THR A 211     129.171  56.198  27.004  1.00  0.77           H  
ATOM   3257  N   SER A 212     130.079  60.657  29.083  1.00  0.77           N  
ATOM   3258  CA  SER A 212     130.645  62.004  29.032  1.00  0.77           C  
ATOM   3259  C   SER A 212     131.757  62.094  27.986  1.00  0.77           C  
ATOM   3260  O   SER A 212     131.997  63.151  27.399  1.00  0.77           O  
ATOM   3261  CB  SER A 212     131.152  62.389  30.410  1.00  0.77           C  
ATOM   3262  OG  SER A 212     132.218  61.569  30.805  1.00  0.77           O  
ATOM   3263  H   SER A 212     130.198  60.095  29.914  1.00  0.77           H  
ATOM   3264  HA  SER A 212     129.865  62.702  28.744  1.00  0.77           H  
ATOM   3265 1HB  SER A 212     131.472  63.432  30.405  1.00  0.77           H  
ATOM   3266 2HB  SER A 212     130.335  62.302  31.128  1.00  0.77           H  
ATOM   3267  HG  SER A 212     132.984  61.869  30.305  1.00  0.77           H  
ATOM   3268  N   ALA A 213     132.394  60.953  27.702  1.00  0.78           N  
ATOM   3269  CA  ALA A 213     133.429  60.880  26.680  1.00  0.78           C  
ATOM   3270  C   ALA A 213     132.825  61.200  25.319  1.00  0.78           C  
ATOM   3271  O   ALA A 213     133.426  61.916  24.506  1.00  0.78           O  
ATOM   3272  CB  ALA A 213     134.070  59.505  26.668  1.00  0.78           C  
ATOM   3273  H   ALA A 213     132.146  60.119  28.213  1.00  0.78           H  
ATOM   3274  HA  ALA A 213     134.186  61.632  26.902  1.00  0.78           H  
ATOM   3275 1HB  ALA A 213     134.848  59.477  25.906  1.00  0.78           H  
ATOM   3276 2HB  ALA A 213     134.507  59.299  27.642  1.00  0.78           H  
ATOM   3277 3HB  ALA A 213     133.316  58.753  26.441  1.00  0.78           H  
ATOM   3278  N   ASP A 214     131.589  60.743  25.102  1.00  0.79           N  
ATOM   3279  CA  ASP A 214     130.946  60.979  23.822  1.00  0.79           C  
ATOM   3280  C   ASP A 214     130.399  62.388  23.782  1.00  0.79           C  
ATOM   3281  O   ASP A 214     130.445  63.037  22.739  1.00  0.79           O  
ATOM   3282  CB  ASP A 214     129.797  60.001  23.586  1.00  0.79           C  
ATOM   3283  CG  ASP A 214     130.238  58.567  23.443  1.00  0.79           C  
ATOM   3284  OD1 ASP A 214     131.053  58.276  22.606  1.00  0.79           O  
ATOM   3285  OD2 ASP A 214     129.746  57.763  24.200  1.00  0.79           O  
ATOM   3286  H   ASP A 214     131.140  60.150  25.804  1.00  0.79           H  
ATOM   3287  HA  ASP A 214     131.683  60.858  23.031  1.00  0.79           H  
ATOM   3288 1HB  ASP A 214     129.110  60.063  24.429  1.00  0.79           H  
ATOM   3289 2HB  ASP A 214     129.245  60.294  22.694  1.00  0.79           H  
ATOM   3290  N   GLN A 215     129.925  62.896  24.921  1.00  0.79           N  
ATOM   3291  CA  GLN A 215     129.413  64.256  24.903  1.00  0.79           C  
ATOM   3292  C   GLN A 215     130.518  65.207  24.470  1.00  0.79           C  
ATOM   3293  O   GLN A 215     130.327  66.016  23.559  1.00  0.79           O  
ATOM   3294  CB  GLN A 215     128.898  64.705  26.272  1.00  0.79           C  
ATOM   3295  CG  GLN A 215     128.298  66.093  26.213  1.00  0.79           C  
ATOM   3296  CD  GLN A 215     127.720  66.581  27.486  1.00  0.79           C  
ATOM   3297  OE1 GLN A 215     128.322  66.569  28.565  1.00  0.79           O  
ATOM   3298  NE2 GLN A 215     126.494  67.015  27.389  1.00  0.79           N  
ATOM   3299  H   GLN A 215     129.884  62.321  25.763  1.00  0.79           H  
ATOM   3300  HA  GLN A 215     128.603  64.318  24.177  1.00  0.79           H  
ATOM   3301 1HB  GLN A 215     128.182  63.989  26.659  1.00  0.79           H  
ATOM   3302 2HB  GLN A 215     129.730  64.734  26.975  1.00  0.79           H  
ATOM   3303 1HG  GLN A 215     129.073  66.798  25.901  1.00  0.79           H  
ATOM   3304 2HG  GLN A 215     127.496  66.079  25.479  1.00  0.79           H  
ATOM   3305 1HE2 GLN A 215     126.007  67.335  28.205  1.00  0.79           H  
ATOM   3306 2HE2 GLN A 215     126.027  67.001  26.500  1.00  0.79           H  
ATOM   3307  N   GLN A 216     131.696  65.064  25.084  1.00  0.79           N  
ATOM   3308  CA  GLN A 216     132.821  65.918  24.738  1.00  0.79           C  
ATOM   3309  C   GLN A 216     133.310  65.668  23.309  1.00  0.79           C  
ATOM   3310  O   GLN A 216     133.558  66.618  22.559  1.00  0.79           O  
ATOM   3311  CB  GLN A 216     133.964  65.732  25.746  1.00  0.79           C  
ATOM   3312  CG  GLN A 216     133.668  66.304  27.137  1.00  0.79           C  
ATOM   3313  CD  GLN A 216     134.800  66.053  28.158  1.00  0.79           C  
ATOM   3314  OE1 GLN A 216     135.312  64.940  28.302  1.00  0.79           O  
ATOM   3315  NE2 GLN A 216     135.212  67.111  28.860  1.00  0.79           N  
ATOM   3316  H   GLN A 216     131.802  64.363  25.820  1.00  0.79           H  
ATOM   3317  HA  GLN A 216     132.488  66.953  24.800  1.00  0.79           H  
ATOM   3318 1HB  GLN A 216     134.166  64.661  25.862  1.00  0.79           H  
ATOM   3319 2HB  GLN A 216     134.870  66.200  25.365  1.00  0.79           H  
ATOM   3320 1HG  GLN A 216     133.509  67.380  27.051  1.00  0.79           H  
ATOM   3321 2HG  GLN A 216     132.760  65.822  27.510  1.00  0.79           H  
ATOM   3322 1HE2 GLN A 216     135.950  67.009  29.530  1.00  0.79           H  
ATOM   3323 2HE2 GLN A 216     134.801  68.007  28.708  1.00  0.79           H  
ATOM   3324  N   SER A 217     133.341  64.405  22.871  1.00  0.79           N  
ATOM   3325  CA  SER A 217     133.783  64.087  21.515  1.00  0.79           C  
ATOM   3326  C   SER A 217     132.904  64.759  20.463  1.00  0.79           C  
ATOM   3327  O   SER A 217     133.381  65.112  19.381  1.00  0.79           O  
ATOM   3328  CB  SER A 217     133.769  62.596  21.288  1.00  0.79           C  
ATOM   3329  OG  SER A 217     134.709  61.950  22.112  1.00  0.79           O  
ATOM   3330  H   SER A 217     133.120  63.630  23.498  1.00  0.79           H  
ATOM   3331  HA  SER A 217     134.803  64.450  21.394  1.00  0.79           H  
ATOM   3332 1HB  SER A 217     132.775  62.211  21.487  1.00  0.79           H  
ATOM   3333 2HB  SER A 217     133.994  62.391  20.245  1.00  0.79           H  
ATOM   3334  HG  SER A 217     134.352  62.020  23.028  1.00  0.79           H  
ATOM   3335  N   LEU A 218     131.613  64.882  20.759  1.00  0.80           N  
ATOM   3336  CA  LEU A 218     130.668  65.505  19.854  1.00  0.80           C  
ATOM   3337  C   LEU A 218     130.574  67.027  19.971  1.00  0.80           C  
ATOM   3338  O   LEU A 218     130.407  67.703  18.947  1.00  0.80           O  
ATOM   3339  CB  LEU A 218     129.269  64.942  20.115  1.00  0.80           C  
ATOM   3340  CG  LEU A 218     129.052  63.492  19.812  1.00  0.80           C  
ATOM   3341  CD1 LEU A 218     127.669  63.100  20.303  1.00  0.80           C  
ATOM   3342  CD2 LEU A 218     129.185  63.283  18.319  1.00  0.80           C  
ATOM   3343  H   LEU A 218     131.271  64.510  21.646  1.00  0.80           H  
ATOM   3344  HA  LEU A 218     130.966  65.260  18.837  1.00  0.80           H  
ATOM   3345 1HB  LEU A 218     129.046  65.086  21.172  1.00  0.80           H  
ATOM   3346 2HB  LEU A 218     128.559  65.509  19.529  1.00  0.80           H  
ATOM   3347  HG  LEU A 218     129.790  62.883  20.334  1.00  0.80           H  
ATOM   3348 1HD1 LEU A 218     127.486  62.047  20.094  1.00  0.80           H  
ATOM   3349 2HD1 LEU A 218     127.608  63.270  21.380  1.00  0.80           H  
ATOM   3350 3HD1 LEU A 218     126.916  63.703  19.798  1.00  0.80           H  
ATOM   3351 1HD2 LEU A 218     129.022  62.233  18.081  1.00  0.80           H  
ATOM   3352 2HD2 LEU A 218     128.444  63.892  17.803  1.00  0.80           H  
ATOM   3353 3HD2 LEU A 218     130.185  63.579  18.001  1.00  0.80           H  
ATOM   3354  N   TYR A 219     130.650  67.575  21.196  1.00  0.80           N  
ATOM   3355  CA  TYR A 219     130.365  68.999  21.360  1.00  0.80           C  
ATOM   3356  C   TYR A 219     131.466  69.894  21.948  1.00  0.80           C  
ATOM   3357  O   TYR A 219     131.285  71.104  22.011  1.00  0.80           O  
ATOM   3358  CB  TYR A 219     129.123  69.116  22.240  1.00  0.80           C  
ATOM   3359  CG  TYR A 219     128.002  68.281  21.686  1.00  0.80           C  
ATOM   3360  CD1 TYR A 219     127.452  67.279  22.463  1.00  0.80           C  
ATOM   3361  CD2 TYR A 219     127.586  68.449  20.389  1.00  0.80           C  
ATOM   3362  CE1 TYR A 219     126.470  66.468  21.950  1.00  0.80           C  
ATOM   3363  CE2 TYR A 219     126.611  67.640  19.874  1.00  0.80           C  
ATOM   3364  CZ  TYR A 219     126.051  66.657  20.639  1.00  0.80           C  
ATOM   3365  OH  TYR A 219     125.086  65.858  20.100  1.00  0.80           O  
ATOM   3366  H   TYR A 219     130.808  66.989  22.016  1.00  0.80           H  
ATOM   3367  HA  TYR A 219     130.131  69.405  20.379  1.00  0.80           H  
ATOM   3368 1HB  TYR A 219     129.349  68.772  23.254  1.00  0.80           H  
ATOM   3369 2HB  TYR A 219     128.799  70.153  22.295  1.00  0.80           H  
ATOM   3370  HD1 TYR A 219     127.804  67.136  23.477  1.00  0.80           H  
ATOM   3371  HD2 TYR A 219     128.030  69.226  19.766  1.00  0.80           H  
ATOM   3372  HE1 TYR A 219     126.039  65.684  22.567  1.00  0.80           H  
ATOM   3373  HE2 TYR A 219     126.283  67.781  18.849  1.00  0.80           H  
ATOM   3374  HH  TYR A 219     124.909  66.138  19.198  1.00  0.80           H  
ATOM   3375  N   GLN A 220     132.563  69.336  22.465  1.00  0.82           N  
ATOM   3376  CA  GLN A 220     133.643  70.081  23.166  1.00  0.82           C  
ATOM   3377  C   GLN A 220     133.233  70.705  24.519  1.00  0.82           C  
ATOM   3378  O   GLN A 220     134.089  70.971  25.365  1.00  0.82           O  
ATOM   3379  CB  GLN A 220     134.183  71.246  22.308  1.00  0.82           C  
ATOM   3380  CG  GLN A 220     135.408  71.925  22.867  1.00  0.82           C  
ATOM   3381  CD  GLN A 220     136.627  71.021  22.833  1.00  0.82           C  
ATOM   3382  OE1 GLN A 220     136.808  70.236  21.895  1.00  0.82           O  
ATOM   3383  NE2 GLN A 220     137.478  71.128  23.847  1.00  0.82           N  
ATOM   3384  H   GLN A 220     132.698  68.330  22.390  1.00  0.82           H  
ATOM   3385  HA  GLN A 220     134.453  69.378  23.357  1.00  0.82           H  
ATOM   3386 1HB  GLN A 220     134.420  70.915  21.319  1.00  0.82           H  
ATOM   3387 2HB  GLN A 220     133.441  72.031  22.218  1.00  0.82           H  
ATOM   3388 1HG  GLN A 220     135.618  72.814  22.287  1.00  0.82           H  
ATOM   3389 2HG  GLN A 220     135.212  72.200  23.905  1.00  0.82           H  
ATOM   3390 1HE2 GLN A 220     138.301  70.559  23.871  1.00  0.82           H  
ATOM   3391 2HE2 GLN A 220     137.298  71.780  24.582  1.00  0.82           H  
ATOM   3392  N   ASN A 221     131.936  70.895  24.741  1.00  0.82           N  
ATOM   3393  CA  ASN A 221     131.425  71.485  25.962  1.00  0.82           C  
ATOM   3394  C   ASN A 221     130.575  70.487  26.737  1.00  0.82           C  
ATOM   3395  O   ASN A 221     129.518  70.055  26.272  1.00  0.82           O  
ATOM   3396  CB  ASN A 221     130.603  72.730  25.664  1.00  0.82           C  
ATOM   3397  CG  ASN A 221     131.376  73.826  24.980  1.00  0.82           C  
ATOM   3398  OD1 ASN A 221     132.396  74.314  25.487  1.00  0.82           O  
ATOM   3399  ND2 ASN A 221     130.884  74.252  23.847  1.00  0.82           N  
ATOM   3400  H   ASN A 221     131.286  70.662  24.004  1.00  0.82           H  
ATOM   3401  HA  ASN A 221     132.264  71.762  26.599  1.00  0.82           H  
ATOM   3402 1HB  ASN A 221     129.753  72.459  25.029  1.00  0.82           H  
ATOM   3403 2HB  ASN A 221     130.195  73.121  26.597  1.00  0.82           H  
ATOM   3404 1HD2 ASN A 221     131.342  74.992  23.357  1.00  0.82           H  
ATOM   3405 2HD2 ASN A 221     130.037  73.842  23.483  1.00  0.82           H  
ATOM   3406  N   ALA A 222     131.063  70.077  27.898  1.00  0.82           N  
ATOM   3407  CA  ALA A 222     130.320  69.131  28.713  1.00  0.82           C  
ATOM   3408  C   ALA A 222     129.133  69.876  29.308  1.00  0.82           C  
ATOM   3409  O   ALA A 222     129.200  71.095  29.473  1.00  0.82           O  
ATOM   3410  CB  ALA A 222     131.186  68.511  29.793  1.00  0.82           C  
ATOM   3411  H   ALA A 222     131.946  70.443  28.227  1.00  0.82           H  
ATOM   3412  HA  ALA A 222     129.948  68.342  28.067  1.00  0.82           H  
ATOM   3413 1HB  ALA A 222     130.581  67.808  30.372  1.00  0.82           H  
ATOM   3414 2HB  ALA A 222     132.021  67.982  29.337  1.00  0.82           H  
ATOM   3415 3HB  ALA A 222     131.561  69.291  30.452  1.00  0.82           H  
ATOM   3416  N   ASP A 223     128.066  69.158  29.642  1.00  0.80           N  
ATOM   3417  CA  ASP A 223     126.861  69.763  30.232  1.00  0.80           C  
ATOM   3418  C   ASP A 223     126.277  70.904  29.378  1.00  0.80           C  
ATOM   3419  O   ASP A 223     125.824  71.924  29.897  1.00  0.80           O  
ATOM   3420  CB  ASP A 223     127.157  70.283  31.642  1.00  0.80           C  
ATOM   3421  CG  ASP A 223     127.531  69.160  32.621  1.00  0.80           C  
ATOM   3422  OD1 ASP A 223     126.985  68.086  32.503  1.00  0.80           O  
ATOM   3423  OD2 ASP A 223     128.363  69.387  33.467  1.00  0.80           O  
ATOM   3424  H   ASP A 223     128.095  68.154  29.465  1.00  0.80           H  
ATOM   3425  HA  ASP A 223     126.100  68.986  30.311  1.00  0.80           H  
ATOM   3426 1HB  ASP A 223     127.963  71.016  31.615  1.00  0.80           H  
ATOM   3427 2HB  ASP A 223     126.275  70.794  32.024  1.00  0.80           H  
ATOM   3428  N   ALA A 224     126.257  70.685  28.066  1.00  0.78           N  
ATOM   3429  CA  ALA A 224     125.715  71.601  27.061  1.00  0.78           C  
ATOM   3430  C   ALA A 224     124.216  71.808  27.237  1.00  0.78           C  
ATOM   3431  O   ALA A 224     123.526  70.930  27.740  1.00  0.78           O  
ATOM   3432  CB  ALA A 224     125.980  71.057  25.669  1.00  0.78           C  
ATOM   3433  H   ALA A 224     126.671  69.824  27.740  1.00  0.78           H  
ATOM   3434  HA  ALA A 224     126.212  72.568  27.173  1.00  0.78           H  
ATOM   3435 1HB  ALA A 224     125.588  71.764  24.943  1.00  0.78           H  
ATOM   3436 2HB  ALA A 224     127.057  70.936  25.522  1.00  0.78           H  
ATOM   3437 3HB  ALA A 224     125.485  70.097  25.547  1.00  0.78           H  
ATOM   3438  N   TYR A 225     123.699  72.953  26.800  1.00  0.75           N  
ATOM   3439  CA  TYR A 225     122.249  73.164  26.881  1.00  0.75           C  
ATOM   3440  C   TYR A 225     121.613  73.637  25.581  1.00  0.75           C  
ATOM   3441  O   TYR A 225     122.278  74.196  24.693  1.00  0.75           O  
ATOM   3442  CB  TYR A 225     121.887  74.186  27.960  1.00  0.75           C  
ATOM   3443  CG  TYR A 225     122.329  75.593  27.670  1.00  0.75           C  
ATOM   3444  CD1 TYR A 225     121.502  76.453  26.944  1.00  0.75           C  
ATOM   3445  CD2 TYR A 225     123.538  76.042  28.156  1.00  0.75           C  
ATOM   3446  CE1 TYR A 225     121.900  77.752  26.700  1.00  0.75           C  
ATOM   3447  CE2 TYR A 225     123.934  77.339  27.920  1.00  0.75           C  
ATOM   3448  CZ  TYR A 225     123.126  78.193  27.195  1.00  0.75           C  
ATOM   3449  OH  TYR A 225     123.539  79.484  26.968  1.00  0.75           O  
ATOM   3450  H   TYR A 225     124.311  73.661  26.417  1.00  0.75           H  
ATOM   3451  HA  TYR A 225     121.778  72.215  27.136  1.00  0.75           H  
ATOM   3452 1HB  TYR A 225     120.802  74.189  28.110  1.00  0.75           H  
ATOM   3453 2HB  TYR A 225     122.341  73.887  28.898  1.00  0.75           H  
ATOM   3454  HD1 TYR A 225     120.541  76.097  26.567  1.00  0.75           H  
ATOM   3455  HD2 TYR A 225     124.179  75.371  28.730  1.00  0.75           H  
ATOM   3456  HE1 TYR A 225     121.258  78.425  26.129  1.00  0.75           H  
ATOM   3457  HE2 TYR A 225     124.891  77.693  28.306  1.00  0.75           H  
ATOM   3458  HH  TYR A 225     124.414  79.606  27.351  1.00  0.75           H  
ATOM   3459  N   VAL A 226     120.292  73.414  25.506  1.00  0.72           N  
ATOM   3460  CA  VAL A 226     119.442  73.848  24.399  1.00  0.72           C  
ATOM   3461  C   VAL A 226     118.236  74.676  24.871  1.00  0.72           C  
ATOM   3462  O   VAL A 226     117.494  74.263  25.768  1.00  0.72           O  
ATOM   3463  CB  VAL A 226     118.909  72.623  23.630  1.00  0.72           C  
ATOM   3464  CG1 VAL A 226     118.023  73.071  22.518  1.00  0.72           C  
ATOM   3465  CG2 VAL A 226     120.058  71.800  23.095  1.00  0.72           C  
ATOM   3466  H   VAL A 226     119.858  72.905  26.276  1.00  0.72           H  
ATOM   3467  HA  VAL A 226     120.039  74.460  23.722  1.00  0.72           H  
ATOM   3468  HB  VAL A 226     118.309  72.009  24.299  1.00  0.72           H  
ATOM   3469 1HG1 VAL A 226     117.648  72.199  21.984  1.00  0.72           H  
ATOM   3470 2HG1 VAL A 226     117.190  73.636  22.918  1.00  0.72           H  
ATOM   3471 3HG1 VAL A 226     118.600  73.702  21.842  1.00  0.72           H  
ATOM   3472 1HG2 VAL A 226     119.673  70.932  22.559  1.00  0.72           H  
ATOM   3473 2HG2 VAL A 226     120.660  72.398  22.427  1.00  0.72           H  
ATOM   3474 3HG2 VAL A 226     120.656  71.469  23.924  1.00  0.72           H  
ATOM   3475  N   PHE A 227     118.028  75.841  24.259  1.00  0.71           N  
ATOM   3476  CA  PHE A 227     116.893  76.709  24.582  1.00  0.71           C  
ATOM   3477  C   PHE A 227     116.040  77.057  23.381  1.00  0.71           C  
ATOM   3478  O   PHE A 227     116.542  77.573  22.374  1.00  0.71           O  
ATOM   3479  CB  PHE A 227     117.335  78.018  25.210  1.00  0.71           C  
ATOM   3480  CG  PHE A 227     116.172  78.943  25.434  1.00  0.71           C  
ATOM   3481  CD1 PHE A 227     115.539  79.010  26.650  1.00  0.71           C  
ATOM   3482  CD2 PHE A 227     115.699  79.741  24.385  1.00  0.71           C  
ATOM   3483  CE1 PHE A 227     114.458  79.843  26.836  1.00  0.71           C  
ATOM   3484  CE2 PHE A 227     114.616  80.576  24.565  1.00  0.71           C  
ATOM   3485  CZ  PHE A 227     113.993  80.627  25.793  1.00  0.71           C  
ATOM   3486  H   PHE A 227     118.673  76.134  23.527  1.00  0.71           H  
ATOM   3487  HA  PHE A 227     116.255  76.186  25.295  1.00  0.71           H  
ATOM   3488 1HB  PHE A 227     117.810  77.825  26.169  1.00  0.71           H  
ATOM   3489 2HB  PHE A 227     118.058  78.513  24.571  1.00  0.71           H  
ATOM   3490  HD1 PHE A 227     115.898  78.398  27.460  1.00  0.71           H  
ATOM   3491  HD2 PHE A 227     116.194  79.691  23.413  1.00  0.71           H  
ATOM   3492  HE1 PHE A 227     113.963  79.883  27.809  1.00  0.71           H  
ATOM   3493  HE2 PHE A 227     114.253  81.188  23.742  1.00  0.71           H  
ATOM   3494  HZ  PHE A 227     113.134  81.282  25.946  1.00  0.71           H  
ATOM   3495  N   VAL A 228     114.755  76.727  23.464  1.00  0.71           N  
ATOM   3496  CA  VAL A 228     113.865  77.004  22.352  1.00  0.71           C  
ATOM   3497  C   VAL A 228     112.569  77.671  22.791  1.00  0.71           C  
ATOM   3498  O   VAL A 228     111.928  77.243  23.758  1.00  0.71           O  
ATOM   3499  CB  VAL A 228     113.559  75.722  21.560  1.00  0.71           C  
ATOM   3500  CG1 VAL A 228     112.628  76.037  20.394  1.00  0.71           C  
ATOM   3501  CG2 VAL A 228     114.868  75.121  21.070  1.00  0.71           C  
ATOM   3502  H   VAL A 228     114.391  76.306  24.320  1.00  0.71           H  
ATOM   3503  HA  VAL A 228     114.376  77.683  21.680  1.00  0.71           H  
ATOM   3504  HB  VAL A 228     113.046  75.018  22.193  1.00  0.71           H  
ATOM   3505 1HG1 VAL A 228     112.420  75.134  19.845  1.00  0.71           H  
ATOM   3506 2HG1 VAL A 228     111.695  76.447  20.757  1.00  0.71           H  
ATOM   3507 3HG1 VAL A 228     113.108  76.761  19.731  1.00  0.71           H  
ATOM   3508 1HG2 VAL A 228     114.675  74.241  20.499  1.00  0.71           H  
ATOM   3509 2HG2 VAL A 228     115.369  75.848  20.459  1.00  0.71           H  
ATOM   3510 3HG2 VAL A 228     115.494  74.867  21.904  1.00  0.71           H  
ATOM   3511  N   GLY A 229     112.147  78.701  22.065  1.00  0.74           N  
ATOM   3512  CA  GLY A 229     110.866  79.297  22.423  1.00  0.74           C  
ATOM   3513  C   GLY A 229     110.355  80.373  21.485  1.00  0.74           C  
ATOM   3514  O   GLY A 229     111.046  80.826  20.574  1.00  0.74           O  
ATOM   3515  H   GLY A 229     112.719  79.039  21.288  1.00  0.74           H  
ATOM   3516 1HA  GLY A 229     110.118  78.506  22.485  1.00  0.74           H  
ATOM   3517 2HA  GLY A 229     110.946  79.719  23.424  1.00  0.74           H  
ATOM   3518  N   THR A 230     109.100  80.742  21.707  1.00  0.77           N  
ATOM   3519  CA  THR A 230     108.385  81.714  20.903  1.00  0.77           C  
ATOM   3520  C   THR A 230     107.775  82.729  21.854  1.00  0.77           C  
ATOM   3521  O   THR A 230     108.104  82.740  23.040  1.00  0.77           O  
ATOM   3522  CB  THR A 230     107.238  81.102  20.088  1.00  0.77           C  
ATOM   3523  OG1 THR A 230     106.089  80.812  20.898  1.00  0.77           O  
ATOM   3524  CG2 THR A 230     107.652  79.813  19.488  1.00  0.77           C  
ATOM   3525  H   THR A 230     108.633  80.320  22.496  1.00  0.77           H  
ATOM   3526  HA  THR A 230     109.080  82.227  20.245  1.00  0.77           H  
ATOM   3527  HB  THR A 230     106.983  81.773  19.306  1.00  0.77           H  
ATOM   3528  HG1 THR A 230     105.308  81.032  20.308  1.00  0.77           H  
ATOM   3529 1HG2 THR A 230     106.829  79.419  18.908  1.00  0.77           H  
ATOM   3530 2HG2 THR A 230     108.472  79.978  18.875  1.00  0.77           H  
ATOM   3531 3HG2 THR A 230     107.915  79.114  20.275  1.00  0.77           H  
ATOM   3532  N   SER A 231     106.877  83.586  21.359  1.00  0.80           N  
ATOM   3533  CA  SER A 231     106.215  84.537  22.249  1.00  0.80           C  
ATOM   3534  C   SER A 231     105.157  83.835  23.137  1.00  0.80           C  
ATOM   3535  O   SER A 231     104.608  84.447  24.054  1.00  0.80           O  
ATOM   3536  CB  SER A 231     105.594  85.669  21.452  1.00  0.80           C  
ATOM   3537  OG  SER A 231     104.554  85.217  20.655  1.00  0.80           O  
ATOM   3538  H   SER A 231     106.614  83.570  20.363  1.00  0.80           H  
ATOM   3539  HA  SER A 231     106.970  84.968  22.906  1.00  0.80           H  
ATOM   3540 1HB  SER A 231     105.225  86.431  22.137  1.00  0.80           H  
ATOM   3541 2HB  SER A 231     106.355  86.131  20.823  1.00  0.80           H  
ATOM   3542  HG  SER A 231     104.981  84.658  19.966  1.00  0.80           H  
ATOM   3543  N   ARG A 232     104.858  82.558  22.838  1.00  0.83           N  
ATOM   3544  CA  ARG A 232     103.896  81.745  23.585  1.00  0.83           C  
ATOM   3545  C   ARG A 232     104.510  80.519  24.284  1.00  0.83           C  
ATOM   3546  O   ARG A 232     104.011  80.099  25.330  1.00  0.83           O  
ATOM   3547  CB  ARG A 232     102.788  81.238  22.673  1.00  0.83           C  
ATOM   3548  CG  ARG A 232     101.829  82.291  22.153  1.00  0.83           C  
ATOM   3549  CD  ARG A 232     100.752  81.673  21.325  1.00  0.83           C  
ATOM   3550  NE  ARG A 232      99.828  82.661  20.792  1.00  0.83           N  
ATOM   3551  CZ  ARG A 232      98.757  83.155  21.431  1.00  0.83           C  
ATOM   3552  NH1 ARG A 232      98.454  82.769  22.653  1.00  0.83           N  
ATOM   3553  NH2 ARG A 232      98.017  84.035  20.798  1.00  0.83           N  
ATOM   3554  H   ARG A 232     105.339  82.126  22.064  1.00  0.83           H  
ATOM   3555  HA  ARG A 232     103.446  82.377  24.350  1.00  0.83           H  
ATOM   3556 1HB  ARG A 232     103.239  80.768  21.801  1.00  0.83           H  
ATOM   3557 2HB  ARG A 232     102.209  80.474  23.192  1.00  0.83           H  
ATOM   3558 1HG  ARG A 232     101.371  82.819  22.990  1.00  0.83           H  
ATOM   3559 2HG  ARG A 232     102.377  83.002  21.527  1.00  0.83           H  
ATOM   3560 1HD  ARG A 232     101.207  81.147  20.482  1.00  0.83           H  
ATOM   3561 2HD  ARG A 232     100.186  80.965  21.929  1.00  0.83           H  
ATOM   3562  HE  ARG A 232      99.982  83.016  19.841  1.00  0.83           H  
ATOM   3563 1HH1 ARG A 232      99.034  82.090  23.125  1.00  0.83           H  
ATOM   3564 2HH1 ARG A 232      97.644  83.151  23.116  1.00  0.83           H  
ATOM   3565 1HH2 ARG A 232      98.297  84.292  19.837  1.00  0.83           H  
ATOM   3566 2HH2 ARG A 232      97.202  84.433  21.230  1.00  0.83           H  
ATOM   3567  N   TYR A 233     105.577  79.936  23.721  1.00  0.84           N  
ATOM   3568  CA  TYR A 233     106.127  78.700  24.299  1.00  0.84           C  
ATOM   3569  C   TYR A 233     107.593  78.840  24.684  1.00  0.84           C  
ATOM   3570  O   TYR A 233     108.342  79.550  24.030  1.00  0.84           O  
ATOM   3571  CB  TYR A 233     106.016  77.552  23.295  1.00  0.84           C  
ATOM   3572  CG  TYR A 233     104.611  77.263  22.855  1.00  0.84           C  
ATOM   3573  CD1 TYR A 233     104.105  77.902  21.731  1.00  0.84           C  
ATOM   3574  CD2 TYR A 233     103.823  76.385  23.567  1.00  0.84           C  
ATOM   3575  CE1 TYR A 233     102.814  77.657  21.318  1.00  0.84           C  
ATOM   3576  CE2 TYR A 233     102.528  76.139  23.161  1.00  0.84           C  
ATOM   3577  CZ  TYR A 233     102.021  76.771  22.041  1.00  0.84           C  
ATOM   3578  OH  TYR A 233     100.725  76.521  21.643  1.00  0.84           O  
ATOM   3579  H   TYR A 233     105.955  80.313  22.856  1.00  0.84           H  
ATOM   3580  HA  TYR A 233     105.568  78.450  25.201  1.00  0.84           H  
ATOM   3581 1HB  TYR A 233     106.606  77.792  22.408  1.00  0.84           H  
ATOM   3582 2HB  TYR A 233     106.432  76.645  23.730  1.00  0.84           H  
ATOM   3583  HD1 TYR A 233     104.732  78.597  21.170  1.00  0.84           H  
ATOM   3584  HD2 TYR A 233     104.220  75.888  24.453  1.00  0.84           H  
ATOM   3585  HE1 TYR A 233     102.420  78.157  20.431  1.00  0.84           H  
ATOM   3586  HE2 TYR A 233     101.902  75.446  23.725  1.00  0.84           H  
ATOM   3587  HH  TYR A 233     100.320  75.893  22.246  1.00  0.84           H  
ATOM   3588  N   SER A 234     108.038  78.125  25.711  1.00  0.84           N  
ATOM   3589  CA  SER A 234     109.469  78.141  26.024  1.00  0.84           C  
ATOM   3590  C   SER A 234     109.924  76.938  26.826  1.00  0.84           C  
ATOM   3591  O   SER A 234     109.362  76.635  27.883  1.00  0.84           O  
ATOM   3592  CB  SER A 234     109.841  79.408  26.771  1.00  0.84           C  
ATOM   3593  OG  SER A 234     111.189  79.386  27.138  1.00  0.84           O  
ATOM   3594  H   SER A 234     107.404  77.559  26.257  1.00  0.84           H  
ATOM   3595  HA  SER A 234     110.019  78.130  25.087  1.00  0.84           H  
ATOM   3596 1HB  SER A 234     109.658  80.270  26.130  1.00  0.84           H  
ATOM   3597 2HB  SER A 234     109.218  79.517  27.656  1.00  0.84           H  
ATOM   3598  HG  SER A 234     111.647  78.926  26.420  1.00  0.84           H  
ATOM   3599  N   LYS A 235     110.962  76.270  26.320  1.00  0.83           N  
ATOM   3600  CA  LYS A 235     111.536  75.116  26.988  1.00  0.83           C  
ATOM   3601  C   LYS A 235     113.071  75.183  27.013  1.00  0.83           C  
ATOM   3602  O   LYS A 235     113.707  75.656  26.066  1.00  0.83           O  
ATOM   3603  CB  LYS A 235     111.078  73.823  26.307  1.00  0.83           C  
ATOM   3604  CG  LYS A 235     109.533  73.554  26.342  1.00  0.83           C  
ATOM   3605  CD  LYS A 235     109.135  72.160  25.759  1.00  0.83           C  
ATOM   3606  CE  LYS A 235     107.585  71.936  25.834  1.00  0.83           C  
ATOM   3607  NZ  LYS A 235     107.166  70.546  25.370  1.00  0.83           N  
ATOM   3608  H   LYS A 235     111.354  76.581  25.431  1.00  0.83           H  
ATOM   3609  HA  LYS A 235     111.190  75.106  28.022  1.00  0.83           H  
ATOM   3610 1HB  LYS A 235     111.431  73.791  25.277  1.00  0.83           H  
ATOM   3611 2HB  LYS A 235     111.526  73.018  26.837  1.00  0.83           H  
ATOM   3612 1HG  LYS A 235     109.182  73.622  27.374  1.00  0.83           H  
ATOM   3613 2HG  LYS A 235     109.025  74.322  25.760  1.00  0.83           H  
ATOM   3614 1HD  LYS A 235     109.455  72.089  24.718  1.00  0.83           H  
ATOM   3615 2HD  LYS A 235     109.625  71.374  26.321  1.00  0.83           H  
ATOM   3616 1HE  LYS A 235     107.263  72.073  26.865  1.00  0.83           H  
ATOM   3617 2HE  LYS A 235     107.089  72.678  25.207  1.00  0.83           H  
ATOM   3618 1HZ  LYS A 235     106.141  70.392  25.424  1.00  0.83           H  
ATOM   3619 2HZ  LYS A 235     107.429  70.387  24.416  1.00  0.83           H  
ATOM   3620 3HZ  LYS A 235     107.600  69.859  25.954  1.00  0.83           H  
ATOM   3621  N   LYS A 236     113.677  74.668  28.081  1.00  0.81           N  
ATOM   3622  CA  LYS A 236     115.139  74.635  28.160  1.00  0.81           C  
ATOM   3623  C   LYS A 236     115.607  73.307  28.712  1.00  0.81           C  
ATOM   3624  O   LYS A 236     115.111  72.852  29.747  1.00  0.81           O  
ATOM   3625  CB  LYS A 236     115.671  75.764  29.043  1.00  0.81           C  
ATOM   3626  CG  LYS A 236     117.204  75.880  29.076  1.00  0.81           C  
ATOM   3627  CD  LYS A 236     117.653  77.084  29.898  1.00  0.81           C  
ATOM   3628  CE  LYS A 236     119.167  77.237  29.887  1.00  0.81           C  
ATOM   3629  NZ  LYS A 236     119.608  78.396  30.716  1.00  0.81           N  
ATOM   3630  H   LYS A 236     113.127  74.291  28.841  1.00  0.81           H  
ATOM   3631  HA  LYS A 236     115.549  74.741  27.160  1.00  0.81           H  
ATOM   3632 1HB  LYS A 236     115.255  76.704  28.714  1.00  0.81           H  
ATOM   3633 2HB  LYS A 236     115.337  75.604  30.066  1.00  0.81           H  
ATOM   3634 1HG  LYS A 236     117.631  74.971  29.506  1.00  0.81           H  
ATOM   3635 2HG  LYS A 236     117.579  75.979  28.055  1.00  0.81           H  
ATOM   3636 1HD  LYS A 236     117.204  77.990  29.491  1.00  0.81           H  
ATOM   3637 2HD  LYS A 236     117.317  76.965  30.928  1.00  0.81           H  
ATOM   3638 1HE  LYS A 236     119.626  76.326  30.272  1.00  0.81           H  
ATOM   3639 2HE  LYS A 236     119.497  77.392  28.863  1.00  0.81           H  
ATOM   3640 1HZ  LYS A 236     120.615  78.471  30.681  1.00  0.81           H  
ATOM   3641 2HZ  LYS A 236     119.196  79.245  30.357  1.00  0.81           H  
ATOM   3642 3HZ  LYS A 236     119.313  78.258  31.672  1.00  0.81           H  
ATOM   3643  N   PHE A 237     116.551  72.681  28.013  1.00  0.79           N  
ATOM   3644  CA  PHE A 237     117.031  71.382  28.441  1.00  0.79           C  
ATOM   3645  C   PHE A 237     118.535  71.197  28.460  1.00  0.79           C  
ATOM   3646  O   PHE A 237     119.282  71.773  27.664  1.00  0.79           O  
ATOM   3647  CB  PHE A 237     116.462  70.285  27.553  1.00  0.79           C  
ATOM   3648  CG  PHE A 237     115.005  70.215  27.555  1.00  0.79           C  
ATOM   3649  CD1 PHE A 237     114.288  70.809  26.554  1.00  0.79           C  
ATOM   3650  CD2 PHE A 237     114.335  69.600  28.591  1.00  0.79           C  
ATOM   3651  CE1 PHE A 237     112.928  70.775  26.568  1.00  0.79           C  
ATOM   3652  CE2 PHE A 237     112.967  69.577  28.620  1.00  0.79           C  
ATOM   3653  CZ  PHE A 237     112.262  70.167  27.606  1.00  0.79           C  
ATOM   3654  H   PHE A 237     116.924  73.124  27.172  1.00  0.79           H  
ATOM   3655  HA  PHE A 237     116.674  71.215  29.457  1.00  0.79           H  
ATOM   3656 1HB  PHE A 237     116.775  70.460  26.536  1.00  0.79           H  
ATOM   3657 2HB  PHE A 237     116.854  69.315  27.868  1.00  0.79           H  
ATOM   3658  HD1 PHE A 237     114.824  71.298  25.745  1.00  0.79           H  
ATOM   3659  HD2 PHE A 237     114.910  69.142  29.398  1.00  0.79           H  
ATOM   3660  HE1 PHE A 237     112.366  71.232  25.761  1.00  0.79           H  
ATOM   3661  HE2 PHE A 237     112.445  69.094  29.445  1.00  0.79           H  
ATOM   3662  HZ  PHE A 237     111.178  70.148  27.621  1.00  0.79           H  
ATOM   3663  N   LYS A 238     118.955  70.309  29.347  1.00  0.78           N  
ATOM   3664  CA  LYS A 238     120.317  69.813  29.406  1.00  0.78           C  
ATOM   3665  C   LYS A 238     120.192  68.313  29.177  1.00  0.78           C  
ATOM   3666  O   LYS A 238     119.155  67.745  29.517  1.00  0.78           O  
ATOM   3667  CB  LYS A 238     120.979  70.151  30.745  1.00  0.78           C  
ATOM   3668  CG  LYS A 238     121.228  71.629  30.943  1.00  0.78           C  
ATOM   3669  CD  LYS A 238     121.980  71.913  32.229  1.00  0.78           C  
ATOM   3670  CE  LYS A 238     122.251  73.404  32.388  1.00  0.78           C  
ATOM   3671  NZ  LYS A 238     122.996  73.702  33.644  1.00  0.78           N  
ATOM   3672  H   LYS A 238     118.278  69.926  29.994  1.00  0.78           H  
ATOM   3673  HA  LYS A 238     120.895  70.269  28.605  1.00  0.78           H  
ATOM   3674 1HB  LYS A 238     120.340  69.814  31.559  1.00  0.78           H  
ATOM   3675 2HB  LYS A 238     121.925  69.635  30.851  1.00  0.78           H  
ATOM   3676 1HG  LYS A 238     121.831  71.978  30.108  1.00  0.78           H  
ATOM   3677 2HG  LYS A 238     120.285  72.171  30.942  1.00  0.78           H  
ATOM   3678 1HD  LYS A 238     121.398  71.559  33.081  1.00  0.78           H  
ATOM   3679 2HD  LYS A 238     122.935  71.383  32.213  1.00  0.78           H  
ATOM   3680 1HE  LYS A 238     122.840  73.750  31.536  1.00  0.78           H  
ATOM   3681 2HE  LYS A 238     121.302  73.939  32.402  1.00  0.78           H  
ATOM   3682 1HZ  LYS A 238     123.158  74.696  33.712  1.00  0.78           H  
ATOM   3683 2HZ  LYS A 238     122.456  73.393  34.440  1.00  0.78           H  
ATOM   3684 3HZ  LYS A 238     123.883  73.216  33.627  1.00  0.78           H  
ATOM   3685  N   PRO A 239     121.178  67.650  28.579  1.00  0.78           N  
ATOM   3686  CA  PRO A 239     121.173  66.236  28.314  1.00  0.78           C  
ATOM   3687  C   PRO A 239     121.349  65.394  29.553  1.00  0.78           C  
ATOM   3688  O   PRO A 239     122.046  65.788  30.491  1.00  0.78           O  
ATOM   3689  CB  PRO A 239     122.366  66.075  27.395  1.00  0.78           C  
ATOM   3690  CG  PRO A 239     123.280  67.194  27.771  1.00  0.78           C  
ATOM   3691  CD  PRO A 239     122.377  68.329  28.156  1.00  0.78           C  
ATOM   3692  HA  PRO A 239     120.251  65.982  27.789  1.00  0.78           H  
ATOM   3693 1HB  PRO A 239     122.811  65.082  27.553  1.00  0.78           H  
ATOM   3694 2HB  PRO A 239     122.038  66.111  26.372  1.00  0.78           H  
ATOM   3695 1HG  PRO A 239     123.945  66.882  28.590  1.00  0.78           H  
ATOM   3696 2HG  PRO A 239     123.901  67.458  26.911  1.00  0.78           H  
ATOM   3697 1HD  PRO A 239     122.845  68.883  28.969  1.00  0.78           H  
ATOM   3698 2HD  PRO A 239     122.171  68.961  27.294  1.00  0.78           H  
ATOM   3699  N   GLU A 240     120.802  64.195  29.506  1.00  0.79           N  
ATOM   3700  CA  GLU A 240     121.059  63.200  30.524  1.00  0.79           C  
ATOM   3701  C   GLU A 240     122.056  62.226  29.946  1.00  0.79           C  
ATOM   3702  O   GLU A 240     121.850  61.717  28.846  1.00  0.79           O  
ATOM   3703  CB  GLU A 240     119.787  62.459  30.933  1.00  0.79           C  
ATOM   3704  CG  GLU A 240     119.992  61.405  32.040  1.00  0.79           C  
ATOM   3705  CD  GLU A 240     118.725  60.673  32.419  1.00  0.79           C  
ATOM   3706  OE1 GLU A 240     117.723  60.882  31.776  1.00  0.79           O  
ATOM   3707  OE2 GLU A 240     118.759  59.898  33.345  1.00  0.79           O  
ATOM   3708  H   GLU A 240     120.207  63.950  28.718  1.00  0.79           H  
ATOM   3709  HA  GLU A 240     121.499  63.676  31.398  1.00  0.79           H  
ATOM   3710 1HB  GLU A 240     119.046  63.178  31.281  1.00  0.79           H  
ATOM   3711 2HB  GLU A 240     119.368  61.955  30.061  1.00  0.79           H  
ATOM   3712 1HG  GLU A 240     120.723  60.672  31.695  1.00  0.79           H  
ATOM   3713 2HG  GLU A 240     120.404  61.896  32.920  1.00  0.79           H  
ATOM   3714  N   ILE A 241     123.123  61.966  30.667  1.00  0.82           N  
ATOM   3715  CA  ILE A 241     124.094  61.011  30.180  1.00  0.82           C  
ATOM   3716  C   ILE A 241     123.918  59.712  30.930  1.00  0.82           C  
ATOM   3717  O   ILE A 241     123.913  59.689  32.164  1.00  0.82           O  
ATOM   3718  CB  ILE A 241     125.516  61.549  30.289  1.00  0.82           C  
ATOM   3719  CG1 ILE A 241     125.634  62.804  29.432  1.00  0.82           C  
ATOM   3720  CG2 ILE A 241     126.469  60.526  29.834  1.00  0.82           C  
ATOM   3721  CD1 ILE A 241     126.918  63.522  29.592  1.00  0.82           C  
ATOM   3722  H   ILE A 241     123.256  62.420  31.559  1.00  0.82           H  
ATOM   3723  HA  ILE A 241     123.902  60.816  29.126  1.00  0.82           H  
ATOM   3724  HB  ILE A 241     125.730  61.817  31.322  1.00  0.82           H  
ATOM   3725 1HG1 ILE A 241     125.527  62.519  28.387  1.00  0.82           H  
ATOM   3726 2HG1 ILE A 241     124.826  63.490  29.687  1.00  0.82           H  
ATOM   3727 1HG2 ILE A 241     127.459  60.929  29.920  1.00  0.82           H  
ATOM   3728 2HG2 ILE A 241     126.381  59.629  30.447  1.00  0.82           H  
ATOM   3729 3HG2 ILE A 241     126.251  60.281  28.798  1.00  0.82           H  
ATOM   3730 1HD1 ILE A 241     126.918  64.382  28.952  1.00  0.82           H  
ATOM   3731 2HD1 ILE A 241     127.044  63.839  30.627  1.00  0.82           H  
ATOM   3732 3HD1 ILE A 241     127.719  62.860  29.314  1.00  0.82           H  
ATOM   3733  N   ALA A 242     123.684  58.646  30.181  1.00  0.86           N  
ATOM   3734  CA  ALA A 242     123.403  57.355  30.800  1.00  0.86           C  
ATOM   3735  C   ALA A 242     123.674  56.201  29.857  1.00  0.86           C  
ATOM   3736  O   ALA A 242     123.456  56.304  28.650  1.00  0.86           O  
ATOM   3737  CB  ALA A 242     121.946  57.310  31.246  1.00  0.86           C  
ATOM   3738  H   ALA A 242     123.734  58.759  29.165  1.00  0.86           H  
ATOM   3739  HA  ALA A 242     124.056  57.245  31.665  1.00  0.86           H  
ATOM   3740 1HB  ALA A 242     121.743  56.355  31.728  1.00  0.86           H  
ATOM   3741 2HB  ALA A 242     121.744  58.120  31.951  1.00  0.86           H  
ATOM   3742 3HB  ALA A 242     121.301  57.421  30.379  1.00  0.86           H  
ATOM   3743  N   ILE A 243     123.995  55.036  30.401  1.00  0.93           N  
ATOM   3744  CA  ILE A 243     124.216  53.920  29.502  1.00  0.93           C  
ATOM   3745  C   ILE A 243     122.921  53.270  29.081  1.00  0.93           C  
ATOM   3746  O   ILE A 243     122.429  52.324  29.695  1.00  0.93           O  
ATOM   3747  CB  ILE A 243     125.114  52.850  30.128  1.00  0.93           C  
ATOM   3748  CG1 ILE A 243     126.415  53.472  30.604  1.00  0.93           C  
ATOM   3749  CG2 ILE A 243     125.374  51.765  29.094  1.00  0.93           C  
ATOM   3750  CD1 ILE A 243     127.183  54.141  29.505  1.00  0.93           C  
ATOM   3751  H   ILE A 243     124.136  54.942  31.396  1.00  0.93           H  
ATOM   3752  HA  ILE A 243     124.711  54.290  28.607  1.00  0.93           H  
ATOM   3753  HB  ILE A 243     124.617  52.416  30.993  1.00  0.93           H  
ATOM   3754 1HG1 ILE A 243     126.190  54.218  31.365  1.00  0.93           H  
ATOM   3755 2HG1 ILE A 243     127.044  52.699  31.049  1.00  0.93           H  
ATOM   3756 1HG2 ILE A 243     126.001  50.990  29.525  1.00  0.93           H  
ATOM   3757 2HG2 ILE A 243     124.422  51.332  28.778  1.00  0.93           H  
ATOM   3758 3HG2 ILE A 243     125.875  52.201  28.227  1.00  0.93           H  
ATOM   3759 1HD1 ILE A 243     128.090  54.573  29.912  1.00  0.93           H  
ATOM   3760 2HD1 ILE A 243     127.438  53.414  28.736  1.00  0.93           H  
ATOM   3761 3HD1 ILE A 243     126.574  54.918  29.071  1.00  0.93           H  
ATOM   3762  N   ARG A 244     122.398  53.790  27.993  1.00  1.02           N  
ATOM   3763  CA  ARG A 244     121.158  53.320  27.420  1.00  1.02           C  
ATOM   3764  C   ARG A 244     121.489  52.070  26.585  1.00  1.02           C  
ATOM   3765  O   ARG A 244     122.620  51.944  26.112  1.00  1.02           O  
ATOM   3766  CB  ARG A 244     120.535  54.404  26.554  1.00  1.02           C  
ATOM   3767  CG  ARG A 244     120.229  55.717  27.267  1.00  1.02           C  
ATOM   3768  CD  ARG A 244     119.148  55.592  28.268  1.00  1.02           C  
ATOM   3769  NE  ARG A 244     118.784  56.895  28.818  1.00  1.02           N  
ATOM   3770  CZ  ARG A 244     117.906  57.096  29.819  1.00  1.02           C  
ATOM   3771  NH1 ARG A 244     117.308  56.075  30.393  1.00  1.02           N  
ATOM   3772  NH2 ARG A 244     117.647  58.323  30.223  1.00  1.02           N  
ATOM   3773  H   ARG A 244     122.878  54.602  27.608  1.00  1.02           H  
ATOM   3774  HA  ARG A 244     120.479  53.093  28.232  1.00  1.02           H  
ATOM   3775 1HB  ARG A 244     121.194  54.636  25.748  1.00  1.02           H  
ATOM   3776 2HB  ARG A 244     119.612  54.043  26.123  1.00  1.02           H  
ATOM   3777 1HG  ARG A 244     121.122  56.060  27.779  1.00  1.02           H  
ATOM   3778 2HG  ARG A 244     119.935  56.467  26.537  1.00  1.02           H  
ATOM   3779 1HD  ARG A 244     118.265  55.155  27.802  1.00  1.02           H  
ATOM   3780 2HD  ARG A 244     119.485  54.955  29.088  1.00  1.02           H  
ATOM   3781  HE  ARG A 244     119.221  57.714  28.410  1.00  1.02           H  
ATOM   3782 1HH1 ARG A 244     117.504  55.134  30.085  1.00  1.02           H  
ATOM   3783 2HH1 ARG A 244     116.651  56.237  31.144  1.00  1.02           H  
ATOM   3784 1HH2 ARG A 244     118.101  59.112  29.776  1.00  1.02           H  
ATOM   3785 2HH2 ARG A 244     116.992  58.486  30.981  1.00  1.02           H  
ATOM   3786  N   PRO A 245     120.565  51.109  26.419  1.00  1.11           N  
ATOM   3787  CA  PRO A 245     120.721  49.941  25.561  1.00  1.11           C  
ATOM   3788  C   PRO A 245     121.020  50.301  24.114  1.00  1.11           C  
ATOM   3789  O   PRO A 245     120.439  51.242  23.566  1.00  1.11           O  
ATOM   3790  CB  PRO A 245     119.346  49.274  25.657  1.00  1.11           C  
ATOM   3791  CG  PRO A 245     118.806  49.701  27.006  1.00  1.11           C  
ATOM   3792  CD  PRO A 245     119.313  51.114  27.212  1.00  1.11           C  
ATOM   3793  HA  PRO A 245     121.508  49.295  25.973  1.00  1.11           H  
ATOM   3794 1HB  PRO A 245     118.716  49.594  24.814  1.00  1.11           H  
ATOM   3795 2HB  PRO A 245     119.459  48.183  25.566  1.00  1.11           H  
ATOM   3796 1HG  PRO A 245     117.706  49.640  27.010  1.00  1.11           H  
ATOM   3797 2HG  PRO A 245     119.163  49.012  27.786  1.00  1.11           H  
ATOM   3798 1HD  PRO A 245     118.602  51.862  26.845  1.00  1.11           H  
ATOM   3799 2HD  PRO A 245     119.521  51.214  28.288  1.00  1.11           H  
ATOM   3800  N   LYS A 246     121.872  49.500  23.473  1.00  1.20           N  
ATOM   3801  CA  LYS A 246     122.168  49.716  22.060  1.00  1.20           C  
ATOM   3802  C   LYS A 246     121.010  49.157  21.249  1.00  1.20           C  
ATOM   3803  O   LYS A 246     120.599  48.020  21.492  1.00  1.20           O  
ATOM   3804  CB  LYS A 246     123.486  49.039  21.665  1.00  1.20           C  
ATOM   3805  CG  LYS A 246     123.955  49.319  20.237  1.00  1.20           C  
ATOM   3806  CD  LYS A 246     125.277  48.621  19.935  1.00  1.20           C  
ATOM   3807  CE  LYS A 246     126.435  49.309  20.659  1.00  1.20           C  
ATOM   3808  NZ  LYS A 246     127.748  48.701  20.327  1.00  1.20           N  
ATOM   3809  H   LYS A 246     122.324  48.745  23.967  1.00  1.20           H  
ATOM   3810  HA  LYS A 246     122.240  50.777  21.879  1.00  1.20           H  
ATOM   3811 1HB  LYS A 246     124.276  49.366  22.340  1.00  1.20           H  
ATOM   3812 2HB  LYS A 246     123.388  47.959  21.778  1.00  1.20           H  
ATOM   3813 1HG  LYS A 246     123.195  48.994  19.523  1.00  1.20           H  
ATOM   3814 2HG  LYS A 246     124.100  50.384  20.121  1.00  1.20           H  
ATOM   3815 1HD  LYS A 246     125.223  47.577  20.252  1.00  1.20           H  
ATOM   3816 2HD  LYS A 246     125.462  48.649  18.860  1.00  1.20           H  
ATOM   3817 1HE  LYS A 246     126.454  50.357  20.370  1.00  1.20           H  
ATOM   3818 2HE  LYS A 246     126.276  49.244  21.736  1.00  1.20           H  
ATOM   3819 1HZ  LYS A 246     128.481  49.193  20.826  1.00  1.20           H  
ATOM   3820 2HZ  LYS A 246     127.748  47.730  20.601  1.00  1.20           H  
ATOM   3821 3HZ  LYS A 246     127.910  48.773  19.335  1.00  1.20           H  
ATOM   3822  N   VAL A 247     120.440  49.955  20.337  1.00  1.25           N  
ATOM   3823  CA  VAL A 247     119.298  49.426  19.587  1.00  1.25           C  
ATOM   3824  C   VAL A 247     119.548  49.417  18.080  1.00  1.25           C  
ATOM   3825  O   VAL A 247     119.935  48.391  17.519  1.00  1.25           O  
ATOM   3826  CB  VAL A 247     118.029  50.253  19.905  1.00  1.25           C  
ATOM   3827  CG1 VAL A 247     116.836  49.717  19.116  1.00  1.25           C  
ATOM   3828  CG2 VAL A 247     117.752  50.206  21.402  1.00  1.25           C  
ATOM   3829  H   VAL A 247     120.828  50.884  20.182  1.00  1.25           H  
ATOM   3830  HA  VAL A 247     119.120  48.402  19.904  1.00  1.25           H  
ATOM   3831  HB  VAL A 247     118.189  51.283  19.605  1.00  1.25           H  
ATOM   3832 1HG1 VAL A 247     115.954  50.316  19.341  1.00  1.25           H  
ATOM   3833 2HG1 VAL A 247     117.026  49.750  18.064  1.00  1.25           H  
ATOM   3834 3HG1 VAL A 247     116.653  48.684  19.406  1.00  1.25           H  
ATOM   3835 1HG2 VAL A 247     116.866  50.798  21.629  1.00  1.25           H  
ATOM   3836 2HG2 VAL A 247     117.589  49.174  21.713  1.00  1.25           H  
ATOM   3837 3HG2 VAL A 247     118.600  50.614  21.938  1.00  1.25           H  
ATOM   3838  N   ARG A 248     119.472  50.572  17.415  1.00  1.25           N  
ATOM   3839  CA  ARG A 248     119.712  50.586  15.967  1.00  1.25           C  
ATOM   3840  C   ARG A 248     121.173  50.890  15.689  1.00  1.25           C  
ATOM   3841  O   ARG A 248     121.522  51.926  15.130  1.00  1.25           O  
ATOM   3842  CB  ARG A 248     118.798  51.591  15.274  1.00  1.25           C  
ATOM   3843  CG  ARG A 248     117.302  51.254  15.341  1.00  1.25           C  
ATOM   3844  CD  ARG A 248     116.449  52.293  14.703  1.00  1.25           C  
ATOM   3845  NE  ARG A 248     116.736  52.448  13.280  1.00  1.25           N  
ATOM   3846  CZ  ARG A 248     116.229  51.696  12.295  1.00  1.25           C  
ATOM   3847  NH1 ARG A 248     115.396  50.708  12.555  1.00  1.25           N  
ATOM   3848  NH2 ARG A 248     116.591  51.968  11.064  1.00  1.25           N  
ATOM   3849  H   ARG A 248     119.196  51.415  17.892  1.00  1.25           H  
ATOM   3850  HA  ARG A 248     119.487  49.597  15.564  1.00  1.25           H  
ATOM   3851 1HB  ARG A 248     118.942  52.573  15.704  1.00  1.25           H  
ATOM   3852 2HB  ARG A 248     119.064  51.654  14.217  1.00  1.25           H  
ATOM   3853 1HG  ARG A 248     117.114  50.294  14.861  1.00  1.25           H  
ATOM   3854 2HG  ARG A 248     117.002  51.209  16.377  1.00  1.25           H  
ATOM   3855 1HD  ARG A 248     115.402  52.020  14.801  1.00  1.25           H  
ATOM   3856 2HD  ARG A 248     116.610  53.244  15.202  1.00  1.25           H  
ATOM   3857  HE  ARG A 248     117.362  53.225  12.992  1.00  1.25           H  
ATOM   3858 1HH1 ARG A 248     115.136  50.516  13.510  1.00  1.25           H  
ATOM   3859 2HH1 ARG A 248     115.027  50.146  11.804  1.00  1.25           H  
ATOM   3860 1HH2 ARG A 248     117.270  52.729  10.926  1.00  1.25           H  
ATOM   3861 2HH2 ARG A 248     116.243  51.429  10.292  1.00  1.25           H  
ATOM   3862  N   ASP A 249     122.026  49.997  16.170  1.00  1.20           N  
ATOM   3863  CA  ASP A 249     123.485  50.129  16.100  1.00  1.20           C  
ATOM   3864  C   ASP A 249     123.972  51.485  16.640  1.00  1.20           C  
ATOM   3865  O   ASP A 249     124.984  52.023  16.173  1.00  1.20           O  
ATOM   3866  CB  ASP A 249     123.975  49.920  14.665  1.00  1.20           C  
ATOM   3867  CG  ASP A 249     123.753  48.485  14.168  1.00  1.20           C  
ATOM   3868  OD1 ASP A 249     124.163  47.572  14.846  1.00  1.20           O  
ATOM   3869  OD2 ASP A 249     123.151  48.317  13.137  1.00  1.20           O  
ATOM   3870  H   ASP A 249     121.603  49.175  16.607  1.00  1.20           H  
ATOM   3871  HA  ASP A 249     123.922  49.347  16.721  1.00  1.20           H  
ATOM   3872 1HB  ASP A 249     123.462  50.614  13.995  1.00  1.20           H  
ATOM   3873 2HB  ASP A 249     125.040  50.147  14.612  1.00  1.20           H  
ATOM   3874  N   GLN A 250     123.262  51.992  17.656  1.00  1.11           N  
ATOM   3875  CA  GLN A 250     123.551  53.238  18.369  1.00  1.11           C  
ATOM   3876  C   GLN A 250     123.220  53.085  19.842  1.00  1.11           C  
ATOM   3877  O   GLN A 250     122.268  52.384  20.198  1.00  1.11           O  
ATOM   3878  CB  GLN A 250     122.769  54.438  17.800  1.00  1.11           C  
ATOM   3879  CG  GLN A 250     123.191  54.880  16.427  1.00  1.11           C  
ATOM   3880  CD  GLN A 250     124.531  55.561  16.456  1.00  1.11           C  
ATOM   3881  OE1 GLN A 250     124.617  56.774  16.650  1.00  1.11           O  
ATOM   3882  NE2 GLN A 250     125.592  54.789  16.285  1.00  1.11           N  
ATOM   3883  H   GLN A 250     122.454  51.465  17.938  1.00  1.11           H  
ATOM   3884  HA  GLN A 250     124.617  53.450  18.282  1.00  1.11           H  
ATOM   3885 1HB  GLN A 250     121.712  54.184  17.745  1.00  1.11           H  
ATOM   3886 2HB  GLN A 250     122.863  55.291  18.471  1.00  1.11           H  
ATOM   3887 1HG  GLN A 250     123.240  54.031  15.752  1.00  1.11           H  
ATOM   3888 2HG  GLN A 250     122.467  55.593  16.061  1.00  1.11           H  
ATOM   3889 1HE2 GLN A 250     126.512  55.177  16.305  1.00  1.11           H  
ATOM   3890 2HE2 GLN A 250     125.461  53.782  16.163  1.00  1.11           H  
ATOM   3891  N   GLU A 251     123.987  53.775  20.692  1.00  1.02           N  
ATOM   3892  CA  GLU A 251     123.767  53.732  22.140  1.00  1.02           C  
ATOM   3893  C   GLU A 251     123.032  54.932  22.710  1.00  1.02           C  
ATOM   3894  O   GLU A 251     122.432  54.835  23.771  1.00  1.02           O  
ATOM   3895  CB  GLU A 251     125.090  53.635  22.890  1.00  1.02           C  
ATOM   3896  CG  GLU A 251     125.897  52.412  22.600  1.00  1.02           C  
ATOM   3897  CD  GLU A 251     127.167  52.333  23.425  1.00  1.02           C  
ATOM   3898  OE1 GLU A 251     127.445  53.246  24.190  1.00  1.02           O  
ATOM   3899  OE2 GLU A 251     127.867  51.351  23.284  1.00  1.02           O  
ATOM   3900  H   GLU A 251     124.750  54.325  20.324  1.00  1.02           H  
ATOM   3901  HA  GLU A 251     123.173  52.850  22.371  1.00  1.02           H  
ATOM   3902 1HB  GLU A 251     125.703  54.509  22.665  1.00  1.02           H  
ATOM   3903 2HB  GLU A 251     124.890  53.646  23.963  1.00  1.02           H  
ATOM   3904 1HG  GLU A 251     125.284  51.536  22.808  1.00  1.02           H  
ATOM   3905 2HG  GLU A 251     126.148  52.408  21.544  1.00  1.02           H  
ATOM   3906  N   GLY A 252     123.128  56.083  22.069  1.00  0.93           N  
ATOM   3907  CA  GLY A 252     122.525  57.268  22.669  1.00  0.93           C  
ATOM   3908  C   GLY A 252     121.056  57.368  22.307  1.00  0.93           C  
ATOM   3909  O   GLY A 252     120.497  56.463  21.675  1.00  0.93           O  
ATOM   3910  H   GLY A 252     123.610  56.140  21.185  1.00  0.93           H  
ATOM   3911 1HA  GLY A 252     122.635  57.233  23.754  1.00  0.93           H  
ATOM   3912 2HA  GLY A 252     123.049  58.162  22.330  1.00  0.93           H  
ATOM   3913  N   ARG A 253     120.438  58.467  22.716  1.00  0.86           N  
ATOM   3914  CA  ARG A 253     119.028  58.705  22.428  1.00  0.86           C  
ATOM   3915  C   ARG A 253     118.789  60.147  22.042  1.00  0.86           C  
ATOM   3916  O   ARG A 253     119.561  61.040  22.408  1.00  0.86           O  
ATOM   3917  CB  ARG A 253     118.124  58.400  23.621  1.00  0.86           C  
ATOM   3918  CG  ARG A 253     118.070  56.967  24.104  1.00  0.86           C  
ATOM   3919  CD  ARG A 253     117.386  56.100  23.135  1.00  0.86           C  
ATOM   3920  NE  ARG A 253     117.233  54.763  23.641  1.00  0.86           N  
ATOM   3921  CZ  ARG A 253     118.167  53.796  23.556  1.00  0.86           C  
ATOM   3922  NH1 ARG A 253     119.332  53.995  22.989  1.00  0.86           N  
ATOM   3923  NH2 ARG A 253     117.944  52.610  24.061  1.00  0.86           N  
ATOM   3924  H   ARG A 253     120.968  59.146  23.268  1.00  0.86           H  
ATOM   3925  HA  ARG A 253     118.728  58.071  21.590  1.00  0.86           H  
ATOM   3926 1HB  ARG A 253     118.444  59.007  24.464  1.00  0.86           H  
ATOM   3927 2HB  ARG A 253     117.104  58.703  23.385  1.00  0.86           H  
ATOM   3928 1HG  ARG A 253     119.078  56.584  24.244  1.00  0.86           H  
ATOM   3929 2HG  ARG A 253     117.529  56.920  25.050  1.00  0.86           H  
ATOM   3930 1HD  ARG A 253     116.399  56.500  22.907  1.00  0.86           H  
ATOM   3931 2HD  ARG A 253     117.974  56.058  22.237  1.00  0.86           H  
ATOM   3932  HE  ARG A 253     116.361  54.533  24.098  1.00  0.86           H  
ATOM   3933 1HH1 ARG A 253     119.594  54.903  22.569  1.00  0.86           H  
ATOM   3934 2HH1 ARG A 253     119.992  53.202  22.982  1.00  0.86           H  
ATOM   3935 1HH2 ARG A 253     117.067  52.392  24.511  1.00  0.86           H  
ATOM   3936 2HH2 ARG A 253     118.713  51.922  23.994  1.00  0.86           H  
ATOM   3937  N   MET A 254     117.707  60.382  21.330  1.00  0.82           N  
ATOM   3938  CA  MET A 254     117.310  61.748  21.054  1.00  0.82           C  
ATOM   3939  C   MET A 254     115.911  62.039  21.587  1.00  0.82           C  
ATOM   3940  O   MET A 254     115.024  61.190  21.506  1.00  0.82           O  
ATOM   3941  CB  MET A 254     117.387  62.027  19.566  1.00  0.82           C  
ATOM   3942  CG  MET A 254     116.980  63.388  19.237  1.00  0.82           C  
ATOM   3943  SD  MET A 254     117.176  63.791  17.589  1.00  0.82           S  
ATOM   3944  CE  MET A 254     116.351  65.299  17.820  1.00  0.82           C  
ATOM   3945  H   MET A 254     117.166  59.599  20.959  1.00  0.82           H  
ATOM   3946  HA  MET A 254     117.992  62.428  21.566  1.00  0.82           H  
ATOM   3947 1HB  MET A 254     118.386  61.874  19.220  1.00  0.82           H  
ATOM   3948 2HB  MET A 254     116.735  61.339  19.027  1.00  0.82           H  
ATOM   3949 1HG  MET A 254     115.925  63.510  19.479  1.00  0.82           H  
ATOM   3950 2HG  MET A 254     117.547  64.099  19.830  1.00  0.82           H  
ATOM   3951 1HE  MET A 254     116.273  65.835  16.906  1.00  0.82           H  
ATOM   3952 2HE  MET A 254     115.360  65.107  18.211  1.00  0.82           H  
ATOM   3953 3HE  MET A 254     116.909  65.880  18.540  1.00  0.82           H  
ATOM   3954  N   ASN A 255     115.728  63.221  22.164  1.00  0.80           N  
ATOM   3955  CA  ASN A 255     114.392  63.630  22.586  1.00  0.80           C  
ATOM   3956  C   ASN A 255     113.847  64.660  21.615  1.00  0.80           C  
ATOM   3957  O   ASN A 255     114.478  65.693  21.353  1.00  0.80           O  
ATOM   3958  CB  ASN A 255     114.330  64.094  24.024  1.00  0.80           C  
ATOM   3959  CG  ASN A 255     114.586  62.969  24.991  1.00  0.80           C  
ATOM   3960  OD1 ASN A 255     114.632  61.801  24.594  1.00  0.80           O  
ATOM   3961  ND2 ASN A 255     114.716  63.287  26.253  1.00  0.80           N  
ATOM   3962  H   ASN A 255     116.519  63.864  22.246  1.00  0.80           H  
ATOM   3963  HA  ASN A 255     113.723  62.771  22.510  1.00  0.80           H  
ATOM   3964 1HB  ASN A 255     115.058  64.866  24.194  1.00  0.80           H  
ATOM   3965 2HB  ASN A 255     113.345  64.516  24.228  1.00  0.80           H  
ATOM   3966 1HD2 ASN A 255     114.871  62.571  26.936  1.00  0.80           H  
ATOM   3967 2HD2 ASN A 255     114.656  64.243  26.538  1.00  0.80           H  
ATOM   3968  N   TYR A 256     112.701  64.333  21.032  1.00  0.80           N  
ATOM   3969  CA  TYR A 256     112.079  65.163  20.015  1.00  0.80           C  
ATOM   3970  C   TYR A 256     110.989  66.043  20.614  1.00  0.80           C  
ATOM   3971  O   TYR A 256     110.087  65.564  21.308  1.00  0.80           O  
ATOM   3972  CB  TYR A 256     111.483  64.254  18.956  1.00  0.80           C  
ATOM   3973  CG  TYR A 256     112.505  63.394  18.228  1.00  0.80           C  
ATOM   3974  CD1 TYR A 256     112.825  62.131  18.725  1.00  0.80           C  
ATOM   3975  CD2 TYR A 256     113.119  63.834  17.106  1.00  0.80           C  
ATOM   3976  CE1 TYR A 256     113.729  61.336  18.093  1.00  0.80           C  
ATOM   3977  CE2 TYR A 256     114.041  63.013  16.474  1.00  0.80           C  
ATOM   3978  CZ  TYR A 256     114.332  61.786  16.964  1.00  0.80           C  
ATOM   3979  OH  TYR A 256     115.248  61.013  16.334  1.00  0.80           O  
ATOM   3980  H   TYR A 256     112.246  63.457  21.297  1.00  0.80           H  
ATOM   3981  HA  TYR A 256     112.833  65.814  19.569  1.00  0.80           H  
ATOM   3982 1HB  TYR A 256     110.788  63.588  19.441  1.00  0.80           H  
ATOM   3983 2HB  TYR A 256     110.925  64.813  18.250  1.00  0.80           H  
ATOM   3984  HD1 TYR A 256     112.359  61.764  19.611  1.00  0.80           H  
ATOM   3985  HD2 TYR A 256     112.890  64.817  16.710  1.00  0.80           H  
ATOM   3986  HE1 TYR A 256     113.967  60.351  18.491  1.00  0.80           H  
ATOM   3987  HE2 TYR A 256     114.545  63.338  15.583  1.00  0.80           H  
ATOM   3988  HH  TYR A 256     115.750  61.557  15.726  1.00  0.80           H  
ATOM   3989  N   TYR A 257     111.043  67.326  20.287  1.00  0.80           N  
ATOM   3990  CA  TYR A 257     110.098  68.316  20.777  1.00  0.80           C  
ATOM   3991  C   TYR A 257     109.444  69.096  19.646  1.00  0.80           C  
ATOM   3992  O   TYR A 257     110.075  69.456  18.656  1.00  0.80           O  
ATOM   3993  CB  TYR A 257     110.828  69.290  21.686  1.00  0.80           C  
ATOM   3994  CG  TYR A 257     111.391  68.680  22.931  1.00  0.80           C  
ATOM   3995  CD1 TYR A 257     112.634  68.099  22.901  1.00  0.80           C  
ATOM   3996  CD2 TYR A 257     110.675  68.698  24.103  1.00  0.80           C  
ATOM   3997  CE1 TYR A 257     113.150  67.530  24.028  1.00  0.80           C  
ATOM   3998  CE2 TYR A 257     111.205  68.124  25.231  1.00  0.80           C  
ATOM   3999  CZ  TYR A 257     112.440  67.536  25.189  1.00  0.80           C  
ATOM   4000  OH  TYR A 257     112.968  66.939  26.312  1.00  0.80           O  
ATOM   4001  H   TYR A 257     111.799  67.651  19.694  1.00  0.80           H  
ATOM   4002  HA  TYR A 257     109.312  67.805  21.335  1.00  0.80           H  
ATOM   4003 1HB  TYR A 257     111.659  69.682  21.122  1.00  0.80           H  
ATOM   4004 2HB  TYR A 257     110.177  70.116  21.956  1.00  0.80           H  
ATOM   4005  HD1 TYR A 257     113.201  68.082  21.981  1.00  0.80           H  
ATOM   4006  HD2 TYR A 257     109.691  69.158  24.135  1.00  0.80           H  
ATOM   4007  HE1 TYR A 257     114.107  67.070  24.002  1.00  0.80           H  
ATOM   4008  HE2 TYR A 257     110.644  68.129  26.161  1.00  0.80           H  
ATOM   4009  HH  TYR A 257     112.332  66.994  27.032  1.00  0.80           H  
ATOM   4010  N   TRP A 258     108.176  69.408  19.815  1.00  0.81           N  
ATOM   4011  CA  TRP A 258     107.458  70.146  18.793  1.00  0.81           C  
ATOM   4012  C   TRP A 258     106.839  71.443  19.297  1.00  0.81           C  
ATOM   4013  O   TRP A 258     106.284  71.482  20.399  1.00  0.81           O  
ATOM   4014  CB  TRP A 258     106.326  69.280  18.298  1.00  0.81           C  
ATOM   4015  CG  TRP A 258     106.642  68.052  17.453  1.00  0.81           C  
ATOM   4016  CD1 TRP A 258     106.520  67.998  16.123  1.00  0.81           C  
ATOM   4017  CD2 TRP A 258     107.104  66.721  17.851  1.00  0.81           C  
ATOM   4018  NE1 TRP A 258     106.824  66.744  15.664  1.00  0.81           N  
ATOM   4019  CE2 TRP A 258     107.177  65.960  16.684  1.00  0.81           C  
ATOM   4020  CE3 TRP A 258     107.439  66.125  19.067  1.00  0.81           C  
ATOM   4021  CZ2 TRP A 258     107.572  64.640  16.683  1.00  0.81           C  
ATOM   4022  CZ3 TRP A 258     107.836  64.802  19.056  1.00  0.81           C  
ATOM   4023  CH2 TRP A 258     107.901  64.081  17.891  1.00  0.81           C  
ATOM   4024  H   TRP A 258     107.691  69.109  20.650  1.00  0.81           H  
ATOM   4025  HA  TRP A 258     108.141  70.378  17.979  1.00  0.81           H  
ATOM   4026 1HB  TRP A 258     105.797  68.954  19.164  1.00  0.81           H  
ATOM   4027 2HB  TRP A 258     105.663  69.894  17.751  1.00  0.81           H  
ATOM   4028  HD1 TRP A 258     106.207  68.818  15.502  1.00  0.81           H  
ATOM   4029  HE1 TRP A 258     106.799  66.451  14.701  1.00  0.81           H  
ATOM   4030  HE3 TRP A 258     107.387  66.682  20.007  1.00  0.81           H  
ATOM   4031  HZ2 TRP A 258     107.631  64.053  15.762  1.00  0.81           H  
ATOM   4032  HZ3 TRP A 258     108.092  64.355  20.002  1.00  0.81           H  
ATOM   4033  HH2 TRP A 258     108.214  63.056  17.919  1.00  0.81           H  
ATOM   4034  N   THR A 259     106.875  72.479  18.458  1.00  0.82           N  
ATOM   4035  CA  THR A 259     106.206  73.743  18.752  1.00  0.82           C  
ATOM   4036  C   THR A 259     105.345  74.203  17.582  1.00  0.82           C  
ATOM   4037  O   THR A 259     105.805  74.228  16.438  1.00  0.82           O  
ATOM   4038  CB  THR A 259     107.223  74.844  19.097  1.00  0.82           C  
ATOM   4039  OG1 THR A 259     107.983  74.449  20.247  1.00  0.82           O  
ATOM   4040  CG2 THR A 259     106.508  76.155  19.404  1.00  0.82           C  
ATOM   4041  H   THR A 259     107.394  72.377  17.585  1.00  0.82           H  
ATOM   4042  HA  THR A 259     105.551  73.601  19.613  1.00  0.82           H  
ATOM   4043  HB  THR A 259     107.900  74.990  18.256  1.00  0.82           H  
ATOM   4044  HG1 THR A 259     107.376  74.167  20.942  1.00  0.82           H  
ATOM   4045 1HG2 THR A 259     107.243  76.906  19.651  1.00  0.82           H  
ATOM   4046 2HG2 THR A 259     105.934  76.486  18.543  1.00  0.82           H  
ATOM   4047 3HG2 THR A 259     105.840  76.012  20.246  1.00  0.82           H  
ATOM   4048  N   LEU A 260     104.099  74.569  17.861  1.00  0.83           N  
ATOM   4049  CA  LEU A 260     103.234  75.080  16.804  1.00  0.83           C  
ATOM   4050  C   LEU A 260     103.334  76.601  16.868  1.00  0.83           C  
ATOM   4051  O   LEU A 260     103.094  77.191  17.922  1.00  0.83           O  
ATOM   4052  CB  LEU A 260     101.790  74.594  16.989  1.00  0.83           C  
ATOM   4053  CG  LEU A 260     100.800  75.002  15.890  1.00  0.83           C  
ATOM   4054  CD1 LEU A 260     101.213  74.319  14.592  1.00  0.83           C  
ATOM   4055  CD2 LEU A 260      99.402  74.590  16.274  1.00  0.83           C  
ATOM   4056  H   LEU A 260     103.759  74.513  18.811  1.00  0.83           H  
ATOM   4057  HA  LEU A 260     103.599  74.750  15.835  1.00  0.83           H  
ATOM   4058 1HB  LEU A 260     101.795  73.507  17.037  1.00  0.83           H  
ATOM   4059 2HB  LEU A 260     101.411  74.980  17.935  1.00  0.83           H  
ATOM   4060  HG  LEU A 260     100.838  76.084  15.740  1.00  0.83           H  
ATOM   4061 1HD1 LEU A 260     100.536  74.598  13.791  1.00  0.83           H  
ATOM   4062 2HD1 LEU A 260     102.199  74.623  14.347  1.00  0.83           H  
ATOM   4063 3HD1 LEU A 260     101.189  73.241  14.721  1.00  0.83           H  
ATOM   4064 1HD2 LEU A 260      98.718  74.884  15.474  1.00  0.83           H  
ATOM   4065 2HD2 LEU A 260      99.358  73.510  16.412  1.00  0.83           H  
ATOM   4066 3HD2 LEU A 260      99.114  75.088  17.198  1.00  0.83           H  
ATOM   4067  N   VAL A 261     103.737  77.216  15.764  1.00  0.85           N  
ATOM   4068  CA  VAL A 261     103.977  78.649  15.708  1.00  0.85           C  
ATOM   4069  C   VAL A 261     102.896  79.325  14.835  1.00  0.85           C  
ATOM   4070  O   VAL A 261     102.724  78.990  13.662  1.00  0.85           O  
ATOM   4071  CB  VAL A 261     105.392  78.856  15.096  1.00  0.85           C  
ATOM   4072  CG1 VAL A 261     105.764  80.324  15.016  1.00  0.85           C  
ATOM   4073  CG2 VAL A 261     106.434  78.044  15.882  1.00  0.85           C  
ATOM   4074  H   VAL A 261     103.907  76.661  14.932  1.00  0.85           H  
ATOM   4075  HA  VAL A 261     103.944  79.063  16.718  1.00  0.85           H  
ATOM   4076  HB  VAL A 261     105.370  78.501  14.104  1.00  0.85           H  
ATOM   4077 1HG1 VAL A 261     106.743  80.433  14.545  1.00  0.85           H  
ATOM   4078 2HG1 VAL A 261     105.017  80.866  14.429  1.00  0.85           H  
ATOM   4079 3HG1 VAL A 261     105.808  80.732  16.023  1.00  0.85           H  
ATOM   4080 1HG2 VAL A 261     107.411  78.161  15.417  1.00  0.85           H  
ATOM   4081 2HG2 VAL A 261     106.472  78.398  16.900  1.00  0.85           H  
ATOM   4082 3HG2 VAL A 261     106.161  76.985  15.874  1.00  0.85           H  
ATOM   4083  N   GLU A 262     102.120  80.241  15.412  1.00  0.85           N  
ATOM   4084  CA  GLU A 262     101.039  80.893  14.653  1.00  0.85           C  
ATOM   4085  C   GLU A 262     101.638  81.970  13.730  1.00  0.85           C  
ATOM   4086  O   GLU A 262     102.771  82.371  13.965  1.00  0.85           O  
ATOM   4087  CB  GLU A 262      99.973  81.468  15.606  1.00  0.85           C  
ATOM   4088  CG  GLU A 262     100.418  82.607  16.485  1.00  0.85           C  
ATOM   4089  CD  GLU A 262      99.285  83.144  17.332  1.00  0.85           C  
ATOM   4090  OE1 GLU A 262      98.164  82.778  17.081  1.00  0.85           O  
ATOM   4091  OE2 GLU A 262      99.545  83.899  18.250  1.00  0.85           O  
ATOM   4092  H   GLU A 262     102.283  80.485  16.382  1.00  0.85           H  
ATOM   4093  HA  GLU A 262     100.562  80.128  14.050  1.00  0.85           H  
ATOM   4094 1HB  GLU A 262      99.097  81.781  15.083  1.00  0.85           H  
ATOM   4095 2HB  GLU A 262      99.652  80.671  16.278  1.00  0.85           H  
ATOM   4096 1HG  GLU A 262     101.193  82.232  17.149  1.00  0.85           H  
ATOM   4097 2HG  GLU A 262     100.839  83.403  15.880  1.00  0.85           H  
ATOM   4098  N   PRO A 263     100.930  82.455  12.680  1.00  0.85           N  
ATOM   4099  CA  PRO A 263     101.351  83.518  11.757  1.00  0.85           C  
ATOM   4100  C   PRO A 263     101.858  84.802  12.424  1.00  0.85           C  
ATOM   4101  O   PRO A 263     102.679  85.518  11.861  1.00  0.85           O  
ATOM   4102  CB  PRO A 263     100.067  83.784  10.966  1.00  0.85           C  
ATOM   4103  CG  PRO A 263      99.360  82.464  10.962  1.00  0.85           C  
ATOM   4104  CD  PRO A 263      99.606  81.879  12.326  1.00  0.85           C  
ATOM   4105  HA  PRO A 263     102.119  83.124  11.078  1.00  0.85           H  
ATOM   4106 1HB  PRO A 263      99.493  84.593  11.435  1.00  0.85           H  
ATOM   4107 2HB  PRO A 263     100.332  84.120   9.948  1.00  0.85           H  
ATOM   4108 1HG  PRO A 263      98.294  82.595  10.725  1.00  0.85           H  
ATOM   4109 2HG  PRO A 263      99.786  81.848  10.166  1.00  0.85           H  
ATOM   4110 1HD  PRO A 263      98.821  82.210  12.999  1.00  0.85           H  
ATOM   4111 2HD  PRO A 263      99.648  80.799  12.222  1.00  0.85           H  
ATOM   4112  N   GLY A 264     101.369  85.129  13.614  1.00  0.83           N  
ATOM   4113  CA  GLY A 264     101.840  86.347  14.266  1.00  0.83           C  
ATOM   4114  C   GLY A 264     103.069  86.109  15.157  1.00  0.83           C  
ATOM   4115  O   GLY A 264     103.516  87.025  15.850  1.00  0.83           O  
ATOM   4116  H   GLY A 264     100.688  84.547  14.079  1.00  0.83           H  
ATOM   4117 1HA  GLY A 264     102.077  87.095  13.510  1.00  0.83           H  
ATOM   4118 2HA  GLY A 264     101.033  86.757  14.871  1.00  0.83           H  
ATOM   4119  N   ASP A 265     103.576  84.873  15.179  1.00  0.80           N  
ATOM   4120  CA  ASP A 265     104.678  84.487  16.050  1.00  0.80           C  
ATOM   4121  C   ASP A 265     106.030  84.243  15.340  1.00  0.80           C  
ATOM   4122  O   ASP A 265     106.135  84.208  14.103  1.00  0.80           O  
ATOM   4123  CB  ASP A 265     104.216  83.249  16.835  1.00  0.80           C  
ATOM   4124  CG  ASP A 265     104.893  82.993  18.223  1.00  0.80           C  
ATOM   4125  OD1 ASP A 265     105.737  83.788  18.617  1.00  0.80           O  
ATOM   4126  OD2 ASP A 265     104.551  82.020  18.899  1.00  0.80           O  
ATOM   4127  H   ASP A 265     103.186  84.153  14.575  1.00  0.80           H  
ATOM   4128  HA  ASP A 265     104.828  85.293  16.766  1.00  0.80           H  
ATOM   4129 1HB  ASP A 265     103.162  83.374  17.028  1.00  0.80           H  
ATOM   4130 2HB  ASP A 265     104.300  82.383  16.214  1.00  0.80           H  
ATOM   4131  N   LYS A 266     107.055  84.070  16.183  1.00  0.77           N  
ATOM   4132  CA  LYS A 266     108.451  83.812  15.799  1.00  0.77           C  
ATOM   4133  C   LYS A 266     109.085  82.824  16.769  1.00  0.77           C  
ATOM   4134  O   LYS A 266     108.905  82.960  17.975  1.00  0.77           O  
ATOM   4135  CB  LYS A 266     109.268  85.121  15.823  1.00  0.77           C  
ATOM   4136  CG  LYS A 266     110.740  84.995  15.424  1.00  0.77           C  
ATOM   4137  CD  LYS A 266     111.426  86.370  15.418  1.00  0.77           C  
ATOM   4138  CE  LYS A 266     111.676  86.871  16.834  1.00  0.77           C  
ATOM   4139  NZ  LYS A 266     112.459  88.142  16.846  1.00  0.77           N  
ATOM   4140  H   LYS A 266     106.820  84.119  17.178  1.00  0.77           H  
ATOM   4141  HA  LYS A 266     108.470  83.374  14.804  1.00  0.77           H  
ATOM   4142 1HB  LYS A 266     108.804  85.844  15.150  1.00  0.77           H  
ATOM   4143 2HB  LYS A 266     109.234  85.542  16.826  1.00  0.77           H  
ATOM   4144 1HG  LYS A 266     111.257  84.345  16.132  1.00  0.77           H  
ATOM   4145 2HG  LYS A 266     110.816  84.548  14.443  1.00  0.77           H  
ATOM   4146 1HD  LYS A 266     112.370  86.312  14.881  1.00  0.77           H  
ATOM   4147 2HD  LYS A 266     110.788  87.090  14.912  1.00  0.77           H  
ATOM   4148 1HE  LYS A 266     110.719  87.041  17.323  1.00  0.77           H  
ATOM   4149 2HE  LYS A 266     112.229  86.109  17.389  1.00  0.77           H  
ATOM   4150 1HZ  LYS A 266     112.602  88.439  17.801  1.00  0.77           H  
ATOM   4151 2HZ  LYS A 266     113.355  87.990  16.404  1.00  0.77           H  
ATOM   4152 3HZ  LYS A 266     111.953  88.858  16.344  1.00  0.77           H  
ATOM   4153  N   ILE A 267     109.850  81.862  16.253  1.00  0.74           N  
ATOM   4154  CA  ILE A 267     110.530  80.911  17.129  1.00  0.74           C  
ATOM   4155  C   ILE A 267     112.042  81.092  17.099  1.00  0.74           C  
ATOM   4156  O   ILE A 267     112.646  81.278  16.041  1.00  0.74           O  
ATOM   4157  CB  ILE A 267     110.148  79.459  16.755  1.00  0.74           C  
ATOM   4158  CG1 ILE A 267     110.735  78.451  17.751  1.00  0.74           C  
ATOM   4159  CG2 ILE A 267     110.584  79.154  15.397  1.00  0.74           C  
ATOM   4160  CD1 ILE A 267     110.110  77.076  17.613  1.00  0.74           C  
ATOM   4161  H   ILE A 267     109.960  81.806  15.242  1.00  0.74           H  
ATOM   4162  HA  ILE A 267     110.216  81.098  18.149  1.00  0.74           H  
ATOM   4163  HB  ILE A 267     109.071  79.355  16.790  1.00  0.74           H  
ATOM   4164 1HG1 ILE A 267     111.802  78.374  17.598  1.00  0.74           H  
ATOM   4165 2HG1 ILE A 267     110.566  78.806  18.766  1.00  0.74           H  
ATOM   4166 1HG2 ILE A 267     110.290  78.141  15.138  1.00  0.74           H  
ATOM   4167 2HG2 ILE A 267     110.115  79.860  14.711  1.00  0.74           H  
ATOM   4168 3HG2 ILE A 267     111.660  79.251  15.350  1.00  0.74           H  
ATOM   4169 1HD1 ILE A 267     110.549  76.395  18.336  1.00  0.74           H  
ATOM   4170 2HD1 ILE A 267     109.042  77.153  17.788  1.00  0.74           H  
ATOM   4171 3HD1 ILE A 267     110.282  76.700  16.615  1.00  0.74           H  
ATOM   4172  N   THR A 268     112.648  81.033  18.278  1.00  0.71           N  
ATOM   4173  CA  THR A 268     114.086  81.178  18.447  1.00  0.71           C  
ATOM   4174  C   THR A 268     114.747  79.942  19.018  1.00  0.71           C  
ATOM   4175  O   THR A 268     114.259  79.328  19.972  1.00  0.71           O  
ATOM   4176  CB  THR A 268     114.433  82.395  19.335  1.00  0.71           C  
ATOM   4177  OG1 THR A 268     113.969  83.603  18.703  1.00  0.71           O  
ATOM   4178  CG2 THR A 268     115.945  82.488  19.568  1.00  0.71           C  
ATOM   4179  H   THR A 268     112.075  80.895  19.106  1.00  0.71           H  
ATOM   4180  HA  THR A 268     114.524  81.352  17.472  1.00  0.71           H  
ATOM   4181  HB  THR A 268     113.928  82.288  20.296  1.00  0.71           H  
ATOM   4182  HG1 THR A 268     114.555  83.826  17.992  1.00  0.71           H  
ATOM   4183 1HG2 THR A 268     116.164  83.349  20.196  1.00  0.71           H  
ATOM   4184 2HG2 THR A 268     116.302  81.591  20.067  1.00  0.71           H  
ATOM   4185 3HG2 THR A 268     116.457  82.598  18.610  1.00  0.71           H  
ATOM   4186  N   PHE A 269     115.866  79.582  18.402  1.00  0.70           N  
ATOM   4187  CA  PHE A 269     116.671  78.449  18.812  1.00  0.70           C  
ATOM   4188  C   PHE A 269     118.078  78.841  19.216  1.00  0.70           C  
ATOM   4189  O   PHE A 269     118.818  79.434  18.419  1.00  0.70           O  
ATOM   4190  CB  PHE A 269     116.803  77.478  17.657  1.00  0.70           C  
ATOM   4191  CG  PHE A 269     115.562  76.867  17.248  1.00  0.70           C  
ATOM   4192  CD1 PHE A 269     114.691  77.487  16.374  1.00  0.70           C  
ATOM   4193  CD2 PHE A 269     115.257  75.655  17.721  1.00  0.70           C  
ATOM   4194  CE1 PHE A 269     113.527  76.857  16.017  1.00  0.70           C  
ATOM   4195  CE2 PHE A 269     114.120  75.056  17.389  1.00  0.70           C  
ATOM   4196  CZ  PHE A 269     113.246  75.635  16.548  1.00  0.70           C  
ATOM   4197  H   PHE A 269     116.179  80.144  17.611  1.00  0.70           H  
ATOM   4198  HA  PHE A 269     116.190  77.966  19.662  1.00  0.70           H  
ATOM   4199 1HB  PHE A 269     117.228  77.993  16.796  1.00  0.70           H  
ATOM   4200 2HB  PHE A 269     117.490  76.696  17.941  1.00  0.70           H  
ATOM   4201  HD1 PHE A 269     114.936  78.477  15.977  1.00  0.70           H  
ATOM   4202  HD2 PHE A 269     115.954  75.164  18.401  1.00  0.70           H  
ATOM   4203  HE1 PHE A 269     112.836  77.329  15.333  1.00  0.70           H  
ATOM   4204  HE2 PHE A 269     113.912  74.124  17.807  1.00  0.70           H  
ATOM   4205  HZ  PHE A 269     112.335  75.123  16.308  1.00  0.70           H  
ATOM   4206  N   GLU A 270     118.465  78.469  20.432  1.00  0.70           N  
ATOM   4207  CA  GLU A 270     119.810  78.731  20.914  1.00  0.70           C  
ATOM   4208  C   GLU A 270     120.432  77.473  21.502  1.00  0.70           C  
ATOM   4209  O   GLU A 270     119.761  76.667  22.152  1.00  0.70           O  
ATOM   4210  CB  GLU A 270     119.832  79.828  21.986  1.00  0.70           C  
ATOM   4211  CG  GLU A 270     119.417  81.232  21.533  1.00  0.70           C  
ATOM   4212  CD  GLU A 270     119.586  82.280  22.642  1.00  0.70           C  
ATOM   4213  OE1 GLU A 270     119.994  81.915  23.737  1.00  0.70           O  
ATOM   4214  OE2 GLU A 270     119.345  83.435  22.390  1.00  0.70           O  
ATOM   4215  H   GLU A 270     117.798  78.018  21.057  1.00  0.70           H  
ATOM   4216  HA  GLU A 270     120.416  79.045  20.074  1.00  0.70           H  
ATOM   4217 1HB  GLU A 270     119.164  79.546  22.793  1.00  0.70           H  
ATOM   4218 2HB  GLU A 270     120.824  79.885  22.401  1.00  0.70           H  
ATOM   4219 1HG  GLU A 270     120.025  81.515  20.678  1.00  0.70           H  
ATOM   4220 2HG  GLU A 270     118.381  81.208  21.217  1.00  0.70           H  
ATOM   4221  N   ALA A 271     121.731  77.297  21.313  1.00  0.71           N  
ATOM   4222  CA  ALA A 271     122.351  76.129  21.944  1.00  0.71           C  
ATOM   4223  C   ALA A 271     123.848  76.218  22.065  1.00  0.71           C  
ATOM   4224  O   ALA A 271     124.530  76.876  21.287  1.00  0.71           O  
ATOM   4225  CB  ALA A 271     122.014  74.866  21.195  1.00  0.71           C  
ATOM   4226  H   ALA A 271     122.248  77.986  20.761  1.00  0.71           H  
ATOM   4227  HA  ALA A 271     121.945  76.054  22.953  1.00  0.71           H  
ATOM   4228 1HB  ALA A 271     122.441  74.008  21.713  1.00  0.71           H  
ATOM   4229 2HB  ALA A 271     120.942  74.758  21.148  1.00  0.71           H  
ATOM   4230 3HB  ALA A 271     122.418  74.925  20.212  1.00  0.71           H  
ATOM   4231  N   THR A 272     124.369  75.463  23.014  1.00  0.73           N  
ATOM   4232  CA  THR A 272     125.804  75.388  23.232  1.00  0.73           C  
ATOM   4233  C   THR A 272     126.419  74.024  22.952  1.00  0.73           C  
ATOM   4234  O   THR A 272     127.562  73.776  23.330  1.00  0.73           O  
ATOM   4235  CB  THR A 272     126.116  75.825  24.652  1.00  0.73           C  
ATOM   4236  OG1 THR A 272     125.390  74.990  25.555  1.00  0.73           O  
ATOM   4237  CG2 THR A 272     125.706  77.286  24.841  1.00  0.73           C  
ATOM   4238  H   THR A 272     123.735  74.953  23.636  1.00  0.73           H  
ATOM   4239  HA  THR A 272     126.285  76.098  22.558  1.00  0.73           H  
ATOM   4240  HB  THR A 272     127.183  75.717  24.842  1.00  0.73           H  
ATOM   4241  HG1 THR A 272     124.447  75.020  25.295  1.00  0.73           H  
ATOM   4242 1HG2 THR A 272     125.931  77.598  25.854  1.00  0.73           H  
ATOM   4243 2HG2 THR A 272     126.260  77.909  24.140  1.00  0.73           H  
ATOM   4244 3HG2 THR A 272     124.640  77.396  24.658  1.00  0.73           H  
ATOM   4245  N   GLY A 273     125.668  73.132  22.316  1.00  0.75           N  
ATOM   4246  CA  GLY A 273     126.245  71.841  21.964  1.00  0.75           C  
ATOM   4247  C   GLY A 273     125.298  70.841  21.311  1.00  0.75           C  
ATOM   4248  O   GLY A 273     125.501  70.433  20.177  1.00  0.75           O  
ATOM   4249  H   GLY A 273     124.729  73.372  22.044  1.00  0.75           H  
ATOM   4250 1HA  GLY A 273     127.100  71.996  21.317  1.00  0.75           H  
ATOM   4251 2HA  GLY A 273     126.655  71.388  22.862  1.00  0.75           H  
ATOM   4252  N   ASN A 274     124.233  70.478  21.994  1.00  0.77           N  
ATOM   4253  CA  ASN A 274     123.404  69.361  21.542  1.00  0.77           C  
ATOM   4254  C   ASN A 274     122.051  69.611  20.860  1.00  0.77           C  
ATOM   4255  O   ASN A 274     121.140  68.784  20.963  1.00  0.77           O  
ATOM   4256  CB  ASN A 274     123.282  68.427  22.707  1.00  0.77           C  
ATOM   4257  CG  ASN A 274     122.701  69.038  23.848  1.00  0.77           C  
ATOM   4258  OD1 ASN A 274     122.766  70.258  24.024  1.00  0.77           O  
ATOM   4259  ND2 ASN A 274     122.128  68.244  24.661  1.00  0.77           N  
ATOM   4260  H   ASN A 274     124.051  70.905  22.891  1.00  0.77           H  
ATOM   4261  HA  ASN A 274     123.992  68.827  20.795  1.00  0.77           H  
ATOM   4262 1HB  ASN A 274     122.669  67.584  22.432  1.00  0.77           H  
ATOM   4263 2HB  ASN A 274     124.260  68.049  22.979  1.00  0.77           H  
ATOM   4264 1HD2 ASN A 274     121.672  68.620  25.467  1.00  0.77           H  
ATOM   4265 2HD2 ASN A 274     122.089  67.239  24.465  1.00  0.77           H  
ATOM   4266  N   LEU A 275     121.929  70.706  20.117  1.00  0.79           N  
ATOM   4267  CA  LEU A 275     120.700  70.993  19.365  1.00  0.79           C  
ATOM   4268  C   LEU A 275     120.623  70.308  18.018  1.00  0.79           C  
ATOM   4269  O   LEU A 275     121.574  70.333  17.220  1.00  0.79           O  
ATOM   4270  CB  LEU A 275     120.514  72.490  19.121  1.00  0.79           C  
ATOM   4271  CG  LEU A 275     119.279  72.939  18.196  1.00  0.79           C  
ATOM   4272  CD1 LEU A 275     117.924  72.617  18.845  1.00  0.79           C  
ATOM   4273  CD2 LEU A 275     119.362  74.438  17.934  1.00  0.79           C  
ATOM   4274  H   LEU A 275     122.714  71.341  20.060  1.00  0.79           H  
ATOM   4275  HA  LEU A 275     119.855  70.642  19.960  1.00  0.79           H  
ATOM   4276 1HB  LEU A 275     120.340  72.932  20.070  1.00  0.79           H  
ATOM   4277 2HB  LEU A 275     121.429  72.894  18.699  1.00  0.79           H  
ATOM   4278  HG  LEU A 275     119.335  72.406  17.259  1.00  0.79           H  
ATOM   4279 1HD1 LEU A 275     117.124  72.924  18.173  1.00  0.79           H  
ATOM   4280 2HD1 LEU A 275     117.839  71.554  19.033  1.00  0.79           H  
ATOM   4281 3HD1 LEU A 275     117.832  73.150  19.764  1.00  0.79           H  
ATOM   4282 1HD2 LEU A 275     118.536  74.728  17.289  1.00  0.79           H  
ATOM   4283 2HD2 LEU A 275     119.300  74.983  18.880  1.00  0.79           H  
ATOM   4284 3HD2 LEU A 275     120.293  74.671  17.444  1.00  0.79           H  
ATOM   4285  N   VAL A 276     119.464  69.712  17.781  1.00  0.80           N  
ATOM   4286  CA  VAL A 276     119.157  69.144  16.496  1.00  0.80           C  
ATOM   4287  C   VAL A 276     118.142  70.103  15.863  1.00  0.80           C  
ATOM   4288  O   VAL A 276     117.062  70.358  16.414  1.00  0.80           O  
ATOM   4289  CB  VAL A 276     118.595  67.749  16.650  1.00  0.80           C  
ATOM   4290  CG1 VAL A 276     118.332  67.181  15.310  1.00  0.80           C  
ATOM   4291  CG2 VAL A 276     119.545  66.951  17.441  1.00  0.80           C  
ATOM   4292  H   VAL A 276     118.765  69.673  18.521  1.00  0.80           H  
ATOM   4293  HA  VAL A 276     120.056  69.108  15.885  1.00  0.80           H  
ATOM   4294  HB  VAL A 276     117.645  67.802  17.162  1.00  0.80           H  
ATOM   4295 1HG1 VAL A 276     117.913  66.193  15.396  1.00  0.80           H  
ATOM   4296 2HG1 VAL A 276     117.654  67.828  14.789  1.00  0.80           H  
ATOM   4297 3HG1 VAL A 276     119.255  67.124  14.770  1.00  0.80           H  
ATOM   4298 1HG2 VAL A 276     119.182  65.951  17.567  1.00  0.80           H  
ATOM   4299 2HG2 VAL A 276     120.471  66.946  16.910  1.00  0.80           H  
ATOM   4300 3HG2 VAL A 276     119.683  67.411  18.421  1.00  0.80           H  
ATOM   4301  N   VAL A 277     118.536  70.678  14.741  1.00  0.80           N  
ATOM   4302  CA  VAL A 277     117.820  71.742  14.051  1.00  0.80           C  
ATOM   4303  C   VAL A 277     116.719  71.258  13.093  1.00  0.80           C  
ATOM   4304  O   VAL A 277     116.965  70.340  12.320  1.00  0.80           O  
ATOM   4305  CB  VAL A 277     118.852  72.576  13.302  1.00  0.80           C  
ATOM   4306  CG1 VAL A 277     118.204  73.594  12.454  1.00  0.80           C  
ATOM   4307  CG2 VAL A 277     119.751  73.230  14.304  1.00  0.80           C  
ATOM   4308  H   VAL A 277     119.409  70.343  14.334  1.00  0.80           H  
ATOM   4309  HA  VAL A 277     117.420  72.379  14.827  1.00  0.80           H  
ATOM   4310  HB  VAL A 277     119.435  71.925  12.657  1.00  0.80           H  
ATOM   4311 1HG1 VAL A 277     118.950  74.138  11.932  1.00  0.80           H  
ATOM   4312 2HG1 VAL A 277     117.574  73.103  11.743  1.00  0.80           H  
ATOM   4313 3HG1 VAL A 277     117.631  74.270  13.063  1.00  0.80           H  
ATOM   4314 1HG2 VAL A 277     120.485  73.807  13.789  1.00  0.80           H  
ATOM   4315 2HG2 VAL A 277     119.164  73.880  14.943  1.00  0.80           H  
ATOM   4316 3HG2 VAL A 277     120.244  72.468  14.910  1.00  0.80           H  
ATOM   4317  N   PRO A 278     115.485  71.817  13.155  1.00  0.80           N  
ATOM   4318  CA  PRO A 278     114.340  71.489  12.305  1.00  0.80           C  
ATOM   4319  C   PRO A 278     114.554  71.456  10.806  1.00  0.80           C  
ATOM   4320  O   PRO A 278     113.958  70.643  10.108  1.00  0.80           O  
ATOM   4321  CB  PRO A 278     113.422  72.681  12.583  1.00  0.80           C  
ATOM   4322  CG  PRO A 278     113.707  73.074  13.988  1.00  0.80           C  
ATOM   4323  CD  PRO A 278     115.180  72.876  14.168  1.00  0.80           C  
ATOM   4324  HA  PRO A 278     113.883  70.567  12.629  1.00  0.80           H  
ATOM   4325 1HB  PRO A 278     113.624  73.477  11.875  1.00  0.80           H  
ATOM   4326 2HB  PRO A 278     112.372  72.377  12.432  1.00  0.80           H  
ATOM   4327 1HG  PRO A 278     113.426  74.118  14.118  1.00  0.80           H  
ATOM   4328 2HG  PRO A 278     113.099  72.514  14.668  1.00  0.80           H  
ATOM   4329 1HD  PRO A 278     115.698  73.807  13.978  1.00  0.80           H  
ATOM   4330 2HD  PRO A 278     115.341  72.499  15.186  1.00  0.80           H  
ATOM   4331  N   ARG A 279     115.360  72.392  10.309  1.00  0.79           N  
ATOM   4332  CA  ARG A 279     115.710  72.655   8.893  1.00  0.79           C  
ATOM   4333  C   ARG A 279     114.518  73.122   8.035  1.00  0.79           C  
ATOM   4334  O   ARG A 279     114.657  74.074   7.269  1.00  0.79           O  
ATOM   4335  CB  ARG A 279     116.283  71.440   8.219  1.00  0.79           C  
ATOM   4336  CG  ARG A 279     116.830  71.664   6.833  1.00  0.79           C  
ATOM   4337  CD  ARG A 279     117.362  70.390   6.261  1.00  0.79           C  
ATOM   4338  NE  ARG A 279     117.845  70.562   4.896  1.00  0.79           N  
ATOM   4339  CZ  ARG A 279     118.353  69.576   4.138  1.00  0.79           C  
ATOM   4340  NH1 ARG A 279     118.466  68.361   4.628  1.00  0.79           N  
ATOM   4341  NH2 ARG A 279     118.734  69.829   2.896  1.00  0.79           N  
ATOM   4342  H   ARG A 279     115.792  73.002  10.978  1.00  0.79           H  
ATOM   4343  HA  ARG A 279     116.468  73.428   8.871  1.00  0.79           H  
ATOM   4344 1HB  ARG A 279     117.045  70.980   8.843  1.00  0.79           H  
ATOM   4345 2HB  ARG A 279     115.479  70.735   8.077  1.00  0.79           H  
ATOM   4346 1HG  ARG A 279     116.049  72.051   6.185  1.00  0.79           H  
ATOM   4347 2HG  ARG A 279     117.646  72.388   6.882  1.00  0.79           H  
ATOM   4348 1HD  ARG A 279     118.158  70.008   6.858  1.00  0.79           H  
ATOM   4349 2HD  ARG A 279     116.568  69.647   6.258  1.00  0.79           H  
ATOM   4350  HE  ARG A 279     117.766  71.483   4.481  1.00  0.79           H  
ATOM   4351 1HH1 ARG A 279     118.180  68.174   5.587  1.00  0.79           H  
ATOM   4352 2HH1 ARG A 279     118.833  67.617   4.056  1.00  0.79           H  
ATOM   4353 1HH2 ARG A 279     118.637  70.765   2.519  1.00  0.79           H  
ATOM   4354 2HH2 ARG A 279     119.107  69.089   2.322  1.00  0.79           H  
ATOM   4355  N   TYR A 280     113.347  72.514   8.246  1.00  0.79           N  
ATOM   4356  CA  TYR A 280     112.069  72.792   7.591  1.00  0.79           C  
ATOM   4357  C   TYR A 280     110.934  72.913   8.612  1.00  0.79           C  
ATOM   4358  O   TYR A 280     111.056  72.465   9.753  1.00  0.79           O  
ATOM   4359  CB  TYR A 280     111.672  71.683   6.598  1.00  0.79           C  
ATOM   4360  CG  TYR A 280     112.588  71.442   5.409  1.00  0.79           C  
ATOM   4361  CD1 TYR A 280     113.616  70.554   5.485  1.00  0.79           C  
ATOM   4362  CD2 TYR A 280     112.356  72.093   4.232  1.00  0.79           C  
ATOM   4363  CE1 TYR A 280     114.414  70.328   4.380  1.00  0.79           C  
ATOM   4364  CE2 TYR A 280     113.149  71.903   3.144  1.00  0.79           C  
ATOM   4365  CZ  TYR A 280     114.181  71.021   3.208  1.00  0.79           C  
ATOM   4366  OH  TYR A 280     114.977  70.817   2.105  1.00  0.79           O  
ATOM   4367  H   TYR A 280     113.363  71.742   8.894  1.00  0.79           H  
ATOM   4368  HA  TYR A 280     112.145  73.738   7.066  1.00  0.79           H  
ATOM   4369 1HB  TYR A 280     111.573  70.741   7.139  1.00  0.79           H  
ATOM   4370 2HB  TYR A 280     110.699  71.928   6.215  1.00  0.79           H  
ATOM   4371  HD1 TYR A 280     113.792  70.025   6.408  1.00  0.79           H  
ATOM   4372  HD2 TYR A 280     111.538  72.766   4.167  1.00  0.79           H  
ATOM   4373  HE1 TYR A 280     115.225  69.609   4.434  1.00  0.79           H  
ATOM   4374  HE2 TYR A 280     112.945  72.448   2.221  1.00  0.79           H  
ATOM   4375  HH  TYR A 280     114.795  71.499   1.448  1.00  0.79           H  
ATOM   4376  N   ALA A 281     109.814  73.491   8.172  1.00  0.79           N  
ATOM   4377  CA  ALA A 281     108.586  73.587   8.969  1.00  0.79           C  
ATOM   4378  C   ALA A 281     107.406  73.073   8.165  1.00  0.79           C  
ATOM   4379  O   ALA A 281     107.404  73.156   6.932  1.00  0.79           O  
ATOM   4380  CB  ALA A 281     108.283  75.019   9.377  1.00  0.79           C  
ATOM   4381  H   ALA A 281     109.827  73.875   7.231  1.00  0.79           H  
ATOM   4382  HA  ALA A 281     108.701  72.970   9.860  1.00  0.79           H  
ATOM   4383 1HB  ALA A 281     107.375  75.023   9.962  1.00  0.79           H  
ATOM   4384 2HB  ALA A 281     109.052  75.425   9.950  1.00  0.79           H  
ATOM   4385 3HB  ALA A 281     108.149  75.627   8.487  1.00  0.79           H  
ATOM   4386  N   PHE A 282     106.384  72.564   8.852  1.00  0.80           N  
ATOM   4387  CA  PHE A 282     105.172  72.152   8.147  1.00  0.80           C  
ATOM   4388  C   PHE A 282     103.984  73.061   8.399  1.00  0.80           C  
ATOM   4389  O   PHE A 282     103.484  73.163   9.517  1.00  0.80           O  
ATOM   4390  CB  PHE A 282     104.773  70.722   8.489  1.00  0.80           C  
ATOM   4391  CG  PHE A 282     105.663  69.666   7.946  1.00  0.80           C  
ATOM   4392  CD1 PHE A 282     106.789  69.262   8.614  1.00  0.80           C  
ATOM   4393  CD2 PHE A 282     105.346  69.059   6.739  1.00  0.80           C  
ATOM   4394  CE1 PHE A 282     107.577  68.268   8.099  1.00  0.80           C  
ATOM   4395  CE2 PHE A 282     106.132  68.053   6.226  1.00  0.80           C  
ATOM   4396  CZ  PHE A 282     107.246  67.654   6.908  1.00  0.80           C  
ATOM   4397  H   PHE A 282     106.444  72.484   9.871  1.00  0.80           H  
ATOM   4398  HA  PHE A 282     105.376  72.178   7.081  1.00  0.80           H  
ATOM   4399 1HB  PHE A 282     104.737  70.608   9.573  1.00  0.80           H  
ATOM   4400 2HB  PHE A 282     103.767  70.540   8.112  1.00  0.80           H  
ATOM   4401  HD1 PHE A 282     107.050  69.736   9.563  1.00  0.80           H  
ATOM   4402  HD2 PHE A 282     104.452  69.380   6.201  1.00  0.80           H  
ATOM   4403  HE1 PHE A 282     108.461  67.956   8.644  1.00  0.80           H  
ATOM   4404  HE2 PHE A 282     105.866  67.575   5.281  1.00  0.80           H  
ATOM   4405  HZ  PHE A 282     107.870  66.854   6.515  1.00  0.80           H  
ATOM   4406  N   ALA A 283     103.544  73.740   7.352  1.00  0.84           N  
ATOM   4407  CA  ALA A 283     102.417  74.650   7.430  1.00  0.84           C  
ATOM   4408  C   ALA A 283     101.176  73.827   7.523  1.00  0.84           C  
ATOM   4409  O   ALA A 283     101.159  72.728   6.977  1.00  0.84           O  
ATOM   4410  CB  ALA A 283     102.372  75.561   6.224  1.00  0.84           C  
ATOM   4411  H   ALA A 283     103.998  73.601   6.454  1.00  0.84           H  
ATOM   4412  HA  ALA A 283     102.492  75.231   8.329  1.00  0.84           H  
ATOM   4413 1HB  ALA A 283     101.522  76.212   6.312  1.00  0.84           H  
ATOM   4414 2HB  ALA A 283     103.282  76.152   6.176  1.00  0.84           H  
ATOM   4415 3HB  ALA A 283     102.281  74.953   5.331  1.00  0.84           H  
ATOM   4416  N   MET A 284     100.114  74.345   8.132  1.00  0.91           N  
ATOM   4417  CA  MET A 284      98.891  73.560   8.135  1.00  0.91           C  
ATOM   4418  C   MET A 284      97.584  74.340   8.029  1.00  0.91           C  
ATOM   4419  O   MET A 284      97.442  75.449   8.558  1.00  0.91           O  
ATOM   4420  CB  MET A 284      98.887  72.689   9.384  1.00  0.91           C  
ATOM   4421  CG  MET A 284      98.881  73.416  10.700  1.00  0.91           C  
ATOM   4422  SD  MET A 284      99.144  72.295  12.046  1.00  0.91           S  
ATOM   4423  CE  MET A 284     100.820  71.867  11.647  1.00  0.91           C  
ATOM   4424  H   MET A 284     100.186  75.229   8.629  1.00  0.91           H  
ATOM   4425  HA  MET A 284      98.929  72.906   7.274  1.00  0.91           H  
ATOM   4426 1HB  MET A 284      98.018  72.071   9.362  1.00  0.91           H  
ATOM   4427 2HB  MET A 284      99.747  72.042   9.373  1.00  0.91           H  
ATOM   4428 1HG  MET A 284      99.664  74.155  10.714  1.00  0.91           H  
ATOM   4429 2HG  MET A 284      97.924  73.922  10.845  1.00  0.91           H  
ATOM   4430 1HE  MET A 284     101.177  71.140  12.363  1.00  0.91           H  
ATOM   4431 2HE  MET A 284     100.865  71.438  10.649  1.00  0.91           H  
ATOM   4432 3HE  MET A 284     101.441  72.765  11.674  1.00  0.91           H  
ATOM   4433  N   GLU A 285      96.602  73.673   7.400  1.00  1.01           N  
ATOM   4434  CA  GLU A 285      95.231  74.159   7.234  1.00  1.01           C  
ATOM   4435  C   GLU A 285      94.240  73.212   7.907  1.00  1.01           C  
ATOM   4436  O   GLU A 285      94.132  72.026   7.542  1.00  1.01           O  
ATOM   4437  CB  GLU A 285      94.853  74.245   5.756  1.00  1.01           C  
ATOM   4438  CG  GLU A 285      95.720  75.167   4.892  1.00  1.01           C  
ATOM   4439  CD  GLU A 285      95.292  75.177   3.417  1.00  1.01           C  
ATOM   4440  OE1 GLU A 285      94.341  74.508   3.085  1.00  1.01           O  
ATOM   4441  OE2 GLU A 285      95.944  75.842   2.628  1.00  1.01           O  
ATOM   4442  H   GLU A 285      96.852  72.776   6.982  1.00  1.01           H  
ATOM   4443  HA  GLU A 285      95.144  75.141   7.697  1.00  1.01           H  
ATOM   4444 1HB  GLU A 285      94.871  73.254   5.335  1.00  1.01           H  
ATOM   4445 2HB  GLU A 285      93.825  74.603   5.677  1.00  1.01           H  
ATOM   4446 1HG  GLU A 285      95.659  76.180   5.287  1.00  1.01           H  
ATOM   4447 2HG  GLU A 285      96.759  74.840   4.960  1.00  1.01           H  
ATOM   4448  N   ARG A 286      93.498  73.751   8.867  1.00  1.13           N  
ATOM   4449  CA  ARG A 286      92.551  72.973   9.656  1.00  1.13           C  
ATOM   4450  C   ARG A 286      91.147  72.835   9.059  1.00  1.13           C  
ATOM   4451  O   ARG A 286      90.685  73.690   8.299  1.00  1.13           O  
ATOM   4452  CB  ARG A 286      92.413  73.568  11.036  1.00  1.13           C  
ATOM   4453  CG  ARG A 286      93.665  73.548  11.903  1.00  1.13           C  
ATOM   4454  CD  ARG A 286      93.356  74.184  13.196  1.00  1.13           C  
ATOM   4455  NE  ARG A 286      94.506  74.405  14.052  1.00  1.13           N  
ATOM   4456  CZ  ARG A 286      95.002  73.592  14.995  1.00  1.13           C  
ATOM   4457  NH1 ARG A 286      94.542  72.401  15.292  1.00  1.13           N  
ATOM   4458  NH2 ARG A 286      96.004  74.043  15.672  1.00  1.13           N  
ATOM   4459  H   ARG A 286      93.622  74.731   9.083  1.00  1.13           H  
ATOM   4460  HA  ARG A 286      92.962  71.987   9.766  1.00  1.13           H  
ATOM   4461 1HB  ARG A 286      92.077  74.600  10.956  1.00  1.13           H  
ATOM   4462 2HB  ARG A 286      91.644  73.016  11.578  1.00  1.13           H  
ATOM   4463 1HG  ARG A 286      93.969  72.510  12.083  1.00  1.13           H  
ATOM   4464 2HG  ARG A 286      94.475  74.093  11.417  1.00  1.13           H  
ATOM   4465 1HD  ARG A 286      92.887  75.148  13.012  1.00  1.13           H  
ATOM   4466 2HD  ARG A 286      92.656  73.545  13.737  1.00  1.13           H  
ATOM   4467  HE  ARG A 286      95.011  75.295  13.954  1.00  1.13           H  
ATOM   4468 1HH1 ARG A 286      93.785  71.954  14.778  1.00  1.13           H  
ATOM   4469 2HH1 ARG A 286      95.011  71.908  16.060  1.00  1.13           H  
ATOM   4470 1HH2 ARG A 286      96.352  74.984  15.427  1.00  1.13           H  
ATOM   4471 2HH2 ARG A 286      96.386  73.465  16.424  1.00  1.13           H  
ATOM   4472  N   ASN A 287      90.474  71.764   9.474  1.00  1.25           N  
ATOM   4473  CA  ASN A 287      89.084  71.432   9.155  1.00  1.25           C  
ATOM   4474  C   ASN A 287      88.518  70.564  10.269  1.00  1.25           C  
ATOM   4475  O   ASN A 287      88.900  69.409  10.435  1.00  1.25           O  
ATOM   4476  CB  ASN A 287      88.943  70.736   7.821  1.00  1.25           C  
ATOM   4477  CG  ASN A 287      87.479  70.497   7.403  1.00  1.25           C  
ATOM   4478  OD1 ASN A 287      86.563  70.242   8.216  1.00  1.25           O  
ATOM   4479  ND2 ASN A 287      87.247  70.582   6.113  1.00  1.25           N  
ATOM   4480  H   ASN A 287      90.987  71.120  10.071  1.00  1.25           H  
ATOM   4481  HA  ASN A 287      88.501  72.353   9.129  1.00  1.25           H  
ATOM   4482 1HB  ASN A 287      89.444  71.324   7.048  1.00  1.25           H  
ATOM   4483 2HB  ASN A 287      89.445  69.770   7.877  1.00  1.25           H  
ATOM   4484 1HD2 ASN A 287      86.322  70.442   5.760  1.00  1.25           H  
ATOM   4485 2HD2 ASN A 287      87.995  70.793   5.482  1.00  1.25           H  
ATOM   4486  N   ALA A 288      87.576  71.110  11.023  1.00  1.32           N  
ATOM   4487  CA  ALA A 288      87.030  70.443  12.203  1.00  1.32           C  
ATOM   4488  C   ALA A 288      86.429  69.058  11.929  1.00  1.32           C  
ATOM   4489  O   ALA A 288      86.274  68.269  12.860  1.00  1.32           O  
ATOM   4490  CB  ALA A 288      85.963  71.320  12.825  1.00  1.32           C  
ATOM   4491  H   ALA A 288      87.264  72.046  10.802  1.00  1.32           H  
ATOM   4492  HA  ALA A 288      87.848  70.313  12.912  1.00  1.32           H  
ATOM   4493 1HB  ALA A 288      85.589  70.846  13.733  1.00  1.32           H  
ATOM   4494 2HB  ALA A 288      86.387  72.293  13.072  1.00  1.32           H  
ATOM   4495 3HB  ALA A 288      85.143  71.448  12.120  1.00  1.32           H  
ATOM   4496  N   GLY A 289      86.022  68.779  10.688  1.00  1.33           N  
ATOM   4497  CA  GLY A 289      85.404  67.492  10.378  1.00  1.33           C  
ATOM   4498  C   GLY A 289      86.387  66.345  10.070  1.00  1.33           C  
ATOM   4499  O   GLY A 289      85.939  65.216   9.840  1.00  1.33           O  
ATOM   4500  H   GLY A 289      86.189  69.447   9.937  1.00  1.33           H  
ATOM   4501 1HA  GLY A 289      84.770  67.200  11.214  1.00  1.33           H  
ATOM   4502 2HA  GLY A 289      84.742  67.627   9.524  1.00  1.33           H  
ATOM   4503  N   SER A 290      87.702  66.623  10.047  1.00  1.29           N  
ATOM   4504  CA  SER A 290      88.725  65.606   9.728  1.00  1.29           C  
ATOM   4505  C   SER A 290      89.091  64.727  10.921  1.00  1.29           C  
ATOM   4506  O   SER A 290      88.688  64.992  12.056  1.00  1.29           O  
ATOM   4507  CB  SER A 290      89.998  66.246   9.194  1.00  1.29           C  
ATOM   4508  OG  SER A 290      90.661  66.959  10.187  1.00  1.29           O  
ATOM   4509  H   SER A 290      88.015  67.574  10.253  1.00  1.29           H  
ATOM   4510  HA  SER A 290      88.324  64.956   8.950  1.00  1.29           H  
ATOM   4511 1HB  SER A 290      90.663  65.484   8.798  1.00  1.29           H  
ATOM   4512 2HB  SER A 290      89.747  66.917   8.375  1.00  1.29           H  
ATOM   4513  HG  SER A 290      91.090  66.295  10.770  1.00  1.29           H  
ATOM   4514  N   GLY A 291      89.876  63.678  10.662  1.00  1.20           N  
ATOM   4515  CA  GLY A 291      90.336  62.834  11.779  1.00  1.20           C  
ATOM   4516  C   GLY A 291      91.480  61.869  11.444  1.00  1.20           C  
ATOM   4517  O   GLY A 291      92.145  62.020  10.416  1.00  1.20           O  
ATOM   4518  H   GLY A 291      90.116  63.498   9.684  1.00  1.20           H  
ATOM   4519 1HA  GLY A 291      90.650  63.486  12.595  1.00  1.20           H  
ATOM   4520 2HA  GLY A 291      89.486  62.261  12.150  1.00  1.20           H  
ATOM   4521  N   ILE A 292      91.756  60.942  12.375  1.00  1.10           N  
ATOM   4522  CA  ILE A 292      92.816  59.927  12.235  1.00  1.10           C  
ATOM   4523  C   ILE A 292      92.279  58.515  12.348  1.00  1.10           C  
ATOM   4524  O   ILE A 292      91.518  58.175  13.261  1.00  1.10           O  
ATOM   4525  CB  ILE A 292      94.002  60.065  13.247  1.00  1.10           C  
ATOM   4526  CG1 ILE A 292      94.711  61.360  13.044  1.00  1.10           C  
ATOM   4527  CG2 ILE A 292      95.004  58.899  13.076  1.00  1.10           C  
ATOM   4528  CD1 ILE A 292      95.716  61.684  14.126  1.00  1.10           C  
ATOM   4529  H   ILE A 292      91.173  60.922  13.197  1.00  1.10           H  
ATOM   4530  HA  ILE A 292      93.241  60.035  11.245  1.00  1.10           H  
ATOM   4531  HB  ILE A 292      93.624  60.047  14.264  1.00  1.10           H  
ATOM   4532 1HG1 ILE A 292      95.244  61.312  12.116  1.00  1.10           H  
ATOM   4533 2HG1 ILE A 292      93.983  62.128  12.973  1.00  1.10           H  
ATOM   4534 1HG2 ILE A 292      95.824  59.010  13.785  1.00  1.10           H  
ATOM   4535 2HG2 ILE A 292      94.512  57.949  13.264  1.00  1.10           H  
ATOM   4536 3HG2 ILE A 292      95.408  58.903  12.060  1.00  1.10           H  
ATOM   4537 1HD1 ILE A 292      96.203  62.639  13.905  1.00  1.10           H  
ATOM   4538 2HD1 ILE A 292      95.214  61.747  15.091  1.00  1.10           H  
ATOM   4539 3HD1 ILE A 292      96.469  60.897  14.166  1.00  1.10           H  
ATOM   4540  N   ILE A 293      92.675  57.706  11.393  1.00  1.01           N  
ATOM   4541  CA  ILE A 293      92.347  56.301  11.351  1.00  1.01           C  
ATOM   4542  C   ILE A 293      93.581  55.422  11.397  1.00  1.01           C  
ATOM   4543  O   ILE A 293      94.526  55.641  10.649  1.00  1.01           O  
ATOM   4544  CB  ILE A 293      91.474  55.966  10.122  1.00  1.01           C  
ATOM   4545  CG1 ILE A 293      90.060  56.644  10.255  1.00  1.01           C  
ATOM   4546  CG2 ILE A 293      91.421  54.499   9.866  1.00  1.01           C  
ATOM   4547  CD1 ILE A 293      89.132  56.441   9.056  1.00  1.01           C  
ATOM   4548  H   ILE A 293      93.282  58.092  10.670  1.00  1.01           H  
ATOM   4549  HA  ILE A 293      91.754  56.067  12.235  1.00  1.01           H  
ATOM   4550  HB  ILE A 293      91.938  56.429   9.250  1.00  1.01           H  
ATOM   4551 1HG1 ILE A 293      89.565  56.245  11.142  1.00  1.01           H  
ATOM   4552 2HG1 ILE A 293      90.195  57.719  10.386  1.00  1.01           H  
ATOM   4553 1HG2 ILE A 293      90.841  54.319   8.965  1.00  1.01           H  
ATOM   4554 2HG2 ILE A 293      92.428  54.117   9.726  1.00  1.01           H  
ATOM   4555 3HG2 ILE A 293      90.970  54.006  10.703  1.00  1.01           H  
ATOM   4556 1HD1 ILE A 293      88.183  56.940   9.246  1.00  1.01           H  
ATOM   4557 2HD1 ILE A 293      89.568  56.845   8.168  1.00  1.01           H  
ATOM   4558 3HD1 ILE A 293      88.954  55.377   8.915  1.00  1.01           H  
ATOM   4559  N   ILE A 294      93.589  54.455  12.299  1.00  0.94           N  
ATOM   4560  CA  ILE A 294      94.698  53.526  12.326  1.00  0.94           C  
ATOM   4561  C   ILE A 294      94.164  52.277  11.656  1.00  0.94           C  
ATOM   4562  O   ILE A 294      93.152  51.728  12.099  1.00  0.94           O  
ATOM   4563  CB  ILE A 294      95.191  53.216  13.746  1.00  0.94           C  
ATOM   4564  CG1 ILE A 294      95.508  54.532  14.513  1.00  0.94           C  
ATOM   4565  CG2 ILE A 294      96.442  52.341  13.637  1.00  0.94           C  
ATOM   4566  CD1 ILE A 294      96.551  55.394  13.850  1.00  0.94           C  
ATOM   4567  H   ILE A 294      92.809  54.339  12.930  1.00  0.94           H  
ATOM   4568  HA  ILE A 294      95.528  53.915  11.744  1.00  0.94           H  
ATOM   4569  HB  ILE A 294      94.419  52.685  14.298  1.00  0.94           H  
ATOM   4570 1HG1 ILE A 294      94.590  55.118  14.612  1.00  0.94           H  
ATOM   4571 2HG1 ILE A 294      95.865  54.280  15.515  1.00  0.94           H  
ATOM   4572 1HG2 ILE A 294      96.811  52.098  14.631  1.00  0.94           H  
ATOM   4573 2HG2 ILE A 294      96.193  51.424  13.107  1.00  0.94           H  
ATOM   4574 3HG2 ILE A 294      97.215  52.879  13.080  1.00  0.94           H  
ATOM   4575 1HD1 ILE A 294      96.721  56.293  14.447  1.00  0.94           H  
ATOM   4576 2HD1 ILE A 294      97.484  54.837  13.767  1.00  0.94           H  
ATOM   4577 3HD1 ILE A 294      96.214  55.683  12.857  1.00  0.94           H  
ATOM   4578  N   SER A 295      94.768  51.890  10.546  1.00  0.90           N  
ATOM   4579  CA  SER A 295      94.255  50.765   9.779  1.00  0.90           C  
ATOM   4580  C   SER A 295      95.251  50.198   8.795  1.00  0.90           C  
ATOM   4581  O   SER A 295      96.009  50.925   8.159  1.00  0.90           O  
ATOM   4582  CB  SER A 295      93.010  51.150   9.019  1.00  0.90           C  
ATOM   4583  OG  SER A 295      92.527  50.052   8.295  1.00  0.90           O  
ATOM   4584  H   SER A 295      95.625  52.369  10.269  1.00  0.90           H  
ATOM   4585  HA  SER A 295      93.997  49.973  10.482  1.00  0.90           H  
ATOM   4586 1HB  SER A 295      92.245  51.474   9.718  1.00  0.90           H  
ATOM   4587 2HB  SER A 295      93.217  51.979   8.352  1.00  0.90           H  
ATOM   4588  HG  SER A 295      91.543  50.130   8.317  1.00  0.90           H  
ATOM   4589  N   ASP A 296      95.173  48.888   8.611  1.00  0.87           N  
ATOM   4590  CA  ASP A 296      96.017  48.200   7.653  1.00  0.87           C  
ATOM   4591  C   ASP A 296      95.335  48.069   6.288  1.00  0.87           C  
ATOM   4592  O   ASP A 296      95.898  47.482   5.362  1.00  0.87           O  
ATOM   4593  CB  ASP A 296      96.349  46.820   8.194  1.00  0.87           C  
ATOM   4594  CG  ASP A 296      97.052  46.942   9.502  1.00  0.87           C  
ATOM   4595  OD1 ASP A 296      97.513  48.033   9.772  1.00  0.87           O  
ATOM   4596  OD2 ASP A 296      97.113  45.993  10.234  1.00  0.87           O  
ATOM   4597  H   ASP A 296      94.503  48.360   9.154  1.00  0.87           H  
ATOM   4598  HA  ASP A 296      96.937  48.771   7.522  1.00  0.87           H  
ATOM   4599 1HB  ASP A 296      95.432  46.243   8.323  1.00  0.87           H  
ATOM   4600 2HB  ASP A 296      96.988  46.287   7.488  1.00  0.87           H  
ATOM   4601  N   THR A 297      94.115  48.595   6.177  1.00  0.85           N  
ATOM   4602  CA  THR A 297      93.346  48.514   4.943  1.00  0.85           C  
ATOM   4603  C   THR A 297      93.871  49.538   3.909  1.00  0.85           C  
ATOM   4604  O   THR A 297      94.072  50.698   4.255  1.00  0.85           O  
ATOM   4605  CB  THR A 297      91.852  48.748   5.241  1.00  0.85           C  
ATOM   4606  OG1 THR A 297      91.385  47.729   6.141  1.00  0.85           O  
ATOM   4607  CG2 THR A 297      91.022  48.712   3.971  1.00  0.85           C  
ATOM   4608  H   THR A 297      93.699  49.080   6.972  1.00  0.85           H  
ATOM   4609  HA  THR A 297      93.420  47.500   4.578  1.00  0.85           H  
ATOM   4610  HB  THR A 297      91.737  49.710   5.724  1.00  0.85           H  
ATOM   4611  HG1 THR A 297      90.451  47.879   6.334  1.00  0.85           H  
ATOM   4612 1HG2 THR A 297      89.973  48.884   4.218  1.00  0.85           H  
ATOM   4613 2HG2 THR A 297      91.359  49.477   3.282  1.00  0.85           H  
ATOM   4614 3HG2 THR A 297      91.126  47.741   3.500  1.00  0.85           H  
ATOM   4615  N   PRO A 298      94.181  49.132   2.661  1.00  0.86           N  
ATOM   4616  CA  PRO A 298      94.622  49.988   1.570  1.00  0.86           C  
ATOM   4617  C   PRO A 298      93.619  51.062   1.190  1.00  0.86           C  
ATOM   4618  O   PRO A 298      92.402  50.864   1.312  1.00  0.86           O  
ATOM   4619  CB  PRO A 298      94.801  49.007   0.410  1.00  0.86           C  
ATOM   4620  CG  PRO A 298      95.040  47.672   1.062  1.00  0.86           C  
ATOM   4621  CD  PRO A 298      94.209  47.688   2.320  1.00  0.86           C  
ATOM   4622  HA  PRO A 298      95.584  50.443   1.848  1.00  0.86           H  
ATOM   4623 1HB  PRO A 298      93.913  49.027  -0.225  1.00  0.86           H  
ATOM   4624 2HB  PRO A 298      95.643  49.330  -0.221  1.00  0.86           H  
ATOM   4625 1HG  PRO A 298      94.760  46.858   0.378  1.00  0.86           H  
ATOM   4626 2HG  PRO A 298      96.113  47.549   1.277  1.00  0.86           H  
ATOM   4627 1HD  PRO A 298      93.197  47.294   2.141  1.00  0.86           H  
ATOM   4628 2HD  PRO A 298      94.779  47.102   3.057  1.00  0.86           H  
ATOM   4629  N   VAL A 299      94.152  52.175   0.690  1.00  0.87           N  
ATOM   4630  CA  VAL A 299      93.364  53.285   0.175  1.00  0.87           C  
ATOM   4631  C   VAL A 299      93.121  53.117  -1.322  1.00  0.87           C  
ATOM   4632  O   VAL A 299      94.056  52.871  -2.088  1.00  0.87           O  
ATOM   4633  CB  VAL A 299      94.070  54.624   0.442  1.00  0.87           C  
ATOM   4634  CG1 VAL A 299      93.262  55.762  -0.187  1.00  0.87           C  
ATOM   4635  CG2 VAL A 299      94.224  54.824   1.958  1.00  0.87           C  
ATOM   4636  H   VAL A 299      95.160  52.250   0.649  1.00  0.87           H  
ATOM   4637  HA  VAL A 299      92.403  53.296   0.676  1.00  0.87           H  
ATOM   4638  HB  VAL A 299      95.053  54.613  -0.029  1.00  0.87           H  
ATOM   4639 1HG1 VAL A 299      93.769  56.700  -0.020  1.00  0.87           H  
ATOM   4640 2HG1 VAL A 299      93.172  55.599  -1.258  1.00  0.87           H  
ATOM   4641 3HG1 VAL A 299      92.264  55.795   0.260  1.00  0.87           H  
ATOM   4642 1HG2 VAL A 299      94.727  55.758   2.152  1.00  0.87           H  
ATOM   4643 2HG2 VAL A 299      93.249  54.845   2.423  1.00  0.87           H  
ATOM   4644 3HG2 VAL A 299      94.806  54.004   2.376  1.00  0.87           H  
ATOM   4645  N   HIS A 300      91.865  53.254  -1.722  1.00  0.88           N  
ATOM   4646  CA  HIS A 300      91.425  53.098  -3.100  1.00  0.88           C  
ATOM   4647  C   HIS A 300      90.700  54.331  -3.625  1.00  0.88           C  
ATOM   4648  O   HIS A 300      90.116  55.108  -2.867  1.00  0.88           O  
ATOM   4649  CB  HIS A 300      90.485  51.909  -3.213  1.00  0.88           C  
ATOM   4650  CG  HIS A 300      91.119  50.561  -2.960  1.00  0.88           C  
ATOM   4651  ND1 HIS A 300      91.600  49.764  -3.982  1.00  0.88           N  
ATOM   4652  CD2 HIS A 300      91.338  49.869  -1.815  1.00  0.88           C  
ATOM   4653  CE1 HIS A 300      92.076  48.641  -3.474  1.00  0.88           C  
ATOM   4654  NE2 HIS A 300      91.922  48.675  -2.168  1.00  0.88           N  
ATOM   4655  H   HIS A 300      91.165  53.445  -1.009  1.00  0.88           H  
ATOM   4656  HA  HIS A 300      92.287  52.919  -3.740  1.00  0.88           H  
ATOM   4657 1HB  HIS A 300      89.673  52.039  -2.495  1.00  0.88           H  
ATOM   4658 2HB  HIS A 300      90.037  51.897  -4.204  1.00  0.88           H  
ATOM   4659  HD2 HIS A 300      91.085  50.187  -0.804  1.00  0.88           H  
ATOM   4660  HE1 HIS A 300      92.515  47.820  -4.043  1.00  0.88           H  
ATOM   4661  HE2 HIS A 300      92.188  47.939  -1.529  1.00  0.88           H  
ATOM   4662  N   ASP A 301      90.687  54.489  -4.949  1.00  0.88           N  
ATOM   4663  CA  ASP A 301      90.018  55.627  -5.589  1.00  0.88           C  
ATOM   4664  C   ASP A 301      88.498  55.430  -5.658  1.00  0.88           C  
ATOM   4665  O   ASP A 301      87.921  55.243  -6.729  1.00  0.88           O  
ATOM   4666  CB  ASP A 301      90.586  55.814  -7.006  1.00  0.88           C  
ATOM   4667  CG  ASP A 301      90.195  57.136  -7.746  1.00  0.88           C  
ATOM   4668  OD1 ASP A 301      89.798  58.095  -7.106  1.00  0.88           O  
ATOM   4669  OD2 ASP A 301      90.329  57.174  -8.943  1.00  0.88           O  
ATOM   4670  H   ASP A 301      91.168  53.814  -5.526  1.00  0.88           H  
ATOM   4671  HA  ASP A 301      90.218  56.522  -5.000  1.00  0.88           H  
ATOM   4672 1HB  ASP A 301      91.674  55.764  -6.960  1.00  0.88           H  
ATOM   4673 2HB  ASP A 301      90.258  54.980  -7.626  1.00  0.88           H  
ATOM   4674  N   CYS A 302      87.869  55.486  -4.492  1.00  0.88           N  
ATOM   4675  CA  CYS A 302      86.426  55.333  -4.337  1.00  0.88           C  
ATOM   4676  C   CYS A 302      85.912  56.581  -3.619  1.00  0.88           C  
ATOM   4677  O   CYS A 302      86.707  57.302  -3.015  1.00  0.88           O  
ATOM   4678  CB  CYS A 302      86.087  54.059  -3.556  1.00  0.88           C  
ATOM   4679  SG  CYS A 302      86.763  52.544  -4.294  1.00  0.88           S  
ATOM   4680  H   CYS A 302      88.461  55.615  -3.673  1.00  0.88           H  
ATOM   4681  HA  CYS A 302      85.960  55.276  -5.321  1.00  0.88           H  
ATOM   4682 1HB  CYS A 302      86.445  54.118  -2.569  1.00  0.88           H  
ATOM   4683 2HB  CYS A 302      85.004  53.951  -3.501  1.00  0.88           H  
ATOM   4684  HG  CYS A 302      86.292  52.775  -5.521  1.00  0.88           H  
ATOM   4685  N   ASN A 303      84.606  56.849  -3.684  1.00  0.87           N  
ATOM   4686  CA  ASN A 303      84.039  58.049  -3.047  1.00  0.87           C  
ATOM   4687  C   ASN A 303      82.881  57.775  -2.097  1.00  0.87           C  
ATOM   4688  O   ASN A 303      81.866  57.204  -2.502  1.00  0.87           O  
ATOM   4689  CB  ASN A 303      83.574  59.035  -4.102  1.00  0.87           C  
ATOM   4690  CG  ASN A 303      84.696  59.604  -4.904  1.00  0.87           C  
ATOM   4691  OD1 ASN A 303      85.404  60.501  -4.448  1.00  0.87           O  
ATOM   4692  ND2 ASN A 303      84.868  59.104  -6.102  1.00  0.87           N  
ATOM   4693  H   ASN A 303      83.994  56.225  -4.190  1.00  0.87           H  
ATOM   4694  HA  ASN A 303      84.820  58.521  -2.449  1.00  0.87           H  
ATOM   4695 1HB  ASN A 303      82.869  58.543  -4.775  1.00  0.87           H  
ATOM   4696 2HB  ASN A 303      83.044  59.854  -3.615  1.00  0.87           H  
ATOM   4697 1HD2 ASN A 303      85.603  59.445  -6.687  1.00  0.87           H  
ATOM   4698 2HD2 ASN A 303      84.265  58.378  -6.433  1.00  0.87           H  
ATOM   4699  N   THR A 304      83.023  58.212  -0.841  1.00  0.85           N  
ATOM   4700  CA  THR A 304      81.977  57.991   0.149  1.00  0.85           C  
ATOM   4701  C   THR A 304      81.643  59.267   0.934  1.00  0.85           C  
ATOM   4702  O   THR A 304      82.093  60.372   0.603  1.00  0.85           O  
ATOM   4703  CB  THR A 304      82.391  56.887   1.153  1.00  0.85           C  
ATOM   4704  OG1 THR A 304      81.238  56.517   1.927  1.00  0.85           O  
ATOM   4705  CG2 THR A 304      83.487  57.379   2.111  1.00  0.85           C  
ATOM   4706  H   THR A 304      83.894  58.660  -0.560  1.00  0.85           H  
ATOM   4707  HA  THR A 304      81.072  57.667  -0.366  1.00  0.85           H  
ATOM   4708  HB  THR A 304      82.760  56.024   0.607  1.00  0.85           H  
ATOM   4709  HG1 THR A 304      80.738  55.869   1.378  1.00  0.85           H  
ATOM   4710 1HG2 THR A 304      83.760  56.586   2.803  1.00  0.85           H  
ATOM   4711 2HG2 THR A 304      84.354  57.672   1.556  1.00  0.85           H  
ATOM   4712 3HG2 THR A 304      83.139  58.216   2.666  1.00  0.85           H  
ATOM   4713  N   THR A 305      80.796  59.096   1.946  1.00  0.83           N  
ATOM   4714  CA  THR A 305      80.373  60.143   2.850  1.00  0.83           C  
ATOM   4715  C   THR A 305      80.693  59.702   4.266  1.00  0.83           C  
ATOM   4716  O   THR A 305      80.671  60.506   5.199  1.00  0.83           O  
ATOM   4717  CB  THR A 305      78.878  60.438   2.704  1.00  0.83           C  
ATOM   4718  OG1 THR A 305      78.123  59.268   3.024  1.00  0.83           O  
ATOM   4719  CG2 THR A 305      78.563  60.879   1.282  1.00  0.83           C  
ATOM   4720  H   THR A 305      80.498  58.151   2.123  1.00  0.83           H  
ATOM   4721  HA  THR A 305      80.934  61.051   2.638  1.00  0.83           H  
ATOM   4722  HB  THR A 305      78.603  61.235   3.396  1.00  0.83           H  
ATOM   4723  HG1 THR A 305      78.359  58.966   3.913  1.00  0.83           H  
ATOM   4724 1HG2 THR A 305      77.499  61.093   1.196  1.00  0.83           H  
ATOM   4725 2HG2 THR A 305      79.137  61.776   1.043  1.00  0.83           H  
ATOM   4726 3HG2 THR A 305      78.827  60.086   0.585  1.00  0.83           H  
ATOM   4727  N   CYS A 306      80.999  58.406   4.398  1.00  0.81           N  
ATOM   4728  CA  CYS A 306      81.274  57.801   5.708  1.00  0.81           C  
ATOM   4729  C   CYS A 306      82.391  56.775   5.622  1.00  0.81           C  
ATOM   4730  O   CYS A 306      82.354  55.864   4.797  1.00  0.81           O  
ATOM   4731  CB  CYS A 306      80.035  57.128   6.270  1.00  0.81           C  
ATOM   4732  SG  CYS A 306      80.305  56.349   7.882  1.00  0.81           S  
ATOM   4733  H   CYS A 306      81.028  57.817   3.574  1.00  0.81           H  
ATOM   4734  HA  CYS A 306      81.582  58.597   6.385  1.00  0.81           H  
ATOM   4735 1HB  CYS A 306      79.238  57.863   6.371  1.00  0.81           H  
ATOM   4736 2HB  CYS A 306      79.685  56.362   5.576  1.00  0.81           H  
ATOM   4737  N   GLN A 307      83.357  56.900   6.524  1.00  0.80           N  
ATOM   4738  CA  GLN A 307      84.529  56.036   6.513  1.00  0.80           C  
ATOM   4739  C   GLN A 307      84.919  55.475   7.878  1.00  0.80           C  
ATOM   4740  O   GLN A 307      85.014  56.212   8.862  1.00  0.80           O  
ATOM   4741  CB  GLN A 307      85.699  56.854   5.966  1.00  0.80           C  
ATOM   4742  CG  GLN A 307      87.000  56.187   5.979  1.00  0.80           C  
ATOM   4743  CD  GLN A 307      87.141  55.269   4.886  1.00  0.80           C  
ATOM   4744  OE1 GLN A 307      87.099  55.697   3.726  1.00  0.80           O  
ATOM   4745  NE2 GLN A 307      87.268  54.013   5.185  1.00  0.80           N  
ATOM   4746  H   GLN A 307      83.295  57.667   7.192  1.00  0.80           H  
ATOM   4747  HA  GLN A 307      84.334  55.205   5.862  1.00  0.80           H  
ATOM   4748 1HB  GLN A 307      85.477  57.099   4.928  1.00  0.80           H  
ATOM   4749 2HB  GLN A 307      85.778  57.759   6.494  1.00  0.80           H  
ATOM   4750 1HG  GLN A 307      87.768  56.938   5.889  1.00  0.80           H  
ATOM   4751 2HG  GLN A 307      87.134  55.641   6.907  1.00  0.80           H  
ATOM   4752 1HE2 GLN A 307      87.367  53.342   4.451  1.00  0.80           H  
ATOM   4753 2HE2 GLN A 307      87.280  53.710   6.165  1.00  0.80           H  
ATOM   4754  N   THR A 308      85.147  54.149   7.947  1.00  0.78           N  
ATOM   4755  CA  THR A 308      85.582  53.566   9.209  1.00  0.78           C  
ATOM   4756  C   THR A 308      86.961  52.939   8.959  1.00  0.78           C  
ATOM   4757  O   THR A 308      87.300  52.695   7.804  1.00  0.78           O  
ATOM   4758  CB  THR A 308      84.658  52.422   9.633  1.00  0.78           C  
ATOM   4759  OG1 THR A 308      84.941  51.243   8.856  1.00  0.78           O  
ATOM   4760  CG2 THR A 308      83.256  52.805   9.338  1.00  0.78           C  
ATOM   4761  H   THR A 308      85.002  53.527   7.147  1.00  0.78           H  
ATOM   4762  HA  THR A 308      85.632  54.339   9.969  1.00  0.78           H  
ATOM   4763  HB  THR A 308      84.748  52.220  10.676  1.00  0.78           H  
ATOM   4764  HG1 THR A 308      84.617  51.378   7.930  1.00  0.78           H  
ATOM   4765 1HG2 THR A 308      82.620  51.987   9.640  1.00  0.78           H  
ATOM   4766 2HG2 THR A 308      82.981  53.690   9.864  1.00  0.78           H  
ATOM   4767 3HG2 THR A 308      83.151  52.985   8.269  1.00  0.78           H  
ATOM   4768  N   PRO A 309      87.720  52.549   9.998  1.00  0.78           N  
ATOM   4769  CA  PRO A 309      88.968  51.802   9.910  1.00  0.78           C  
ATOM   4770  C   PRO A 309      88.872  50.464   9.174  1.00  0.78           C  
ATOM   4771  O   PRO A 309      89.891  49.923   8.737  1.00  0.78           O  
ATOM   4772  CB  PRO A 309      89.314  51.578  11.393  1.00  0.78           C  
ATOM   4773  CG  PRO A 309      88.650  52.730  12.126  1.00  0.78           C  
ATOM   4774  CD  PRO A 309      87.395  53.009  11.373  1.00  0.78           C  
ATOM   4775  HA  PRO A 309      89.714  52.424   9.416  1.00  0.78           H  
ATOM   4776 1HB  PRO A 309      88.938  50.593  11.716  1.00  0.78           H  
ATOM   4777 2HB  PRO A 309      90.410  51.560  11.528  1.00  0.78           H  
ATOM   4778 1HG  PRO A 309      88.443  52.435  13.163  1.00  0.78           H  
ATOM   4779 2HG  PRO A 309      89.308  53.599  12.184  1.00  0.78           H  
ATOM   4780 1HD  PRO A 309      86.574  52.457  11.833  1.00  0.78           H  
ATOM   4781 2HD  PRO A 309      87.242  54.091  11.391  1.00  0.78           H  
ATOM   4782  N   LYS A 310      87.670  49.893   9.047  1.00  0.79           N  
ATOM   4783  CA  LYS A 310      87.557  48.604   8.381  1.00  0.79           C  
ATOM   4784  C   LYS A 310      87.211  48.756   6.913  1.00  0.79           C  
ATOM   4785  O   LYS A 310      87.305  47.800   6.141  1.00  0.79           O  
ATOM   4786  CB  LYS A 310      86.516  47.736   9.076  1.00  0.79           C  
ATOM   4787  CG  LYS A 310      86.899  47.338  10.492  1.00  0.79           C  
ATOM   4788  CD  LYS A 310      85.954  46.287  11.069  1.00  0.79           C  
ATOM   4789  CE  LYS A 310      84.637  46.895  11.453  1.00  0.79           C  
ATOM   4790  NZ  LYS A 310      83.782  45.955  12.229  1.00  0.79           N  
ATOM   4791  H   LYS A 310      86.808  50.352   9.338  1.00  0.79           H  
ATOM   4792  HA  LYS A 310      88.519  48.097   8.443  1.00  0.79           H  
ATOM   4793 1HB  LYS A 310      85.560  48.267   9.111  1.00  0.79           H  
ATOM   4794 2HB  LYS A 310      86.367  46.827   8.507  1.00  0.79           H  
ATOM   4795 1HG  LYS A 310      87.916  46.943  10.495  1.00  0.79           H  
ATOM   4796 2HG  LYS A 310      86.873  48.223  11.130  1.00  0.79           H  
ATOM   4797 1HD  LYS A 310      85.780  45.505  10.329  1.00  0.79           H  
ATOM   4798 2HD  LYS A 310      86.403  45.837  11.953  1.00  0.79           H  
ATOM   4799 1HE  LYS A 310      84.825  47.763  12.056  1.00  0.79           H  
ATOM   4800 2HE  LYS A 310      84.104  47.201  10.556  1.00  0.79           H  
ATOM   4801 1HZ  LYS A 310      82.924  46.466  12.477  1.00  0.79           H  
ATOM   4802 2HZ  LYS A 310      83.563  45.138  11.684  1.00  0.79           H  
ATOM   4803 3HZ  LYS A 310      84.257  45.683  13.074  1.00  0.79           H  
ATOM   4804  N   GLY A 311      86.811  49.960   6.535  1.00  0.82           N  
ATOM   4805  CA  GLY A 311      86.358  50.216   5.189  1.00  0.82           C  
ATOM   4806  C   GLY A 311      85.240  51.255   5.164  1.00  0.82           C  
ATOM   4807  O   GLY A 311      84.625  51.563   6.194  1.00  0.82           O  
ATOM   4808  H   GLY A 311      86.831  50.736   7.190  1.00  0.82           H  
ATOM   4809 1HA  GLY A 311      87.203  50.562   4.611  1.00  0.82           H  
ATOM   4810 2HA  GLY A 311      86.011  49.292   4.732  1.00  0.82           H  
ATOM   4811  N   ALA A 312      84.985  51.797   3.981  1.00  0.90           N  
ATOM   4812  CA  ALA A 312      83.939  52.793   3.775  1.00  0.90           C  
ATOM   4813  C   ALA A 312      82.540  52.203   3.860  1.00  0.90           C  
ATOM   4814  O   ALA A 312      82.313  51.033   3.519  1.00  0.90           O  
ATOM   4815  CB  ALA A 312      84.130  53.466   2.448  1.00  0.90           C  
ATOM   4816  H   ALA A 312      85.570  51.511   3.195  1.00  0.90           H  
ATOM   4817  HA  ALA A 312      84.028  53.536   4.555  1.00  0.90           H  
ATOM   4818 1HB  ALA A 312      83.370  54.234   2.325  1.00  0.90           H  
ATOM   4819 2HB  ALA A 312      85.118  53.916   2.430  1.00  0.90           H  
ATOM   4820 3HB  ALA A 312      84.044  52.745   1.653  1.00  0.90           H  
ATOM   4821  N   ILE A 313      81.592  53.033   4.299  1.00  1.00           N  
ATOM   4822  CA  ILE A 313      80.187  52.652   4.370  1.00  1.00           C  
ATOM   4823  C   ILE A 313      79.321  53.487   3.434  1.00  1.00           C  
ATOM   4824  O   ILE A 313      78.853  54.565   3.797  1.00  1.00           O  
ATOM   4825  CB  ILE A 313      79.659  52.869   5.792  1.00  1.00           C  
ATOM   4826  CG1 ILE A 313      80.418  52.084   6.784  1.00  1.00           C  
ATOM   4827  CG2 ILE A 313      78.209  52.526   5.853  1.00  1.00           C  
ATOM   4828  CD1 ILE A 313      80.030  52.454   8.179  1.00  1.00           C  
ATOM   4829  H   ILE A 313      81.855  53.985   4.560  1.00  1.00           H  
ATOM   4830  HA  ILE A 313      80.089  51.603   4.099  1.00  1.00           H  
ATOM   4831  HB  ILE A 313      79.780  53.914   6.053  1.00  1.00           H  
ATOM   4832 1HG1 ILE A 313      80.205  51.035   6.617  1.00  1.00           H  
ATOM   4833 2HG1 ILE A 313      81.486  52.241   6.663  1.00  1.00           H  
ATOM   4834 1HG2 ILE A 313      77.820  52.711   6.853  1.00  1.00           H  
ATOM   4835 2HG2 ILE A 313      77.700  53.154   5.140  1.00  1.00           H  
ATOM   4836 3HG2 ILE A 313      78.062  51.473   5.595  1.00  1.00           H  
ATOM   4837 1HD1 ILE A 313      80.568  51.843   8.875  1.00  1.00           H  
ATOM   4838 2HD1 ILE A 313      80.256  53.493   8.364  1.00  1.00           H  
ATOM   4839 3HD1 ILE A 313      78.969  52.297   8.318  1.00  1.00           H  
ATOM   4840  N   ASN A 314      79.011  52.968   2.255  1.00  1.12           N  
ATOM   4841  CA  ASN A 314      78.278  53.780   1.280  1.00  1.12           C  
ATOM   4842  C   ASN A 314      76.767  53.643   1.423  1.00  1.12           C  
ATOM   4843  O   ASN A 314      76.091  53.194   0.495  1.00  1.12           O  
ATOM   4844  CB  ASN A 314      78.690  53.380  -0.112  1.00  1.12           C  
ATOM   4845  CG  ASN A 314      80.139  53.608  -0.353  1.00  1.12           C  
ATOM   4846  OD1 ASN A 314      80.708  54.614   0.082  1.00  1.12           O  
ATOM   4847  ND2 ASN A 314      80.763  52.685  -1.043  1.00  1.12           N  
ATOM   4848  H   ASN A 314      79.349  52.050   2.005  1.00  1.12           H  
ATOM   4849  HA  ASN A 314      78.526  54.830   1.443  1.00  1.12           H  
ATOM   4850 1HB  ASN A 314      78.460  52.325  -0.271  1.00  1.12           H  
ATOM   4851 2HB  ASN A 314      78.118  53.954  -0.839  1.00  1.12           H  
ATOM   4852 1HD2 ASN A 314      81.737  52.784  -1.241  1.00  1.12           H  
ATOM   4853 2HD2 ASN A 314      80.261  51.885  -1.377  1.00  1.12           H  
ATOM   4854  N   THR A 315      76.253  53.992   2.594  1.00  1.21           N  
ATOM   4855  CA  THR A 315      74.834  53.787   2.880  1.00  1.21           C  
ATOM   4856  C   THR A 315      74.098  54.925   3.597  1.00  1.21           C  
ATOM   4857  O   THR A 315      74.706  55.734   4.301  1.00  1.21           O  
ATOM   4858  CB  THR A 315      74.677  52.519   3.729  1.00  1.21           C  
ATOM   4859  OG1 THR A 315      75.355  52.713   4.944  1.00  1.21           O  
ATOM   4860  CG2 THR A 315      75.250  51.285   3.054  1.00  1.21           C  
ATOM   4861  H   THR A 315      76.896  54.385   3.282  1.00  1.21           H  
ATOM   4862  HA  THR A 315      74.329  53.625   1.929  1.00  1.21           H  
ATOM   4863  HB  THR A 315      73.621  52.359   3.923  1.00  1.21           H  
ATOM   4864  HG1 THR A 315      75.217  51.952   5.513  1.00  1.21           H  
ATOM   4865 1HG2 THR A 315      75.103  50.425   3.701  1.00  1.21           H  
ATOM   4866 2HG2 THR A 315      74.737  51.117   2.107  1.00  1.21           H  
ATOM   4867 3HG2 THR A 315      76.309  51.404   2.874  1.00  1.21           H  
ATOM   4868  N   SER A 316      72.761  54.924   3.444  1.00  1.24           N  
ATOM   4869  CA  SER A 316      71.825  55.794   4.173  1.00  1.24           C  
ATOM   4870  C   SER A 316      70.390  55.221   4.091  1.00  1.24           C  
ATOM   4871  O   SER A 316      69.740  55.472   3.078  1.00  1.24           O  
ATOM   4872  CB  SER A 316      71.837  57.180   3.558  1.00  1.24           C  
ATOM   4873  OG  SER A 316      70.963  58.024   4.232  1.00  1.24           O  
ATOM   4874  H   SER A 316      72.362  54.246   2.813  1.00  1.24           H  
ATOM   4875  HA  SER A 316      72.142  55.889   5.200  1.00  1.24           H  
ATOM   4876 1HB  SER A 316      72.847  57.587   3.604  1.00  1.24           H  
ATOM   4877 2HB  SER A 316      71.556  57.121   2.511  1.00  1.24           H  
ATOM   4878  HG  SER A 316      71.152  57.887   5.170  1.00  1.24           H  
ATOM   4879  N   LEU A 317      69.833  54.471   5.083  1.00  1.20           N  
ATOM   4880  CA  LEU A 317      70.356  53.921   6.355  1.00  1.20           C  
ATOM   4881  C   LEU A 317      70.588  54.903   7.515  1.00  1.20           C  
ATOM   4882  O   LEU A 317      71.585  55.615   7.501  1.00  1.20           O  
ATOM   4883  CB  LEU A 317      71.693  53.239   6.179  1.00  1.20           C  
ATOM   4884  CG  LEU A 317      72.155  52.619   7.352  1.00  1.20           C  
ATOM   4885  CD1 LEU A 317      71.278  51.452   7.633  1.00  1.20           C  
ATOM   4886  CD2 LEU A 317      73.513  52.317   7.182  1.00  1.20           C  
ATOM   4887  H   LEU A 317      68.876  54.216   4.891  1.00  1.20           H  
ATOM   4888  HA  LEU A 317      69.660  53.149   6.655  1.00  1.20           H  
ATOM   4889 1HB  LEU A 317      71.623  52.486   5.395  1.00  1.20           H  
ATOM   4890 2HB  LEU A 317      72.464  53.929   5.948  1.00  1.20           H  
ATOM   4891  HG  LEU A 317      72.064  53.298   8.193  1.00  1.20           H  
ATOM   4892 1HD1 LEU A 317      71.599  50.980   8.527  1.00  1.20           H  
ATOM   4893 2HD1 LEU A 317      70.260  51.776   7.746  1.00  1.20           H  
ATOM   4894 3HD1 LEU A 317      71.340  50.744   6.813  1.00  1.20           H  
ATOM   4895 1HD2 LEU A 317      73.895  51.858   8.075  1.00  1.20           H  
ATOM   4896 2HD2 LEU A 317      73.592  51.660   6.344  1.00  1.20           H  
ATOM   4897 3HD2 LEU A 317      74.049  53.222   6.986  1.00  1.20           H  
ATOM   4898  N   PRO A 318      69.696  55.007   8.511  1.00  1.10           N  
ATOM   4899  CA  PRO A 318      69.872  55.848   9.681  1.00  1.10           C  
ATOM   4900  C   PRO A 318      70.898  55.381  10.703  1.00  1.10           C  
ATOM   4901  O   PRO A 318      71.428  56.203  11.448  1.00  1.10           O  
ATOM   4902  CB  PRO A 318      68.516  55.764  10.335  1.00  1.10           C  
ATOM   4903  CG  PRO A 318      67.965  54.481   9.893  1.00  1.10           C  
ATOM   4904  CD  PRO A 318      68.464  54.228   8.523  1.00  1.10           C  
ATOM   4905  HA  PRO A 318      70.092  56.880   9.354  1.00  1.10           H  
ATOM   4906 1HB  PRO A 318      68.653  55.790  11.425  1.00  1.10           H  
ATOM   4907 2HB  PRO A 318      67.899  56.579  10.113  1.00  1.10           H  
ATOM   4908 1HG  PRO A 318      68.340  53.732  10.526  1.00  1.10           H  
ATOM   4909 2HG  PRO A 318      66.887  54.490   9.993  1.00  1.10           H  
ATOM   4910 1HD  PRO A 318      68.662  53.163   8.505  1.00  1.10           H  
ATOM   4911 2HD  PRO A 318      67.756  54.527   7.758  1.00  1.10           H  
ATOM   4912  N   PHE A 319      71.212  54.080  10.748  1.00  1.00           N  
ATOM   4913  CA  PHE A 319      72.115  53.627  11.795  1.00  1.00           C  
ATOM   4914  C   PHE A 319      73.167  52.623  11.301  1.00  1.00           C  
ATOM   4915  O   PHE A 319      72.943  51.901  10.329  1.00  1.00           O  
ATOM   4916  CB  PHE A 319      71.323  52.933  12.891  1.00  1.00           C  
ATOM   4917  CG  PHE A 319      70.183  53.631  13.464  1.00  1.00           C  
ATOM   4918  CD1 PHE A 319      68.932  53.265  13.041  1.00  1.00           C  
ATOM   4919  CD2 PHE A 319      70.302  54.632  14.350  1.00  1.00           C  
ATOM   4920  CE1 PHE A 319      67.800  53.868  13.494  1.00  1.00           C  
ATOM   4921  CE2 PHE A 319      69.189  55.244  14.813  1.00  1.00           C  
ATOM   4922  CZ  PHE A 319      67.917  54.857  14.384  1.00  1.00           C  
ATOM   4923  H   PHE A 319      70.776  53.381  10.151  1.00  1.00           H  
ATOM   4924  HA  PHE A 319      72.642  54.489  12.212  1.00  1.00           H  
ATOM   4925 1HB  PHE A 319      70.929  52.030  12.481  1.00  1.00           H  
ATOM   4926 2HB  PHE A 319      71.992  52.684  13.660  1.00  1.00           H  
ATOM   4927  HD1 PHE A 319      68.862  52.456  12.327  1.00  1.00           H  
ATOM   4928  HD2 PHE A 319      71.293  54.942  14.685  1.00  1.00           H  
ATOM   4929  HE1 PHE A 319      66.820  53.545  13.140  1.00  1.00           H  
ATOM   4930  HE2 PHE A 319      69.299  56.029  15.534  1.00  1.00           H
[truncated: 3,242,009 more chars]
