# Supplementary material for: Strategies targeting hemagglutinin cocktail as a potential universal influenza vaccine
Source: Front Microbiol. 2022 Sep 29;13:1014122. doi: 10.3389/fmicb.2022.1014122 (PMC9558277; doi:10.3389/fmicb.2022.1014122)
Supplement: Supplementary file 1 [file Data_Sheet_1.ZIP › 9.9-new-Supplementary Materials/Supplementary Material 1-3D structure model/robetta_models_HAm-H3.pdb]

REMARK ID 362913 MODEL 1 HAm-H3-9-roseTTA
PFRMAT TS
TARGET HAm-H3-9-roseTTA
AUTHOR BAKER-ROBETTA
METHOD    ROSETTA provides both ab initio and
METHOD    comparative models of protein domains.
METHOD    Comparative models are built from structures
METHOD    detected and aligned by HHSEARCH, SPARKS, and
METHOD    Raptor. Loop regions are assembled from fragments and 
METHOD    optimized to fit the aligned template structures.
METHOD    De novo models are built using the Rosetta de
METHOD    novo protocol.  The procedure is fully automated.
MODEL     1
PARENT N/A
REMARK PARENT    N/A
REMARK PARSRC    RoseTTAFold
REMARK SCORE     0.00
ATOM      1  N   MET A   1       0.520   0.067  -0.030  1.00  5.29           N  
ATOM      2  CA  MET A   1       1.301   0.767   0.984  1.00  5.29           C  
ATOM      3  C   MET A   1       1.832   2.126   0.530  1.00  5.29           C  
ATOM      4  O   MET A   1       1.778   3.091   1.294  1.00  5.29           O  
ATOM      5  CB  MET A   1       2.460  -0.082   1.482  1.00  5.29           C  
ATOM      6  CG  MET A   1       3.220   0.592   2.601  1.00  5.29           C  
ATOM      7  SD  MET A   1       4.553  -0.379   3.273  1.00  5.29           S  
ATOM      8  CE  MET A   1       5.156   0.756   4.516  1.00  5.29           C  
ATOM      9 1H   MET A   1      -0.149  -0.538   0.426  1.00  5.29           H  
ATOM     10 2H   MET A   1       0.026   0.733  -0.606  1.00  5.29           H  
ATOM     11 3H   MET A   1       1.132  -0.492  -0.606  1.00  5.29           H  
ATOM     12  HA  MET A   1       0.645   0.955   1.833  1.00  5.29           H  
ATOM     13 1HB  MET A   1       2.090  -1.039   1.849  1.00  5.29           H  
ATOM     14 2HB  MET A   1       3.156  -0.278   0.667  1.00  5.29           H  
ATOM     15 1HG  MET A   1       3.633   1.497   2.208  1.00  5.29           H  
ATOM     16 2HG  MET A   1       2.541   0.854   3.412  1.00  5.29           H  
ATOM     17 1HE  MET A   1       5.999   0.312   5.039  1.00  5.29           H  
ATOM     18 2HE  MET A   1       5.473   1.673   4.058  1.00  5.29           H  
ATOM     19 3HE  MET A   1       4.359   0.966   5.224  1.00  5.29           H  
ATOM     20  N   LYS A   2       2.312   2.238  -0.717  1.00  5.23           N  
ATOM     21  CA  LYS A   2       2.882   3.509  -1.214  1.00  5.23           C  
ATOM     22  C   LYS A   2       2.003   4.732  -0.939  1.00  5.23           C  
ATOM     23  O   LYS A   2       2.506   5.796  -0.571  1.00  5.23           O  
ATOM     24  CB  LYS A   2       3.168   3.417  -2.709  1.00  5.23           C  
ATOM     25  CG  LYS A   2       3.800   4.672  -3.301  1.00  5.23           C  
ATOM     26  CD  LYS A   2       4.127   4.483  -4.782  1.00  5.23           C  
ATOM     27  CE  LYS A   2       4.721   5.749  -5.386  1.00  5.23           C  
ATOM     28  NZ  LYS A   2       5.048   5.573  -6.829  1.00  5.23           N  
ATOM     29  H   LYS A   2       2.341   1.442  -1.336  1.00  5.23           H  
ATOM     30  HA  LYS A   2       3.824   3.677  -0.709  1.00  5.23           H  
ATOM     31 1HB  LYS A   2       3.843   2.583  -2.901  1.00  5.23           H  
ATOM     32 2HB  LYS A   2       2.242   3.225  -3.249  1.00  5.23           H  
ATOM     33 1HG  LYS A   2       3.106   5.509  -3.193  1.00  5.23           H  
ATOM     34 2HG  LYS A   2       4.714   4.909  -2.759  1.00  5.23           H  
ATOM     35 1HD  LYS A   2       4.838   3.665  -4.897  1.00  5.23           H  
ATOM     36 2HD  LYS A   2       3.216   4.229  -5.323  1.00  5.23           H  
ATOM     37 1HE  LYS A   2       4.005   6.563  -5.283  1.00  5.23           H  
ATOM     38 2HE  LYS A   2       5.632   6.009  -4.847  1.00  5.23           H  
ATOM     39 1HZ  LYS A   2       5.439   6.431  -7.193  1.00  5.23           H  
ATOM     40 2HZ  LYS A   2       5.721   4.826  -6.933  1.00  5.23           H  
ATOM     41 3HZ  LYS A   2       4.208   5.343  -7.339  1.00  5.23           H  
ATOM     42  N   THR A   3       0.688   4.582  -1.083  1.00  5.18           N  
ATOM     43  CA  THR A   3      -0.240   5.677  -0.825  1.00  5.18           C  
ATOM     44  C   THR A   3      -0.123   6.175   0.605  1.00  5.18           C  
ATOM     45  O   THR A   3      -0.252   7.368   0.867  1.00  5.18           O  
ATOM     46  CB  THR A   3      -1.701   5.267  -1.056  1.00  5.18           C  
ATOM     47  OG1 THR A   3      -1.898   4.902  -2.430  1.00  5.18           O  
ATOM     48  CG2 THR A   3      -2.622   6.425  -0.679  1.00  5.18           C  
ATOM     49  H   THR A   3       0.327   3.694  -1.390  1.00  5.18           H  
ATOM     50  HA  THR A   3       0.004   6.503  -1.494  1.00  5.18           H  
ATOM     51  HB  THR A   3      -1.938   4.410  -0.425  1.00  5.18           H  
ATOM     52  HG1 THR A   3      -2.832   4.730  -2.584  1.00  5.18           H  
ATOM     53 1HG2 THR A   3      -3.659   6.131  -0.830  1.00  5.18           H  
ATOM     54 2HG2 THR A   3      -2.467   6.683   0.368  1.00  5.18           H  
ATOM     55 3HG2 THR A   3      -2.395   7.289  -1.300  1.00  5.18           H  
ATOM     56  N   ILE A   4       0.055   5.251   1.538  1.00  5.17           N  
ATOM     57  CA  ILE A   4       0.063   5.577   2.944  1.00  5.17           C  
ATOM     58  C   ILE A   4       1.416   6.151   3.296  1.00  5.17           C  
ATOM     59  O   ILE A   4       1.526   7.045   4.141  1.00  5.17           O  
ATOM     60  CB  ILE A   4      -0.268   4.367   3.805  1.00  5.17           C  
ATOM     61  CG1 ILE A   4      -1.626   3.830   3.353  1.00  5.17           C  
ATOM     62  CG2 ILE A   4      -0.309   4.779   5.275  1.00  5.17           C  
ATOM     63  CD1 ILE A   4      -2.709   4.872   3.353  1.00  5.17           C  
ATOM     64  H   ILE A   4       0.235   4.294   1.263  1.00  5.17           H  
ATOM     65  HA  ILE A   4      -0.691   6.339   3.131  1.00  5.17           H  
ATOM     66  HB  ILE A   4       0.485   3.588   3.651  1.00  5.17           H  
ATOM     67 1HG1 ILE A   4      -1.531   3.421   2.348  1.00  5.17           H  
ATOM     68 2HG1 ILE A   4      -1.929   3.037   4.020  1.00  5.17           H  
ATOM     69 1HG2 ILE A   4      -0.547   3.921   5.886  1.00  5.17           H  
ATOM     70 2HG2 ILE A   4       0.640   5.177   5.579  1.00  5.17           H  
ATOM     71 3HG2 ILE A   4      -1.067   5.548   5.408  1.00  5.17           H  
ATOM     72 1HD1 ILE A   4      -3.647   4.424   3.028  1.00  5.17           H  
ATOM     73 2HD1 ILE A   4      -2.833   5.292   4.335  1.00  5.17           H  
ATOM     74 3HD1 ILE A   4      -2.431   5.661   2.666  1.00  5.17           H  
ATOM     75  N   ILE A   5       2.465   5.636   2.656  1.00  5.20           N  
ATOM     76  CA  ILE A   5       3.787   6.187   2.902  1.00  5.20           C  
ATOM     77  C   ILE A   5       3.764   7.645   2.489  1.00  5.20           C  
ATOM     78  O   ILE A   5       4.210   8.521   3.232  1.00  5.20           O  
ATOM     79  CB  ILE A   5       4.887   5.509   2.075  1.00  5.20           C  
ATOM     80  CG1 ILE A   5       5.081   4.097   2.499  1.00  5.20           C  
ATOM     81  CG2 ILE A   5       6.171   6.282   2.232  1.00  5.20           C  
ATOM     82  CD1 ILE A   5       5.945   3.286   1.560  1.00  5.20           C  
ATOM     83  H   ILE A   5       2.327   4.875   1.991  1.00  5.20           H  
ATOM     84  HA  ILE A   5       4.019   6.117   3.965  1.00  5.20           H  
ATOM     85  HB  ILE A   5       4.595   5.501   1.026  1.00  5.20           H  
ATOM     86 1HG1 ILE A   5       5.538   4.088   3.479  1.00  5.20           H  
ATOM     87 2HG1 ILE A   5       4.105   3.638   2.563  1.00  5.20           H  
ATOM     88 1HG2 ILE A   5       6.950   5.815   1.631  1.00  5.20           H  
ATOM     89 2HG2 ILE A   5       6.022   7.308   1.896  1.00  5.20           H  
ATOM     90 3HG2 ILE A   5       6.470   6.282   3.280  1.00  5.20           H  
ATOM     91 1HD1 ILE A   5       6.038   2.270   1.923  1.00  5.20           H  
ATOM     92 2HD1 ILE A   5       5.510   3.265   0.582  1.00  5.20           H  
ATOM     93 3HD1 ILE A   5       6.932   3.735   1.501  1.00  5.20           H  
ATOM     94  N   ALA A   6       3.214   7.907   1.295  1.00  5.29           N  
ATOM     95  CA  ALA A   6       3.115   9.263   0.791  1.00  5.29           C  
ATOM     96  C   ALA A   6       2.272  10.139   1.703  1.00  5.29           C  
ATOM     97  O   ALA A   6       2.677  11.250   2.027  1.00  5.29           O  
ATOM     98  CB  ALA A   6       2.512   9.249  -0.595  1.00  5.29           C  
ATOM     99  H   ALA A   6       2.871   7.139   0.718  1.00  5.29           H  
ATOM    100  HA  ALA A   6       4.119   9.682   0.747  1.00  5.29           H  
ATOM    101 1HB  ALA A   6       2.461  10.265  -0.981  1.00  5.29           H  
ATOM    102 2HB  ALA A   6       3.130   8.636  -1.251  1.00  5.29           H  
ATOM    103 3HB  ALA A   6       1.509   8.826  -0.545  1.00  5.29           H  
ATOM    104  N   LEU A   7       1.133   9.637   2.187  1.00  5.42           N  
ATOM    105  CA  LEU A   7       0.327  10.454   3.084  1.00  5.42           C  
ATOM    106  C   LEU A   7       1.048  10.719   4.394  1.00  5.42           C  
ATOM    107  O   LEU A   7       0.985  11.824   4.935  1.00  5.42           O  
ATOM    108  CB  LEU A   7      -1.026   9.796   3.334  1.00  5.42           C  
ATOM    109  CG  LEU A   7      -1.963   9.788   2.124  1.00  5.42           C  
ATOM    110  CD1 LEU A   7      -3.187   8.951   2.440  1.00  5.42           C  
ATOM    111  CD2 LEU A   7      -2.335  11.218   1.776  1.00  5.42           C  
ATOM    112  H   LEU A   7       0.798   8.717   1.897  1.00  5.42           H  
ATOM    113  HA  LEU A   7       0.147  11.409   2.598  1.00  5.42           H  
ATOM    114 1HB  LEU A   7      -0.854   8.761   3.630  1.00  5.42           H  
ATOM    115 2HB  LEU A   7      -1.525  10.313   4.152  1.00  5.42           H  
ATOM    116  HG  LEU A   7      -1.461   9.350   1.278  1.00  5.42           H  
ATOM    117 1HD1 LEU A   7      -3.849   8.935   1.576  1.00  5.42           H  
ATOM    118 2HD1 LEU A   7      -2.872   7.942   2.674  1.00  5.42           H  
ATOM    119 3HD1 LEU A   7      -3.710   9.376   3.292  1.00  5.42           H  
ATOM    120 1HD2 LEU A   7      -2.994  11.218   0.907  1.00  5.42           H  
ATOM    121 2HD2 LEU A   7      -2.845  11.679   2.620  1.00  5.42           H  
ATOM    122 3HD2 LEU A   7      -1.433  11.782   1.546  1.00  5.42           H  
ATOM    123  N   SER A   8       1.780   9.729   4.900  1.00  5.59           N  
ATOM    124  CA  SER A   8       2.501   9.916   6.143  1.00  5.59           C  
ATOM    125  C   SER A   8       3.547  11.006   5.946  1.00  5.59           C  
ATOM    126  O   SER A   8       3.660  11.925   6.765  1.00  5.59           O  
ATOM    127  CB  SER A   8       3.160   8.612   6.547  1.00  5.59           C  
ATOM    128  OG  SER A   8       2.190   7.639   6.826  1.00  5.59           O  
ATOM    129  H   SER A   8       1.813   8.824   4.437  1.00  5.59           H  
ATOM    130  HA  SER A   8       1.802  10.233   6.913  1.00  5.59           H  
ATOM    131 1HB  SER A   8       3.803   8.260   5.745  1.00  5.59           H  
ATOM    132 2HB  SER A   8       3.786   8.772   7.419  1.00  5.59           H  
ATOM    133  HG  SER A   8       1.844   7.359   5.946  1.00  5.59           H  
ATOM    134  N   TYR A   9       4.253  10.943   4.811  1.00  5.78           N  
ATOM    135  CA  TYR A   9       5.245  11.945   4.448  1.00  5.78           C  
ATOM    136  C   TYR A   9       4.631  13.322   4.381  1.00  5.78           C  
ATOM    137  O   TYR A   9       5.149  14.263   4.986  1.00  5.78           O  
ATOM    138  CB  TYR A   9       5.919  11.612   3.120  1.00  5.78           C  
ATOM    139  CG  TYR A   9       6.812  12.733   2.632  1.00  5.78           C  
ATOM    140  CD1 TYR A   9       8.074  12.924   3.173  1.00  5.78           C  
ATOM    141  CD2 TYR A   9       6.352  13.577   1.631  1.00  5.78           C  
ATOM    142  CE1 TYR A   9       8.870  13.962   2.716  1.00  5.78           C  
ATOM    143  CE2 TYR A   9       7.144  14.604   1.177  1.00  5.78           C  
ATOM    144  CZ  TYR A   9       8.399  14.801   1.715  1.00  5.78           C  
ATOM    145  OH  TYR A   9       9.192  15.832   1.259  1.00  5.78           O  
ATOM    146  H   TYR A   9       4.107  10.155   4.178  1.00  5.78           H  
ATOM    147  HA  TYR A   9       6.009  11.961   5.227  1.00  5.78           H  
ATOM    148 1HB  TYR A   9       6.516  10.706   3.222  1.00  5.78           H  
ATOM    149 2HB  TYR A   9       5.167  11.422   2.364  1.00  5.78           H  
ATOM    150  HD1 TYR A   9       8.438  12.260   3.958  1.00  5.78           H  
ATOM    151  HD2 TYR A   9       5.360  13.425   1.208  1.00  5.78           H  
ATOM    152  HE1 TYR A   9       9.861  14.118   3.142  1.00  5.78           H  
ATOM    153  HE2 TYR A   9       6.777  15.264   0.391  1.00  5.78           H  
ATOM    154  HH  TYR A   9       8.738  16.294   0.549  1.00  5.78           H  
ATOM    155  N   ILE A  10       3.519  13.447   3.662  1.00  5.98           N  
ATOM    156  CA  ILE A  10       2.854  14.721   3.481  1.00  5.98           C  
ATOM    157  C   ILE A  10       2.410  15.310   4.806  1.00  5.98           C  
ATOM    158  O   ILE A  10       2.651  16.486   5.063  1.00  5.98           O  
ATOM    159  CB  ILE A  10       1.635  14.563   2.566  1.00  5.98           C  
ATOM    160  CG1 ILE A  10       2.107  14.251   1.133  1.00  5.98           C  
ATOM    161  CG2 ILE A  10       0.784  15.833   2.610  1.00  5.98           C  
ATOM    162  CD1 ILE A  10       1.006  13.753   0.230  1.00  5.98           C  
ATOM    163  H   ILE A  10       3.141  12.621   3.196  1.00  5.98           H  
ATOM    164  HA  ILE A  10       3.552  15.408   3.012  1.00  5.98           H  
ATOM    165  HB  ILE A  10       1.040  13.717   2.903  1.00  5.98           H  
ATOM    166 1HG1 ILE A  10       2.524  15.157   0.698  1.00  5.98           H  
ATOM    167 2HG1 ILE A  10       2.891  13.504   1.175  1.00  5.98           H  
ATOM    168 1HG2 ILE A  10      -0.083  15.708   1.965  1.00  5.98           H  
ATOM    169 2HG2 ILE A  10       0.452  16.014   3.633  1.00  5.98           H  
ATOM    170 3HG2 ILE A  10       1.376  16.682   2.267  1.00  5.98           H  
ATOM    171 1HD1 ILE A  10       1.410  13.557  -0.761  1.00  5.98           H  
ATOM    172 2HD1 ILE A  10       0.597  12.834   0.640  1.00  5.98           H  
ATOM    173 3HD1 ILE A  10       0.221  14.503   0.161  1.00  5.98           H  
ATOM    174  N   LEU A  11       1.809  14.511   5.674  1.00  6.18           N  
ATOM    175  CA  LEU A  11       1.383  15.035   6.961  1.00  6.18           C  
ATOM    176  C   LEU A  11       2.570  15.518   7.787  1.00  6.18           C  
ATOM    177  O   LEU A  11       2.514  16.580   8.425  1.00  6.18           O  
ATOM    178  CB  LEU A  11       0.665  13.934   7.731  1.00  6.18           C  
ATOM    179  CG  LEU A  11      -0.681  13.512   7.177  1.00  6.18           C  
ATOM    180  CD1 LEU A  11      -1.154  12.271   7.916  1.00  6.18           C  
ATOM    181  CD2 LEU A  11      -1.651  14.655   7.329  1.00  6.18           C  
ATOM    182  H   LEU A  11       1.624  13.535   5.431  1.00  6.18           H  
ATOM    183  HA  LEU A  11       0.708  15.871   6.789  1.00  6.18           H  
ATOM    184 1HB  LEU A  11       1.306  13.049   7.727  1.00  6.18           H  
ATOM    185 2HB  LEU A  11       0.527  14.257   8.758  1.00  6.18           H  
ATOM    186  HG  LEU A  11      -0.585  13.267   6.124  1.00  6.18           H  
ATOM    187 1HD1 LEU A  11      -2.117  11.955   7.519  1.00  6.18           H  
ATOM    188 2HD1 LEU A  11      -0.423  11.471   7.777  1.00  6.18           H  
ATOM    189 3HD1 LEU A  11      -1.253  12.493   8.975  1.00  6.18           H  
ATOM    190 1HD2 LEU A  11      -2.621  14.363   6.928  1.00  6.18           H  
ATOM    191 2HD2 LEU A  11      -1.753  14.908   8.384  1.00  6.18           H  
ATOM    192 3HD2 LEU A  11      -1.276  15.521   6.780  1.00  6.18           H  
ATOM    193  N   CYS A  12       3.666  14.758   7.750  1.00  6.37           N  
ATOM    194  CA  CYS A  12       4.855  15.114   8.501  1.00  6.37           C  
ATOM    195  C   CYS A  12       5.483  16.382   7.926  1.00  6.37           C  
ATOM    196  O   CYS A  12       5.951  17.244   8.676  1.00  6.37           O  
ATOM    197  CB  CYS A  12       5.849  13.959   8.460  1.00  6.37           C  
ATOM    198  SG  CYS A  12       5.264  12.487   9.361  1.00  6.37           S  
ATOM    199  H   CYS A  12       3.667  13.887   7.214  1.00  6.37           H  
ATOM    200  HA  CYS A  12       4.571  15.298   9.536  1.00  6.37           H  
ATOM    201 1HB  CYS A  12       6.034  13.673   7.423  1.00  6.37           H  
ATOM    202 2HB  CYS A  12       6.794  14.274   8.894  1.00  6.37           H  
ATOM    203  HG  CYS A  12       4.360  12.138   8.407  1.00  6.37           H  
ATOM    204  N   LEU A  13       5.468  16.492   6.593  1.00  6.55           N  
ATOM    205  CA  LEU A  13       6.011  17.626   5.866  1.00  6.55           C  
ATOM    206  C   LEU A  13       5.241  18.889   6.170  1.00  6.55           C  
ATOM    207  O   LEU A  13       5.838  19.907   6.511  1.00  6.55           O  
ATOM    208  CB  LEU A  13       5.964  17.377   4.363  1.00  6.55           C  
ATOM    209  CG  LEU A  13       6.443  18.520   3.517  1.00  6.55           C  
ATOM    210  CD1 LEU A  13       7.900  18.795   3.834  1.00  6.55           C  
ATOM    211  CD2 LEU A  13       6.244  18.182   2.064  1.00  6.55           C  
ATOM    212  H   LEU A  13       5.079  15.729   6.046  1.00  6.55           H  
ATOM    213  HA  LEU A  13       7.046  17.766   6.170  1.00  6.55           H  
ATOM    214 1HB  LEU A  13       6.564  16.497   4.130  1.00  6.55           H  
ATOM    215 2HB  LEU A  13       4.938  17.171   4.081  1.00  6.55           H  
ATOM    216  HG  LEU A  13       5.866  19.408   3.757  1.00  6.55           H  
ATOM    217 1HD1 LEU A  13       8.253  19.630   3.234  1.00  6.55           H  
ATOM    218 2HD1 LEU A  13       8.000  19.040   4.892  1.00  6.55           H  
ATOM    219 3HD1 LEU A  13       8.491  17.906   3.607  1.00  6.55           H  
ATOM    220 1HD2 LEU A  13       6.581  19.012   1.446  1.00  6.55           H  
ATOM    221 2HD2 LEU A  13       6.815  17.304   1.828  1.00  6.55           H  
ATOM    222 3HD2 LEU A  13       5.187  17.993   1.879  1.00  6.55           H  
ATOM    223  N   VAL A  14       3.916  18.829   6.071  1.00  6.73           N  
ATOM    224  CA  VAL A  14       3.109  20.009   6.315  1.00  6.73           C  
ATOM    225  C   VAL A  14       3.358  20.511   7.719  1.00  6.73           C  
ATOM    226  O   VAL A  14       3.538  21.708   7.931  1.00  6.73           O  
ATOM    227  CB  VAL A  14       1.618  19.710   6.111  1.00  6.73           C  
ATOM    228  CG1 VAL A  14       0.782  20.880   6.602  1.00  6.73           C  
ATOM    229  CG2 VAL A  14       1.360  19.477   4.626  1.00  6.73           C  
ATOM    230  H   VAL A  14       3.467  17.958   5.793  1.00  6.73           H  
ATOM    231  HA  VAL A  14       3.405  20.783   5.607  1.00  6.73           H  
ATOM    232  HB  VAL A  14       1.346  18.817   6.682  1.00  6.73           H  
ATOM    233 1HG1 VAL A  14      -0.274  20.659   6.455  1.00  6.73           H  
ATOM    234 2HG1 VAL A  14       0.978  21.035   7.661  1.00  6.73           H  
ATOM    235 3HG1 VAL A  14       1.050  21.779   6.044  1.00  6.73           H  
ATOM    236 1HG2 VAL A  14       0.307  19.255   4.470  1.00  6.73           H  
ATOM    237 2HG2 VAL A  14       1.632  20.373   4.069  1.00  6.73           H  
ATOM    238 3HG2 VAL A  14       1.958  18.648   4.276  1.00  6.73           H  
ATOM    239  N   PHE A  15       3.401  19.614   8.699  1.00  6.88           N  
ATOM    240  CA  PHE A  15       3.767  20.078  10.022  1.00  6.88           C  
ATOM    241  C   PHE A  15       5.147  20.720  10.033  1.00  6.88           C  
ATOM    242  O   PHE A  15       5.324  21.842  10.505  1.00  6.88           O  
ATOM    243  CB  PHE A  15       3.769  18.956  11.048  1.00  6.88           C  
ATOM    244  CG  PHE A  15       4.395  19.431  12.321  1.00  6.88           C  
ATOM    245  CD1 PHE A  15       3.712  20.237  13.193  1.00  6.88           C  
ATOM    246  CD2 PHE A  15       5.705  19.081  12.623  1.00  6.88           C  
ATOM    247  CE1 PHE A  15       4.317  20.689  14.336  1.00  6.88           C  
ATOM    248  CE2 PHE A  15       6.311  19.532  13.764  1.00  6.88           C  
ATOM    249  CZ  PHE A  15       5.614  20.340  14.626  1.00  6.88           C  
ATOM    250  H   PHE A  15       3.212  18.623   8.527  1.00  6.88           H  
ATOM    251  HA  PHE A  15       3.041  20.828  10.333  1.00  6.88           H  
ATOM    252 1HB  PHE A  15       2.753  18.626  11.253  1.00  6.88           H  
ATOM    253 2HB  PHE A  15       4.336  18.103  10.670  1.00  6.88           H  
ATOM    254  HD1 PHE A  15       2.686  20.523  12.966  1.00  6.88           H  
ATOM    255  HD2 PHE A  15       6.255  18.443  11.929  1.00  6.88           H  
ATOM    256  HE1 PHE A  15       3.771  21.323  15.013  1.00  6.88           H  
ATOM    257  HE2 PHE A  15       7.340  19.253  13.983  1.00  6.88           H  
ATOM    258  HZ  PHE A  15       6.086  20.705  15.535  1.00  6.88           H  
ATOM    259  N   ALA A  16       6.143  20.023   9.490  1.00  6.99           N  
ATOM    260  CA  ALA A  16       7.507  20.515   9.538  1.00  6.99           C  
ATOM    261  C   ALA A  16       7.651  21.885   8.899  1.00  6.99           C  
ATOM    262  O   ALA A  16       8.376  22.727   9.410  1.00  6.99           O  
ATOM    263  CB  ALA A  16       8.428  19.538   8.833  1.00  6.99           C  
ATOM    264  H   ALA A  16       5.968  19.110   9.073  1.00  6.99           H  
ATOM    265  HA  ALA A  16       7.796  20.596  10.587  1.00  6.99           H  
ATOM    266 1HB  ALA A  16       9.455  19.891   8.896  1.00  6.99           H  
ATOM    267 2HB  ALA A  16       8.346  18.559   9.304  1.00  6.99           H  
ATOM    268 3HB  ALA A  16       8.132  19.461   7.787  1.00  6.99           H  
ATOM    269  N   GLN A  17       6.912  22.144   7.827  1.00  7.02           N  
ATOM    270  CA  GLN A  17       6.969  23.413   7.105  1.00  7.02           C  
ATOM    271  C   GLN A  17       6.500  24.608   7.933  1.00  7.02           C  
ATOM    272  O   GLN A  17       6.813  25.752   7.600  1.00  7.02           O  
ATOM    273  CB  GLN A  17       6.155  23.330   5.810  1.00  7.02           C  
ATOM    274  CG  GLN A  17       6.773  22.440   4.731  1.00  7.02           C  
ATOM    275  CD  GLN A  17       5.882  22.284   3.507  1.00  7.02           C  
ATOM    276  OE1 GLN A  17       4.657  22.445   3.563  1.00  7.02           O  
ATOM    277  NE2 GLN A  17       6.502  21.970   2.376  1.00  7.02           N  
ATOM    278  H   GLN A  17       6.317  21.402   7.461  1.00  7.02           H  
ATOM    279  HA  GLN A  17       8.010  23.592   6.834  1.00  7.02           H  
ATOM    280 1HB  GLN A  17       5.164  22.927   6.042  1.00  7.02           H  
ATOM    281 2HB  GLN A  17       6.016  24.328   5.400  1.00  7.02           H  
ATOM    282 1HG  GLN A  17       7.703  22.899   4.404  1.00  7.02           H  
ATOM    283 2HG  GLN A  17       6.981  21.467   5.136  1.00  7.02           H  
ATOM    284 1HE2 GLN A  17       5.978  21.852   1.532  1.00  7.02           H  
ATOM    285 2HE2 GLN A  17       7.493  21.846   2.371  1.00  7.02           H  
ATOM    286  N   LYS A  18       5.744  24.363   9.000  1.00  6.94           N  
ATOM    287  CA  LYS A  18       5.232  25.437   9.836  1.00  6.94           C  
ATOM    288  C   LYS A  18       6.245  25.891  10.890  1.00  6.94           C  
ATOM    289  O   LYS A  18       6.024  26.893  11.573  1.00  6.94           O  
ATOM    290  CB  LYS A  18       3.940  24.989  10.523  1.00  6.94           C  
ATOM    291  CG  LYS A  18       2.784  24.735   9.563  1.00  6.94           C  
ATOM    292  CD  LYS A  18       1.533  24.258  10.291  1.00  6.94           C  
ATOM    293  CE  LYS A  18       0.381  24.034   9.317  1.00  6.94           C  
ATOM    294  NZ  LYS A  18      -0.851  23.548  10.009  1.00  6.94           N  
ATOM    295  H   LYS A  18       5.530  23.399   9.268  1.00  6.94           H  
ATOM    296  HA  LYS A  18       5.009  26.290   9.197  1.00  6.94           H  
ATOM    297 1HB  LYS A  18       4.128  24.066  11.075  1.00  6.94           H  
ATOM    298 2HB  LYS A  18       3.628  25.745  11.240  1.00  6.94           H  
ATOM    299 1HG  LYS A  18       2.556  25.649   9.020  1.00  6.94           H  
ATOM    300 2HG  LYS A  18       3.083  23.976   8.846  1.00  6.94           H  
ATOM    301 1HD  LYS A  18       1.757  23.314  10.794  1.00  6.94           H  
ATOM    302 2HD  LYS A  18       1.237  24.991  11.040  1.00  6.94           H  
ATOM    303 1HE  LYS A  18       0.156  24.970   8.810  1.00  6.94           H  
ATOM    304 2HE  LYS A  18       0.686  23.297   8.576  1.00  6.94           H  
ATOM    305 1HZ  LYS A  18      -1.587  23.410   9.331  1.00  6.94           H  
ATOM    306 2HZ  LYS A  18      -0.652  22.673  10.471  1.00  6.94           H  
ATOM    307 3HZ  LYS A  18      -1.147  24.230  10.693  1.00  6.94           H  
ATOM    308  N   ILE A  19       7.336  25.135  11.053  1.00  6.71           N  
ATOM    309  CA  ILE A  19       8.350  25.435  12.063  1.00  6.71           C  
ATOM    310  C   ILE A  19       9.449  26.428  11.592  1.00  6.71           C  
ATOM    311  O   ILE A  19       9.547  27.518  12.161  1.00  6.71           O  
ATOM    312  CB  ILE A  19       8.926  24.131  12.685  1.00  6.71           C  
ATOM    313  CG1 ILE A  19       7.966  23.611  13.803  1.00  6.71           C  
ATOM    314  CG2 ILE A  19      10.327  24.364  13.292  1.00  6.71           C  
ATOM    315  CD1 ILE A  19       6.517  23.481  13.399  1.00  6.71           C  
ATOM    316  H   ILE A  19       7.479  24.321  10.454  1.00  6.71           H  
ATOM    317  HA  ILE A  19       7.837  25.926  12.887  1.00  6.71           H  
ATOM    318  HB  ILE A  19       8.970  23.352  11.927  1.00  6.71           H  
ATOM    319 1HG1 ILE A  19       8.310  22.627  14.119  1.00  6.71           H  
ATOM    320 2HG1 ILE A  19       8.022  24.289  14.655  1.00  6.71           H  
ATOM    321 1HG2 ILE A  19      10.682  23.432  13.724  1.00  6.71           H  
ATOM    322 2HG2 ILE A  19      11.033  24.685  12.549  1.00  6.71           H  
ATOM    323 3HG2 ILE A  19      10.260  25.121  14.072  1.00  6.71           H  
ATOM    324 1HD1 ILE A  19       5.945  23.116  14.239  1.00  6.71           H  
ATOM    325 2HD1 ILE A  19       6.132  24.439  13.118  1.00  6.71           H  
ATOM    326 3HD1 ILE A  19       6.428  22.786  12.564  1.00  6.71           H  
ATOM    327  N   PRO A  20      10.279  26.132  10.563  1.00  6.31           N  
ATOM    328  CA  PRO A  20      11.439  26.906  10.151  1.00  6.31           C  
ATOM    329  C   PRO A  20      11.042  28.165   9.407  1.00  6.31           C  
ATOM    330  O   PRO A  20      11.195  28.260   8.187  1.00  6.31           O  
ATOM    331  CB  PRO A  20      12.182  25.933   9.240  1.00  6.31           C  
ATOM    332  CG  PRO A  20      11.091  25.133   8.614  1.00  6.31           C  
ATOM    333  CD  PRO A  20      10.041  24.993   9.694  1.00  6.31           C  
ATOM    334  HA  PRO A  20      12.047  27.159  11.035  1.00  6.31           H  
ATOM    335 1HB  PRO A  20      12.785  26.496   8.510  1.00  6.31           H  
ATOM    336 2HB  PRO A  20      12.880  25.324   9.833  1.00  6.31           H  
ATOM    337 1HG  PRO A  20      10.700  25.648   7.723  1.00  6.31           H  
ATOM    338 2HG  PRO A  20      11.472  24.159   8.277  1.00  6.31           H  
ATOM    339 1HD  PRO A  20       9.075  25.069   9.207  1.00  6.31           H  
ATOM    340 2HD  PRO A  20      10.201  24.055  10.210  1.00  6.31           H  
ATOM    341  N   GLY A  21      10.497  29.108  10.158  1.00  5.73           N  
ATOM    342  CA  GLY A  21      10.049  30.386   9.638  1.00  5.73           C  
ATOM    343  C   GLY A  21      11.290  31.234   9.448  1.00  5.73           C  
ATOM    344  O   GLY A  21      12.361  30.702   9.148  1.00  5.73           O  
ATOM    345  H   GLY A  21      10.378  28.902  11.149  1.00  5.73           H  
ATOM    346 1HA  GLY A  21       9.524  30.249   8.692  1.00  5.73           H  
ATOM    347 2HA  GLY A  21       9.368  30.858  10.345  1.00  5.73           H  
ATOM    348  N   ASN A  22      11.200  32.547   9.596  1.00  4.97           N  
ATOM    349  CA  ASN A  22      12.404  33.314   9.309  1.00  4.97           C  
ATOM    350  C   ASN A  22      13.454  33.274  10.419  1.00  4.97           C  
ATOM    351  O   ASN A  22      13.671  34.238  11.160  1.00  4.97           O  
ATOM    352  CB  ASN A  22      12.104  34.737   8.935  1.00  4.97           C  
ATOM    353  CG  ASN A  22      13.366  35.410   8.431  1.00  4.97           C  
ATOM    354  OD1 ASN A  22      14.409  34.744   8.241  1.00  4.97           O  
ATOM    355  ND2 ASN A  22      13.296  36.702   8.202  1.00  4.97           N  
ATOM    356  H   ASN A  22      10.335  32.993   9.864  1.00  4.97           H  
ATOM    357  HA  ASN A  22      12.875  32.864   8.434  1.00  4.97           H  
ATOM    358 1HB  ASN A  22      11.338  34.770   8.158  1.00  4.97           H  
ATOM    359 2HB  ASN A  22      11.730  35.280   9.803  1.00  4.97           H  
ATOM    360 1HD2 ASN A  22      14.098  37.194   7.863  1.00  4.97           H  
ATOM    361 2HD2 ASN A  22      12.439  37.193   8.362  1.00  4.97           H  
ATOM    362  N   ASP A  23      14.178  32.165  10.456  1.00  4.10           N  
ATOM    363  CA  ASP A  23      15.252  31.917  11.410  1.00  4.10           C  
ATOM    364  C   ASP A  23      16.402  32.903  11.234  1.00  4.10           C  
ATOM    365  O   ASP A  23      17.225  33.067  12.134  1.00  4.10           O  
ATOM    366  CB  ASP A  23      15.794  30.482  11.293  1.00  4.10           C  
ATOM    367  CG  ASP A  23      14.876  29.389  11.891  1.00  4.10           C  
ATOM    368  OD1 ASP A  23      13.966  29.717  12.617  1.00  4.10           O  
ATOM    369  OD2 ASP A  23      15.115  28.231  11.619  1.00  4.10           O  
ATOM    370  H   ASP A  23      13.905  31.437   9.800  1.00  4.10           H  
ATOM    371  HA  ASP A  23      14.849  32.045  12.415  1.00  4.10           H  
ATOM    372 1HB  ASP A  23      15.959  30.251  10.240  1.00  4.10           H  
ATOM    373 2HB  ASP A  23      16.762  30.426  11.789  1.00  4.10           H  
ATOM    374  N   ASN A  24      16.463  33.598  10.088  1.00  3.23           N  
ATOM    375  CA  ASN A  24      17.572  34.500   9.845  1.00  3.23           C  
ATOM    376  C   ASN A  24      17.300  35.851  10.488  1.00  3.23           C  
ATOM    377  O   ASN A  24      18.137  36.749  10.429  1.00  3.23           O  
ATOM    378  CB  ASN A  24      17.840  34.633   8.361  1.00  3.23           C  
ATOM    379  CG  ASN A  24      18.403  33.372   7.757  1.00  3.23           C  
ATOM    380  OD1 ASN A  24      19.124  32.598   8.400  1.00  3.23           O  
ATOM    381  ND2 ASN A  24      18.077  33.143   6.511  1.00  3.23           N  
ATOM    382  H   ASN A  24      15.726  33.537   9.381  1.00  3.23           H  
ATOM    383  HA  ASN A  24      18.467  34.093  10.318  1.00  3.23           H  
ATOM    384 1HB  ASN A  24      16.929  34.904   7.838  1.00  3.23           H  
ATOM    385 2HB  ASN A  24      18.552  35.427   8.205  1.00  3.23           H  
ATOM    386 1HD2 ASN A  24      18.412  32.322   6.048  1.00  3.23           H  
ATOM    387 2HD2 ASN A  24      17.490  33.788   6.022  1.00  3.23           H  
ATOM    388  N   SER A  25      16.148  35.971  11.165  1.00  2.47           N  
ATOM    389  CA  SER A  25      15.816  37.163  11.923  1.00  2.47           C  
ATOM    390  C   SER A  25      16.572  37.148  13.259  1.00  2.47           C  
ATOM    391  O   SER A  25      16.561  38.129  14.002  1.00  2.47           O  
ATOM    392  CB  SER A  25      14.322  37.260  12.167  1.00  2.47           C  
ATOM    393  OG  SER A  25      13.868  36.242  13.016  1.00  2.47           O  
ATOM    394  H   SER A  25      15.465  35.213  11.158  1.00  2.47           H  
ATOM    395  HA  SER A  25      16.138  38.032  11.354  1.00  2.47           H  
ATOM    396 1HB  SER A  25      14.097  38.228  12.608  1.00  2.47           H  
ATOM    397 2HB  SER A  25      13.794  37.201  11.217  1.00  2.47           H  
ATOM    398  HG  SER A  25      13.846  35.426  12.468  1.00  2.47           H  
ATOM    399  N   THR A  26      17.211  36.015  13.562  1.00  1.89           N  
ATOM    400  CA  THR A  26      18.010  35.823  14.760  1.00  1.89           C  
ATOM    401  C   THR A  26      19.449  35.713  14.290  1.00  1.89           C  
ATOM    402  O   THR A  26      19.704  35.786  13.086  1.00  1.89           O  
ATOM    403  CB  THR A  26      17.584  34.551  15.518  1.00  1.89           C  
ATOM    404  OG1 THR A  26      17.898  33.376  14.735  1.00  1.89           O  
ATOM    405  CG2 THR A  26      16.089  34.589  15.775  1.00  1.89           C  
ATOM    406  H   THR A  26      17.162  35.221  12.924  1.00  1.89           H  
ATOM    407  HA  THR A  26      17.921  36.690  15.416  1.00  1.89           H  
ATOM    408  HB  THR A  26      18.114  34.500  16.471  1.00  1.89           H  
ATOM    409  HG1 THR A  26      17.554  33.469  13.814  1.00  1.89           H  
ATOM    410 1HG2 THR A  26      15.790  33.694  16.314  1.00  1.89           H  
ATOM    411 2HG2 THR A  26      15.847  35.471  16.368  1.00  1.89           H  
ATOM    412 3HG2 THR A  26      15.558  34.634  14.821  1.00  1.89           H  
ATOM    413  N   ALA A  27      20.402  35.554  15.196  1.00  1.49           N  
ATOM    414  CA  ALA A  27      21.769  35.412  14.704  1.00  1.49           C  
ATOM    415  C   ALA A  27      22.561  34.430  15.548  1.00  1.49           C  
ATOM    416  O   ALA A  27      22.281  34.226  16.724  1.00  1.49           O  
ATOM    417  CB  ALA A  27      22.454  36.776  14.657  1.00  1.49           C  
ATOM    418  H   ALA A  27      20.178  35.538  16.193  1.00  1.49           H  
ATOM    419  HA  ALA A  27      21.730  35.007  13.692  1.00  1.49           H  
ATOM    420 1HB  ALA A  27      23.462  36.652  14.263  1.00  1.49           H  
ATOM    421 2HB  ALA A  27      21.885  37.444  14.007  1.00  1.49           H  
ATOM    422 3HB  ALA A  27      22.510  37.210  15.631  1.00  1.49           H  
ATOM    423  N   THR A  28      23.552  33.805  14.937  1.00  1.24           N  
ATOM    424  CA  THR A  28      24.401  32.870  15.663  1.00  1.24           C  
ATOM    425  C   THR A  28      25.856  33.282  15.634  1.00  1.24           C  
ATOM    426  O   THR A  28      26.388  33.689  14.593  1.00  1.24           O  
ATOM    427  CB  THR A  28      24.259  31.426  15.134  1.00  1.24           C  
ATOM    428  OG1 THR A  28      22.903  30.987  15.294  1.00  1.24           O  
ATOM    429  CG2 THR A  28      25.197  30.483  15.901  1.00  1.24           C  
ATOM    430  H   THR A  28      23.721  33.999  13.950  1.00  1.24           H  
ATOM    431  HA  THR A  28      24.090  32.863  16.705  1.00  1.24           H  
ATOM    432  HB  THR A  28      24.514  31.397  14.075  1.00  1.24           H  
ATOM    433  HG1 THR A  28      22.620  31.157  16.197  1.00  1.24           H  
ATOM    434 1HG2 THR A  28      25.087  29.468  15.527  1.00  1.24           H  
ATOM    435 2HG2 THR A  28      26.223  30.796  15.764  1.00  1.24           H  
ATOM    436 3HG2 THR A  28      24.949  30.508  16.957  1.00  1.24           H  
ATOM    437  N   LEU A  29      26.493  33.181  16.797  1.00  1.11           N  
ATOM    438  CA  LEU A  29      27.914  33.462  16.920  1.00  1.11           C  
ATOM    439  C   LEU A  29      28.644  32.308  17.587  1.00  1.11           C  
ATOM    440  O   LEU A  29      28.337  31.930  18.718  1.00  1.11           O  
ATOM    441  CB  LEU A  29      28.132  34.756  17.693  1.00  1.11           C  
ATOM    442  CG  LEU A  29      29.570  35.126  17.959  1.00  1.11           C  
ATOM    443  CD1 LEU A  29      30.271  35.287  16.656  1.00  1.11           C  
ATOM    444  CD2 LEU A  29      29.598  36.420  18.718  1.00  1.11           C  
ATOM    445  H   LEU A  29      25.962  32.860  17.609  1.00  1.11           H  
ATOM    446  HA  LEU A  29      28.333  33.586  15.922  1.00  1.11           H  
ATOM    447 1HB  LEU A  29      27.682  35.566  17.131  1.00  1.11           H  
ATOM    448 2HB  LEU A  29      27.623  34.680  18.657  1.00  1.11           H  
ATOM    449  HG  LEU A  29      30.074  34.349  18.539  1.00  1.11           H  
ATOM    450 1HD1 LEU A  29      31.286  35.591  16.837  1.00  1.11           H  
ATOM    451 2HD1 LEU A  29      30.259  34.348  16.108  1.00  1.11           H  
ATOM    452 3HD1 LEU A  29      29.777  36.022  16.080  1.00  1.11           H  
ATOM    453 1HD2 LEU A  29      30.636  36.703  18.899  1.00  1.11           H  
ATOM    454 2HD2 LEU A  29      29.106  37.200  18.142  1.00  1.11           H  
ATOM    455 3HD2 LEU A  29      29.085  36.292  19.664  1.00  1.11           H  
ATOM    456  N   CYS A  30      29.584  31.729  16.852  1.00  1.07           N  
ATOM    457  CA  CYS A  30      30.323  30.565  17.325  1.00  1.07           C  
ATOM    458  C   CYS A  30      31.790  30.857  17.519  1.00  1.07           C  
ATOM    459  O   CYS A  30      32.406  31.590  16.740  1.00  1.07           O  
ATOM    460  CB  CYS A  30      30.186  29.431  16.319  1.00  1.07           C  
ATOM    461  SG  CYS A  30      28.498  28.902  16.034  1.00  1.07           S  
ATOM    462  H   CYS A  30      29.784  32.087  15.933  1.00  1.07           H  
ATOM    463  HA  CYS A  30      29.910  30.253  18.273  1.00  1.07           H  
ATOM    464 1HB  CYS A  30      30.601  29.742  15.369  1.00  1.07           H  
ATOM    465 2HB  CYS A  30      30.762  28.571  16.663  1.00  1.07           H  
ATOM    466  N   LEU A  31      32.366  30.214  18.512  1.00  1.09           N  
ATOM    467  CA  LEU A  31      33.789  30.289  18.791  1.00  1.09           C  
ATOM    468  C   LEU A  31      34.470  28.999  18.354  1.00  1.09           C  
ATOM    469  O   LEU A  31      33.912  27.921  18.552  1.00  1.09           O  
ATOM    470  CB  LEU A  31      34.029  30.528  20.275  1.00  1.09           C  
ATOM    471  CG  LEU A  31      35.472  30.588  20.691  1.00  1.09           C  
ATOM    472  CD1 LEU A  31      36.127  31.819  20.133  1.00  1.09           C  
ATOM    473  CD2 LEU A  31      35.533  30.604  22.123  1.00  1.09           C  
ATOM    474  H   LEU A  31      31.777  29.643  19.128  1.00  1.09           H  
ATOM    475  HA  LEU A  31      34.221  31.117  18.227  1.00  1.09           H  
ATOM    476 1HB  LEU A  31      33.567  31.472  20.557  1.00  1.09           H  
ATOM    477 2HB  LEU A  31      33.551  29.725  20.842  1.00  1.09           H  
ATOM    478  HG  LEU A  31      35.989  29.716  20.316  1.00  1.09           H  
ATOM    479 1HD1 LEU A  31      37.164  31.855  20.433  1.00  1.09           H  
ATOM    480 2HD1 LEU A  31      36.068  31.811  19.060  1.00  1.09           H  
ATOM    481 3HD1 LEU A  31      35.618  32.678  20.516  1.00  1.09           H  
ATOM    482 1HD2 LEU A  31      36.553  30.642  22.451  1.00  1.09           H  
ATOM    483 2HD2 LEU A  31      35.011  31.474  22.456  1.00  1.09           H  
ATOM    484 3HD2 LEU A  31      35.065  29.720  22.507  1.00  1.09           H  
ATOM    485  N   GLY A  32      35.646  29.095  17.731  1.00  1.15           N  
ATOM    486  CA  GLY A  32      36.379  27.878  17.383  1.00  1.15           C  
ATOM    487  C   GLY A  32      37.845  28.123  17.019  1.00  1.15           C  
ATOM    488  O   GLY A  32      38.297  29.258  16.860  1.00  1.15           O  
ATOM    489  H   GLY A  32      36.036  30.015  17.518  1.00  1.15           H  
ATOM    490 1HA  GLY A  32      36.334  27.186  18.218  1.00  1.15           H  
ATOM    491 2HA  GLY A  32      35.877  27.386  16.551  1.00  1.15           H  
ATOM    492  N   HIS A  33      38.596  27.026  16.923  1.00  1.25           N  
ATOM    493  CA  HIS A  33      40.030  27.045  16.612  1.00  1.25           C  
ATOM    494  C   HIS A  33      40.250  26.498  15.226  1.00  1.25           C  
ATOM    495  O   HIS A  33      39.477  25.671  14.765  1.00  1.25           O  
ATOM    496  CB  HIS A  33      40.835  26.176  17.586  1.00  1.25           C  
ATOM    497  CG  HIS A  33      42.365  26.311  17.502  1.00  1.25           C  
ATOM    498  ND1 HIS A  33      43.107  25.660  16.545  1.00  1.25           N  
ATOM    499  CD2 HIS A  33      43.268  26.973  18.274  1.00  1.25           C  
ATOM    500  CE1 HIS A  33      44.369  25.902  16.709  1.00  1.25           C  
ATOM    501  NE2 HIS A  33      44.537  26.668  17.761  1.00  1.25           N  
ATOM    502  H   HIS A  33      38.150  26.135  17.084  1.00  1.25           H  
ATOM    503  HA  HIS A  33      40.405  28.061  16.651  1.00  1.25           H  
ATOM    504 1HB  HIS A  33      40.544  26.344  18.588  1.00  1.25           H  
ATOM    505 2HB  HIS A  33      40.608  25.132  17.373  1.00  1.25           H  
ATOM    506  HD1 HIS A  33      42.780  25.060  15.795  1.00  1.25           H  
ATOM    507  HD2 HIS A  33      43.167  27.609  19.158  1.00  1.25           H  
ATOM    508  HE1 HIS A  33      45.045  25.455  16.027  1.00  1.25           H  
ATOM    509  N   HIS A  34      41.281  26.935  14.541  1.00  1.35           N  
ATOM    510  CA  HIS A  34      41.554  26.343  13.239  1.00  1.35           C  
ATOM    511  C   HIS A  34      41.722  24.819  13.377  1.00  1.35           C  
ATOM    512  O   HIS A  34      42.525  24.356  14.189  1.00  1.35           O  
ATOM    513  CB  HIS A  34      42.845  26.920  12.658  1.00  1.35           C  
ATOM    514  CG  HIS A  34      43.038  26.584  11.183  1.00  1.35           C  
ATOM    515  ND1 HIS A  34      44.275  26.584  10.558  1.00  1.35           N  
ATOM    516  CD2 HIS A  34      42.136  26.263  10.228  1.00  1.35           C  
ATOM    517  CE1 HIS A  34      44.110  26.282   9.277  1.00  1.35           C  
ATOM    518  NE2 HIS A  34      42.824  26.081   9.059  1.00  1.35           N  
ATOM    519  H   HIS A  34      41.878  27.662  14.938  1.00  1.35           H  
ATOM    520  HA  HIS A  34      40.736  26.541  12.554  1.00  1.35           H  
ATOM    521 1HB  HIS A  34      42.859  28.001  12.794  1.00  1.35           H  
ATOM    522 2HB  HIS A  34      43.695  26.521  13.211  1.00  1.35           H  
ATOM    523  HD2 HIS A  34      41.060  26.175  10.364  1.00  1.35           H  
ATOM    524  HE1 HIS A  34      44.899  26.208   8.533  1.00  1.35           H  
ATOM    525  HE2 HIS A  34      42.389  25.833   8.176  1.00  1.35           H  
ATOM    526  N   ALA A  35      40.955  24.037  12.618  1.00  1.44           N  
ATOM    527  CA  ALA A  35      41.097  22.567  12.683  1.00  1.44           C  
ATOM    528  C   ALA A  35      41.765  22.047  11.412  1.00  1.44           C  
ATOM    529  O   ALA A  35      41.223  22.196  10.321  1.00  1.44           O  
ATOM    530  CB  ALA A  35      39.751  21.885  12.892  1.00  1.44           C  
ATOM    531  H   ALA A  35      40.270  24.488  12.011  1.00  1.44           H  
ATOM    532  HA  ALA A  35      41.743  22.319  13.525  1.00  1.44           H  
ATOM    533 1HB  ALA A  35      39.894  20.808  12.955  1.00  1.44           H  
ATOM    534 2HB  ALA A  35      39.308  22.240  13.810  1.00  1.44           H  
ATOM    535 3HB  ALA A  35      39.087  22.111  12.063  1.00  1.44           H  
ATOM    536  N   VAL A  36      42.944  21.433  11.548  1.00  1.47           N  
ATOM    537  CA  VAL A  36      43.685  20.972  10.374  1.00  1.47           C  
ATOM    538  C   VAL A  36      43.949  19.448  10.313  1.00  1.47           C  
ATOM    539  O   VAL A  36      44.900  18.963  10.928  1.00  1.47           O  
ATOM    540  CB  VAL A  36      45.035  21.685  10.329  1.00  1.47           C  
ATOM    541  CG1 VAL A  36      45.805  21.238   9.122  1.00  1.47           C  
ATOM    542  CG2 VAL A  36      44.797  23.153  10.324  1.00  1.47           C  
ATOM    543  H   VAL A  36      43.360  21.328  12.471  1.00  1.47           H  
ATOM    544  HA  VAL A  36      43.146  21.307   9.496  1.00  1.47           H  
ATOM    545  HB  VAL A  36      45.620  21.421  11.204  1.00  1.47           H  
ATOM    546 1HG1 VAL A  36      46.772  21.740   9.098  1.00  1.47           H  
ATOM    547 2HG1 VAL A  36      45.954  20.191   9.181  1.00  1.47           H  
ATOM    548 3HG1 VAL A  36      45.246  21.480   8.220  1.00  1.47           H  
ATOM    549 1HG2 VAL A  36      45.749  23.680  10.296  1.00  1.47           H  
ATOM    550 2HG2 VAL A  36      44.209  23.410   9.447  1.00  1.47           H  
ATOM    551 3HG2 VAL A  36      44.255  23.447  11.223  1.00  1.47           H  
ATOM    552  N   PRO A  37      43.222  18.690   9.471  1.00  1.44           N  
ATOM    553  CA  PRO A  37      43.322  17.239   9.290  1.00  1.44           C  
ATOM    554  C   PRO A  37      44.722  16.776   8.860  1.00  1.44           C  
ATOM    555  O   PRO A  37      45.060  15.601   8.979  1.00  1.44           O  
ATOM    556  CB  PRO A  37      42.320  16.980   8.155  1.00  1.44           C  
ATOM    557  CG  PRO A  37      41.331  18.115   8.239  1.00  1.44           C  
ATOM    558  CD  PRO A  37      42.136  19.308   8.675  1.00  1.44           C  
ATOM    559  HA  PRO A  37      43.015  16.735  10.216  1.00  1.44           H  
ATOM    560 1HB  PRO A  37      42.851  16.940   7.191  1.00  1.44           H  
ATOM    561 2HB  PRO A  37      41.849  15.996   8.299  1.00  1.44           H  
ATOM    562 1HG  PRO A  37      40.848  18.274   7.263  1.00  1.44           H  
ATOM    563 2HG  PRO A  37      40.526  17.873   8.940  1.00  1.44           H  
ATOM    564 1HD  PRO A  37      42.536  19.853   7.807  1.00  1.44           H  
ATOM    565 2HD  PRO A  37      41.474  19.924   9.300  1.00  1.44           H  
ATOM    566  N   ASN A  38      45.509  17.705   8.330  1.00  1.35           N  
ATOM    567  CA  ASN A  38      46.854  17.465   7.830  1.00  1.35           C  
ATOM    568  C   ASN A  38      47.962  18.032   8.730  1.00  1.35           C  
ATOM    569  O   ASN A  38      49.065  18.307   8.252  1.00  1.35           O  
ATOM    570  CB  ASN A  38      46.976  18.054   6.445  1.00  1.35           C  
ATOM    571  CG  ASN A  38      46.111  17.338   5.442  1.00  1.35           C  
ATOM    572  OD1 ASN A  38      46.422  16.217   5.025  1.00  1.35           O  
ATOM    573  ND2 ASN A  38      45.032  17.966   5.041  1.00  1.35           N  
ATOM    574  H   ASN A  38      45.160  18.646   8.266  1.00  1.35           H  
ATOM    575  HA  ASN A  38      47.010  16.387   7.771  1.00  1.35           H  
ATOM    576 1HB  ASN A  38      46.690  19.106   6.475  1.00  1.35           H  
ATOM    577 2HB  ASN A  38      48.014  18.003   6.119  1.00  1.35           H  
ATOM    578 1HD2 ASN A  38      44.424  17.535   4.372  1.00  1.35           H  
ATOM    579 2HD2 ASN A  38      44.818  18.874   5.396  1.00  1.35           H  
ATOM    580  N   GLY A  39      47.671  18.223  10.019  1.00  1.21           N  
ATOM    581  CA  GLY A  39      48.661  18.771  10.948  1.00  1.21           C  
ATOM    582  C   GLY A  39      49.689  17.753  11.452  1.00  1.21           C  
ATOM    583  O   GLY A  39      49.982  16.762  10.779  1.00  1.21           O  
ATOM    584  H   GLY A  39      46.729  18.027  10.359  1.00  1.21           H  
ATOM    585 1HA  GLY A  39      49.188  19.586  10.452  1.00  1.21           H  
ATOM    586 2HA  GLY A  39      48.165  19.220  11.796  1.00  1.21           H  
ATOM    587  N   THR A  40      50.267  18.027  12.625  1.00  1.07           N  
ATOM    588  CA  THR A  40      51.391  17.255  13.152  1.00  1.07           C  
ATOM    589  C   THR A  40      51.127  16.443  14.411  1.00  1.07           C  
ATOM    590  O   THR A  40      50.511  16.919  15.357  1.00  1.07           O  
ATOM    591  CB  THR A  40      52.570  18.203  13.420  1.00  1.07           C  
ATOM    592  OG1 THR A  40      52.982  18.813  12.185  1.00  1.07           O  
ATOM    593  CG2 THR A  40      53.732  17.461  14.044  1.00  1.07           C  
ATOM    594  H   THR A  40      49.928  18.820  13.171  1.00  1.07           H  
ATOM    595  HA  THR A  40      51.698  16.553  12.378  1.00  1.07           H  
ATOM    596  HB  THR A  40      52.252  18.995  14.105  1.00  1.07           H  
ATOM    597  HG1 THR A  40      52.323  19.458  11.911  1.00  1.07           H  
ATOM    598 1HG2 THR A  40      54.537  18.149  14.205  1.00  1.07           H  
ATOM    599 2HG2 THR A  40      53.438  17.028  14.997  1.00  1.07           H  
ATOM    600 3HG2 THR A  40      54.060  16.675  13.375  1.00  1.07           H  
ATOM    601  N   ILE A  41      51.590  15.200  14.417  1.00  0.95           N  
ATOM    602  CA  ILE A  41      51.421  14.338  15.578  1.00  0.95           C  
ATOM    603  C   ILE A  41      52.555  14.486  16.601  1.00  0.95           C  
ATOM    604  O   ILE A  41      53.732  14.382  16.241  1.00  0.95           O  
ATOM    605  CB  ILE A  41      51.277  12.883  15.143  1.00  0.95           C  
ATOM    606  CG1 ILE A  41      50.062  12.724  14.298  1.00  0.95           C  
ATOM    607  CG2 ILE A  41      51.114  12.068  16.316  1.00  0.95           C  
ATOM    608  CD1 ILE A  41      49.965  11.391  13.621  1.00  0.95           C  
ATOM    609  H   ILE A  41      52.076  14.851  13.604  1.00  0.95           H  
ATOM    610  HA  ILE A  41      50.498  14.614  16.062  1.00  0.95           H  
ATOM    611  HB  ILE A  41      52.145  12.561  14.573  1.00  0.95           H  
ATOM    612 1HG1 ILE A  41      49.201  12.834  14.944  1.00  0.95           H  
ATOM    613 2HG1 ILE A  41      50.040  13.507  13.543  1.00  0.95           H  
ATOM    614 1HG2 ILE A  41      50.974  11.044  16.027  1.00  0.95           H  
ATOM    615 2HG2 ILE A  41      51.992  12.163  16.943  1.00  0.95           H  
ATOM    616 3HG2 ILE A  41      50.236  12.419  16.843  1.00  0.95           H  
ATOM    617 1HD1 ILE A  41      49.039  11.350  13.044  1.00  0.95           H  
ATOM    618 2HD1 ILE A  41      50.817  11.256  12.956  1.00  0.95           H  
ATOM    619 3HD1 ILE A  41      49.960  10.603  14.373  1.00  0.95           H  
ATOM    620  N   VAL A  42      52.195  14.721  17.873  1.00  0.87           N  
ATOM    621  CA  VAL A  42      53.182  14.920  18.935  1.00  0.87           C  
ATOM    622  C   VAL A  42      52.991  13.976  20.139  1.00  0.87           C  
ATOM    623  O   VAL A  42      51.925  13.393  20.358  1.00  0.87           O  
ATOM    624  CB  VAL A  42      53.086  16.351  19.488  1.00  0.87           C  
ATOM    625  CG1 VAL A  42      53.323  17.402  18.371  1.00  0.87           C  
ATOM    626  CG2 VAL A  42      51.726  16.504  20.158  1.00  0.87           C  
ATOM    627  H   VAL A  42      51.202  14.816  18.079  1.00  0.87           H  
ATOM    628  HA  VAL A  42      54.176  14.762  18.517  1.00  0.87           H  
ATOM    629  HB  VAL A  42      53.867  16.493  20.232  1.00  0.87           H  
ATOM    630 1HG1 VAL A  42      53.268  18.394  18.792  1.00  0.87           H  
ATOM    631 2HG1 VAL A  42      54.305  17.253  17.931  1.00  0.87           H  
ATOM    632 3HG1 VAL A  42      52.559  17.300  17.596  1.00  0.87           H  
ATOM    633 1HG2 VAL A  42      51.620  17.467  20.592  1.00  0.87           H  
ATOM    634 2HG2 VAL A  42      50.958  16.363  19.428  1.00  0.87           H  
ATOM    635 3HG2 VAL A  42      51.632  15.755  20.932  1.00  0.87           H  
ATOM    636  N   LYS A  43      54.029  13.861  20.954  1.00  0.84           N  
ATOM    637  CA  LYS A  43      53.959  13.120  22.214  1.00  0.84           C  
ATOM    638  C   LYS A  43      53.557  14.019  23.387  1.00  0.84           C  
ATOM    639  O   LYS A  43      54.231  15.018  23.627  1.00  0.84           O  
ATOM    640  CB  LYS A  43      55.325  12.479  22.501  1.00  0.84           C  
ATOM    641  CG  LYS A  43      55.389  11.689  23.794  1.00  0.84           C  
ATOM    642  CD  LYS A  43      56.721  10.926  23.976  1.00  0.84           C  
ATOM    643  CE  LYS A  43      56.853  10.286  25.388  1.00  0.84           C  
ATOM    644  NZ  LYS A  43      55.715   9.332  25.730  1.00  0.84           N  
ATOM    645  H   LYS A  43      54.893  14.326  20.709  1.00  0.84           H  
ATOM    646  HA  LYS A  43      53.211  12.338  22.124  1.00  0.84           H  
ATOM    647 1HB  LYS A  43      55.589  11.801  21.691  1.00  0.84           H  
ATOM    648 2HB  LYS A  43      56.090  13.255  22.549  1.00  0.84           H  
ATOM    649 1HG  LYS A  43      55.209  12.338  24.649  1.00  0.84           H  
ATOM    650 2HG  LYS A  43      54.610  10.985  23.745  1.00  0.84           H  
ATOM    651 1HD  LYS A  43      56.783  10.131  23.233  1.00  0.84           H  
ATOM    652 2HD  LYS A  43      57.558  11.608  23.827  1.00  0.84           H  
ATOM    653 1HE  LYS A  43      57.791   9.735  25.423  1.00  0.84           H  
ATOM    654 2HE  LYS A  43      56.885  11.080  26.132  1.00  0.84           H  
ATOM    655 1HZ  LYS A  43      55.845   8.949  26.641  1.00  0.84           H  
ATOM    656 2HZ  LYS A  43      54.813   9.816  25.706  1.00  0.84           H  
ATOM    657 3HZ  LYS A  43      55.600   8.552  25.072  1.00  0.84           H  
ATOM    658  N   THR A  44      52.487  13.701  24.133  1.00  0.85           N  
ATOM    659  CA  THR A  44      52.175  14.561  25.277  1.00  0.85           C  
ATOM    660  C   THR A  44      52.212  13.699  26.531  1.00  0.85           C  
ATOM    661  O   THR A  44      51.881  12.521  26.475  1.00  0.85           O  
ATOM    662  CB  THR A  44      50.794  15.212  25.130  1.00  0.85           C  
ATOM    663  OG1 THR A  44      49.774  14.215  25.201  1.00  0.85           O  
ATOM    664  CG2 THR A  44      50.707  15.869  23.781  1.00  0.85           C  
ATOM    665  H   THR A  44      51.871  12.912  23.920  1.00  0.85           H  
ATOM    666  HA  THR A  44      52.926  15.342  25.380  1.00  0.85           H  
ATOM    667  HB  THR A  44      50.648  15.953  25.919  1.00  0.85           H  
ATOM    668  HG1 THR A  44      49.881  13.574  24.463  1.00  0.85           H  
ATOM    669 1HG2 THR A  44      49.750  16.333  23.666  1.00  0.85           H  
ATOM    670 2HG2 THR A  44      51.463  16.600  23.691  1.00  0.85           H  
ATOM    671 3HG2 THR A  44      50.841  15.110  23.009  1.00  0.85           H  
ATOM    672  N   ILE A  45      52.491  14.297  27.684  1.00  0.88           N  
ATOM    673  CA  ILE A  45      52.606  13.520  28.925  1.00  0.88           C  
ATOM    674  C   ILE A  45      51.343  12.743  29.319  1.00  0.88           C  
ATOM    675  O   ILE A  45      51.436  11.755  30.045  1.00  0.88           O  
ATOM    676  CB  ILE A  45      53.047  14.406  30.101  1.00  0.88           C  
ATOM    677  CG1 ILE A  45      53.611  13.552  31.206  1.00  0.88           C  
ATOM    678  CG2 ILE A  45      51.917  15.202  30.631  1.00  0.88           C  
ATOM    679  CD1 ILE A  45      54.911  12.908  30.811  1.00  0.88           C  
ATOM    680  H   ILE A  45      52.753  15.282  27.677  1.00  0.88           H  
ATOM    681  HA  ILE A  45      53.392  12.779  28.771  1.00  0.88           H  
ATOM    682  HB  ILE A  45      53.828  15.078  29.756  1.00  0.88           H  
ATOM    683 1HG1 ILE A  45      53.769  14.161  32.088  1.00  0.88           H  
ATOM    684 2HG1 ILE A  45      52.893  12.767  31.454  1.00  0.88           H  
ATOM    685 1HG2 ILE A  45      52.261  15.834  31.446  1.00  0.88           H  
ATOM    686 2HG2 ILE A  45      51.516  15.804  29.854  1.00  0.88           H  
ATOM    687 3HG2 ILE A  45      51.158  14.529  30.999  1.00  0.88           H  
ATOM    688 1HD1 ILE A  45      55.287  12.300  31.632  1.00  0.88           H  
ATOM    689 2HD1 ILE A  45      54.757  12.280  29.935  1.00  0.88           H  
ATOM    690 3HD1 ILE A  45      55.629  13.689  30.576  1.00  0.88           H  
ATOM    691  N   THR A  46      50.166  13.173  28.854  1.00  0.94           N  
ATOM    692  CA  THR A  46      48.942  12.452  29.185  1.00  0.94           C  
ATOM    693  C   THR A  46      48.462  11.538  28.054  1.00  0.94           C  
ATOM    694  O   THR A  46      47.492  10.798  28.238  1.00  0.94           O  
ATOM    695  CB  THR A  46      47.775  13.410  29.528  1.00  0.94           C  
ATOM    696  OG1 THR A  46      47.454  14.232  28.387  1.00  0.94           O  
ATOM    697  CG2 THR A  46      48.127  14.301  30.705  1.00  0.94           C  
ATOM    698  H   THR A  46      50.126  14.002  28.271  1.00  0.94           H  
ATOM    699  HA  THR A  46      49.136  11.830  30.056  1.00  0.94           H  
ATOM    700  HB  THR A  46      46.901  12.814  29.784  1.00  0.94           H  
ATOM    701  HG1 THR A  46      48.147  14.909  28.261  1.00  0.94           H  
ATOM    702 1HG2 THR A  46      47.284  14.952  30.932  1.00  0.94           H  
ATOM    703 2HG2 THR A  46      48.354  13.684  31.573  1.00  0.94           H  
ATOM    704 3HG2 THR A  46      48.982  14.903  30.458  1.00  0.94           H  
ATOM    705  N   ASN A  47      49.076  11.638  26.870  1.00  1.00           N  
ATOM    706  CA  ASN A  47      48.592  10.917  25.695  1.00  1.00           C  
ATOM    707  C   ASN A  47      49.592  10.944  24.524  1.00  1.00           C  
ATOM    708  O   ASN A  47      49.772  11.978  23.866  1.00  1.00           O  
ATOM    709  CB  ASN A  47      47.266  11.513  25.259  1.00  1.00           C  
ATOM    710  CG  ASN A  47      46.560  10.775  24.151  1.00  1.00           C  
ATOM    711  OD1 ASN A  47      47.017   9.744  23.667  1.00  1.00           O  
ATOM    712  ND2 ASN A  47      45.425  11.299  23.744  1.00  1.00           N  
ATOM    713  H   ASN A  47      49.920  12.201  26.784  1.00  1.00           H  
ATOM    714  HA  ASN A  47      48.444   9.873  25.971  1.00  1.00           H  
ATOM    715 1HB  ASN A  47      46.583  11.583  26.100  1.00  1.00           H  
ATOM    716 2HB  ASN A  47      47.477  12.498  24.961  1.00  1.00           H  
ATOM    717 1HD2 ASN A  47      44.907  10.858  23.011  1.00  1.00           H  
ATOM    718 2HD2 ASN A  47      45.083  12.137  24.168  1.00  1.00           H  
ATOM    719  N   ASP A  48      50.306   9.857  24.290  1.00  1.05           N  
ATOM    720  CA  ASP A  48      51.224   9.881  23.160  1.00  1.05           C  
ATOM    721  C   ASP A  48      50.455   9.967  21.839  1.00  1.05           C  
ATOM    722  O   ASP A  48      49.418   9.329  21.696  1.00  1.05           O  
ATOM    723  CB  ASP A  48      52.145   8.659  23.127  1.00  1.05           C  
ATOM    724  CG  ASP A  48      53.168   8.693  24.222  1.00  1.05           C  
ATOM    725  OD1 ASP A  48      53.215   9.672  24.920  1.00  1.05           O  
ATOM    726  OD2 ASP A  48      54.011   7.823  24.316  1.00  1.05           O  
ATOM    727  H   ASP A  48      50.179   9.026  24.850  1.00  1.05           H  
ATOM    728  HA  ASP A  48      51.848  10.767  23.249  1.00  1.05           H  
ATOM    729 1HB  ASP A  48      51.552   7.748  23.216  1.00  1.05           H  
ATOM    730 2HB  ASP A  48      52.665   8.624  22.176  1.00  1.05           H  
ATOM    731  N   ARG A  49      51.041  10.638  20.842  1.00  1.08           N  
ATOM    732  CA  ARG A  49      50.527  10.710  19.471  1.00  1.08           C  
ATOM    733  C   ARG A  49      49.211  11.487  19.277  1.00  1.08           C  
ATOM    734  O   ARG A  49      48.199  10.938  18.832  1.00  1.08           O  
ATOM    735  CB  ARG A  49      50.362   9.313  18.871  1.00  1.08           C  
ATOM    736  CG  ARG A  49      51.616   8.399  18.940  1.00  1.08           C  
ATOM    737  CD  ARG A  49      52.767   8.858  18.081  1.00  1.08           C  
ATOM    738  NE  ARG A  49      52.469   8.793  16.650  1.00  1.08           N  
ATOM    739  CZ  ARG A  49      53.224   9.360  15.677  1.00  1.08           C  
ATOM    740  NH1 ARG A  49      54.310  10.029  15.992  1.00  1.08           N  
ATOM    741  NH2 ARG A  49      52.869   9.242  14.409  1.00  1.08           N  
ATOM    742  H   ARG A  49      51.861  11.197  21.033  1.00  1.08           H  
ATOM    743  HA  ARG A  49      51.294  11.218  18.897  1.00  1.08           H  
ATOM    744 1HB  ARG A  49      49.531   8.789  19.332  1.00  1.08           H  
ATOM    745 2HB  ARG A  49      50.116   9.418  17.816  1.00  1.08           H  
ATOM    746 1HG  ARG A  49      51.968   8.342  19.958  1.00  1.08           H  
ATOM    747 2HG  ARG A  49      51.334   7.399  18.610  1.00  1.08           H  
ATOM    748 1HD  ARG A  49      53.005   9.895  18.330  1.00  1.08           H  
ATOM    749 2HD  ARG A  49      53.636   8.231  18.276  1.00  1.08           H  
ATOM    750  HE  ARG A  49      51.641   8.286  16.365  1.00  1.08           H  
ATOM    751 1HH1 ARG A  49      54.584  10.121  16.959  1.00  1.08           H  
ATOM    752 2HH1 ARG A  49      54.871  10.452  15.267  1.00  1.08           H  
ATOM    753 1HH2 ARG A  49      52.034   8.727  14.162  1.00  1.08           H  
ATOM    754 2HH2 ARG A  49      53.432   9.665  13.687  1.00  1.08           H  
ATOM    755  N   ILE A  50      49.270  12.783  19.563  1.00  1.10           N  
ATOM    756  CA  ILE A  50      48.161  13.722  19.376  1.00  1.10           C  
ATOM    757  C   ILE A  50      48.350  14.666  18.201  1.00  1.10           C  
ATOM    758  O   ILE A  50      49.409  15.255  18.032  1.00  1.10           O  
ATOM    759  CB  ILE A  50      47.873  14.571  20.630  1.00  1.10           C  
ATOM    760  CG1 ILE A  50      47.322  13.747  21.736  1.00  1.10           C  
ATOM    761  CG2 ILE A  50      46.987  15.705  20.332  1.00  1.10           C  
ATOM    762  CD1 ILE A  50      47.155  14.561  22.970  1.00  1.10           C  
ATOM    763  H   ILE A  50      50.156  13.131  19.919  1.00  1.10           H  
ATOM    764  HA  ILE A  50      47.265  13.135  19.178  1.00  1.10           H  
ATOM    765  HB  ILE A  50      48.823  14.971  20.991  1.00  1.10           H  
ATOM    766 1HG1 ILE A  50      46.350  13.362  21.434  1.00  1.10           H  
ATOM    767 2HG1 ILE A  50      47.983  12.899  21.955  1.00  1.10           H  
ATOM    768 1HG2 ILE A  50      46.868  16.266  21.243  1.00  1.10           H  
ATOM    769 2HG2 ILE A  50      47.429  16.337  19.574  1.00  1.10           H  
ATOM    770 3HG2 ILE A  50      46.019  15.347  19.986  1.00  1.10           H  
ATOM    771 1HD1 ILE A  50      46.723  13.985  23.738  1.00  1.10           H  
ATOM    772 2HD1 ILE A  50      48.104  14.923  23.285  1.00  1.10           H  
ATOM    773 3HD1 ILE A  50      46.497  15.392  22.763  1.00  1.10           H  
ATOM    774  N   GLU A  51      47.325  14.793  17.360  1.00  1.10           N  
ATOM    775  CA  GLU A  51      47.400  15.685  16.203  1.00  1.10           C  
ATOM    776  C   GLU A  51      47.176  17.138  16.628  1.00  1.10           C  
ATOM    777  O   GLU A  51      46.153  17.442  17.239  1.00  1.10           O  
ATOM    778  CB  GLU A  51      46.350  15.270  15.175  1.00  1.10           C  
ATOM    779  CG  GLU A  51      46.580  13.896  14.559  1.00  1.10           C  
ATOM    780  CD  GLU A  51      45.514  13.455  13.584  1.00  1.10           C  
ATOM    781  OE1 GLU A  51      45.347  14.102  12.584  1.00  1.10           O  
ATOM    782  OE2 GLU A  51      44.871  12.464  13.844  1.00  1.10           O  
ATOM    783  H   GLU A  51      46.479  14.267  17.532  1.00  1.10           H  
ATOM    784  HA  GLU A  51      48.388  15.604  15.758  1.00  1.10           H  
ATOM    785 1HB  GLU A  51      45.361  15.282  15.634  1.00  1.10           H  
ATOM    786 2HB  GLU A  51      46.343  15.996  14.361  1.00  1.10           H  
ATOM    787 1HG  GLU A  51      47.504  13.958  14.003  1.00  1.10           H  
ATOM    788 2HG  GLU A  51      46.699  13.151  15.346  1.00  1.10           H  
ATOM    789  N   VAL A  52      48.126  18.013  16.293  1.00  1.08           N  
ATOM    790  CA  VAL A  52      48.160  19.436  16.662  1.00  1.08           C  
ATOM    791  C   VAL A  52      48.312  20.329  15.420  1.00  1.08           C  
ATOM    792  O   VAL A  52      49.007  19.961  14.461  1.00  1.08           O  
ATOM    793  CB  VAL A  52      49.291  19.695  17.685  1.00  1.08           C  
ATOM    794  CG1 VAL A  52      49.313  21.152  18.081  1.00  1.08           C  
ATOM    795  CG2 VAL A  52      49.078  18.819  18.908  1.00  1.08           C  
ATOM    796  H   VAL A  52      48.934  17.649  15.801  1.00  1.08           H  
ATOM    797  HA  VAL A  52      47.223  19.700  17.132  1.00  1.08           H  
ATOM    798  HB  VAL A  52      50.256  19.460  17.225  1.00  1.08           H  
ATOM    799 1HG1 VAL A  52      50.104  21.338  18.780  1.00  1.08           H  
ATOM    800 2HG1 VAL A  52      49.473  21.752  17.226  1.00  1.08           H  
ATOM    801 3HG1 VAL A  52      48.363  21.423  18.537  1.00  1.08           H  
ATOM    802 1HG2 VAL A  52      49.872  18.996  19.615  1.00  1.08           H  
ATOM    803 2HG2 VAL A  52      48.121  19.058  19.367  1.00  1.08           H  
ATOM    804 3HG2 VAL A  52      49.092  17.779  18.615  1.00  1.08           H  
ATOM    805  N   THR A  53      47.623  21.483  15.394  1.00  1.04           N  
ATOM    806  CA  THR A  53      47.669  22.380  14.224  1.00  1.04           C  
ATOM    807  C   THR A  53      49.091  22.727  13.764  1.00  1.04           C  
ATOM    808  O   THR A  53      49.326  22.883  12.564  1.00  1.04           O  
ATOM    809  CB  THR A  53      46.916  23.693  14.520  1.00  1.04           C  
ATOM    810  OG1 THR A  53      46.745  24.439  13.303  1.00  1.04           O  
ATOM    811  CG2 THR A  53      47.686  24.550  15.524  1.00  1.04           C  
ATOM    812  H   THR A  53      47.038  21.737  16.195  1.00  1.04           H  
ATOM    813  HA  THR A  53      47.168  21.897  13.394  1.00  1.04           H  
ATOM    814  HB  THR A  53      45.932  23.448  14.933  1.00  1.04           H  
ATOM    815  HG1 THR A  53      46.097  23.999  12.747  1.00  1.04           H  
ATOM    816 1HG2 THR A  53      47.161  25.462  15.729  1.00  1.04           H  
ATOM    817 2HG2 THR A  53      47.798  23.975  16.438  1.00  1.04           H  
ATOM    818 3HG2 THR A  53      48.648  24.819  15.143  1.00  1.04           H  
ATOM    819  N   ASN A  54      50.049  22.771  14.682  1.00  0.99           N  
ATOM    820  CA  ASN A  54      51.410  23.065  14.328  1.00  0.99           C  
ATOM    821  C   ASN A  54      52.317  22.468  15.392  1.00  0.99           C  
ATOM    822  O   ASN A  54      51.857  21.922  16.396  1.00  0.99           O  
ATOM    823  CB  ASN A  54      51.582  24.581  14.184  1.00  0.99           C  
ATOM    824  CG  ASN A  54      52.685  24.992  13.246  1.00  0.99           C  
ATOM    825  OD1 ASN A  54      53.684  24.283  13.087  1.00  0.99           O  
ATOM    826  ND2 ASN A  54      52.523  26.132  12.621  1.00  0.99           N  
ATOM    827  H   ASN A  54      49.822  22.690  15.667  1.00  0.99           H  
ATOM    828  HA  ASN A  54      51.645  22.582  13.380  1.00  0.99           H  
ATOM    829 1HB  ASN A  54      50.654  25.008  13.808  1.00  0.99           H  
ATOM    830 2HB  ASN A  54      51.752  25.022  15.151  1.00  0.99           H  
ATOM    831 1HD2 ASN A  54      53.224  26.456  11.984  1.00  0.99           H  
ATOM    832 2HD2 ASN A  54      51.700  26.676  12.775  1.00  0.99           H  
ATOM    833  N   ALA A  55      53.605  22.490  15.132  1.00  0.94           N  
ATOM    834  CA  ALA A  55      54.594  22.009  16.084  1.00  0.94           C  
ATOM    835  C   ALA A  55      55.980  22.411  15.608  1.00  0.94           C  
ATOM    836  O   ALA A  55      56.201  22.594  14.409  1.00  0.94           O  
ATOM    837  CB  ALA A  55      54.501  20.498  16.272  1.00  0.94           C  
ATOM    838  H   ALA A  55      53.902  22.934  14.273  1.00  0.94           H  
ATOM    839  HA  ALA A  55      54.411  22.501  17.033  1.00  0.94           H  
ATOM    840 1HB  ALA A  55      55.250  20.187  16.997  1.00  0.94           H  
ATOM    841 2HB  ALA A  55      53.522  20.199  16.628  1.00  0.94           H  
ATOM    842 3HB  ALA A  55      54.698  20.033  15.330  1.00  0.94           H  
ATOM    843  N   THR A  56      56.927  22.484  16.524  1.00  0.89           N  
ATOM    844  CA  THR A  56      58.298  22.781  16.142  1.00  0.89           C  
ATOM    845  C   THR A  56      59.239  21.619  16.403  1.00  0.89           C  
ATOM    846  O   THR A  56      59.275  21.071  17.503  1.00  0.89           O  
ATOM    847  CB  THR A  56      58.778  24.048  16.867  1.00  0.89           C  
ATOM    848  OG1 THR A  56      57.946  25.150  16.475  1.00  0.89           O  
ATOM    849  CG2 THR A  56      60.226  24.348  16.535  1.00  0.89           C  
ATOM    850  H   THR A  56      56.668  22.335  17.498  1.00  0.89           H  
ATOM    851  HA  THR A  56      58.324  22.984  15.073  1.00  0.89           H  
ATOM    852  HB  THR A  56      58.688  23.905  17.945  1.00  0.89           H  
ATOM    853  HG1 THR A  56      57.858  25.154  15.515  1.00  0.89           H  
ATOM    854 1HG2 THR A  56      60.538  25.247  17.052  1.00  0.89           H  
ATOM    855 2HG2 THR A  56      60.853  23.520  16.849  1.00  0.89           H  
ATOM    856 3HG2 THR A  56      60.332  24.495  15.463  1.00  0.89           H  
ATOM    857  N   GLU A  57      59.992  21.217  15.380  1.00  0.85           N  
ATOM    858  CA  GLU A  57      60.929  20.113  15.562  1.00  0.85           C  
ATOM    859  C   GLU A  57      61.963  20.511  16.589  1.00  0.85           C  
ATOM    860  O   GLU A  57      62.491  21.622  16.546  1.00  0.85           O  
ATOM    861  CB  GLU A  57      61.576  19.723  14.237  1.00  0.85           C  
ATOM    862  CG  GLU A  57      60.607  19.064  13.268  1.00  0.85           C  
ATOM    863  CD  GLU A  57      61.214  18.689  11.937  1.00  0.85           C  
ATOM    864  OE1 GLU A  57      62.352  19.012  11.702  1.00  0.85           O  
ATOM    865  OE2 GLU A  57      60.528  18.066  11.157  1.00  0.85           O  
ATOM    866  H   GLU A  57      59.920  21.685  14.487  1.00  0.85           H  
ATOM    867  HA  GLU A  57      60.392  19.249  15.950  1.00  0.85           H  
ATOM    868 1HB  GLU A  57      61.985  20.609  13.757  1.00  0.85           H  
ATOM    869 2HB  GLU A  57      62.403  19.034  14.422  1.00  0.85           H  
ATOM    870 1HG  GLU A  57      60.230  18.165  13.741  1.00  0.85           H  
ATOM    871 2HG  GLU A  57      59.763  19.734  13.106  1.00  0.85           H  
ATOM    872  N   LEU A  58      62.242  19.610  17.509  1.00  0.82           N  
ATOM    873  CA  LEU A  58      63.178  19.879  18.576  1.00  0.82           C  
ATOM    874  C   LEU A  58      64.514  19.161  18.473  1.00  0.82           C  
ATOM    875  O   LEU A  58      65.383  19.394  19.316  1.00  0.82           O  
ATOM    876  CB  LEU A  58      62.514  19.504  19.874  1.00  0.82           C  
ATOM    877  CG  LEU A  58      61.275  20.187  20.127  1.00  0.82           C  
ATOM    878  CD1 LEU A  58      60.756  19.657  21.357  1.00  0.82           C  
ATOM    879  CD2 LEU A  58      61.492  21.652  20.162  1.00  0.82           C  
ATOM    880  H   LEU A  58      61.759  18.720  17.494  1.00  0.82           H  
ATOM    881  HA  LEU A  58      63.371  20.949  18.581  1.00  0.82           H  
ATOM    882 1HB  LEU A  58      62.291  18.460  19.842  1.00  0.82           H  
ATOM    883 2HB  LEU A  58      63.169  19.685  20.682  1.00  0.82           H  
ATOM    884  HG  LEU A  58      60.579  19.964  19.344  1.00  0.82           H  
ATOM    885 1HD1 LEU A  58      59.823  20.088  21.611  1.00  0.82           H  
ATOM    886 2HD1 LEU A  58      60.629  18.586  21.236  1.00  0.82           H  
ATOM    887 3HD1 LEU A  58      61.475  19.864  22.134  1.00  0.82           H  
ATOM    888 1HD2 LEU A  58      60.564  22.149  20.340  1.00  0.82           H  
ATOM    889 2HD2 LEU A  58      62.185  21.891  20.947  1.00  0.82           H  
ATOM    890 3HD2 LEU A  58      61.894  21.986  19.206  1.00  0.82           H  
ATOM    891  N   VAL A  59      64.683  18.297  17.467  1.00  0.80           N  
ATOM    892  CA  VAL A  59      65.936  17.551  17.335  1.00  0.80           C  
ATOM    893  C   VAL A  59      66.605  17.882  16.003  1.00  0.80           C  
ATOM    894  O   VAL A  59      65.993  17.714  14.949  1.00  0.80           O  
ATOM    895  CB  VAL A  59      65.701  16.029  17.359  1.00  0.80           C  
ATOM    896  CG1 VAL A  59      67.009  15.330  17.260  1.00  0.80           C  
ATOM    897  CG2 VAL A  59      64.993  15.612  18.570  1.00  0.80           C  
ATOM    898  H   VAL A  59      63.938  18.168  16.798  1.00  0.80           H  
ATOM    899  HA  VAL A  59      66.594  17.823  18.146  1.00  0.80           H  
ATOM    900  HB  VAL A  59      65.111  15.751  16.487  1.00  0.80           H  
ATOM    901 1HG1 VAL A  59      66.823  14.270  17.273  1.00  0.80           H  
ATOM    902 2HG1 VAL A  59      67.521  15.611  16.343  1.00  0.80           H  
ATOM    903 3HG1 VAL A  59      67.627  15.594  18.114  1.00  0.80           H  
ATOM    904 1HG2 VAL A  59      64.834  14.530  18.538  1.00  0.80           H  
ATOM    905 2HG2 VAL A  59      65.561  15.851  19.429  1.00  0.80           H  
ATOM    906 3HG2 VAL A  59      64.063  16.126  18.595  1.00  0.80           H  
ATOM    907  N   GLN A  60      67.846  18.352  16.032  1.00  0.80           N  
ATOM    908  CA  GLN A  60      68.522  18.668  14.774  1.00  0.80           C  
ATOM    909  C   GLN A  60      69.144  17.412  14.170  1.00  0.80           C  
ATOM    910  O   GLN A  60      69.845  16.654  14.849  1.00  0.80           O  
ATOM    911  CB  GLN A  60      69.553  19.769  14.944  1.00  0.80           C  
ATOM    912  CG  GLN A  60      70.167  20.290  13.612  1.00  0.80           C  
ATOM    913  CD  GLN A  60      69.108  21.009  12.734  1.00  0.80           C  
ATOM    914  OE1 GLN A  60      68.405  21.902  13.254  1.00  0.80           O  
ATOM    915  NE2 GLN A  60      69.004  20.690  11.428  1.00  0.80           N  
ATOM    916  H   GLN A  60      68.297  18.508  16.934  1.00  0.80           H  
ATOM    917  HA  GLN A  60      67.777  19.031  14.069  1.00  0.80           H  
ATOM    918 1HB  GLN A  60      69.118  20.615  15.477  1.00  0.80           H  
ATOM    919 2HB  GLN A  60      70.376  19.399  15.554  1.00  0.80           H  
ATOM    920 1HG  GLN A  60      70.892  21.042  13.875  1.00  0.80           H  
ATOM    921 2HG  GLN A  60      70.637  19.487  13.049  1.00  0.80           H  
ATOM    922 1HE2 GLN A  60      68.342  21.164  10.852  1.00  0.80           H  
ATOM    923 2HE2 GLN A  60      69.615  20.022  10.970  1.00  0.80           H  
ATOM    924  N   ASN A  61      68.838  17.172  12.899  1.00  0.81           N  
ATOM    925  CA  ASN A  61      69.286  15.979  12.190  1.00  0.81           C  
ATOM    926  C   ASN A  61      70.166  16.234  10.961  1.00  0.81           C  
ATOM    927  O   ASN A  61      70.128  15.464  10.000  1.00  0.81           O  
ATOM    928  CB  ASN A  61      68.078  15.150  11.817  1.00  0.81           C  
ATOM    929  CG  ASN A  61      67.149  15.865  10.881  1.00  0.81           C  
ATOM    930  OD1 ASN A  61      67.218  17.091  10.725  1.00  0.81           O  
ATOM    931  ND2 ASN A  61      66.267  15.121  10.257  1.00  0.81           N  
ATOM    932  H   ASN A  61      68.254  17.834  12.408  1.00  0.81           H  
ATOM    933  HA  ASN A  61      69.897  15.398  12.875  1.00  0.81           H  
ATOM    934 1HB  ASN A  61      68.405  14.219  11.354  1.00  0.81           H  
ATOM    935 2HB  ASN A  61      67.529  14.888  12.725  1.00  0.81           H  
ATOM    936 1HD2 ASN A  61      65.616  15.542   9.623  1.00  0.81           H  
ATOM    937 2HD2 ASN A  61      66.243  14.134  10.421  1.00  0.81           H  
ATOM    938  N   SER A  62      70.952  17.304  10.969  1.00  0.81           N  
ATOM    939  CA  SER A  62      71.811  17.586   9.825  1.00  0.81           C  
ATOM    940  C   SER A  62      73.083  18.346  10.190  1.00  0.81           C  
ATOM    941  O   SER A  62      73.150  18.977  11.241  1.00  0.81           O  
ATOM    942  CB  SER A  62      71.035  18.368   8.793  1.00  0.81           C  
ATOM    943  OG  SER A  62      70.700  19.644   9.276  1.00  0.81           O  
ATOM    944  H   SER A  62      70.961  17.907  11.777  1.00  0.81           H  
ATOM    945  HA  SER A  62      72.114  16.632   9.386  1.00  0.81           H  
ATOM    946 1HB  SER A  62      71.642  18.471   7.895  1.00  0.81           H  
ATOM    947 2HB  SER A  62      70.129  17.826   8.517  1.00  0.81           H  
ATOM    948  HG  SER A  62      70.527  20.180   8.493  1.00  0.81           H  
ATOM    949  N   SER A  63      74.055  18.330   9.267  1.00  0.82           N  
ATOM    950  CA  SER A  63      75.331  19.043   9.407  1.00  0.82           C  
ATOM    951  C   SER A  63      75.767  19.578   8.051  1.00  0.82           C  
ATOM    952  O   SER A  63      75.211  19.185   7.025  1.00  0.82           O  
ATOM    953  CB  SER A  63      76.419  18.132   9.940  1.00  0.82           C  
ATOM    954  OG  SER A  63      76.740  17.126   9.011  1.00  0.82           O  
ATOM    955  H   SER A  63      73.902  17.787   8.430  1.00  0.82           H  
ATOM    956  HA  SER A  63      75.199  19.893  10.074  1.00  0.82           H  
ATOM    957 1HB  SER A  63      77.309  18.731  10.147  1.00  0.82           H  
ATOM    958 2HB  SER A  63      76.111  17.690  10.870  1.00  0.82           H  
ATOM    959  HG  SER A  63      77.714  16.997   9.080  1.00  0.82           H  
ATOM    960  N   ILE A  64      76.774  20.461   8.042  1.00  0.83           N  
ATOM    961  CA  ILE A  64      77.169  21.057   6.765  1.00  0.83           C  
ATOM    962  C   ILE A  64      78.463  20.525   6.105  1.00  0.83           C  
ATOM    963  O   ILE A  64      78.837  21.020   5.046  1.00  0.83           O  
ATOM    964  CB  ILE A  64      77.337  22.575   6.931  1.00  0.83           C  
ATOM    965  CG1 ILE A  64      78.504  22.874   7.798  1.00  0.83           C  
ATOM    966  CG2 ILE A  64      76.076  23.146   7.577  1.00  0.83           C  
ATOM    967  CD1 ILE A  64      78.895  24.298   7.782  1.00  0.83           C  
ATOM    968  H   ILE A  64      77.185  20.759   8.923  1.00  0.83           H  
ATOM    969  HA  ILE A  64      76.359  20.894   6.062  1.00  0.83           H  
ATOM    970  HB  ILE A  64      77.501  23.033   5.956  1.00  0.83           H  
ATOM    971 1HG1 ILE A  64      78.274  22.591   8.815  1.00  0.83           H  
ATOM    972 2HG1 ILE A  64      79.342  22.307   7.465  1.00  0.83           H  
ATOM    973 1HG2 ILE A  64      76.187  24.224   7.698  1.00  0.83           H  
ATOM    974 2HG2 ILE A  64      75.215  22.937   6.949  1.00  0.83           H  
ATOM    975 3HG2 ILE A  64      75.933  22.688   8.562  1.00  0.83           H  
ATOM    976 1HD1 ILE A  64      79.741  24.417   8.417  1.00  0.83           H  
ATOM    977 2HD1 ILE A  64      79.160  24.595   6.766  1.00  0.83           H  
ATOM    978 3HD1 ILE A  64      78.076  24.912   8.141  1.00  0.83           H  
ATOM    979  N   GLY A  65      79.166  19.551   6.701  1.00  0.84           N  
ATOM    980  CA  GLY A  65      80.382  19.017   6.069  1.00  0.84           C  
ATOM    981  C   GLY A  65      81.693  19.790   6.321  1.00  0.84           C  
ATOM    982  O   GLY A  65      82.743  19.383   5.833  1.00  0.84           O  
ATOM    983  H   GLY A  65      78.871  19.123   7.576  1.00  0.84           H  
ATOM    984 1HA  GLY A  65      80.514  17.988   6.401  1.00  0.84           H  
ATOM    985 2HA  GLY A  65      80.214  18.963   4.994  1.00  0.84           H  
ATOM    986  N   GLU A  66      81.639  20.882   7.088  1.00  0.87           N  
ATOM    987  CA  GLU A  66      82.841  21.677   7.373  1.00  0.87           C  
ATOM    988  C   GLU A  66      83.060  21.835   8.886  1.00  0.87           C  
ATOM    989  O   GLU A  66      82.109  22.037   9.650  1.00  0.87           O  
ATOM    990  CB  GLU A  66      82.733  23.069   6.724  1.00  0.87           C  
ATOM    991  CG  GLU A  66      82.620  23.068   5.200  1.00  0.87           C  
ATOM    992  CD  GLU A  66      82.605  24.458   4.566  1.00  0.87           C  
ATOM    993  OE1 GLU A  66      82.688  25.433   5.269  1.00  0.87           O  
ATOM    994  OE2 GLU A  66      82.521  24.526   3.362  1.00  0.87           O  
ATOM    995  H   GLU A  66      80.749  21.173   7.453  1.00  0.87           H  
ATOM    996  HA  GLU A  66      83.709  21.165   6.957  1.00  0.87           H  
ATOM    997 1HB  GLU A  66      81.852  23.575   7.111  1.00  0.87           H  
ATOM    998 2HB  GLU A  66      83.601  23.669   7.001  1.00  0.87           H  
ATOM    999 1HG  GLU A  66      83.452  22.524   4.800  1.00  0.87           H  
ATOM   1000 2HG  GLU A  66      81.708  22.542   4.921  1.00  0.87           H  
ATOM   1001  N   ILE A  67      84.314  21.733   9.329  1.00  0.92           N  
ATOM   1002  CA  ILE A  67      84.676  21.894  10.746  1.00  0.92           C  
ATOM   1003  C   ILE A  67      85.081  23.335  10.984  1.00  0.92           C  
ATOM   1004  O   ILE A  67      86.217  23.720  10.763  1.00  0.92           O  
ATOM   1005  CB  ILE A  67      85.813  20.926  11.109  1.00  0.92           C  
ATOM   1006  CG1 ILE A  67      85.367  19.512  10.875  1.00  0.92           C  
ATOM   1007  CG2 ILE A  67      86.314  21.106  12.494  1.00  0.92           C  
ATOM   1008  CD1 ILE A  67      86.462  18.513  11.022  1.00  0.92           C  
ATOM   1009  H   ILE A  67      85.049  21.567   8.640  1.00  0.92           H  
ATOM   1010  HA  ILE A  67      83.808  21.668  11.363  1.00  0.92           H  
ATOM   1011  HB  ILE A  67      86.612  21.106  10.434  1.00  0.92           H  
ATOM   1012 1HG1 ILE A  67      84.580  19.267  11.596  1.00  0.92           H  
ATOM   1013 2HG1 ILE A  67      84.957  19.429   9.870  1.00  0.92           H  
ATOM   1014 1HG2 ILE A  67      87.129  20.422  12.676  1.00  0.92           H  
ATOM   1015 2HG2 ILE A  67      86.648  22.122  12.626  1.00  0.92           H  
ATOM   1016 3HG2 ILE A  67      85.541  20.896  13.168  1.00  0.92           H  
ATOM   1017 1HD1 ILE A  67      86.047  17.530  10.846  1.00  0.92           H  
ATOM   1018 2HD1 ILE A  67      87.248  18.722  10.290  1.00  0.92           H  
ATOM   1019 3HD1 ILE A  67      86.878  18.561  12.023  1.00  0.92           H  
ATOM   1020  N   CYS A  68      84.135  24.112  11.440  1.00  0.98           N  
ATOM   1021  CA  CYS A  68      84.213  25.567  11.407  1.00  0.98           C  
ATOM   1022  C   CYS A  68      84.732  26.157  12.715  1.00  0.98           C  
ATOM   1023  O   CYS A  68      84.681  25.517  13.749  1.00  0.98           O  
ATOM   1024  CB  CYS A  68      82.847  26.116  11.112  1.00  0.98           C  
ATOM   1025  SG  CYS A  68      82.116  25.409   9.595  1.00  0.98           S  
ATOM   1026  H   CYS A  68      83.251  23.686  11.696  1.00  0.98           H  
ATOM   1027  HA  CYS A  68      84.900  25.846  10.600  1.00  0.98           H  
ATOM   1028 1HB  CYS A  68      82.174  25.909  11.949  1.00  0.98           H  
ATOM   1029 2HB  CYS A  68      82.919  27.187  11.002  1.00  0.98           H  
ATOM   1030  N   ASP A  69      85.189  27.416  12.667  1.00  1.03           N  
ATOM   1031  CA  ASP A  69      85.728  28.030  13.884  1.00  1.03           C  
ATOM   1032  C   ASP A  69      84.744  28.698  14.867  1.00  1.03           C  
ATOM   1033  O   ASP A  69      84.935  28.535  16.056  1.00  1.03           O  
ATOM   1034  CB  ASP A  69      86.769  29.095  13.514  1.00  1.03           C  
ATOM   1035  CG  ASP A  69      88.052  28.571  12.840  1.00  1.03           C  
ATOM   1036  OD1 ASP A  69      88.833  27.878  13.461  1.00  1.03           O  
ATOM   1037  OD2 ASP A  69      88.256  28.914  11.688  1.00  1.03           O  
ATOM   1038  H   ASP A  69      85.202  27.916  11.794  1.00  1.03           H  
ATOM   1039  HA  ASP A  69      86.232  27.249  14.439  1.00  1.03           H  
ATOM   1040 1HB  ASP A  69      86.304  29.825  12.852  1.00  1.03           H  
ATOM   1041 2HB  ASP A  69      87.052  29.630  14.425  1.00  1.03           H  
ATOM   1042  N   SER A  70      83.688  29.391  14.439  1.00  1.06           N  
ATOM   1043  CA  SER A  70      82.830  30.097  15.419  1.00  1.06           C  
ATOM   1044  C   SER A  70      83.802  30.740  16.505  1.00  1.06           C  
ATOM   1045  O   SER A  70      84.797  31.323  16.057  1.00  1.06           O  
ATOM   1046  CB  SER A  70      81.814  29.050  15.867  1.00  1.06           C  
ATOM   1047  OG  SER A  70      80.698  29.589  16.539  1.00  1.06           O  
ATOM   1048  H   SER A  70      83.458  29.488  13.449  1.00  1.06           H  
ATOM   1049  HA  SER A  70      82.300  30.898  14.926  1.00  1.06           H  
ATOM   1050 1HB  SER A  70      81.491  28.537  14.975  1.00  1.06           H  
ATOM   1051 2HB  SER A  70      82.303  28.311  16.494  1.00  1.06           H  
ATOM   1052  HG  SER A  70      80.082  29.894  15.859  1.00  1.06           H  
ATOM   1053  N   PRO A  71      83.595  30.753  17.869  1.00  1.06           N  
ATOM   1054  CA  PRO A  71      84.594  31.145  18.864  1.00  1.06           C  
ATOM   1055  C   PRO A  71      85.415  29.973  19.402  1.00  1.06           C  
ATOM   1056  O   PRO A  71      85.814  29.983  20.567  1.00  1.06           O  
ATOM   1057  CB  PRO A  71      83.731  31.756  19.962  1.00  1.06           C  
ATOM   1058  CG  PRO A  71      82.519  30.902  19.967  1.00  1.06           C  
ATOM   1059  CD  PRO A  71      82.289  30.531  18.508  1.00  1.06           C  
ATOM   1060  HA  PRO A  71      85.258  31.903  18.428  1.00  1.06           H  
ATOM   1061 1HB  PRO A  71      84.273  31.736  20.921  1.00  1.06           H  
ATOM   1062 2HB  PRO A  71      83.516  32.812  19.736  1.00  1.06           H  
ATOM   1063 1HG  PRO A  71      82.691  30.014  20.596  1.00  1.06           H  
ATOM   1064 2HG  PRO A  71      81.671  31.445  20.409  1.00  1.06           H  
ATOM   1065 1HD  PRO A  71      82.020  29.473  18.511  1.00  1.06           H  
ATOM   1066 2HD  PRO A  71      81.523  31.186  18.076  1.00  1.06           H  
ATOM   1067  N   HIS A  72      85.620  28.959  18.572  1.00  1.03           N  
ATOM   1068  CA  HIS A  72      86.326  27.732  18.895  1.00  1.03           C  
ATOM   1069  C   HIS A  72      87.420  27.463  17.852  1.00  1.03           C  
ATOM   1070  O   HIS A  72      87.177  26.813  16.841  1.00  1.03           O  
ATOM   1071  CB  HIS A  72      85.365  26.538  18.885  1.00  1.03           C  
ATOM   1072  CG  HIS A  72      84.231  26.635  19.856  1.00  1.03           C  
ATOM   1073  ND1 HIS A  72      84.407  26.513  21.216  1.00  1.03           N  
ATOM   1074  CD2 HIS A  72      82.903  26.817  19.661  1.00  1.03           C  
ATOM   1075  CE1 HIS A  72      83.242  26.632  21.820  1.00  1.03           C  
ATOM   1076  NE2 HIS A  72      82.310  26.816  20.902  1.00  1.03           N  
ATOM   1077  H   HIS A  72      85.275  29.032  17.636  1.00  1.03           H  
ATOM   1078  HA  HIS A  72      86.777  27.818  19.873  1.00  1.03           H  
ATOM   1079 1HB  HIS A  72      84.948  26.425  17.881  1.00  1.03           H  
ATOM   1080 2HB  HIS A  72      85.934  25.645  19.102  1.00  1.03           H  
ATOM   1081  HD1 HIS A  72      85.278  26.373  21.693  1.00  1.03           H  
ATOM   1082  HD2 HIS A  72      82.294  26.952  18.764  1.00  1.03           H  
ATOM   1083  HE1 HIS A  72      83.175  26.565  22.906  1.00  1.03           H  
ATOM   1084  N   GLN A  73      88.632  27.936  18.090  1.00  0.97           N  
ATOM   1085  CA  GLN A  73      89.672  27.841  17.051  1.00  0.97           C  
ATOM   1086  C   GLN A  73      90.015  26.397  16.695  1.00  0.97           C  
ATOM   1087  O   GLN A  73      90.369  25.595  17.581  1.00  0.97           O  
ATOM   1088  CB  GLN A  73      90.955  28.565  17.475  1.00  0.97           C  
ATOM   1089  CG  GLN A  73      92.121  28.439  16.441  1.00  0.97           C  
ATOM   1090  CD  GLN A  73      91.871  29.249  15.154  1.00  0.97           C  
ATOM   1091  OE1 GLN A  73      91.657  30.468  15.250  1.00  0.97           O  
ATOM   1092  NE2 GLN A  73      91.872  28.611  13.972  1.00  0.97           N  
ATOM   1093  H   GLN A  73      88.810  28.360  19.003  1.00  0.97           H  
ATOM   1094  HA  GLN A  73      89.294  28.317  16.145  1.00  0.97           H  
ATOM   1095 1HB  GLN A  73      90.739  29.624  17.594  1.00  0.97           H  
ATOM   1096 2HB  GLN A  73      91.275  28.200  18.438  1.00  0.97           H  
ATOM   1097 1HG  GLN A  73      93.037  28.813  16.906  1.00  0.97           H  
ATOM   1098 2HG  GLN A  73      92.260  27.393  16.169  1.00  0.97           H  
ATOM   1099 1HE2 GLN A  73      91.683  29.119  13.135  1.00  0.97           H  
ATOM   1100 2HE2 GLN A  73      92.008  27.595  13.893  1.00  0.97           H  
ATOM   1101  N   ILE A  74      89.977  26.101  15.388  1.00  0.92           N  
ATOM   1102  CA  ILE A  74      90.282  24.771  14.880  1.00  0.92           C  
ATOM   1103  C   ILE A  74      91.690  24.716  14.261  1.00  0.92           C  
ATOM   1104  O   ILE A  74      92.041  25.582  13.450  1.00  0.92           O  
ATOM   1105  CB  ILE A  74      89.338  24.381  13.726  1.00  0.92           C  
ATOM   1106  CG1 ILE A  74      87.871  24.638  14.058  1.00  0.92           C  
ATOM   1107  CG2 ILE A  74      89.543  22.915  13.451  1.00  0.92           C  
ATOM   1108  CD1 ILE A  74      87.315  23.950  15.202  1.00  0.92           C  
ATOM   1109  H   ILE A  74      89.645  26.820  14.722  1.00  0.92           H  
ATOM   1110  HA  ILE A  74      90.218  24.050  15.695  1.00  0.92           H  
ATOM   1111  HB  ILE A  74      89.566  24.970  12.835  1.00  0.92           H  
ATOM   1112 1HG1 ILE A  74      87.773  25.696  14.240  1.00  0.92           H  
ATOM   1113 2HG1 ILE A  74      87.273  24.387  13.183  1.00  0.92           H  
ATOM   1114 1HG2 ILE A  74      88.897  22.606  12.672  1.00  0.92           H  
ATOM   1115 2HG2 ILE A  74      90.569  22.717  13.165  1.00  0.92           H  
ATOM   1116 3HG2 ILE A  74      89.315  22.370  14.344  1.00  0.92           H  
ATOM   1117 1HD1 ILE A  74      86.273  24.250  15.319  1.00  0.92           H  
ATOM   1118 2HD1 ILE A  74      87.360  22.913  15.044  1.00  0.92           H  
ATOM   1119 3HD1 ILE A  74      87.874  24.226  16.091  1.00  0.92           H  
ATOM   1120  N   LEU A  75      92.510  23.736  14.650  1.00  0.88           N  
ATOM   1121  CA  LEU A  75      93.818  23.578  14.008  1.00  0.88           C  
ATOM   1122  C   LEU A  75      93.898  22.286  13.228  1.00  0.88           C  
ATOM   1123  O   LEU A  75      94.025  21.203  13.804  1.00  0.88           O  
ATOM   1124  CB  LEU A  75      94.952  23.596  15.003  1.00  0.88           C  
ATOM   1125  CG  LEU A  75      95.013  24.792  15.849  1.00  0.88           C  
ATOM   1126  CD1 LEU A  75      96.094  24.608  16.775  1.00  0.88           C  
ATOM   1127  CD2 LEU A  75      95.238  26.054  15.054  1.00  0.88           C  
ATOM   1128  H   LEU A  75      92.201  23.087  15.371  1.00  0.88           H  
ATOM   1129  HA  LEU A  75      93.966  24.401  13.310  1.00  0.88           H  
ATOM   1130 1HB  LEU A  75      94.846  22.741  15.659  1.00  0.88           H  
ATOM   1131 2HB  LEU A  75      95.897  23.510  14.464  1.00  0.88           H  
ATOM   1132  HG  LEU A  75      94.081  24.871  16.381  1.00  0.88           H  
ATOM   1133 1HD1 LEU A  75      96.138  25.451  17.433  1.00  0.88           H  
ATOM   1134 2HD1 LEU A  75      95.935  23.697  17.344  1.00  0.88           H  
ATOM   1135 3HD1 LEU A  75      96.999  24.544  16.217  1.00  0.88           H  
ATOM   1136 1HD2 LEU A  75      95.274  26.906  15.739  1.00  0.88           H  
ATOM   1137 2HD2 LEU A  75      96.181  25.981  14.514  1.00  0.88           H  
ATOM   1138 3HD2 LEU A  75      94.425  26.196  14.345  1.00  0.88           H  
ATOM   1139  N   ASP A  76      93.826  22.399  11.918  1.00  0.86           N  
ATOM   1140  CA  ASP A  76      93.847  21.231  11.054  1.00  0.86           C  
ATOM   1141  C   ASP A  76      95.274  20.817  10.758  1.00  0.86           C  
ATOM   1142  O   ASP A  76      96.036  21.589  10.182  1.00  0.86           O  
ATOM   1143  CB  ASP A  76      93.115  21.466   9.741  1.00  0.86           C  
ATOM   1144  CG  ASP A  76      93.010  20.173   8.886  1.00  0.86           C  
ATOM   1145  OD1 ASP A  76      93.598  19.195   9.268  1.00  0.86           O  
ATOM   1146  OD2 ASP A  76      92.386  20.175   7.851  1.00  0.86           O  
ATOM   1147  H   ASP A  76      93.737  23.321  11.509  1.00  0.86           H  
ATOM   1148  HA  ASP A  76      93.367  20.405  11.571  1.00  0.86           H  
ATOM   1149 1HB  ASP A  76      92.133  21.813   9.965  1.00  0.86           H  
ATOM   1150 2HB  ASP A  76      93.624  22.241   9.163  1.00  0.86           H  
ATOM   1151  N   GLY A  77      95.658  19.624  11.194  1.00  0.86           N  
ATOM   1152  CA  GLY A  77      97.008  19.122  10.969  1.00  0.86           C  
ATOM   1153  C   GLY A  77      97.318  18.903   9.470  1.00  0.86           C  
ATOM   1154  O   GLY A  77      98.471  18.683   9.106  1.00  0.86           O  
ATOM   1155  H   GLY A  77      94.983  19.030  11.681  1.00  0.86           H  
ATOM   1156 1HA  GLY A  77      97.726  19.822  11.393  1.00  0.86           H  
ATOM   1157 2HA  GLY A  77      97.128  18.180  11.507  1.00  0.86           H  
ATOM   1158  N   GLU A  78      96.285  18.902   8.611  1.00  0.87           N  
ATOM   1159  CA  GLU A  78      96.346  18.745   7.141  1.00  0.87           C  
ATOM   1160  C   GLU A  78      96.803  17.368   6.673  1.00  0.87           C  
ATOM   1161  O   GLU A  78      96.108  16.688   5.919  1.00  0.87           O  
ATOM   1162  CB  GLU A  78      97.243  19.814   6.489  1.00  0.87           C  
ATOM   1163  CG  GLU A  78      96.679  21.245   6.550  1.00  0.87           C  
ATOM   1164  CD  GLU A  78      97.570  22.288   5.878  1.00  0.87           C  
ATOM   1165  OE1 GLU A  78      98.655  21.949   5.466  1.00  0.87           O  
ATOM   1166  OE2 GLU A  78      97.150  23.419   5.768  1.00  0.87           O  
ATOM   1167  H   GLU A  78      95.356  19.053   9.004  1.00  0.87           H  
ATOM   1168  HA  GLU A  78      95.334  18.898   6.764  1.00  0.87           H  
ATOM   1169 1HB  GLU A  78      98.227  19.822   6.945  1.00  0.87           H  
ATOM   1170 2HB  GLU A  78      97.384  19.562   5.438  1.00  0.87           H  
ATOM   1171 1HG  GLU A  78      95.698  21.253   6.072  1.00  0.87           H  
ATOM   1172 2HG  GLU A  78      96.538  21.515   7.594  1.00  0.87           H  
ATOM   1173  N   ASN A  79      97.987  16.972   7.087  1.00  0.87           N  
ATOM   1174  CA  ASN A  79      98.498  15.663   6.779  1.00  0.87           C  
ATOM   1175  C   ASN A  79      99.307  15.176   7.949  1.00  0.87           C  
ATOM   1176  O   ASN A  79      99.881  14.095   7.907  1.00  0.87           O  
ATOM   1177  CB  ASN A  79      99.266  15.659   5.469  1.00  0.87           C  
ATOM   1178  CG  ASN A  79     100.473  16.566   5.434  1.00  0.87           C  
ATOM   1179  OD1 ASN A  79     100.970  17.053   6.447  1.00  0.87           O  
ATOM   1180  ND2 ASN A  79     100.943  16.808   4.234  1.00  0.87           N  
ATOM   1181  H   ASN A  79      98.515  17.587   7.698  1.00  0.87           H  
ATOM   1182  HA  ASN A  79      97.655  14.984   6.665  1.00  0.87           H  
ATOM   1183 1HB  ASN A  79      99.601  14.644   5.269  1.00  0.87           H  
ATOM   1184 2HB  ASN A  79      98.592  15.940   4.660  1.00  0.87           H  
ATOM   1185 1HD2 ASN A  79     101.735  17.408   4.108  1.00  0.87           H  
ATOM   1186 2HD2 ASN A  79     100.508  16.394   3.436  1.00  0.87           H  
ATOM   1187  N   CYS A  80      99.292  15.957   9.019  1.00  0.86           N  
ATOM   1188  CA  CYS A  80     100.016  15.623  10.242  1.00  0.86           C  
ATOM   1189  C   CYS A  80      99.112  14.994  11.296  1.00  0.86           C  
ATOM   1190  O   CYS A  80      97.926  15.280  11.367  1.00  0.86           O  
ATOM   1191  CB  CYS A  80     100.625  16.882  10.849  1.00  0.86           C  
ATOM   1192  SG  CYS A  80     101.872  17.658   9.828  1.00  0.86           S  
ATOM   1193  H   CYS A  80      98.821  16.852   8.955  1.00  0.86           H  
ATOM   1194  HA  CYS A  80     100.809  14.923   9.996  1.00  0.86           H  
ATOM   1195 1HB  CYS A  80      99.844  17.612  11.038  1.00  0.86           H  
ATOM   1196 2HB  CYS A  80     101.076  16.636  11.814  1.00  0.86           H  
ATOM   1197  N   THR A  81      99.729  14.192  12.164  1.00  0.84           N  
ATOM   1198  CA  THR A  81      99.051  13.687  13.357  1.00  0.84           C  
ATOM   1199  C   THR A  81      99.454  14.544  14.559  1.00  0.84           C  
ATOM   1200  O   THR A  81     100.380  15.354  14.449  1.00  0.84           O  
ATOM   1201  CB  THR A  81      99.412  12.211  13.600  1.00  0.84           C  
ATOM   1202  OG1 THR A  81     100.843  12.080  13.852  1.00  0.84           O  
ATOM   1203  CG2 THR A  81      99.062  11.399  12.378  1.00  0.84           C  
ATOM   1204  H   THR A  81     100.708  13.914  11.999  1.00  0.84           H  
ATOM   1205  HA  THR A  81      97.973  13.767  13.223  1.00  0.84           H  
ATOM   1206  HB  THR A  81      98.858  11.838  14.463  1.00  0.84           H  
ATOM   1207  HG1 THR A  81     101.329  12.335  13.035  1.00  0.84           H  
ATOM   1208 1HG2 THR A  81      99.315  10.354  12.547  1.00  0.84           H  
ATOM   1209 2HG2 THR A  81      97.993  11.490  12.181  1.00  0.84           H  
ATOM   1210 3HG2 THR A  81      99.629  11.776  11.522  1.00  0.84           H  
ATOM   1211  N   LEU A  82      98.780  14.373  15.698  1.00  0.82           N  
ATOM   1212  CA  LEU A  82      99.156  15.114  16.909  1.00  0.82           C  
ATOM   1213  C   LEU A  82     100.612  14.859  17.250  1.00  0.82           C  
ATOM   1214  O   LEU A  82     101.375  15.811  17.430  1.00  0.82           O  
ATOM   1215  CB  LEU A  82      98.205  14.783  18.065  1.00  0.82           C  
ATOM   1216  CG  LEU A  82      98.401  15.538  19.374  1.00  0.82           C  
ATOM   1217  CD1 LEU A  82      97.073  15.702  19.996  1.00  0.82           C  
ATOM   1218  CD2 LEU A  82      99.287  14.712  20.329  1.00  0.82           C  
ATOM   1219  H   LEU A  82      97.999  13.715  15.735  1.00  0.82           H  
ATOM   1220  HA  LEU A  82      99.055  16.175  16.709  1.00  0.82           H  
ATOM   1221 1HB  LEU A  82      97.183  14.949  17.736  1.00  0.82           H  
ATOM   1222 2HB  LEU A  82      98.302  13.739  18.300  1.00  0.82           H  
ATOM   1223  HG  LEU A  82      98.845  16.517  19.187  1.00  0.82           H  
ATOM   1224 1HD1 LEU A  82      97.157  16.216  20.930  1.00  0.82           H  
ATOM   1225 2HD1 LEU A  82      96.422  16.269  19.331  1.00  0.82           H  
ATOM   1226 3HD1 LEU A  82      96.664  14.722  20.158  1.00  0.82           H  
ATOM   1227 1HD2 LEU A  82      99.398  15.239  21.268  1.00  0.82           H  
ATOM   1228 2HD2 LEU A  82      98.818  13.751  20.512  1.00  0.82           H  
ATOM   1229 3HD2 LEU A  82     100.264  14.551  19.888  1.00  0.82           H  
ATOM   1230  N   ILE A  83     101.033  13.597  17.232  1.00  0.81           N  
ATOM   1231  CA  ILE A  83     102.445  13.330  17.496  1.00  0.81           C  
ATOM   1232  C   ILE A  83     103.360  14.067  16.541  1.00  0.81           C  
ATOM   1233  O   ILE A  83     104.335  14.666  16.992  1.00  0.81           O  
ATOM   1234  CB  ILE A  83     102.794  11.858  17.321  1.00  0.81           C  
ATOM   1235  CG1 ILE A  83     102.216  11.096  18.333  1.00  0.81           C  
ATOM   1236  CG2 ILE A  83     104.244  11.723  17.406  1.00  0.81           C  
ATOM   1237  CD1 ILE A  83     102.195   9.615  18.025  1.00  0.81           C  
ATOM   1238  H   ILE A  83     100.352  12.839  17.106  1.00  0.81           H  
ATOM   1239  HA  ILE A  83     102.673  13.641  18.512  1.00  0.81           H  
ATOM   1240  HB  ILE A  83     102.435  11.489  16.358  1.00  0.81           H  
ATOM   1241 1HG1 ILE A  83     102.789  11.242  19.247  1.00  0.81           H  
ATOM   1242 2HG1 ILE A  83     101.281  11.489  18.478  1.00  0.81           H  
ATOM   1243 1HG2 ILE A  83     104.513  10.703  17.308  1.00  0.81           H  
ATOM   1244 2HG2 ILE A  83     104.700  12.299  16.609  1.00  0.81           H  
ATOM   1245 3HG2 ILE A  83     104.575  12.092  18.361  1.00  0.81           H  
ATOM   1246 1HD1 ILE A  83     101.751   9.069  18.845  1.00  0.81           H  
ATOM   1247 2HD1 ILE A  83     101.610   9.448  17.121  1.00  0.81           H  
ATOM   1248 3HD1 ILE A  83     103.177   9.264  17.859  1.00  0.81           H  
ATOM   1249  N   ASP A  84     103.058  14.073  15.246  1.00  0.80           N  
ATOM   1250  CA  ASP A  84     103.982  14.724  14.322  1.00  0.80           C  
ATOM   1251  C   ASP A  84     104.079  16.217  14.627  1.00  0.80           C  
ATOM   1252  O   ASP A  84     105.159  16.817  14.497  1.00  0.80           O  
ATOM   1253  CB  ASP A  84     103.474  14.580  12.917  1.00  0.80           C  
ATOM   1254  CG  ASP A  84     103.482  13.240  12.428  1.00  0.80           C  
ATOM   1255  OD1 ASP A  84     104.424  12.471  12.649  1.00  0.80           O  
ATOM   1256  OD2 ASP A  84     102.450  12.905  11.874  1.00  0.80           O  
ATOM   1257  H   ASP A  84     102.227  13.579  14.901  1.00  0.80           H  
ATOM   1258  HA  ASP A  84     104.967  14.269  14.422  1.00  0.80           H  
ATOM   1259 1HB  ASP A  84     102.471  14.991  12.850  1.00  0.80           H  
ATOM   1260 2HB  ASP A  84     104.104  15.146  12.276  1.00  0.80           H  
ATOM   1261  N   ALA A  85     102.943  16.819  15.026  1.00  0.80           N  
ATOM   1262  CA  ALA A  85     102.891  18.232  15.383  1.00  0.80           C  
ATOM   1263  C   ALA A  85     103.808  18.500  16.576  1.00  0.80           C  
ATOM   1264  O   ALA A  85     104.481  19.533  16.634  1.00  0.80           O  
ATOM   1265  CB  ALA A  85     101.457  18.658  15.702  1.00  0.80           C  
ATOM   1266  H   ALA A  85     102.083  16.267  15.079  1.00  0.80           H  
ATOM   1267  HA  ALA A  85     103.254  18.811  14.537  1.00  0.80           H  
ATOM   1268 1HB  ALA A  85     101.436  19.720  15.947  1.00  0.80           H  
ATOM   1269 2HB  ALA A  85     100.826  18.470  14.833  1.00  0.80           H  
ATOM   1270 3HB  ALA A  85     101.082  18.091  16.546  1.00  0.80           H  
ATOM   1271  N   LEU A  86     103.872  17.541  17.511  1.00  0.81           N  
ATOM   1272  CA  LEU A  86     104.724  17.702  18.681  1.00  0.81           C  
ATOM   1273  C   LEU A  86     106.187  17.357  18.410  1.00  0.81           C  
ATOM   1274  O   LEU A  86     107.095  17.928  19.013  1.00  0.81           O  
ATOM   1275  CB  LEU A  86     104.275  16.837  19.864  1.00  0.81           C  
ATOM   1276  CG  LEU A  86     103.238  17.438  20.779  1.00  0.81           C  
ATOM   1277  CD1 LEU A  86     101.902  17.413  20.096  1.00  0.81           C  
ATOM   1278  CD2 LEU A  86     103.228  16.704  22.052  1.00  0.81           C  
ATOM   1279  H   LEU A  86     103.279  16.713  17.415  1.00  0.81           H  
ATOM   1280  HA  LEU A  86     104.655  18.735  18.982  1.00  0.81           H  
ATOM   1281 1HB  LEU A  86     103.861  15.907  19.463  1.00  0.81           H  
ATOM   1282 2HB  LEU A  86     105.151  16.588  20.464  1.00  0.81           H  
ATOM   1283  HG  LEU A  86     103.496  18.474  20.982  1.00  0.81           H  
ATOM   1284 1HD1 LEU A  86     101.144  17.847  20.739  1.00  0.81           H  
ATOM   1285 2HD1 LEU A  86     101.952  17.973  19.163  1.00  0.81           H  
ATOM   1286 3HD1 LEU A  86     101.646  16.391  19.883  1.00  0.81           H  
ATOM   1287 1HD2 LEU A  86     102.498  17.145  22.717  1.00  0.81           H  
ATOM   1288 2HD2 LEU A  86     102.974  15.667  21.858  1.00  0.81           H  
ATOM   1289 3HD2 LEU A  86     104.214  16.770  22.506  1.00  0.81           H  
ATOM   1290  N   LEU A  87     106.436  16.401  17.529  1.00  0.83           N  
ATOM   1291  CA  LEU A  87     107.811  15.996  17.303  1.00  0.83           C  
ATOM   1292  C   LEU A  87     108.529  16.938  16.341  1.00  0.83           C  
ATOM   1293  O   LEU A  87     109.753  17.093  16.411  1.00  0.83           O  
ATOM   1294  CB  LEU A  87     107.891  14.574  16.777  1.00  0.83           C  
ATOM   1295  CG  LEU A  87     107.372  13.532  17.651  1.00  0.83           C  
ATOM   1296  CD1 LEU A  87     107.582  12.156  17.010  1.00  0.83           C  
ATOM   1297  CD2 LEU A  87     108.003  13.653  18.899  1.00  0.83           C  
ATOM   1298  H   LEU A  87     105.668  15.929  17.059  1.00  0.83           H  
ATOM   1299  HA  LEU A  87     108.337  16.030  18.256  1.00  0.83           H  
ATOM   1300 1HB  LEU A  87     107.407  14.509  15.800  1.00  0.83           H  
ATOM   1301 2HB  LEU A  87     108.911  14.353  16.694  1.00  0.83           H  
ATOM   1302  HG  LEU A  87     106.327  13.676  17.794  1.00  0.83           H  
ATOM   1303 1HD1 LEU A  87     107.187  11.381  17.665  1.00  0.83           H  
ATOM   1304 2HD1 LEU A  87     107.066  12.119  16.052  1.00  0.83           H  
ATOM   1305 3HD1 LEU A  87     108.647  11.987  16.853  1.00  0.83           H  
ATOM   1306 1HD2 LEU A  87     107.603  12.917  19.538  1.00  0.83           H  
ATOM   1307 2HD2 LEU A  87     109.063  13.517  18.797  1.00  0.83           H  
ATOM   1308 3HD2 LEU A  87     107.798  14.643  19.304  1.00  0.83           H  
ATOM   1309  N   GLY A  88     107.784  17.564  15.437  1.00  0.86           N  
ATOM   1310  CA  GLY A  88     108.413  18.451  14.482  1.00  0.86           C  
ATOM   1311  C   GLY A  88     108.648  17.813  13.123  1.00  0.86           C  
ATOM   1312  O   GLY A  88     109.641  18.108  12.457  1.00  0.86           O  
ATOM   1313  H   GLY A  88     106.777  17.403  15.385  1.00  0.86           H  
ATOM   1314 1HA  GLY A  88     107.776  19.327  14.350  1.00  0.86           H  
ATOM   1315 2HA  GLY A  88     109.354  18.806  14.889  1.00  0.86           H  
ATOM   1316  N   ASP A  89     107.771  16.907  12.707  1.00  0.91           N  
ATOM   1317  CA  ASP A  89     107.960  16.327  11.381  1.00  0.91           C  
ATOM   1318  C   ASP A  89     108.016  17.500  10.415  1.00  0.91           C  
ATOM   1319  O   ASP A  89     107.200  18.403  10.556  1.00  0.91           O  
ATOM   1320  CB  ASP A  89     106.822  15.375  10.994  1.00  0.91           C  
ATOM   1321  CG  ASP A  89     106.985  14.592   9.647  1.00  0.91           C  
ATOM   1322  OD1 ASP A  89     106.779  15.171   8.576  1.00  0.91           O  
ATOM   1323  OD2 ASP A  89     107.243  13.383   9.692  1.00  0.91           O  
ATOM   1324  H   ASP A  89     106.962  16.672  13.288  1.00  0.91           H  
ATOM   1325  HA  ASP A  89     108.875  15.790  11.378  1.00  0.91           H  
ATOM   1326 1HB  ASP A  89     106.679  14.642  11.796  1.00  0.91           H  
ATOM   1327 2HB  ASP A  89     105.914  15.941  10.932  1.00  0.91           H  
ATOM   1328  N   PRO A  90     108.950  17.553   9.443  1.00  0.96           N  
ATOM   1329  CA  PRO A  90     109.116  18.628   8.476  1.00  0.96           C  
ATOM   1330  C   PRO A  90     107.826  19.096   7.815  1.00  0.96           C  
ATOM   1331  O   PRO A  90     107.734  20.250   7.391  1.00  0.96           O  
ATOM   1332  CB  PRO A  90     110.044  17.984   7.443  1.00  0.96           C  
ATOM   1333  CG  PRO A  90     110.870  17.009   8.227  1.00  0.96           C  
ATOM   1334  CD  PRO A  90     109.940  16.463   9.276  1.00  0.96           C  
ATOM   1335  HA  PRO A  90     109.611  19.476   8.976  1.00  0.96           H  
ATOM   1336 1HB  PRO A  90     109.448  17.509   6.647  1.00  0.96           H  
ATOM   1337 2HB  PRO A  90     110.637  18.753   6.968  1.00  0.96           H  
ATOM   1338 1HG  PRO A  90     111.252  16.225   7.555  1.00  0.96           H  
ATOM   1339 2HG  PRO A  90     111.754  17.506   8.664  1.00  0.96           H  
ATOM   1340 1HD  PRO A  90     109.479  15.523   8.949  1.00  0.96           H  
ATOM   1341 2HD  PRO A  90     110.527  16.364  10.166  1.00  0.96           H  
ATOM   1342  N   GLN A  91     106.814  18.233   7.697  1.00  1.01           N  
ATOM   1343  CA  GLN A  91     105.596  18.686   7.034  1.00  1.01           C  
ATOM   1344  C   GLN A  91     104.632  19.413   7.982  1.00  1.01           C  
ATOM   1345  O   GLN A  91     103.583  19.897   7.549  1.00  1.01           O  
ATOM   1346  CB  GLN A  91     104.903  17.506   6.361  1.00  1.01           C  
ATOM   1347  CG  GLN A  91     105.731  16.913   5.211  1.00  1.01           C  
ATOM   1348  CD  GLN A  91     105.044  15.767   4.469  1.00  1.01           C  
ATOM   1349  OE1 GLN A  91     103.817  15.626   4.482  1.00  1.01           O  
ATOM   1350  NE2 GLN A  91     105.846  14.941   3.801  1.00  1.01           N  
ATOM   1351  H   GLN A  91     106.862  17.262   8.051  1.00  1.01           H  
ATOM   1352  HA  GLN A  91     105.882  19.388   6.254  1.00  1.01           H  
ATOM   1353 1HB  GLN A  91     104.732  16.718   7.104  1.00  1.01           H  
ATOM   1354 2HB  GLN A  91     103.929  17.816   5.980  1.00  1.01           H  
ATOM   1355 1HG  GLN A  91     105.942  17.704   4.495  1.00  1.01           H  
ATOM   1356 2HG  GLN A  91     106.667  16.531   5.631  1.00  1.01           H  
ATOM   1357 1HE2 GLN A  91     105.461  14.172   3.289  1.00  1.01           H  
ATOM   1358 2HE2 GLN A  91     106.837  15.087   3.815  1.00  1.01           H  
ATOM   1359  N   CYS A  92     104.995  19.514   9.264  1.00  1.06           N  
ATOM   1360  CA  CYS A  92     104.143  20.109  10.291  1.00  1.06           C  
ATOM   1361  C   CYS A  92     104.683  21.438  10.809  1.00  1.06           C  
ATOM   1362  O   CYS A  92     104.153  22.009  11.771  1.00  1.06           O  
ATOM   1363  CB  CYS A  92     104.065  19.156  11.460  1.00  1.06           C  
ATOM   1364  SG  CYS A  92     103.543  17.511  10.974  1.00  1.06           S  
ATOM   1365  H   CYS A  92     105.886  19.125   9.556  1.00  1.06           H  
ATOM   1366  HA  CYS A  92     103.153  20.277   9.874  1.00  1.06           H  
ATOM   1367 1HB  CYS A  92     105.047  19.074  11.941  1.00  1.06           H  
ATOM   1368 2HB  CYS A  92     103.362  19.538  12.197  1.00  1.06           H  
ATOM   1369  N   ASP A  93     105.708  21.964  10.151  1.00  1.10           N  
ATOM   1370  CA  ASP A  93     106.350  23.222  10.538  1.00  1.10           C  
ATOM   1371  C   ASP A  93     105.422  24.441  10.525  1.00  1.10           C  
ATOM   1372  O   ASP A  93     105.750  25.483  11.084  1.00  1.10           O  
ATOM   1373  CB  ASP A  93     107.579  23.500   9.675  1.00  1.10           C  
ATOM   1374  CG  ASP A  93     108.824  22.664  10.050  1.00  1.10           C  
ATOM   1375  OD1 ASP A  93     108.858  22.072  11.119  1.00  1.10           O  
ATOM   1376  OD2 ASP A  93     109.751  22.661   9.260  1.00  1.10           O  
ATOM   1377  H   ASP A  93     106.075  21.451   9.356  1.00  1.10           H  
ATOM   1378  HA  ASP A  93     106.708  23.101  11.561  1.00  1.10           H  
ATOM   1379 1HB  ASP A  93     107.332  23.278   8.633  1.00  1.10           H  
ATOM   1380 2HB  ASP A  93     107.832  24.555   9.732  1.00  1.10           H  
ATOM   1381  N   GLY A  94     104.271  24.341   9.862  1.00  1.13           N  
ATOM   1382  CA  GLY A  94     103.331  25.452   9.844  1.00  1.13           C  
ATOM   1383  C   GLY A  94     102.492  25.543  11.135  1.00  1.13           C  
ATOM   1384  O   GLY A  94     101.716  26.484  11.304  1.00  1.13           O  
ATOM   1385  H   GLY A  94     104.035  23.477   9.394  1.00  1.13           H  
ATOM   1386 1HA  GLY A  94     103.880  26.385   9.704  1.00  1.13           H  
ATOM   1387 2HA  GLY A  94     102.668  25.347   8.988  1.00  1.13           H  
ATOM   1388  N   PHE A  95     102.620  24.553  12.040  1.00  1.15           N  
ATOM   1389  CA  PHE A  95     101.850  24.579  13.286  1.00  1.15           C  
ATOM   1390  C   PHE A  95     102.568  25.451  14.330  1.00  1.15           C  
ATOM   1391  O   PHE A  95     102.166  26.569  14.618  1.00  1.15           O  
ATOM   1392  CB  PHE A  95     101.704  23.144  13.834  1.00  1.15           C  
ATOM   1393  CG  PHE A  95     100.864  22.967  15.094  1.00  1.15           C  
ATOM   1394  CD1 PHE A  95      99.506  22.721  15.013  1.00  1.15           C  
ATOM   1395  CD2 PHE A  95     101.428  23.072  16.355  1.00  1.15           C  
ATOM   1396  CE1 PHE A  95      98.759  22.564  16.159  1.00  1.15           C  
ATOM   1397  CE2 PHE A  95     100.676  22.942  17.486  1.00  1.15           C  
ATOM   1398  CZ  PHE A  95      99.336  22.678  17.396  1.00  1.15           C  
ATOM   1399  H   PHE A  95     103.259  23.777  11.869  1.00  1.15           H  
ATOM   1400  HA  PHE A  95     100.865  24.999  13.089  1.00  1.15           H  
ATOM   1401 1HB  PHE A  95     101.260  22.525  13.058  1.00  1.15           H  
ATOM   1402 2HB  PHE A  95     102.688  22.724  14.026  1.00  1.15           H  
ATOM   1403  HD1 PHE A  95      99.030  22.637  14.036  1.00  1.15           H  
ATOM   1404  HD2 PHE A  95     102.488  23.277  16.453  1.00  1.15           H  
ATOM   1405  HE1 PHE A  95      97.699  22.357  16.082  1.00  1.15           H  
ATOM   1406  HE2 PHE A  95     101.159  23.052  18.455  1.00  1.15           H  
ATOM   1407  HZ  PHE A  95      98.733  22.568  18.297  1.00  1.15           H  
ATOM   1408  N   GLN A  96     103.695  24.974  14.837  1.00  1.15           N  
ATOM   1409  CA  GLN A  96     104.464  25.687  15.858  1.00  1.15           C  
ATOM   1410  C   GLN A  96     103.623  26.245  17.028  1.00  1.15           C  
ATOM   1411  O   GLN A  96     102.952  25.501  17.744  1.00  1.15           O  
ATOM   1412  CB  GLN A  96     105.318  26.794  15.230  1.00  1.15           C  
ATOM   1413  CG  GLN A  96     106.421  26.276  14.336  1.00  1.15           C  
ATOM   1414  CD  GLN A  96     107.276  27.377  13.722  1.00  1.15           C  
ATOM   1415  OE1 GLN A  96     107.774  28.274  14.417  1.00  1.15           O  
ATOM   1416  NE2 GLN A  96     107.450  27.306  12.415  1.00  1.15           N  
ATOM   1417  H   GLN A  96     104.016  24.069  14.528  1.00  1.15           H  
ATOM   1418  HA  GLN A  96     105.149  24.973  16.294  1.00  1.15           H  
ATOM   1419 1HB  GLN A  96     104.689  27.464  14.641  1.00  1.15           H  
ATOM   1420 2HB  GLN A  96     105.807  27.378  16.009  1.00  1.15           H  
ATOM   1421 1HG  GLN A  96     107.075  25.643  14.917  1.00  1.15           H  
ATOM   1422 2HG  GLN A  96     105.970  25.702  13.532  1.00  1.15           H  
ATOM   1423 1HE2 GLN A  96     107.999  27.991  11.939  1.00  1.15           H  
ATOM   1424 2HE2 GLN A  96     106.998  26.552  11.890  1.00  1.15           H  
ATOM   1425  N   ASN A  97     103.689  27.556  17.250  1.00  1.14           N  
ATOM   1426  CA  ASN A  97     103.030  28.156  18.407  1.00  1.14           C  
ATOM   1427  C   ASN A  97     101.566  28.499  18.180  1.00  1.14           C  
ATOM   1428  O   ASN A  97     101.240  29.600  17.726  1.00  1.14           O  
ATOM   1429  CB  ASN A  97     103.783  29.398  18.834  1.00  1.14           C  
ATOM   1430  CG  ASN A  97     105.161  29.080  19.319  1.00  1.14           C  
ATOM   1431  OD1 ASN A  97     105.392  28.026  19.920  1.00  1.14           O  
ATOM   1432  ND2 ASN A  97     106.088  29.969  19.065  1.00  1.14           N  
ATOM   1433  H   ASN A  97     104.203  28.149  16.618  1.00  1.14           H  
ATOM   1434  HA  ASN A  97     103.057  27.434  19.224  1.00  1.14           H  
ATOM   1435 1HB  ASN A  97     103.848  30.095  17.997  1.00  1.14           H  
ATOM   1436 2HB  ASN A  97     103.233  29.893  19.636  1.00  1.14           H  
ATOM   1437 1HD2 ASN A  97     107.033  29.809  19.363  1.00  1.14           H  
ATOM   1438 2HD2 ASN A  97     105.858  30.808  18.572  1.00  1.14           H  
ATOM   1439  N   LYS A  98     100.687  27.549  18.487  1.00  1.11           N  
ATOM   1440  CA  LYS A  98      99.254  27.758  18.233  1.00  1.11           C  
ATOM   1441  C   LYS A  98      98.364  27.668  19.468  1.00  1.11           C  
ATOM   1442  O   LYS A  98      98.607  26.877  20.384  1.00  1.11           O  
ATOM   1443  CB  LYS A  98      98.714  26.752  17.226  1.00  1.11           C  
ATOM   1444  CG  LYS A  98      99.306  26.756  15.875  1.00  1.11           C  
ATOM   1445  CD  LYS A  98      98.923  28.020  15.098  1.00  1.11           C  
ATOM   1446  CE  LYS A  98      99.398  27.967  13.637  1.00  1.11           C  
ATOM   1447  NZ  LYS A  98      99.066  29.204  12.896  1.00  1.11           N  
ATOM   1448  H   LYS A  98     101.055  26.669  18.878  1.00  1.11           H  
ATOM   1449  HA  LYS A  98      99.127  28.757  17.817  1.00  1.11           H  
ATOM   1450 1HB  LYS A  98      98.798  25.744  17.634  1.00  1.11           H  
ATOM   1451 2HB  LYS A  98      97.667  26.972  17.087  1.00  1.11           H  
ATOM   1452 1HG  LYS A  98     100.361  26.733  16.022  1.00  1.11           H  
ATOM   1453 2HG  LYS A  98      99.012  25.867  15.319  1.00  1.11           H  
ATOM   1454 1HD  LYS A  98      97.840  28.146  15.120  1.00  1.11           H  
ATOM   1455 2HD  LYS A  98      99.383  28.885  15.579  1.00  1.11           H  
ATOM   1456 1HE  LYS A  98     100.462  27.846  13.608  1.00  1.11           H  
ATOM   1457 2HE  LYS A  98      98.932  27.116  13.139  1.00  1.11           H  
ATOM   1458 1HZ  LYS A  98      99.406  29.119  11.947  1.00  1.11           H  
ATOM   1459 2HZ  LYS A  98      98.069  29.342  12.889  1.00  1.11           H  
ATOM   1460 3HZ  LYS A  98      99.517  29.984  13.350  1.00  1.11           H  
ATOM   1461  N   LYS A  99      97.281  28.442  19.456  1.00  1.07           N  
ATOM   1462  CA  LYS A  99      96.255  28.371  20.497  1.00  1.07           C  
ATOM   1463  C   LYS A  99      95.068  27.650  19.897  1.00  1.07           C  
ATOM   1464  O   LYS A  99      94.842  27.772  18.691  1.00  1.07           O  
ATOM   1465  CB  LYS A  99      95.859  29.761  20.981  1.00  1.07           C  
ATOM   1466  CG  LYS A  99      96.982  30.535  21.675  1.00  1.07           C  
ATOM   1467  CD  LYS A  99      96.497  31.896  22.162  1.00  1.07           C  
ATOM   1468  CE  LYS A  99      97.611  32.678  22.853  1.00  1.07           C  
ATOM   1469  NZ  LYS A  99      97.141  34.015  23.316  1.00  1.07           N  
ATOM   1470  H   LYS A  99      97.154  29.091  18.690  1.00  1.07           H  
ATOM   1471  HA  LYS A  99      96.612  27.791  21.337  1.00  1.07           H  
ATOM   1472 1HB  LYS A  99      95.509  30.354  20.138  1.00  1.07           H  
ATOM   1473 2HB  LYS A  99      95.031  29.670  21.686  1.00  1.07           H  
ATOM   1474 1HG  LYS A  99      97.342  29.961  22.530  1.00  1.07           H  
ATOM   1475 2HG  LYS A  99      97.812  30.675  20.983  1.00  1.07           H  
ATOM   1476 1HD  LYS A  99      96.128  32.476  21.315  1.00  1.07           H  
ATOM   1477 2HD  LYS A  99      95.677  31.755  22.867  1.00  1.07           H  
ATOM   1478 1HE  LYS A  99      97.967  32.110  23.713  1.00  1.07           H  
ATOM   1479 2HE  LYS A  99      98.437  32.817  22.156  1.00  1.07           H  
ATOM   1480 1HZ  LYS A  99      97.901  34.504  23.767  1.00  1.07           H  
ATOM   1481 2HZ  LYS A  99      96.819  34.553  22.523  1.00  1.07           H  
ATOM   1482 3HZ  LYS A  99      96.381  33.897  23.972  1.00  1.07           H  
ATOM   1483  N   TRP A 100      94.332  26.879  20.701  1.00  1.02           N  
ATOM   1484  CA  TRP A 100      93.196  26.160  20.127  1.00  1.02           C  
ATOM   1485  C   TRP A 100      92.144  25.610  21.050  1.00  1.02           C  
ATOM   1486  O   TRP A 100      92.388  25.334  22.218  1.00  1.02           O  
ATOM   1487  CB  TRP A 100      93.720  25.033  19.269  1.00  1.02           C  
ATOM   1488  CG  TRP A 100      94.730  24.111  19.933  1.00  1.02           C  
ATOM   1489  CD1 TRP A 100      96.071  24.365  20.083  1.00  1.02           C  
ATOM   1490  CD2 TRP A 100      94.531  22.799  20.464  1.00  1.02           C  
ATOM   1491  NE1 TRP A 100      96.684  23.316  20.658  1.00  1.02           N  
ATOM   1492  CE2 TRP A 100      95.778  22.351  20.900  1.00  1.02           C  
ATOM   1493  CE3 TRP A 100      93.433  21.972  20.595  1.00  1.02           C  
ATOM   1494  CZ2 TRP A 100      95.949  21.135  21.447  1.00  1.02           C  
ATOM   1495  CZ3 TRP A 100      93.613  20.716  21.157  1.00  1.02           C  
ATOM   1496  CH2 TRP A 100      94.840  20.314  21.565  1.00  1.02           C  
ATOM   1497  H   TRP A 100      94.539  26.810  21.698  1.00  1.02           H  
ATOM   1498  HA  TRP A 100      92.692  26.853  19.465  1.00  1.02           H  
ATOM   1499 1HB  TRP A 100      92.883  24.425  18.917  1.00  1.02           H  
ATOM   1500 2HB  TRP A 100      94.148  25.466  18.435  1.00  1.02           H  
ATOM   1501  HD1 TRP A 100      96.580  25.268  19.773  1.00  1.02           H  
ATOM   1502  HE1 TRP A 100      97.670  23.247  20.869  1.00  1.02           H  
ATOM   1503  HE3 TRP A 100      92.463  22.300  20.266  1.00  1.02           H  
ATOM   1504  HZ2 TRP A 100      96.924  20.816  21.775  1.00  1.02           H  
ATOM   1505  HZ3 TRP A 100      92.755  20.065  21.261  1.00  1.02           H  
ATOM   1506  HH2 TRP A 100      94.957  19.331  21.991  1.00  1.02           H  
ATOM   1507  N   ASP A 101      90.971  25.399  20.456  1.00  0.97           N  
ATOM   1508  CA  ASP A 101      89.855  24.745  21.095  1.00  0.97           C  
ATOM   1509  C   ASP A 101      89.713  23.313  20.565  1.00  0.97           C  
ATOM   1510  O   ASP A 101      89.267  22.423  21.293  1.00  0.97           O  
ATOM   1511  CB  ASP A 101      88.635  25.597  20.862  1.00  0.97           C  
ATOM   1512  CG  ASP A 101      88.856  27.017  21.503  1.00  0.97           C  
ATOM   1513  OD1 ASP A 101      89.045  27.070  22.683  1.00  0.97           O  
ATOM   1514  OD2 ASP A 101      88.909  28.016  20.780  1.00  0.97           O  
ATOM   1515  H   ASP A 101      90.850  25.676  19.485  1.00  0.97           H  
ATOM   1516  HA  ASP A 101      90.045  24.694  22.169  1.00  0.97           H  
ATOM   1517 1HB  ASP A 101      88.471  25.683  19.796  1.00  0.97           H  
ATOM   1518 2HB  ASP A 101      87.757  25.129  21.301  1.00  0.97           H  
ATOM   1519  N   LEU A 102      90.080  23.106  19.289  1.00  0.93           N  
ATOM   1520  CA  LEU A 102      89.996  21.776  18.682  1.00  0.93           C  
ATOM   1521  C   LEU A 102      91.196  21.491  17.784  1.00  0.93           C  
ATOM   1522  O   LEU A 102      91.530  22.288  16.906  1.00  0.93           O  
ATOM   1523  CB  LEU A 102      88.771  21.632  17.773  1.00  0.93           C  
ATOM   1524  CG  LEU A 102      88.620  20.232  17.103  1.00  0.93           C  
ATOM   1525  CD1 LEU A 102      88.252  19.296  18.171  1.00  0.93           C  
ATOM   1526  CD2 LEU A 102      87.647  20.236  15.956  1.00  0.93           C  
ATOM   1527  H   LEU A 102      90.392  23.893  18.725  1.00  0.93           H  
ATOM   1528  HA  LEU A 102      89.957  21.033  19.468  1.00  0.93           H  
ATOM   1529 1HB  LEU A 102      87.897  21.815  18.370  1.00  0.93           H  
ATOM   1530 2HB  LEU A 102      88.834  22.368  16.999  1.00  0.93           H  
ATOM   1531  HG  LEU A 102      89.569  19.908  16.722  1.00  0.93           H  
ATOM   1532 1HD1 LEU A 102      88.195  18.318  17.799  1.00  0.93           H  
ATOM   1533 2HD1 LEU A 102      88.994  19.339  18.917  1.00  0.93           H  
ATOM   1534 3HD1 LEU A 102      87.302  19.577  18.598  1.00  0.93           H  
ATOM   1535 1HD2 LEU A 102      87.584  19.257  15.550  1.00  0.93           H  
ATOM   1536 2HD2 LEU A 102      86.701  20.544  16.264  1.00  0.93           H  
ATOM   1537 3HD2 LEU A 102      87.986  20.886  15.204  1.00  0.93           H  
ATOM   1538  N   PHE A 103      91.815  20.337  17.987  1.00  0.90           N  
ATOM   1539  CA  PHE A 103      92.883  19.897  17.103  1.00  0.90           C  
ATOM   1540  C   PHE A 103      92.284  18.832  16.203  1.00  0.90           C  
ATOM   1541  O   PHE A 103      91.571  17.950  16.698  1.00  0.90           O  
ATOM   1542  CB  PHE A 103      94.077  19.342  17.873  1.00  0.90           C  
ATOM   1543  CG  PHE A 103      95.198  18.898  16.982  1.00  0.90           C  
ATOM   1544  CD1 PHE A 103      96.021  19.841  16.380  1.00  0.90           C  
ATOM   1545  CD2 PHE A 103      95.437  17.563  16.727  1.00  0.90           C  
ATOM   1546  CE1 PHE A 103      97.054  19.452  15.540  1.00  0.90           C  
ATOM   1547  CE2 PHE A 103      96.466  17.189  15.893  1.00  0.90           C  
ATOM   1548  CZ  PHE A 103      97.272  18.124  15.300  1.00  0.90           C  
ATOM   1549  H   PHE A 103      91.511  19.746  18.763  1.00  0.90           H  
ATOM   1550  HA  PHE A 103      93.217  20.729  16.482  1.00  0.90           H  
ATOM   1551 1HB  PHE A 103      94.466  20.110  18.524  1.00  0.90           H  
ATOM   1552 2HB  PHE A 103      93.765  18.511  18.485  1.00  0.90           H  
ATOM   1553  HD1 PHE A 103      95.840  20.895  16.572  1.00  0.90           H  
ATOM   1554  HD2 PHE A 103      94.810  16.804  17.182  1.00  0.90           H  
ATOM   1555  HE1 PHE A 103      97.688  20.193  15.067  1.00  0.90           H  
ATOM   1556  HE2 PHE A 103      96.644  16.150  15.701  1.00  0.90           H  
ATOM   1557  HZ  PHE A 103      98.082  17.806  14.641  1.00  0.90           H  
ATOM   1558  N   VAL A 104      92.529  18.921  14.898  1.00  0.88           N  
ATOM   1559  CA  VAL A 104      91.964  17.928  13.999  1.00  0.88           C  
ATOM   1560  C   VAL A 104      93.028  17.096  13.289  1.00  0.88           C  
ATOM   1561  O   VAL A 104      93.945  17.614  12.636  1.00  0.88           O  
ATOM   1562  CB  VAL A 104      91.038  18.595  12.947  1.00  0.88           C  
ATOM   1563  CG1 VAL A 104      90.455  17.537  11.993  1.00  0.88           C  
ATOM   1564  CG2 VAL A 104      89.954  19.325  13.636  1.00  0.88           C  
ATOM   1565  H   VAL A 104      93.112  19.677  14.533  1.00  0.88           H  
ATOM   1566  HA  VAL A 104      91.349  17.255  14.586  1.00  0.88           H  
ATOM   1567  HB  VAL A 104      91.612  19.285  12.354  1.00  0.88           H  
ATOM   1568 1HG1 VAL A 104      89.813  18.019  11.254  1.00  0.88           H  
ATOM   1569 2HG1 VAL A 104      91.264  17.017  11.477  1.00  0.88           H  
ATOM   1570 3HG1 VAL A 104      89.868  16.811  12.565  1.00  0.88           H  
ATOM   1571 1HG2 VAL A 104      89.320  19.799  12.900  1.00  0.88           H  
ATOM   1572 2HG2 VAL A 104      89.384  18.619  14.216  1.00  0.88           H  
ATOM   1573 3HG2 VAL A 104      90.382  20.080  14.290  1.00  0.88           H  
ATOM   1574  N   GLU A 105      92.885  15.784  13.427  1.00  0.89           N  
ATOM   1575  CA  GLU A 105      93.744  14.812  12.770  1.00  0.89           C  
ATOM   1576  C   GLU A 105      92.945  14.292  11.581  1.00  0.89           C  
ATOM   1577  O   GLU A 105      91.726  14.160  11.693  1.00  0.89           O  
ATOM   1578  CB  GLU A 105      94.119  13.652  13.727  1.00  0.89           C  
ATOM   1579  CG  GLU A 105      94.985  14.041  14.940  1.00  0.89           C  
ATOM   1580  CD  GLU A 105      95.372  12.875  15.921  1.00  0.89           C  
ATOM   1581  OE1 GLU A 105      96.565  12.640  16.082  1.00  0.89           O  
ATOM   1582  OE2 GLU A 105      94.499  12.247  16.491  1.00  0.89           O  
ATOM   1583  H   GLU A 105      92.101  15.453  13.994  1.00  0.89           H  
ATOM   1584  HA  GLU A 105      94.650  15.301  12.406  1.00  0.89           H  
ATOM   1585 1HB  GLU A 105      93.204  13.190  14.106  1.00  0.89           H  
ATOM   1586 2HB  GLU A 105      94.660  12.887  13.167  1.00  0.89           H  
ATOM   1587 1HG  GLU A 105      95.899  14.464  14.540  1.00  0.89           H  
ATOM   1588 2HG  GLU A 105      94.463  14.819  15.497  1.00  0.89           H  
ATOM   1589  N   ARG A 106      93.594  13.994  10.462  1.00  0.91           N  
ATOM   1590  CA  ARG A 106      92.860  13.414   9.335  1.00  0.91           C  
ATOM   1591  C   ARG A 106      93.138  11.913   9.276  1.00  0.91           C  
ATOM   1592  O   ARG A 106      94.197  11.457   9.709  1.00  0.91           O  
ATOM   1593  CB  ARG A 106      93.208  14.076   8.006  1.00  0.91           C  
ATOM   1594  CG  ARG A 106      92.834  15.581   7.877  1.00  0.91           C  
ATOM   1595  CD  ARG A 106      92.960  16.039   6.456  1.00  0.91           C  
ATOM   1596  NE  ARG A 106      92.753  17.492   6.274  1.00  0.91           N  
ATOM   1597  CZ  ARG A 106      92.831  18.131   5.100  1.00  0.91           C  
ATOM   1598  NH1 ARG A 106      93.095  17.481   3.984  1.00  0.91           N  
ATOM   1599  NH2 ARG A 106      92.644  19.426   5.099  1.00  0.91           N  
ATOM   1600  H   ARG A 106      94.590  14.150  10.400  1.00  0.91           H  
ATOM   1601  HA  ARG A 106      91.791  13.556   9.494  1.00  0.91           H  
ATOM   1602 1HB  ARG A 106      94.279  13.984   7.820  1.00  0.91           H  
ATOM   1603 2HB  ARG A 106      92.690  13.548   7.200  1.00  0.91           H  
ATOM   1604 1HG  ARG A 106      91.810  15.742   8.199  1.00  0.91           H  
ATOM   1605 2HG  ARG A 106      93.506  16.190   8.492  1.00  0.91           H  
ATOM   1606 1HD  ARG A 106      93.926  15.774   6.073  1.00  0.91           H  
ATOM   1607 2HD  ARG A 106      92.198  15.525   5.869  1.00  0.91           H  
ATOM   1608  HE  ARG A 106      92.547  18.098   7.091  1.00  0.91           H  
ATOM   1609 1HH1 ARG A 106      93.243  16.482   4.008  1.00  0.91           H  
ATOM   1610 2HH1 ARG A 106      93.154  17.980   3.110  1.00  0.91           H  
ATOM   1611 1HH2 ARG A 106      92.454  19.883   6.010  1.00  0.91           H  
ATOM   1612 2HH2 ARG A 106      92.702  19.954   4.248  1.00  0.91           H  
ATOM   1613  N   SER A 107      92.218  11.136   8.691  1.00  0.96           N  
ATOM   1614  CA  SER A 107      92.395   9.682   8.623  1.00  0.96           C  
ATOM   1615  C   SER A 107      93.384   9.307   7.534  1.00  0.96           C  
ATOM   1616  O   SER A 107      93.815   8.159   7.421  1.00  0.96           O  
ATOM   1617  CB  SER A 107      91.064   9.001   8.384  1.00  0.96           C  
ATOM   1618  OG  SER A 107      90.593   9.250   7.103  1.00  0.96           O  
ATOM   1619  H   SER A 107      91.378  11.539   8.254  1.00  0.96           H  
ATOM   1620  HA  SER A 107      92.800   9.342   9.575  1.00  0.96           H  
ATOM   1621 1HB  SER A 107      91.165   7.931   8.530  1.00  0.96           H  
ATOM   1622 2HB  SER A 107      90.339   9.365   9.110  1.00  0.96           H  
ATOM   1623  HG  SER A 107      90.577  10.234   7.003  1.00  0.96           H  
ATOM   1624  N   LYS A 108      93.716  10.306   6.739  1.00  1.02           N  
ATOM   1625  CA  LYS A 108      94.625  10.236   5.620  1.00  1.02           C  
ATOM   1626  C   LYS A 108      95.949  10.913   5.944  1.00  1.02           C  
ATOM   1627  O   LYS A 108      96.674  11.295   5.037  1.00  1.02           O  
ATOM   1628  CB  LYS A 108      93.980  10.871   4.395  1.00  1.02           C  
ATOM   1629  CG  LYS A 108      92.748  10.110   3.897  1.00  1.02           C  
ATOM   1630  CD  LYS A 108      92.061  10.812   2.740  1.00  1.02           C  
ATOM   1631  CE  LYS A 108      90.923   9.962   2.172  1.00  1.02           C  
ATOM   1632  NZ  LYS A 108      89.861   9.692   3.194  1.00  1.02           N  
ATOM   1633  H   LYS A 108      93.277  11.192   6.927  1.00  1.02           H  
ATOM   1634  HA  LYS A 108      94.833   9.187   5.406  1.00  1.02           H  
ATOM   1635 1HB  LYS A 108      93.675  11.890   4.631  1.00  1.02           H  
ATOM   1636 2HB  LYS A 108      94.708  10.918   3.582  1.00  1.02           H  
ATOM   1637 1HG  LYS A 108      93.038   9.107   3.588  1.00  1.02           H  
ATOM   1638 2HG  LYS A 108      92.023  10.023   4.714  1.00  1.02           H  
ATOM   1639 1HD  LYS A 108      91.643  11.757   3.096  1.00  1.02           H  
ATOM   1640 2HD  LYS A 108      92.783  11.022   1.952  1.00  1.02           H  
ATOM   1641 1HE  LYS A 108      90.475  10.490   1.333  1.00  1.02           H  
ATOM   1642 2HE  LYS A 108      91.323   9.013   1.818  1.00  1.02           H  
ATOM   1643 1HZ  LYS A 108      89.126   9.143   2.798  1.00  1.02           H  
ATOM   1644 2HZ  LYS A 108      90.252   9.200   3.981  1.00  1.02           H  
ATOM   1645 3HZ  LYS A 108      89.463  10.570   3.552  1.00  1.02           H  
ATOM   1646  N   ALA A 109      96.249  11.126   7.228  1.00  1.08           N  
ATOM   1647  CA  ALA A 109      97.515  11.764   7.577  1.00  1.08           C  
ATOM   1648  C   ALA A 109      98.683  10.941   7.022  1.00  1.08           C  
ATOM   1649  O   ALA A 109      98.614   9.712   6.936  1.00  1.08           O  
ATOM   1650  CB  ALA A 109      97.635  11.934   9.080  1.00  1.08           C  
ATOM   1651  H   ALA A 109      95.606  10.856   7.975  1.00  1.08           H  
ATOM   1652  HA  ALA A 109      97.546  12.739   7.105  1.00  1.08           H  
ATOM   1653 1HB  ALA A 109      98.577  12.425   9.318  1.00  1.08           H  
ATOM   1654 2HB  ALA A 109      96.807  12.541   9.446  1.00  1.08           H  
ATOM   1655 3HB  ALA A 109      97.605  10.958   9.554  1.00  1.08           H  
ATOM   1656  N   TYR A 110      99.740  11.643   6.619  1.00  1.14           N  
ATOM   1657  CA  TYR A 110     100.919  11.053   5.995  1.00  1.14           C  
ATOM   1658  C   TYR A 110     102.209  11.353   6.747  1.00  1.14           C  
ATOM   1659  O   TYR A 110     102.204  11.977   7.802  1.00  1.14           O  
ATOM   1660  CB  TYR A 110     101.069  11.520   4.540  1.00  1.14           C  
ATOM   1661  CG  TYR A 110      99.923  11.137   3.622  1.00  1.14           C  
ATOM   1662  CD1 TYR A 110      98.975  12.078   3.237  1.00  1.14           C  
ATOM   1663  CD2 TYR A 110      99.814   9.827   3.179  1.00  1.14           C  
ATOM   1664  CE1 TYR A 110      97.933  11.704   2.399  1.00  1.14           C  
ATOM   1665  CE2 TYR A 110      98.774   9.454   2.353  1.00  1.14           C  
ATOM   1666  CZ  TYR A 110      97.836  10.385   1.961  1.00  1.14           C  
ATOM   1667  OH  TYR A 110      96.799  10.010   1.134  1.00  1.14           O  
ATOM   1668  H   TYR A 110      99.732  12.645   6.779  1.00  1.14           H  
ATOM   1669  HA  TYR A 110     100.794   9.971   5.993  1.00  1.14           H  
ATOM   1670 1HB  TYR A 110     101.161  12.607   4.527  1.00  1.14           H  
ATOM   1671 2HB  TYR A 110     101.979  11.120   4.110  1.00  1.14           H  
ATOM   1672  HD1 TYR A 110      99.047  13.104   3.585  1.00  1.14           H  
ATOM   1673  HD2 TYR A 110     100.551   9.087   3.487  1.00  1.14           H  
ATOM   1674  HE1 TYR A 110      97.190  12.439   2.093  1.00  1.14           H  
ATOM   1675  HE2 TYR A 110      98.694   8.423   2.012  1.00  1.14           H  
ATOM   1676  HH  TYR A 110      96.255  10.776   0.939  1.00  1.14           H  
ATOM   1677  N   SER A 111     103.314  10.865   6.190  1.00  1.18           N  
ATOM   1678  CA  SER A 111     104.660  11.047   6.721  1.00  1.18           C  
ATOM   1679  C   SER A 111     104.984  10.193   7.930  1.00  1.18           C  
ATOM   1680  O   SER A 111     105.146   8.981   7.794  1.00  1.18           O  
ATOM   1681  CB  SER A 111     104.969  12.516   7.036  1.00  1.18           C  
ATOM   1682  OG  SER A 111     106.355  12.668   7.310  1.00  1.18           O  
ATOM   1683  H   SER A 111     103.215  10.339   5.337  1.00  1.18           H  
ATOM   1684  HA  SER A 111     105.358  10.754   5.936  1.00  1.18           H  
ATOM   1685 1HB  SER A 111     104.704  13.128   6.175  1.00  1.18           H  
ATOM   1686 2HB  SER A 111     104.394  12.892   7.871  1.00  1.18           H  
ATOM   1687  HG  SER A 111     106.480  13.608   7.625  1.00  1.18           H  
ATOM   1688  N   ASN A 112     105.130  10.829   9.092  1.00  1.19           N  
ATOM   1689  CA  ASN A 112     105.652  10.205  10.301  1.00  1.19           C  
ATOM   1690  C   ASN A 112     107.064   9.708   9.949  1.00  1.19           C  
ATOM   1691  O   ASN A 112     107.473   8.641  10.389  1.00  1.19           O  
ATOM   1692  CB  ASN A 112     104.781   9.027  10.784  1.00  1.19           C  
ATOM   1693  CG  ASN A 112     103.316   9.375  11.150  1.00  1.19           C  
ATOM   1694  OD1 ASN A 112     102.378   8.886  10.499  1.00  1.19           O  
ATOM   1695  ND2 ASN A 112     103.132  10.166  12.166  1.00  1.19           N  
ATOM   1696  H   ASN A 112     104.929  11.819   9.135  1.00  1.19           H  
ATOM   1697  HA  ASN A 112     105.736  10.959  11.088  1.00  1.19           H  
ATOM   1698 1HB  ASN A 112     104.771   8.234  10.046  1.00  1.19           H  
ATOM   1699 2HB  ASN A 112     105.247   8.605  11.671  1.00  1.19           H  
ATOM   1700 1HD2 ASN A 112     102.213  10.477  12.483  1.00  1.19           H  
ATOM   1701 2HD2 ASN A 112     103.912  10.548  12.664  1.00  1.19           H  
ATOM   1702  N   CYS A 113     107.758  10.496   9.086  1.00  1.17           N  
ATOM   1703  CA  CYS A 113     109.108  10.249   8.554  1.00  1.17           C  
ATOM   1704  C   CYS A 113     109.696   8.881   8.891  1.00  1.17           C  
ATOM   1705  O   CYS A 113     109.353   7.864   8.267  1.00  1.17           O  
ATOM   1706  CB  CYS A 113     110.076  11.320   9.021  1.00  1.17           C  
ATOM   1707  SG  CYS A 113     111.732  11.109   8.340  1.00  1.17           S  
ATOM   1708  H   CYS A 113     107.306  11.372   8.809  1.00  1.17           H  
ATOM   1709  HA  CYS A 113     109.042  10.330   7.472  1.00  1.17           H  
ATOM   1710 1HB  CYS A 113     109.701  12.301   8.725  1.00  1.17           H  
ATOM   1711 2HB  CYS A 113     110.146  11.291  10.093  1.00  1.17           H  
ATOM   1712  N   TYR A 114     110.697   8.878   9.781  1.00  1.14           N  
ATOM   1713  CA  TYR A 114     111.397   7.687  10.195  1.00  1.14           C  
ATOM   1714  C   TYR A 114     110.444   6.830  10.981  1.00  1.14           C  
ATOM   1715  O   TYR A 114     109.655   7.373  11.739  1.00  1.14           O  
ATOM   1716  CB  TYR A 114     112.586   8.054  11.084  1.00  1.14           C  
ATOM   1717  CG  TYR A 114     112.222   8.947  12.296  1.00  1.14           C  
ATOM   1718  CD1 TYR A 114     111.755   8.408  13.465  1.00  1.14           C  
ATOM   1719  CD2 TYR A 114     112.422  10.290  12.236  1.00  1.14           C  
ATOM   1720  CE1 TYR A 114     111.488   9.219  14.555  1.00  1.14           C  
ATOM   1721  CE2 TYR A 114     112.167  11.090  13.321  1.00  1.14           C  
ATOM   1722  CZ  TYR A 114     111.694  10.539  14.480  1.00  1.14           C  
ATOM   1723  OH  TYR A 114     111.431  11.301  15.573  1.00  1.14           O  
ATOM   1724  H   TYR A 114     110.958   9.748  10.218  1.00  1.14           H  
ATOM   1725  HA  TYR A 114     111.748   7.178   9.305  1.00  1.14           H  
ATOM   1726 1HB  TYR A 114     113.053   7.144  11.464  1.00  1.14           H  
ATOM   1727 2HB  TYR A 114     113.333   8.584  10.488  1.00  1.14           H  
ATOM   1728  HD1 TYR A 114     111.603   7.347  13.539  1.00  1.14           H  
ATOM   1729  HD2 TYR A 114     112.804  10.715  11.344  1.00  1.14           H  
ATOM   1730  HE1 TYR A 114     111.122   8.797  15.484  1.00  1.14           H  
ATOM   1731  HE2 TYR A 114     112.356  12.155  13.256  1.00  1.14           H  
ATOM   1732  HH  TYR A 114     110.999  10.761  16.240  1.00  1.14           H  
ATOM   1733  N   PRO A 115     110.514   5.506  10.913  1.00  1.11           N  
ATOM   1734  CA  PRO A 115     109.670   4.653  11.693  1.00  1.11           C  
ATOM   1735  C   PRO A 115     109.799   4.991  13.147  1.00  1.11           C  
ATOM   1736  O   PRO A 115     110.920   5.117  13.656  1.00  1.11           O  
ATOM   1737  CB  PRO A 115     110.254   3.273  11.422  1.00  1.11           C  
ATOM   1738  CG  PRO A 115     110.870   3.397  10.091  1.00  1.11           C  
ATOM   1739  CD  PRO A 115     111.447   4.792  10.029  1.00  1.11           C  
ATOM   1740  HA  PRO A 115     108.628   4.746  11.347  1.00  1.11           H  
ATOM   1741 1HB  PRO A 115     110.984   3.009  12.195  1.00  1.11           H  
ATOM   1742 2HB  PRO A 115     109.460   2.516  11.458  1.00  1.11           H  
ATOM   1743 1HG  PRO A 115     111.614   2.593   9.901  1.00  1.11           H  
ATOM   1744 2HG  PRO A 115     110.070   3.279   9.404  1.00  1.11           H  
ATOM   1745 1HD  PRO A 115     112.481   4.818  10.416  1.00  1.11           H  
ATOM   1746 2HD  PRO A 115     111.371   5.118   8.980  1.00  1.11           H  
ATOM   1747  N   TYR A 116     108.675   5.042  13.827  1.00  1.11           N  
ATOM   1748  CA  TYR A 116     108.704   5.308  15.239  1.00  1.11           C  
ATOM   1749  C   TYR A 116     107.543   4.667  15.951  1.00  1.11           C  
ATOM   1750  O   TYR A 116     106.566   4.236  15.334  1.00  1.11           O  
ATOM   1751  CB  TYR A 116     108.821   6.809  15.585  1.00  1.11           C  
ATOM   1752  CG  TYR A 116     107.751   7.789  15.170  1.00  1.11           C  
ATOM   1753  CD1 TYR A 116     106.632   7.870  15.927  1.00  1.11           C  
ATOM   1754  CD2 TYR A 116     107.945   8.697  14.119  1.00  1.11           C  
ATOM   1755  CE1 TYR A 116     105.678   8.792  15.654  1.00  1.11           C  
ATOM   1756  CE2 TYR A 116     106.986   9.652  13.846  1.00  1.11           C  
ATOM   1757  CZ  TYR A 116     105.848   9.697  14.616  1.00  1.11           C  
ATOM   1758  OH  TYR A 116     104.864  10.632  14.404  1.00  1.11           O  
ATOM   1759  H   TYR A 116     107.790   4.931  13.352  1.00  1.11           H  
ATOM   1760  HA  TYR A 116     109.593   4.833  15.632  1.00  1.11           H  
ATOM   1761 1HB  TYR A 116     108.916   6.910  16.659  1.00  1.11           H  
ATOM   1762 2HB  TYR A 116     109.739   7.146  15.172  1.00  1.11           H  
ATOM   1763  HD1 TYR A 116     106.506   7.178  16.749  1.00  1.11           H  
ATOM   1764  HD2 TYR A 116     108.848   8.668  13.529  1.00  1.11           H  
ATOM   1765  HE1 TYR A 116     104.788   8.822  16.262  1.00  1.11           H  
ATOM   1766  HE2 TYR A 116     107.138  10.365  13.037  1.00  1.11           H  
ATOM   1767  HH  TYR A 116     105.019  11.165  13.592  1.00  1.11           H  
ATOM   1768  N   ASP A 117     107.681   4.595  17.260  1.00  1.15           N  
ATOM   1769  CA  ASP A 117     106.683   3.955  18.103  1.00  1.15           C  
ATOM   1770  C   ASP A 117     106.431   4.734  19.379  1.00  1.15           C  
ATOM   1771  O   ASP A 117     107.340   4.943  20.189  1.00  1.15           O  
ATOM   1772  CB  ASP A 117     107.113   2.514  18.405  1.00  1.15           C  
ATOM   1773  CG  ASP A 117     106.099   1.638  19.176  1.00  1.15           C  
ATOM   1774  OD1 ASP A 117     105.134   2.145  19.677  1.00  1.15           O  
ATOM   1775  OD2 ASP A 117     106.328   0.446  19.236  1.00  1.15           O  
ATOM   1776  H   ASP A 117     108.542   4.978  17.652  1.00  1.15           H  
ATOM   1777  HA  ASP A 117     105.744   3.915  17.550  1.00  1.15           H  
ATOM   1778 1HB  ASP A 117     107.282   2.019  17.461  1.00  1.15           H  
ATOM   1779 2HB  ASP A 117     108.058   2.521  18.948  1.00  1.15           H  
ATOM   1780  N   VAL A 118     105.203   5.225  19.502  1.00  1.22           N  
ATOM   1781  CA  VAL A 118     104.790   5.990  20.661  1.00  1.22           C  
ATOM   1782  C   VAL A 118     103.854   5.238  21.599  1.00  1.22           C  
ATOM   1783  O   VAL A 118     102.685   5.024  21.264  1.00  1.22           O  
ATOM   1784  CB  VAL A 118     104.126   7.284  20.220  1.00  1.22           C  
ATOM   1785  CG1 VAL A 118     103.607   8.033  21.446  1.00  1.22           C  
ATOM   1786  CG2 VAL A 118     105.183   8.040  19.485  1.00  1.22           C  
ATOM   1787  H   VAL A 118     104.526   5.007  18.782  1.00  1.22           H  
ATOM   1788  HA  VAL A 118     105.697   6.292  21.167  1.00  1.22           H  
ATOM   1789  HB  VAL A 118     103.275   7.099  19.564  1.00  1.22           H  
ATOM   1790 1HG1 VAL A 118     103.161   8.983  21.145  1.00  1.22           H  
ATOM   1791 2HG1 VAL A 118     102.853   7.421  21.941  1.00  1.22           H  
ATOM   1792 3HG1 VAL A 118     104.395   8.197  22.137  1.00  1.22           H  
ATOM   1793 1HG2 VAL A 118     104.832   8.993  19.160  1.00  1.22           H  
ATOM   1794 2HG2 VAL A 118     105.996   8.164  20.131  1.00  1.22           H  
ATOM   1795 3HG2 VAL A 118     105.496   7.461  18.643  1.00  1.22           H  
ATOM   1796  N   PRO A 119     104.327   4.843  22.793  1.00  1.32           N  
ATOM   1797  CA  PRO A 119     103.580   4.113  23.772  1.00  1.32           C  
ATOM   1798  C   PRO A 119     102.628   5.106  24.384  1.00  1.32           C  
ATOM   1799  O   PRO A 119     102.920   6.302  24.399  1.00  1.32           O  
ATOM   1800  CB  PRO A 119     104.663   3.637  24.746  1.00  1.32           C  
ATOM   1801  CG  PRO A 119     105.719   4.695  24.672  1.00  1.32           C  
ATOM   1802  CD  PRO A 119     105.687   5.194  23.239  1.00  1.32           C  
ATOM   1803  HA  PRO A 119     103.047   3.277  23.296  1.00  1.32           H  
ATOM   1804 1HB  PRO A 119     104.230   3.534  25.759  1.00  1.32           H  
ATOM   1805 2HB  PRO A 119     105.028   2.644  24.447  1.00  1.32           H  
ATOM   1806 1HG  PRO A 119     105.503   5.492  25.399  1.00  1.32           H  
ATOM   1807 2HG  PRO A 119     106.694   4.275  24.942  1.00  1.32           H  
ATOM   1808 1HD  PRO A 119     105.793   6.276  23.292  1.00  1.32           H  
ATOM   1809 2HD  PRO A 119     106.463   4.706  22.626  1.00  1.32           H  
ATOM   1810  N   ASP A 120     101.518   4.638  24.912  1.00  1.40           N  
ATOM   1811  CA  ASP A 120     100.605   5.528  25.614  1.00  1.40           C  
ATOM   1812  C   ASP A 120     100.207   6.752  24.764  1.00  1.40           C  
ATOM   1813  O   ASP A 120     100.016   7.848  25.304  1.00  1.40           O  
ATOM   1814  CB  ASP A 120     101.269   6.011  26.913  1.00  1.40           C  
ATOM   1815  CG  ASP A 120     101.626   4.867  27.871  1.00  1.40           C  
ATOM   1816  OD1 ASP A 120     101.152   3.775  27.667  1.00  1.40           O  
ATOM   1817  OD2 ASP A 120     102.369   5.100  28.796  1.00  1.40           O  
ATOM   1818  H   ASP A 120     101.306   3.652  24.855  1.00  1.40           H  
ATOM   1819  HA  ASP A 120      99.698   4.970  25.857  1.00  1.40           H  
ATOM   1820 1HB  ASP A 120     102.166   6.589  26.698  1.00  1.40           H  
ATOM   1821 2HB  ASP A 120     100.586   6.671  27.431  1.00  1.40           H  
ATOM   1822  N   TYR A 121      99.989   6.550  23.457  1.00  1.47           N  
ATOM   1823  CA  TYR A 121      99.625   7.650  22.565  1.00  1.47           C  
ATOM   1824  C   TYR A 121      98.368   8.326  23.059  1.00  1.47           C  
ATOM   1825  O   TYR A 121      98.257   9.548  23.036  1.00  1.47           O  
ATOM   1826  CB  TYR A 121      99.452   7.175  21.117  1.00  1.47           C  
ATOM   1827  CG  TYR A 121      99.141   8.309  20.128  1.00  1.47           C  
ATOM   1828  CD1 TYR A 121      99.453   9.591  20.480  1.00  1.47           C  
ATOM   1829  CD2 TYR A 121      98.602   8.053  18.854  1.00  1.47           C  
ATOM   1830  CE1 TYR A 121      99.244  10.626  19.601  1.00  1.47           C  
ATOM   1831  CE2 TYR A 121      98.401   9.110  17.946  1.00  1.47           C  
ATOM   1832  CZ  TYR A 121      98.735  10.402  18.319  1.00  1.47           C  
ATOM   1833  OH  TYR A 121      98.609  11.493  17.435  1.00  1.47           O  
ATOM   1834  H   TYR A 121     100.135   5.625  23.076  1.00  1.47           H  
ATOM   1835  HA  TYR A 121     100.430   8.386  22.585  1.00  1.47           H  
ATOM   1836 1HB  TYR A 121     100.370   6.676  20.790  1.00  1.47           H  
ATOM   1837 2HB  TYR A 121      98.644   6.444  21.067  1.00  1.47           H  
ATOM   1838  HD1 TYR A 121      99.877   9.788  21.455  1.00  1.47           H  
ATOM   1839  HD2 TYR A 121      98.360   7.031  18.562  1.00  1.47           H  
ATOM   1840  HE1 TYR A 121      99.509  11.636  19.901  1.00  1.47           H  
ATOM   1841  HE2 TYR A 121      98.002   8.911  16.950  1.00  1.47           H  
ATOM   1842  HH  TYR A 121      97.722  11.509  16.998  1.00  1.47           H  
ATOM   1843  N   ALA A 122      97.405   7.536  23.500  1.00  1.49           N  
ATOM   1844  CA  ALA A 122      96.158   8.082  23.988  1.00  1.49           C  
ATOM   1845  C   ALA A 122      96.361   9.038  25.177  1.00  1.49           C  
ATOM   1846  O   ALA A 122      95.581   9.985  25.357  1.00  1.49           O  
ATOM   1847  CB  ALA A 122      95.247   6.959  24.387  1.00  1.49           C  
ATOM   1848  H   ALA A 122      97.540   6.531  23.499  1.00  1.49           H  
ATOM   1849  HA  ALA A 122      95.695   8.641  23.178  1.00  1.49           H  
ATOM   1850 1HB  ALA A 122      94.331   7.399  24.708  1.00  1.49           H  
ATOM   1851 2HB  ALA A 122      95.083   6.307  23.531  1.00  1.49           H  
ATOM   1852 3HB  ALA A 122      95.692   6.383  25.199  1.00  1.49           H  
ATOM   1853  N   SER A 123      97.371   8.775  26.026  1.00  1.47           N  
ATOM   1854  CA  SER A 123      97.594   9.635  27.183  1.00  1.47           C  
ATOM   1855  C   SER A 123      98.152  10.949  26.681  1.00  1.47           C  
ATOM   1856  O   SER A 123      97.763  12.024  27.152  1.00  1.47           O  
ATOM   1857  CB  SER A 123      98.546   8.998  28.176  1.00  1.47           C  
ATOM   1858  OG  SER A 123      97.987   7.840  28.750  1.00  1.47           O  
ATOM   1859  H   SER A 123      98.031   8.030  25.832  1.00  1.47           H  
ATOM   1860  HA  SER A 123      96.642   9.820  27.678  1.00  1.47           H  
ATOM   1861 1HB  SER A 123      99.476   8.750  27.675  1.00  1.47           H  
ATOM   1862 2HB  SER A 123      98.781   9.715  28.958  1.00  1.47           H  
ATOM   1863  HG  SER A 123      98.660   7.487  29.345  1.00  1.47           H  
ATOM   1864  N   LEU A 124      99.029  10.864  25.682  1.00  1.41           N  
ATOM   1865  CA  LEU A 124      99.606  12.057  25.081  1.00  1.41           C  
ATOM   1866  C   LEU A 124      98.521  12.927  24.479  1.00  1.41           C  
ATOM   1867  O   LEU A 124      98.463  14.130  24.740  1.00  1.41           O  
ATOM   1868  CB  LEU A 124     100.606  11.712  23.984  1.00  1.41           C  
ATOM   1869  CG  LEU A 124     101.127  12.907  23.258  1.00  1.41           C  
ATOM   1870  CD1 LEU A 124     101.826  13.772  24.263  1.00  1.41           C  
ATOM   1871  CD2 LEU A 124     102.024  12.441  22.115  1.00  1.41           C  
ATOM   1872  H   LEU A 124      99.311   9.934  25.352  1.00  1.41           H  
ATOM   1873  HA  LEU A 124     100.115  12.625  25.858  1.00  1.41           H  
ATOM   1874 1HB  LEU A 124     101.450  11.176  24.420  1.00  1.41           H  
ATOM   1875 2HB  LEU A 124     100.135  11.075  23.266  1.00  1.41           H  
ATOM   1876  HG  LEU A 124     100.305  13.485  22.842  1.00  1.41           H  
ATOM   1877 1HD1 LEU A 124     102.214  14.652  23.789  1.00  1.41           H  
ATOM   1878 2HD1 LEU A 124     101.119  14.066  25.040  1.00  1.41           H  
ATOM   1879 3HD1 LEU A 124     102.621  13.209  24.705  1.00  1.41           H  
ATOM   1880 1HD2 LEU A 124     102.419  13.300  21.576  1.00  1.41           H  
ATOM   1881 2HD2 LEU A 124     102.831  11.857  22.521  1.00  1.41           H  
ATOM   1882 3HD2 LEU A 124     101.449  11.825  21.432  1.00  1.41           H  
ATOM   1883  N   ARG A 125      97.646  12.306  23.689  1.00  1.34           N  
ATOM   1884  CA  ARG A 125      96.564  13.033  23.051  1.00  1.34           C  
ATOM   1885  C   ARG A 125      95.689  13.702  24.099  1.00  1.34           C  
ATOM   1886  O   ARG A 125      95.325  14.866  23.938  1.00  1.34           O  
ATOM   1887  CB  ARG A 125      95.717  12.076  22.226  1.00  1.34           C  
ATOM   1888  CG  ARG A 125      96.399  11.536  21.025  1.00  1.34           C  
ATOM   1889  CD  ARG A 125      95.576  10.540  20.284  1.00  1.34           C  
ATOM   1890  NE  ARG A 125      94.600  11.131  19.403  1.00  1.34           N  
ATOM   1891  CZ  ARG A 125      93.311  11.213  19.690  1.00  1.34           C  
ATOM   1892  NH1 ARG A 125      92.871  10.794  20.847  1.00  1.34           N  
ATOM   1893  NH2 ARG A 125      92.504  11.701  18.792  1.00  1.34           N  
ATOM   1894  H   ARG A 125      97.756  11.306  23.519  1.00  1.34           H  
ATOM   1895  HA  ARG A 125      96.990  13.795  22.403  1.00  1.34           H  
ATOM   1896 1HB  ARG A 125      95.444  11.223  22.846  1.00  1.34           H  
ATOM   1897 2HB  ARG A 125      94.801  12.546  21.913  1.00  1.34           H  
ATOM   1898 1HG  ARG A 125      96.667  12.341  20.347  1.00  1.34           H  
ATOM   1899 2HG  ARG A 125      97.278  11.057  21.380  1.00  1.34           H  
ATOM   1900 1HD  ARG A 125      96.211   9.901  19.695  1.00  1.34           H  
ATOM   1901 2HD  ARG A 125      95.040   9.922  21.004  1.00  1.34           H  
ATOM   1902  HE  ARG A 125      94.883  11.456  18.461  1.00  1.34           H  
ATOM   1903 1HH1 ARG A 125      93.509  10.400  21.523  1.00  1.34           H  
ATOM   1904 2HH1 ARG A 125      91.876  10.838  21.058  1.00  1.34           H  
ATOM   1905 1HH2 ARG A 125      92.909  11.986  17.882  1.00  1.34           H  
ATOM   1906 2HH2 ARG A 125      91.515  11.766  18.982  1.00  1.34           H  
ATOM   1907  N   SER A 126      95.396  12.997  25.202  1.00  1.28           N  
ATOM   1908  CA  SER A 126      94.572  13.556  26.266  1.00  1.28           C  
ATOM   1909  C   SER A 126      95.259  14.750  26.939  1.00  1.28           C  
ATOM   1910  O   SER A 126      94.616  15.771  27.199  1.00  1.28           O  
ATOM   1911  CB  SER A 126      94.277  12.489  27.301  1.00  1.28           C  
ATOM   1912  OG  SER A 126      93.504  11.446  26.748  1.00  1.28           O  
ATOM   1913  H   SER A 126      95.711  12.029  25.292  1.00  1.28           H  
ATOM   1914  HA  SER A 126      93.632  13.893  25.831  1.00  1.28           H  
ATOM   1915 1HB  SER A 126      95.210  12.087  27.689  1.00  1.28           H  
ATOM   1916 2HB  SER A 126      93.743  12.937  28.135  1.00  1.28           H  
ATOM   1917  HG  SER A 126      94.122  10.950  26.159  1.00  1.28           H  
ATOM   1918  N   LEU A 127      96.571  14.644  27.187  1.00  1.24           N  
ATOM   1919  CA  LEU A 127      97.314  15.739  27.805  1.00  1.24           C  
ATOM   1920  C   LEU A 127      97.248  16.980  26.956  1.00  1.24           C  
ATOM   1921  O   LEU A 127      96.881  18.064  27.418  1.00  1.24           O  
ATOM   1922  CB  LEU A 127      98.801  15.409  27.922  1.00  1.24           C  
ATOM   1923  CG  LEU A 127      99.671  16.547  28.455  1.00  1.24           C  
ATOM   1924  CD1 LEU A 127      99.295  16.864  29.894  1.00  1.24           C  
ATOM   1925  CD2 LEU A 127     101.072  16.167  28.314  1.00  1.24           C  
ATOM   1926  H   LEU A 127      97.054  13.772  26.966  1.00  1.24           H  
ATOM   1927  HA  LEU A 127      96.890  15.949  28.785  1.00  1.24           H  
ATOM   1928 1HB  LEU A 127      98.916  14.551  28.582  1.00  1.24           H  
ATOM   1929 2HB  LEU A 127      99.180  15.133  26.942  1.00  1.24           H  
ATOM   1930  HG  LEU A 127      99.492  17.448  27.864  1.00  1.24           H  
ATOM   1931 1HD1 LEU A 127      99.914  17.681  30.264  1.00  1.24           H  
ATOM   1932 2HD1 LEU A 127      98.244  17.154  29.942  1.00  1.24           H  
ATOM   1933 3HD1 LEU A 127      99.458  15.982  30.514  1.00  1.24           H  
ATOM   1934 1HD2 LEU A 127     101.698  16.981  28.674  1.00  1.24           H  
ATOM   1935 2HD2 LEU A 127     101.252  15.275  28.890  1.00  1.24           H  
ATOM   1936 3HD2 LEU A 127     101.285  15.969  27.265  1.00  1.24           H  
ATOM   1937  N   VAL A 128      97.572  16.809  25.687  1.00  1.22           N  
ATOM   1938  CA  VAL A 128      97.587  17.916  24.771  1.00  1.22           C  
ATOM   1939  C   VAL A 128      96.154  18.465  24.641  1.00  1.22           C  
ATOM   1940  O   VAL A 128      95.943  19.672  24.711  1.00  1.22           O  
ATOM   1941  CB  VAL A 128      98.248  17.445  23.457  1.00  1.22           C  
ATOM   1942  CG1 VAL A 128      98.148  18.464  22.397  1.00  1.22           C  
ATOM   1943  CG2 VAL A 128      99.722  17.133  23.740  1.00  1.22           C  
ATOM   1944  H   VAL A 128      97.835  15.878  25.358  1.00  1.22           H  
ATOM   1945  HA  VAL A 128      98.217  18.701  25.188  1.00  1.22           H  
ATOM   1946  HB  VAL A 128      97.747  16.539  23.115  1.00  1.22           H  
ATOM   1947 1HG1 VAL A 128      98.624  18.099  21.490  1.00  1.22           H  
ATOM   1948 2HG1 VAL A 128      97.110  18.638  22.213  1.00  1.22           H  
ATOM   1949 3HG1 VAL A 128      98.637  19.381  22.720  1.00  1.22           H  
ATOM   1950 1HG2 VAL A 128     100.192  16.776  22.836  1.00  1.22           H  
ATOM   1951 2HG2 VAL A 128     100.230  18.032  24.087  1.00  1.22           H  
ATOM   1952 3HG2 VAL A 128      99.786  16.361  24.510  1.00  1.22           H  
ATOM   1953  N   ALA A 129      95.150  17.589  24.536  1.00  1.21           N  
ATOM   1954  CA  ALA A 129      93.752  18.021  24.474  1.00  1.21           C  
ATOM   1955  C   ALA A 129      93.326  18.812  25.702  1.00  1.21           C  
ATOM   1956  O   ALA A 129      92.573  19.767  25.579  1.00  1.21           O  
ATOM   1957  CB  ALA A 129      92.829  16.845  24.354  1.00  1.21           C  
ATOM   1958  H   ALA A 129      95.347  16.595  24.477  1.00  1.21           H  
ATOM   1959  HA  ALA A 129      93.630  18.653  23.604  1.00  1.21           H  
ATOM   1960 1HB  ALA A 129      91.812  17.202  24.285  1.00  1.21           H  
ATOM   1961 2HB  ALA A 129      93.070  16.273  23.496  1.00  1.21           H  
ATOM   1962 3HB  ALA A 129      92.943  16.224  25.234  1.00  1.21           H  
ATOM   1963  N   SER A 130      93.851  18.484  26.880  1.00  1.21           N  
ATOM   1964  CA  SER A 130      93.452  19.192  28.089  1.00  1.21           C  
ATOM   1965  C   SER A 130      93.944  20.643  28.107  1.00  1.21           C  
ATOM   1966  O   SER A 130      93.552  21.409  28.989  1.00  1.21           O  
ATOM   1967  CB  SER A 130      93.948  18.490  29.345  1.00  1.21           C  
ATOM   1968  OG  SER A 130      95.340  18.627  29.531  1.00  1.21           O  
ATOM   1969  H   SER A 130      94.479  17.683  26.953  1.00  1.21           H  
ATOM   1970  HA  SER A 130      92.364  19.205  28.123  1.00  1.21           H  
ATOM   1971 1HB  SER A 130      93.423  18.882  30.213  1.00  1.21           H  
ATOM   1972 2HB  SER A 130      93.704  17.430  29.269  1.00  1.21           H  
ATOM   1973  HG  SER A 130      95.769  18.397  28.683  1.00  1.21           H  
ATOM   1974  N   SER A 131      94.846  20.997  27.187  1.00  1.20           N  
ATOM   1975  CA  SER A 131      95.382  22.339  27.094  1.00  1.20           C  
ATOM   1976  C   SER A 131      94.662  23.222  26.082  1.00  1.20           C  
ATOM   1977  O   SER A 131      94.244  22.775  25.015  1.00  1.20           O  
ATOM   1978  CB  SER A 131      96.828  22.292  26.721  1.00  1.20           C  
ATOM   1979  OG  SER A 131      97.343  23.581  26.550  1.00  1.20           O  
ATOM   1980  H   SER A 131      95.142  20.327  26.482  1.00  1.20           H  
ATOM   1981  HA  SER A 131      95.277  22.796  28.074  1.00  1.20           H  
ATOM   1982 1HB  SER A 131      97.345  21.794  27.484  1.00  1.20           H  
ATOM   1983 2HB  SER A 131      96.950  21.724  25.804  1.00  1.20           H  
ATOM   1984  HG  SER A 131      97.976  23.518  25.827  1.00  1.20           H  
ATOM   1985  N   GLY A 132      94.624  24.511  26.387  1.00  1.16           N  
ATOM   1986  CA  GLY A 132      94.052  25.531  25.518  1.00  1.16           C  
ATOM   1987  C   GLY A 132      95.031  25.977  24.433  1.00  1.16           C  
ATOM   1988  O   GLY A 132      94.702  26.824  23.596  1.00  1.16           O  
ATOM   1989  H   GLY A 132      95.011  24.776  27.288  1.00  1.16           H  
ATOM   1990 1HA  GLY A 132      93.133  25.166  25.069  1.00  1.16           H  
ATOM   1991 2HA  GLY A 132      93.774  26.388  26.131  1.00  1.16           H  
ATOM   1992  N   THR A 133      96.254  25.448  24.487  1.00  1.11           N  
ATOM   1993  CA  THR A 133      97.318  25.810  23.557  1.00  1.11           C  
ATOM   1994  C   THR A 133      98.466  24.809  23.515  1.00  1.11           C  
ATOM   1995  O   THR A 133      98.652  23.987  24.412  1.00  1.11           O  
ATOM   1996  CB  THR A 133      97.900  27.165  23.925  1.00  1.11           C  
ATOM   1997  OG1 THR A 133      98.821  27.595  22.926  1.00  1.11           O  
ATOM   1998  CG2 THR A 133      98.606  27.041  25.200  1.00  1.11           C  
ATOM   1999  H   THR A 133      96.448  24.769  25.215  1.00  1.11           H  
ATOM   2000  HA  THR A 133      96.894  25.859  22.557  1.00  1.11           H  
ATOM   2001  HB  THR A 133      97.102  27.900  24.013  1.00  1.11           H  
ATOM   2002  HG1 THR A 133      98.489  27.383  22.039  1.00  1.11           H  
ATOM   2003 1HG2 THR A 133      99.014  28.002  25.448  1.00  1.11           H  
ATOM   2004 2HG2 THR A 133      97.898  26.718  25.945  1.00  1.11           H  
ATOM   2005 3HG2 THR A 133      99.411  26.311  25.114  1.00  1.11           H  
ATOM   2006  N   LEU A 134      99.271  24.882  22.480  1.00  1.05           N  
ATOM   2007  CA  LEU A 134     100.479  24.086  22.497  1.00  1.05           C  
ATOM   2008  C   LEU A 134     101.603  25.005  22.018  1.00  1.05           C  
ATOM   2009  O   LEU A 134     101.661  25.377  20.839  1.00  1.05           O  
ATOM   2010  CB  LEU A 134     100.285  22.842  21.618  1.00  1.05           C  
ATOM   2011  CG  LEU A 134     101.413  21.878  21.571  1.00  1.05           C  
ATOM   2012  CD1 LEU A 134     101.635  21.304  22.983  1.00  1.05           C  
ATOM   2013  CD2 LEU A 134     101.117  20.773  20.611  1.00  1.05           C  
ATOM   2014  H   LEU A 134      99.088  25.543  21.727  1.00  1.05           H  
ATOM   2015  HA  LEU A 134     100.706  23.777  23.518  1.00  1.05           H  
ATOM   2016 1HB  LEU A 134      99.409  22.300  21.978  1.00  1.05           H  
ATOM   2017 2HB  LEU A 134     100.089  23.172  20.601  1.00  1.05           H  
ATOM   2018  HG  LEU A 134     102.292  22.397  21.250  1.00  1.05           H  
ATOM   2019 1HD1 LEU A 134     102.461  20.602  22.971  1.00  1.05           H  
ATOM   2020 2HD1 LEU A 134     101.855  22.121  23.675  1.00  1.05           H  
ATOM   2021 3HD1 LEU A 134     100.735  20.788  23.313  1.00  1.05           H  
ATOM   2022 1HD2 LEU A 134     101.961  20.117  20.601  1.00  1.05           H  
ATOM   2023 2HD2 LEU A 134     100.228  20.238  20.932  1.00  1.05           H  
ATOM   2024 3HD2 LEU A 134     100.961  21.156  19.623  1.00  1.05           H  
ATOM   2025  N   GLU A 135     102.492  25.385  22.949  1.00  1.00           N  
ATOM   2026  CA  GLU A 135     103.547  26.362  22.636  1.00  1.00           C  
ATOM   2027  C   GLU A 135     104.898  25.683  22.726  1.00  1.00           C  
ATOM   2028  O   GLU A 135     105.111  24.904  23.645  1.00  1.00           O  
ATOM   2029  CB  GLU A 135     103.512  27.502  23.664  1.00  1.00           C  
ATOM   2030  CG  GLU A 135     102.211  28.319  23.734  1.00  1.00           C  
ATOM   2031  CD  GLU A 135     102.206  29.333  24.909  1.00  1.00           C  
ATOM   2032  OE1 GLU A 135     103.183  29.385  25.624  1.00  1.00           O  
ATOM   2033  OE2 GLU A 135     101.228  30.035  25.082  1.00  1.00           O  
ATOM   2034  H   GLU A 135     102.400  25.027  23.906  1.00  1.00           H  
ATOM   2035  HA  GLU A 135     103.406  26.748  21.626  1.00  1.00           H  
ATOM   2036 1HB  GLU A 135     103.689  27.096  24.645  1.00  1.00           H  
ATOM   2037 2HB  GLU A 135     104.326  28.197  23.451  1.00  1.00           H  
ATOM   2038 1HG  GLU A 135     102.075  28.856  22.794  1.00  1.00           H  
ATOM   2039 2HG  GLU A 135     101.377  27.630  23.849  1.00  1.00           H  
ATOM   2040  N   PHE A 136     105.830  25.994  21.828  1.00  0.97           N  
ATOM   2041  CA  PHE A 136     107.144  25.351  21.892  1.00  0.97           C  
ATOM   2042  C   PHE A 136     108.246  26.317  22.298  1.00  0.97           C  
ATOM   2043  O   PHE A 136     108.307  27.457  21.831  1.00  0.97           O  
ATOM   2044  CB  PHE A 136     107.524  24.676  20.582  1.00  0.97           C  
ATOM   2045  CG  PHE A 136     108.822  23.901  20.712  1.00  0.97           C  
ATOM   2046  CD1 PHE A 136     108.820  22.692  21.383  1.00  0.97           C  
ATOM   2047  CD2 PHE A 136     110.019  24.350  20.173  1.00  0.97           C  
ATOM   2048  CE1 PHE A 136     109.960  21.950  21.523  1.00  0.97           C  
ATOM   2049  CE2 PHE A 136     111.170  23.600  20.314  1.00  0.97           C  
ATOM   2050  CZ  PHE A 136     111.138  22.401  20.989  1.00  0.97           C  
ATOM   2051  H   PHE A 136     105.628  26.668  21.096  1.00  0.97           H  
ATOM   2052  HA  PHE A 136     107.105  24.570  22.649  1.00  0.97           H  
ATOM   2053 1HB  PHE A 136     106.744  24.003  20.272  1.00  0.97           H  
ATOM   2054 2HB  PHE A 136     107.647  25.431  19.806  1.00  0.97           H  
ATOM   2055  HD1 PHE A 136     107.892  22.337  21.812  1.00  0.97           H  
ATOM   2056  HD2 PHE A 136     110.045  25.299  19.638  1.00  0.97           H  
ATOM   2057  HE1 PHE A 136     109.930  21.001  22.061  1.00  0.97           H  
ATOM   2058  HE2 PHE A 136     112.099  23.951  19.889  1.00  0.97           H  
ATOM   2059  HZ  PHE A 136     112.048  21.808  21.096  1.00  0.97           H  
ATOM   2060  N   ASN A 137     109.123  25.831  23.163  1.00  0.97           N  
ATOM   2061  CA  ASN A 137     110.246  26.581  23.685  1.00  0.97           C  
ATOM   2062  C   ASN A 137     111.546  25.798  23.560  1.00  0.97           C  
ATOM   2063  O   ASN A 137     111.590  24.597  23.813  1.00  0.97           O  
ATOM   2064  CB  ASN A 137     109.972  26.867  25.131  1.00  0.97           C  
ATOM   2065  CG  ASN A 137     108.780  27.730  25.337  1.00  0.97           C  
ATOM   2066  OD1 ASN A 137     108.860  28.964  25.297  1.00  0.97           O  
ATOM   2067  ND2 ASN A 137     107.647  27.108  25.533  1.00  0.97           N  
ATOM   2068  H   ASN A 137     108.980  24.883  23.509  1.00  0.97           H  
ATOM   2069  HA  ASN A 137     110.352  27.509  23.121  1.00  0.97           H  
ATOM   2070 1HB  ASN A 137     109.789  25.919  25.606  1.00  0.97           H  
ATOM   2071 2HB  ASN A 137     110.846  27.319  25.602  1.00  0.97           H  
ATOM   2072 1HD2 ASN A 137     106.814  27.644  25.656  1.00  0.97           H  
ATOM   2073 2HD2 ASN A 137     107.622  26.104  25.528  1.00  0.97           H  
ATOM   2074  N   ASN A 138     112.630  26.467  23.192  1.00  0.99           N  
ATOM   2075  CA  ASN A 138     113.915  25.775  23.093  1.00  0.99           C  
ATOM   2076  C   ASN A 138     114.594  25.643  24.451  1.00  0.99           C  
ATOM   2077  O   ASN A 138     114.461  26.528  25.297  1.00  0.99           O  
ATOM   2078  CB  ASN A 138     114.831  26.485  22.118  1.00  0.99           C  
ATOM   2079  CG  ASN A 138     114.385  26.348  20.693  1.00  0.99           C  
ATOM   2080  OD1 ASN A 138     114.096  25.241  20.234  1.00  0.99           O  
ATOM   2081  ND2 ASN A 138     114.315  27.447  19.986  1.00  0.99           N  
ATOM   2082  H   ASN A 138     112.569  27.455  22.985  1.00  0.99           H  
ATOM   2083  HA  ASN A 138     113.742  24.770  22.715  1.00  0.99           H  
ATOM   2084 1HB  ASN A 138     114.887  27.543  22.373  1.00  0.99           H  
ATOM   2085 2HB  ASN A 138     115.841  26.074  22.213  1.00  0.99           H  
ATOM   2086 1HD2 ASN A 138     114.021  27.410  19.031  1.00  0.99           H  
ATOM   2087 2HD2 ASN A 138     114.559  28.325  20.400  1.00  0.99           H  
ATOM   2088  N   GLU A 139     115.331  24.546  24.644  1.00  1.04           N  
ATOM   2089  CA  GLU A 139     116.141  24.350  25.846  1.00  1.04           C  
ATOM   2090  C   GLU A 139     117.565  24.789  25.511  1.00  1.04           C  
ATOM   2091  O   GLU A 139     118.251  25.418  26.317  1.00  1.04           O  
ATOM   2092  CB  GLU A 139     116.136  22.882  26.316  1.00  1.04           C  
ATOM   2093  CG  GLU A 139     116.847  22.635  27.648  1.00  1.04           C  
ATOM   2094  CD  GLU A 139     116.074  23.211  28.824  1.00  1.04           C  
ATOM   2095  OE1 GLU A 139     114.874  23.314  28.719  1.00  1.04           O  
ATOM   2096  OE2 GLU A 139     116.675  23.541  29.817  1.00  1.04           O  
ATOM   2097  H   GLU A 139     115.367  23.835  23.915  1.00  1.04           H  
ATOM   2098  HA  GLU A 139     115.758  24.984  26.647  1.00  1.04           H  
ATOM   2099 1HB  GLU A 139     115.114  22.552  26.465  1.00  1.04           H  
ATOM   2100 2HB  GLU A 139     116.584  22.245  25.553  1.00  1.04           H  
ATOM   2101 1HG  GLU A 139     116.969  21.561  27.796  1.00  1.04           H  
ATOM   2102 2HG  GLU A 139     117.840  23.087  27.609  1.00  1.04           H  
ATOM   2103  N   SER A 140     117.993  24.429  24.293  1.00  1.10           N  
ATOM   2104  CA  SER A 140     119.338  24.705  23.772  1.00  1.10           C  
ATOM   2105  C   SER A 140     120.480  24.167  24.640  1.00  1.10           C  
ATOM   2106  O   SER A 140     121.500  24.830  24.827  1.00  1.10           O  
ATOM   2107  CB  SER A 140     119.536  26.204  23.571  1.00  1.10           C  
ATOM   2108  OG  SER A 140     118.626  26.722  22.635  1.00  1.10           O  
ATOM   2109  H   SER A 140     117.345  23.902  23.707  1.00  1.10           H  
ATOM   2110  HA  SER A 140     119.415  24.223  22.796  1.00  1.10           H  
ATOM   2111 1HB  SER A 140     119.422  26.726  24.520  1.00  1.10           H  
ATOM   2112 2HB  SER A 140     120.552  26.385  23.227  1.00  1.10           H  
ATOM   2113  HG  SER A 140     118.845  27.654  22.546  1.00  1.10           H  
ATOM   2114  N   PHE A 141     120.324  22.951  25.149  1.00  1.16           N  
ATOM   2115  CA  PHE A 141     121.377  22.316  25.930  1.00  1.16           C  
ATOM   2116  C   PHE A 141     122.496  21.778  25.049  1.00  1.16           C  
ATOM   2117  O   PHE A 141     122.245  21.116  24.042  1.00  1.16           O  
ATOM   2118  CB  PHE A 141     120.840  21.187  26.798  1.00  1.16           C  
ATOM   2119  CG  PHE A 141     121.924  20.533  27.617  1.00  1.16           C  
ATOM   2120  CD1 PHE A 141     122.508  21.191  28.695  1.00  1.16           C  
ATOM   2121  CD2 PHE A 141     122.353  19.261  27.317  1.00  1.16           C  
ATOM   2122  CE1 PHE A 141     123.496  20.572  29.441  1.00  1.16           C  
ATOM   2123  CE2 PHE A 141     123.332  18.646  28.060  1.00  1.16           C  
ATOM   2124  CZ  PHE A 141     123.903  19.295  29.120  1.00  1.16           C  
ATOM   2125  H   PHE A 141     119.459  22.464  24.980  1.00  1.16           H  
ATOM   2126  HA  PHE A 141     121.805  23.069  26.592  1.00  1.16           H  
ATOM   2127 1HB  PHE A 141     120.079  21.572  27.476  1.00  1.16           H  
ATOM   2128 2HB  PHE A 141     120.376  20.425  26.171  1.00  1.16           H  
ATOM   2129  HD1 PHE A 141     122.181  22.199  28.948  1.00  1.16           H  
ATOM   2130  HD2 PHE A 141     121.904  18.752  26.485  1.00  1.16           H  
ATOM   2131  HE1 PHE A 141     123.952  21.090  30.283  1.00  1.16           H  
ATOM   2132  HE2 PHE A 141     123.654  17.644  27.814  1.00  1.16           H  
ATOM   2133  HZ  PHE A 141     124.678  18.799  29.706  1.00  1.16           H  
ATOM   2134  N   ASN A 142     123.730  22.062  25.440  1.00  1.21           N  
ATOM   2135  CA  ASN A 142     124.895  21.567  24.725  1.00  1.21           C  
ATOM   2136  C   ASN A 142     125.314  20.209  25.284  1.00  1.21           C  
ATOM   2137  O   ASN A 142     125.773  20.118  26.419  1.00  1.21           O  
ATOM   2138  CB  ASN A 142     126.041  22.558  24.834  1.00  1.21           C  
ATOM   2139  CG  ASN A 142     125.739  23.891  24.169  1.00  1.21           C  
ATOM   2140  OD1 ASN A 142     125.294  23.948  23.018  1.00  1.21           O  
ATOM   2141  ND2 ASN A 142     125.976  24.963  24.883  1.00  1.21           N  
ATOM   2142  H   ASN A 142     123.861  22.627  26.266  1.00  1.21           H  
ATOM   2143  HA  ASN A 142     124.633  21.427  23.674  1.00  1.21           H  
ATOM   2144 1HB  ASN A 142     126.271  22.732  25.886  1.00  1.21           H  
ATOM   2145 2HB  ASN A 142     126.928  22.129  24.371  1.00  1.21           H  
ATOM   2146 1HD2 ASN A 142     125.793  25.869  24.499  1.00  1.21           H  
ATOM   2147 2HD2 ASN A 142     126.335  24.878  25.812  1.00  1.21           H  
ATOM   2148  N   TRP A 143     125.148  19.157  24.493  1.00  1.24           N  
ATOM   2149  CA  TRP A 143     125.429  17.798  24.958  1.00  1.24           C  
ATOM   2150  C   TRP A 143     126.921  17.521  25.017  1.00  1.24           C  
ATOM   2151  O   TRP A 143     127.676  17.983  24.163  1.00  1.24           O  
ATOM   2152  CB  TRP A 143     124.710  16.806  24.048  1.00  1.24           C  
ATOM   2153  CG  TRP A 143     123.222  16.880  24.257  1.00  1.24           C  
ATOM   2154  CD1 TRP A 143     122.330  17.591  23.521  1.00  1.24           C  
ATOM   2155  CD2 TRP A 143     122.446  16.205  25.274  1.00  1.24           C  
ATOM   2156  NE1 TRP A 143     121.063  17.421  24.020  1.00  1.24           N  
ATOM   2157  CE2 TRP A 143     121.121  16.564  25.089  1.00  1.24           C  
ATOM   2158  CE3 TRP A 143     122.767  15.352  26.301  1.00  1.24           C  
ATOM   2159  CZ2 TRP A 143     120.116  16.079  25.907  1.00  1.24           C  
ATOM   2160  CZ3 TRP A 143     121.757  14.854  27.106  1.00  1.24           C  
ATOM   2161  CH2 TRP A 143     120.476  15.207  26.898  1.00  1.24           C  
ATOM   2162  H   TRP A 143     124.776  19.301  23.559  1.00  1.24           H  
ATOM   2163  HA  TRP A 143     125.032  17.691  25.962  1.00  1.24           H  
ATOM   2164 1HB  TRP A 143     124.933  17.023  23.013  1.00  1.24           H  
ATOM   2165 2HB  TRP A 143     125.050  15.793  24.254  1.00  1.24           H  
ATOM   2166  HD1 TRP A 143     122.583  18.221  22.670  1.00  1.24           H  
ATOM   2167  HE1 TRP A 143     120.243  17.867  23.649  1.00  1.24           H  
ATOM   2168  HE3 TRP A 143     123.791  15.081  26.461  1.00  1.24           H  
ATOM   2169  HZ2 TRP A 143     119.077  16.352  25.788  1.00  1.24           H  
ATOM   2170  HZ3 TRP A 143     122.009  14.170  27.915  1.00  1.24           H  
ATOM   2171  HH2 TRP A 143     119.708  14.791  27.543  1.00  1.24           H  
ATOM   2172  N   THR A 144     127.351  16.791  26.047  1.00  1.25           N  
ATOM   2173  CA  THR A 144     128.761  16.448  26.190  1.00  1.25           C  
ATOM   2174  C   THR A 144     129.279  15.599  25.046  1.00  1.25           C  
ATOM   2175  O   THR A 144     128.734  14.540  24.750  1.00  1.25           O  
ATOM   2176  CB  THR A 144     129.002  15.685  27.509  1.00  1.25           C  
ATOM   2177  OG1 THR A 144     128.607  16.504  28.621  1.00  1.25           O  
ATOM   2178  CG2 THR A 144     130.454  15.275  27.649  1.00  1.25           C  
ATOM   2179  H   THR A 144     126.689  16.461  26.732  1.00  1.25           H  
ATOM   2180  HA  THR A 144     129.336  17.375  26.211  1.00  1.25           H  
ATOM   2181  HB  THR A 144     128.395  14.782  27.515  1.00  1.25           H  
ATOM   2182  HG1 THR A 144     128.745  16.017  29.442  1.00  1.25           H  
ATOM   2183 1HG2 THR A 144     130.586  14.731  28.583  1.00  1.25           H  
ATOM   2184 2HG2 THR A 144     130.734  14.632  26.816  1.00  1.25           H  
ATOM   2185 3HG2 THR A 144     131.084  16.162  27.652  1.00  1.25           H  
ATOM   2186  N   GLY A 145     130.376  16.021  24.439  1.00  1.26           N  
ATOM   2187  CA  GLY A 145     130.935  15.223  23.365  1.00  1.26           C  
ATOM   2188  C   GLY A 145     129.939  15.025  22.232  1.00  1.26           C  
ATOM   2189  O   GLY A 145     129.402  16.002  21.717  1.00  1.26           O  
ATOM   2190  H   GLY A 145     130.797  16.899  24.707  1.00  1.26           H  
ATOM   2191 1HA  GLY A 145     131.834  15.706  22.983  1.00  1.26           H  
ATOM   2192 2HA  GLY A 145     131.230  14.265  23.762  1.00  1.26           H  
ATOM   2193  N   VAL A 146     129.696  13.739  21.915  1.00  1.29           N  
ATOM   2194  CA  VAL A 146     128.826  13.176  20.858  1.00  1.29           C  
ATOM   2195  C   VAL A 146     128.676  13.995  19.568  1.00  1.29           C  
ATOM   2196  O   VAL A 146     129.244  15.070  19.392  1.00  1.29           O  
ATOM   2197  CB  VAL A 146     127.395  12.874  21.429  1.00  1.29           C  
ATOM   2198  CG1 VAL A 146     127.527  11.832  22.538  1.00  1.29           C  
ATOM   2199  CG2 VAL A 146     126.663  14.169  21.927  1.00  1.29           C  
ATOM   2200  H   VAL A 146     130.189  13.064  22.477  1.00  1.29           H  
ATOM   2201  HA  VAL A 146     129.237  12.204  20.586  1.00  1.29           H  
ATOM   2202  HB  VAL A 146     126.791  12.434  20.647  1.00  1.29           H  
ATOM   2203 1HG1 VAL A 146     126.544  11.574  22.918  1.00  1.29           H  
ATOM   2204 2HG1 VAL A 146     128.003  10.938  22.131  1.00  1.29           H  
ATOM   2205 3HG1 VAL A 146     128.138  12.236  23.349  1.00  1.29           H  
ATOM   2206 1HG2 VAL A 146     125.673  13.906  22.292  1.00  1.29           H  
ATOM   2207 2HG2 VAL A 146     127.216  14.641  22.729  1.00  1.29           H  
ATOM   2208 3HG2 VAL A 146     126.569  14.866  21.097  1.00  1.29           H  
ATOM   2209  N   THR A 147     127.914  13.445  18.639  1.00  1.34           N  
ATOM   2210  CA  THR A 147     127.564  14.169  17.435  1.00  1.34           C  
ATOM   2211  C   THR A 147     126.101  14.526  17.602  1.00  1.34           C  
ATOM   2212  O   THR A 147     125.262  13.653  17.798  1.00  1.34           O  
ATOM   2213  CB  THR A 147     127.784  13.340  16.162  1.00  1.34           C  
ATOM   2214  OG1 THR A 147     129.171  12.973  16.043  1.00  1.34           O  
ATOM   2215  CG2 THR A 147     127.363  14.121  14.942  1.00  1.34           C  
ATOM   2216  H   THR A 147     127.543  12.509  18.787  1.00  1.34           H  
ATOM   2217  HA  THR A 147     128.145  15.088  17.370  1.00  1.34           H  
ATOM   2218  HB  THR A 147     127.188  12.439  16.216  1.00  1.34           H  
ATOM   2219  HG1 THR A 147     129.333  12.131  16.539  1.00  1.34           H  
ATOM   2220 1HG2 THR A 147     127.523  13.504  14.061  1.00  1.34           H  
ATOM   2221 2HG2 THR A 147     126.314  14.373  15.018  1.00  1.34           H  
ATOM   2222 3HG2 THR A 147     127.955  15.029  14.869  1.00  1.34           H  
ATOM   2223  N   GLN A 148     125.783  15.813  17.553  1.00  1.40           N  
ATOM   2224  CA  GLN A 148     124.414  16.255  17.834  1.00  1.40           C  
ATOM   2225  C   GLN A 148     123.487  16.364  16.624  1.00  1.40           C  
ATOM   2226  O   GLN A 148     122.344  16.801  16.751  1.00  1.40           O  
ATOM   2227  CB  GLN A 148     124.452  17.590  18.575  1.00  1.40           C  
ATOM   2228  CG  GLN A 148     125.112  17.492  19.960  1.00  1.40           C  
ATOM   2229  CD  GLN A 148     125.208  18.811  20.694  1.00  1.40           C  
ATOM   2230  OE1 GLN A 148     124.199  19.424  21.043  1.00  1.40           O  
ATOM   2231  NE2 GLN A 148     126.429  19.256  20.939  1.00  1.40           N  
ATOM   2232  H   GLN A 148     126.509  16.494  17.373  1.00  1.40           H  
ATOM   2233  HA  GLN A 148     123.979  15.524  18.497  1.00  1.40           H  
ATOM   2234 1HB  GLN A 148     124.998  18.323  17.980  1.00  1.40           H  
ATOM   2235 2HB  GLN A 148     123.435  17.960  18.704  1.00  1.40           H  
ATOM   2236 1HG  GLN A 148     124.536  16.822  20.575  1.00  1.40           H  
ATOM   2237 2HG  GLN A 148     126.126  17.102  19.843  1.00  1.40           H  
ATOM   2238 1HE2 GLN A 148     126.572  20.120  21.416  1.00  1.40           H  
ATOM   2239 2HE2 GLN A 148     127.227  18.722  20.640  1.00  1.40           H  
ATOM   2240  N   ASN A 149     123.994  16.015  15.451  1.00  1.47           N  
ATOM   2241  CA  ASN A 149     123.236  16.155  14.219  1.00  1.47           C  
ATOM   2242  C   ASN A 149     123.210  14.899  13.350  1.00  1.47           C  
ATOM   2243  O   ASN A 149     123.441  14.986  12.142  1.00  1.47           O  
ATOM   2244  CB  ASN A 149     123.778  17.320  13.407  1.00  1.47           C  
ATOM   2245  CG  ASN A 149     123.622  18.651  14.109  1.00  1.47           C  
ATOM   2246  OD1 ASN A 149     122.537  19.243  14.107  1.00  1.47           O  
ATOM   2247  ND2 ASN A 149     124.688  19.133  14.700  1.00  1.47           N  
ATOM   2248  H   ASN A 149     124.929  15.644  15.420  1.00  1.47           H  
ATOM   2249  HA  ASN A 149     122.200  16.372  14.481  1.00  1.47           H  
ATOM   2250 1HB  ASN A 149     124.836  17.154  13.201  1.00  1.47           H  
ATOM   2251 2HB  ASN A 149     123.261  17.367  12.449  1.00  1.47           H  
ATOM   2252 1HD2 ASN A 149     124.640  20.012  15.176  1.00  1.47           H  
ATOM   2253 2HD2 ASN A 149     125.548  18.628  14.669  1.00  1.47           H  
ATOM   2254  N   GLY A 150     122.893  13.729  13.919  1.00  1.53           N  
ATOM   2255  CA  GLY A 150     122.891  12.473  13.143  1.00  1.53           C  
ATOM   2256  C   GLY A 150     121.642  12.330  12.255  1.00  1.53           C  
ATOM   2257  O   GLY A 150     120.870  11.393  12.390  1.00  1.53           O  
ATOM   2258  H   GLY A 150     122.653  13.676  14.913  1.00  1.53           H  
ATOM   2259 1HA  GLY A 150     123.789  12.425  12.528  1.00  1.53           H  
ATOM   2260 2HA  GLY A 150     122.938  11.634  13.839  1.00  1.53           H  
ATOM   2261  N   THR A 151     121.440  13.299  11.378  1.00  1.56           N  
ATOM   2262  CA  THR A 151     120.255  13.413  10.537  1.00  1.56           C  
ATOM   2263  C   THR A 151     120.030  12.311   9.501  1.00  1.56           C  
ATOM   2264  O   THR A 151     120.931  11.959   8.738  1.00  1.56           O  
ATOM   2265  CB  THR A 151     120.268  14.784   9.844  1.00  1.56           C  
ATOM   2266  OG1 THR A 151     120.270  15.810  10.849  1.00  1.56           O  
ATOM   2267  CG2 THR A 151     119.066  14.947   8.957  1.00  1.56           C  
ATOM   2268  H   THR A 151     122.163  14.009  11.321  1.00  1.56           H  
ATOM   2269  HA  THR A 151     119.404  13.389  11.202  1.00  1.56           H  
ATOM   2270  HB  THR A 151     121.170  14.883   9.242  1.00  1.56           H  
ATOM   2271  HG1 THR A 151     121.165  15.888  11.216  1.00  1.56           H  
ATOM   2272 1HG2 THR A 151     119.100  15.928   8.498  1.00  1.56           H  
ATOM   2273 2HG2 THR A 151     119.070  14.189   8.181  1.00  1.56           H  
ATOM   2274 3HG2 THR A 151     118.172  14.851   9.532  1.00  1.56           H  
ATOM   2275  N   SER A 152     118.796  11.793   9.457  1.00  1.55           N  
ATOM   2276  CA  SER A 152     118.408  10.787   8.470  1.00  1.55           C  
ATOM   2277  C   SER A 152     117.967  11.403   7.148  1.00  1.55           C  
ATOM   2278  O   SER A 152     117.179  12.349   7.122  1.00  1.55           O  
ATOM   2279  CB  SER A 152     117.248   9.952   8.950  1.00  1.55           C  
ATOM   2280  OG  SER A 152     116.854   9.070   7.937  1.00  1.55           O  
ATOM   2281  H   SER A 152     118.119  12.110  10.133  1.00  1.55           H  
ATOM   2282  HA  SER A 152     119.267  10.140   8.284  1.00  1.55           H  
ATOM   2283 1HB  SER A 152     117.518   9.402   9.836  1.00  1.55           H  
ATOM   2284 2HB  SER A 152     116.415  10.602   9.203  1.00  1.55           H  
ATOM   2285  HG  SER A 152     117.544   8.396   7.892  1.00  1.55           H  
ATOM   2286  N   SER A 153     118.352  10.764   6.045  1.00  1.50           N  
ATOM   2287  CA  SER A 153     117.923  11.181   4.707  1.00  1.50           C  
ATOM   2288  C   SER A 153     116.421  10.973   4.484  1.00  1.50           C  
ATOM   2289  O   SER A 153     115.857  11.454   3.508  1.00  1.50           O  
ATOM   2290  CB  SER A 153     118.693  10.419   3.652  1.00  1.50           C  
ATOM   2291  OG  SER A 153     118.355   9.058   3.678  1.00  1.50           O  
ATOM   2292  H   SER A 153     118.987   9.984   6.133  1.00  1.50           H  
ATOM   2293  HA  SER A 153     118.137  12.245   4.597  1.00  1.50           H  
ATOM   2294 1HB  SER A 153     118.468  10.835   2.671  1.00  1.50           H  
ATOM   2295 2HB  SER A 153     119.762  10.535   3.823  1.00  1.50           H  
ATOM   2296  HG  SER A 153     117.395   9.025   3.589  1.00  1.50           H  
ATOM   2297  N   ALA A 154     115.787  10.197   5.364  1.00  1.45           N  
ATOM   2298  CA  ALA A 154     114.356   9.915   5.312  1.00  1.45           C  
ATOM   2299  C   ALA A 154     113.511  11.176   5.479  1.00  1.45           C  
ATOM   2300  O   ALA A 154     112.368  11.235   5.013  1.00  1.45           O  
ATOM   2301  CB  ALA A 154     113.981   8.932   6.406  1.00  1.45           C  
ATOM   2302  H   ALA A 154     116.302   9.812   6.152  1.00  1.45           H  
ATOM   2303  HA  ALA A 154     114.130   9.477   4.338  1.00  1.45           H  
ATOM   2304 1HB  ALA A 154     112.924   8.700   6.348  1.00  1.45           H  
ATOM   2305 2HB  ALA A 154     114.557   8.020   6.285  1.00  1.45           H  
ATOM   2306 3HB  ALA A 154     114.201   9.371   7.378  1.00  1.45           H  
ATOM   2307  N   CYS A 155     114.047  12.159   6.211  1.00  1.43           N  
ATOM   2308  CA  CYS A 155     113.286  13.351   6.559  1.00  1.43           C  
ATOM   2309  C   CYS A 155     113.797  14.569   5.828  1.00  1.43           C  
ATOM   2310  O   CYS A 155     114.781  15.161   6.266  1.00  1.43           O  
ATOM   2311  CB  CYS A 155     113.447  13.676   8.051  1.00  1.43           C  
ATOM   2312  SG  CYS A 155     112.994  12.401   9.268  1.00  1.43           S  
ATOM   2313  H   CYS A 155     115.013  12.085   6.534  1.00  1.43           H  
ATOM   2314  HA  CYS A 155     112.239  13.202   6.303  1.00  1.43           H  
ATOM   2315 1HB  CYS A 155     114.492  13.928   8.230  1.00  1.43           H  
ATOM   2316 2HB  CYS A 155     112.866  14.563   8.279  1.00  1.43           H  
ATOM   2317  N   ILE A 156     113.183  14.943   4.705  1.00  1.45           N  
ATOM   2318  CA  ILE A 156     113.728  16.079   3.964  1.00  1.45           C  
ATOM   2319  C   ILE A 156     112.741  17.211   3.752  1.00  1.45           C  
ATOM   2320  O   ILE A 156     111.694  17.047   3.121  1.00  1.45           O  
ATOM   2321  CB  ILE A 156     114.306  15.631   2.607  1.00  1.45           C  
ATOM   2322  CG1 ILE A 156     115.407  14.597   2.815  1.00  1.45           C  
ATOM   2323  CG2 ILE A 156     114.880  16.828   1.893  1.00  1.45           C  
ATOM   2324  CD1 ILE A 156     115.907  13.968   1.549  1.00  1.45           C  
ATOM   2325  H   ILE A 156     112.374  14.435   4.370  1.00  1.45           H  
ATOM   2326  HA  ILE A 156     114.523  16.507   4.538  1.00  1.45           H  
ATOM   2327  HB  ILE A 156     113.521  15.177   2.001  1.00  1.45           H  
ATOM   2328 1HG1 ILE A 156     116.236  15.066   3.304  1.00  1.45           H  
ATOM   2329 2HG1 ILE A 156     115.033  13.805   3.448  1.00  1.45           H  
ATOM   2330 1HG2 ILE A 156     115.289  16.530   0.928  1.00  1.45           H  
ATOM   2331 2HG2 ILE A 156     114.103  17.536   1.743  1.00  1.45           H  
ATOM   2332 3HG2 ILE A 156     115.664  17.274   2.496  1.00  1.45           H  
ATOM   2333 1HD1 ILE A 156     116.688  13.244   1.791  1.00  1.45           H  
ATOM   2334 2HD1 ILE A 156     115.085  13.458   1.047  1.00  1.45           H  
ATOM   2335 3HD1 ILE A 156     116.315  14.736   0.894  1.00  1.45           H  
ATOM   2336  N   ARG A 157     113.090  18.404   4.246  1.00  1.51           N  
ATOM   2337  CA  ARG A 157     112.183  19.542   4.108  1.00  1.51           C  
ATOM   2338  C   ARG A 157     112.516  20.223   2.793  1.00  1.51           C  
ATOM   2339  O   ARG A 157     113.084  21.308   2.767  1.00  1.51           O  
ATOM   2340  CB  ARG A 157     112.352  20.511   5.273  1.00  1.51           C  
ATOM   2341  CG  ARG A 157     111.279  21.601   5.358  1.00  1.51           C  
ATOM   2342  CD  ARG A 157     111.375  22.422   6.620  1.00  1.51           C  
ATOM   2343  NE  ARG A 157     112.582  23.246   6.666  1.00  1.51           N  
ATOM   2344  CZ  ARG A 157     112.942  24.020   7.715  1.00  1.51           C  
ATOM   2345  NH1 ARG A 157     112.185  24.069   8.791  1.00  1.51           N  
ATOM   2346  NH2 ARG A 157     114.057  24.733   7.663  1.00  1.51           N  
ATOM   2347  H   ARG A 157     114.002  18.527   4.695  1.00  1.51           H  
ATOM   2348  HA  ARG A 157     111.152  19.188   4.084  1.00  1.51           H  
ATOM   2349 1HB  ARG A 157     112.373  19.972   6.213  1.00  1.51           H  
ATOM   2350 2HB  ARG A 157     113.315  21.014   5.174  1.00  1.51           H  
ATOM   2351 1HG  ARG A 157     111.370  22.269   4.504  1.00  1.51           H  
ATOM   2352 2HG  ARG A 157     110.292  21.130   5.348  1.00  1.51           H  
ATOM   2353 1HD  ARG A 157     110.509  23.081   6.691  1.00  1.51           H  
ATOM   2354 2HD  ARG A 157     111.382  21.757   7.487  1.00  1.51           H  
ATOM   2355  HE  ARG A 157     113.188  23.237   5.860  1.00  1.51           H  
ATOM   2356 1HH1 ARG A 157     111.308  23.513   8.845  1.00  1.51           H  
ATOM   2357 2HH1 ARG A 157     112.448  24.641   9.574  1.00  1.51           H  
ATOM   2358 1HH2 ARG A 157     114.639  24.700   6.839  1.00  1.51           H  
ATOM   2359 2HH2 ARG A 157     114.323  25.309   8.447  1.00  1.51           H  
ATOM   2360  N   ARG A 158     112.239  19.514   1.693  1.00  1.58           N  
ATOM   2361  CA  ARG A 158     112.613  19.833   0.290  1.00  1.58           C  
ATOM   2362  C   ARG A 158     114.122  19.680   0.035  1.00  1.58           C  
ATOM   2363  O   ARG A 158     114.554  18.959  -0.867  1.00  1.58           O  
ATOM   2364  CB  ARG A 158     112.311  21.289  -0.047  1.00  1.58           C  
ATOM   2365  CG  ARG A 158     112.747  21.705  -1.403  1.00  1.58           C  
ATOM   2366  CD  ARG A 158     112.909  23.174  -1.439  1.00  1.58           C  
ATOM   2367  NE  ARG A 158     113.970  23.615  -0.470  1.00  1.58           N  
ATOM   2368  CZ  ARG A 158     114.341  24.882  -0.256  1.00  1.58           C  
ATOM   2369  NH1 ARG A 158     113.792  25.871  -0.935  1.00  1.58           N  
ATOM   2370  NH2 ARG A 158     115.269  25.113   0.654  1.00  1.58           N  
ATOM   2371  H   ARG A 158     111.762  18.630   1.877  1.00  1.58           H  
ATOM   2372  HA  ARG A 158     112.067  19.166  -0.379  1.00  1.58           H  
ATOM   2373 1HB  ARG A 158     111.244  21.477   0.039  1.00  1.58           H  
ATOM   2374 2HB  ARG A 158     112.816  21.978   0.602  1.00  1.58           H  
ATOM   2375 1HG  ARG A 158     113.703  21.244  -1.645  1.00  1.58           H  
ATOM   2376 2HG  ARG A 158     111.998  21.414  -2.138  1.00  1.58           H  
ATOM   2377 1HD  ARG A 158     113.210  23.483  -2.439  1.00  1.58           H  
ATOM   2378 2HD  ARG A 158     111.974  23.659  -1.169  1.00  1.58           H  
ATOM   2379  HE  ARG A 158     114.453  22.909   0.125  1.00  1.58           H  
ATOM   2380 1HH1 ARG A 158     113.083  25.673  -1.627  1.00  1.58           H  
ATOM   2381 2HH1 ARG A 158     114.080  26.822  -0.764  1.00  1.58           H  
ATOM   2382 1HH2 ARG A 158     115.659  24.303   1.176  1.00  1.58           H  
ATOM   2383 2HH2 ARG A 158     115.578  26.053   0.848  1.00  1.58           H  
ATOM   2384  N   SER A 159     114.880  20.345   0.890  1.00  1.62           N  
ATOM   2385  CA  SER A 159     116.320  20.343   1.053  1.00  1.62           C  
ATOM   2386  C   SER A 159     116.552  21.417   2.114  1.00  1.62           C  
ATOM   2387  O   SER A 159     115.976  22.505   1.966  1.00  1.62           O  
ATOM   2388  CB  SER A 159     117.050  20.675  -0.243  1.00  1.62           C  
ATOM   2389  OG  SER A 159     118.443  20.704  -0.046  1.00  1.62           O  
ATOM   2390  H   SER A 159     114.369  20.905   1.562  1.00  1.62           H  
ATOM   2391  HA  SER A 159     116.638  19.372   1.415  1.00  1.62           H  
ATOM   2392 1HB  SER A 159     116.820  19.930  -1.000  1.00  1.62           H  
ATOM   2393 2HB  SER A 159     116.710  21.638  -0.619  1.00  1.62           H  
ATOM   2394  HG  SER A 159     118.830  20.871  -0.910  1.00  1.62           H  
ATOM   2395  N   SER A 160     117.416  21.217   3.123  1.00  1.59           N  
ATOM   2396  CA  SER A 160     118.218  20.031   3.442  1.00  1.59           C  
ATOM   2397  C   SER A 160     117.422  19.001   4.220  1.00  1.59           C  
ATOM   2398  O   SER A 160     116.248  19.223   4.557  1.00  1.59           O  
ATOM   2399  CB  SER A 160     119.408  20.397   4.307  1.00  1.59           C  
ATOM   2400  OG  SER A 160     119.001  20.708   5.622  1.00  1.59           O  
ATOM   2401  H   SER A 160     117.543  21.998   3.748  1.00  1.59           H  
ATOM   2402  HA  SER A 160     118.579  19.582   2.515  1.00  1.59           H  
ATOM   2403 1HB  SER A 160     120.119  19.573   4.331  1.00  1.59           H  
ATOM   2404 2HB  SER A 160     119.917  21.255   3.871  1.00  1.59           H  
ATOM   2405  HG  SER A 160     118.699  19.842   6.047  1.00  1.59           H  
ATOM   2406  N   SER A 161     118.075  17.877   4.494  1.00  1.50           N  
ATOM   2407  CA  SER A 161     117.487  16.870   5.350  1.00  1.50           C  
ATOM   2408  C   SER A 161     117.355  17.488   6.742  1.00  1.50           C  
ATOM   2409  O   SER A 161     118.054  18.471   7.036  1.00  1.50           O  
ATOM   2410  CB  SER A 161     118.354  15.617   5.354  1.00  1.50           C  
ATOM   2411  OG  SER A 161     119.612  15.869   5.927  1.00  1.50           O  
ATOM   2412  H   SER A 161     119.012  17.741   4.140  1.00  1.50           H  
ATOM   2413  HA  SER A 161     116.514  16.615   4.991  1.00  1.50           H  
ATOM   2414 1HB  SER A 161     117.838  14.835   5.925  1.00  1.50           H  
ATOM   2415 2HB  SER A 161     118.479  15.247   4.340  1.00  1.50           H  
ATOM   2416  HG  SER A 161     119.993  15.005   6.115  1.00  1.50           H  
ATOM   2417  N   SER A 162     116.443  16.951   7.567  1.00  1.35           N  
ATOM   2418  CA  SER A 162     116.233  17.425   8.937  1.00  1.35           C  
ATOM   2419  C   SER A 162     115.512  16.399   9.822  1.00  1.35           C  
ATOM   2420  O   SER A 162     114.333  16.109   9.618  1.00  1.35           O  
ATOM   2421  CB  SER A 162     115.399  18.689   8.899  1.00  1.35           C  
ATOM   2422  OG  SER A 162     115.138  19.154  10.191  1.00  1.35           O  
ATOM   2423  H   SER A 162     115.892  16.175   7.221  1.00  1.35           H  
ATOM   2424  HA  SER A 162     117.207  17.642   9.376  1.00  1.35           H  
ATOM   2425 1HB  SER A 162     115.927  19.458   8.330  1.00  1.35           H  
ATOM   2426 2HB  SER A 162     114.460  18.489   8.384  1.00  1.35           H  
ATOM   2427  HG  SER A 162     114.735  20.018  10.085  1.00  1.35           H  
ATOM   2428  N   PHE A 163     116.162  15.915  10.882  1.00  1.20           N  
ATOM   2429  CA  PHE A 163     115.548  14.853  11.695  1.00  1.20           C  
ATOM   2430  C   PHE A 163     114.603  15.399  12.737  1.00  1.20           C  
ATOM   2431  O   PHE A 163     114.856  15.285  13.932  1.00  1.20           O  
ATOM   2432  CB  PHE A 163     116.604  14.097  12.461  1.00  1.20           C  
ATOM   2433  CG  PHE A 163     116.194  12.765  13.015  1.00  1.20           C  
ATOM   2434  CD1 PHE A 163     115.939  11.691  12.187  1.00  1.20           C  
ATOM   2435  CD2 PHE A 163     116.036  12.596  14.389  1.00  1.20           C  
ATOM   2436  CE1 PHE A 163     115.583  10.469  12.719  1.00  1.20           C  
ATOM   2437  CE2 PHE A 163     115.663  11.377  14.912  1.00  1.20           C  
ATOM   2438  CZ  PHE A 163     115.451  10.322  14.085  1.00  1.20           C  
ATOM   2439  H   PHE A 163     117.103  16.226  11.078  1.00  1.20           H  
ATOM   2440  HA  PHE A 163     114.999  14.177  11.037  1.00  1.20           H  
ATOM   2441 1HB  PHE A 163     117.427  13.938  11.814  1.00  1.20           H  
ATOM   2442 2HB  PHE A 163     116.958  14.714  13.287  1.00  1.20           H  
ATOM   2443  HD1 PHE A 163     116.036  11.815  11.115  1.00  1.20           H  
ATOM   2444  HD2 PHE A 163     116.213  13.445  15.056  1.00  1.20           H  
ATOM   2445  HE1 PHE A 163     115.399   9.620  12.060  1.00  1.20           H  
ATOM   2446  HE2 PHE A 163     115.544  11.252  15.981  1.00  1.20           H  
ATOM   2447  HZ  PHE A 163     115.167   9.380  14.501  1.00  1.20           H  
ATOM   2448  N   PHE A 164     113.498  15.926  12.255  1.00  1.06           N  
ATOM   2449  CA  PHE A 164     112.469  16.604  13.024  1.00  1.06           C  
ATOM   2450  C   PHE A 164     112.934  17.881  13.712  1.00  1.06           C  
ATOM   2451  O   PHE A 164     113.977  17.943  14.371  1.00  1.06           O  
ATOM   2452  CB  PHE A 164     111.828  15.675  14.040  1.00  1.06           C  
ATOM   2453  CG  PHE A 164     111.035  14.666  13.412  1.00  1.06           C  
ATOM   2454  CD1 PHE A 164     111.111  14.490  12.090  1.00  1.06           C  
ATOM   2455  CD2 PHE A 164     110.163  13.939  14.126  1.00  1.06           C  
ATOM   2456  CE1 PHE A 164     110.323  13.605  11.483  1.00  1.06           C  
ATOM   2457  CE2 PHE A 164     109.336  13.023  13.540  1.00  1.06           C  
ATOM   2458  CZ  PHE A 164     109.409  12.855  12.202  1.00  1.06           C  
ATOM   2459  H   PHE A 164     113.424  15.915  11.240  1.00  1.06           H  
ATOM   2460  HA  PHE A 164     111.691  16.888  12.320  1.00  1.06           H  
ATOM   2461 1HB  PHE A 164     112.568  15.195  14.658  1.00  1.06           H  
ATOM   2462 2HB  PHE A 164     111.191  16.248  14.684  1.00  1.06           H  
ATOM   2463  HD1 PHE A 164     111.810  15.082  11.506  1.00  1.06           H  
ATOM   2464  HD2 PHE A 164     110.144  14.104  15.158  1.00  1.06           H  
ATOM   2465  HE1 PHE A 164     110.403  13.518  10.424  1.00  1.06           H  
ATOM   2466  HE2 PHE A 164     108.630  12.445  14.133  1.00  1.06           H  
ATOM   2467  HZ  PHE A 164     108.753  12.140  11.701  1.00  1.06           H  
ATOM   2468  N   SER A 165     112.102  18.903  13.585  1.00  0.97           N  
ATOM   2469  CA  SER A 165     112.376  20.226  14.106  1.00  0.97           C  
ATOM   2470  C   SER A 165     112.569  20.290  15.621  1.00  0.97           C  
ATOM   2471  O   SER A 165     113.231  21.211  16.110  1.00  0.97           O  
ATOM   2472  CB  SER A 165     111.266  21.165  13.669  1.00  0.97           C  
ATOM   2473  OG  SER A 165     111.298  21.342  12.271  1.00  0.97           O  
ATOM   2474  H   SER A 165     111.239  18.754  13.064  1.00  0.97           H  
ATOM   2475  HA  SER A 165     113.300  20.572  13.642  1.00  0.97           H  
ATOM   2476 1HB  SER A 165     110.309  20.748  13.953  1.00  0.97           H  
ATOM   2477 2HB  SER A 165     111.365  22.125  14.167  1.00  0.97           H  
ATOM   2478  HG  SER A 165     110.379  21.606  11.978  1.00  0.97           H  
ATOM   2479  N   ARG A 166     112.017  19.331  16.376  1.00  0.90           N  
ATOM   2480  CA  ARG A 166     112.151  19.386  17.822  1.00  0.90           C  
ATOM   2481  C   ARG A 166     112.961  18.242  18.420  1.00  0.90           C  
ATOM   2482  O   ARG A 166     112.811  17.955  19.600  1.00  0.90           O  
ATOM   2483  CB  ARG A 166     110.781  19.421  18.437  1.00  0.90           C  
ATOM   2484  CG  ARG A 166     110.046  20.640  18.048  1.00  0.90           C  
ATOM   2485  CD  ARG A 166     108.671  20.589  18.370  1.00  0.90           C  
ATOM   2486  NE  ARG A 166     108.098  21.872  18.191  1.00  0.90           N  
ATOM   2487  CZ  ARG A 166     107.790  22.417  17.028  1.00  0.90           C  
ATOM   2488  NH1 ARG A 166     107.988  21.771  15.912  1.00  0.90           N  
ATOM   2489  NH2 ARG A 166     107.296  23.618  16.996  1.00  0.90           N  
ATOM   2490  H   ARG A 166     111.465  18.573  15.973  1.00  0.90           H  
ATOM   2491  HA  ARG A 166     112.645  20.318  18.083  1.00  0.90           H  
ATOM   2492 1HB  ARG A 166     110.208  18.558  18.187  1.00  0.90           H  
ATOM   2493 2HB  ARG A 166     110.880  19.436  19.523  1.00  0.90           H  
ATOM   2494 1HG  ARG A 166     110.488  21.510  18.481  1.00  0.90           H  
ATOM   2495 2HG  ARG A 166     110.088  20.732  16.969  1.00  0.90           H  
ATOM   2496 1HD  ARG A 166     108.157  19.888  17.711  1.00  0.90           H  
ATOM   2497 2HD  ARG A 166     108.545  20.284  19.399  1.00  0.90           H  
ATOM   2498  HE  ARG A 166     107.929  22.415  19.020  1.00  0.90           H  
ATOM   2499 1HH1 ARG A 166     108.377  20.840  15.936  1.00  0.90           H  
ATOM   2500 2HH1 ARG A 166     107.745  22.201  15.028  1.00  0.90           H  
ATOM   2501 1HH2 ARG A 166     107.135  24.128  17.855  1.00  0.90           H  
ATOM   2502 2HH2 ARG A 166     107.085  24.038  16.110  1.00  0.90           H  
ATOM   2503  N   LEU A 167     113.765  17.544  17.617  1.00  0.87           N  
ATOM   2504  CA  LEU A 167     114.569  16.449  18.174  1.00  0.87           C  
ATOM   2505  C   LEU A 167     116.047  16.491  17.747  1.00  0.87           C  
ATOM   2506  O   LEU A 167     116.368  16.902  16.633  1.00  0.87           O  
ATOM   2507  CB  LEU A 167     113.961  15.096  17.770  1.00  0.87           C  
ATOM   2508  CG  LEU A 167     112.523  14.728  18.313  1.00  0.87           C  
ATOM   2509  CD1 LEU A 167     112.041  13.483  17.585  1.00  0.87           C  
ATOM   2510  CD2 LEU A 167     112.570  14.469  19.855  1.00  0.87           C  
ATOM   2511  H   LEU A 167     113.842  17.776  16.622  1.00  0.87           H  
ATOM   2512  HA  LEU A 167     114.540  16.525  19.260  1.00  0.87           H  
ATOM   2513 1HB  LEU A 167     113.904  15.077  16.680  1.00  0.87           H  
ATOM   2514 2HB  LEU A 167     114.634  14.337  18.063  1.00  0.87           H  
ATOM   2515  HG  LEU A 167     111.827  15.543  18.097  1.00  0.87           H  
ATOM   2516 1HD1 LEU A 167     111.058  13.211  17.921  1.00  0.87           H  
ATOM   2517 2HD1 LEU A 167     112.015  13.681  16.520  1.00  0.87           H  
ATOM   2518 3HD1 LEU A 167     112.720  12.661  17.778  1.00  0.87           H  
ATOM   2519 1HD2 LEU A 167     111.576  14.213  20.213  1.00  0.87           H  
ATOM   2520 2HD2 LEU A 167     113.253  13.650  20.076  1.00  0.87           H  
ATOM   2521 3HD2 LEU A 167     112.918  15.372  20.370  1.00  0.87           H  
ATOM   2522  N   ASN A 168     116.956  16.047  18.623  1.00  0.86           N  
ATOM   2523  CA  ASN A 168     118.369  15.946  18.236  1.00  0.86           C  
ATOM   2524  C   ASN A 168     118.846  14.496  18.277  1.00  0.86           C  
ATOM   2525  O   ASN A 168     118.982  13.904  19.351  1.00  0.86           O  
ATOM   2526  CB  ASN A 168     119.321  16.721  19.140  1.00  0.86           C  
ATOM   2527  CG  ASN A 168     119.127  18.208  19.301  1.00  0.86           C  
ATOM   2528  OD1 ASN A 168     119.141  19.020  18.363  1.00  0.86           O  
ATOM   2529  ND2 ASN A 168     119.011  18.602  20.545  1.00  0.86           N  
ATOM   2530  H   ASN A 168     116.651  15.771  19.555  1.00  0.86           H  
ATOM   2531  HA  ASN A 168     118.487  16.299  17.211  1.00  0.86           H  
ATOM   2532 1HB  ASN A 168     119.305  16.274  20.108  1.00  0.86           H  
ATOM   2533 2HB  ASN A 168     120.335  16.570  18.756  1.00  0.86           H  
ATOM   2534 1HD2 ASN A 168     118.961  19.579  20.758  1.00  0.86           H  
ATOM   2535 2HD2 ASN A 168     119.038  17.929  21.280  1.00  0.86           H  
ATOM   2536  N   TRP A 169     119.120  13.905  17.122  1.00  0.88           N  
ATOM   2537  CA  TRP A 169     119.579  12.517  17.150  1.00  0.88           C  
ATOM   2538  C   TRP A 169     121.044  12.512  17.529  1.00  0.88           C  
ATOM   2539  O   TRP A 169     121.900  12.966  16.757  1.00  0.88           O  
ATOM   2540  CB  TRP A 169     119.382  11.826  15.791  1.00  0.88           C  
ATOM   2541  CG  TRP A 169     119.779  10.321  15.727  1.00  0.88           C  
ATOM   2542  CD1 TRP A 169     120.419   9.591  16.677  1.00  0.88           C  
ATOM   2543  CD2 TRP A 169     119.525   9.388  14.645  1.00  0.88           C  
ATOM   2544  NE1 TRP A 169     120.605   8.312  16.263  1.00  0.88           N  
ATOM   2545  CE2 TRP A 169     120.075   8.163  15.027  1.00  0.88           C  
ATOM   2546  CE3 TRP A 169     118.899   9.491  13.410  1.00  0.88           C  
ATOM   2547  CZ2 TRP A 169     120.030   7.063  14.217  1.00  0.88           C  
ATOM   2548  CZ3 TRP A 169     118.840   8.370  12.595  1.00  0.88           C  
ATOM   2549  CH2 TRP A 169     119.396   7.187  12.989  1.00  0.88           C  
ATOM   2550  H   TRP A 169     119.002  14.401  16.248  1.00  0.88           H  
ATOM   2551  HA  TRP A 169     119.029  11.972  17.910  1.00  0.88           H  
ATOM   2552 1HB  TRP A 169     118.364  11.894  15.520  1.00  0.88           H  
ATOM   2553 2HB  TRP A 169     119.952  12.355  15.027  1.00  0.88           H  
ATOM   2554  HD1 TRP A 169     120.744   9.941  17.619  1.00  0.88           H  
ATOM   2555  HE1 TRP A 169     121.077   7.613  16.834  1.00  0.88           H  
ATOM   2556  HE3 TRP A 169     118.472  10.437  13.091  1.00  0.88           H  
ATOM   2557  HZ2 TRP A 169     120.463   6.116  14.515  1.00  0.88           H  
ATOM   2558  HZ3 TRP A 169     118.352   8.456  11.638  1.00  0.88           H  
ATOM   2559  HH2 TRP A 169     119.340   6.323  12.327  1.00  0.88           H  
ATOM   2560  N   LEU A 170     121.345  12.018  18.731  1.00  0.92           N  
ATOM   2561  CA  LEU A 170     122.714  12.047  19.167  1.00  0.92           C  
ATOM   2562  C   LEU A 170     123.355  10.711  18.788  1.00  0.92           C  
ATOM   2563  O   LEU A 170     122.747   9.655  19.004  1.00  0.92           O  
ATOM   2564  CB  LEU A 170     122.761  12.238  20.693  1.00  0.92           C  
ATOM   2565  CG  LEU A 170     121.956  13.460  21.255  1.00  0.92           C  
ATOM   2566  CD1 LEU A 170     122.118  13.518  22.728  1.00  0.92           C  
ATOM   2567  CD2 LEU A 170     122.410  14.710  20.621  1.00  0.92           C  
ATOM   2568  H   LEU A 170     120.635  11.648  19.370  1.00  0.92           H  
ATOM   2569  HA  LEU A 170     123.230  12.860  18.674  1.00  0.92           H  
ATOM   2570 1HB  LEU A 170     122.385  11.333  21.173  1.00  0.92           H  
ATOM   2571 2HB  LEU A 170     123.804  12.371  20.986  1.00  0.92           H  
ATOM   2572  HG  LEU A 170     120.894  13.315  21.047  1.00  0.92           H  
ATOM   2573 1HD1 LEU A 170     121.553  14.344  23.123  1.00  0.92           H  
ATOM   2574 2HD1 LEU A 170     121.761  12.587  23.161  1.00  0.92           H  
ATOM   2575 3HD1 LEU A 170     123.165  13.660  22.956  1.00  0.92           H  
ATOM   2576 1HD2 LEU A 170     121.840  15.550  21.015  1.00  0.92           H  
ATOM   2577 2HD2 LEU A 170     123.463  14.847  20.833  1.00  0.92           H  
ATOM   2578 3HD2 LEU A 170     122.246  14.628  19.550  1.00  0.92           H  
ATOM   2579  N   THR A 171     124.558  10.768  18.214  1.00  0.99           N  
ATOM   2580  CA  THR A 171     125.309   9.564  17.837  1.00  0.99           C  
ATOM   2581  C   THR A 171     126.727   9.663  18.378  1.00  0.99           C  
ATOM   2582  O   THR A 171     127.086  10.675  18.985  1.00  0.99           O  
ATOM   2583  CB  THR A 171     125.324   9.293  16.310  1.00  0.99           C  
ATOM   2584  OG1 THR A 171     126.057  10.311  15.641  1.00  0.99           O  
ATOM   2585  CG2 THR A 171     123.903   9.231  15.746  1.00  0.99           C  
ATOM   2586  H   THR A 171     124.955  11.694  18.042  1.00  0.99           H  
ATOM   2587  HA  THR A 171     124.841   8.707  18.295  1.00  0.99           H  
ATOM   2588  HB  THR A 171     125.811   8.331  16.128  1.00  0.99           H  
ATOM   2589  HG1 THR A 171     126.973  10.307  15.980  1.00  0.99           H  
ATOM   2590 1HG2 THR A 171     123.937   9.022  14.678  1.00  0.99           H  
ATOM   2591 2HG2 THR A 171     123.362   8.437  16.254  1.00  0.99           H  
ATOM   2592 3HG2 THR A 171     123.395  10.181  15.909  1.00  0.99           H  
ATOM   2593  N   HIS A 172     127.530   8.628  18.161  1.00  1.08           N  
ATOM   2594  CA  HIS A 172     128.919   8.617  18.612  1.00  1.08           C  
ATOM   2595  C   HIS A 172     129.758   9.780  18.090  1.00  1.08           C  
ATOM   2596  O   HIS A 172     129.387  10.475  17.129  1.00  1.08           O  
ATOM   2597  CB  HIS A 172     129.613   7.337  18.151  1.00  1.08           C  
ATOM   2598  CG  HIS A 172     129.783   7.285  16.659  1.00  1.08           C  
ATOM   2599  ND1 HIS A 172     128.764   6.928  15.816  1.00  1.08           N  
ATOM   2600  CD2 HIS A 172     130.845   7.561  15.870  1.00  1.08           C  
ATOM   2601  CE1 HIS A 172     129.188   6.969  14.561  1.00  1.08           C  
ATOM   2602  NE2 HIS A 172     130.450   7.358  14.562  1.00  1.08           N  
ATOM   2603  H   HIS A 172     127.176   7.786  17.695  1.00  1.08           H  
ATOM   2604  HA  HIS A 172     128.949   8.654  19.701  1.00  1.08           H  
ATOM   2605 1HB  HIS A 172     130.600   7.270  18.593  1.00  1.08           H  
ATOM   2606 2HB  HIS A 172     129.053   6.472  18.471  1.00  1.08           H  
ATOM   2607  HD1 HIS A 172     127.837   6.652  16.111  1.00  1.08           H  
ATOM   2608  HD2 HIS A 172     131.847   7.888  16.096  1.00  1.08           H  
ATOM   2609  HE1 HIS A 172     128.517   6.706  13.743  1.00  1.08           H  
ATOM   2610  N   LEU A 173     130.893   9.971  18.760  1.00  1.17           N  
ATOM   2611  CA  LEU A 173     131.922  10.946  18.416  1.00  1.17           C  
ATOM   2612  C   LEU A 173     133.222  10.215  18.128  1.00  1.17           C  
ATOM   2613  O   LEU A 173     133.741   9.503  18.999  1.00  1.17           O  
ATOM   2614  CB  LEU A 173     132.142  11.917  19.573  1.00  1.17           C  
ATOM   2615  CG  LEU A 173     133.237  12.938  19.404  1.00  1.17           C  
ATOM   2616  CD1 LEU A 173     132.879  13.857  18.265  1.00  1.17           C  
ATOM   2617  CD2 LEU A 173     133.379  13.713  20.693  1.00  1.17           C  
ATOM   2618  H   LEU A 173     131.074   9.346  19.546  1.00  1.17           H  
ATOM   2619  HA  LEU A 173     131.616  11.494  17.525  1.00  1.17           H  
ATOM   2620 1HB  LEU A 173     131.249  12.474  19.701  1.00  1.17           H  
ATOM   2621 2HB  LEU A 173     132.337  11.345  20.482  1.00  1.17           H  
ATOM   2622  HG  LEU A 173     134.176  12.443  19.165  1.00  1.17           H  
ATOM   2623 1HD1 LEU A 173     133.664  14.600  18.136  1.00  1.17           H  
ATOM   2624 2HD1 LEU A 173     132.775  13.275  17.350  1.00  1.17           H  
ATOM   2625 3HD1 LEU A 173     131.932  14.360  18.487  1.00  1.17           H  
ATOM   2626 1HD2 LEU A 173     134.164  14.460  20.585  1.00  1.17           H  
ATOM   2627 2HD2 LEU A 173     132.438  14.206  20.911  1.00  1.17           H  
ATOM   2628 3HD2 LEU A 173     133.634  13.030  21.504  1.00  1.17           H  
ATOM   2629  N   ASN A 174     133.796  10.396  16.943  1.00  1.23           N  
ATOM   2630  CA  ASN A 174     135.013   9.650  16.645  1.00  1.23           C  
ATOM   2631  C   ASN A 174     134.721   8.144  16.783  1.00  1.23           C  
ATOM   2632  O   ASN A 174     134.240   7.517  15.839  1.00  1.23           O  
ATOM   2633  CB  ASN A 174     136.183  10.110  17.519  1.00  1.23           C  
ATOM   2634  CG  ASN A 174     136.534  11.555  17.277  1.00  1.23           C  
ATOM   2635  OD1 ASN A 174     136.252  12.107  16.207  1.00  1.23           O  
ATOM   2636  ND2 ASN A 174     137.140  12.180  18.255  1.00  1.23           N  
ATOM   2637  H   ASN A 174     133.374  11.001  16.249  1.00  1.23           H  
ATOM   2638  HA  ASN A 174     135.288   9.828  15.606  1.00  1.23           H  
ATOM   2639 1HB  ASN A 174     136.005   9.978  18.578  1.00  1.23           H  
ATOM   2640 2HB  ASN A 174     137.056   9.511  17.270  1.00  1.23           H  
ATOM   2641 1HD2 ASN A 174     137.397  13.142  18.152  1.00  1.23           H  
ATOM   2642 2HD2 ASN A 174     137.349  11.697  19.105  1.00  1.23           H  
ATOM   2643  N   TYR A 175     135.114   7.556  17.899  1.00  1.26           N  
ATOM   2644  CA  TYR A 175     134.950   6.129  18.165  1.00  1.26           C  
ATOM   2645  C   TYR A 175     134.367   5.866  19.561  1.00  1.26           C  
ATOM   2646  O   TYR A 175     134.369   4.730  20.040  1.00  1.26           O  
ATOM   2647  CB  TYR A 175     136.282   5.411  17.961  1.00  1.26           C  
ATOM   2648  CG  TYR A 175     137.394   5.916  18.842  1.00  1.26           C  
ATOM   2649  CD1 TYR A 175     137.560   5.413  20.119  1.00  1.26           C  
ATOM   2650  CD2 TYR A 175     138.234   6.912  18.374  1.00  1.26           C  
ATOM   2651  CE1 TYR A 175     138.575   5.896  20.926  1.00  1.26           C  
ATOM   2652  CE2 TYR A 175     139.243   7.399  19.177  1.00  1.26           C  
ATOM   2653  CZ  TYR A 175     139.415   6.893  20.450  1.00  1.26           C  
ATOM   2654  OH  TYR A 175     140.422   7.380  21.253  1.00  1.26           O  
ATOM   2655  H   TYR A 175     135.457   8.163  18.627  1.00  1.26           H  
ATOM   2656  HA  TYR A 175     134.237   5.729  17.443  1.00  1.26           H  
ATOM   2657 1HB  TYR A 175     136.153   4.345  18.155  1.00  1.26           H  
ATOM   2658 2HB  TYR A 175     136.594   5.518  16.923  1.00  1.26           H  
ATOM   2659  HD1 TYR A 175     136.892   4.635  20.489  1.00  1.26           H  
ATOM   2660  HD2 TYR A 175     138.096   7.309  17.370  1.00  1.26           H  
ATOM   2661  HE1 TYR A 175     138.708   5.498  21.931  1.00  1.26           H  
ATOM   2662  HE2 TYR A 175     139.903   8.182  18.806  1.00  1.26           H  
ATOM   2663  HH  TYR A 175     140.396   6.934  22.103  1.00  1.26           H  
ATOM   2664  N   THR A 176     133.906   6.932  20.227  1.00  1.23           N  
ATOM   2665  CA  THR A 176     133.402   6.857  21.597  1.00  1.23           C  
ATOM   2666  C   THR A 176     131.971   7.377  21.746  1.00  1.23           C  
ATOM   2667  O   THR A 176     131.403   7.993  20.842  1.00  1.23           O  
ATOM   2668  CB  THR A 176     134.291   7.685  22.545  1.00  1.23           C  
ATOM   2669  OG1 THR A 176     134.153   9.083  22.240  1.00  1.23           O  
ATOM   2670  CG2 THR A 176     135.733   7.305  22.369  1.00  1.23           C  
ATOM   2671  H   THR A 176     133.909   7.835  19.765  1.00  1.23           H  
ATOM   2672  HA  THR A 176     133.416   5.814  21.914  1.00  1.23           H  
ATOM   2673  HB  THR A 176     133.993   7.507  23.577  1.00  1.23           H  
ATOM   2674  HG1 THR A 176     134.271   9.220  21.286  1.00  1.23           H  
ATOM   2675 1HG2 THR A 176     136.351   7.896  23.040  1.00  1.23           H  
ATOM   2676 2HG2 THR A 176     135.860   6.246  22.593  1.00  1.23           H  
ATOM   2677 3HG2 THR A 176     136.027   7.503  21.345  1.00  1.23           H  
ATOM   2678  N   TYR A 177     131.417   7.198  22.938  1.00  1.17           N  
ATOM   2679  CA  TYR A 177     130.079   7.678  23.269  1.00  1.17           C  
ATOM   2680  C   TYR A 177     130.080   8.220  24.688  1.00  1.17           C  
ATOM   2681  O   TYR A 177     129.698   7.511  25.616  1.00  1.17           O  
ATOM   2682  CB  TYR A 177     129.102   6.520  23.191  1.00  1.17           C  
ATOM   2683  CG  TYR A 177     129.434   5.497  24.219  1.00  1.17           C  
ATOM   2684  CD1 TYR A 177     128.772   5.446  25.434  1.00  1.17           C  
ATOM   2685  CD2 TYR A 177     130.458   4.657  23.965  1.00  1.17           C  
ATOM   2686  CE1 TYR A 177     129.129   4.504  26.366  1.00  1.17           C  
ATOM   2687  CE2 TYR A 177     130.841   3.717  24.882  1.00  1.17           C  
ATOM   2688  CZ  TYR A 177     130.175   3.632  26.079  1.00  1.17           C  
ATOM   2689  OH  TYR A 177     130.535   2.677  26.992  1.00  1.17           O  
ATOM   2690  H   TYR A 177     131.940   6.694  23.641  1.00  1.17           H  
ATOM   2691  HA  TYR A 177     129.781   8.464  22.575  1.00  1.17           H  
ATOM   2692 1HB  TYR A 177     128.082   6.871  23.363  1.00  1.17           H  
ATOM   2693 2HB  TYR A 177     129.142   6.054  22.205  1.00  1.17           H  
ATOM   2694  HD1 TYR A 177     127.969   6.140  25.644  1.00  1.17           H  
ATOM   2695  HD2 TYR A 177     130.968   4.752  23.028  1.00  1.17           H  
ATOM   2696  HE1 TYR A 177     128.602   4.444  27.319  1.00  1.17           H  
ATOM   2697  HE2 TYR A 177     131.666   3.037  24.664  1.00  1.17           H  
ATOM   2698  HH  TYR A 177     129.727   2.345  27.425  1.00  1.17           H  
ATOM   2699  N   PRO A 178     130.563   9.443  24.907  1.00  1.08           N  
ATOM   2700  CA  PRO A 178     130.681  10.045  26.212  1.00  1.08           C  
ATOM   2701  C   PRO A 178     129.344   9.992  26.904  1.00  1.08           C  
ATOM   2702  O   PRO A 178     128.311  10.222  26.272  1.00  1.08           O  
ATOM   2703  CB  PRO A 178     131.107  11.472  25.876  1.00  1.08           C  
ATOM   2704  CG  PRO A 178     131.832  11.324  24.542  1.00  1.08           C  
ATOM   2705  CD  PRO A 178     131.046  10.289  23.800  1.00  1.08           C  
ATOM   2706  HA  PRO A 178     131.450   9.514  26.796  1.00  1.08           H  
ATOM   2707 1HB  PRO A 178     130.214  12.126  25.817  1.00  1.08           H  
ATOM   2708 2HB  PRO A 178     131.744  11.876  26.675  1.00  1.08           H  
ATOM   2709 1HG  PRO A 178     131.903  12.252  24.009  1.00  1.08           H  
ATOM   2710 2HG  PRO A 178     132.869  10.993  24.716  1.00  1.08           H  
ATOM   2711 1HD  PRO A 178     130.211  10.741  23.265  1.00  1.08           H  
ATOM   2712 2HD  PRO A 178     131.729   9.774  23.136  1.00  1.08           H  
ATOM   2713  N   ALA A 179     129.350   9.676  28.193  1.00  0.99           N  
ATOM   2714  CA  ALA A 179     128.084   9.616  28.897  1.00  0.99           C  
ATOM   2715  C   ALA A 179     127.465  10.986  28.874  1.00  0.99           C  
ATOM   2716  O   ALA A 179     128.165  11.996  28.993  1.00  0.99           O  
ATOM   2717  CB  ALA A 179     128.248   9.135  30.326  1.00  0.99           C  
ATOM   2718  H   ALA A 179     130.214   9.483  28.674  1.00  0.99           H  
ATOM   2719  HA  ALA A 179     127.425   8.931  28.361  1.00  0.99           H  
ATOM   2720 1HB  ALA A 179     127.264   9.105  30.801  1.00  0.99           H  
ATOM   2721 2HB  ALA A 179     128.685   8.138  30.326  1.00  0.99           H  
ATOM   2722 3HB  ALA A 179     128.895   9.819  30.868  1.00  0.99           H  
ATOM   2723  N   LEU A 180     126.159  11.016  28.751  1.00  0.93           N  
ATOM   2724  CA  LEU A 180     125.436  12.260  28.735  1.00  0.93           C  
ATOM   2725  C   LEU A 180     124.697  12.446  30.044  1.00  0.93           C  
ATOM   2726  O   LEU A 180     124.242  11.468  30.646  1.00  0.93           O  
ATOM   2727  CB  LEU A 180     124.482  12.261  27.559  1.00  0.93           C  
ATOM   2728  CG  LEU A 180     125.140  12.045  26.183  1.00  0.93           C  
ATOM   2729  CD1 LEU A 180     124.069  12.015  25.116  1.00  0.93           C  
ATOM   2730  CD2 LEU A 180     126.162  13.151  25.929  1.00  0.93           C  
ATOM   2731  H   LEU A 180     125.660  10.136  28.652  1.00  0.93           H  
ATOM   2732  HA  LEU A 180     126.145  13.078  28.613  1.00  0.93           H  
ATOM   2733 1HB  LEU A 180     123.761  11.478  27.713  1.00  0.93           H  
ATOM   2734 2HB  LEU A 180     123.981  13.182  27.553  1.00  0.93           H  
ATOM   2735  HG  LEU A 180     125.656  11.078  26.169  1.00  0.93           H  
ATOM   2736 1HD1 LEU A 180     124.527  11.856  24.145  1.00  0.93           H  
ATOM   2737 2HD1 LEU A 180     123.366  11.215  25.313  1.00  0.93           H  
ATOM   2738 3HD1 LEU A 180     123.550  12.951  25.119  1.00  0.93           H  
ATOM   2739 1HD2 LEU A 180     126.633  12.998  24.975  1.00  0.93           H  
ATOM   2740 2HD2 LEU A 180     125.693  14.115  25.933  1.00  0.93           H  
ATOM   2741 3HD2 LEU A 180     126.922  13.118  26.705  1.00  0.93           H  
ATOM   2742  N   ASN A 181     124.562  13.699  30.470  1.00  0.88           N  
ATOM   2743  CA  ASN A 181     123.856  14.051  31.700  1.00  0.88           C  
ATOM   2744  C   ASN A 181     123.363  15.495  31.675  1.00  0.88           C  
ATOM   2745  O   ASN A 181     124.157  16.432  31.806  1.00  0.88           O  
ATOM   2746  CB  ASN A 181     124.747  13.791  32.910  1.00  0.88           C  
ATOM   2747  CG  ASN A 181     124.077  14.050  34.252  1.00  0.88           C  
ATOM   2748  OD1 ASN A 181     123.243  14.946  34.388  1.00  0.88           O  
ATOM   2749  ND2 ASN A 181     124.443  13.272  35.247  1.00  0.88           N  
ATOM   2750  H   ASN A 181     124.967  14.445  29.922  1.00  0.88           H  
ATOM   2751  HA  ASN A 181     122.974  13.416  31.787  1.00  0.88           H  
ATOM   2752 1HB  ASN A 181     125.073  12.750  32.895  1.00  0.88           H  
ATOM   2753 2HB  ASN A 181     125.639  14.411  32.841  1.00  0.88           H  
ATOM   2754 1HD2 ASN A 181     124.036  13.392  36.151  1.00  0.88           H  
ATOM   2755 2HD2 ASN A 181     125.121  12.554  35.094  1.00  0.88           H  
ATOM   2756  N   VAL A 182     122.061  15.669  31.473  1.00  0.85           N  
ATOM   2757  CA  VAL A 182     121.469  17.002  31.388  1.00  0.85           C  
ATOM   2758  C   VAL A 182     120.388  17.206  32.431  1.00  0.85           C  
ATOM   2759  O   VAL A 182     119.520  16.349  32.614  1.00  0.85           O  
ATOM   2760  CB  VAL A 182     120.773  17.199  30.049  1.00  0.85           C  
ATOM   2761  CG1 VAL A 182     119.755  16.212  29.954  1.00  0.85           C  
ATOM   2762  CG2 VAL A 182     120.150  18.589  29.955  1.00  0.85           C  
ATOM   2763  H   VAL A 182     121.479  14.837  31.358  1.00  0.85           H  
ATOM   2764  HA  VAL A 182     122.252  17.751  31.523  1.00  0.85           H  
ATOM   2765  HB  VAL A 182     121.469  17.052  29.245  1.00  0.85           H  
ATOM   2766 1HG1 VAL A 182     119.223  16.328  29.029  1.00  0.85           H  
ATOM   2767 2HG1 VAL A 182     120.226  15.242  30.006  1.00  0.85           H  
ATOM   2768 3HG1 VAL A 182     119.071  16.328  30.773  1.00  0.85           H  
ATOM   2769 1HG2 VAL A 182     119.651  18.697  28.993  1.00  0.85           H  
ATOM   2770 2HG2 VAL A 182     119.432  18.745  30.731  1.00  0.85           H  
ATOM   2771 3HG2 VAL A 182     120.915  19.329  30.049  1.00  0.85           H  
ATOM   2772  N   THR A 183     120.389  18.368  33.065  1.00  0.82           N  
ATOM   2773  CA  THR A 183     119.344  18.697  34.020  1.00  0.82           C  
ATOM   2774  C   THR A 183     118.578  19.900  33.464  1.00  0.82           C  
ATOM   2775  O   THR A 183     119.200  20.871  33.030  1.00  0.82           O  
ATOM   2776  CB  THR A 183     119.942  19.001  35.394  1.00  0.82           C  
ATOM   2777  OG1 THR A 183     120.676  17.871  35.860  1.00  0.82           O  
ATOM   2778  CG2 THR A 183     118.862  19.263  36.347  1.00  0.82           C  
ATOM   2779  H   THR A 183     121.130  19.031  32.881  1.00  0.82           H  
ATOM   2780  HA  THR A 183     118.652  17.862  34.112  1.00  0.82           H  
ATOM   2781  HB  THR A 183     120.601  19.867  35.333  1.00  0.82           H  
ATOM   2782  HG1 THR A 183     120.127  17.089  35.779  1.00  0.82           H  
ATOM   2783 1HG2 THR A 183     119.278  19.465  37.331  1.00  0.82           H  
ATOM   2784 2HG2 THR A 183     118.281  20.113  36.024  1.00  0.82           H  
ATOM   2785 3HG2 THR A 183     118.237  18.377  36.383  1.00  0.82           H  
ATOM   2786  N   MET A 184     117.245  19.842  33.482  1.00  0.81           N  
ATOM   2787  CA  MET A 184     116.408  20.895  32.902  1.00  0.81           C  
ATOM   2788  C   MET A 184     115.153  21.210  33.761  1.00  0.81           C  
ATOM   2789  O   MET A 184     114.114  20.558  33.604  1.00  0.81           O  
ATOM   2790  CB  MET A 184     116.050  20.466  31.486  1.00  0.81           C  
ATOM   2791  CG  MET A 184     115.147  19.310  31.420  1.00  0.81           C  
ATOM   2792  SD  MET A 184     115.244  18.412  29.906  1.00  0.81           S  
ATOM   2793  CE  MET A 184     116.544  17.368  30.406  1.00  0.81           C  
ATOM   2794  H   MET A 184     116.803  18.998  33.841  1.00  0.81           H  
ATOM   2795  HA  MET A 184     117.006  21.799  32.804  1.00  0.81           H  
ATOM   2796 1HB  MET A 184     115.554  21.292  30.975  1.00  0.81           H  
ATOM   2797 2HB  MET A 184     116.956  20.233  30.924  1.00  0.81           H  
ATOM   2798 1HG  MET A 184     115.400  18.654  32.212  1.00  0.81           H  
ATOM   2799 2HG  MET A 184     114.129  19.646  31.562  1.00  0.81           H  
ATOM   2800 1HE  MET A 184     116.810  16.708  29.599  1.00  0.81           H  
ATOM   2801 2HE  MET A 184     117.380  17.970  30.681  1.00  0.81           H  
ATOM   2802 3HE  MET A 184     116.237  16.786  31.270  1.00  0.81           H  
ATOM   2803  N   PRO A 185     115.277  22.088  34.784  1.00  0.79           N  
ATOM   2804  CA  PRO A 185     114.250  22.508  35.744  1.00  0.79           C  
ATOM   2805  C   PRO A 185     113.007  23.176  35.158  1.00  0.79           C  
ATOM   2806  O   PRO A 185     113.068  23.872  34.130  1.00  0.79           O  
ATOM   2807  CB  PRO A 185     114.993  23.539  36.603  1.00  0.79           C  
ATOM   2808  CG  PRO A 185     116.447  23.177  36.472  1.00  0.79           C  
ATOM   2809  CD  PRO A 185     116.599  22.702  35.054  1.00  0.79           C  
ATOM   2810  HA  PRO A 185     113.962  21.674  36.361  1.00  0.79           H  
ATOM   2811 1HB  PRO A 185     114.767  24.552  36.242  1.00  0.79           H  
ATOM   2812 2HB  PRO A 185     114.626  23.493  37.637  1.00  0.79           H  
ATOM   2813 1HG  PRO A 185     117.079  24.049  36.702  1.00  0.79           H  
ATOM   2814 2HG  PRO A 185     116.703  22.400  37.204  1.00  0.79           H  
ATOM   2815 1HD  PRO A 185     116.777  23.551  34.374  1.00  0.79           H  
ATOM   2816 2HD  PRO A 185     117.406  21.986  35.030  1.00  0.79           H  
ATOM   2817  N   ASN A 186     111.878  22.987  35.843  1.00  0.79           N  
ATOM   2818  CA  ASN A 186     110.663  23.702  35.494  1.00  0.79           C  
ATOM   2819  C   ASN A 186     110.483  24.910  36.418  1.00  0.79           C  
ATOM   2820  O   ASN A 186     109.927  24.820  37.518  1.00  0.79           O  
ATOM   2821  CB  ASN A 186     109.445  22.820  35.499  1.00  0.79           C  
ATOM   2822  CG  ASN A 186     108.236  23.566  35.011  1.00  0.79           C  
ATOM   2823  OD1 ASN A 186     108.212  24.810  34.998  1.00  0.79           O  
ATOM   2824  ND2 ASN A 186     107.222  22.860  34.600  1.00  0.79           N  
ATOM   2825  H   ASN A 186     111.860  22.357  36.647  1.00  0.79           H  
ATOM   2826  HA  ASN A 186     110.770  24.089  34.492  1.00  0.79           H  
ATOM   2827 1HB  ASN A 186     109.616  21.979  34.838  1.00  0.79           H  
ATOM   2828 2HB  ASN A 186     109.266  22.433  36.503  1.00  0.79           H  
ATOM   2829 1HD2 ASN A 186     106.389  23.344  34.258  1.00  0.79           H  
ATOM   2830 2HD2 ASN A 186     107.254  21.846  34.597  1.00  0.79           H  
ATOM   2831  N   ASN A 187     110.962  26.060  35.953  1.00  0.78           N  
ATOM   2832  CA  ASN A 187     110.948  27.301  36.720  1.00  0.78           C  
ATOM   2833  C   ASN A 187     109.799  28.214  36.298  1.00  0.78           C  
ATOM   2834  O   ASN A 187     109.812  29.415  36.577  1.00  0.78           O  
ATOM   2835  CB  ASN A 187     112.260  28.035  36.557  1.00  0.78           C  
ATOM   2836  CG  ASN A 187     113.434  27.324  37.193  1.00  0.78           C  
ATOM   2837  OD1 ASN A 187     113.314  26.707  38.259  1.00  0.78           O  
ATOM   2838  ND2 ASN A 187     114.577  27.425  36.560  1.00  0.78           N  
ATOM   2839  H   ASN A 187     111.388  26.068  35.039  1.00  0.78           H  
ATOM   2840  HA  ASN A 187     110.801  27.061  37.774  1.00  0.78           H  
ATOM   2841 1HB  ASN A 187     112.466  28.165  35.494  1.00  0.78           H  
ATOM   2842 2HB  ASN A 187     112.174  29.029  36.996  1.00  0.78           H  
ATOM   2843 1HD2 ASN A 187     115.399  26.999  36.937  1.00  0.78           H  
ATOM   2844 2HD2 ASN A 187     114.633  27.946  35.707  1.00  0.78           H  
ATOM   2845  N   GLU A 188     108.841  27.652  35.573  1.00  0.77           N  
ATOM   2846  CA  GLU A 188     107.705  28.411  35.063  1.00  0.77           C  
ATOM   2847  C   GLU A 188     106.456  27.990  35.825  1.00  0.77           C  
ATOM   2848  O   GLU A 188     106.477  26.984  36.520  1.00  0.77           O  
ATOM   2849  CB  GLU A 188     107.591  28.190  33.551  1.00  0.77           C  
ATOM   2850  CG  GLU A 188     108.863  28.663  32.802  1.00  0.77           C  
ATOM   2851  CD  GLU A 188     108.831  28.483  31.307  1.00  0.77           C  
ATOM   2852  OE1 GLU A 188     107.834  28.794  30.698  1.00  0.77           O  
ATOM   2853  OE2 GLU A 188     109.830  28.050  30.773  1.00  0.77           O  
ATOM   2854  H   GLU A 188     108.863  26.647  35.394  1.00  0.77           H  
ATOM   2855  HA  GLU A 188     107.871  29.473  35.245  1.00  0.77           H  
ATOM   2856 1HB  GLU A 188     107.432  27.128  33.343  1.00  0.77           H  
ATOM   2857 2HB  GLU A 188     106.732  28.739  33.162  1.00  0.77           H  
ATOM   2858 1HG  GLU A 188     109.015  29.719  33.024  1.00  0.77           H  
ATOM   2859 2HG  GLU A 188     109.717  28.117  33.200  1.00  0.77           H  
ATOM   2860  N   GLN A 189     105.374  28.761  35.734  1.00  0.76           N  
ATOM   2861  CA  GLN A 189     104.135  28.390  36.434  1.00  0.76           C  
ATOM   2862  C   GLN A 189     103.296  27.313  35.724  1.00  0.76           C  
ATOM   2863  O   GLN A 189     102.295  26.847  36.269  1.00  0.76           O  
ATOM   2864  CB  GLN A 189     103.286  29.629  36.695  1.00  0.76           C  
ATOM   2865  CG  GLN A 189     102.649  30.217  35.477  1.00  0.76           C  
ATOM   2866  CD  GLN A 189     103.597  31.101  34.700  1.00  0.76           C  
ATOM   2867  OE1 GLN A 189     104.808  30.854  34.682  1.00  0.76           O  
ATOM   2868  NE2 GLN A 189     103.065  32.142  34.066  1.00  0.76           N  
ATOM   2869  H   GLN A 189     105.402  29.599  35.171  1.00  0.76           H  
ATOM   2870  HA  GLN A 189     104.418  27.981  37.405  1.00  0.76           H  
ATOM   2871 1HB  GLN A 189     102.489  29.377  37.394  1.00  0.76           H  
ATOM   2872 2HB  GLN A 189     103.898  30.401  37.161  1.00  0.76           H  
ATOM   2873 1HG  GLN A 189     102.324  29.405  34.854  1.00  0.76           H  
ATOM   2874 2HG  GLN A 189     101.791  30.815  35.777  1.00  0.76           H  
ATOM   2875 1HE2 GLN A 189     103.651  32.765  33.545  1.00  0.76           H  
ATOM   2876 2HE2 GLN A 189     102.080  32.308  34.117  1.00  0.76           H  
ATOM   2877  N   PHE A 190     103.692  26.938  34.509  1.00  0.75           N  
ATOM   2878  CA  PHE A 190     102.966  25.934  33.733  1.00  0.75           C  
ATOM   2879  C   PHE A 190     103.732  24.627  33.600  1.00  0.75           C  
ATOM   2880  O   PHE A 190     104.963  24.613  33.604  1.00  0.75           O  
ATOM   2881  CB  PHE A 190     102.627  26.452  32.349  1.00  0.75           C  
ATOM   2882  CG  PHE A 190     101.639  27.559  32.364  1.00  0.75           C  
ATOM   2883  CD1 PHE A 190     102.028  28.867  32.184  1.00  0.75           C  
ATOM   2884  CD2 PHE A 190     100.302  27.288  32.590  1.00  0.75           C  
ATOM   2885  CE1 PHE A 190     101.102  29.882  32.217  1.00  0.75           C  
ATOM   2886  CE2 PHE A 190      99.371  28.299  32.627  1.00  0.75           C  
ATOM   2887  CZ  PHE A 190      99.773  29.599  32.441  1.00  0.75           C  
ATOM   2888  H   PHE A 190     104.526  27.358  34.127  1.00  0.75           H  
ATOM   2889  HA  PHE A 190     102.029  25.715  34.246  1.00  0.75           H  
ATOM   2890 1HB  PHE A 190     103.531  26.810  31.872  1.00  0.75           H  
ATOM   2891 2HB  PHE A 190     102.229  25.638  31.738  1.00  0.75           H  
ATOM   2892  HD1 PHE A 190     103.081  29.092  32.017  1.00  0.75           H  
ATOM   2893  HD2 PHE A 190      99.993  26.251  32.739  1.00  0.75           H  
ATOM   2894  HE1 PHE A 190     101.420  30.912  32.071  1.00  0.75           H  
ATOM   2895  HE2 PHE A 190      98.320  28.070  32.805  1.00  0.75           H  
ATOM   2896  HZ  PHE A 190      99.041  30.404  32.472  1.00  0.75           H  
ATOM   2897  N   ASP A 191     103.000  23.526  33.460  1.00  0.73           N  
ATOM   2898  CA  ASP A 191     103.641  22.236  33.229  1.00  0.73           C  
ATOM   2899  C   ASP A 191     104.394  22.249  31.897  1.00  0.73           C  
ATOM   2900  O   ASP A 191     103.930  22.848  30.913  1.00  0.73           O  
ATOM   2901  CB  ASP A 191     102.622  21.092  33.219  1.00  0.73           C  
ATOM   2902  CG  ASP A 191     101.960  20.844  34.581  1.00  0.73           C  
ATOM   2903  OD1 ASP A 191     102.358  21.468  35.535  1.00  0.73           O  
ATOM   2904  OD2 ASP A 191     101.095  19.984  34.671  1.00  0.73           O  
ATOM   2905  H   ASP A 191     101.991  23.588  33.483  1.00  0.73           H  
ATOM   2906  HA  ASP A 191     104.367  22.050  34.018  1.00  0.73           H  
ATOM   2907 1HB  ASP A 191     101.846  21.304  32.483  1.00  0.73           H  
ATOM   2908 2HB  ASP A 191     103.126  20.179  32.909  1.00  0.73           H  
ATOM   2909  N   LYS A 192     105.535  21.564  31.864  1.00  0.72           N  
ATOM   2910  CA  LYS A 192     106.310  21.432  30.639  1.00  0.72           C  
ATOM   2911  C   LYS A 192     106.261  19.992  30.154  1.00  0.72           C  
ATOM   2912  O   LYS A 192     106.336  19.050  30.946  1.00  0.72           O  
ATOM   2913  CB  LYS A 192     107.770  21.820  30.859  1.00  0.72           C  
ATOM   2914  CG  LYS A 192     108.082  23.290  31.202  1.00  0.72           C  
ATOM   2915  CD  LYS A 192     109.620  23.463  31.448  1.00  0.72           C  
ATOM   2916  CE  LYS A 192     110.017  24.904  31.803  1.00  0.72           C  
ATOM   2917  NZ  LYS A 192     111.545  25.080  31.977  1.00  0.72           N  
ATOM   2918  H   LYS A 192     105.869  21.114  32.716  1.00  0.72           H  
ATOM   2919  HA  LYS A 192     105.878  22.072  29.870  1.00  0.72           H  
ATOM   2920 1HB  LYS A 192     108.162  21.226  31.679  1.00  0.72           H  
ATOM   2921 2HB  LYS A 192     108.341  21.557  29.966  1.00  0.72           H  
ATOM   2922 1HG  LYS A 192     107.775  23.925  30.377  1.00  0.72           H  
ATOM   2923 2HG  LYS A 192     107.527  23.600  32.071  1.00  0.72           H  
ATOM   2924 1HD  LYS A 192     109.936  22.798  32.254  1.00  0.72           H  
ATOM   2925 2HD  LYS A 192     110.157  23.177  30.550  1.00  0.72           H  
ATOM   2926 1HE  LYS A 192     109.691  25.546  31.011  1.00  0.72           H  
ATOM   2927 2HE  LYS A 192     109.515  25.207  32.721  1.00  0.72           H  
ATOM   2928 1HZ  LYS A 192     111.745  26.044  32.175  1.00  0.72           H  
ATOM   2929 2HZ  LYS A 192     111.949  24.500  32.750  1.00  0.72           H  
ATOM   2930 3HZ  LYS A 192     111.999  24.830  31.117  1.00  0.72           H  
ATOM   2931  N   LEU A 193     106.166  19.823  28.850  1.00  0.70           N  
ATOM   2932  CA  LEU A 193     106.175  18.509  28.240  1.00  0.70           C  
ATOM   2933  C   LEU A 193     107.460  18.289  27.464  1.00  0.70           C  
ATOM   2934  O   LEU A 193     107.765  19.016  26.509  1.00  0.70           O  
ATOM   2935  CB  LEU A 193     104.959  18.370  27.326  1.00  0.70           C  
ATOM   2936  CG  LEU A 193     104.829  17.115  26.565  1.00  0.70           C  
ATOM   2937  CD1 LEU A 193     104.651  16.005  27.558  1.00  0.70           C  
ATOM   2938  CD2 LEU A 193     103.639  17.264  25.600  1.00  0.70           C  
ATOM   2939  H   LEU A 193     106.077  20.641  28.258  1.00  0.70           H  
ATOM   2940  HA  LEU A 193     106.115  17.754  29.024  1.00  0.70           H  
ATOM   2941 1HB  LEU A 193     104.068  18.456  27.946  1.00  0.70           H  
ATOM   2942 2HB  LEU A 193     104.959  19.189  26.632  1.00  0.70           H  
ATOM   2943  HG  LEU A 193     105.739  16.913  25.994  1.00  0.70           H  
ATOM   2944 1HD1 LEU A 193     104.530  15.071  27.089  1.00  0.70           H  
ATOM   2945 2HD1 LEU A 193     105.518  15.963  28.217  1.00  0.70           H  
ATOM   2946 3HD1 LEU A 193     103.789  16.211  28.118  1.00  0.70           H  
ATOM   2947 1HD2 LEU A 193     103.497  16.359  25.032  1.00  0.70           H  
ATOM   2948 2HD2 LEU A 193     102.737  17.473  26.164  1.00  0.70           H  
ATOM   2949 3HD2 LEU A 193     103.835  18.091  24.917  1.00  0.70           H  
ATOM   2950  N   TYR A 194     108.228  17.297  27.885  1.00  0.69           N  
ATOM   2951  CA  TYR A 194     109.483  16.985  27.233  1.00  0.69           C  
ATOM   2952  C   TYR A 194     109.340  15.725  26.415  1.00  0.69           C  
ATOM   2953  O   TYR A 194     108.692  14.764  26.832  1.00  0.69           O  
ATOM   2954  CB  TYR A 194     110.594  16.845  28.259  1.00  0.69           C  
ATOM   2955  CG  TYR A 194     111.018  18.166  28.885  1.00  0.69           C  
ATOM   2956  CD1 TYR A 194     110.368  18.665  30.001  1.00  0.69           C  
ATOM   2957  CD2 TYR A 194     112.086  18.860  28.340  1.00  0.69           C  
ATOM   2958  CE1 TYR A 194     110.798  19.849  30.574  1.00  0.69           C  
ATOM   2959  CE2 TYR A 194     112.507  20.045  28.910  1.00  0.69           C  
ATOM   2960  CZ  TYR A 194     111.874  20.535  30.019  1.00  0.69           C  
ATOM   2961  OH  TYR A 194     112.320  21.701  30.587  1.00  0.69           O  
ATOM   2962  H   TYR A 194     107.929  16.736  28.682  1.00  0.69           H  
ATOM   2963  HA  TYR A 194     109.742  17.796  26.552  1.00  0.69           H  
ATOM   2964 1HB  TYR A 194     110.258  16.180  29.057  1.00  0.69           H  
ATOM   2965 2HB  TYR A 194     111.469  16.390  27.792  1.00  0.69           H  
ATOM   2966  HD1 TYR A 194     109.530  18.120  30.428  1.00  0.69           H  
ATOM   2967  HD2 TYR A 194     112.600  18.468  27.461  1.00  0.69           H  
ATOM   2968  HE1 TYR A 194     110.299  20.237  31.459  1.00  0.69           H  
ATOM   2969  HE2 TYR A 194     113.352  20.590  28.481  1.00  0.69           H  
ATOM   2970  HH  TYR A 194     113.071  22.043  30.068  1.00  0.69           H  
ATOM   2971  N   ILE A 195     109.962  15.724  25.250  1.00  0.70           N  
ATOM   2972  CA  ILE A 195     109.907  14.578  24.362  1.00  0.70           C  
ATOM   2973  C   ILE A 195     111.283  14.026  24.092  1.00  0.70           C  
ATOM   2974  O   ILE A 195     112.158  14.756  23.672  1.00  0.70           O  
ATOM   2975  CB  ILE A 195     109.284  14.958  23.031  1.00  0.70           C  
ATOM   2976  CG1 ILE A 195     107.958  15.549  23.230  1.00  0.70           C  
ATOM   2977  CG2 ILE A 195     109.138  13.731  22.250  1.00  0.70           C  
ATOM   2978  CD1 ILE A 195     107.887  17.027  23.311  1.00  0.70           C  
ATOM   2979  H   ILE A 195     110.480  16.543  24.965  1.00  0.70           H  
ATOM   2980  HA  ILE A 195     109.308  13.796  24.825  1.00  0.70           H  
ATOM   2981  HB  ILE A 195     109.913  15.673  22.497  1.00  0.70           H  
ATOM   2982 1HG1 ILE A 195     107.345  15.244  22.401  1.00  0.70           H  
ATOM   2983 2HG1 ILE A 195     107.566  15.151  24.146  1.00  0.70           H  
ATOM   2984 1HG2 ILE A 195     108.696  13.979  21.346  1.00  0.70           H  
ATOM   2985 2HG2 ILE A 195     110.105  13.275  22.073  1.00  0.70           H  
ATOM   2986 3HG2 ILE A 195     108.499  13.037  22.800  1.00  0.70           H  
ATOM   2987 1HD1 ILE A 195     106.847  17.300  23.460  1.00  0.70           H  
ATOM   2988 2HD1 ILE A 195     108.480  17.393  24.146  1.00  0.70           H  
ATOM   2989 3HD1 ILE A 195     108.258  17.463  22.384  1.00  0.70           H  
ATOM   2990  N   TRP A 196     111.480  12.753  24.311  1.00  0.71           N  
ATOM   2991  CA  TRP A 196     112.792  12.162  24.097  1.00  0.71           C  
ATOM   2992  C   TRP A 196     112.652  10.822  23.445  1.00  0.71           C  
ATOM   2993  O   TRP A 196     111.579  10.241  23.465  1.00  0.71           O  
ATOM   2994  CB  TRP A 196     113.542  12.061  25.429  1.00  0.71           C  
ATOM   2995  CG  TRP A 196     112.814  11.311  26.520  1.00  0.71           C  
ATOM   2996  CD1 TRP A 196     111.875  11.860  27.365  1.00  0.71           C  
ATOM   2997  CD2 TRP A 196     112.966   9.925  26.933  1.00  0.71           C  
ATOM   2998  NE1 TRP A 196     111.428  10.922  28.258  1.00  0.71           N  
ATOM   2999  CE2 TRP A 196     112.082   9.724  28.014  1.00  0.71           C  
ATOM   3000  CE3 TRP A 196     113.770   8.852  26.490  1.00  0.71           C  
ATOM   3001  CZ2 TRP A 196     111.974   8.492  28.655  1.00  0.71           C  
ATOM   3002  CZ3 TRP A 196     113.659   7.621  27.146  1.00  0.71           C  
ATOM   3003  CH2 TRP A 196     112.784   7.450  28.196  1.00  0.71           C  
ATOM   3004  H   TRP A 196     110.701  12.185  24.642  1.00  0.71           H  
ATOM   3005  HA  TRP A 196     113.366  12.804  23.427  1.00  0.71           H  
ATOM   3006 1HB  TRP A 196     114.495  11.569  25.257  1.00  0.71           H  
ATOM   3007 2HB  TRP A 196     113.753  13.049  25.798  1.00  0.71           H  
ATOM   3008  HD1 TRP A 196     111.534  12.895  27.333  1.00  0.71           H  
ATOM   3009  HE1 TRP A 196     110.723  11.104  28.997  1.00  0.71           H  
ATOM   3010  HE3 TRP A 196     114.466   8.982  25.656  1.00  0.71           H  
ATOM   3011  HZ2 TRP A 196     111.290   8.333  29.491  1.00  0.71           H  
ATOM   3012  HZ3 TRP A 196     114.281   6.794  26.804  1.00  0.71           H  
ATOM   3013  HH2 TRP A 196     112.720   6.479  28.681  1.00  0.71           H  
ATOM   3014  N   GLY A 197     113.709  10.306  22.864  1.00  0.73           N  
ATOM   3015  CA  GLY A 197     113.540   8.984  22.298  1.00  0.73           C  
ATOM   3016  C   GLY A 197     114.776   8.146  22.304  1.00  0.73           C  
ATOM   3017  O   GLY A 197     115.832   8.562  22.786  1.00  0.73           O  
ATOM   3018  H   GLY A 197     114.580  10.830  22.803  1.00  0.73           H  
ATOM   3019 1HA  GLY A 197     112.755   8.455  22.834  1.00  0.73           H  
ATOM   3020 2HA  GLY A 197     113.202   9.085  21.274  1.00  0.73           H  
ATOM   3021  N   VAL A 198     114.606   6.930  21.822  1.00  0.75           N  
ATOM   3022  CA  VAL A 198     115.660   5.938  21.814  1.00  0.75           C  
ATOM   3023  C   VAL A 198     115.803   5.267  20.464  1.00  0.75           C  
ATOM   3024  O   VAL A 198     114.828   4.819  19.863  1.00  0.75           O  
ATOM   3025  CB  VAL A 198     115.398   4.903  22.920  1.00  0.75           C  
ATOM   3026  CG1 VAL A 198     116.485   3.829  22.886  1.00  0.75           C  
ATOM   3027  CG2 VAL A 198     115.348   5.639  24.281  1.00  0.75           C  
ATOM   3028  H   VAL A 198     113.687   6.706  21.439  1.00  0.75           H  
ATOM   3029  HA  VAL A 198     116.602   6.436  22.046  1.00  0.75           H  
ATOM   3030  HB  VAL A 198     114.451   4.400  22.748  1.00  0.75           H  
ATOM   3031 1HG1 VAL A 198     116.311   3.095  23.662  1.00  0.75           H  
ATOM   3032 2HG1 VAL A 198     116.478   3.328  21.919  1.00  0.75           H  
ATOM   3033 3HG1 VAL A 198     117.450   4.296  23.036  1.00  0.75           H  
ATOM   3034 1HG2 VAL A 198     115.177   4.947  25.068  1.00  0.75           H  
ATOM   3035 2HG2 VAL A 198     116.295   6.146  24.443  1.00  0.75           H  
ATOM   3036 3HG2 VAL A 198     114.551   6.365  24.290  1.00  0.75           H  
ATOM   3037  N   HIS A 199     117.021   5.212  19.963  1.00  0.78           N  
ATOM   3038  CA  HIS A 199     117.242   4.545  18.694  1.00  0.78           C  
ATOM   3039  C   HIS A 199     117.311   3.025  18.891  1.00  0.78           C  
ATOM   3040  O   HIS A 199     117.989   2.549  19.799  1.00  0.78           O  
ATOM   3041  CB  HIS A 199     118.478   5.105  17.997  1.00  0.78           C  
ATOM   3042  CG  HIS A 199     118.628   4.563  16.649  1.00  0.78           C  
ATOM   3043  ND1 HIS A 199     119.436   3.509  16.362  1.00  0.78           N  
ATOM   3044  CD2 HIS A 199     118.010   4.881  15.508  1.00  0.78           C  
ATOM   3045  CE1 HIS A 199     119.319   3.214  15.090  1.00  0.78           C  
ATOM   3046  NE2 HIS A 199     118.455   4.027  14.556  1.00  0.78           N  
ATOM   3047  H   HIS A 199     117.797   5.606  20.479  1.00  0.78           H  
ATOM   3048  HA  HIS A 199     116.394   4.732  18.037  1.00  0.78           H  
ATOM   3049 1HB  HIS A 199     118.408   6.191  17.926  1.00  0.78           H  
ATOM   3050 2HB  HIS A 199     119.373   4.863  18.572  1.00  0.78           H  
ATOM   3051  HD2 HIS A 199     117.292   5.653  15.375  1.00  0.78           H  
ATOM   3052  HE1 HIS A 199     119.838   2.418  14.570  1.00  0.78           H  
ATOM   3053  HE2 HIS A 199     118.146   3.999  13.589  1.00  0.78           H  
ATOM   3054  N   HIS A 200     116.659   2.281  17.991  1.00  0.80           N  
ATOM   3055  CA  HIS A 200     116.569   0.818  17.993  1.00  0.80           C  
ATOM   3056  C   HIS A 200     116.992   0.200  16.624  1.00  0.80           C  
ATOM   3057  O   HIS A 200     116.160   0.054  15.718  1.00  0.80           O  
ATOM   3058  CB  HIS A 200     115.138   0.399  18.295  1.00  0.80           C  
ATOM   3059  CG  HIS A 200     114.604   0.882  19.594  1.00  0.80           C  
ATOM   3060  ND1 HIS A 200     114.912   0.305  20.806  1.00  0.80           N  
ATOM   3061  CD2 HIS A 200     113.789   1.906  19.861  1.00  0.80           C  
ATOM   3062  CE1 HIS A 200     114.290   0.974  21.772  1.00  0.80           C  
ATOM   3063  NE2 HIS A 200     113.609   1.950  21.217  1.00  0.80           N  
ATOM   3064  H   HIS A 200     116.112   2.765  17.287  1.00  0.80           H  
ATOM   3065  HA  HIS A 200     117.186   0.410  18.788  1.00  0.80           H  
ATOM   3066 1HB  HIS A 200     114.481   0.746  17.504  1.00  0.80           H  
ATOM   3067 2HB  HIS A 200     115.086  -0.662  18.308  1.00  0.80           H  
ATOM   3068  HD2 HIS A 200     113.363   2.579  19.125  1.00  0.80           H  
ATOM   3069  HE1 HIS A 200     114.345   0.754  22.842  1.00  0.80           H  
ATOM   3070  HE2 HIS A 200     113.033   2.651  21.681  1.00  0.80           H  
ATOM   3071  N   PRO A 201     118.304  -0.046  16.418  1.00  0.82           N  
ATOM   3072  CA  PRO A 201     118.981  -0.495  15.199  1.00  0.82           C  
ATOM   3073  C   PRO A 201     118.536  -1.837  14.627  1.00  0.82           C  
ATOM   3074  O   PRO A 201     117.989  -2.687  15.335  1.00  0.82           O  
ATOM   3075  CB  PRO A 201     120.425  -0.639  15.657  1.00  0.82           C  
ATOM   3076  CG  PRO A 201     120.561   0.222  16.833  1.00  0.82           C  
ATOM   3077  CD  PRO A 201     119.249   0.180  17.529  1.00  0.82           C  
ATOM   3078  HA  PRO A 201     118.901   0.282  14.437  1.00  0.82           H  
ATOM   3079 1HB  PRO A 201     120.672  -1.699  15.849  1.00  0.82           H  
ATOM   3080 2HB  PRO A 201     121.084  -0.302  14.865  1.00  0.82           H  
ATOM   3081 1HG  PRO A 201     121.321  -0.188  17.443  1.00  0.82           H  
ATOM   3082 2HG  PRO A 201     120.899   1.224  16.568  1.00  0.82           H  
ATOM   3083 1HD  PRO A 201     119.208  -0.627  18.268  1.00  0.82           H  
ATOM   3084 2HD  PRO A 201     119.130   1.155  17.986  1.00  0.82           H  
ATOM   3085  N   GLY A 202     118.743  -1.980  13.315  1.00  0.84           N  
ATOM   3086  CA  GLY A 202     118.472  -3.218  12.595  1.00  0.84           C  
ATOM   3087  C   GLY A 202     119.355  -4.376  13.084  1.00  0.84           C  
ATOM   3088  O   GLY A 202     118.864  -5.410  13.533  1.00  0.84           O  
ATOM   3089  H   GLY A 202     119.161  -1.220  12.797  1.00  0.84           H  
ATOM   3090 1HA  GLY A 202     117.423  -3.471  12.700  1.00  0.84           H  
ATOM   3091 2HA  GLY A 202     118.651  -3.056  11.533  1.00  0.84           H  
ATOM   3092  N   THR A 203     120.673  -4.182  13.023  1.00  0.86           N  
ATOM   3093  CA  THR A 203     121.605  -5.221  13.452  1.00  0.86           C  
ATOM   3094  C   THR A 203     122.581  -4.769  14.528  1.00  0.86           C  
ATOM   3095  O   THR A 203     122.734  -3.576  14.791  1.00  0.86           O  
ATOM   3096  CB  THR A 203     122.446  -5.669  12.264  1.00  0.86           C  
ATOM   3097  OG1 THR A 203     123.282  -4.561  11.858  1.00  0.86           O  
ATOM   3098  CG2 THR A 203     121.558  -6.075  11.103  1.00  0.86           C  
ATOM   3099  H   THR A 203     121.041  -3.327  12.591  1.00  0.86           H  
ATOM   3100  HA  THR A 203     121.037  -6.065  13.841  1.00  0.86           H  
ATOM   3101  HB  THR A 203     123.072  -6.509  12.555  1.00  0.86           H  
ATOM   3102  HG1 THR A 203     122.702  -3.819  11.534  1.00  0.86           H  
ATOM   3103 1HG2 THR A 203     122.178  -6.383  10.262  1.00  0.86           H  
ATOM   3104 2HG2 THR A 203     120.917  -6.903  11.406  1.00  0.86           H  
ATOM   3105 3HG2 THR A 203     120.941  -5.228  10.802  1.00  0.86           H  
ATOM   3106  N   ASP A 204     123.313  -5.733  15.098  1.00  0.88           N  
ATOM   3107  CA  ASP A 204     124.348  -5.415  16.079  1.00  0.88           C  
ATOM   3108  C   ASP A 204     125.408  -4.515  15.452  1.00  0.88           C  
ATOM   3109  O   ASP A 204     125.949  -3.625  16.104  1.00  0.88           O  
ATOM   3110  CB  ASP A 204     125.008  -6.690  16.601  1.00  0.88           C  
ATOM   3111  CG  ASP A 204     124.103  -7.514  17.504  1.00  0.88           C  
ATOM   3112  OD1 ASP A 204     123.094  -7.008  17.925  1.00  0.88           O  
ATOM   3113  OD2 ASP A 204     124.430  -8.646  17.757  1.00  0.88           O  
ATOM   3114  H   ASP A 204     123.141  -6.697  14.852  1.00  0.88           H  
ATOM   3115  HA  ASP A 204     123.890  -4.885  16.915  1.00  0.88           H  
ATOM   3116 1HB  ASP A 204     125.320  -7.308  15.760  1.00  0.88           H  
ATOM   3117 2HB  ASP A 204     125.908  -6.427  17.159  1.00  0.88           H  
ATOM   3118  N   LYS A 205     125.687  -4.737  14.164  1.00  0.90           N  
ATOM   3119  CA  LYS A 205     126.670  -3.943  13.439  1.00  0.90           C  
ATOM   3120  C   LYS A 205     126.221  -2.486  13.352  1.00  0.90           C  
ATOM   3121  O   LYS A 205     127.043  -1.570  13.444  1.00  0.90           O  
ATOM   3122  CB  LYS A 205     126.911  -4.525  12.046  1.00  0.90           C  
ATOM   3123  CG  LYS A 205     127.656  -5.861  12.054  1.00  0.90           C  
ATOM   3124  CD  LYS A 205     127.864  -6.405  10.644  1.00  0.90           C  
ATOM   3125  CE  LYS A 205     128.610  -7.736  10.669  1.00  0.90           C  
ATOM   3126  NZ  LYS A 205     128.785  -8.299   9.304  1.00  0.90           N  
ATOM   3127  H   LYS A 205     125.196  -5.473  13.679  1.00  0.90           H  
ATOM   3128  HA  LYS A 205     127.611  -3.970  13.990  1.00  0.90           H  
ATOM   3129 1HB  LYS A 205     125.953  -4.666  11.542  1.00  0.90           H  
ATOM   3130 2HB  LYS A 205     127.490  -3.818  11.453  1.00  0.90           H  
ATOM   3131 1HG  LYS A 205     128.627  -5.731  12.532  1.00  0.90           H  
ATOM   3132 2HG  LYS A 205     127.082  -6.585  12.631  1.00  0.90           H  
ATOM   3133 1HD  LYS A 205     126.895  -6.550  10.163  1.00  0.90           H  
ATOM   3134 2HD  LYS A 205     128.439  -5.689  10.058  1.00  0.90           H  
ATOM   3135 1HE  LYS A 205     129.591  -7.585  11.118  1.00  0.90           H  
ATOM   3136 2HE  LYS A 205     128.050  -8.448  11.276  1.00  0.90           H  
ATOM   3137 1HZ  LYS A 205     129.283  -9.177   9.364  1.00  0.90           H  
ATOM   3138 2HZ  LYS A 205     127.880  -8.453   8.884  1.00  0.90           H  
ATOM   3139 3HZ  LYS A 205     129.314  -7.651   8.738  1.00  0.90           H  
ATOM   3140  N   ASP A 206     124.904  -2.264  13.269  1.00  0.92           N  
ATOM   3141  CA  ASP A 206     124.400  -0.893  13.183  1.00  0.92           C  
ATOM   3142  C   ASP A 206     124.430  -0.270  14.574  1.00  0.92           C  
ATOM   3143  O   ASP A 206     124.743   0.915  14.723  1.00  0.92           O  
ATOM   3144  CB  ASP A 206     122.941  -0.865  12.721  1.00  0.92           C  
ATOM   3145  CG  ASP A 206     122.681  -1.348  11.329  1.00  0.92           C  
ATOM   3146  OD1 ASP A 206     123.258  -0.850  10.395  1.00  0.92           O  
ATOM   3147  OD2 ASP A 206     121.877  -2.276  11.216  1.00  0.92           O  
ATOM   3148  H   ASP A 206     124.270  -3.060  13.172  1.00  0.92           H  
ATOM   3149  HA  ASP A 206     125.028  -0.314  12.509  1.00  0.92           H  
ATOM   3150 1HB  ASP A 206     122.362  -1.490  13.392  1.00  0.92           H  
ATOM   3151 2HB  ASP A 206     122.558   0.150  12.812  1.00  0.92           H  
ATOM   3152  N   GLN A 207     124.169  -1.079  15.607  1.00  0.94           N  
ATOM   3153  CA  GLN A 207     124.223  -0.558  16.969  1.00  0.94           C  
ATOM   3154  C   GLN A 207     125.625  -0.112  17.311  1.00  0.94           C  
ATOM   3155  O   GLN A 207     125.790   0.987  17.826  1.00  0.94           O  
ATOM   3156  CB  GLN A 207     123.762  -1.634  17.969  1.00  0.94           C  
ATOM   3157  CG  GLN A 207     123.810  -1.269  19.477  1.00  0.94           C  
ATOM   3158  CD  GLN A 207     122.937  -0.122  19.992  1.00  0.94           C  
ATOM   3159  OE1 GLN A 207     121.728  -0.062  19.781  1.00  0.94           O  
ATOM   3160  NE2 GLN A 207     123.570   0.785  20.727  1.00  0.94           N  
ATOM   3161  H   GLN A 207     123.900  -2.049  15.430  1.00  0.94           H  
ATOM   3162  HA  GLN A 207     123.573   0.311  17.037  1.00  0.94           H  
ATOM   3163 1HB  GLN A 207     122.761  -1.953  17.718  1.00  0.94           H  
ATOM   3164 2HB  GLN A 207     124.397  -2.507  17.849  1.00  0.94           H  
ATOM   3165 1HG  GLN A 207     123.556  -2.165  20.035  1.00  0.94           H  
ATOM   3166 2HG  GLN A 207     124.833  -0.978  19.684  1.00  0.94           H  
ATOM   3167 1HE2 GLN A 207     123.064   1.577  21.107  1.00  0.94           H  
ATOM   3168 2HE2 GLN A 207     124.569   0.664  20.957  1.00  0.94           H  
ATOM   3169  N   ILE A 208     126.622  -0.911  16.918  1.00  0.97           N  
ATOM   3170  CA  ILE A 208     128.026  -0.608  17.174  1.00  0.97           C  
ATOM   3171  C   ILE A 208     128.499   0.592  16.361  1.00  0.97           C  
ATOM   3172  O   ILE A 208     129.220   1.455  16.860  1.00  0.97           O  
ATOM   3173  CB  ILE A 208     128.908  -1.828  16.932  1.00  0.97           C  
ATOM   3174  CG1 ILE A 208     128.573  -2.893  17.995  1.00  0.97           C  
ATOM   3175  CG2 ILE A 208     130.371  -1.419  17.012  1.00  0.97           C  
ATOM   3176  CD1 ILE A 208     129.150  -4.244  17.707  1.00  0.97           C  
ATOM   3177  H   ILE A 208     126.391  -1.799  16.474  1.00  0.97           H  
ATOM   3178  HA  ILE A 208     128.125  -0.372  18.226  1.00  0.97           H  
ATOM   3179  HB  ILE A 208     128.686  -2.250  15.950  1.00  0.97           H  
ATOM   3180 1HG1 ILE A 208     128.949  -2.548  18.961  1.00  0.97           H  
ATOM   3181 2HG1 ILE A 208     127.489  -2.986  18.063  1.00  0.97           H  
ATOM   3182 1HG2 ILE A 208     131.003  -2.289  16.845  1.00  0.97           H  
ATOM   3183 2HG2 ILE A 208     130.578  -0.667  16.252  1.00  0.97           H  
ATOM   3184 3HG2 ILE A 208     130.576  -1.001  18.003  1.00  0.97           H  
ATOM   3185 1HD1 ILE A 208     128.866  -4.935  18.501  1.00  0.97           H  
ATOM   3186 2HD1 ILE A 208     128.758  -4.604  16.753  1.00  0.97           H  
ATOM   3187 3HD1 ILE A 208     130.234  -4.174  17.656  1.00  0.97           H  
ATOM   3188  N   PHE A 209     128.123   0.644  15.085  1.00  1.00           N  
ATOM   3189  CA  PHE A 209     128.489   1.787  14.269  1.00  1.00           C  
ATOM   3190  C   PHE A 209     127.971   3.084  14.861  1.00  1.00           C  
ATOM   3191  O   PHE A 209     128.714   4.049  15.011  1.00  1.00           O  
ATOM   3192  CB  PHE A 209     127.929   1.661  12.857  1.00  1.00           C  
ATOM   3193  CG  PHE A 209     128.144   2.903  12.037  1.00  1.00           C  
ATOM   3194  CD1 PHE A 209     129.375   3.187  11.477  1.00  1.00           C  
ATOM   3195  CD2 PHE A 209     127.099   3.796  11.833  1.00  1.00           C  
ATOM   3196  CE1 PHE A 209     129.560   4.340  10.734  1.00  1.00           C  
ATOM   3197  CE2 PHE A 209     127.277   4.943  11.097  1.00  1.00           C  
ATOM   3198  CZ  PHE A 209     128.510   5.218  10.546  1.00  1.00           C  
ATOM   3199  H   PHE A 209     127.569  -0.104  14.672  1.00  1.00           H  
ATOM   3200  HA  PHE A 209     129.575   1.840  14.216  1.00  1.00           H  
ATOM   3201 1HB  PHE A 209     128.394   0.819  12.349  1.00  1.00           H  
ATOM   3202 2HB  PHE A 209     126.857   1.463  12.909  1.00  1.00           H  
ATOM   3203  HD1 PHE A 209     130.202   2.494  11.631  1.00  1.00           H  
ATOM   3204  HD2 PHE A 209     126.130   3.577  12.268  1.00  1.00           H  
ATOM   3205  HE1 PHE A 209     130.536   4.556  10.300  1.00  1.00           H  
ATOM   3206  HE2 PHE A 209     126.445   5.632  10.950  1.00  1.00           H  
ATOM   3207  HZ  PHE A 209     128.658   6.126   9.962  1.00  1.00           H  
ATOM   3208  N   LEU A 210     126.680   3.128  15.172  1.00  1.03           N  
ATOM   3209  CA  LEU A 210     126.104   4.343  15.708  1.00  1.03           C  
ATOM   3210  C   LEU A 210     126.606   4.684  17.109  1.00  1.03           C  
ATOM   3211  O   LEU A 210     126.801   5.873  17.417  1.00  1.03           O  
ATOM   3212  CB  LEU A 210     124.593   4.214  15.720  1.00  1.03           C  
ATOM   3213  CG  LEU A 210     123.931   4.194  14.386  1.00  1.03           C  
ATOM   3214  CD1 LEU A 210     122.501   3.851  14.580  1.00  1.03           C  
ATOM   3215  CD2 LEU A 210     124.084   5.564  13.738  1.00  1.03           C  
ATOM   3216  H   LEU A 210     126.087   2.306  15.040  1.00  1.03           H  
ATOM   3217  HA  LEU A 210     126.373   5.159  15.041  1.00  1.03           H  
ATOM   3218 1HB  LEU A 210     124.327   3.290  16.241  1.00  1.03           H  
ATOM   3219 2HB  LEU A 210     124.192   5.058  16.256  1.00  1.03           H  
ATOM   3220  HG  LEU A 210     124.383   3.429  13.758  1.00  1.03           H  
ATOM   3221 1HD1 LEU A 210     121.993   3.830  13.617  1.00  1.03           H  
ATOM   3222 2HD1 LEU A 210     122.431   2.867  15.053  1.00  1.03           H  
ATOM   3223 3HD1 LEU A 210     122.038   4.596  15.223  1.00  1.03           H  
ATOM   3224 1HD2 LEU A 210     123.596   5.562  12.764  1.00  1.03           H  
ATOM   3225 2HD2 LEU A 210     123.621   6.320  14.375  1.00  1.03           H  
ATOM   3226 3HD2 LEU A 210     125.143   5.790  13.615  1.00  1.03           H  
ATOM   3227  N   TYR A 211     126.786   3.657  17.961  1.00  1.06           N  
ATOM   3228  CA  TYR A 211     127.240   3.832  19.335  1.00  1.06           C  
ATOM   3229  C   TYR A 211     128.279   2.754  19.652  1.00  1.06           C  
ATOM   3230  O   TYR A 211     128.001   1.578  19.496  1.00  1.06           O  
ATOM   3231  CB  TYR A 211     126.040   3.686  20.275  1.00  1.06           C  
ATOM   3232  CG  TYR A 211     124.898   4.581  19.868  1.00  1.06           C  
ATOM   3233  CD1 TYR A 211     123.873   4.079  19.049  1.00  1.06           C  
ATOM   3234  CD2 TYR A 211     124.894   5.890  20.231  1.00  1.06           C  
ATOM   3235  CE1 TYR A 211     122.847   4.909  18.631  1.00  1.06           C  
ATOM   3236  CE2 TYR A 211     123.892   6.696  19.802  1.00  1.06           C  
ATOM   3237  CZ  TYR A 211     122.872   6.227  19.012  1.00  1.06           C  
ATOM   3238  OH  TYR A 211     121.883   7.096  18.619  1.00  1.06           O  
ATOM   3239  H   TYR A 211     126.590   2.704  17.657  1.00  1.06           H  
ATOM   3240  HA  TYR A 211     127.703   4.810  19.451  1.00  1.06           H  
ATOM   3241 1HB  TYR A 211     125.693   2.651  20.266  1.00  1.06           H  
ATOM   3242 2HB  TYR A 211     126.331   3.934  21.296  1.00  1.06           H  
ATOM   3243  HD1 TYR A 211     123.883   3.028  18.745  1.00  1.06           H  
ATOM   3244  HD2 TYR A 211     125.693   6.294  20.852  1.00  1.06           H  
ATOM   3245  HE1 TYR A 211     122.043   4.522  18.000  1.00  1.06           H  
ATOM   3246  HE2 TYR A 211     123.899   7.736  20.089  1.00  1.06           H  
ATOM   3247  HH  TYR A 211     122.164   8.019  18.845  1.00  1.06           H  
ATOM   3248  N   ALA A 212     129.435   3.108  20.206  1.00  1.09           N  
ATOM   3249  CA  ALA A 212     130.427   2.058  20.475  1.00  1.09           C  
ATOM   3250  C   ALA A 212     129.897   0.973  21.434  1.00  1.09           C  
ATOM   3251  O   ALA A 212     130.311  -0.186  21.359  1.00  1.09           O  
ATOM   3252  CB  ALA A 212     131.708   2.652  21.025  1.00  1.09           C  
ATOM   3253  H   ALA A 212     129.653   4.079  20.372  1.00  1.09           H  
ATOM   3254  HA  ALA A 212     130.651   1.578  19.520  1.00  1.09           H  
ATOM   3255 1HB  ALA A 212     132.440   1.859  21.162  1.00  1.09           H  
ATOM   3256 2HB  ALA A 212     132.101   3.392  20.325  1.00  1.09           H  
ATOM   3257 3HB  ALA A 212     131.523   3.101  21.946  1.00  1.09           H  
ATOM   3258  N   GLN A 213     129.034   1.355  22.381  1.00  1.09           N  
ATOM   3259  CA  GLN A 213     128.483   0.382  23.321  1.00  1.09           C  
ATOM   3260  C   GLN A 213     127.298  -0.336  22.674  1.00  1.09           C  
ATOM   3261  O   GLN A 213     126.375   0.316  22.166  1.00  1.09           O  
ATOM   3262  CB  GLN A 213     128.098   1.065  24.646  1.00  1.09           C  
ATOM   3263  CG  GLN A 213     127.593   0.119  25.753  1.00  1.09           C  
ATOM   3264  CD  GLN A 213     127.382   0.805  27.170  1.00  1.09           C  
ATOM   3265  OE1 GLN A 213     128.153   1.665  27.640  1.00  1.09           O  
ATOM   3266  NE2 GLN A 213     126.332   0.385  27.862  1.00  1.09           N  
ATOM   3267  H   GLN A 213     128.737   2.317  22.420  1.00  1.09           H  
ATOM   3268  HA  GLN A 213     129.247  -0.363  23.537  1.00  1.09           H  
ATOM   3269 1HB  GLN A 213     128.962   1.538  25.029  1.00  1.09           H  
ATOM   3270 2HB  GLN A 213     127.347   1.836  24.467  1.00  1.09           H  
ATOM   3271 1HG  GLN A 213     126.639  -0.302  25.434  1.00  1.09           H  
ATOM   3272 2HG  GLN A 213     128.320  -0.682  25.873  1.00  1.09           H  
ATOM   3273 1HE2 GLN A 213     126.145   0.745  28.773  1.00  1.09           H  
ATOM   3274 2HE2 GLN A 213     125.707  -0.321  27.474  1.00  1.09           H  
ATOM   3275  N   SER A 214     127.322  -1.675  22.721  1.00  1.06           N  
ATOM   3276  CA  SER A 214     126.268  -2.483  22.111  1.00  1.06           C  
ATOM   3277  C   SER A 214     124.963  -2.462  22.916  1.00  1.06           C  
ATOM   3278  O   SER A 214     123.952  -1.917  22.480  1.00  1.06           O  
ATOM   3279  CB  SER A 214     126.766  -3.909  21.988  1.00  1.06           C  
ATOM   3280  OG  SER A 214     127.012  -4.455  23.271  1.00  1.06           O  
ATOM   3281  H   SER A 214     128.112  -2.133  23.154  1.00  1.06           H  
ATOM   3282  HA  SER A 214     126.082  -2.092  21.116  1.00  1.06           H  
ATOM   3283 1HB  SER A 214     126.023  -4.512  21.467  1.00  1.06           H  
ATOM   3284 2HB  SER A 214     127.681  -3.926  21.395  1.00  1.06           H  
ATOM   3285  HG  SER A 214     127.361  -5.342  23.118  1.00  1.06           H  
ATOM   3286  N   SER A 215     125.006  -2.975  24.133  1.00  1.01           N  
ATOM   3287  CA  SER A 215     123.826  -2.903  24.984  1.00  1.01           C  
ATOM   3288  C   SER A 215     123.878  -1.610  25.767  1.00  1.01           C  
ATOM   3289  O   SER A 215     124.617  -1.509  26.750  1.00  1.01           O  
ATOM   3290  CB  SER A 215     123.773  -4.069  25.940  1.00  1.01           C  
ATOM   3291  OG  SER A 215     122.627  -4.008  26.743  1.00  1.01           O  
ATOM   3292  H   SER A 215     125.854  -3.446  24.412  1.00  1.01           H  
ATOM   3293  HA  SER A 215     122.928  -2.903  24.362  1.00  1.01           H  
ATOM   3294 1HB  SER A 215     123.787  -5.006  25.384  1.00  1.01           H  
ATOM   3295 2HB  SER A 215     124.661  -4.048  26.571  1.00  1.01           H  
ATOM   3296  HG  SER A 215     122.510  -3.072  26.967  1.00  1.01           H  
ATOM   3297  N   GLY A 216     123.118  -0.624  25.317  1.00  0.93           N  
ATOM   3298  CA  GLY A 216     123.147   0.703  25.915  1.00  0.93           C  
ATOM   3299  C   GLY A 216     122.047   0.903  26.936  1.00  0.93           C  
ATOM   3300  O   GLY A 216     121.333  -0.028  27.292  1.00  0.93           O  
ATOM   3301  H   GLY A 216     122.539  -0.797  24.503  1.00  0.93           H  
ATOM   3302 1HA  GLY A 216     124.114   0.883  26.374  1.00  0.93           H  
ATOM   3303 2HA  GLY A 216     123.039   1.441  25.129  1.00  0.93           H  
ATOM   3304  N   ARG A 217     121.914   2.131  27.400  1.00  0.84           N  
ATOM   3305  CA  ARG A 217     120.875   2.484  28.357  1.00  0.84           C  
ATOM   3306  C   ARG A 217     120.617   3.988  28.401  1.00  0.84           C  
ATOM   3307  O   ARG A 217     121.549   4.806  28.295  1.00  0.84           O  
ATOM   3308  CB  ARG A 217     121.191   1.968  29.752  1.00  0.84           C  
ATOM   3309  CG  ARG A 217     120.091   2.239  30.790  1.00  0.84           C  
ATOM   3310  CD  ARG A 217     120.369   1.566  32.077  1.00  0.84           C  
ATOM   3311  NE  ARG A 217     119.353   1.867  33.076  1.00  0.84           N  
ATOM   3312  CZ  ARG A 217     119.310   1.327  34.313  1.00  0.84           C  
ATOM   3313  NH1 ARG A 217     120.225   0.455  34.682  1.00  0.84           N  
ATOM   3314  NH2 ARG A 217     118.351   1.667  35.157  1.00  0.84           N  
ATOM   3315  H   ARG A 217     122.548   2.837  27.064  1.00  0.84           H  
ATOM   3316  HA  ARG A 217     119.956   1.995  28.041  1.00  0.84           H  
ATOM   3317 1HB  ARG A 217     121.347   0.891  29.721  1.00  0.84           H  
ATOM   3318 2HB  ARG A 217     122.111   2.425  30.112  1.00  0.84           H  
ATOM   3319 1HG  ARG A 217     120.019   3.310  30.990  1.00  0.84           H  
ATOM   3320 2HG  ARG A 217     119.131   1.879  30.406  1.00  0.84           H  
ATOM   3321 1HD  ARG A 217     120.387   0.488  31.922  1.00  0.84           H  
ATOM   3322 2HD  ARG A 217     121.333   1.898  32.458  1.00  0.84           H  
ATOM   3323  HE  ARG A 217     118.638   2.545  32.826  1.00  0.84           H  
ATOM   3324 1HH1 ARG A 217     120.960   0.189  34.042  1.00  0.84           H  
ATOM   3325 2HH1 ARG A 217     120.192   0.049  35.607  1.00  0.84           H  
ATOM   3326 1HH2 ARG A 217     117.642   2.330  34.879  1.00  0.84           H  
ATOM   3327 2HH2 ARG A 217     118.324   1.258  36.079  1.00  0.84           H  
ATOM   3328  N   ILE A 218     119.330   4.327  28.519  1.00  0.77           N  
ATOM   3329  CA  ILE A 218     118.836   5.691  28.687  1.00  0.77           C  
ATOM   3330  C   ILE A 218     117.993   5.776  29.959  1.00  0.77           C  
ATOM   3331  O   ILE A 218     117.065   4.979  30.121  1.00  0.77           O  
ATOM   3332  CB  ILE A 218     117.947   6.074  27.500  1.00  0.77           C  
ATOM   3333  CG1 ILE A 218     118.689   5.854  26.254  1.00  0.77           C  
ATOM   3334  CG2 ILE A 218     117.495   7.540  27.612  1.00  0.77           C  
ATOM   3335  CD1 ILE A 218     118.479   4.431  25.714  1.00  0.77           C  
ATOM   3336  H   ILE A 218     118.644   3.573  28.502  1.00  0.77           H  
ATOM   3337  HA  ILE A 218     119.677   6.378  28.773  1.00  0.77           H  
ATOM   3338  HB  ILE A 218     117.074   5.427  27.478  1.00  0.77           H  
ATOM   3339 1HG1 ILE A 218     118.338   6.571  25.527  1.00  0.77           H  
ATOM   3340 2HG1 ILE A 218     119.751   6.022  26.413  1.00  0.77           H  
ATOM   3341 1HG2 ILE A 218     116.867   7.792  26.759  1.00  0.77           H  
ATOM   3342 2HG2 ILE A 218     116.932   7.678  28.530  1.00  0.77           H  
ATOM   3343 3HG2 ILE A 218     118.371   8.191  27.623  1.00  0.77           H  
ATOM   3344 1HD1 ILE A 218     119.010   4.307  24.794  1.00  0.77           H  
ATOM   3345 2HD1 ILE A 218     118.826   3.706  26.412  1.00  0.77           H  
ATOM   3346 3HD1 ILE A 218     117.436   4.262  25.550  1.00  0.77           H  
ATOM   3347  N   THR A 219     118.301   6.707  30.862  1.00  0.72           N  
ATOM   3348  CA  THR A 219     117.485   6.844  32.071  1.00  0.72           C  
ATOM   3349  C   THR A 219     116.946   8.254  32.209  1.00  0.72           C  
ATOM   3350  O   THR A 219     117.693   9.238  32.153  1.00  0.72           O  
ATOM   3351  CB  THR A 219     118.246   6.481  33.357  1.00  0.72           C  
ATOM   3352  OG1 THR A 219     118.707   5.115  33.294  1.00  0.72           O  
ATOM   3353  CG2 THR A 219     117.317   6.633  34.572  1.00  0.72           C  
ATOM   3354  H   THR A 219     119.076   7.348  30.690  1.00  0.72           H  
ATOM   3355  HA  THR A 219     116.627   6.180  31.994  1.00  0.72           H  
ATOM   3356  HB  THR A 219     119.104   7.141  33.471  1.00  0.72           H  
ATOM   3357  HG1 THR A 219     119.115   4.887  34.134  1.00  0.72           H  
ATOM   3358 1HG2 THR A 219     117.861   6.371  35.476  1.00  0.72           H  
ATOM   3359 2HG2 THR A 219     116.970   7.664  34.649  1.00  0.72           H  
ATOM   3360 3HG2 THR A 219     116.457   5.969  34.457  1.00  0.72           H  
ATOM   3361  N   VAL A 220     115.637   8.354  32.393  1.00  0.69           N  
ATOM   3362  CA  VAL A 220     115.000   9.646  32.519  1.00  0.69           C  
ATOM   3363  C   VAL A 220     114.202   9.765  33.807  1.00  0.69           C  
ATOM   3364  O   VAL A 220     113.420   8.874  34.160  1.00  0.69           O  
ATOM   3365  CB  VAL A 220     114.126   9.906  31.287  1.00  0.69           C  
ATOM   3366  CG1 VAL A 220     113.450  11.207  31.422  1.00  0.69           C  
ATOM   3367  CG2 VAL A 220     115.030   9.871  30.076  1.00  0.69           C  
ATOM   3368  H   VAL A 220     115.072   7.507  32.432  1.00  0.69           H  
ATOM   3369  HA  VAL A 220     115.774  10.409  32.534  1.00  0.69           H  
ATOM   3370  HB  VAL A 220     113.349   9.146  31.195  1.00  0.69           H  
ATOM   3371 1HG1 VAL A 220     112.847  11.407  30.547  1.00  0.69           H  
ATOM   3372 2HG1 VAL A 220     112.812  11.194  32.303  1.00  0.69           H  
ATOM   3373 3HG1 VAL A 220     114.204  11.972  31.530  1.00  0.69           H  
ATOM   3374 1HG2 VAL A 220     114.484  10.079  29.196  1.00  0.69           H  
ATOM   3375 2HG2 VAL A 220     115.776  10.598  30.204  1.00  0.69           H  
ATOM   3376 3HG2 VAL A 220     115.490   8.898  29.985  1.00  0.69           H  
ATOM   3377  N   SER A 221     114.401  10.863  34.538  1.00  0.70           N  
ATOM   3378  CA  SER A 221     113.653  10.993  35.779  1.00  0.70           C  
ATOM   3379  C   SER A 221     113.309  12.404  36.220  1.00  0.70           C  
ATOM   3380  O   SER A 221     113.980  13.382  35.882  1.00  0.70           O  
ATOM   3381  CB  SER A 221     114.439  10.342  36.898  1.00  0.70           C  
ATOM   3382  OG  SER A 221     115.634  11.029  37.146  1.00  0.70           O  
ATOM   3383  H   SER A 221     115.068  11.571  34.226  1.00  0.70           H  
ATOM   3384  HA  SER A 221     112.710  10.463  35.657  1.00  0.70           H  
ATOM   3385 1HB  SER A 221     113.826  10.326  37.804  1.00  0.70           H  
ATOM   3386 2HB  SER A 221     114.658   9.314  36.639  1.00  0.70           H  
ATOM   3387  HG  SER A 221     115.371  11.936  37.332  1.00  0.70           H  
ATOM   3388  N   THR A 222     112.257  12.466  37.025  1.00  0.72           N  
ATOM   3389  CA  THR A 222     111.758  13.668  37.680  1.00  0.72           C  
ATOM   3390  C   THR A 222     111.557  13.332  39.151  1.00  0.72           C  
ATOM   3391  O   THR A 222     111.856  12.217  39.577  1.00  0.72           O  
ATOM   3392  CB  THR A 222     110.423  14.173  37.093  1.00  0.72           C  
ATOM   3393  OG1 THR A 222     109.352  13.246  37.418  1.00  0.72           O  
ATOM   3394  CG2 THR A 222     110.493  14.343  35.600  1.00  0.72           C  
ATOM   3395  H   THR A 222     111.762  11.592  37.206  1.00  0.72           H  
ATOM   3396  HA  THR A 222     112.501  14.460  37.609  1.00  0.72           H  
ATOM   3397  HB  THR A 222     110.194  15.129  37.528  1.00  0.72           H  
ATOM   3398  HG1 THR A 222     109.316  12.567  36.734  1.00  0.72           H  
ATOM   3399 1HG2 THR A 222     109.534  14.709  35.242  1.00  0.72           H  
ATOM   3400 2HG2 THR A 222     111.271  15.061  35.366  1.00  0.72           H  
ATOM   3401 3HG2 THR A 222     110.714  13.389  35.128  1.00  0.72           H  
ATOM   3402  N   LYS A 223     111.009  14.260  39.923  1.00  0.75           N  
ATOM   3403  CA  LYS A 223     110.725  14.015  41.335  1.00  0.75           C  
ATOM   3404  C   LYS A 223     109.446  13.171  41.497  1.00  0.75           C  
ATOM   3405  O   LYS A 223     109.113  12.745  42.604  1.00  0.75           O  
ATOM   3406  CB  LYS A 223     110.556  15.347  42.072  1.00  0.75           C  
ATOM   3407  CG  LYS A 223     111.822  16.229  42.129  1.00  0.75           C  
ATOM   3408  CD  LYS A 223     111.533  17.591  42.785  1.00  0.75           C  
ATOM   3409  CE  LYS A 223     112.772  18.503  42.780  1.00  0.75           C  
ATOM   3410  NZ  LYS A 223     112.468  19.888  43.287  1.00  0.75           N  
ATOM   3411  H   LYS A 223     110.785  15.186  39.538  1.00  0.75           H  
ATOM   3412  HA  LYS A 223     111.558  13.460  41.770  1.00  0.75           H  
ATOM   3413 1HB  LYS A 223     109.769  15.925  41.585  1.00  0.75           H  
ATOM   3414 2HB  LYS A 223     110.233  15.156  43.094  1.00  0.75           H  
ATOM   3415 1HG  LYS A 223     112.603  15.714  42.689  1.00  0.75           H  
ATOM   3416 2HG  LYS A 223     112.178  16.401  41.111  1.00  0.75           H  
ATOM   3417 1HD  LYS A 223     110.720  18.080  42.256  1.00  0.75           H  
ATOM   3418 2HD  LYS A 223     111.221  17.434  43.817  1.00  0.75           H  
ATOM   3419 1HE  LYS A 223     113.531  18.056  43.418  1.00  0.75           H  
ATOM   3420 2HE  LYS A 223     113.164  18.579  41.761  1.00  0.75           H  
ATOM   3421 1HZ  LYS A 223     113.309  20.442  43.275  1.00  0.75           H  
ATOM   3422 2HZ  LYS A 223     111.762  20.351  42.671  1.00  0.75           H  
ATOM   3423 3HZ  LYS A 223     112.112  19.841  44.227  1.00  0.75           H  
ATOM   3424  N   ARG A 224     108.704  12.969  40.391  1.00  0.79           N  
ATOM   3425  CA  ARG A 224     107.451  12.223  40.394  1.00  0.79           C  
ATOM   3426  C   ARG A 224     107.485  10.949  39.537  1.00  0.79           C  
ATOM   3427  O   ARG A 224     106.657  10.056  39.725  1.00  0.79           O  
ATOM   3428  CB  ARG A 224     106.318  13.107  39.901  1.00  0.79           C  
ATOM   3429  CG  ARG A 224     105.938  14.251  40.835  1.00  0.79           C  
ATOM   3430  CD  ARG A 224     104.932  15.150  40.218  1.00  0.79           C  
ATOM   3431  NE  ARG A 224     104.442  16.149  41.155  1.00  0.79           N  
ATOM   3432  CZ  ARG A 224     105.065  17.303  41.463  1.00  0.79           C  
ATOM   3433  NH1 ARG A 224     106.220  17.626  40.919  1.00  0.79           N  
ATOM   3434  NH2 ARG A 224     104.506  18.131  42.332  1.00  0.79           N  
ATOM   3435  H   ARG A 224     109.024  13.329  39.493  1.00  0.79           H  
ATOM   3436  HA  ARG A 224     107.234  11.933  41.422  1.00  0.79           H  
ATOM   3437 1HB  ARG A 224     106.602  13.550  38.944  1.00  0.79           H  
ATOM   3438 2HB  ARG A 224     105.429  12.502  39.733  1.00  0.79           H  
ATOM   3439 1HG  ARG A 224     105.532  13.851  41.763  1.00  0.79           H  
ATOM   3440 2HG  ARG A 224     106.831  14.846  41.051  1.00  0.79           H  
ATOM   3441 1HD  ARG A 224     105.391  15.672  39.373  1.00  0.79           H  
ATOM   3442 2HD  ARG A 224     104.083  14.566  39.866  1.00  0.79           H  
ATOM   3443  HE  ARG A 224     103.560  15.961  41.613  1.00  0.79           H  
ATOM   3444 1HH1 ARG A 224     106.700  17.009  40.236  1.00  0.79           H  
ATOM   3445 2HH1 ARG A 224     106.659  18.495  41.179  1.00  0.79           H  
ATOM   3446 1HH2 ARG A 224     103.621  17.895  42.759  1.00  0.79           H  
ATOM   3447 2HH2 ARG A 224     104.966  19.001  42.567  1.00  0.79           H  
ATOM   3448  N   SER A 225     108.432  10.860  38.596  1.00  0.81           N  
ATOM   3449  CA  SER A 225     108.459   9.728  37.661  1.00  0.81           C  
ATOM   3450  C   SER A 225     109.858   9.242  37.286  1.00  0.81           C  
ATOM   3451  O   SER A 225     110.846   9.973  37.372  1.00  0.81           O  
ATOM   3452  CB  SER A 225     107.745  10.126  36.374  1.00  0.81           C  
ATOM   3453  OG  SER A 225     108.438  11.175  35.706  1.00  0.81           O  
ATOM   3454  H   SER A 225     109.081  11.623  38.480  1.00  0.81           H  
ATOM   3455  HA  SER A 225     107.929   8.894  38.122  1.00  0.81           H  
ATOM   3456 1HB  SER A 225     107.673   9.259  35.717  1.00  0.81           H  
ATOM   3457 2HB  SER A 225     106.730  10.449  36.606  1.00  0.81           H  
ATOM   3458  HG  SER A 225     108.440  11.920  36.303  1.00  0.81           H  
ATOM   3459  N   GLN A 226     109.936   7.999  36.815  1.00  0.83           N  
ATOM   3460  CA  GLN A 226     111.199   7.452  36.328  1.00  0.83           C  
ATOM   3461  C   GLN A 226     110.997   6.370  35.282  1.00  0.83           C  
ATOM   3462  O   GLN A 226     110.123   5.510  35.422  1.00  0.83           O  
ATOM   3463  CB  GLN A 226     112.050   6.910  37.477  1.00  0.83           C  
ATOM   3464  CG  GLN A 226     113.409   6.358  37.028  1.00  0.83           C  
ATOM   3465  CD  GLN A 226     114.304   5.995  38.182  1.00  0.83           C  
ATOM   3466  OE1 GLN A 226     113.837   5.697  39.285  1.00  0.83           O  
ATOM   3467  NE2 GLN A 226     115.609   6.012  37.941  1.00  0.83           N  
ATOM   3468  H   GLN A 226     109.105   7.426  36.777  1.00  0.83           H  
ATOM   3469  HA  GLN A 226     111.753   8.257  35.854  1.00  0.83           H  
ATOM   3470 1HB  GLN A 226     112.234   7.707  38.200  1.00  0.83           H  
ATOM   3471 2HB  GLN A 226     111.513   6.113  37.987  1.00  0.83           H  
ATOM   3472 1HG  GLN A 226     113.238   5.450  36.452  1.00  0.83           H  
ATOM   3473 2HG  GLN A 226     113.913   7.095  36.406  1.00  0.83           H  
ATOM   3474 1HE2 GLN A 226     116.256   5.778  38.669  1.00  0.83           H  
ATOM   3475 2HE2 GLN A 226     115.943   6.263  37.033  1.00  0.83           H  
ATOM   3476  N   GLN A 227     111.837   6.403  34.252  1.00  0.83           N  
ATOM   3477  CA  GLN A 227     111.816   5.400  33.199  1.00  0.83           C  
ATOM   3478  C   GLN A 227     113.204   5.082  32.673  1.00  0.83           C  
ATOM   3479  O   GLN A 227     114.039   5.968  32.489  1.00  0.83           O  
ATOM   3480  CB  GLN A 227     110.929   5.862  32.038  1.00  0.83           C  
ATOM   3481  CG  GLN A 227     110.812   4.847  30.908  1.00  0.83           C  
ATOM   3482  CD  GLN A 227     109.777   5.222  29.885  1.00  0.83           C  
ATOM   3483  OE1 GLN A 227     109.513   6.397  29.613  1.00  0.83           O  
ATOM   3484  NE2 GLN A 227     109.156   4.203  29.313  1.00  0.83           N  
ATOM   3485  H   GLN A 227     112.503   7.174  34.197  1.00  0.83           H  
ATOM   3486  HA  GLN A 227     111.398   4.482  33.610  1.00  0.83           H  
ATOM   3487 1HB  GLN A 227     109.926   6.076  32.409  1.00  0.83           H  
ATOM   3488 2HB  GLN A 227     111.332   6.787  31.622  1.00  0.83           H  
ATOM   3489 1HG  GLN A 227     111.770   4.782  30.399  1.00  0.83           H  
ATOM   3490 2HG  GLN A 227     110.548   3.876  31.326  1.00  0.83           H  
ATOM   3491 1HE2 GLN A 227     108.449   4.368  28.625  1.00  0.83           H  
ATOM   3492 2HE2 GLN A 227     109.397   3.264  29.567  1.00  0.83           H  
ATOM   3493  N   ALA A 228     113.458   3.804  32.416  1.00  0.82           N  
ATOM   3494  CA  ALA A 228     114.732   3.440  31.818  1.00  0.82           C  
ATOM   3495  C   ALA A 228     114.478   2.574  30.608  1.00  0.82           C  
ATOM   3496  O   ALA A 228     113.567   1.742  30.600  1.00  0.82           O  
ATOM   3497  CB  ALA A 228     115.627   2.728  32.813  1.00  0.82           C  
ATOM   3498  H   ALA A 228     112.765   3.094  32.604  1.00  0.82           H  
ATOM   3499  HA  ALA A 228     115.224   4.344  31.484  1.00  0.82           H  
ATOM   3500 1HB  ALA A 228     116.569   2.490  32.321  1.00  0.82           H  
ATOM   3501 2HB  ALA A 228     115.814   3.382  33.664  1.00  0.82           H  
ATOM   3502 3HB  ALA A 228     115.149   1.812  33.151  1.00  0.82           H  
ATOM   3503  N   VAL A 229     115.287   2.795  29.582  1.00  0.81           N  
ATOM   3504  CA  VAL A 229     115.157   2.085  28.326  1.00  0.81           C  
ATOM   3505  C   VAL A 229     116.479   1.518  27.816  1.00  0.81           C  
ATOM   3506  O   VAL A 229     117.524   2.166  27.887  1.00  0.81           O  
ATOM   3507  CB  VAL A 229     114.572   3.036  27.260  1.00  0.81           C  
ATOM   3508  CG1 VAL A 229     114.412   2.304  25.911  1.00  0.81           C  
ATOM   3509  CG2 VAL A 229     113.246   3.617  27.740  1.00  0.81           C  
ATOM   3510  H   VAL A 229     116.003   3.514  29.683  1.00  0.81           H  
ATOM   3511  HA  VAL A 229     114.463   1.257  28.471  1.00  0.81           H  
ATOM   3512  HB  VAL A 229     115.269   3.852  27.105  1.00  0.81           H  
ATOM   3513 1HG1 VAL A 229     114.015   2.984  25.166  1.00  0.81           H  
ATOM   3514 2HG1 VAL A 229     115.371   1.932  25.568  1.00  0.81           H  
ATOM   3515 3HG1 VAL A 229     113.723   1.470  26.030  1.00  0.81           H  
ATOM   3516 1HG2 VAL A 229     112.872   4.296  26.999  1.00  0.81           H  
ATOM   3517 2HG2 VAL A 229     112.524   2.813  27.898  1.00  0.81           H  
ATOM   3518 3HG2 VAL A 229     113.391   4.158  28.662  1.00  0.81           H  
ATOM   3519  N   ILE A 230     116.433   0.281  27.349  1.00  0.80           N  
ATOM   3520  CA  ILE A 230     117.574  -0.368  26.714  1.00  0.80           C  
ATOM   3521  C   ILE A 230     117.207  -0.598  25.247  1.00  0.80           C  
ATOM   3522  O   ILE A 230     116.130  -1.129  24.991  1.00  0.80           O  
ATOM   3523  CB  ILE A 230     117.934  -1.691  27.399  1.00  0.80           C  
ATOM   3524  CG1 ILE A 230     118.351  -1.409  28.852  1.00  0.80           C  
ATOM   3525  CG2 ILE A 230     119.022  -2.426  26.619  1.00  0.80           C  
ATOM   3526  CD1 ILE A 230     118.524  -2.645  29.688  1.00  0.80           C  
ATOM   3527  H   ILE A 230     115.549  -0.212  27.384  1.00  0.80           H  
ATOM   3528  HA  ILE A 230     118.438   0.272  26.817  1.00  0.80           H  
ATOM   3529  HB  ILE A 230     117.049  -2.323  27.437  1.00  0.80           H  
ATOM   3530 1HG1 ILE A 230     119.299  -0.863  28.840  1.00  0.80           H  
ATOM   3531 2HG1 ILE A 230     117.599  -0.784  29.325  1.00  0.80           H  
ATOM   3532 1HG2 ILE A 230     119.250  -3.368  27.114  1.00  0.80           H  
ATOM   3533 2HG2 ILE A 230     118.671  -2.627  25.605  1.00  0.80           H  
ATOM   3534 3HG2 ILE A 230     119.914  -1.826  26.573  1.00  0.80           H  
ATOM   3535 1HD1 ILE A 230     118.824  -2.361  30.697  1.00  0.80           H  
ATOM   3536 2HD1 ILE A 230     117.582  -3.193  29.728  1.00  0.80           H  
ATOM   3537 3HD1 ILE A 230     119.294  -3.275  29.243  1.00  0.80           H  
ATOM   3538  N   PRO A 231     117.998  -0.141  24.261  1.00  0.81           N  
ATOM   3539  CA  PRO A 231     117.715  -0.318  22.849  1.00  0.81           C  
ATOM   3540  C   PRO A 231     117.509  -1.779  22.473  1.00  0.81           C  
ATOM   3541  O   PRO A 231     118.260  -2.654  22.921  1.00  0.81           O  
ATOM   3542  CB  PRO A 231     118.972   0.234  22.185  1.00  0.81           C  
ATOM   3543  CG  PRO A 231     119.502   1.242  23.167  1.00  0.81           C  
ATOM   3544  CD  PRO A 231     119.211   0.652  24.535  1.00  0.81           C  
ATOM   3545  HA  PRO A 231     116.847   0.286  22.586  1.00  0.81           H  
ATOM   3546 1HB  PRO A 231     119.684  -0.579  21.980  1.00  0.81           H  
ATOM   3547 2HB  PRO A 231     118.717   0.677  21.215  1.00  0.81           H  
ATOM   3548 1HG  PRO A 231     120.574   1.396  22.988  1.00  0.81           H  
ATOM   3549 2HG  PRO A 231     119.011   2.208  23.003  1.00  0.81           H  
ATOM   3550 1HD  PRO A 231     120.031   0.006  24.881  1.00  0.81           H  
ATOM   3551 2HD  PRO A 231     119.012   1.491  25.214  1.00  0.81           H  
ATOM   3552  N   ASN A 232     116.512  -2.023  21.624  1.00  0.84           N  
ATOM   3553  CA  ASN A 232     116.175  -3.354  21.119  1.00  0.84           C  
ATOM   3554  C   ASN A 232     116.601  -3.511  19.661  1.00  0.84           C  
ATOM   3555  O   ASN A 232     116.077  -2.831  18.776  1.00  0.84           O  
ATOM   3556  CB  ASN A 232     114.696  -3.639  21.273  1.00  0.84           C  
ATOM   3557  CG  ASN A 232     114.252  -3.698  22.715  1.00  0.84           C  
ATOM   3558  OD1 ASN A 232     114.868  -4.377  23.545  1.00  0.84           O  
ATOM   3559  ND2 ASN A 232     113.186  -3.000  23.024  1.00  0.84           N  
ATOM   3560  H   ASN A 232     115.944  -1.233  21.322  1.00  0.84           H  
ATOM   3561  HA  ASN A 232     116.731  -4.095  21.697  1.00  0.84           H  
ATOM   3562 1HB  ASN A 232     114.130  -2.853  20.771  1.00  0.84           H  
ATOM   3563 2HB  ASN A 232     114.452  -4.584  20.786  1.00  0.84           H  
ATOM   3564 1HD2 ASN A 232     112.842  -3.002  23.964  1.00  0.84           H  
ATOM   3565 2HD2 ASN A 232     112.717  -2.464  22.323  1.00  0.84           H  
ATOM   3566  N   ILE A 233     117.509  -4.437  19.415  1.00  0.89           N  
ATOM   3567  CA  ILE A 233     118.074  -4.647  18.087  1.00  0.89           C  
ATOM   3568  C   ILE A 233     117.411  -5.821  17.366  1.00  0.89           C  
ATOM   3569  O   ILE A 233     117.235  -6.893  17.948  1.00  0.89           O  
ATOM   3570  CB  ILE A 233     119.595  -4.881  18.180  1.00  0.89           C  
ATOM   3571  CG1 ILE A 233     120.313  -3.614  18.676  1.00  0.89           C  
ATOM   3572  CG2 ILE A 233     120.132  -5.244  16.840  1.00  0.89           C  
ATOM   3573  CD1 ILE A 233     120.232  -3.352  20.171  1.00  0.89           C  
ATOM   3574  H   ILE A 233     117.865  -4.983  20.187  1.00  0.89           H  
ATOM   3575  HA  ILE A 233     117.908  -3.751  17.498  1.00  0.89           H  
ATOM   3576  HB  ILE A 233     119.800  -5.687  18.882  1.00  0.89           H  
ATOM   3577 1HG1 ILE A 233     121.363  -3.699  18.405  1.00  0.89           H  
ATOM   3578 2HG1 ILE A 233     119.894  -2.769  18.149  1.00  0.89           H  
ATOM   3579 1HG2 ILE A 233     121.198  -5.410  16.939  1.00  0.89           H  
ATOM   3580 2HG2 ILE A 233     119.657  -6.150  16.475  1.00  0.89           H  
ATOM   3581 3HG2 ILE A 233     119.942  -4.429  16.141  1.00  0.89           H  
ATOM   3582 1HD1 ILE A 233     120.776  -2.439  20.407  1.00  0.89           H  
ATOM   3583 2HD1 ILE A 233     119.214  -3.237  20.479  1.00  0.89           H  
ATOM   3584 3HD1 ILE A 233     120.677  -4.183  20.711  1.00  0.89           H  
ATOM   3585  N   GLY A 234     116.982  -5.588  16.117  1.00  0.97           N  
ATOM   3586  CA  GLY A 234     116.313  -6.641  15.348  1.00  0.97           C  
ATOM   3587  C   GLY A 234     115.962  -6.253  13.906  1.00  0.97           C  
ATOM   3588  O   GLY A 234     115.904  -5.077  13.540  1.00  0.97           O  
ATOM   3589  H   GLY A 234     117.179  -4.675  15.697  1.00  0.97           H  
ATOM   3590 1HA  GLY A 234     116.961  -7.518  15.329  1.00  0.97           H  
ATOM   3591 2HA  GLY A 234     115.406  -6.937  15.872  1.00  0.97           H  
ATOM   3592  N   SER A 235     115.627  -7.264  13.099  1.00  1.08           N  
ATOM   3593  CA  SER A 235     115.403  -7.101  11.655  1.00  1.08           C  
ATOM   3594  C   SER A 235     114.104  -6.425  11.221  1.00  1.08           C  
ATOM   3595  O   SER A 235     113.223  -7.044  10.622  1.00  1.08           O  
ATOM   3596  CB  SER A 235     115.473  -8.456  10.987  1.00  1.08           C  
ATOM   3597  OG  SER A 235     116.742  -9.035  11.142  1.00  1.08           O  
ATOM   3598  H   SER A 235     115.616  -8.197  13.486  1.00  1.08           H  
ATOM   3599  HA  SER A 235     116.225  -6.494  11.272  1.00  1.08           H  
ATOM   3600 1HB  SER A 235     114.715  -9.113  11.413  1.00  1.08           H  
ATOM   3601 2HB  SER A 235     115.249  -8.345   9.927  1.00  1.08           H  
ATOM   3602  HG  SER A 235     117.364  -8.416  10.749  1.00  1.08           H  
ATOM   3603  N   ARG A 236     114.020  -5.142  11.506  1.00  1.22           N  
ATOM   3604  CA  ARG A 236     112.883  -4.308  11.149  1.00  1.22           C  
ATOM   3605  C   ARG A 236     112.947  -3.957   9.638  1.00  1.22           C  
ATOM   3606  O   ARG A 236     114.042  -3.866   9.082  1.00  1.22           O  
ATOM   3607  CB  ARG A 236     112.909  -3.068  12.018  1.00  1.22           C  
ATOM   3608  CG  ARG A 236     112.708  -3.329  13.484  1.00  1.22           C  
ATOM   3609  CD  ARG A 236     112.697  -2.076  14.247  1.00  1.22           C  
ATOM   3610  NE  ARG A 236     112.519  -2.303  15.667  1.00  1.22           N  
ATOM   3611  CZ  ARG A 236     113.530  -2.512  16.534  1.00  1.22           C  
ATOM   3612  NH1 ARG A 236     114.778  -2.521  16.143  1.00  1.22           N  
ATOM   3613  NH2 ARG A 236     113.292  -2.700  17.805  1.00  1.22           N  
ATOM   3614  H   ARG A 236     114.793  -4.747  12.041  1.00  1.22           H  
ATOM   3615  HA  ARG A 236     111.984  -4.872  11.373  1.00  1.22           H  
ATOM   3616 1HB  ARG A 236     113.905  -2.675  11.973  1.00  1.22           H  
ATOM   3617 2HB  ARG A 236     112.223  -2.298  11.667  1.00  1.22           H  
ATOM   3618 1HG  ARG A 236     111.763  -3.847  13.641  1.00  1.22           H  
ATOM   3619 2HG  ARG A 236     113.530  -3.945  13.855  1.00  1.22           H  
ATOM   3620 1HD  ARG A 236     113.645  -1.546  14.098  1.00  1.22           H  
ATOM   3621 2HD  ARG A 236     111.877  -1.456  13.896  1.00  1.22           H  
ATOM   3622  HE  ARG A 236     111.579  -2.308  16.032  1.00  1.22           H  
ATOM   3623 1HH1 ARG A 236     115.023  -2.373  15.171  1.00  1.22           H  
ATOM   3624 2HH1 ARG A 236     115.511  -2.660  16.859  1.00  1.22           H  
ATOM   3625 1HH2 ARG A 236     112.350  -2.697  18.162  1.00  1.22           H  
ATOM   3626 2HH2 ARG A 236     114.106  -2.832  18.419  1.00  1.22           H  
ATOM   3627  N   PRO A 237     111.795  -3.803   8.944  1.00  1.38           N  
ATOM   3628  CA  PRO A 237     111.679  -3.464   7.524  1.00  1.38           C  
ATOM   3629  C   PRO A 237     112.124  -2.043   7.196  1.00  1.38           C  
ATOM   3630  O   PRO A 237     111.979  -1.139   8.015  1.00  1.38           O  
ATOM   3631  CB  PRO A 237     110.176  -3.637   7.264  1.00  1.38           C  
ATOM   3632  CG  PRO A 237     109.519  -3.417   8.610  1.00  1.38           C  
ATOM   3633  CD  PRO A 237     110.498  -3.974   9.625  1.00  1.38           C  
ATOM   3634  HA  PRO A 237     112.260  -4.190   6.939  1.00  1.38           H  
ATOM   3635 1HB  PRO A 237     109.848  -2.901   6.509  1.00  1.38           H  
ATOM   3636 2HB  PRO A 237     109.977  -4.635   6.846  1.00  1.38           H  
ATOM   3637 1HG  PRO A 237     109.321  -2.344   8.758  1.00  1.38           H  
ATOM   3638 2HG  PRO A 237     108.543  -3.926   8.640  1.00  1.38           H  
ATOM   3639 1HD  PRO A 237     110.437  -3.373  10.536  1.00  1.38           H  
ATOM   3640 2HD  PRO A 237     110.295  -5.043   9.806  1.00  1.38           H  
ATOM   3641  N   ARG A 238     112.603  -1.838   5.965  1.00  1.52           N  
ATOM   3642  CA  ARG A 238     113.026  -0.511   5.508  1.00  1.52           C  
ATOM   3643  C   ARG A 238     111.864   0.368   5.099  1.00  1.52           C  
ATOM   3644  O   ARG A 238     111.061  -0.013   4.243  1.00  1.52           O  
ATOM   3645  CB  ARG A 238     113.950  -0.646   4.310  1.00  1.52           C  
ATOM   3646  CG  ARG A 238     115.272  -1.308   4.593  1.00  1.52           C  
ATOM   3647  CD  ARG A 238     116.085  -1.444   3.361  1.00  1.52           C  
ATOM   3648  NE  ARG A 238     117.340  -2.126   3.614  1.00  1.52           N  
ATOM   3649  CZ  ARG A 238     118.484  -1.506   3.949  1.00  1.52           C  
ATOM   3650  NH1 ARG A 238     118.521  -0.192   4.039  1.00  1.52           N  
ATOM   3651  NH2 ARG A 238     119.576  -2.219   4.180  1.00  1.52           N  
ATOM   3652  H   ARG A 238     112.688  -2.621   5.333  1.00  1.52           H  
ATOM   3653  HA  ARG A 238     113.558  -0.011   6.308  1.00  1.52           H  
ATOM   3654 1HB  ARG A 238     113.453  -1.211   3.525  1.00  1.52           H  
ATOM   3655 2HB  ARG A 238     114.170   0.350   3.912  1.00  1.52           H  
ATOM   3656 1HG  ARG A 238     115.829  -0.684   5.287  1.00  1.52           H  
ATOM   3657 2HG  ARG A 238     115.115  -2.293   5.030  1.00  1.52           H  
ATOM   3658 1HD  ARG A 238     115.532  -2.008   2.612  1.00  1.52           H  
ATOM   3659 2HD  ARG A 238     116.312  -0.449   2.969  1.00  1.52           H  
ATOM   3660  HE  ARG A 238     117.350  -3.134   3.551  1.00  1.52           H  
ATOM   3661 1HH1 ARG A 238     117.671   0.379   3.846  1.00  1.52           H  
ATOM   3662 2HH1 ARG A 238     119.377   0.275   4.280  1.00  1.52           H  
ATOM   3663 1HH2 ARG A 238     119.546  -3.227   4.107  1.00  1.52           H  
ATOM   3664 2HH2 ARG A 238     120.437  -1.757   4.428  1.00  1.52           H  
ATOM   3665  N   ILE A 239     111.795   1.550   5.697  1.00  1.60           N  
ATOM   3666  CA  ILE A 239     110.749   2.522   5.403  1.00  1.60           C  
ATOM   3667  C   ILE A 239     111.415   3.870   5.188  1.00  1.60           C  
ATOM   3668  O   ILE A 239     112.382   4.020   5.901  1.00  1.60           O  
ATOM   3669  CB  ILE A 239     109.754   2.592   6.565  1.00  1.60           C  
ATOM   3670  CG1 ILE A 239     109.121   1.189   6.834  1.00  1.60           C  
ATOM   3671  CG2 ILE A 239     108.688   3.643   6.338  1.00  1.60           C  
ATOM   3672  CD1 ILE A 239     108.250   1.123   8.066  1.00  1.60           C  
ATOM   3673  H   ILE A 239     112.497   1.789   6.404  1.00  1.60           H  
ATOM   3674  HA  ILE A 239     110.232   2.235   4.490  1.00  1.60           H  
ATOM   3675  HB  ILE A 239     110.311   2.843   7.407  1.00  1.60           H  
ATOM   3676 1HG1 ILE A 239     108.525   0.898   5.969  1.00  1.60           H  
ATOM   3677 2HG1 ILE A 239     109.909   0.458   6.978  1.00  1.60           H  
ATOM   3678 1HG2 ILE A 239     108.037   3.684   7.208  1.00  1.60           H  
ATOM   3679 2HG2 ILE A 239     109.158   4.603   6.205  1.00  1.60           H  
ATOM   3680 3HG2 ILE A 239     108.102   3.393   5.452  1.00  1.60           H  
ATOM   3681 1HD1 ILE A 239     107.860   0.112   8.176  1.00  1.60           H  
ATOM   3682 2HD1 ILE A 239     108.836   1.374   8.944  1.00  1.60           H  
ATOM   3683 3HD1 ILE A 239     107.421   1.823   7.970  1.00  1.60           H  
ATOM   3684  N   ARG A 240     111.459   4.180   3.891  1.00  1.60           N  
ATOM   3685  CA  ARG A 240     111.511   5.574   3.421  1.00  1.60           C  
ATOM   3686  C   ARG A 240     112.861   6.349   3.191  1.00  1.60           C  
ATOM   3687  O   ARG A 240     112.764   7.515   2.818  1.00  1.60           O  
ATOM   3688  CB  ARG A 240     110.755   6.460   4.420  1.00  1.60           C  
ATOM   3689  CG  ARG A 240     110.528   7.904   3.977  1.00  1.60           C  
ATOM   3690  CD  ARG A 240     109.903   8.744   5.042  1.00  1.60           C  
ATOM   3691  NE  ARG A 240     108.684   8.172   5.586  1.00  1.60           N  
ATOM   3692  CZ  ARG A 240     107.480   8.197   5.004  1.00  1.60           C  
ATOM   3693  NH1 ARG A 240     107.334   8.736   3.810  1.00  1.60           N  
ATOM   3694  NH2 ARG A 240     106.446   7.677   5.635  1.00  1.60           N  
ATOM   3695  H   ARG A 240     112.166   3.650   3.410  1.00  1.60           H  
ATOM   3696  HA  ARG A 240     110.971   5.592   2.474  1.00  1.60           H  
ATOM   3697 1HB  ARG A 240     109.773   6.047   4.594  1.00  1.60           H  
ATOM   3698 2HB  ARG A 240     111.286   6.496   5.379  1.00  1.60           H  
ATOM   3699 1HG  ARG A 240     111.483   8.369   3.746  1.00  1.60           H  
ATOM   3700 2HG  ARG A 240     109.888   7.926   3.096  1.00  1.60           H  
ATOM   3701 1HD  ARG A 240     110.610   8.865   5.859  1.00  1.60           H  
ATOM   3702 2HD  ARG A 240     109.666   9.726   4.636  1.00  1.60           H  
ATOM   3703  HE  ARG A 240     108.751   7.782   6.538  1.00  1.60           H  
ATOM   3704 1HH1 ARG A 240     108.136   9.130   3.336  1.00  1.60           H  
ATOM   3705 2HH1 ARG A 240     106.426   8.753   3.368  1.00  1.60           H  
ATOM   3706 1HH2 ARG A 240     106.568   7.269   6.562  1.00  1.60           H  
ATOM   3707 2HH2 ARG A 240     105.535   7.693   5.219  1.00  1.60           H  
ATOM   3708  N   ASP A 241     114.113   5.822   3.308  1.00  1.52           N  
ATOM   3709  CA  ASP A 241     114.677   4.526   3.718  1.00  1.52           C  
ATOM   3710  C   ASP A 241     114.974   4.592   5.216  1.00  1.52           C  
ATOM   3711  O   ASP A 241     114.599   5.580   5.843  1.00  1.52           O  
ATOM   3712  CB  ASP A 241     115.964   4.281   2.886  1.00  1.52           C  
ATOM   3713  CG  ASP A 241     116.471   2.789   2.710  1.00  1.52           C  
ATOM   3714  OD1 ASP A 241     116.345   1.996   3.631  1.00  1.52           O  
ATOM   3715  OD2 ASP A 241     116.960   2.493   1.648  1.00  1.52           O  
ATOM   3716  H   ASP A 241     114.832   6.484   3.056  1.00  1.52           H  
ATOM   3717  HA  ASP A 241     113.982   3.722   3.529  1.00  1.52           H  
ATOM   3718 1HB  ASP A 241     115.818   4.698   1.888  1.00  1.52           H  
ATOM   3719 2HB  ASP A 241     116.777   4.851   3.343  1.00  1.52           H  
ATOM   3720  N   ILE A 242     115.664   3.563   5.743  1.00  1.39           N  
ATOM   3721  CA  ILE A 242     116.010   3.334   7.164  1.00  1.39           C  
ATOM   3722  C   ILE A 242     115.215   2.171   7.803  1.00  1.39           C  
ATOM   3723  O   ILE A 242     113.997   2.277   7.962  1.00  1.39           O  
ATOM   3724  CB  ILE A 242     115.894   4.583   8.095  1.00  1.39           C  
ATOM   3725  CG1 ILE A 242     116.906   5.714   7.701  1.00  1.39           C  
ATOM   3726  CG2 ILE A 242     116.118   4.170   9.518  1.00  1.39           C  
ATOM   3727  CD1 ILE A 242     118.341   5.290   7.787  1.00  1.39           C  
ATOM   3728  H   ILE A 242     115.938   2.838   5.085  1.00  1.39           H  
ATOM   3729  HA  ILE A 242     117.062   3.115   7.172  1.00  1.39           H  
ATOM   3730  HB  ILE A 242     114.889   4.994   8.058  1.00  1.39           H  
ATOM   3731 1HG1 ILE A 242     116.737   6.060   6.700  1.00  1.39           H  
ATOM   3732 2HG1 ILE A 242     116.752   6.546   8.380  1.00  1.39           H  
ATOM   3733 1HG2 ILE A 242     116.015   5.036  10.170  1.00  1.39           H  
ATOM   3734 2HG2 ILE A 242     115.374   3.430   9.788  1.00  1.39           H  
ATOM   3735 3HG2 ILE A 242     117.117   3.753   9.627  1.00  1.39           H  
ATOM   3736 1HD1 ILE A 242     118.982   6.129   7.522  1.00  1.39           H  
ATOM   3737 2HD1 ILE A 242     118.564   4.966   8.807  1.00  1.39           H  
ATOM   3738 3HD1 ILE A 242     118.516   4.468   7.098  1.00  1.39           H  
ATOM   3739  N   PRO A 243     115.849   0.992   8.049  1.00  1.24           N  
ATOM   3740  CA  PRO A 243     115.271  -0.164   8.729  1.00  1.24           C  
ATOM   3741  C   PRO A 243     115.162   0.023  10.228  1.00  1.24           C  
ATOM   3742  O   PRO A 243     114.454  -0.711  10.905  1.00  1.24           O  
ATOM   3743  CB  PRO A 243     116.264  -1.278   8.405  1.00  1.24           C  
ATOM   3744  CG  PRO A 243     117.592  -0.571   8.238  1.00  1.24           C  
ATOM   3745  CD  PRO A 243     117.263   0.786   7.636  1.00  1.24           C  
ATOM   3746  HA  PRO A 243     114.286  -0.386   8.320  1.00  1.24           H  
ATOM   3747 1HB  PRO A 243     116.269  -2.009   9.230  1.00  1.24           H  
ATOM   3748 2HB  PRO A 243     115.937  -1.827   7.515  1.00  1.24           H  
ATOM   3749 1HG  PRO A 243     118.092  -0.489   9.215  1.00  1.24           H  
ATOM   3750 2HG  PRO A 243     118.256  -1.171   7.595  1.00  1.24           H  
ATOM   3751 1HD  PRO A 243     117.939   1.495   8.132  1.00  1.24           H  
ATOM   3752 2HD  PRO A 243     117.366   0.792   6.540  1.00  1.24           H  
ATOM   3753  N   SER A 244     115.883   0.984  10.772  1.00  1.10           N  
ATOM   3754  CA  SER A 244     115.869   1.135  12.212  1.00  1.10           C  
ATOM   3755  C   SER A 244     114.622   1.868  12.662  1.00  1.10           C  
ATOM   3756  O   SER A 244     113.904   2.449  11.849  1.00  1.10           O  
ATOM   3757  CB  SER A 244     117.105   1.838  12.691  1.00  1.10           C  
ATOM   3758  OG  SER A 244     117.139   3.175  12.286  1.00  1.10           O  
ATOM   3759  H   SER A 244     116.449   1.593  10.206  1.00  1.10           H  
ATOM   3760  HA  SER A 244     115.856   0.142  12.667  1.00  1.10           H  
ATOM   3761 1HB  SER A 244     117.117   1.781  13.775  1.00  1.10           H  
ATOM   3762 2HB  SER A 244     117.987   1.318  12.325  1.00  1.10           H  
ATOM   3763  HG  SER A 244     116.247   3.508  12.451  1.00  1.10           H  
ATOM   3764  N   ARG A 245     114.385   1.857  13.965  1.00  0.99           N  
ATOM   3765  CA  ARG A 245     113.224   2.522  14.538  1.00  0.99           C  
ATOM   3766  C   ARG A 245     113.577   3.393  15.727  1.00  0.99           C  
ATOM   3767  O   ARG A 245     114.496   3.092  16.485  1.00  0.99           O  
ATOM   3768  CB  ARG A 245     112.191   1.487  14.955  1.00  0.99           C  
ATOM   3769  CG  ARG A 245     110.957   2.038  15.623  1.00  0.99           C  
ATOM   3770  CD  ARG A 245     109.956   0.998  15.917  1.00  0.99           C  
ATOM   3771  NE  ARG A 245     109.326   0.474  14.717  1.00  0.99           N  
ATOM   3772  CZ  ARG A 245     108.359  -0.471  14.712  1.00  0.99           C  
ATOM   3773  NH1 ARG A 245     107.926  -0.987  15.845  1.00  0.99           N  
ATOM   3774  NH2 ARG A 245     107.840  -0.881  13.565  1.00  0.99           N  
ATOM   3775  H   ARG A 245     115.013   1.333  14.578  1.00  0.99           H  
ATOM   3776  HA  ARG A 245     112.782   3.164  13.775  1.00  0.99           H  
ATOM   3777 1HB  ARG A 245     111.864   0.944  14.074  1.00  0.99           H  
ATOM   3778 2HB  ARG A 245     112.649   0.773  15.637  1.00  0.99           H  
ATOM   3779 1HG  ARG A 245     111.217   2.512  16.567  1.00  0.99           H  
ATOM   3780 2HG  ARG A 245     110.502   2.765  14.964  1.00  0.99           H  
ATOM   3781 1HD  ARG A 245     110.434   0.172  16.441  1.00  0.99           H  
ATOM   3782 2HD  ARG A 245     109.196   1.422  16.541  1.00  0.99           H  
ATOM   3783  HE  ARG A 245     109.627   0.845  13.826  1.00  0.99           H  
ATOM   3784 1HH1 ARG A 245     108.316  -0.684  16.730  1.00  0.99           H  
ATOM   3785 2HH1 ARG A 245     107.200  -1.690  15.835  1.00  0.99           H  
ATOM   3786 1HH2 ARG A 245     108.163  -0.487  12.692  1.00  0.99           H  
ATOM   3787 2HH2 ARG A 245     107.115  -1.585  13.563  1.00  0.99           H  
ATOM   3788  N   ILE A 246     112.879   4.509  15.866  1.00  0.92           N  
ATOM   3789  CA  ILE A 246     113.051   5.338  17.049  1.00  0.92           C  
ATOM   3790  C   ILE A 246     111.827   5.310  17.963  1.00  0.92           C  
ATOM   3791  O   ILE A 246     110.711   5.583  17.527  1.00  0.92           O  
ATOM   3792  CB  ILE A 246     113.387   6.776  16.652  1.00  0.92           C  
ATOM   3793  CG1 ILE A 246     114.754   6.822  15.957  1.00  0.92           C  
ATOM   3794  CG2 ILE A 246     113.338   7.655  17.842  1.00  0.92           C  
ATOM   3795  CD1 ILE A 246     114.732   6.643  14.435  1.00  0.92           C  
ATOM   3796  H   ILE A 246     112.176   4.758  15.164  1.00  0.92           H  
ATOM   3797  HA  ILE A 246     113.890   4.953  17.616  1.00  0.92           H  
ATOM   3798  HB  ILE A 246     112.660   7.104  15.939  1.00  0.92           H  
ATOM   3799 1HG1 ILE A 246     115.231   7.771  16.193  1.00  0.92           H  
ATOM   3800 2HG1 ILE A 246     115.346   6.031  16.384  1.00  0.92           H  
ATOM   3801 1HG2 ILE A 246     113.542   8.676  17.540  1.00  0.92           H  
ATOM   3802 2HG2 ILE A 246     112.351   7.594  18.274  1.00  0.92           H  
ATOM   3803 3HG2 ILE A 246     114.074   7.322  18.577  1.00  0.92           H  
ATOM   3804 1HD1 ILE A 246     115.744   6.677  14.042  1.00  0.92           H  
ATOM   3805 2HD1 ILE A 246     114.281   5.691  14.173  1.00  0.92           H  
ATOM   3806 3HD1 ILE A 246     114.171   7.425  13.990  1.00  0.92           H  
ATOM   3807  N   SER A 247     112.000   4.935  19.219  1.00  0.87           N  
ATOM   3808  CA  SER A 247     110.825   4.983  20.072  1.00  0.87           C  
ATOM   3809  C   SER A 247     110.803   6.374  20.649  1.00  0.87           C  
ATOM   3810  O   SER A 247     111.868   6.936  20.919  1.00  0.87           O  
ATOM   3811  CB  SER A 247     110.855   3.915  21.143  1.00  0.87           C  
ATOM   3812  OG  SER A 247     111.937   4.079  21.989  1.00  0.87           O  
ATOM   3813  H   SER A 247     112.931   4.700  19.565  1.00  0.87           H  
ATOM   3814  HA  SER A 247     109.923   4.840  19.477  1.00  0.87           H  
ATOM   3815 1HB  SER A 247     109.929   3.963  21.722  1.00  0.87           H  
ATOM   3816 2HB  SER A 247     110.894   2.934  20.674  1.00  0.87           H  
ATOM   3817  HG  SER A 247     111.782   4.925  22.415  1.00  0.87           H  
ATOM   3818  N   ILE A 248     109.619   6.921  20.868  1.00  0.84           N  
ATOM   3819  CA  ILE A 248     109.537   8.260  21.445  1.00  0.84           C  
ATOM   3820  C   ILE A 248     108.738   8.220  22.739  1.00  0.84           C  
ATOM   3821  O   ILE A 248     107.681   7.604  22.803  1.00  0.84           O  
ATOM   3822  CB  ILE A 248     108.919   9.285  20.469  1.00  0.84           C  
ATOM   3823  CG1 ILE A 248     109.630   9.366  19.100  1.00  0.84           C  
ATOM   3824  CG2 ILE A 248     109.107  10.632  21.086  1.00  0.84           C  
ATOM   3825  CD1 ILE A 248     111.014   9.930  19.170  1.00  0.84           C  
ATOM   3826  H   ILE A 248     108.778   6.388  20.635  1.00  0.84           H  
ATOM   3827  HA  ILE A 248     110.538   8.604  21.689  1.00  0.84           H  
ATOM   3828  HB  ILE A 248     107.900   9.091  20.307  1.00  0.84           H  
ATOM   3829 1HG1 ILE A 248     109.688   8.368  18.668  1.00  0.84           H  
ATOM   3830 2HG1 ILE A 248     109.043   9.991  18.439  1.00  0.84           H  
ATOM   3831 1HG2 ILE A 248     108.710  11.354  20.442  1.00  0.84           H  
ATOM   3832 2HG2 ILE A 248     108.617  10.697  22.039  1.00  0.84           H  
ATOM   3833 3HG2 ILE A 248     110.174  10.817  21.224  1.00  0.84           H  
ATOM   3834 1HD1 ILE A 248     111.447   9.960  18.176  1.00  0.84           H  
ATOM   3835 2HD1 ILE A 248     110.977  10.943  19.580  1.00  0.84           H  
ATOM   3836 3HD1 ILE A 248     111.611   9.311  19.803  1.00  0.84           H  
ATOM   3837  N   TYR A 249     109.248   8.881  23.760  1.00  0.83           N  
ATOM   3838  CA  TYR A 249     108.635   8.935  25.066  1.00  0.83           C  
ATOM   3839  C   TYR A 249     108.330  10.380  25.474  1.00  0.83           C  
ATOM   3840  O   TYR A 249     109.051  11.316  25.122  1.00  0.83           O  
ATOM   3841  CB  TYR A 249     109.589   8.317  26.070  1.00  0.83           C  
ATOM   3842  CG  TYR A 249     109.947   6.890  25.794  1.00  0.83           C  
ATOM   3843  CD1 TYR A 249     111.097   6.602  25.074  1.00  0.83           C  
ATOM   3844  CD2 TYR A 249     109.139   5.876  26.234  1.00  0.83           C  
ATOM   3845  CE1 TYR A 249     111.437   5.300  24.819  1.00  0.83           C  
ATOM   3846  CE2 TYR A 249     109.472   4.568  25.971  1.00  0.83           C  
ATOM   3847  CZ  TYR A 249     110.609   4.273  25.274  1.00  0.83           C  
ATOM   3848  OH  TYR A 249     110.928   2.953  25.026  1.00  0.83           O  
ATOM   3849  H   TYR A 249     110.115   9.369  23.624  1.00  0.83           H  
ATOM   3850  HA  TYR A 249     107.698   8.379  25.045  1.00  0.83           H  
ATOM   3851 1HB  TYR A 249     110.495   8.884  26.025  1.00  0.83           H  
ATOM   3852 2HB  TYR A 249     109.189   8.394  27.083  1.00  0.83           H  
ATOM   3853  HD1 TYR A 249     111.735   7.414  24.725  1.00  0.83           H  
ATOM   3854  HD2 TYR A 249     108.233   6.108  26.794  1.00  0.83           H  
ATOM   3855  HE1 TYR A 249     112.345   5.074  24.269  1.00  0.83           H  
ATOM   3856  HE2 TYR A 249     108.829   3.761  26.322  1.00  0.83           H  
ATOM   3857  HH  TYR A 249     111.828   2.898  24.698  1.00  0.83           H  
ATOM   3858  N   TRP A 250     107.268  10.551  26.253  1.00  0.81           N  
ATOM   3859  CA  TRP A 250     106.875  11.862  26.770  1.00  0.81           C  
ATOM   3860  C   TRP A 250     106.877  11.927  28.293  1.00  0.81           C  
ATOM   3861  O   TRP A 250     106.345  11.039  28.966  1.00  0.81           O  
ATOM   3862  CB  TRP A 250     105.482  12.215  26.248  1.00  0.81           C  
ATOM   3863  CG  TRP A 250     105.395  12.729  24.806  1.00  0.81           C  
ATOM   3864  CD1 TRP A 250     105.211  14.003  24.444  1.00  0.81           C  
ATOM   3865  CD2 TRP A 250     105.536  12.022  23.589  1.00  0.81           C  
ATOM   3866  NE1 TRP A 250     105.169  14.121  23.101  1.00  0.81           N  
ATOM   3867  CE2 TRP A 250     105.380  12.951  22.557  1.00  0.81           C  
ATOM   3868  CE3 TRP A 250     105.774  10.742  23.282  1.00  0.81           C  
ATOM   3869  CZ2 TRP A 250     105.456  12.607  21.250  1.00  0.81           C  
ATOM   3870  CZ3 TRP A 250     105.874  10.414  21.989  1.00  0.81           C  
ATOM   3871  CH2 TRP A 250     105.716  11.305  20.985  1.00  0.81           C  
ATOM   3872  H   TRP A 250     106.713   9.746  26.504  1.00  0.81           H  
ATOM   3873  HA  TRP A 250     107.582  12.602  26.400  1.00  0.81           H  
ATOM   3874 1HB  TRP A 250     104.851  11.330  26.310  1.00  0.81           H  
ATOM   3875 2HB  TRP A 250     105.044  12.946  26.902  1.00  0.81           H  
ATOM   3876  HD1 TRP A 250     105.097  14.804  25.098  1.00  0.81           H  
ATOM   3877  HE1 TRP A 250     105.028  14.978  22.594  1.00  0.81           H  
ATOM   3878  HE3 TRP A 250     105.900   9.988  24.053  1.00  0.81           H  
ATOM   3879  HZ2 TRP A 250     105.332  13.334  20.448  1.00  0.81           H  
ATOM   3880  HZ3 TRP A 250     106.099   9.399  21.794  1.00  0.81           H  
ATOM   3881  HH2 TRP A 250     105.809  10.974  19.959  1.00  0.81           H  
ATOM   3882  N   THR A 251     107.457  13.000  28.824  1.00  0.80           N  
ATOM   3883  CA  THR A 251     107.510  13.227  30.264  1.00  0.80           C  
ATOM   3884  C   THR A 251     106.959  14.604  30.636  1.00  0.80           C  
ATOM   3885  O   THR A 251     107.330  15.623  30.046  1.00  0.80           O  
ATOM   3886  CB  THR A 251     108.955  13.038  30.795  1.00  0.80           C  
ATOM   3887  OG1 THR A 251     109.393  11.674  30.525  1.00  0.80           O  
ATOM   3888  CG2 THR A 251     109.024  13.307  32.297  1.00  0.80           C  
ATOM   3889  H   THR A 251     107.882  13.681  28.193  1.00  0.80           H  
ATOM   3890  HA  THR A 251     106.882  12.483  30.754  1.00  0.80           H  
ATOM   3891  HB  THR A 251     109.627  13.730  30.281  1.00  0.80           H  
ATOM   3892  HG1 THR A 251     108.719  11.055  30.847  1.00  0.80           H  
ATOM   3893 1HG2 THR A 251     110.038  13.156  32.638  1.00  0.80           H  
ATOM   3894 2HG2 THR A 251     108.719  14.333  32.509  1.00  0.80           H  
ATOM   3895 3HG2 THR A 251     108.363  12.621  32.826  1.00  0.80           H  
ATOM   3896  N   ILE A 252     106.069  14.632  31.626  1.00  0.78           N  
ATOM   3897  CA  ILE A 252     105.478  15.890  32.073  1.00  0.78           C  
ATOM   3898  C   ILE A 252     106.142  16.325  33.359  1.00  0.78           C  
ATOM   3899  O   ILE A 252     106.226  15.552  34.317  1.00  0.78           O  
ATOM   3900  CB  ILE A 252     103.961  15.791  32.298  1.00  0.78           C  
ATOM   3901  CG1 ILE A 252     103.275  15.430  31.028  1.00  0.78           C  
ATOM   3902  CG2 ILE A 252     103.436  17.154  32.778  1.00  0.78           C  
ATOM   3903  CD1 ILE A 252     103.323  13.942  30.678  1.00  0.78           C  
ATOM   3904  H   ILE A 252     105.800  13.767  32.075  1.00  0.78           H  
ATOM   3905  HA  ILE A 252     105.660  16.656  31.320  1.00  0.78           H  
ATOM   3906  HB  ILE A 252     103.740  15.024  33.038  1.00  0.78           H  
ATOM   3907 1HG1 ILE A 252     102.234  15.736  31.102  1.00  0.78           H  
ATOM   3908 2HG1 ILE A 252     103.737  15.995  30.252  1.00  0.78           H  
ATOM   3909 1HG2 ILE A 252     102.360  17.102  32.931  1.00  0.78           H  
ATOM   3910 2HG2 ILE A 252     103.916  17.433  33.716  1.00  0.78           H  
ATOM   3911 3HG2 ILE A 252     103.659  17.910  32.020  1.00  0.78           H  
ATOM   3912 1HD1 ILE A 252     102.808  13.767  29.739  1.00  0.78           H  
ATOM   3913 2HD1 ILE A 252     104.344  13.608  30.580  1.00  0.78           H  
ATOM   3914 3HD1 ILE A 252     102.837  13.370  31.465  1.00  0.78           H  
ATOM   3915  N   VAL A 253     106.652  17.543  33.355  1.00  0.76           N  
ATOM   3916  CA  VAL A 253     107.376  18.079  34.483  1.00  0.76           C  
ATOM   3917  C   VAL A 253     106.607  19.277  35.048  1.00  0.76           C  
ATOM   3918  O   VAL A 253     106.374  20.268  34.349  1.00  0.76           O  
ATOM   3919  CB  VAL A 253     108.747  18.527  33.977  1.00  0.76           C  
ATOM   3920  CG1 VAL A 253     109.597  19.062  35.107  1.00  0.76           C  
ATOM   3921  CG2 VAL A 253     109.403  17.399  33.230  1.00  0.76           C  
ATOM   3922  H   VAL A 253     106.538  18.116  32.520  1.00  0.76           H  
ATOM   3923  HA  VAL A 253     107.483  17.310  35.251  1.00  0.76           H  
ATOM   3924  HB  VAL A 253     108.592  19.355  33.285  1.00  0.76           H  
ATOM   3925 1HG1 VAL A 253     110.554  19.417  34.719  1.00  0.76           H  
ATOM   3926 2HG1 VAL A 253     109.074  19.879  35.597  1.00  0.76           H  
ATOM   3927 3HG1 VAL A 253     109.776  18.263  35.827  1.00  0.76           H  
ATOM   3928 1HG2 VAL A 253     110.335  17.756  32.837  1.00  0.76           H  
ATOM   3929 2HG2 VAL A 253     109.571  16.570  33.894  1.00  0.76           H  
ATOM   3930 3HG2 VAL A 253     108.768  17.080  32.404  1.00  0.76           H  
ATOM   3931  N   LYS A 254     106.188  19.189  36.300  1.00  0.74           N  
ATOM   3932  CA  LYS A 254     105.382  20.249  36.916  1.00  0.74           C  
ATOM   3933  C   LYS A 254     106.280  21.344  37.502  1.00  0.74           C  
ATOM   3934  O   LYS A 254     107.453  21.075  37.751  1.00  0.74           O  
ATOM   3935  CB  LYS A 254     104.443  19.631  37.957  1.00  0.74           C  
ATOM   3936  CG  LYS A 254     103.410  18.710  37.327  1.00  0.74           C  
ATOM   3937  CD  LYS A 254     102.423  18.176  38.322  1.00  0.74           C  
ATOM   3938  CE  LYS A 254     101.294  17.420  37.611  1.00  0.74           C  
ATOM   3939  NZ  LYS A 254     100.338  18.359  36.871  1.00  0.74           N  
ATOM   3940  H   LYS A 254     106.417  18.359  36.834  1.00  0.74           H  
ATOM   3941  HA  LYS A 254     104.760  20.674  36.134  1.00  0.74           H  
ATOM   3942 1HB  LYS A 254     105.022  19.051  38.670  1.00  0.74           H  
ATOM   3943 2HB  LYS A 254     103.918  20.394  38.511  1.00  0.74           H  
ATOM   3944 1HG  LYS A 254     102.864  19.253  36.577  1.00  0.74           H  
ATOM   3945 2HG  LYS A 254     103.915  17.878  36.841  1.00  0.74           H  
ATOM   3946 1HD  LYS A 254     102.925  17.503  39.010  1.00  0.74           H  
ATOM   3947 2HD  LYS A 254     101.998  19.003  38.890  1.00  0.74           H  
ATOM   3948 1HE  LYS A 254     101.730  16.727  36.893  1.00  0.74           H  
ATOM   3949 2HE  LYS A 254     100.727  16.855  38.350  1.00  0.74           H  
ATOM   3950 1HZ  LYS A 254      99.618  17.821  36.427  1.00  0.74           H  
ATOM   3951 2HZ  LYS A 254      99.921  18.993  37.527  1.00  0.74           H  
ATOM   3952 3HZ  LYS A 254     100.807  18.928  36.135  1.00  0.74           H  
ATOM   3953  N   PRO A 255     105.801  22.581  37.698  1.00  0.71           N  
ATOM   3954  CA  PRO A 255     106.561  23.664  38.288  1.00  0.71           C  
ATOM   3955  C   PRO A 255     107.188  23.234  39.592  1.00  0.71           C  
ATOM   3956  O   PRO A 255     106.524  22.654  40.452  1.00  0.71           O  
ATOM   3957  CB  PRO A 255     105.474  24.717  38.511  1.00  0.71           C  
ATOM   3958  CG  PRO A 255     104.494  24.454  37.400  1.00  0.71           C  
ATOM   3959  CD  PRO A 255     104.444  22.967  37.262  1.00  0.71           C  
ATOM   3960  HA  PRO A 255     107.320  24.027  37.585  1.00  0.71           H  
ATOM   3961 1HB  PRO A 255     105.034  24.597  39.509  1.00  0.71           H  
ATOM   3962 2HB  PRO A 255     105.911  25.717  38.479  1.00  0.71           H  
ATOM   3963 1HG  PRO A 255     103.513  24.901  37.622  1.00  0.71           H  
ATOM   3964 2HG  PRO A 255     104.862  24.930  36.479  1.00  0.71           H  
ATOM   3965 1HD  PRO A 255     103.660  22.543  37.891  1.00  0.71           H  
ATOM   3966 2HD  PRO A 255     104.291  22.762  36.210  1.00  0.71           H  
ATOM   3967  N   GLY A 256     108.472  23.541  39.744  1.00  0.70           N  
ATOM   3968  CA  GLY A 256     109.232  23.183  40.937  1.00  0.70           C  
ATOM   3969  C   GLY A 256     109.935  21.829  40.789  1.00  0.70           C  
ATOM   3970  O   GLY A 256     110.774  21.459  41.629  1.00  0.70           O  
ATOM   3971  H   GLY A 256     108.958  24.017  38.979  1.00  0.70           H  
ATOM   3972 1HA  GLY A 256     109.975  23.959  41.130  1.00  0.70           H  
ATOM   3973 2HA  GLY A 256     108.567  23.159  41.796  1.00  0.70           H  
ATOM   3974  N   ASP A 257     109.583  21.088  39.735  1.00  0.69           N  
ATOM   3975  CA  ASP A 257     110.179  19.794  39.451  1.00  0.69           C  
ATOM   3976  C   ASP A 257     111.338  20.002  38.493  1.00  0.69           C  
ATOM   3977  O   ASP A 257     111.534  21.119  38.001  1.00  0.69           O  
ATOM   3978  CB  ASP A 257     109.108  18.854  38.887  1.00  0.69           C  
ATOM   3979  CG  ASP A 257     109.385  17.338  39.026  1.00  0.69           C  
ATOM   3980  OD1 ASP A 257     110.526  16.956  39.189  1.00  0.69           O  
ATOM   3981  OD2 ASP A 257     108.434  16.569  39.050  1.00  0.69           O  
ATOM   3982  H   ASP A 257     108.862  21.422  39.095  1.00  0.69           H  
ATOM   3983  HA  ASP A 257     110.566  19.370  40.372  1.00  0.69           H  
ATOM   3984 1HB  ASP A 257     108.163  19.079  39.374  1.00  0.69           H  
ATOM   3985 2HB  ASP A 257     108.967  19.081  37.849  1.00  0.69           H  
ATOM   3986  N   ILE A 258     112.145  18.953  38.327  1.00  0.68           N  
ATOM   3987  CA  ILE A 258     113.328  18.971  37.472  1.00  0.68           C  
ATOM   3988  C   ILE A 258     113.492  17.739  36.601  1.00  0.68           C  
ATOM   3989  O   ILE A 258     113.493  16.628  37.121  1.00  0.68           O  
ATOM   3990  CB  ILE A 258     114.612  19.108  38.317  1.00  0.68           C  
ATOM   3991  CG1 ILE A 258     114.596  20.379  39.181  1.00  0.68           C  
ATOM   3992  CG2 ILE A 258     115.789  19.137  37.431  1.00  0.68           C  
ATOM   3993  CD1 ILE A 258     115.759  20.466  40.115  1.00  0.68           C  
ATOM   3994  H   ILE A 258     111.858  18.088  38.783  1.00  0.68           H  
ATOM   3995  HA  ILE A 258     113.233  19.803  36.800  1.00  0.68           H  
ATOM   3996  HB  ILE A 258     114.693  18.256  38.991  1.00  0.68           H  
ATOM   3997 1HG1 ILE A 258     114.601  21.245  38.544  1.00  0.68           H  
ATOM   3998 2HG1 ILE A 258     113.700  20.397  39.787  1.00  0.68           H  
ATOM   3999 1HG2 ILE A 258     116.670  19.220  38.055  1.00  0.68           H  
ATOM   4000 2HG2 ILE A 258     115.840  18.222  36.850  1.00  0.68           H  
ATOM   4001 3HG2 ILE A 258     115.731  19.987  36.762  1.00  0.68           H  
ATOM   4002 1HD1 ILE A 258     115.686  21.384  40.697  1.00  0.68           H  
ATOM   4003 2HD1 ILE A 258     115.755  19.606  40.786  1.00  0.68           H  
ATOM   4004 3HD1 ILE A 258     116.685  20.474  39.539  1.00  0.68           H  
ATOM   4005  N   LEU A 259     113.704  17.903  35.299  1.00  0.69           N  
ATOM   4006  CA  LEU A 259     113.918  16.704  34.498  1.00  0.69           C  
ATOM   4007  C   LEU A 259     115.394  16.399  34.278  1.00  0.69           C  
ATOM   4008  O   LEU A 259     116.194  17.265  33.922  1.00  0.69           O  
ATOM   4009  CB  LEU A 259     113.163  16.791  33.183  1.00  0.69           C  
ATOM   4010  CG  LEU A 259     113.331  15.642  32.212  1.00  0.69           C  
ATOM   4011  CD1 LEU A 259     112.757  14.455  32.801  1.00  0.69           C  
ATOM   4012  CD2 LEU A 259     112.601  15.934  30.953  1.00  0.69           C  
ATOM   4013  H   LEU A 259     113.715  18.827  34.858  1.00  0.69           H  
ATOM   4014  HA  LEU A 259     113.498  15.858  35.038  1.00  0.69           H  
ATOM   4015 1HB  LEU A 259     112.141  16.780  33.448  1.00  0.69           H  
ATOM   4016 2HB  LEU A 259     113.363  17.717  32.694  1.00  0.69           H  
ATOM   4017  HG  LEU A 259     114.384  15.469  32.007  1.00  0.69           H  
ATOM   4018 1HD1 LEU A 259     112.847  13.664  32.116  1.00  0.69           H  
ATOM   4019 2HD1 LEU A 259     113.263  14.212  33.715  1.00  0.69           H  
ATOM   4020 3HD1 LEU A 259     111.719  14.647  32.997  1.00  0.69           H  
ATOM   4021 1HD2 LEU A 259     112.707  15.095  30.265  1.00  0.69           H  
ATOM   4022 2HD2 LEU A 259     111.549  16.085  31.183  1.00  0.69           H  
ATOM   4023 3HD2 LEU A 259     112.999  16.820  30.503  1.00  0.69           H  
ATOM   4024  N   LEU A 260     115.768  15.168  34.577  1.00  0.71           N  
ATOM   4025  CA  LEU A 260     117.121  14.678  34.398  1.00  0.71           C  
ATOM   4026  C   LEU A 260     117.203  13.590  33.335  1.00  0.71           C  
ATOM   4027  O   LEU A 260     116.464  12.602  33.394  1.00  0.71           O  
ATOM   4028  CB  LEU A 260     117.639  14.118  35.730  1.00  0.71           C  
ATOM   4029  CG  LEU A 260     119.008  13.394  35.705  1.00  0.71           C  
ATOM   4030  CD1 LEU A 260     120.122  14.357  35.351  1.00  0.71           C  
ATOM   4031  CD2 LEU A 260     119.245  12.774  37.071  1.00  0.71           C  
ATOM   4032  H   LEU A 260     115.070  14.521  34.939  1.00  0.71           H  
ATOM   4033  HA  LEU A 260     117.749  15.507  34.090  1.00  0.71           H  
ATOM   4034 1HB  LEU A 260     117.715  14.941  36.439  1.00  0.71           H  
ATOM   4035 2HB  LEU A 260     116.898  13.411  36.109  1.00  0.71           H  
ATOM   4036  HG  LEU A 260     118.993  12.607  34.945  1.00  0.71           H  
ATOM   4037 1HD1 LEU A 260     121.066  13.819  35.338  1.00  0.71           H  
ATOM   4038 2HD1 LEU A 260     119.944  14.774  34.378  1.00  0.71           H  
ATOM   4039 3HD1 LEU A 260     120.170  15.149  36.085  1.00  0.71           H  
ATOM   4040 1HD2 LEU A 260     120.196  12.249  37.072  1.00  0.71           H  
ATOM   4041 2HD2 LEU A 260     119.262  13.557  37.828  1.00  0.71           H  
ATOM   4042 3HD2 LEU A 260     118.438  12.071  37.292  1.00  0.71           H  
ATOM   4043  N   ILE A 261     118.088  13.771  32.352  1.00  0.73           N  
ATOM   4044  CA  ILE A 261     118.276  12.721  31.354  1.00  0.73           C  
ATOM   4045  C   ILE A 261     119.728  12.257  31.314  1.00  0.73           C  
ATOM   4046  O   ILE A 261     120.644  13.035  31.022  1.00  0.73           O  
ATOM   4047  CB  ILE A 261     117.860  13.139  29.922  1.00  0.73           C  
ATOM   4048  CG1 ILE A 261     116.369  13.549  29.852  1.00  0.73           C  
ATOM   4049  CG2 ILE A 261     118.180  12.016  28.946  1.00  0.73           C  
ATOM   4050  CD1 ILE A 261     115.931  14.038  28.480  1.00  0.73           C  
ATOM   4051  H   ILE A 261     118.650  14.624  32.335  1.00  0.73           H  
ATOM   4052  HA  ILE A 261     117.671  11.860  31.633  1.00  0.73           H  
ATOM   4053  HB  ILE A 261     118.409  13.981  29.625  1.00  0.73           H  
ATOM   4054 1HG1 ILE A 261     115.761  12.733  30.123  1.00  0.73           H  
ATOM   4055 2HG1 ILE A 261     116.198  14.353  30.565  1.00  0.73           H  
ATOM   4056 1HG2 ILE A 261     117.904  12.333  27.951  1.00  0.73           H  
ATOM   4057 2HG2 ILE A 261     119.246  11.797  28.978  1.00  0.73           H  
ATOM   4058 3HG2 ILE A 261     117.638  11.120  29.197  1.00  0.73           H  
ATOM   4059 1HD1 ILE A 261     114.874  14.317  28.515  1.00  0.73           H  
ATOM   4060 2HD1 ILE A 261     116.524  14.899  28.180  1.00  0.73           H  
ATOM   4061 3HD1 ILE A 261     116.069  13.239  27.751  1.00  0.73           H  
ATOM   4062  N   ASN A 262     119.937  10.978  31.619  1.00  0.77           N  
ATOM   4063  CA  ASN A 262     121.266  10.385  31.609  1.00  0.77           C  
ATOM   4064  C   ASN A 262     121.361   9.362  30.487  1.00  0.77           C  
ATOM   4065  O   ASN A 262     120.396   8.637  30.222  1.00  0.77           O  
ATOM   4066  CB  ASN A 262     121.580   9.714  32.932  1.00  0.77           C  
ATOM   4067  CG  ASN A 262     121.665  10.658  34.093  1.00  0.77           C  
ATOM   4068  OD1 ASN A 262     122.109  11.789  33.950  1.00  0.77           O  
ATOM   4069  ND2 ASN A 262     121.266  10.198  35.252  1.00  0.77           N  
ATOM   4070  H   ASN A 262     119.138  10.387  31.854  1.00  0.77           H  
ATOM   4071  HA  ASN A 262     121.999  11.162  31.415  1.00  0.77           H  
ATOM   4072 1HB  ASN A 262     120.809   8.973  33.144  1.00  0.77           H  
ATOM   4073 2HB  ASN A 262     122.527   9.183  32.844  1.00  0.77           H  
ATOM   4074 1HD2 ASN A 262     121.315  10.778  36.065  1.00  0.77           H  
ATOM   4075 2HD2 ASN A 262     120.924   9.263  35.329  1.00  0.77           H  
ATOM   4076  N   SER A 263     122.513   9.234  29.839  1.00  0.80           N  
ATOM   4077  CA  SER A 263     122.566   8.153  28.854  1.00  0.80           C  
ATOM   4078  C   SER A 263     123.948   7.732  28.389  1.00  0.80           C  
ATOM   4079  O   SER A 263     124.949   8.440  28.503  1.00  0.80           O  
ATOM   4080  CB  SER A 263     121.804   8.503  27.585  1.00  0.80           C  
ATOM   4081  OG  SER A 263     122.522   9.416  26.838  1.00  0.80           O  
ATOM   4082  H   SER A 263     123.294   9.859  30.048  1.00  0.80           H  
ATOM   4083  HA  SER A 263     122.097   7.275  29.303  1.00  0.80           H  
ATOM   4084 1HB  SER A 263     121.639   7.599  26.998  1.00  0.80           H  
ATOM   4085 2HB  SER A 263     120.828   8.916  27.814  1.00  0.80           H  
ATOM   4086  HG  SER A 263     122.396  10.263  27.281  1.00  0.80           H  
ATOM   4087  N   THR A 264     123.928   6.618  27.680  1.00  0.83           N  
ATOM   4088  CA  THR A 264     125.052   6.036  26.958  1.00  0.83           C  
ATOM   4089  C   THR A 264     125.146   6.543  25.513  1.00  0.83           C  
ATOM   4090  O   THR A 264     125.754   5.896  24.663  1.00  0.83           O  
ATOM   4091  CB  THR A 264     124.900   4.519  26.934  1.00  0.83           C  
ATOM   4092  OG1 THR A 264     123.610   4.219  26.360  1.00  0.83           O  
ATOM   4093  CG2 THR A 264     124.978   3.933  28.320  1.00  0.83           C  
ATOM   4094  H   THR A 264     123.055   6.087  27.694  1.00  0.83           H  
ATOM   4095  HA  THR A 264     125.975   6.301  27.475  1.00  0.83           H  
ATOM   4096  HB  THR A 264     125.683   4.084  26.310  1.00  0.83           H  
ATOM   4097  HG1 THR A 264     122.918   4.688  26.894  1.00  0.83           H  
ATOM   4098 1HG2 THR A 264     124.849   2.854  28.266  1.00  0.83           H  
ATOM   4099 2HG2 THR A 264     125.951   4.161  28.756  1.00  0.83           H  
ATOM   4100 3HG2 THR A 264     124.190   4.361  28.942  1.00  0.83           H  
ATOM   4101  N   GLY A 265     124.446   7.634  25.199  1.00  0.86           N  
ATOM   4102  CA  GLY A 265     124.479   8.217  23.868  1.00  0.86           C  
ATOM   4103  C   GLY A 265     123.301   7.786  23.011  1.00  0.86           C  
ATOM   4104  O   GLY A 265     122.927   8.499  22.090  1.00  0.86           O  
ATOM   4105  H   GLY A 265     123.912   8.138  25.909  1.00  0.86           H  
ATOM   4106 1HA  GLY A 265     124.490   9.302  23.956  1.00  0.86           H  
ATOM   4107 2HA  GLY A 265     125.409   7.934  23.377  1.00  0.86           H  
ATOM   4108  N   ASN A 266     122.630   6.691  23.382  1.00  0.87           N  
ATOM   4109  CA  ASN A 266     121.476   6.145  22.636  1.00  0.87           C  
ATOM   4110  C   ASN A 266     120.206   6.945  22.902  1.00  0.87           C  
ATOM   4111  O   ASN A 266     119.181   6.399  23.293  1.00  0.87           O  
ATOM   4112  CB  ASN A 266     121.247   4.713  23.078  1.00  0.87           C  
ATOM   4113  CG  ASN A 266     122.278   3.726  22.631  1.00  0.87           C  
ATOM   4114  OD1 ASN A 266     122.202   3.218  21.514  1.00  0.87           O  
ATOM   4115  ND2 ASN A 266     123.255   3.456  23.460  1.00  0.87           N  
ATOM   4116  H   ASN A 266     122.978   6.179  24.179  1.00  0.87           H  
ATOM   4117  HA  ASN A 266     121.681   6.191  21.570  1.00  0.87           H  
ATOM   4118 1HB  ASN A 266     121.219   4.687  24.167  1.00  0.87           H  
ATOM   4119 2HB  ASN A 266     120.275   4.384  22.713  1.00  0.87           H  
ATOM   4120 1HD2 ASN A 266     123.977   2.810  23.207  1.00  0.87           H  
ATOM   4121 2HD2 ASN A 266     123.306   3.886  24.371  1.00  0.87           H  
ATOM   4122  N   LEU A 267     120.279   8.227  22.620  1.00  0.87           N  
ATOM   4123  CA  LEU A 267     119.254   9.192  22.936  1.00  0.87           C  
ATOM   4124  C   LEU A 267     118.955  10.168  21.819  1.00  0.87           C  
ATOM   4125  O   LEU A 267     119.860  10.756  21.214  1.00  0.87           O  
ATOM   4126  CB  LEU A 267     119.714   9.982  24.174  1.00  0.87           C  
ATOM   4127  CG  LEU A 267     118.853  11.204  24.615  1.00  0.87           C  
ATOM   4128  CD1 LEU A 267     117.474  10.755  25.142  1.00  0.87           C  
ATOM   4129  CD2 LEU A 267     119.627  11.990  25.655  1.00  0.87           C  
ATOM   4130  H   LEU A 267     121.152   8.558  22.224  1.00  0.87           H  
ATOM   4131  HA  LEU A 267     118.337   8.652  23.171  1.00  0.87           H  
ATOM   4132 1HB  LEU A 267     119.748   9.293  25.019  1.00  0.87           H  
ATOM   4133 2HB  LEU A 267     120.730  10.341  23.993  1.00  0.87           H  
ATOM   4134  HG  LEU A 267     118.682  11.842  23.758  1.00  0.87           H  
ATOM   4135 1HD1 LEU A 267     116.897  11.632  25.425  1.00  0.87           H  
ATOM   4136 2HD1 LEU A 267     116.941  10.211  24.366  1.00  0.87           H  
ATOM   4137 3HD1 LEU A 267     117.603  10.114  26.006  1.00  0.87           H  
ATOM   4138 1HD2 LEU A 267     119.047  12.860  25.943  1.00  0.87           H  
ATOM   4139 2HD2 LEU A 267     119.813  11.364  26.526  1.00  0.87           H  
ATOM   4140 3HD2 LEU A 267     120.579  12.313  25.236  1.00  0.87           H  
ATOM   4141  N   ILE A 268     117.676  10.327  21.564  1.00  0.86           N  
ATOM   4142  CA  ILE A 268     117.203  11.351  20.674  1.00  0.86           C  
ATOM   4143  C   ILE A 268     116.768  12.450  21.642  1.00  0.86           C  
ATOM   4144  O   ILE A 268     115.821  12.271  22.418  1.00  0.86           O  
ATOM   4145  CB  ILE A 268     116.011  10.885  19.844  1.00  0.86           C  
ATOM   4146  CG1 ILE A 268     116.284   9.545  19.118  1.00  0.86           C  
ATOM   4147  CG2 ILE A 268     115.691  11.951  18.872  1.00  0.86           C  
ATOM   4148  CD1 ILE A 268     117.425   9.520  18.188  1.00  0.86           C  
ATOM   4149  H   ILE A 268     117.010   9.745  22.063  1.00  0.86           H  
ATOM   4150  HA  ILE A 268     118.007  11.714  20.041  1.00  0.86           H  
ATOM   4151  HB  ILE A 268     115.159  10.733  20.486  1.00  0.86           H  
ATOM   4152 1HG1 ILE A 268     116.445   8.773  19.870  1.00  0.86           H  
ATOM   4153 2HG1 ILE A 268     115.419   9.301  18.559  1.00  0.86           H  
ATOM   4154 1HG2 ILE A 268     114.825  11.662  18.287  1.00  0.86           H  
ATOM   4155 2HG2 ILE A 268     115.483  12.854  19.435  1.00  0.86           H  
ATOM   4156 3HG2 ILE A 268     116.539  12.122  18.211  1.00  0.86           H  
ATOM   4157 1HD1 ILE A 268     117.501   8.529  17.736  1.00  0.86           H  
ATOM   4158 2HD1 ILE A 268     117.272  10.258  17.409  1.00  0.86           H  
ATOM   4159 3HD1 ILE A 268     118.339   9.742  18.733  1.00  0.86           H  
ATOM   4160  N   ALA A 269     117.517  13.534  21.706  1.00  0.85           N  
ATOM   4161  CA  ALA A 269     117.270  14.511  22.750  1.00  0.85           C  
ATOM   4162  C   ALA A 269     116.111  15.449  22.397  1.00  0.85           C  
ATOM   4163  O   ALA A 269     115.916  15.762  21.223  1.00  0.85           O  
ATOM   4164  CB  ALA A 269     118.520  15.284  23.025  1.00  0.85           C  
ATOM   4165  H   ALA A 269     118.260  13.670  21.023  1.00  0.85           H  
ATOM   4166  HA  ALA A 269     117.028  13.954  23.643  1.00  0.85           H  
ATOM   4167 1HB  ALA A 269     118.338  15.971  23.808  1.00  0.85           H  
ATOM   4168 2HB  ALA A 269     119.305  14.592  23.306  1.00  0.85           H  
ATOM   4169 3HB  ALA A 269     118.815  15.822  22.157  1.00  0.85           H  
ATOM   4170  N   PRO A 270     115.349  15.953  23.394  1.00  0.83           N  
ATOM   4171  CA  PRO A 270     114.254  16.907  23.242  1.00  0.83           C  
ATOM   4172  C   PRO A 270     114.502  18.229  22.537  1.00  0.83           C  
ATOM   4173  O   PRO A 270     113.558  18.841  22.055  1.00  0.83           O  
ATOM   4174  CB  PRO A 270     113.932  17.261  24.706  1.00  0.83           C  
ATOM   4175  CG  PRO A 270     114.348  16.079  25.527  1.00  0.83           C  
ATOM   4176  CD  PRO A 270     115.561  15.514  24.821  1.00  0.83           C  
ATOM   4177  HA  PRO A 270     113.419  16.409  22.745  1.00  0.83           H  
ATOM   4178 1HB  PRO A 270     114.443  18.193  24.991  1.00  0.83           H  
ATOM   4179 2HB  PRO A 270     112.853  17.463  24.795  1.00  0.83           H  
ATOM   4180 1HG  PRO A 270     114.576  16.415  26.552  1.00  0.83           H  
ATOM   4181 2HG  PRO A 270     113.523  15.375  25.616  1.00  0.83           H  
ATOM   4182 1HD  PRO A 270     116.486  15.918  25.246  1.00  0.83           H  
ATOM   4183 2HD  PRO A 270     115.481  14.431  24.928  1.00  0.83           H  
ATOM   4184  N   ARG A 271     115.716  18.776  22.587  1.00  0.81           N  
ATOM   4185  CA  ARG A 271     116.024  20.105  21.992  1.00  0.81           C  
ATOM   4186  C   ARG A 271     115.317  21.310  22.696  1.00  0.81           C  
ATOM   4187  O   ARG A 271     115.867  22.425  22.745  1.00  0.81           O  
ATOM   4188  CB  ARG A 271     115.706  20.146  20.489  1.00  0.81           C  
ATOM   4189  CG  ARG A 271     116.054  21.470  19.803  1.00  0.81           C  
ATOM   4190  CD  ARG A 271     115.870  21.422  18.316  1.00  0.81           C  
ATOM   4191  NE  ARG A 271     116.883  20.600  17.651  1.00  0.81           N  
ATOM   4192  CZ  ARG A 271     116.846  20.199  16.363  1.00  0.81           C  
ATOM   4193  NH1 ARG A 271     115.855  20.520  15.574  1.00  0.81           N  
ATOM   4194  NH2 ARG A 271     117.838  19.471  15.902  1.00  0.81           N  
ATOM   4195  H   ARG A 271     116.465  18.257  23.013  1.00  0.81           H  
ATOM   4196  HA  ARG A 271     117.097  20.260  22.092  1.00  0.81           H  
ATOM   4197 1HB  ARG A 271     116.225  19.339  19.972  1.00  0.81           H  
ATOM   4198 2HB  ARG A 271     114.648  20.007  20.312  1.00  0.81           H  
ATOM   4199 1HG  ARG A 271     115.407  22.256  20.198  1.00  0.81           H  
ATOM   4200 2HG  ARG A 271     117.097  21.721  20.009  1.00  0.81           H  
ATOM   4201 1HD  ARG A 271     114.901  20.997  18.095  1.00  0.81           H  
ATOM   4202 2HD  ARG A 271     115.923  22.429  17.905  1.00  0.81           H  
ATOM   4203  HE  ARG A 271     117.696  20.290  18.184  1.00  0.81           H  
ATOM   4204 1HH1 ARG A 271     115.064  21.074  15.922  1.00  0.81           H  
ATOM   4205 2HH1 ARG A 271     115.858  20.199  14.616  1.00  0.81           H  
ATOM   4206 1HH2 ARG A 271     118.595  19.222  16.540  1.00  0.81           H  
ATOM   4207 2HH2 ARG A 271     117.831  19.145  14.952  1.00  0.81           H  
ATOM   4208  N   GLY A 272     114.137  21.052  23.270  1.00  0.80           N  
ATOM   4209  CA  GLY A 272     113.251  21.992  23.925  1.00  0.80           C  
ATOM   4210  C   GLY A 272     112.045  21.269  24.510  1.00  0.80           C  
ATOM   4211  O   GLY A 272     112.107  20.084  24.839  1.00  0.80           O  
ATOM   4212  H   GLY A 272     113.781  20.114  23.177  1.00  0.80           H  
ATOM   4213 1HA  GLY A 272     113.760  22.511  24.716  1.00  0.80           H  
ATOM   4214 2HA  GLY A 272     112.921  22.726  23.204  1.00  0.80           H  
ATOM   4215  N   TYR A 273     110.972  22.016  24.714  1.00  0.82           N  
ATOM   4216  CA  TYR A 273     109.767  21.502  25.354  1.00  0.82           C  
ATOM   4217  C   TYR A 273     108.498  22.217  24.961  1.00  0.82           C  
ATOM   4218  O   TYR A 273     108.519  23.331  24.431  1.00  0.82           O  
ATOM   4219  CB  TYR A 273     109.934  21.603  26.860  1.00  0.82           C  
ATOM   4220  CG  TYR A 273     110.166  23.022  27.353  1.00  0.82           C  
ATOM   4221  CD1 TYR A 273     109.112  23.831  27.777  1.00  0.82           C  
ATOM   4222  CD2 TYR A 273     111.466  23.516  27.368  1.00  0.82           C  
ATOM   4223  CE1 TYR A 273     109.374  25.133  28.230  1.00  0.82           C  
ATOM   4224  CE2 TYR A 273     111.726  24.794  27.804  1.00  0.82           C  
ATOM   4225  CZ  TYR A 273     110.699  25.609  28.242  1.00  0.82           C  
ATOM   4226  OH  TYR A 273     111.002  26.898  28.679  1.00  0.82           O  
ATOM   4227  H   TYR A 273     111.012  22.985  24.412  1.00  0.82           H  
ATOM   4228  HA  TYR A 273     109.652  20.453  25.077  1.00  0.82           H  
ATOM   4229 1HB  TYR A 273     109.052  21.201  27.362  1.00  0.82           H  
ATOM   4230 2HB  TYR A 273     110.759  21.013  27.144  1.00  0.82           H  
ATOM   4231  HD1 TYR A 273     108.090  23.448  27.764  1.00  0.82           H  
ATOM   4232  HD2 TYR A 273     112.293  22.888  27.035  1.00  0.82           H  
ATOM   4233  HE1 TYR A 273     108.556  25.774  28.570  1.00  0.82           H  
ATOM   4234  HE2 TYR A 273     112.758  25.162  27.808  1.00  0.82           H  
ATOM   4235  HH  TYR A 273     110.297  27.261  29.265  1.00  0.82           H  
ATOM   4236  N   PHE A 274     107.371  21.591  25.270  1.00  0.87           N  
ATOM   4237  CA  PHE A 274     106.119  22.273  25.052  1.00  0.87           C  
ATOM   4238  C   PHE A 274     105.520  22.758  26.340  1.00  0.87           C  
ATOM   4239  O   PHE A 274     105.632  22.118  27.384  1.00  0.87           O  
ATOM   4240  CB  PHE A 274     105.086  21.427  24.342  1.00  0.87           C  
ATOM   4241  CG  PHE A 274     105.356  21.179  22.979  1.00  0.87           C  
ATOM   4242  CD1 PHE A 274     106.094  20.128  22.617  1.00  0.87           C  
ATOM   4243  CD2 PHE A 274     104.856  22.018  22.032  1.00  0.87           C  
ATOM   4244  CE1 PHE A 274     106.329  19.890  21.319  1.00  0.87           C  
ATOM   4245  CE2 PHE A 274     105.073  21.797  20.721  1.00  0.87           C  
ATOM   4246  CZ  PHE A 274     105.809  20.731  20.360  1.00  0.87           C  
ATOM   4247  H   PHE A 274     107.400  20.658  25.680  1.00  0.87           H  
ATOM   4248  HA  PHE A 274     106.320  23.130  24.430  1.00  0.87           H  
ATOM   4249 1HB  PHE A 274     104.991  20.479  24.837  1.00  0.87           H  
ATOM   4250 2HB  PHE A 274     104.130  21.928  24.415  1.00  0.87           H  
ATOM   4251  HD1 PHE A 274     106.491  19.479  23.384  1.00  0.87           H  
ATOM   4252  HD2 PHE A 274     104.264  22.872  22.352  1.00  0.87           H  
ATOM   4253  HE1 PHE A 274     106.924  19.037  21.038  1.00  0.87           H  
ATOM   4254  HE2 PHE A 274     104.658  22.468  19.970  1.00  0.87           H  
ATOM   4255  HZ  PHE A 274     105.989  20.535  19.308  1.00  0.87           H  
ATOM   4256  N   LYS A 275     104.874  23.896  26.271  1.00  0.97           N  
ATOM   4257  CA  LYS A 275     104.166  24.392  27.421  1.00  0.97           C  
ATOM   4258  C   LYS A 275     102.706  24.025  27.263  1.00  0.97           C  
ATOM   4259  O   LYS A 275     102.098  24.227  26.198  1.00  0.97           O  
ATOM   4260  CB  LYS A 275     104.384  25.880  27.608  1.00  0.97           C  
ATOM   4261  CG  LYS A 275     103.757  26.454  28.842  1.00  0.97           C  
ATOM   4262  CD  LYS A 275     104.040  27.934  28.907  1.00  0.97           C  
ATOM   4263  CE  LYS A 275     105.497  28.148  29.195  1.00  0.97           C  
ATOM   4264  NZ  LYS A 275     105.870  29.579  29.305  1.00  0.97           N  
ATOM   4265  H   LYS A 275     104.849  24.394  25.384  1.00  0.97           H  
ATOM   4266  HA  LYS A 275     104.533  23.890  28.318  1.00  0.97           H  
ATOM   4267 1HB  LYS A 275     105.453  26.089  27.643  1.00  0.97           H  
ATOM   4268 2HB  LYS A 275     103.972  26.417  26.763  1.00  0.97           H  
ATOM   4269 1HG  LYS A 275     102.695  26.272  28.840  1.00  0.97           H  
ATOM   4270 2HG  LYS A 275     104.187  25.959  29.715  1.00  0.97           H  
ATOM   4271 1HD  LYS A 275     103.796  28.395  27.947  1.00  0.97           H  
ATOM   4272 2HD  LYS A 275     103.438  28.398  29.678  1.00  0.97           H  
ATOM   4273 1HE  LYS A 275     105.737  27.645  30.134  1.00  0.97           H  
ATOM   4274 2HE  LYS A 275     106.085  27.699  28.396  1.00  0.97           H  
ATOM   4275 1HZ  LYS A 275     106.882  29.620  29.506  1.00  0.97           H  
ATOM   4276 2HZ  LYS A 275     105.675  30.052  28.438  1.00  0.97           H  
ATOM   4277 3HZ  LYS A 275     105.372  30.023  30.050  1.00  0.97           H  
ATOM   4278  N   ILE A 276     102.180  23.422  28.320  1.00  1.13           N  
ATOM   4279  CA  ILE A 276     100.810  22.952  28.393  1.00  1.13           C  
ATOM   4280  C   ILE A 276     100.062  23.945  29.313  1.00  1.13           C  
ATOM   4281  O   ILE A 276     100.529  24.225  30.419  1.00  1.13           O  
ATOM   4282  CB  ILE A 276     100.842  21.504  28.956  1.00  1.13           C  
ATOM   4283  CG1 ILE A 276     101.823  20.617  28.121  1.00  1.13           C  
ATOM   4284  CG2 ILE A 276      99.490  20.858  28.934  1.00  1.13           C  
ATOM   4285  CD1 ILE A 276     101.464  20.499  26.646  1.00  1.13           C  
ATOM   4286  H   ILE A 276     102.774  23.282  29.144  1.00  1.13           H  
ATOM   4287  HA  ILE A 276     100.355  22.964  27.403  1.00  1.13           H  
ATOM   4288  HB  ILE A 276     101.207  21.542  29.984  1.00  1.13           H  
ATOM   4289 1HG1 ILE A 276     102.830  21.042  28.201  1.00  1.13           H  
ATOM   4290 2HG1 ILE A 276     101.840  19.614  28.550  1.00  1.13           H  
ATOM   4291 1HG2 ILE A 276      99.557  19.861  29.346  1.00  1.13           H  
ATOM   4292 2HG2 ILE A 276      98.784  21.448  29.521  1.00  1.13           H  
ATOM   4293 3HG2 ILE A 276      99.165  20.792  27.910  1.00  1.13           H  
ATOM   4294 1HD1 ILE A 276     102.197  19.875  26.143  1.00  1.13           H  
ATOM   4295 2HD1 ILE A 276     100.472  20.051  26.543  1.00  1.13           H  
ATOM   4296 3HD1 ILE A 276     101.462  21.489  26.189  1.00  1.13           H  
ATOM   4297  N   ARG A 277      98.957  24.540  28.841  1.00  1.30           N  
ATOM   4298  CA  ARG A 277      98.266  25.594  29.609  1.00  1.30           C  
ATOM   4299  C   ARG A 277      96.751  25.390  29.621  1.00  1.30           C  
ATOM   4300  O   ARG A 277      96.189  24.893  28.657  1.00  1.30           O  
ATOM   4301  CB  ARG A 277      98.539  26.974  29.008  1.00  1.30           C  
ATOM   4302  CG  ARG A 277     100.019  27.370  28.867  1.00  1.30           C  
ATOM   4303  CD  ARG A 277     100.225  28.740  28.261  1.00  1.30           C  
ATOM   4304  NE  ARG A 277      99.699  29.805  29.079  1.00  1.30           N  
ATOM   4305  CZ  ARG A 277      99.718  31.115  28.736  1.00  1.30           C  
ATOM   4306  NH1 ARG A 277     100.247  31.514  27.589  1.00  1.30           N  
ATOM   4307  NH2 ARG A 277      99.200  32.025  29.550  1.00  1.30           N  
ATOM   4308  H   ARG A 277      98.570  24.256  27.946  1.00  1.30           H  
ATOM   4309  HA  ARG A 277      98.627  25.574  30.636  1.00  1.30           H  
ATOM   4310 1HB  ARG A 277      98.063  27.051  28.062  1.00  1.30           H  
ATOM   4311 2HB  ARG A 277      98.076  27.725  29.650  1.00  1.30           H  
ATOM   4312 1HG  ARG A 277     100.511  27.331  29.813  1.00  1.30           H  
ATOM   4313 2HG  ARG A 277     100.490  26.662  28.190  1.00  1.30           H  
ATOM   4314 1HD  ARG A 277     101.289  28.915  28.123  1.00  1.30           H  
ATOM   4315 2HD  ARG A 277      99.746  28.802  27.312  1.00  1.30           H  
ATOM   4316  HE  ARG A 277      99.284  29.552  29.966  1.00  1.30           H  
ATOM   4317 1HH1 ARG A 277     100.656  30.846  26.912  1.00  1.30           H  
ATOM   4318 2HH1 ARG A 277     100.252  32.493  27.357  1.00  1.30           H  
ATOM   4319 1HH2 ARG A 277      98.775  31.751  30.424  1.00  1.30           H  
ATOM   4320 2HH2 ARG A 277      99.218  32.999  29.285  1.00  1.30           H  
ATOM   4321  N   SER A 278      96.083  25.808  30.681  1.00  1.45           N  
ATOM   4322  CA  SER A 278      94.623  25.696  30.752  1.00  1.45           C  
ATOM   4323  C   SER A 278      93.944  26.674  29.764  1.00  1.45           C  
ATOM   4324  O   SER A 278      94.604  27.615  29.320  1.00  1.45           O  
ATOM   4325  CB  SER A 278      94.228  25.996  32.189  1.00  1.45           C  
ATOM   4326  OG  SER A 278      94.483  27.338  32.500  1.00  1.45           O  
ATOM   4327  H   SER A 278      96.585  26.211  31.459  1.00  1.45           H  
ATOM   4328  HA  SER A 278      94.347  24.671  30.490  1.00  1.45           H  
ATOM   4329 1HB  SER A 278      93.190  25.784  32.369  1.00  1.45           H  
ATOM   4330 2HB  SER A 278      94.804  25.357  32.855  1.00  1.45           H  
ATOM   4331  HG  SER A 278      93.914  27.854  31.920  1.00  1.45           H  
ATOM   4332  N   GLY A 279      92.643  26.492  29.413  1.00  1.51           N  
ATOM   4333  CA  GLY A 279      91.740  25.399  29.826  1.00  1.51           C  
ATOM   4334  C   GLY A 279      91.607  24.285  28.789  1.00  1.51           C  
ATOM   4335  O   GLY A 279      92.354  24.231  27.824  1.00  1.51           O  
ATOM   4336  H   GLY A 279      92.249  27.176  28.783  1.00  1.51           H  
ATOM   4337 1HA  GLY A 279      92.055  24.957  30.760  1.00  1.51           H  
ATOM   4338 2HA  GLY A 279      90.752  25.819  30.014  1.00  1.51           H  
ATOM   4339  N   LYS A 280      90.613  23.421  29.000  1.00  1.46           N  
ATOM   4340  CA  LYS A 280      90.344  22.238  28.169  1.00  1.46           C  
ATOM   4341  C   LYS A 280      89.979  22.489  26.708  1.00  1.46           C  
ATOM   4342  O   LYS A 280      89.141  23.344  26.407  1.00  1.46           O  
ATOM   4343  CB  LYS A 280      89.232  21.397  28.793  1.00  1.46           C  
ATOM   4344  CG  LYS A 280      88.967  20.081  28.052  1.00  1.46           C  
ATOM   4345  CD  LYS A 280      87.913  19.224  28.712  1.00  1.46           C  
ATOM   4346  CE  LYS A 280      87.764  17.928  27.943  1.00  1.46           C  
ATOM   4347  NZ  LYS A 280      86.660  17.079  28.464  1.00  1.46           N  
ATOM   4348  H   LYS A 280      90.022  23.567  29.805  1.00  1.46           H  
ATOM   4349  HA  LYS A 280      91.247  21.636  28.157  1.00  1.46           H  
ATOM   4350 1HB  LYS A 280      89.494  21.157  29.822  1.00  1.46           H  
ATOM   4351 2HB  LYS A 280      88.306  21.970  28.810  1.00  1.46           H  
ATOM   4352 1HG  LYS A 280      88.604  20.302  27.048  1.00  1.46           H  
ATOM   4353 2HG  LYS A 280      89.891  19.512  27.956  1.00  1.46           H  
ATOM   4354 1HD  LYS A 280      88.193  19.008  29.742  1.00  1.46           H  
ATOM   4355 2HD  LYS A 280      86.960  19.750  28.707  1.00  1.46           H  
ATOM   4356 1HE  LYS A 280      87.584  18.163  26.897  1.00  1.46           H  
ATOM   4357 2HE  LYS A 280      88.695  17.371  28.016  1.00  1.46           H  
ATOM   4358 1HZ  LYS A 280      86.608  16.234  27.910  1.00  1.46           H  
ATOM   4359 2HZ  LYS A 280      86.829  16.844  29.429  1.00  1.46           H  
ATOM   4360 3HZ  LYS A 280      85.787  17.583  28.383  1.00  1.46           H  
ATOM   4361  N   SER A 281      90.565  21.668  25.830  1.00  1.33           N  
ATOM   4362  CA  SER A 281      90.339  21.632  24.391  1.00  1.33           C  
ATOM   4363  C   SER A 281      90.032  20.187  24.011  1.00  1.33           C  
ATOM   4364  O   SER A 281      89.977  19.311  24.881  1.00  1.33           O  
ATOM   4365  CB  SER A 281      91.569  22.082  23.652  1.00  1.33           C  
ATOM   4366  OG  SER A 281      91.925  23.336  24.053  1.00  1.33           O  
ATOM   4367  H   SER A 281      91.270  21.012  26.159  1.00  1.33           H  
ATOM   4368  HA  SER A 281      89.492  22.265  24.130  1.00  1.33           H  
ATOM   4369 1HB  SER A 281      92.381  21.402  23.841  1.00  1.33           H  
ATOM   4370 2HB  SER A 281      91.389  22.078  22.596  1.00  1.33           H  
ATOM   4371  HG  SER A 281      92.899  23.317  24.101  1.00  1.33           H  
ATOM   4372  N   SER A 282      89.786  19.933  22.733  1.00  1.18           N  
ATOM   4373  CA  SER A 282      89.530  18.556  22.324  1.00  1.18           C  
ATOM   4374  C   SER A 282      90.227  18.130  21.041  1.00  1.18           C  
ATOM   4375  O   SER A 282      90.831  18.959  20.357  1.00  1.18           O  
ATOM   4376  CB  SER A 282      88.040  18.327  22.192  1.00  1.18           C  
ATOM   4377  OG  SER A 282      87.486  19.108  21.183  1.00  1.18           O  
ATOM   4378  H   SER A 282      89.765  20.706  22.067  1.00  1.18           H  
ATOM   4379  HA  SER A 282      89.903  17.930  23.114  1.00  1.18           H  
ATOM   4380 1HB  SER A 282      87.866  17.283  21.968  1.00  1.18           H  
ATOM   4381 2HB  SER A 282      87.547  18.539  23.141  1.00  1.18           H  
ATOM   4382  HG  SER A 282      86.562  18.846  21.126  1.00  1.18           H  
ATOM   4383  N   ILE A 283      90.187  16.821  20.754  1.00  1.03           N  
ATOM   4384  CA  ILE A 283      90.763  16.271  19.528  1.00  1.03           C  
ATOM   4385  C   ILE A 283      89.713  15.500  18.724  1.00  1.03           C  
ATOM   4386  O   ILE A 283      89.007  14.630  19.251  1.00  1.03           O  
ATOM   4387  CB  ILE A 283      91.950  15.344  19.809  1.00  1.03           C  
ATOM   4388  CG1 ILE A 283      93.000  16.065  20.560  1.00  1.03           C  
ATOM   4389  CG2 ILE A 283      92.563  14.936  18.478  1.00  1.03           C  
ATOM   4390  CD1 ILE A 283      93.979  15.147  21.121  1.00  1.03           C  
ATOM   4391  H   ILE A 283      89.704  16.203  21.386  1.00  1.03           H  
ATOM   4392  HA  ILE A 283      91.119  17.095  18.915  1.00  1.03           H  
ATOM   4393  HB  ILE A 283      91.643  14.465  20.372  1.00  1.03           H  
ATOM   4394 1HG1 ILE A 283      93.517  16.735  19.888  1.00  1.03           H  
ATOM   4395 2HG1 ILE A 283      92.561  16.644  21.346  1.00  1.03           H  
ATOM   4396 1HG2 ILE A 283      93.433  14.307  18.647  1.00  1.03           H  
ATOM   4397 2HG2 ILE A 283      91.841  14.391  17.878  1.00  1.03           H  
ATOM   4398 3HG2 ILE A 283      92.868  15.830  17.940  1.00  1.03           H  
ATOM   4399 1HD1 ILE A 283      94.743  15.712  21.650  1.00  1.03           H  
ATOM   4400 2HD1 ILE A 283      93.477  14.473  21.815  1.00  1.03           H  
ATOM   4401 3HD1 ILE A 283      94.427  14.572  20.321  1.00  1.03           H  
ATOM   4402  N   MET A 284      89.627  15.833  17.444  1.00  0.93           N  
ATOM   4403  CA  MET A 284      88.689  15.232  16.497  1.00  0.93           C  
ATOM   4404  C   MET A 284      89.411  14.575  15.336  1.00  0.93           C  
ATOM   4405  O   MET A 284      90.445  15.079  14.895  1.00  0.93           O  
ATOM   4406  CB  MET A 284      87.750  16.314  15.992  1.00  0.93           C  
ATOM   4407  CG  MET A 284      86.745  15.928  14.977  1.00  0.93           C  
ATOM   4408  SD  MET A 284      85.706  17.328  14.543  1.00  0.93           S  
ATOM   4409  CE  MET A 284      84.845  17.534  16.090  1.00  0.93           C  
ATOM   4410  H   MET A 284      90.259  16.563  17.108  1.00  0.93           H  
ATOM   4411  HA  MET A 284      88.113  14.462  17.010  1.00  0.93           H  
ATOM   4412 1HB  MET A 284      87.169  16.681  16.822  1.00  0.93           H  
ATOM   4413 2HB  MET A 284      88.336  17.126  15.599  1.00  0.93           H  
ATOM   4414 1HG  MET A 284      87.227  15.558  14.071  1.00  0.93           H  
ATOM   4415 2HG  MET A 284      86.130  15.142  15.385  1.00  0.93           H  
ATOM   4416 1HE  MET A 284      84.141  18.343  16.016  1.00  0.93           H  
ATOM   4417 2HE  MET A 284      84.316  16.623  16.338  1.00  0.93           H  
ATOM   4418 3HE  MET A 284      85.560  17.753  16.880  1.00  0.93           H  
ATOM   4419  N   ARG A 285      88.894  13.443  14.866  1.00  0.88           N  
ATOM   4420  CA  ARG A 285      89.455  12.791  13.689  1.00  0.88           C  
ATOM   4421  C   ARG A 285      88.468  12.878  12.529  1.00  0.88           C  
ATOM   4422  O   ARG A 285      87.345  12.380  12.614  1.00  0.88           O  
ATOM   4423  CB  ARG A 285      89.798  11.335  13.959  1.00  0.88           C  
ATOM   4424  CG  ARG A 285      90.423  10.593  12.757  1.00  0.88           C  
ATOM   4425  CD  ARG A 285      90.770   9.190  13.115  1.00  0.88           C  
ATOM   4426  NE  ARG A 285      91.324   8.426  11.992  1.00  0.88           N  
ATOM   4427  CZ  ARG A 285      91.536   7.078  11.998  1.00  0.88           C  
ATOM   4428  NH1 ARG A 285      91.230   6.355  13.053  1.00  0.88           N  
ATOM   4429  NH2 ARG A 285      92.058   6.473  10.939  1.00  0.88           N  
ATOM   4430  H   ARG A 285      88.053  13.054  15.302  1.00  0.88           H  
ATOM   4431  HA  ARG A 285      90.369  13.304  13.413  1.00  0.88           H  
ATOM   4432 1HB  ARG A 285      90.506  11.276  14.786  1.00  0.88           H  
ATOM   4433 2HB  ARG A 285      88.895  10.796  14.261  1.00  0.88           H  
ATOM   4434 1HG  ARG A 285      89.716  10.575  11.927  1.00  0.88           H  
ATOM   4435 2HG  ARG A 285      91.336  11.112  12.444  1.00  0.88           H  
ATOM   4436 1HD  ARG A 285      91.524   9.230  13.887  1.00  0.88           H  
ATOM   4437 2HD  ARG A 285      89.891   8.666  13.493  1.00  0.88           H  
ATOM   4438  HE  ARG A 285      91.579   8.937  11.169  1.00  0.88           H  
ATOM   4439 1HH1 ARG A 285      90.850   6.795  13.905  1.00  0.88           H  
ATOM   4440 2HH1 ARG A 285      91.398   5.364  13.052  1.00  0.88           H  
ATOM   4441 1HH2 ARG A 285      92.311   7.004  10.117  1.00  0.88           H  
ATOM   4442 2HH2 ARG A 285      92.215   5.476  10.960  1.00  0.88           H  
ATOM   4443  N   SER A 286      88.874  13.544  11.458  1.00  0.85           N  
ATOM   4444  CA  SER A 286      87.989  13.730  10.314  1.00  0.85           C  
ATOM   4445  C   SER A 286      88.709  14.230   9.082  1.00  0.85           C  
ATOM   4446  O   SER A 286      89.642  15.017   9.176  1.00  0.85           O  
ATOM   4447  CB  SER A 286      86.882  14.700  10.634  1.00  0.85           C  
ATOM   4448  OG  SER A 286      86.061  14.880   9.507  1.00  0.85           O  
ATOM   4449  H   SER A 286      89.829  13.905  11.441  1.00  0.85           H  
ATOM   4450  HA  SER A 286      87.542  12.766  10.073  1.00  0.85           H  
ATOM   4451 1HB  SER A 286      86.288  14.323  11.451  1.00  0.85           H  
ATOM   4452 2HB  SER A 286      87.307  15.644  10.948  1.00  0.85           H  
ATOM   4453  HG  SER A 286      85.153  15.066   9.845  1.00  0.85           H  
ATOM   4454  N   ASP A 287      88.226  13.824   7.916  1.00  0.85           N  
ATOM   4455  CA  ASP A 287      88.793  14.323   6.670  1.00  0.85           C  
ATOM   4456  C   ASP A 287      88.048  15.562   6.182  1.00  0.85           C  
ATOM   4457  O   ASP A 287      88.349  16.097   5.113  1.00  0.85           O  
ATOM   4458  CB  ASP A 287      88.711  13.277   5.573  1.00  0.85           C  
ATOM   4459  CG  ASP A 287      89.460  12.013   5.881  1.00  0.85           C  
ATOM   4460  OD1 ASP A 287      90.294  11.988   6.785  1.00  0.85           O  
ATOM   4461  OD2 ASP A 287      89.239  11.051   5.167  1.00  0.85           O  
ATOM   4462  H   ASP A 287      87.445  13.181   7.896  1.00  0.85           H  
ATOM   4463  HA  ASP A 287      89.835  14.593   6.843  1.00  0.85           H  
ATOM   4464 1HB  ASP A 287      87.660  13.028   5.403  1.00  0.85           H  
ATOM   4465 2HB  ASP A 287      89.096  13.699   4.646  1.00  0.85           H  
ATOM   4466  N   ALA A 288      87.036  15.986   6.937  1.00  0.86           N  
ATOM   4467  CA  ALA A 288      86.230  17.124   6.536  1.00  0.86           C  
ATOM   4468  C   ALA A 288      87.103  18.379   6.494  1.00  0.86           C  
ATOM   4469  O   ALA A 288      88.011  18.514   7.310  1.00  0.86           O  
ATOM   4470  CB  ALA A 288      85.066  17.317   7.509  1.00  0.86           C  
ATOM   4471  H   ALA A 288      86.823  15.521   7.813  1.00  0.86           H  
ATOM   4472  HA  ALA A 288      85.840  16.909   5.548  1.00  0.86           H  
ATOM   4473 1HB  ALA A 288      84.461  18.164   7.203  1.00  0.86           H  
ATOM   4474 2HB  ALA A 288      84.450  16.421   7.532  1.00  0.86           H  
ATOM   4475 3HB  ALA A 288      85.462  17.501   8.491  1.00  0.86           H  
ATOM   4476  N   PRO A 289      86.862  19.306   5.555  1.00  0.89           N  
ATOM   4477  CA  PRO A 289      87.537  20.580   5.411  1.00  0.89           C  
ATOM   4478  C   PRO A 289      87.132  21.498   6.539  1.00  0.89           C  
ATOM   4479  O   PRO A 289      86.148  21.228   7.221  1.00  0.89           O  
ATOM   4480  CB  PRO A 289      87.058  21.071   4.043  1.00  0.89           C  
ATOM   4481  CG  PRO A 289      85.722  20.406   3.848  1.00  0.89           C  
ATOM   4482  CD  PRO A 289      85.860  19.053   4.496  1.00  0.89           C  
ATOM   4483  HA  PRO A 289      88.624  20.410   5.416  1.00  0.89           H  
ATOM   4484 1HB  PRO A 289      86.982  22.168   4.049  1.00  0.89           H  
ATOM   4485 2HB  PRO A 289      87.789  20.799   3.269  1.00  0.89           H  
ATOM   4486 1HG  PRO A 289      84.937  20.988   4.321  1.00  0.89           H  
ATOM   4487 2HG  PRO A 289      85.472  20.345   2.779  1.00  0.89           H  
ATOM   4488 1HD  PRO A 289      84.892  18.775   4.904  1.00  0.89           H  
ATOM   4489 2HD  PRO A 289      86.242  18.317   3.769  1.00  0.89           H  
ATOM   4490  N   ILE A 290      87.912  22.556   6.734  1.00  0.94           N  
ATOM   4491  CA  ILE A 290      87.625  23.526   7.784  1.00  0.94           C  
ATOM   4492  C   ILE A 290      86.704  24.647   7.281  1.00  0.94           C  
ATOM   4493  O   ILE A 290      85.745  25.029   7.943  1.00  0.94           O  
ATOM   4494  CB  ILE A 290      88.948  24.128   8.299  1.00  0.94           C  
ATOM   4495  CG1 ILE A 290      89.848  23.009   8.759  1.00  0.94           C  
ATOM   4496  CG2 ILE A 290      88.728  25.138   9.436  1.00  0.94           C  
ATOM   4497  CD1 ILE A 290      89.184  22.099   9.728  1.00  0.94           C  
ATOM   4498  H   ILE A 290      88.723  22.690   6.153  1.00  0.94           H  
ATOM   4499  HA  ILE A 290      87.129  23.012   8.602  1.00  0.94           H  
ATOM   4500  HB  ILE A 290      89.438  24.638   7.476  1.00  0.94           H  
ATOM   4501 1HG1 ILE A 290      90.198  22.422   7.904  1.00  0.94           H  
ATOM   4502 2HG1 ILE A 290      90.710  23.456   9.248  1.00  0.94           H  
ATOM   4503 1HG2 ILE A 290      89.687  25.548   9.743  1.00  0.94           H  
ATOM   4504 2HG2 ILE A 290      88.087  25.953   9.085  1.00  0.94           H  
ATOM   4505 3HG2 ILE A 290      88.273  24.665  10.279  1.00  0.94           H  
ATOM   4506 1HD1 ILE A 290      89.863  21.318  10.062  1.00  0.94           H  
ATOM   4507 2HD1 ILE A 290      88.844  22.679  10.556  1.00  0.94           H  
ATOM   4508 3HD1 ILE A 290      88.339  21.647   9.233  1.00  0.94           H  
ATOM   4509  N   GLY A 291      87.013  25.189   6.106  1.00  0.99           N  
ATOM   4510  CA  GLY A 291      86.203  26.263   5.545  1.00  0.99           C  
ATOM   4511  C   GLY A 291      86.140  27.430   6.522  1.00  0.99           C  
ATOM   4512  O   GLY A 291      87.160  27.825   7.085  1.00  0.99           O  
ATOM   4513  H   GLY A 291      87.809  24.849   5.593  1.00  0.99           H  
ATOM   4514 1HA  GLY A 291      86.628  26.595   4.596  1.00  0.99           H  
ATOM   4515 2HA  GLY A 291      85.196  25.900   5.342  1.00  0.99           H  
ATOM   4516  N   LYS A 292      84.953  28.018   6.668  1.00  1.02           N  
ATOM   4517  CA  LYS A 292      84.762  29.111   7.616  1.00  1.02           C  
ATOM   4518  C   LYS A 292      83.280  29.316   7.897  1.00  1.02           C  
ATOM   4519  O   LYS A 292      82.515  29.641   6.990  1.00  1.02           O  
ATOM   4520  CB  LYS A 292      85.383  30.408   7.079  1.00  1.02           C  
ATOM   4521  CG  LYS A 292      85.365  31.575   8.053  1.00  1.02           C  
ATOM   4522  CD  LYS A 292      86.258  31.298   9.266  1.00  1.02           C  
ATOM   4523  CE  LYS A 292      87.738  31.290   8.889  1.00  1.02           C  
ATOM   4524  NZ  LYS A 292      88.619  31.149  10.087  1.00  1.02           N  
ATOM   4525  H   LYS A 292      84.155  27.646   6.162  1.00  1.02           H  
ATOM   4526  HA  LYS A 292      85.250  28.847   8.553  1.00  1.02           H  
ATOM   4527 1HB  LYS A 292      86.422  30.239   6.798  1.00  1.02           H  
ATOM   4528 2HB  LYS A 292      84.849  30.723   6.185  1.00  1.02           H  
ATOM   4529 1HG  LYS A 292      85.716  32.474   7.548  1.00  1.02           H  
ATOM   4530 2HG  LYS A 292      84.341  31.743   8.391  1.00  1.02           H  
ATOM   4531 1HD  LYS A 292      86.086  32.056  10.026  1.00  1.02           H  
ATOM   4532 2HD  LYS A 292      86.007  30.322   9.689  1.00  1.02           H  
ATOM   4533 1HE  LYS A 292      87.922  30.448   8.219  1.00  1.02           H  
ATOM   4534 2HE  LYS A 292      87.986  32.214   8.372  1.00  1.02           H  
ATOM   4535 1HZ  LYS A 292      89.578  31.130   9.799  1.00  1.02           H  
ATOM   4536 2HZ  LYS A 292      88.472  31.917  10.714  1.00  1.02           H  
ATOM   4537 3HZ  LYS A 292      88.407  30.273  10.586  1.00  1.02           H  
ATOM   4538  N   CYS A 293      82.886  29.198   9.165  1.00  1.03           N  
ATOM   4539  CA  CYS A 293      81.477  29.361   9.516  1.00  1.03           C  
ATOM   4540  C   CYS A 293      81.410  29.897  10.922  1.00  1.03           C  
ATOM   4541  O   CYS A 293      82.410  29.860  11.657  1.00  1.03           O  
ATOM   4542  CB  CYS A 293      80.741  28.026   9.549  1.00  1.03           C  
ATOM   4543  SG  CYS A 293      81.406  26.888   8.397  1.00  1.03           S  
ATOM   4544  H   CYS A 293      83.559  28.948   9.868  1.00  1.03           H  
ATOM   4545  HA  CYS A 293      80.997  30.053   8.829  1.00  1.03           H  
ATOM   4546 1HB  CYS A 293      80.719  27.614  10.543  1.00  1.03           H  
ATOM   4547 2HB  CYS A 293      79.703  28.198   9.266  1.00  1.03           H  
ATOM   4548  N   LYS A 294      80.224  30.353  11.302  1.00  1.01           N  
ATOM   4549  CA  LYS A 294      80.011  30.848  12.649  1.00  1.01           C  
ATOM   4550  C   LYS A 294      79.211  29.910  13.554  1.00  1.01           C  
ATOM   4551  O   LYS A 294      78.915  30.277  14.690  1.00  1.01           O  
ATOM   4552  CB  LYS A 294      79.326  32.206  12.598  1.00  1.01           C  
ATOM   4553  CG  LYS A 294      80.125  33.284  11.853  1.00  1.01           C  
ATOM   4554  CD  LYS A 294      81.439  33.601  12.577  1.00  1.01           C  
ATOM   4555  CE  LYS A 294      82.190  34.753  11.901  1.00  1.01           C  
ATOM   4556  NZ  LYS A 294      83.497  35.048  12.574  1.00  1.01           N  
ATOM   4557  H   LYS A 294      79.458  30.370  10.643  1.00  1.01           H  
ATOM   4558  HA  LYS A 294      80.984  30.988  13.103  1.00  1.01           H  
ATOM   4559 1HB  LYS A 294      78.354  32.107  12.112  1.00  1.01           H  
ATOM   4560 2HB  LYS A 294      79.154  32.560  13.611  1.00  1.01           H  
ATOM   4561 1HG  LYS A 294      80.348  32.948  10.842  1.00  1.01           H  
ATOM   4562 2HG  LYS A 294      79.527  34.194  11.792  1.00  1.01           H  
ATOM   4563 1HD  LYS A 294      81.224  33.877  13.610  1.00  1.01           H  
ATOM   4564 2HD  LYS A 294      82.079  32.715  12.583  1.00  1.01           H  
ATOM   4565 1HE  LYS A 294      82.380  34.490  10.861  1.00  1.01           H  
ATOM   4566 2HE  LYS A 294      81.568  35.648  11.931  1.00  1.01           H  
ATOM   4567 1HZ  LYS A 294      83.957  35.812  12.097  1.00  1.01           H  
ATOM   4568 2HZ  LYS A 294      83.334  35.303  13.539  1.00  1.01           H  
ATOM   4569 3HZ  LYS A 294      84.085  34.226  12.541  1.00  1.01           H  
ATOM   4570  N   SER A 295      78.856  28.713  13.081  1.00  0.96           N  
ATOM   4571  CA  SER A 295      78.051  27.813  13.914  1.00  0.96           C  
ATOM   4572  C   SER A 295      78.685  27.387  15.217  1.00  0.96           C  
ATOM   4573  O   SER A 295      79.821  26.924  15.252  1.00  0.96           O  
ATOM   4574  CB  SER A 295      77.697  26.548  13.218  1.00  0.96           C  
ATOM   4575  OG  SER A 295      77.046  25.684  14.147  1.00  0.96           O  
ATOM   4576  H   SER A 295      79.134  28.437  12.152  1.00  0.96           H  
ATOM   4577  HA  SER A 295      77.124  28.337  14.153  1.00  0.96           H  
ATOM   4578 1HB  SER A 295      77.031  26.762  12.389  1.00  0.96           H  
ATOM   4579 2HB  SER A 295      78.584  26.088  12.823  1.00  0.96           H  
ATOM   4580  HG  SER A 295      76.487  26.283  14.711  1.00  0.96           H  
ATOM   4581  N   GLU A 296      77.878  27.422  16.253  1.00  0.90           N  
ATOM   4582  CA  GLU A 296      78.227  27.053  17.612  1.00  0.90           C  
ATOM   4583  C   GLU A 296      78.563  25.580  17.885  1.00  0.90           C  
ATOM   4584  O   GLU A 296      79.119  25.289  18.943  1.00  0.90           O  
ATOM   4585  CB  GLU A 296      77.056  27.490  18.477  1.00  0.90           C  
ATOM   4586  CG  GLU A 296      75.751  26.748  18.161  1.00  0.90           C  
ATOM   4587  CD  GLU A 296      75.059  27.254  16.901  1.00  0.90           C  
ATOM   4588  OE1 GLU A 296      75.748  27.592  15.961  1.00  0.90           O  
ATOM   4589  OE2 GLU A 296      73.859  27.324  16.887  1.00  0.90           O  
ATOM   4590  H   GLU A 296      76.955  27.799  16.105  1.00  0.90           H  
ATOM   4591  HA  GLU A 296      79.105  27.642  17.889  1.00  0.90           H  
ATOM   4592 1HB  GLU A 296      77.292  27.316  19.528  1.00  0.90           H  
ATOM   4593 2HB  GLU A 296      76.882  28.558  18.345  1.00  0.90           H  
ATOM   4594 1HG  GLU A 296      75.950  25.707  18.034  1.00  0.90           H  
ATOM   4595 2HG  GLU A 296      75.076  26.852  19.008  1.00  0.90           H  
ATOM   4596  N   CYS A 297      78.200  24.665  16.973  1.00  0.85           N  
ATOM   4597  CA  CYS A 297      78.458  23.241  17.232  1.00  0.85           C  
ATOM   4598  C   CYS A 297      79.249  22.573  16.128  1.00  0.85           C  
ATOM   4599  O   CYS A 297      78.899  22.628  14.961  1.00  0.85           O  
ATOM   4600  CB  CYS A 297      77.145  22.498  17.425  1.00  0.85           C  
ATOM   4601  SG  CYS A 297      76.286  23.002  18.889  1.00  0.85           S  
ATOM   4602  H   CYS A 297      77.780  24.964  16.101  1.00  0.85           H  
ATOM   4603  HA  CYS A 297      79.027  23.166  18.150  1.00  0.85           H  
ATOM   4604 1HB  CYS A 297      76.501  22.668  16.579  1.00  0.85           H  
ATOM   4605 2HB  CYS A 297      77.330  21.438  17.480  1.00  0.85           H  
ATOM   4606  N   ILE A 298      80.310  21.884  16.546  1.00  0.80           N  
ATOM   4607  CA  ILE A 298      81.218  21.229  15.612  1.00  0.80           C  
ATOM   4608  C   ILE A 298      81.382  19.711  15.811  1.00  0.80           C  
ATOM   4609  O   ILE A 298      81.650  19.257  16.927  1.00  0.80           O  
ATOM   4610  CB  ILE A 298      82.568  21.943  15.697  1.00  0.80           C  
ATOM   4611  CG1 ILE A 298      82.422  23.448  15.382  1.00  0.80           C  
ATOM   4612  CG2 ILE A 298      83.554  21.326  14.794  1.00  0.80           C  
ATOM   4613  CD1 ILE A 298      82.316  24.346  16.627  1.00  0.80           C  
ATOM   4614  H   ILE A 298      80.513  21.867  17.551  1.00  0.80           H  
ATOM   4615  HA  ILE A 298      80.841  21.378  14.611  1.00  0.80           H  
ATOM   4616  HB  ILE A 298      82.891  21.889  16.696  1.00  0.80           H  
ATOM   4617 1HG1 ILE A 298      83.288  23.766  14.809  1.00  0.80           H  
ATOM   4618 2HG1 ILE A 298      81.534  23.598  14.770  1.00  0.80           H  
ATOM   4619 1HG2 ILE A 298      84.499  21.854  14.913  1.00  0.80           H  
ATOM   4620 2HG2 ILE A 298      83.686  20.288  15.041  1.00  0.80           H  
ATOM   4621 3HG2 ILE A 298      83.207  21.409  13.768  1.00  0.80           H  
ATOM   4622 1HD1 ILE A 298      82.222  25.390  16.314  1.00  0.80           H  
ATOM   4623 2HD1 ILE A 298      81.450  24.075  17.227  1.00  0.80           H  
ATOM   4624 3HD1 ILE A 298      83.211  24.234  17.231  1.00  0.80           H  
ATOM   4625  N   THR A 299      81.201  18.921  14.726  1.00  0.78           N  
ATOM   4626  CA  THR A 299      81.354  17.457  14.790  1.00  0.78           C  
ATOM   4627  C   THR A 299      82.306  16.989  13.687  1.00  0.78           C  
ATOM   4628  O   THR A 299      82.661  17.781  12.815  1.00  0.78           O  
ATOM   4629  CB  THR A 299      80.018  16.757  14.525  1.00  0.78           C  
ATOM   4630  OG1 THR A 299      79.671  16.856  13.140  1.00  0.78           O  
ATOM   4631  CG2 THR A 299      79.056  17.380  15.292  1.00  0.78           C  
ATOM   4632  H   THR A 299      80.909  19.324  13.836  1.00  0.78           H  
ATOM   4633  HA  THR A 299      81.744  17.189  15.769  1.00  0.78           H  
ATOM   4634  HB  THR A 299      80.018  15.754  14.825  1.00  0.78           H  
ATOM   4635  HG1 THR A 299      79.647  17.806  12.868  1.00  0.78           H  
ATOM   4636 1HG2 THR A 299      78.090  16.907  15.144  1.00  0.78           H  
ATOM   4637 2HG2 THR A 299      79.357  17.274  16.276  1.00  0.78           H  
ATOM   4638 3HG2 THR A 299      79.012  18.420  15.035  1.00  0.78           H  
ATOM   4639  N   PRO A 300      82.717  15.703  13.647  1.00  0.77           N  
ATOM   4640  CA  PRO A 300      83.500  15.115  12.578  1.00  0.77           C  
ATOM   4641  C   PRO A 300      82.810  15.226  11.207  1.00  0.77           C  
ATOM   4642  O   PRO A 300      83.468  15.100  10.172  1.00  0.77           O  
ATOM   4643  CB  PRO A 300      83.620  13.649  13.027  1.00  0.77           C  
ATOM   4644  CG  PRO A 300      83.449  13.675  14.525  1.00  0.77           C  
ATOM   4645  CD  PRO A 300      82.451  14.747  14.771  1.00  0.77           C  
ATOM   4646  HA  PRO A 300      84.487  15.592  12.544  1.00  0.77           H  
ATOM   4647 1HB  PRO A 300      82.857  13.041  12.518  1.00  0.77           H  
ATOM   4648 2HB  PRO A 300      84.602  13.241  12.733  1.00  0.77           H  
ATOM   4649 1HG  PRO A 300      83.092  12.693  14.869  1.00  0.77           H  
ATOM   4650 2HG  PRO A 300      84.400  13.835  15.027  1.00  0.77           H  
ATOM   4651 1HD  PRO A 300      81.483  14.265  14.678  1.00  0.77           H  
ATOM   4652 2HD  PRO A 300      82.614  15.185  15.755  1.00  0.77           H  
ATOM   4653  N   ASN A 301      81.477  15.439  11.193  1.00  0.79           N  
ATOM   4654  CA  ASN A 301      80.705  15.530   9.961  1.00  0.79           C  
ATOM   4655  C   ASN A 301      80.397  16.983   9.618  1.00  0.79           C  
ATOM   4656  O   ASN A 301      79.532  17.274   8.772  1.00  0.79           O  
ATOM   4657  CB  ASN A 301      79.426  14.736  10.078  1.00  0.79           C  
ATOM   4658  CG  ASN A 301      79.666  13.262  10.171  1.00  0.79           C  
ATOM   4659  OD1 ASN A 301      80.576  12.713   9.539  1.00  0.79           O  
ATOM   4660  ND2 ASN A 301      78.839  12.599  10.933  1.00  0.79           N  
ATOM   4661  H   ASN A 301      80.950  15.611  12.046  1.00  0.79           H  
ATOM   4662  HA  ASN A 301      81.301  15.121   9.144  1.00  0.79           H  
ATOM   4663 1HB  ASN A 301      78.884  15.059  10.972  1.00  0.79           H  
ATOM   4664 2HB  ASN A 301      78.788  14.939   9.219  1.00  0.79           H  
ATOM   4665 1HD2 ASN A 301      78.928  11.607  11.030  1.00  0.79           H  
ATOM   4666 2HD2 ASN A 301      78.102  13.089  11.399  1.00  0.79           H  
ATOM   4667  N   GLY A 302      81.105  17.879  10.287  1.00  0.82           N  
ATOM   4668  CA  GLY A 302      80.972  19.296  10.077  1.00  0.82           C  
ATOM   4669  C   GLY A 302      80.112  19.958  11.126  1.00  0.82           C  
ATOM   4670  O   GLY A 302      79.652  19.301  12.064  1.00  0.82           O  
ATOM   4671  H   GLY A 302      81.780  17.578  10.990  1.00  0.82           H  
ATOM   4672 1HA  GLY A 302      81.970  19.713  10.118  1.00  0.82           H  
ATOM   4673 2HA  GLY A 302      80.568  19.492   9.096  1.00  0.82           H  
ATOM   4674  N   SER A 303      79.938  21.267  11.002  1.00  0.87           N  
ATOM   4675  CA  SER A 303      79.179  21.983  11.998  1.00  0.87           C  
ATOM   4676  C   SER A 303      77.676  21.833  11.842  1.00  0.87           C  
ATOM   4677  O   SER A 303      77.165  21.499  10.762  1.00  0.87           O  
ATOM   4678  CB  SER A 303      79.556  23.443  11.980  1.00  0.87           C  
ATOM   4679  OG  SER A 303      79.127  24.066  10.818  1.00  0.87           O  
ATOM   4680  H   SER A 303      80.387  21.758  10.235  1.00  0.87           H  
ATOM   4681  HA  SER A 303      79.445  21.567  12.958  1.00  0.87           H  
ATOM   4682 1HB  SER A 303      79.132  23.931  12.843  1.00  0.87           H  
ATOM   4683 2HB  SER A 303      80.640  23.531  12.057  1.00  0.87           H  
ATOM   4684  HG  SER A 303      79.596  24.905  10.783  1.00  0.87           H  
ATOM   4685  N   ILE A 304      76.977  22.091  12.946  1.00  0.92           N  
ATOM   4686  CA  ILE A 304      75.524  22.064  13.016  1.00  0.92           C  
ATOM   4687  C   ILE A 304      74.919  23.294  13.669  1.00  0.92           C  
ATOM   4688  O   ILE A 304      74.993  23.405  14.887  1.00  0.92           O  
ATOM   4689  CB  ILE A 304      75.017  20.876  13.843  1.00  0.92           C  
ATOM   4690  CG1 ILE A 304      75.505  19.622  13.304  1.00  0.92           C  
ATOM   4691  CG2 ILE A 304      73.555  20.887  13.853  1.00  0.92           C  
ATOM   4692  CD1 ILE A 304      76.701  19.165  13.950  1.00  0.92           C  
ATOM   4693  H   ILE A 304      77.513  22.347  13.775  1.00  0.92           H  
ATOM   4694  HA  ILE A 304      75.138  21.953  12.007  1.00  0.92           H  
ATOM   4695  HB  ILE A 304      75.385  20.955  14.867  1.00  0.92           H  
ATOM   4696 1HG1 ILE A 304      74.741  18.873  13.412  1.00  0.92           H  
ATOM   4697 2HG1 ILE A 304      75.708  19.752  12.267  1.00  0.92           H  
ATOM   4698 1HG2 ILE A 304      73.189  20.048  14.447  1.00  0.92           H  
ATOM   4699 2HG2 ILE A 304      73.212  21.811  14.284  1.00  0.92           H  
ATOM   4700 3HG2 ILE A 304      73.185  20.807  12.839  1.00  0.92           H  
ATOM   4701 1HD1 ILE A 304      77.010  18.235  13.490  1.00  0.92           H  
ATOM   4702 2HD1 ILE A 304      77.494  19.894  13.846  1.00  0.92           H  
ATOM   4703 3HD1 ILE A 304      76.495  19.007  15.010  1.00  0.92           H  
ATOM   4704  N   PRO A 305      74.349  24.246  12.939  1.00  0.95           N  
ATOM   4705  CA  PRO A 305      73.631  25.353  13.530  1.00  0.95           C  
ATOM   4706  C   PRO A 305      72.545  24.752  14.411  1.00  0.95           C  
ATOM   4707  O   PRO A 305      71.853  23.838  13.963  1.00  0.95           O  
ATOM   4708  CB  PRO A 305      73.061  26.067  12.299  1.00  0.95           C  
ATOM   4709  CG  PRO A 305      74.033  25.702  11.171  1.00  0.95           C  
ATOM   4710  CD  PRO A 305      74.452  24.266  11.474  1.00  0.95           C  
ATOM   4711  HA  PRO A 305      74.320  25.989  14.113  1.00  0.95           H  
ATOM   4712 1HB  PRO A 305      72.032  25.722  12.112  1.00  0.95           H  
ATOM   4713 2HB  PRO A 305      73.005  27.149  12.490  1.00  0.95           H  
ATOM   4714 1HG  PRO A 305      73.536  25.804  10.194  1.00  0.95           H  
ATOM   4715 2HG  PRO A 305      74.884  26.399  11.167  1.00  0.95           H  
ATOM   4716 1HD  PRO A 305      73.748  23.550  11.023  1.00  0.95           H  
ATOM   4717 2HD  PRO A 305      75.499  24.094  11.150  1.00  0.95           H  
ATOM   4718  N   ASN A 306      72.328  25.265  15.616  1.00  0.95           N  
ATOM   4719  CA  ASN A 306      71.285  24.681  16.459  1.00  0.95           C  
ATOM   4720  C   ASN A 306      70.338  25.663  17.141  1.00  0.95           C  
ATOM   4721  O   ASN A 306      70.657  26.270  18.160  1.00  0.95           O  
ATOM   4722  CB  ASN A 306      71.859  23.755  17.526  1.00  0.95           C  
ATOM   4723  CG  ASN A 306      72.275  22.305  17.096  1.00  0.95           C  
ATOM   4724  OD1 ASN A 306      71.400  21.496  16.788  1.00  0.95           O  
ATOM   4725  ND2 ASN A 306      73.524  21.972  17.155  1.00  0.95           N  
ATOM   4726  H   ASN A 306      72.898  26.041  15.973  1.00  0.95           H  
ATOM   4727  HA  ASN A 306      70.653  24.066  15.818  1.00  0.95           H  
ATOM   4728 1HB  ASN A 306      72.744  24.235  17.956  1.00  0.95           H  
ATOM   4729 2HB  ASN A 306      71.129  23.672  18.330  1.00  0.95           H  
ATOM   4730 1HD2 ASN A 306      73.808  20.997  16.978  1.00  0.95           H  
ATOM   4731 2HD2 ASN A 306      74.209  22.647  17.428  1.00  0.95           H  
ATOM   4732  N   ASP A 307      69.120  25.715  16.613  1.00  0.92           N  
ATOM   4733  CA  ASP A 307      68.031  26.534  17.142  1.00  0.92           C  
ATOM   4734  C   ASP A 307      67.052  25.604  17.854  1.00  0.92           C  
ATOM   4735  O   ASP A 307      65.890  25.938  18.078  1.00  0.92           O  
ATOM   4736  CB  ASP A 307      67.306  27.275  16.020  1.00  0.92           C  
ATOM   4737  CG  ASP A 307      68.171  28.309  15.303  1.00  0.92           C  
ATOM   4738  OD1 ASP A 307      68.867  29.042  15.960  1.00  0.92           O  
ATOM   4739  OD2 ASP A 307      68.132  28.341  14.096  1.00  0.92           O  
ATOM   4740  H   ASP A 307      68.944  25.174  15.778  1.00  0.92           H  
ATOM   4741  HA  ASP A 307      68.429  27.250  17.862  1.00  0.92           H  
ATOM   4742 1HB  ASP A 307      66.943  26.556  15.288  1.00  0.92           H  
ATOM   4743 2HB  ASP A 307      66.435  27.783  16.434  1.00  0.92           H  
ATOM   4744  N   LYS A 308      67.532  24.400  18.140  1.00  0.86           N  
ATOM   4745  CA  LYS A 308      66.746  23.352  18.761  1.00  0.86           C  
ATOM   4746  C   LYS A 308      67.448  22.867  20.036  1.00  0.86           C  
ATOM   4747  O   LYS A 308      68.670  22.946  20.110  1.00  0.86           O  
ATOM   4748  CB  LYS A 308      66.597  22.209  17.753  1.00  0.86           C  
ATOM   4749  CG  LYS A 308      65.800  22.581  16.480  1.00  0.86           C  
ATOM   4750  CD  LYS A 308      65.728  21.409  15.506  1.00  0.86           C  
ATOM   4751  CE  LYS A 308      64.992  21.745  14.216  1.00  0.86           C  
ATOM   4752  NZ  LYS A 308      65.698  22.797  13.430  1.00  0.86           N  
ATOM   4753  H   LYS A 308      68.499  24.216  17.922  1.00  0.86           H  
ATOM   4754  HA  LYS A 308      65.769  23.765  18.993  1.00  0.86           H  
ATOM   4755 1HB  LYS A 308      67.585  21.864  17.441  1.00  0.86           H  
ATOM   4756 2HB  LYS A 308      66.118  21.387  18.208  1.00  0.86           H  
ATOM   4757 1HG  LYS A 308      64.785  22.872  16.761  1.00  0.86           H  
ATOM   4758 2HG  LYS A 308      66.274  23.419  15.978  1.00  0.86           H  
ATOM   4759 1HD  LYS A 308      66.730  21.083  15.262  1.00  0.86           H  
ATOM   4760 2HD  LYS A 308      65.209  20.589  15.974  1.00  0.86           H  
ATOM   4761 1HE  LYS A 308      64.928  20.837  13.615  1.00  0.86           H  
ATOM   4762 2HE  LYS A 308      63.986  22.088  14.444  1.00  0.86           H  
ATOM   4763 1HZ  LYS A 308      65.193  22.975  12.577  1.00  0.86           H  
ATOM   4764 2HZ  LYS A 308      65.751  23.641  13.978  1.00  0.86           H  
ATOM   4765 3HZ  LYS A 308      66.659  22.472  13.213  1.00  0.86           H  
ATOM   4766  N   PRO A 309      66.700  22.411  21.065  1.00  0.81           N  
ATOM   4767  CA  PRO A 309      67.188  21.856  22.328  1.00  0.81           C  
ATOM   4768  C   PRO A 309      67.865  20.477  22.276  1.00  0.81           C  
ATOM   4769  O   PRO A 309      68.606  20.123  23.210  1.00  0.81           O  
ATOM   4770  CB  PRO A 309      65.910  21.791  23.145  1.00  0.81           C  
ATOM   4771  CG  PRO A 309      64.806  21.692  22.152  1.00  0.81           C  
ATOM   4772  CD  PRO A 309      65.232  22.471  20.973  1.00  0.81           C  
ATOM   4773  HA  PRO A 309      67.880  22.582  22.778  1.00  0.81           H  
ATOM   4774 1HB  PRO A 309      65.957  20.928  23.817  1.00  0.81           H  
ATOM   4775 2HB  PRO A 309      65.820  22.665  23.779  1.00  0.81           H  
ATOM   4776 1HG  PRO A 309      64.644  20.673  21.908  1.00  0.81           H  
ATOM   4777 2HG  PRO A 309      63.886  22.071  22.585  1.00  0.81           H  
ATOM   4778 1HD  PRO A 309      64.876  21.956  20.087  1.00  0.81           H  
ATOM   4779 2HD  PRO A 309      64.849  23.490  21.040  1.00  0.81           H  
ATOM   4780  N   PHE A 310      67.641  19.710  21.197  1.00  0.77           N  
ATOM   4781  CA  PHE A 310      68.250  18.388  21.101  1.00  0.77           C  
ATOM   4782  C   PHE A 310      68.923  18.189  19.723  1.00  0.77           C  
ATOM   4783  O   PHE A 310      68.608  18.890  18.756  1.00  0.77           O  
ATOM   4784  CB  PHE A 310      67.200  17.322  21.362  1.00  0.77           C  
ATOM   4785  CG  PHE A 310      66.458  17.540  22.650  1.00  0.77           C  
ATOM   4786  CD1 PHE A 310      65.207  18.116  22.615  1.00  0.77           C  
ATOM   4787  CD2 PHE A 310      67.015  17.272  23.870  1.00  0.77           C  
ATOM   4788  CE1 PHE A 310      64.505  18.400  23.764  1.00  0.77           C  
ATOM   4789  CE2 PHE A 310      66.325  17.568  25.040  1.00  0.77           C  
ATOM   4790  CZ  PHE A 310      65.060  18.129  24.978  1.00  0.77           C  
ATOM   4791  H   PHE A 310      67.003  19.989  20.455  1.00  0.77           H  
ATOM   4792  HA  PHE A 310      69.017  18.295  21.869  1.00  0.77           H  
ATOM   4793 1HB  PHE A 310      66.489  17.370  20.576  1.00  0.77           H  
ATOM   4794 2HB  PHE A 310      67.650  16.337  21.368  1.00  0.77           H  
ATOM   4795  HD1 PHE A 310      64.775  18.342  21.643  1.00  0.77           H  
ATOM   4796  HD2 PHE A 310      68.005  16.834  23.901  1.00  0.77           H  
ATOM   4797  HE1 PHE A 310      63.519  18.847  23.697  1.00  0.77           H  
ATOM   4798  HE2 PHE A 310      66.775  17.353  26.007  1.00  0.77           H  
ATOM   4799  HZ  PHE A 310      64.516  18.355  25.891  1.00  0.77           H  
ATOM   4800  N   GLN A 311      69.847  17.233  19.645  1.00  0.76           N  
ATOM   4801  CA  GLN A 311      70.552  16.896  18.395  1.00  0.76           C  
ATOM   4802  C   GLN A 311      70.725  15.388  18.230  1.00  0.76           C  
ATOM   4803  O   GLN A 311      70.994  14.694  19.201  1.00  0.76           O  
ATOM   4804  CB  GLN A 311      71.940  17.558  18.374  1.00  0.76           C  
ATOM   4805  CG  GLN A 311      72.732  17.308  17.122  1.00  0.76           C  
ATOM   4806  CD  GLN A 311      74.101  17.877  17.166  1.00  0.76           C  
ATOM   4807  OE1 GLN A 311      74.424  19.063  16.968  1.00  0.76           O  
ATOM   4808  NE2 GLN A 311      74.978  16.948  17.479  1.00  0.76           N  
ATOM   4809  H   GLN A 311      70.095  16.743  20.507  1.00  0.76           H  
ATOM   4810  HA  GLN A 311      69.971  17.259  17.550  1.00  0.76           H  
ATOM   4811 1HB  GLN A 311      71.804  18.627  18.431  1.00  0.76           H  
ATOM   4812 2HB  GLN A 311      72.521  17.244  19.245  1.00  0.76           H  
ATOM   4813 1HG  GLN A 311      72.862  16.251  17.028  1.00  0.76           H  
ATOM   4814 2HG  GLN A 311      72.202  17.714  16.256  1.00  0.76           H  
ATOM   4815 1HE2 GLN A 311      75.952  17.147  17.565  1.00  0.76           H  
ATOM   4816 2HE2 GLN A 311      74.662  16.027  17.676  1.00  0.76           H  
ATOM   4817  N   ASN A 312      70.585  14.866  17.010  1.00  0.78           N  
ATOM   4818  CA  ASN A 312      70.835  13.427  16.815  1.00  0.78           C  
ATOM   4819  C   ASN A 312      71.932  13.141  15.765  1.00  0.78           C  
ATOM   4820  O   ASN A 312      72.238  11.983  15.466  1.00  0.78           O  
ATOM   4821  CB  ASN A 312      69.552  12.675  16.504  1.00  0.78           C  
ATOM   4822  CG  ASN A 312      68.884  13.023  15.230  1.00  0.78           C  
ATOM   4823  OD1 ASN A 312      69.494  13.426  14.244  1.00  0.78           O  
ATOM   4824  ND2 ASN A 312      67.601  12.857  15.255  1.00  0.78           N  
ATOM   4825  H   ASN A 312      70.309  15.463  16.228  1.00  0.78           H  
ATOM   4826  HA  ASN A 312      71.192  13.016  17.756  1.00  0.78           H  
ATOM   4827 1HB  ASN A 312      69.764  11.605  16.501  1.00  0.78           H  
ATOM   4828 2HB  ASN A 312      68.846  12.841  17.317  1.00  0.78           H  
ATOM   4829 1HD2 ASN A 312      66.989  13.050  14.477  1.00  0.78           H  
ATOM   4830 2HD2 ASN A 312      67.162  12.516  16.108  1.00  0.78           H  
ATOM   4831  N   VAL A 313      72.592  14.201  15.291  1.00  0.83           N  
ATOM   4832  CA  VAL A 313      73.622  14.131  14.246  1.00  0.83           C  
ATOM   4833  C   VAL A 313      74.898  13.347  14.586  1.00  0.83           C  
ATOM   4834  O   VAL A 313      75.299  12.461  13.831  1.00  0.83           O  
ATOM   4835  CB  VAL A 313      74.053  15.568  13.909  1.00  0.83           C  
ATOM   4836  CG1 VAL A 313      75.229  15.582  12.966  1.00  0.83           C  
ATOM   4837  CG2 VAL A 313      72.908  16.264  13.327  1.00  0.83           C  
ATOM   4838  H   VAL A 313      72.303  15.107  15.623  1.00  0.83           H  
ATOM   4839  HA  VAL A 313      73.163  13.681  13.365  1.00  0.83           H  
ATOM   4840  HB  VAL A 313      74.363  16.072  14.812  1.00  0.83           H  
ATOM   4841 1HG1 VAL A 313      75.495  16.603  12.763  1.00  0.83           H  
ATOM   4842 2HG1 VAL A 313      76.075  15.078  13.411  1.00  0.83           H  
ATOM   4843 3HG1 VAL A 313      74.962  15.086  12.037  1.00  0.83           H  
ATOM   4844 1HG2 VAL A 313      73.169  17.281  13.097  1.00  0.83           H  
ATOM   4845 2HG2 VAL A 313      72.622  15.742  12.426  1.00  0.83           H  
ATOM   4846 3HG2 VAL A 313      72.095  16.254  14.032  1.00  0.83           H  
ATOM   4847  N   ASN A 314      75.546  13.672  15.704  1.00  0.88           N  
ATOM   4848  CA  ASN A 314      76.760  12.964  16.100  1.00  0.88           C  
ATOM   4849  C   ASN A 314      77.084  13.183  17.579  1.00  0.88           C  
ATOM   4850  O   ASN A 314      77.049  14.306  18.090  1.00  0.88           O  
ATOM   4851  CB  ASN A 314      77.939  13.372  15.240  1.00  0.88           C  
ATOM   4852  CG  ASN A 314      79.105  12.427  15.350  1.00  0.88           C  
ATOM   4853  OD1 ASN A 314      79.846  12.366  16.335  1.00  0.88           O  
ATOM   4854  ND2 ASN A 314      79.277  11.648  14.315  1.00  0.88           N  
ATOM   4855  H   ASN A 314      75.183  14.406  16.286  1.00  0.88           H  
ATOM   4856  HA  ASN A 314      76.589  11.894  15.966  1.00  0.88           H  
ATOM   4857 1HB  ASN A 314      77.647  13.430  14.194  1.00  0.88           H  
ATOM   4858 2HB  ASN A 314      78.261  14.360  15.542  1.00  0.88           H  
ATOM   4859 1HD2 ASN A 314      80.022  10.983  14.307  1.00  0.88           H  
ATOM   4860 2HD2 ASN A 314      78.651  11.710  13.536  1.00  0.88           H  
ATOM   4861  N   ARG A 315      77.422  12.100  18.270  1.00  0.93           N  
ATOM   4862  CA  ARG A 315      77.805  12.141  19.684  1.00  0.93           C  
ATOM   4863  C   ARG A 315      79.105  12.907  20.015  1.00  0.93           C  
ATOM   4864  O   ARG A 315      79.334  13.249  21.174  1.00  0.93           O  
ATOM   4865  CB  ARG A 315      77.893  10.739  20.245  1.00  0.93           C  
ATOM   4866  CG  ARG A 315      78.990   9.876  19.664  1.00  0.93           C  
ATOM   4867  CD  ARG A 315      78.969   8.521  20.257  1.00  0.93           C  
ATOM   4868  NE  ARG A 315      77.746   7.799  19.933  1.00  0.93           N  
ATOM   4869  CZ  ARG A 315      77.362   6.657  20.536  1.00  0.93           C  
ATOM   4870  NH1 ARG A 315      78.103   6.106  21.452  1.00  0.93           N  
ATOM   4871  NH2 ARG A 315      76.232   6.062  20.232  1.00  0.93           N  
ATOM   4872  H   ARG A 315      77.420  11.206  17.796  1.00  0.93           H  
ATOM   4873  HA  ARG A 315      76.994  12.637  20.216  1.00  0.93           H  
ATOM   4874 1HB  ARG A 315      78.055  10.795  21.321  1.00  0.93           H  
ATOM   4875 2HB  ARG A 315      76.943  10.228  20.084  1.00  0.93           H  
ATOM   4876 1HG  ARG A 315      78.871   9.798  18.583  1.00  0.93           H  
ATOM   4877 2HG  ARG A 315      79.953  10.323  19.892  1.00  0.93           H  
ATOM   4878 1HD  ARG A 315      79.814   7.949  19.877  1.00  0.93           H  
ATOM   4879 2HD  ARG A 315      79.042   8.600  21.344  1.00  0.93           H  
ATOM   4880  HE  ARG A 315      77.135   8.191  19.230  1.00  0.93           H  
ATOM   4881 1HH1 ARG A 315      78.987   6.517  21.709  1.00  0.93           H  
ATOM   4882 2HH1 ARG A 315      77.748   5.233  21.889  1.00  0.93           H  
ATOM   4883 1HH2 ARG A 315      75.615   6.444  19.531  1.00  0.93           H  
ATOM   4884 2HH2 ARG A 315      76.001   5.193  20.751  1.00  0.93           H  
ATOM   4885  N   ILE A 316      79.952  13.187  19.018  1.00  0.97           N  
ATOM   4886  CA  ILE A 316      81.230  13.875  19.246  1.00  0.97           C  
ATOM   4887  C   ILE A 316      81.120  15.353  18.884  1.00  0.97           C  
ATOM   4888  O   ILE A 316      82.020  15.924  18.266  1.00  0.97           O  
ATOM   4889  CB  ILE A 316      82.364  13.272  18.390  1.00  0.97           C  
ATOM   4890  CG1 ILE A 316      82.523  11.769  18.658  1.00  0.97           C  
ATOM   4891  CG2 ILE A 316      83.690  14.014  18.658  1.00  0.97           C  
ATOM   4892  CD1 ILE A 316      82.842  11.427  20.084  1.00  0.97           C  
ATOM   4893  H   ILE A 316      79.726  12.911  18.070  1.00  0.97           H  
ATOM   4894  HA  ILE A 316      81.492  13.795  20.298  1.00  0.97           H  
ATOM   4895  HB  ILE A 316      82.105  13.378  17.348  1.00  0.97           H  
ATOM   4896 1HG1 ILE A 316      81.603  11.267  18.371  1.00  0.97           H  
ATOM   4897 2HG1 ILE A 316      83.333  11.389  18.028  1.00  0.97           H  
ATOM   4898 1HG2 ILE A 316      84.466  13.594  18.023  1.00  0.97           H  
ATOM   4899 2HG2 ILE A 316      83.585  15.068  18.431  1.00  0.97           H  
ATOM   4900 3HG2 ILE A 316      83.976  13.901  19.706  1.00  0.97           H  
ATOM   4901 1HD1 ILE A 316      82.944  10.348  20.187  1.00  0.97           H  
ATOM   4902 2HD1 ILE A 316      83.779  11.909  20.372  1.00  0.97           H  
ATOM   4903 3HD1 ILE A 316      82.035  11.777  20.719  1.00  0.97           H  
ATOM   4904  N   THR A 317      80.016  15.958  19.284  1.00  0.99           N  
ATOM   4905  CA  THR A 317      79.751  17.361  19.039  1.00  0.99           C  
ATOM   4906  C   THR A 317      80.248  18.211  20.184  1.00  0.99           C  
ATOM   4907  O   THR A 317      79.926  17.918  21.335  1.00  0.99           O  
ATOM   4908  CB  THR A 317      78.237  17.626  18.920  1.00  0.99           C  
ATOM   4909  OG1 THR A 317      77.671  16.864  17.868  1.00  0.99           O  
ATOM   4910  CG2 THR A 317      78.009  19.063  18.608  1.00  0.99           C  
ATOM   4911  H   THR A 317      79.331  15.406  19.784  1.00  0.99           H  
ATOM   4912  HA  THR A 317      80.278  17.677  18.150  1.00  0.99           H  
ATOM   4913  HB  THR A 317      77.740  17.373  19.856  1.00  0.99           H  
ATOM   4914  HG1 THR A 317      77.559  15.931  18.138  1.00  0.99           H  
ATOM   4915 1HG2 THR A 317      76.941  19.254  18.522  1.00  0.99           H  
ATOM   4916 2HG2 THR A 317      78.417  19.658  19.398  1.00  0.99           H  
ATOM   4917 3HG2 THR A 317      78.503  19.313  17.672  1.00  0.99           H  
ATOM   4918  N   TYR A 318      80.962  19.292  19.883  1.00  1.00           N  
ATOM   4919  CA  TYR A 318      81.392  20.171  20.965  1.00  1.00           C  
ATOM   4920  C   TYR A 318      80.998  21.612  20.692  1.00  1.00           C  
ATOM   4921  O   TYR A 318      80.748  22.005  19.547  1.00  1.00           O  
ATOM   4922  CB  TYR A 318      82.892  20.094  21.209  1.00  1.00           C  
ATOM   4923  CG  TYR A 318      83.671  20.729  20.203  1.00  1.00           C  
ATOM   4924  CD1 TYR A 318      84.033  22.052  20.385  1.00  1.00           C  
ATOM   4925  CD2 TYR A 318      84.013  20.056  19.091  1.00  1.00           C  
ATOM   4926  CE1 TYR A 318      84.741  22.688  19.439  1.00  1.00           C  
ATOM   4927  CE2 TYR A 318      84.713  20.686  18.154  1.00  1.00           C  
ATOM   4928  CZ  TYR A 318      85.080  22.011  18.316  1.00  1.00           C  
ATOM   4929  OH  TYR A 318      85.767  22.645  17.353  1.00  1.00           O  
ATOM   4930  H   TYR A 318      81.223  19.465  18.910  1.00  1.00           H
[truncated: 3,198,107 more chars]
