# Supplementary material for: Strategies targeting hemagglutinin cocktail as a potential universal influenza vaccine
Source: Front Microbiol. 2022 Sep 29;13:1014122. doi: 10.3389/fmicb.2022.1014122 (PMC9558277; doi:10.3389/fmicb.2022.1014122)
Supplement: Supplementary file 1 [file Data_Sheet_1.ZIP › 9.9-new-Supplementary Materials/Supplementary Material 1-3D structure model/robetta_models_HAm-Vic.pdb]

REMARK ID 362915 MODEL 1 HAm-Vic-9-roseTTA
PFRMAT TS
TARGET HAm-Vic-9-roseTTA
AUTHOR BAKER-ROBETTA
METHOD    ROSETTA provides both ab initio and
METHOD    comparative models of protein domains.
METHOD    Comparative models are built from structures
METHOD    detected and aligned by HHSEARCH, SPARKS, and
METHOD    Raptor. Loop regions are assembled from fragments and 
METHOD    optimized to fit the aligned template structures.
METHOD    De novo models are built using the Rosetta de
METHOD    novo protocol.  The procedure is fully automated.
MODEL     1
PARENT N/A
REMARK PARENT    N/A
REMARK PARSRC    RoseTTAFold
REMARK SCORE     0.00
ATOM      1  N   MET A   1       1.321  -1.634   1.084  1.00  8.09           N  
ATOM      2  CA  MET A   1       2.339  -1.412   0.061  1.00  8.09           C  
ATOM      3  C   MET A   1       2.675   0.041  -0.203  1.00  8.09           C  
ATOM      4  O   MET A   1       3.848   0.376  -0.392  1.00  8.09           O  
ATOM      5  CB  MET A   1       1.931  -2.056  -1.249  1.00  8.09           C  
ATOM      6  CG  MET A   1       1.938  -3.531  -1.232  1.00  8.09           C  
ATOM      7  SD  MET A   1       3.533  -4.140  -0.833  1.00  8.09           S  
ATOM      8  CE  MET A   1       4.480  -3.465  -2.221  1.00  8.09           C  
ATOM      9 1H   MET A   1       0.497  -2.036   0.661  1.00  8.09           H  
ATOM     10 2H   MET A   1       1.684  -2.275   1.775  1.00  8.09           H  
ATOM     11 3H   MET A   1       1.080  -0.764   1.533  1.00  8.09           H  
ATOM     12  HA  MET A   1       3.256  -1.893   0.401  1.00  8.09           H  
ATOM     13 1HB  MET A   1       0.930  -1.730  -1.521  1.00  8.09           H  
ATOM     14 2HB  MET A   1       2.605  -1.730  -2.043  1.00  8.09           H  
ATOM     15 1HG  MET A   1       1.220  -3.903  -0.509  1.00  8.09           H  
ATOM     16 2HG  MET A   1       1.685  -3.902  -2.179  1.00  8.09           H  
ATOM     17 1HE  MET A   1       5.521  -3.759  -2.119  1.00  8.09           H  
ATOM     18 2HE  MET A   1       4.089  -3.848  -3.156  1.00  8.09           H  
ATOM     19 3HE  MET A   1       4.410  -2.377  -2.219  1.00  8.09           H  
ATOM     20  N   LYS A   2       1.678   0.929  -0.184  1.00  8.05           N  
ATOM     21  CA  LYS A   2       1.964   2.338  -0.466  1.00  8.05           C  
ATOM     22  C   LYS A   2       3.091   2.886   0.398  1.00  8.05           C  
ATOM     23  O   LYS A   2       3.942   3.615  -0.094  1.00  8.05           O  
ATOM     24  CB  LYS A   2       0.718   3.198  -0.283  1.00  8.05           C  
ATOM     25  CG  LYS A   2       0.941   4.675  -0.597  1.00  8.05           C  
ATOM     26  CD  LYS A   2      -0.346   5.481  -0.485  1.00  8.05           C  
ATOM     27  CE  LYS A   2      -0.095   6.957  -0.758  1.00  8.05           C  
ATOM     28  NZ  LYS A   2      -1.347   7.759  -0.673  1.00  8.05           N  
ATOM     29  H   LYS A   2       0.720   0.657  -0.027  1.00  8.05           H  
ATOM     30  HA  LYS A   2       2.279   2.420  -1.506  1.00  8.05           H  
ATOM     31 1HB  LYS A   2      -0.078   2.831  -0.930  1.00  8.05           H  
ATOM     32 2HB  LYS A   2       0.369   3.126   0.746  1.00  8.05           H  
ATOM     33 1HG  LYS A   2       1.668   5.079   0.108  1.00  8.05           H  
ATOM     34 2HG  LYS A   2       1.344   4.779  -1.605  1.00  8.05           H  
ATOM     35 1HD  LYS A   2      -1.079   5.105  -1.201  1.00  8.05           H  
ATOM     36 2HD  LYS A   2      -0.757   5.372   0.519  1.00  8.05           H  
ATOM     37 1HE  LYS A   2       0.620   7.337  -0.028  1.00  8.05           H  
ATOM     38 2HE  LYS A   2       0.329   7.068  -1.757  1.00  8.05           H  
ATOM     39 1HZ  LYS A   2      -1.139   8.730  -0.860  1.00  8.05           H  
ATOM     40 2HZ  LYS A   2      -2.011   7.420  -1.355  1.00  8.05           H  
ATOM     41 3HZ  LYS A   2      -1.742   7.672   0.252  1.00  8.05           H  
ATOM     42  N   ALA A   3       3.121   2.522   1.680  1.00  8.00           N  
ATOM     43  CA  ALA A   3       4.164   3.006   2.577  1.00  8.00           C  
ATOM     44  C   ALA A   3       5.561   2.618   2.096  1.00  8.00           C  
ATOM     45  O   ALA A   3       6.512   3.372   2.291  1.00  8.00           O  
ATOM     46  CB  ALA A   3       3.947   2.456   3.971  1.00  8.00           C  
ATOM     47  H   ALA A   3       2.400   1.920   2.040  1.00  8.00           H  
ATOM     48  HA  ALA A   3       4.104   4.094   2.605  1.00  8.00           H  
ATOM     49 1HB  ALA A   3       4.715   2.847   4.637  1.00  8.00           H  
ATOM     50 2HB  ALA A   3       2.964   2.757   4.332  1.00  8.00           H  
ATOM     51 3HB  ALA A   3       4.009   1.370   3.945  1.00  8.00           H  
ATOM     52  N   ILE A   4       5.702   1.443   1.482  1.00  7.90           N  
ATOM     53  CA  ILE A   4       7.004   0.998   1.009  1.00  7.90           C  
ATOM     54  C   ILE A   4       7.414   1.865  -0.143  1.00  7.90           C  
ATOM     55  O   ILE A   4       8.536   2.366  -0.206  1.00  7.90           O  
ATOM     56  CB  ILE A   4       6.970  -0.459   0.519  1.00  7.90           C  
ATOM     57  CG1 ILE A   4       6.712  -1.395   1.679  1.00  7.90           C  
ATOM     58  CG2 ILE A   4       8.260  -0.803  -0.213  1.00  7.90           C  
ATOM     59  CD1 ILE A   4       6.406  -2.786   1.237  1.00  7.90           C  
ATOM     60  H   ILE A   4       4.890   0.876   1.272  1.00  7.90           H  
ATOM     61  HA  ILE A   4       7.734   1.102   1.811  1.00  7.90           H  
ATOM     62  HB  ILE A   4       6.143  -0.582  -0.177  1.00  7.90           H  
ATOM     63 1HG1 ILE A   4       7.586  -1.414   2.328  1.00  7.90           H  
ATOM     64 2HG1 ILE A   4       5.862  -1.020   2.250  1.00  7.90           H  
ATOM     65 1HG2 ILE A   4       8.208  -1.828  -0.574  1.00  7.90           H  
ATOM     66 2HG2 ILE A   4       8.383  -0.128  -1.056  1.00  7.90           H  
ATOM     67 3HG2 ILE A   4       9.107  -0.698   0.464  1.00  7.90           H  
ATOM     68 1HD1 ILE A   4       6.216  -3.417   2.103  1.00  7.90           H  
ATOM     69 2HD1 ILE A   4       5.539  -2.758   0.614  1.00  7.90           H  
ATOM     70 3HD1 ILE A   4       7.245  -3.187   0.674  1.00  7.90           H  
ATOM     71  N   ILE A   5       6.467   2.063  -1.038  1.00  7.74           N  
ATOM     72  CA  ILE A   5       6.680   2.820  -2.248  1.00  7.74           C  
ATOM     73  C   ILE A   5       7.040   4.261  -1.901  1.00  7.74           C  
ATOM     74  O   ILE A   5       7.994   4.825  -2.450  1.00  7.74           O  
ATOM     75  CB  ILE A   5       5.423   2.695  -3.104  1.00  7.74           C  
ATOM     76  CG1 ILE A   5       5.335   1.208  -3.551  1.00  7.74           C  
ATOM     77  CG2 ILE A   5       5.485   3.641  -4.281  1.00  7.74           C  
ATOM     78  CD1 ILE A   5       4.019   0.779  -4.146  1.00  7.74           C  
ATOM     79  H   ILE A   5       5.554   1.631  -0.871  1.00  7.74           H  
ATOM     80  HA  ILE A   5       7.508   2.383  -2.794  1.00  7.74           H  
ATOM     81  HB  ILE A   5       4.546   2.916  -2.504  1.00  7.74           H  
ATOM     82 1HG1 ILE A   5       6.116   1.032  -4.271  1.00  7.74           H  
ATOM     83 2HG1 ILE A   5       5.524   0.578  -2.676  1.00  7.74           H  
ATOM     84 1HG2 ILE A   5       4.589   3.529  -4.887  1.00  7.74           H  
ATOM     85 2HG2 ILE A   5       5.549   4.656  -3.916  1.00  7.74           H  
ATOM     86 3HG2 ILE A   5       6.363   3.415  -4.886  1.00  7.74           H  
ATOM     87 1HD1 ILE A   5       4.072  -0.278  -4.416  1.00  7.74           H  
ATOM     88 2HD1 ILE A   5       3.226   0.927  -3.412  1.00  7.74           H  
ATOM     89 3HD1 ILE A   5       3.809   1.370  -5.035  1.00  7.74           H  
ATOM     90  N   VAL A   6       6.309   4.843  -0.958  1.00  7.50           N  
ATOM     91  CA  VAL A   6       6.611   6.187  -0.522  1.00  7.50           C  
ATOM     92  C   VAL A   6       7.988   6.256   0.104  1.00  7.50           C  
ATOM     93  O   VAL A   6       8.762   7.150  -0.226  1.00  7.50           O  
ATOM     94  CB  VAL A   6       5.555   6.701   0.458  1.00  7.50           C  
ATOM     95  CG1 VAL A   6       6.022   8.016   1.060  1.00  7.50           C  
ATOM     96  CG2 VAL A   6       4.230   6.901  -0.292  1.00  7.50           C  
ATOM     97  H   VAL A   6       5.527   4.341  -0.546  1.00  7.50           H  
ATOM     98  HA  VAL A   6       6.601   6.832  -1.387  1.00  7.50           H  
ATOM     99  HB  VAL A   6       5.423   5.975   1.264  1.00  7.50           H  
ATOM    100 1HG1 VAL A   6       5.272   8.381   1.761  1.00  7.50           H  
ATOM    101 2HG1 VAL A   6       6.964   7.858   1.587  1.00  7.50           H  
ATOM    102 3HG1 VAL A   6       6.167   8.749   0.266  1.00  7.50           H  
ATOM    103 1HG2 VAL A   6       3.471   7.263   0.398  1.00  7.50           H  
ATOM    104 2HG2 VAL A   6       4.372   7.627  -1.090  1.00  7.50           H  
ATOM    105 3HG2 VAL A   6       3.910   5.963  -0.720  1.00  7.50           H  
ATOM    106  N   LEU A   7       8.331   5.309   0.974  1.00  7.20           N  
ATOM    107  CA  LEU A   7       9.651   5.350   1.576  1.00  7.20           C  
ATOM    108  C   LEU A   7      10.752   5.206   0.534  1.00  7.20           C  
ATOM    109  O   LEU A   7      11.776   5.881   0.636  1.00  7.20           O  
ATOM    110  CB  LEU A   7       9.765   4.299   2.673  1.00  7.20           C  
ATOM    111  CG  LEU A   7       8.929   4.627   3.912  1.00  7.20           C  
ATOM    112  CD1 LEU A   7       8.954   3.451   4.876  1.00  7.20           C  
ATOM    113  CD2 LEU A   7       9.482   5.900   4.545  1.00  7.20           C  
ATOM    114  H   LEU A   7       7.677   4.572   1.246  1.00  7.20           H  
ATOM    115  HA  LEU A   7       9.766   6.319   2.052  1.00  7.20           H  
ATOM    116 1HB  LEU A   7       9.414   3.344   2.274  1.00  7.20           H  
ATOM    117 2HB  LEU A   7      10.807   4.198   2.967  1.00  7.20           H  
ATOM    118  HG  LEU A   7       7.900   4.803   3.624  1.00  7.20           H  
ATOM    119 1HD1 LEU A   7       8.350   3.688   5.751  1.00  7.20           H  
ATOM    120 2HD1 LEU A   7       8.541   2.572   4.376  1.00  7.20           H  
ATOM    121 3HD1 LEU A   7       9.978   3.249   5.184  1.00  7.20           H  
ATOM    122 1HD2 LEU A   7       8.887   6.154   5.422  1.00  7.20           H  
ATOM    123 2HD2 LEU A   7      10.519   5.741   4.841  1.00  7.20           H  
ATOM    124 3HD2 LEU A   7       9.431   6.716   3.822  1.00  7.20           H  
ATOM    125  N   LEU A   8      10.539   4.398  -0.506  1.00  6.86           N  
ATOM    126  CA  LEU A   8      11.551   4.281  -1.547  1.00  6.86           C  
ATOM    127  C   LEU A   8      11.757   5.652  -2.209  1.00  6.86           C  
ATOM    128  O   LEU A   8      12.895   6.062  -2.493  1.00  6.86           O  
ATOM    129  CB  LEU A   8      11.107   3.235  -2.593  1.00  6.86           C  
ATOM    130  CG  LEU A   8      11.101   1.752  -2.125  1.00  6.86           C  
ATOM    131  CD1 LEU A   8      10.409   0.879  -3.171  1.00  6.86           C  
ATOM    132  CD2 LEU A   8      12.521   1.295  -1.922  1.00  6.86           C  
ATOM    133  H   LEU A   8       9.689   3.834  -0.554  1.00  6.86           H  
ATOM    134  HA  LEU A   8      12.488   3.964  -1.093  1.00  6.86           H  
ATOM    135 1HB  LEU A   8      10.096   3.476  -2.908  1.00  6.86           H  
ATOM    136 2HB  LEU A   8      11.759   3.310  -3.460  1.00  6.86           H  
ATOM    137  HG  LEU A   8      10.568   1.666  -1.194  1.00  6.86           H  
ATOM    138 1HD1 LEU A   8      10.407  -0.156  -2.836  1.00  6.86           H  
ATOM    139 2HD1 LEU A   8       9.388   1.210  -3.309  1.00  6.86           H  
ATOM    140 3HD1 LEU A   8      10.938   0.957  -4.101  1.00  6.86           H  
ATOM    141 1HD2 LEU A   8      12.524   0.257  -1.588  1.00  6.86           H  
ATOM    142 2HD2 LEU A   8      13.067   1.376  -2.863  1.00  6.86           H  
ATOM    143 3HD2 LEU A   8      12.998   1.922  -1.168  1.00  6.86           H  
ATOM    144  N   MET A   9      10.662   6.399  -2.419  1.00  6.48           N  
ATOM    145  CA  MET A   9      10.772   7.721  -3.029  1.00  6.48           C  
ATOM    146  C   MET A   9      11.480   8.714  -2.097  1.00  6.48           C  
ATOM    147  O   MET A   9      12.300   9.522  -2.556  1.00  6.48           O  
ATOM    148  CB  MET A   9       9.387   8.246  -3.414  1.00  6.48           C  
ATOM    149  CG  MET A   9       8.736   7.497  -4.574  1.00  6.48           C  
ATOM    150  SD  MET A   9       7.223   8.283  -5.189  1.00  6.48           S  
ATOM    151  CE  MET A   9       6.056   7.969  -3.875  1.00  6.48           C  
ATOM    152  H   MET A   9       9.739   6.021  -2.184  1.00  6.48           H  
ATOM    153  HA  MET A   9      11.372   7.630  -3.932  1.00  6.48           H  
ATOM    154 1HB  MET A   9       8.721   8.172  -2.557  1.00  6.48           H  
ATOM    155 2HB  MET A   9       9.457   9.298  -3.683  1.00  6.48           H  
ATOM    156 1HG  MET A   9       9.443   7.418  -5.395  1.00  6.48           H  
ATOM    157 2HG  MET A   9       8.488   6.490  -4.248  1.00  6.48           H  
ATOM    158 1HE  MET A   9       5.089   8.393  -4.139  1.00  6.48           H  
ATOM    159 2HE  MET A   9       5.956   6.902  -3.726  1.00  6.48           H  
ATOM    160 3HE  MET A   9       6.415   8.438  -2.962  1.00  6.48           H  
ATOM    161  N   VAL A  10      11.194   8.616  -0.789  1.00  6.06           N  
ATOM    162  CA  VAL A  10      11.796   9.489   0.224  1.00  6.06           C  
ATOM    163  C   VAL A  10      13.291   9.271   0.347  1.00  6.06           C  
ATOM    164  O   VAL A  10      14.058  10.227   0.433  1.00  6.06           O  
ATOM    165  CB  VAL A  10      11.149   9.261   1.605  1.00  6.06           C  
ATOM    166  CG1 VAL A  10      11.922  10.004   2.676  1.00  6.06           C  
ATOM    167  CG2 VAL A  10       9.710   9.759   1.585  1.00  6.06           C  
ATOM    168  H   VAL A  10      10.498   7.928  -0.496  1.00  6.06           H  
ATOM    169  HA  VAL A  10      11.619  10.522  -0.070  1.00  6.06           H  
ATOM    170  HB  VAL A  10      11.175   8.202   1.840  1.00  6.06           H  
ATOM    171 1HG1 VAL A  10      11.459   9.827   3.646  1.00  6.06           H  
ATOM    172 2HG1 VAL A  10      12.951   9.644   2.696  1.00  6.06           H  
ATOM    173 3HG1 VAL A  10      11.915  11.071   2.458  1.00  6.06           H  
ATOM    174 1HG2 VAL A  10       9.251   9.588   2.556  1.00  6.06           H  
ATOM    175 2HG2 VAL A  10       9.700  10.823   1.358  1.00  6.06           H  
ATOM    176 3HG2 VAL A  10       9.153   9.236   0.831  1.00  6.06           H  
ATOM    177  N   VAL A  11      13.703   8.008   0.373  1.00  5.53           N  
ATOM    178  CA  VAL A  11      15.109   7.653   0.466  1.00  5.53           C  
ATOM    179  C   VAL A  11      15.869   8.080  -0.781  1.00  5.53           C  
ATOM    180  O   VAL A  11      16.986   8.587  -0.693  1.00  5.53           O  
ATOM    181  CB  VAL A  11      15.274   6.145   0.697  1.00  5.53           C  
ATOM    182  CG1 VAL A  11      16.742   5.761   0.597  1.00  5.53           C  
ATOM    183  CG2 VAL A  11      14.731   5.788   2.080  1.00  5.53           C  
ATOM    184  H   VAL A  11      13.008   7.263   0.327  1.00  5.53           H  
ATOM    185  HA  VAL A  11      15.534   8.175   1.323  1.00  5.53           H  
ATOM    186  HB  VAL A  11      14.718   5.599  -0.072  1.00  5.53           H  
ATOM    187 1HG1 VAL A  11      16.849   4.689   0.758  1.00  5.53           H  
ATOM    188 2HG1 VAL A  11      17.117   6.019  -0.394  1.00  5.53           H  
ATOM    189 3HG1 VAL A  11      17.312   6.301   1.353  1.00  5.53           H  
ATOM    190 1HG2 VAL A  11      14.836   4.718   2.246  1.00  5.53           H  
ATOM    191 2HG2 VAL A  11      15.291   6.331   2.839  1.00  5.53           H  
ATOM    192 3HG2 VAL A  11      13.684   6.061   2.145  1.00  5.53           H  
ATOM    193  N   THR A  12      15.268   7.860  -1.953  1.00  4.86           N  
ATOM    194  CA  THR A  12      15.880   8.239  -3.217  1.00  4.86           C  
ATOM    195  C   THR A  12      16.074   9.757  -3.310  1.00  4.86           C  
ATOM    196  O   THR A  12      17.129  10.248  -3.728  1.00  4.86           O  
ATOM    197  CB  THR A  12      15.005   7.777  -4.395  1.00  4.86           C  
ATOM    198  OG1 THR A  12      14.866   6.348  -4.358  1.00  4.86           O  
ATOM    199  CG2 THR A  12      15.637   8.193  -5.712  1.00  4.86           C  
ATOM    200  H   THR A  12      14.356   7.402  -1.982  1.00  4.86           H  
ATOM    201  HA  THR A  12      16.857   7.763  -3.287  1.00  4.86           H  
ATOM    202  HB  THR A  12      14.017   8.231  -4.309  1.00  4.86           H  
ATOM    203  HG1 THR A  12      14.291   6.106  -3.593  1.00  4.86           H  
ATOM    204 1HG2 THR A  12      15.006   7.864  -6.536  1.00  4.86           H  
ATOM    205 2HG2 THR A  12      15.733   9.279  -5.738  1.00  4.86           H  
ATOM    206 3HG2 THR A  12      16.621   7.738  -5.803  1.00  4.86           H  
ATOM    207  N   SER A  13      15.057  10.513  -2.897  1.00  4.09           N  
ATOM    208  CA  SER A  13      15.067  11.967  -2.980  1.00  4.09           C  
ATOM    209  C   SER A  13      15.922  12.592  -1.878  1.00  4.09           C  
ATOM    210  O   SER A  13      15.401  13.241  -0.970  1.00  4.09           O  
ATOM    211  CB  SER A  13      13.648  12.477  -2.840  1.00  4.09           C  
ATOM    212  OG  SER A  13      12.822  11.946  -3.838  1.00  4.09           O  
ATOM    213  H   SER A  13      14.208  10.064  -2.555  1.00  4.09           H  
ATOM    214  HA  SER A  13      15.473  12.257  -3.949  1.00  4.09           H  
ATOM    215 1HB  SER A  13      13.259  12.197  -1.857  1.00  4.09           H  
ATOM    216 2HB  SER A  13      13.646  13.562  -2.900  1.00  4.09           H  
ATOM    217  HG  SER A  13      12.652  11.013  -3.561  1.00  4.09           H  
ATOM    218  N   ASN A  14      17.238  12.419  -1.978  1.00  3.32           N  
ATOM    219  CA  ASN A  14      18.144  12.868  -0.924  1.00  3.32           C  
ATOM    220  C   ASN A  14      19.231  13.847  -1.372  1.00  3.32           C  
ATOM    221  O   ASN A  14      20.253  13.983  -0.697  1.00  3.32           O  
ATOM    222  CB  ASN A  14      18.757  11.656  -0.249  1.00  3.32           C  
ATOM    223  CG  ASN A  14      19.641  10.831  -1.163  1.00  3.32           C  
ATOM    224  OD1 ASN A  14      19.996  11.236  -2.276  1.00  3.32           O  
ATOM    225  ND2 ASN A  14      19.995   9.656  -0.701  1.00  3.32           N  
ATOM    226  H   ASN A  14      17.575  11.868  -2.766  1.00  3.32           H  
ATOM    227  HA  ASN A  14      17.550  13.393  -0.175  1.00  3.32           H  
ATOM    228 1HB  ASN A  14      19.341  11.978   0.610  1.00  3.32           H  
ATOM    229 2HB  ASN A  14      17.955  11.013   0.122  1.00  3.32           H  
ATOM    230 1HD2 ASN A  14      20.571   9.055  -1.254  1.00  3.32           H  
ATOM    231 2HD2 ASN A  14      19.670   9.354   0.194  1.00  3.32           H  
ATOM    232  N   ALA A  15      19.022  14.509  -2.511  1.00  2.64           N  
ATOM    233  CA  ALA A  15      19.946  15.544  -2.989  1.00  2.64           C  
ATOM    234  C   ALA A  15      19.426  16.879  -2.486  1.00  2.64           C  
ATOM    235  O   ALA A  15      18.217  17.021  -2.280  1.00  2.64           O  
ATOM    236  CB  ALA A  15      20.082  15.536  -4.493  1.00  2.64           C  
ATOM    237  H   ALA A  15      18.176  14.321  -3.026  1.00  2.64           H  
ATOM    238  HA  ALA A  15      20.928  15.372  -2.548  1.00  2.64           H  
ATOM    239 1HB  ALA A  15      20.780  16.320  -4.777  1.00  2.64           H  
ATOM    240 2HB  ALA A  15      20.464  14.573  -4.821  1.00  2.64           H  
ATOM    241 3HB  ALA A  15      19.114  15.719  -4.954  1.00  2.64           H  
ATOM    242  N   ASP A  16      20.317  17.851  -2.298  1.00  2.11           N  
ATOM    243  CA  ASP A  16      19.893  19.132  -1.740  1.00  2.11           C  
ATOM    244  C   ASP A  16      19.918  20.292  -2.725  1.00  2.11           C  
ATOM    245  O   ASP A  16      20.974  20.686  -3.209  1.00  2.11           O  
ATOM    246  CB  ASP A  16      20.738  19.426  -0.509  1.00  2.11           C  
ATOM    247  CG  ASP A  16      20.503  18.354   0.543  1.00  2.11           C  
ATOM    248  OD1 ASP A  16      19.575  17.614   0.380  1.00  2.11           O  
ATOM    249  OD2 ASP A  16      21.186  18.303   1.500  1.00  2.11           O  
ATOM    250  H   ASP A  16      21.299  17.711  -2.553  1.00  2.11           H  
ATOM    251  HA  ASP A  16      18.861  19.028  -1.419  1.00  2.11           H  
ATOM    252 1HB  ASP A  16      21.799  19.438  -0.784  1.00  2.11           H  
ATOM    253 2HB  ASP A  16      20.481  20.409  -0.102  1.00  2.11           H  
ATOM    254  N   ARG A  17      18.763  20.846  -3.037  1.00  1.76           N  
ATOM    255  CA  ARG A  17      18.725  21.919  -4.017  1.00  1.76           C  
ATOM    256  C   ARG A  17      18.846  23.303  -3.414  1.00  1.76           C  
ATOM    257  O   ARG A  17      18.316  23.549  -2.328  1.00  1.76           O  
ATOM    258  CB  ARG A  17      17.450  21.827  -4.842  1.00  1.76           C  
ATOM    259  CG  ARG A  17      17.392  20.589  -5.743  1.00  1.76           C  
ATOM    260  CD  ARG A  17      16.152  20.476  -6.536  1.00  1.76           C  
ATOM    261  NE  ARG A  17      16.172  19.271  -7.380  1.00  1.76           N  
ATOM    262  CZ  ARG A  17      15.160  18.843  -8.150  1.00  1.76           C  
ATOM    263  NH1 ARG A  17      14.021  19.504  -8.206  1.00  1.76           N  
ATOM    264  NH2 ARG A  17      15.336  17.739  -8.844  1.00  1.76           N  
ATOM    265  H   ARG A  17      17.899  20.530  -2.589  1.00  1.76           H  
ATOM    266  HA  ARG A  17      19.562  21.783  -4.683  1.00  1.76           H  
ATOM    267 1HB  ARG A  17      16.587  21.802  -4.176  1.00  1.76           H  
ATOM    268 2HB  ARG A  17      17.360  22.711  -5.475  1.00  1.76           H  
ATOM    269 1HG  ARG A  17      18.192  20.654  -6.451  1.00  1.76           H  
ATOM    270 2HG  ARG A  17      17.509  19.684  -5.146  1.00  1.76           H  
ATOM    271 1HD  ARG A  17      15.293  20.411  -5.868  1.00  1.76           H  
ATOM    272 2HD  ARG A  17      16.050  21.347  -7.186  1.00  1.76           H  
ATOM    273  HE  ARG A  17      17.029  18.689  -7.402  1.00  1.76           H  
ATOM    274 1HH1 ARG A  17      13.900  20.346  -7.664  1.00  1.76           H  
ATOM    275 2HH1 ARG A  17      13.270  19.164  -8.789  1.00  1.76           H  
ATOM    276 1HH2 ARG A  17      16.247  17.255  -8.763  1.00  1.76           H  
ATOM    277 2HH2 ARG A  17      14.603  17.379  -9.433  1.00  1.76           H  
ATOM    278  N   ILE A  18      19.533  24.204  -4.128  1.00  1.55           N  
ATOM    279  CA  ILE A  18      19.597  25.629  -3.794  1.00  1.55           C  
ATOM    280  C   ILE A  18      19.031  26.430  -4.955  1.00  1.55           C  
ATOM    281  O   ILE A  18      19.479  26.305  -6.096  1.00  1.55           O  
ATOM    282  CB  ILE A  18      21.012  26.149  -3.439  1.00  1.55           C  
ATOM    283  CG1 ILE A  18      21.602  25.359  -2.250  1.00  1.55           C  
ATOM    284  CG2 ILE A  18      20.924  27.649  -3.068  1.00  1.55           C  
ATOM    285  CD1 ILE A  18      22.492  24.216  -2.644  1.00  1.55           C  
ATOM    286  H   ILE A  18      19.996  23.876  -4.976  1.00  1.55           H  
ATOM    287  HA  ILE A  18      18.969  25.809  -2.930  1.00  1.55           H  
ATOM    288  HB  ILE A  18      21.679  26.019  -4.292  1.00  1.55           H  
ATOM    289 1HG1 ILE A  18      22.174  26.043  -1.629  1.00  1.55           H  
ATOM    290 2HG1 ILE A  18      20.780  24.961  -1.652  1.00  1.55           H  
ATOM    291 1HG2 ILE A  18      21.909  28.025  -2.811  1.00  1.55           H  
ATOM    292 2HG2 ILE A  18      20.531  28.218  -3.906  1.00  1.55           H  
ATOM    293 3HG2 ILE A  18      20.259  27.765  -2.213  1.00  1.55           H  
ATOM    294 1HD1 ILE A  18      22.868  23.712  -1.751  1.00  1.55           H  
ATOM    295 2HD1 ILE A  18      21.925  23.505  -3.246  1.00  1.55           H  
ATOM    296 3HD1 ILE A  18      23.331  24.591  -3.224  1.00  1.55           H  
ATOM    297  N   CYS A  19      18.019  27.229  -4.656  1.00  1.45           N  
ATOM    298  CA  CYS A  19      17.351  27.999  -5.698  1.00  1.45           C  
ATOM    299  C   CYS A  19      17.546  29.472  -5.503  1.00  1.45           C  
ATOM    300  O   CYS A  19      17.388  29.994  -4.382  1.00  1.45           O  
ATOM    301  CB  CYS A  19      15.861  27.687  -5.655  1.00  1.45           C  
ATOM    302  SG  CYS A  19      15.483  25.933  -5.860  1.00  1.45           S  
ATOM    303  H   CYS A  19      17.692  27.286  -3.718  1.00  1.45           H  
ATOM    304  HA  CYS A  19      17.752  27.726  -6.661  1.00  1.45           H  
ATOM    305 1HB  CYS A  19      15.445  28.018  -4.706  1.00  1.45           H  
ATOM    306 2HB  CYS A  19      15.359  28.245  -6.447  1.00  1.45           H  
ATOM    307  N   THR A  20      17.868  30.165  -6.566  1.00  1.45           N  
ATOM    308  CA  THR A  20      18.015  31.611  -6.543  1.00  1.45           C  
ATOM    309  C   THR A  20      16.648  32.162  -6.901  1.00  1.45           C  
ATOM    310  O   THR A  20      15.912  31.491  -7.617  1.00  1.45           O  
ATOM    311  CB  THR A  20      19.119  32.108  -7.494  1.00  1.45           C  
ATOM    312  OG1 THR A  20      20.362  31.538  -7.113  1.00  1.45           O  
ATOM    313  CG2 THR A  20      19.239  33.639  -7.476  1.00  1.45           C  
ATOM    314  H   THR A  20      17.985  29.660  -7.457  1.00  1.45           H  
ATOM    315  HA  THR A  20      18.262  31.939  -5.532  1.00  1.45           H  
ATOM    316  HB  THR A  20      18.910  31.787  -8.467  1.00  1.45           H  
ATOM    317  HG1 THR A  20      20.305  30.585  -7.187  1.00  1.45           H  
ATOM    318 1HG2 THR A  20      20.028  33.949  -8.153  1.00  1.45           H  
ATOM    319 2HG2 THR A  20      18.307  34.089  -7.798  1.00  1.45           H  
ATOM    320 3HG2 THR A  20      19.475  33.976  -6.465  1.00  1.45           H  
ATOM    321  N   GLY A  21      16.223  33.283  -6.332  1.00  1.53           N  
ATOM    322  CA  GLY A  21      14.946  33.809  -6.817  1.00  1.53           C  
ATOM    323  C   GLY A  21      14.446  35.124  -6.221  1.00  1.53           C  
ATOM    324  O   GLY A  21      15.095  35.744  -5.372  1.00  1.53           O  
ATOM    325  H   GLY A  21      16.798  33.759  -5.634  1.00  1.53           H  
ATOM    326 1HA  GLY A  21      15.021  33.932  -7.892  1.00  1.53           H  
ATOM    327 2HA  GLY A  21      14.193  33.047  -6.663  1.00  1.53           H  
ATOM    328  N   ILE A  22      13.269  35.548  -6.709  1.00  1.66           N  
ATOM    329  CA  ILE A  22      12.592  36.789  -6.310  1.00  1.66           C  
ATOM    330  C   ILE A  22      11.293  36.642  -5.520  1.00  1.66           C  
ATOM    331  O   ILE A  22      10.408  35.829  -5.841  1.00  1.66           O  
ATOM    332  CB  ILE A  22      12.357  37.701  -7.520  1.00  1.66           C  
ATOM    333  CG1 ILE A  22      13.655  38.170  -8.007  1.00  1.66           C  
ATOM    334  CG2 ILE A  22      11.457  38.859  -7.214  1.00  1.66           C  
ATOM    335  CD1 ILE A  22      13.588  38.895  -9.278  1.00  1.66           C  
ATOM    336  H   ILE A  22      12.813  34.998  -7.438  1.00  1.66           H  
ATOM    337  HA  ILE A  22      13.279  37.329  -5.663  1.00  1.66           H  
ATOM    338  HB  ILE A  22      11.904  37.113  -8.311  1.00  1.66           H  
ATOM    339 1HG1 ILE A  22      14.061  38.835  -7.248  1.00  1.66           H  
ATOM    340 2HG1 ILE A  22      14.311  37.332  -8.117  1.00  1.66           H  
ATOM    341 1HG2 ILE A  22      11.329  39.445  -8.114  1.00  1.66           H  
ATOM    342 2HG2 ILE A  22      10.488  38.498  -6.887  1.00  1.66           H  
ATOM    343 3HG2 ILE A  22      11.897  39.481  -6.433  1.00  1.66           H  
ATOM    344 1HD1 ILE A  22      14.573  39.242  -9.550  1.00  1.66           H  
ATOM    345 2HD1 ILE A  22      13.207  38.230 -10.040  1.00  1.66           H  
ATOM    346 3HD1 ILE A  22      12.935  39.746  -9.169  1.00  1.66           H  
ATOM    347  N   THR A  23      11.227  37.457  -4.462  1.00  1.83           N  
ATOM    348  CA  THR A  23      10.125  37.546  -3.512  1.00  1.83           C  
ATOM    349  C   THR A  23       8.798  37.891  -4.169  1.00  1.83           C  
ATOM    350  O   THR A  23       8.726  38.821  -4.971  1.00  1.83           O  
ATOM    351  CB  THR A  23      10.416  38.642  -2.470  1.00  1.83           C  
ATOM    352  OG1 THR A  23      11.633  38.352  -1.797  1.00  1.83           O  
ATOM    353  CG2 THR A  23       9.288  38.716  -1.443  1.00  1.83           C  
ATOM    354  H   THR A  23      12.019  38.089  -4.320  1.00  1.83           H  
ATOM    355  HA  THR A  23      10.027  36.593  -3.008  1.00  1.83           H  
ATOM    356  HB  THR A  23      10.522  39.603  -2.978  1.00  1.83           H  
ATOM    357  HG1 THR A  23      11.434  37.937  -0.930  1.00  1.83           H  
ATOM    358 1HG2 THR A  23       9.521  39.484  -0.710  1.00  1.83           H  
ATOM    359 2HG2 THR A  23       8.347  38.957  -1.926  1.00  1.83           H  
ATOM    360 3HG2 THR A  23       9.202  37.749  -0.937  1.00  1.83           H  
ATOM    361  N   SER A  24       7.746  37.162  -3.816  1.00  2.02           N  
ATOM    362  CA  SER A  24       6.422  37.457  -4.347  1.00  2.02           C  
ATOM    363  C   SER A  24       5.452  37.905  -3.258  1.00  2.02           C  
ATOM    364  O   SER A  24       5.074  37.130  -2.386  1.00  2.02           O  
ATOM    365  CB  SER A  24       5.869  36.262  -5.078  1.00  2.02           C  
ATOM    366  OG  SER A  24       4.556  36.499  -5.491  1.00  2.02           O  
ATOM    367  H   SER A  24       7.875  36.404  -3.159  1.00  2.02           H  
ATOM    368  HA  SER A  24       6.515  38.272  -5.067  1.00  2.02           H  
ATOM    369 1HB  SER A  24       6.491  36.076  -5.949  1.00  2.02           H  
ATOM    370 2HB  SER A  24       5.911  35.373  -4.442  1.00  2.02           H  
ATOM    371  HG  SER A  24       4.018  36.393  -4.694  1.00  2.02           H  
ATOM    372  N   SER A  25       5.061  39.179  -3.326  1.00  2.16           N  
ATOM    373  CA  SER A  25       4.159  39.804  -2.352  1.00  2.16           C  
ATOM    374  C   SER A  25       2.672  39.677  -2.725  1.00  2.16           C  
ATOM    375  O   SER A  25       1.799  40.067  -1.953  1.00  2.16           O  
ATOM    376  CB  SER A  25       4.505  41.272  -2.203  1.00  2.16           C  
ATOM    377  OG  SER A  25       5.792  41.439  -1.674  1.00  2.16           O  
ATOM    378  H   SER A  25       5.433  39.747  -4.075  1.00  2.16           H  
ATOM    379  HA  SER A  25       4.308  39.313  -1.388  1.00  2.16           H  
ATOM    380 1HB  SER A  25       4.442  41.764  -3.169  1.00  2.16           H  
ATOM    381 2HB  SER A  25       3.776  41.748  -1.550  1.00  2.16           H  
ATOM    382  HG  SER A  25       5.861  42.368  -1.439  1.00  2.16           H  
ATOM    383  N   ASN A  26       2.398  39.151  -3.919  1.00  2.22           N  
ATOM    384  CA  ASN A  26       1.042  38.971  -4.451  1.00  2.22           C  
ATOM    385  C   ASN A  26       0.150  40.231  -4.469  1.00  2.22           C  
ATOM    386  O   ASN A  26      -1.036  40.163  -4.142  1.00  2.22           O  
ATOM    387  CB  ASN A  26       0.358  37.835  -3.725  1.00  2.22           C  
ATOM    388  CG  ASN A  26       1.032  36.494  -4.006  1.00  2.22           C  
ATOM    389  OD1 ASN A  26       1.285  36.166  -5.186  1.00  2.22           O  
ATOM    390  ND2 ASN A  26       1.317  35.751  -2.957  1.00  2.22           N  
ATOM    391  H   ASN A  26       3.179  38.847  -4.477  1.00  2.22           H  
ATOM    392  HA  ASN A  26       1.146  38.665  -5.493  1.00  2.22           H  
ATOM    393 1HB  ASN A  26       0.369  38.019  -2.650  1.00  2.22           H  
ATOM    394 2HB  ASN A  26      -0.685  37.781  -4.034  1.00  2.22           H  
ATOM    395 1HD2 ASN A  26       1.769  34.835  -3.045  1.00  2.22           H  
ATOM    396 2HD2 ASN A  26       1.090  36.078  -2.041  1.00  2.22           H  
ATOM    397  N   SER A  27       0.713  41.361  -4.900  1.00  2.16           N  
ATOM    398  CA  SER A  27      -0.015  42.628  -5.011  1.00  2.16           C  
ATOM    399  C   SER A  27       0.322  43.285  -6.371  1.00  2.16           C  
ATOM    400  O   SER A  27       1.090  44.248  -6.434  1.00  2.16           O  
ATOM    401  CB  SER A  27       0.358  43.546  -3.863  1.00  2.16           C  
ATOM    402  OG  SER A  27      -0.406  44.718  -3.891  1.00  2.16           O  
ATOM    403  H   SER A  27       1.691  41.342  -5.144  1.00  2.16           H  
ATOM    404  HA  SER A  27      -1.077  42.431  -4.926  1.00  2.16           H  
ATOM    405 1HB  SER A  27       0.201  43.024  -2.917  1.00  2.16           H  
ATOM    406 2HB  SER A  27       1.406  43.800  -3.923  1.00  2.16           H  
ATOM    407  HG  SER A  27      -1.294  44.462  -3.624  1.00  2.16           H  
ATOM    408  N   PRO A  28      -0.319  42.830  -7.464  1.00  1.99           N  
ATOM    409  CA  PRO A  28       0.042  43.027  -8.868  1.00  1.99           C  
ATOM    410  C   PRO A  28      -0.191  44.411  -9.463  1.00  1.99           C  
ATOM    411  O   PRO A  28      -1.028  44.591 -10.344  1.00  1.99           O  
ATOM    412  CB  PRO A  28      -0.847  41.991  -9.558  1.00  1.99           C  
ATOM    413  CG  PRO A  28      -2.078  41.919  -8.703  1.00  1.99           C  
ATOM    414  CD  PRO A  28      -1.576  42.071  -7.287  1.00  1.99           C  
ATOM    415  HA  PRO A  28       1.082  42.743  -9.011  1.00  1.99           H  
ATOM    416 1HB  PRO A  28      -1.059  42.313 -10.588  1.00  1.99           H  
ATOM    417 2HB  PRO A  28      -0.315  41.030  -9.628  1.00  1.99           H  
ATOM    418 1HG  PRO A  28      -2.783  42.713  -8.992  1.00  1.99           H  
ATOM    419 2HG  PRO A  28      -2.594  40.961  -8.865  1.00  1.99           H  
ATOM    420 1HD  PRO A  28      -2.313  42.658  -6.715  1.00  1.99           H  
ATOM    421 2HD  PRO A  28      -1.383  41.080  -6.846  1.00  1.99           H  
ATOM    422  N   HIS A  29       0.568  45.390  -9.005  1.00  1.78           N  
ATOM    423  CA  HIS A  29       0.466  46.719  -9.598  1.00  1.78           C  
ATOM    424  C   HIS A  29       0.951  46.642 -11.045  1.00  1.78           C  
ATOM    425  O   HIS A  29       1.927  45.949 -11.323  1.00  1.78           O  
ATOM    426  CB  HIS A  29       1.353  47.708  -8.869  1.00  1.78           C  
ATOM    427  CG  HIS A  29       0.936  48.043  -7.479  1.00  1.78           C  
ATOM    428  ND1 HIS A  29      -0.195  48.784  -7.193  1.00  1.78           N  
ATOM    429  CD2 HIS A  29       1.503  47.741  -6.286  1.00  1.78           C  
ATOM    430  CE1 HIS A  29      -0.303  48.922  -5.881  1.00  1.78           C  
ATOM    431  NE2 HIS A  29       0.714  48.300  -5.310  1.00  1.78           N  
ATOM    432  H   HIS A  29       1.205  45.203  -8.229  1.00  1.78           H  
ATOM    433  HA  HIS A  29      -0.565  47.069  -9.585  1.00  1.78           H  
ATOM    434 1HB  HIS A  29       2.367  47.330  -8.835  1.00  1.78           H  
ATOM    435 2HB  HIS A  29       1.371  48.605  -9.451  1.00  1.78           H  
ATOM    436  HD2 HIS A  29       2.419  47.159  -6.130  1.00  1.78           H  
ATOM    437  HE1 HIS A  29      -1.095  49.456  -5.360  1.00  1.78           H  
ATOM    438  HE2 HIS A  29       0.891  48.237  -4.317  1.00  1.78           H  
ATOM    439  N   VAL A  30       0.332  47.393 -11.958  1.00  1.59           N  
ATOM    440  CA  VAL A  30       0.770  47.352 -13.358  1.00  1.59           C  
ATOM    441  C   VAL A  30       1.287  48.661 -13.927  1.00  1.59           C  
ATOM    442  O   VAL A  30       0.705  49.734 -13.733  1.00  1.59           O  
ATOM    443  CB  VAL A  30      -0.346  46.800 -14.277  1.00  1.59           C  
ATOM    444  CG1 VAL A  30       0.070  46.876 -15.762  1.00  1.59           C  
ATOM    445  CG2 VAL A  30      -0.588  45.351 -13.935  1.00  1.59           C  
ATOM    446  H   VAL A  30      -0.460  47.958 -11.693  1.00  1.59           H  
ATOM    447  HA  VAL A  30       1.588  46.640 -13.417  1.00  1.59           H  
ATOM    448  HB  VAL A  30      -1.254  47.382 -14.139  1.00  1.59           H  
ATOM    449 1HG1 VAL A  30      -0.730  46.469 -16.382  1.00  1.59           H  
ATOM    450 2HG1 VAL A  30       0.248  47.908 -16.054  1.00  1.59           H  
ATOM    451 3HG1 VAL A  30       0.980  46.295 -15.922  1.00  1.59           H  
ATOM    452 1HG2 VAL A  30      -1.367  44.945 -14.577  1.00  1.59           H  
ATOM    453 2HG2 VAL A  30       0.338  44.800 -14.096  1.00  1.59           H  
ATOM    454 3HG2 VAL A  30      -0.892  45.251 -12.896  1.00  1.59           H  
ATOM    455  N   VAL A  31       2.412  48.531 -14.619  1.00  1.47           N  
ATOM    456  CA  VAL A  31       3.094  49.605 -15.325  1.00  1.47           C  
ATOM    457  C   VAL A  31       3.365  49.141 -16.735  1.00  1.47           C  
ATOM    458  O   VAL A  31       3.314  47.942 -17.012  1.00  1.47           O  
ATOM    459  CB  VAL A  31       4.452  49.918 -14.706  1.00  1.47           C  
ATOM    460  CG1 VAL A  31       4.314  50.355 -13.293  1.00  1.47           C  
ATOM    461  CG2 VAL A  31       5.270  48.684 -14.822  1.00  1.47           C  
ATOM    462  H   VAL A  31       2.799  47.585 -14.682  1.00  1.47           H  
ATOM    463  HA  VAL A  31       2.465  50.497 -15.343  1.00  1.47           H  
ATOM    464  HB  VAL A  31       4.925  50.729 -15.253  1.00  1.47           H  
ATOM    465 1HG1 VAL A  31       5.296  50.569 -12.885  1.00  1.47           H  
ATOM    466 2HG1 VAL A  31       3.704  51.255 -13.269  1.00  1.47           H  
ATOM    467 3HG1 VAL A  31       3.840  49.573 -12.710  1.00  1.47           H  
ATOM    468 1HG2 VAL A  31       6.235  48.825 -14.431  1.00  1.47           H  
ATOM    469 2HG2 VAL A  31       4.772  47.882 -14.278  1.00  1.47           H  
ATOM    470 3HG2 VAL A  31       5.350  48.427 -15.872  1.00  1.47           H  
ATOM    471  N   LYS A  32       3.698  50.065 -17.617  1.00  1.43           N  
ATOM    472  CA  LYS A  32       4.103  49.652 -18.946  1.00  1.43           C  
ATOM    473  C   LYS A  32       5.605  49.817 -19.120  1.00  1.43           C  
ATOM    474  O   LYS A  32       6.237  50.670 -18.486  1.00  1.43           O  
ATOM    475  CB  LYS A  32       3.341  50.415 -20.025  1.00  1.43           C  
ATOM    476  CG  LYS A  32       1.873  50.136 -20.087  1.00  1.43           C  
ATOM    477  CD  LYS A  32       1.235  50.910 -21.229  1.00  1.43           C  
ATOM    478  CE  LYS A  32       1.332  52.408 -20.978  1.00  1.43           C  
ATOM    479  NZ  LYS A  32       0.663  53.219 -22.021  1.00  1.43           N  
ATOM    480  H   LYS A  32       3.696  51.044 -17.362  1.00  1.43           H  
ATOM    481  HA  LYS A  32       3.878  48.601 -19.062  1.00  1.43           H  
ATOM    482 1HB  LYS A  32       3.425  51.464 -19.840  1.00  1.43           H  
ATOM    483 2HB  LYS A  32       3.781  50.210 -21.001  1.00  1.43           H  
ATOM    484 1HG  LYS A  32       1.740  49.075 -20.266  1.00  1.43           H  
ATOM    485 2HG  LYS A  32       1.395  50.398 -19.145  1.00  1.43           H  
ATOM    486 1HD  LYS A  32       1.747  50.672 -22.160  1.00  1.43           H  
ATOM    487 2HD  LYS A  32       0.186  50.626 -21.322  1.00  1.43           H  
ATOM    488 1HE  LYS A  32       0.890  52.645 -20.013  1.00  1.43           H  
ATOM    489 2HE  LYS A  32       2.381  52.682 -20.959  1.00  1.43           H  
ATOM    490 1HZ  LYS A  32       0.823  54.199 -21.764  1.00  1.43           H  
ATOM    491 2HZ  LYS A  32       1.080  53.039 -22.917  1.00  1.43           H  
ATOM    492 3HZ  LYS A  32      -0.320  53.021 -22.056  1.00  1.43           H  
ATOM    493  N   THR A  33       6.172  49.005 -20.000  1.00  1.45           N  
ATOM    494  CA  THR A  33       7.577  49.091 -20.347  1.00  1.45           C  
ATOM    495  C   THR A  33       7.744  49.249 -21.845  1.00  1.45           C  
ATOM    496  O   THR A  33       6.859  48.889 -22.622  1.00  1.45           O  
ATOM    497  CB  THR A  33       8.298  47.820 -19.902  1.00  1.45           C  
ATOM    498  OG1 THR A  33       7.741  46.703 -20.606  1.00  1.45           O  
ATOM    499  CG2 THR A  33       8.118  47.604 -18.449  1.00  1.45           C  
ATOM    500  H   THR A  33       5.603  48.277 -20.424  1.00  1.45           H  
ATOM    501  HA  THR A  33       8.021  49.960 -19.857  1.00  1.45           H  
ATOM    502  HB  THR A  33       9.354  47.902 -20.126  1.00  1.45           H  
ATOM    503  HG1 THR A  33       6.784  46.643 -20.377  1.00  1.45           H  
ATOM    504 1HG2 THR A  33       8.627  46.689 -18.170  1.00  1.45           H  
ATOM    505 2HG2 THR A  33       8.535  48.442 -17.910  1.00  1.45           H  
ATOM    506 3HG2 THR A  33       7.066  47.516 -18.226  1.00  1.45           H  
ATOM    507  N   ALA A  34       8.906  49.742 -22.257  1.00  1.53           N  
ATOM    508  CA  ALA A  34       9.218  49.894 -23.671  1.00  1.53           C  
ATOM    509  C   ALA A  34       9.221  48.558 -24.436  1.00  1.53           C  
ATOM    510  O   ALA A  34       8.794  48.514 -25.592  1.00  1.53           O  
ATOM    511  CB  ALA A  34      10.564  50.576 -23.815  1.00  1.53           C  
ATOM    512  H   ALA A  34       9.597  50.017 -21.568  1.00  1.53           H  
ATOM    513  HA  ALA A  34       8.451  50.530 -24.114  1.00  1.53           H  
ATOM    514 1HB  ALA A  34      10.783  50.732 -24.868  1.00  1.53           H  
ATOM    515 2HB  ALA A  34      10.531  51.533 -23.299  1.00  1.53           H  
ATOM    516 3HB  ALA A  34      11.336  49.948 -23.372  1.00  1.53           H  
ATOM    517  N   THR A  35       9.693  47.477 -23.799  1.00  1.62           N  
ATOM    518  CA  THR A  35       9.776  46.170 -24.455  1.00  1.62           C  
ATOM    519  C   THR A  35       8.618  45.197 -24.223  1.00  1.62           C  
ATOM    520  O   THR A  35       8.240  44.464 -25.136  1.00  1.62           O  
ATOM    521  CB  THR A  35      11.043  45.425 -24.017  1.00  1.62           C  
ATOM    522  OG1 THR A  35      12.203  46.179 -24.367  1.00  1.62           O  
ATOM    523  CG2 THR A  35      11.112  44.048 -24.657  1.00  1.62           C  
ATOM    524  H   THR A  35      10.062  47.554 -22.845  1.00  1.62           H  
ATOM    525  HA  THR A  35       9.838  46.348 -25.527  1.00  1.62           H  
ATOM    526  HB  THR A  35      11.016  45.311 -22.934  1.00  1.62           H  
ATOM    527  HG1 THR A  35      12.805  46.159 -23.594  1.00  1.62           H  
ATOM    528 1HG2 THR A  35      12.011  43.538 -24.315  1.00  1.62           H  
ATOM    529 2HG2 THR A  35      10.235  43.468 -24.373  1.00  1.62           H  
ATOM    530 3HG2 THR A  35      11.142  44.154 -25.739  1.00  1.62           H  
ATOM    531  N   GLN A  36       8.121  45.097 -22.986  1.00  1.70           N  
ATOM    532  CA  GLN A  36       7.160  44.046 -22.647  1.00  1.70           C  
ATOM    533  C   GLN A  36       5.717  44.526 -22.534  1.00  1.70           C  
ATOM    534  O   GLN A  36       4.839  43.764 -22.137  1.00  1.70           O  
ATOM    535  CB  GLN A  36       7.584  43.386 -21.329  1.00  1.70           C  
ATOM    536  CG  GLN A  36       8.943  42.694 -21.383  1.00  1.70           C  
ATOM    537  CD  GLN A  36       9.382  42.095 -20.032  1.00  1.70           C  
ATOM    538  OE1 GLN A  36       8.553  41.780 -19.153  1.00  1.70           O  
ATOM    539  NE2 GLN A  36      10.696  41.946 -19.867  1.00  1.70           N  
ATOM    540  H   GLN A  36       8.385  45.747 -22.248  1.00  1.70           H  
ATOM    541  HA  GLN A  36       7.192  43.291 -23.432  1.00  1.70           H  
ATOM    542 1HB  GLN A  36       7.632  44.141 -20.553  1.00  1.70           H  
ATOM    543 2HB  GLN A  36       6.833  42.657 -21.029  1.00  1.70           H  
ATOM    544 1HG  GLN A  36       8.898  41.892 -22.119  1.00  1.70           H  
ATOM    545 2HG  GLN A  36       9.691  43.429 -21.680  1.00  1.70           H  
ATOM    546 1HE2 GLN A  36      11.073  41.571 -19.017  1.00  1.70           H  
ATOM    547 2HE2 GLN A  36      11.326  42.221 -20.599  1.00  1.70           H  
ATOM    548  N   GLY A  37       5.456  45.777 -22.879  1.00  1.73           N  
ATOM    549  CA  GLY A  37       4.117  46.327 -22.718  1.00  1.73           C  
ATOM    550  C   GLY A  37       3.756  46.315 -21.239  1.00  1.73           C  
ATOM    551  O   GLY A  37       4.549  46.786 -20.423  1.00  1.73           O  
ATOM    552  H   GLY A  37       6.201  46.366 -23.232  1.00  1.73           H  
ATOM    553 1HA  GLY A  37       4.091  47.347 -23.104  1.00  1.73           H  
ATOM    554 2HA  GLY A  37       3.400  45.735 -23.285  1.00  1.73           H  
ATOM    555  N   GLU A  38       2.581  45.794 -20.882  1.00  1.72           N  
ATOM    556  CA  GLU A  38       2.175  45.785 -19.473  1.00  1.72           C  
ATOM    557  C   GLU A  38       2.824  44.676 -18.653  1.00  1.72           C  
ATOM    558  O   GLU A  38       2.771  43.501 -19.023  1.00  1.72           O  
ATOM    559  CB  GLU A  38       0.657  45.648 -19.344  1.00  1.72           C  
ATOM    560  CG  GLU A  38      -0.153  46.840 -19.835  1.00  1.72           C  
ATOM    561  CD  GLU A  38      -1.647  46.649 -19.671  1.00  1.72           C  
ATOM    562  OE1 GLU A  38      -2.048  45.610 -19.202  1.00  1.72           O  
ATOM    563  OE2 GLU A  38      -2.382  47.546 -20.013  1.00  1.72           O  
ATOM    564  H   GLU A  38       1.972  45.400 -21.586  1.00  1.72           H  
ATOM    565  HA  GLU A  38       2.464  46.736 -19.033  1.00  1.72           H  
ATOM    566 1HB  GLU A  38       0.330  44.774 -19.904  1.00  1.72           H  
ATOM    567 2HB  GLU A  38       0.404  45.474 -18.307  1.00  1.72           H  
ATOM    568 1HG  GLU A  38       0.141  47.705 -19.245  1.00  1.72           H  
ATOM    569 2HG  GLU A  38       0.085  47.041 -20.879  1.00  1.72           H  
ATOM    570  N   VAL A  39       3.399  45.069 -17.518  1.00  1.67           N  
ATOM    571  CA  VAL A  39       4.042  44.141 -16.599  1.00  1.67           C  
ATOM    572  C   VAL A  39       3.572  44.378 -15.162  1.00  1.67           C  
ATOM    573  O   VAL A  39       3.232  45.500 -14.775  1.00  1.67           O  
ATOM    574  CB  VAL A  39       5.574  44.305 -16.649  1.00  1.67           C  
ATOM    575  CG1 VAL A  39       6.131  43.995 -18.037  1.00  1.67           C  
ATOM    576  CG2 VAL A  39       5.886  45.674 -16.288  1.00  1.67           C  
ATOM    577  H   VAL A  39       3.394  46.066 -17.301  1.00  1.67           H  
ATOM    578  HA  VAL A  39       3.783  43.124 -16.892  1.00  1.67           H  
ATOM    579  HB  VAL A  39       6.031  43.621 -15.938  1.00  1.67           H  
ATOM    580 1HG1 VAL A  39       7.214  44.124 -18.032  1.00  1.67           H  
ATOM    581 2HG1 VAL A  39       5.892  42.968 -18.310  1.00  1.67           H  
ATOM    582 3HG1 VAL A  39       5.695  44.674 -18.774  1.00  1.67           H  
ATOM    583 1HG2 VAL A  39       6.946  45.816 -16.295  1.00  1.67           H  
ATOM    584 2HG2 VAL A  39       5.417  46.344 -17.008  1.00  1.67           H  
ATOM    585 3HG2 VAL A  39       5.495  45.863 -15.307  1.00  1.67           H  
ATOM    586  N   ASN A  40       3.619  43.320 -14.358  1.00  1.60           N  
ATOM    587  CA  ASN A  40       3.253  43.380 -12.944  1.00  1.60           C  
ATOM    588  C   ASN A  40       4.492  43.646 -12.088  1.00  1.60           C  
ATOM    589  O   ASN A  40       5.444  42.868 -12.143  1.00  1.60           O  
ATOM    590  CB  ASN A  40       2.585  42.083 -12.532  1.00  1.60           C  
ATOM    591  CG  ASN A  40       1.266  41.815 -13.192  1.00  1.60           C  
ATOM    592  OD1 ASN A  40       0.290  42.515 -12.947  1.00  1.60           O  
ATOM    593  ND2 ASN A  40       1.218  40.804 -14.018  1.00  1.60           N  
ATOM    594  H   ASN A  40       3.908  42.432 -14.742  1.00  1.60           H  
ATOM    595  HA  ASN A  40       2.558  44.201 -12.798  1.00  1.60           H  
ATOM    596 1HB  ASN A  40       3.256  41.246 -12.724  1.00  1.60           H  
ATOM    597 2HB  ASN A  40       2.391  42.120 -11.471  1.00  1.60           H  
ATOM    598 1HD2 ASN A  40       0.359  40.575 -14.478  1.00  1.60           H  
ATOM    599 2HD2 ASN A  40       2.037  40.253 -14.183  1.00  1.60           H  
ATOM    600  N   VAL A  41       4.491  44.737 -11.311  1.00  1.53           N  
ATOM    601  CA  VAL A  41       5.661  45.116 -10.493  1.00  1.53           C  
ATOM    602  C   VAL A  41       5.335  45.320  -9.011  1.00  1.53           C  
ATOM    603  O   VAL A  41       4.209  45.674  -8.666  1.00  1.53           O  
ATOM    604  CB  VAL A  41       6.300  46.397 -11.036  1.00  1.53           C  
ATOM    605  CG1 VAL A  41       6.789  46.177 -12.448  1.00  1.53           C  
ATOM    606  CG2 VAL A  41       5.268  47.525 -10.986  1.00  1.53           C  
ATOM    607  H   VAL A  41       3.652  45.312 -11.299  1.00  1.53           H  
ATOM    608  HA  VAL A  41       6.389  44.319 -10.568  1.00  1.53           H  
ATOM    609  HB  VAL A  41       7.169  46.655 -10.418  1.00  1.53           H  
ATOM    610 1HG1 VAL A  41       7.245  47.084 -12.812  1.00  1.53           H  
ATOM    611 2HG1 VAL A  41       7.523  45.368 -12.459  1.00  1.53           H  
ATOM    612 3HG1 VAL A  41       5.950  45.917 -13.078  1.00  1.53           H  
ATOM    613 1HG2 VAL A  41       5.718  48.442 -11.356  1.00  1.53           H  
ATOM    614 2HG2 VAL A  41       4.403  47.262 -11.607  1.00  1.53           H  
ATOM    615 3HG2 VAL A  41       4.948  47.662  -9.956  1.00  1.53           H  
ATOM    616  N   THR A  42       6.350  45.168  -8.144  1.00  1.46           N  
ATOM    617  CA  THR A  42       6.121  45.228  -6.696  1.00  1.46           C  
ATOM    618  C   THR A  42       6.126  46.605  -5.985  1.00  1.46           C  
ATOM    619  O   THR A  42       5.491  46.726  -4.936  1.00  1.46           O  
ATOM    620  CB  THR A  42       7.184  44.354  -5.965  1.00  1.46           C  
ATOM    621  OG1 THR A  42       8.479  44.906  -6.186  1.00  1.46           O  
ATOM    622  CG2 THR A  42       7.191  42.903  -6.465  1.00  1.46           C  
ATOM    623  H   THR A  42       7.263  44.893  -8.509  1.00  1.46           H  
ATOM    624  HA  THR A  42       5.147  44.796  -6.511  1.00  1.46           H  
ATOM    625  HB  THR A  42       6.975  44.362  -4.899  1.00  1.46           H  
ATOM    626  HG1 THR A  42       8.670  44.864  -7.137  1.00  1.46           H  
ATOM    627 1HG2 THR A  42       7.952  42.333  -5.929  1.00  1.46           H  
ATOM    628 2HG2 THR A  42       6.255  42.468  -6.287  1.00  1.46           H  
ATOM    629 3HG2 THR A  42       7.400  42.865  -7.517  1.00  1.46           H  
ATOM    630  N   GLY A  43       6.795  47.639  -6.512  1.00  1.38           N  
ATOM    631  CA  GLY A  43       6.865  48.912  -5.768  1.00  1.38           C  
ATOM    632  C   GLY A  43       6.599  50.180  -6.583  1.00  1.38           C  
ATOM    633  O   GLY A  43       7.223  51.207  -6.334  1.00  1.38           O  
ATOM    634  H   GLY A  43       7.328  47.548  -7.375  1.00  1.38           H  
ATOM    635 1HA  GLY A  43       6.160  48.878  -4.939  1.00  1.38           H  
ATOM    636 2HA  GLY A  43       7.854  48.989  -5.319  1.00  1.38           H  
ATOM    637  N   VAL A  44       5.680  50.134  -7.526  1.00  1.31           N  
ATOM    638  CA  VAL A  44       5.435  51.290  -8.392  1.00  1.31           C  
ATOM    639  C   VAL A  44       5.060  52.592  -7.659  1.00  1.31           C  
ATOM    640  O   VAL A  44       4.247  52.587  -6.728  1.00  1.31           O  
ATOM    641  CB  VAL A  44       4.286  50.954  -9.331  1.00  1.31           C  
ATOM    642  CG1 VAL A  44       3.018  50.827  -8.546  1.00  1.31           C  
ATOM    643  CG2 VAL A  44       4.147  51.968 -10.333  1.00  1.31           C  
ATOM    644  H   VAL A  44       5.162  49.277  -7.664  1.00  1.31           H  
ATOM    645  HA  VAL A  44       6.337  51.470  -8.977  1.00  1.31           H  
ATOM    646  HB  VAL A  44       4.481  50.008  -9.807  1.00  1.31           H  
ATOM    647 1HG1 VAL A  44       2.209  50.591  -9.216  1.00  1.31           H  
ATOM    648 2HG1 VAL A  44       3.127  50.042  -7.798  1.00  1.31           H  
ATOM    649 3HG1 VAL A  44       2.806  51.771  -8.052  1.00  1.31           H  
ATOM    650 1HG2 VAL A  44       3.330  51.674 -10.975  1.00  1.31           H  
ATOM    651 2HG2 VAL A  44       3.925  52.921  -9.878  1.00  1.31           H  
ATOM    652 3HG2 VAL A  44       5.052  52.044 -10.906  1.00  1.31           H  
ATOM    653  N   ILE A  45       5.651  53.710  -8.120  1.00  1.25           N  
ATOM    654  CA  ILE A  45       5.400  55.049  -7.586  1.00  1.25           C  
ATOM    655  C   ILE A  45       4.926  56.047  -8.668  1.00  1.25           C  
ATOM    656  O   ILE A  45       5.624  56.230  -9.666  1.00  1.25           O  
ATOM    657  CB  ILE A  45       6.677  55.622  -6.905  1.00  1.25           C  
ATOM    658  CG1 ILE A  45       7.084  54.753  -5.704  1.00  1.25           C  
ATOM    659  CG2 ILE A  45       6.477  57.066  -6.492  1.00  1.25           C  
ATOM    660  CD1 ILE A  45       8.435  55.114  -5.126  1.00  1.25           C  
ATOM    661  H   ILE A  45       6.303  53.602  -8.896  1.00  1.25           H  
ATOM    662  HA  ILE A  45       4.652  54.931  -6.817  1.00  1.25           H  
ATOM    663  HB  ILE A  45       7.499  55.587  -7.618  1.00  1.25           H  
ATOM    664 1HG1 ILE A  45       6.333  54.860  -4.925  1.00  1.25           H  
ATOM    665 2HG1 ILE A  45       7.111  53.719  -6.002  1.00  1.25           H  
ATOM    666 1HG2 ILE A  45       7.390  57.446  -6.038  1.00  1.25           H  
ATOM    667 2HG2 ILE A  45       6.238  57.662  -7.362  1.00  1.25           H  
ATOM    668 3HG2 ILE A  45       5.667  57.134  -5.772  1.00  1.25           H  
ATOM    669 1HD1 ILE A  45       8.656  54.462  -4.280  1.00  1.25           H  
ATOM    670 2HD1 ILE A  45       9.207  54.992  -5.885  1.00  1.25           H  
ATOM    671 3HD1 ILE A  45       8.421  56.149  -4.791  1.00  1.25           H  
ATOM    672  N   PRO A  46       3.756  56.701  -8.525  1.00  1.22           N  
ATOM    673  CA  PRO A  46       3.290  57.722  -9.448  1.00  1.22           C  
ATOM    674  C   PRO A  46       4.223  58.907  -9.312  1.00  1.22           C  
ATOM    675  O   PRO A  46       4.537  59.310  -8.187  1.00  1.22           O  
ATOM    676  CB  PRO A  46       1.859  57.995  -8.962  1.00  1.22           C  
ATOM    677  CG  PRO A  46       1.844  57.563  -7.504  1.00  1.22           C  
ATOM    678  CD  PRO A  46       2.848  56.426  -7.397  1.00  1.22           C  
ATOM    679  HA  PRO A  46       3.279  57.365 -10.474  1.00  1.22           H  
ATOM    680 1HB  PRO A  46       1.628  59.069  -9.088  1.00  1.22           H  
ATOM    681 2HB  PRO A  46       1.137  57.452  -9.583  1.00  1.22           H  
ATOM    682 1HG  PRO A  46       2.098  58.414  -6.865  1.00  1.22           H  
ATOM    683 2HG  PRO A  46       0.827  57.248  -7.218  1.00  1.22           H  
ATOM    684 1HD  PRO A  46       3.350  56.553  -6.432  1.00  1.22           H  
ATOM    685 2HD  PRO A  46       2.364  55.437  -7.505  1.00  1.22           H  
ATOM    686  N   LEU A  47       4.573  59.552 -10.418  1.00  1.25           N  
ATOM    687  CA  LEU A  47       5.449  60.720 -10.322  1.00  1.25           C  
ATOM    688  C   LEU A  47       4.641  62.011 -10.322  1.00  1.25           C  
ATOM    689  O   LEU A  47       5.195  63.122 -10.292  1.00  1.25           O  
ATOM    690  CB  LEU A  47       6.450  60.700 -11.473  1.00  1.25           C  
ATOM    691  CG  LEU A  47       7.337  59.456 -11.542  1.00  1.25           C  
ATOM    692  CD1 LEU A  47       8.265  59.591 -12.739  1.00  1.25           C  
ATOM    693  CD2 LEU A  47       8.087  59.272 -10.238  1.00  1.25           C  
ATOM    694  H   LEU A  47       4.311  59.188 -11.340  1.00  1.25           H  
ATOM    695  HA  LEU A  47       6.003  60.662  -9.385  1.00  1.25           H  
ATOM    696 1HB  LEU A  47       5.890  60.753 -12.410  1.00  1.25           H  
ATOM    697 2HB  LEU A  47       7.095  61.572 -11.398  1.00  1.25           H  
ATOM    698  HG  LEU A  47       6.704  58.575 -11.712  1.00  1.25           H  
ATOM    699 1HD1 LEU A  47       8.881  58.707 -12.834  1.00  1.25           H  
ATOM    700 2HD1 LEU A  47       7.660  59.709 -13.629  1.00  1.25           H  
ATOM    701 3HD1 LEU A  47       8.903  60.463 -12.614  1.00  1.25           H  
ATOM    702 1HD2 LEU A  47       8.691  58.376 -10.302  1.00  1.25           H  
ATOM    703 2HD2 LEU A  47       8.724  60.135 -10.053  1.00  1.25           H  
ATOM    704 3HD2 LEU A  47       7.373  59.164  -9.419  1.00  1.25           H  
ATOM    705  N   THR A  48       3.327  61.830 -10.338  1.00  1.36           N  
ATOM    706  CA  THR A  48       2.341  62.884 -10.350  1.00  1.36           C  
ATOM    707  C   THR A  48       1.707  63.221  -9.016  1.00  1.36           C  
ATOM    708  O   THR A  48       1.611  62.395  -8.101  1.00  1.36           O  
ATOM    709  CB  THR A  48       1.190  62.502 -11.290  1.00  1.36           C  
ATOM    710  OG1 THR A  48       0.667  61.225 -10.874  1.00  1.36           O  
ATOM    711  CG2 THR A  48       1.600  62.484 -12.735  1.00  1.36           C  
ATOM    712  H   THR A  48       2.999  60.876 -10.359  1.00  1.36           H  
ATOM    713  HA  THR A  48       2.825  63.778 -10.718  1.00  1.36           H  
ATOM    714  HB  THR A  48       0.402  63.229 -11.158  1.00  1.36           H  
ATOM    715  HG1 THR A  48       1.142  60.504 -11.358  1.00  1.36           H  
ATOM    716 1HG2 THR A  48       0.764  62.209 -13.354  1.00  1.36           H  
ATOM    717 2HG2 THR A  48       1.924  63.442 -13.027  1.00  1.36           H  
ATOM    718 3HG2 THR A  48       2.382  61.773 -12.862  1.00  1.36           H  
ATOM    719  N   THR A  49       1.162  64.428  -8.991  1.00  1.58           N  
ATOM    720  CA  THR A  49       0.349  64.963  -7.928  1.00  1.58           C  
ATOM    721  C   THR A  49      -1.116  65.058  -8.359  1.00  1.58           C  
ATOM    722  O   THR A  49      -1.434  65.539  -9.451  1.00  1.58           O  
ATOM    723  CB  THR A  49       0.852  66.357  -7.542  1.00  1.58           C  
ATOM    724  OG1 THR A  49       2.185  66.269  -7.057  1.00  1.58           O  
ATOM    725  CG2 THR A  49      -0.041  67.009  -6.535  1.00  1.58           C  
ATOM    726  H   THR A  49       1.391  65.042  -9.764  1.00  1.58           H  
ATOM    727  HA  THR A  49       0.415  64.302  -7.066  1.00  1.58           H  
ATOM    728  HB  THR A  49       0.879  66.959  -8.433  1.00  1.58           H  
ATOM    729  HG1 THR A  49       2.776  66.122  -7.811  1.00  1.58           H  
ATOM    730 1HG2 THR A  49       0.356  67.993  -6.332  1.00  1.58           H  
ATOM    731 2HG2 THR A  49      -1.048  67.100  -6.933  1.00  1.58           H  
ATOM    732 3HG2 THR A  49      -0.065  66.420  -5.619  1.00  1.58           H  
ATOM    733  N   THR A  50      -2.010  64.580  -7.512  1.00  1.95           N  
ATOM    734  CA  THR A  50      -3.436  64.647  -7.800  1.00  1.95           C  
ATOM    735  C   THR A  50      -4.105  65.559  -6.767  1.00  1.95           C  
ATOM    736  O   THR A  50      -3.897  65.361  -5.565  1.00  1.95           O  
ATOM    737  CB  THR A  50      -4.052  63.229  -7.783  1.00  1.95           C  
ATOM    738  OG1 THR A  50      -3.433  62.428  -8.805  1.00  1.95           O  
ATOM    739  CG2 THR A  50      -5.554  63.257  -8.001  1.00  1.95           C  
ATOM    740  H   THR A  50      -1.695  64.174  -6.642  1.00  1.95           H  
ATOM    741  HA  THR A  50      -3.563  65.050  -8.797  1.00  1.95           H  
ATOM    742  HB  THR A  50      -3.857  62.776  -6.814  1.00  1.95           H  
ATOM    743  HG1 THR A  50      -3.402  62.928  -9.656  1.00  1.95           H  
ATOM    744 1HG2 THR A  50      -5.937  62.239  -7.967  1.00  1.95           H  
ATOM    745 2HG2 THR A  50      -6.027  63.850  -7.217  1.00  1.95           H  
ATOM    746 3HG2 THR A  50      -5.777  63.685  -8.971  1.00  1.95           H  
ATOM    747  N   PRO A  51      -4.946  66.534  -7.161  1.00  2.46           N  
ATOM    748  CA  PRO A  51      -5.588  67.477  -6.263  1.00  2.46           C  
ATOM    749  C   PRO A  51      -6.723  66.872  -5.469  1.00  2.46           C  
ATOM    750  O   PRO A  51      -7.902  67.199  -5.634  1.00  2.46           O  
ATOM    751  CB  PRO A  51      -6.061  68.573  -7.214  1.00  2.46           C  
ATOM    752  CG  PRO A  51      -6.341  67.855  -8.497  1.00  2.46           C  
ATOM    753  CD  PRO A  51      -5.252  66.779  -8.590  1.00  2.46           C  
ATOM    754  HA  PRO A  51      -4.833  67.835  -5.571  1.00  2.46           H  
ATOM    755 1HB  PRO A  51      -6.951  69.069  -6.801  1.00  2.46           H  
ATOM    756 2HB  PRO A  51      -5.291  69.339  -7.310  1.00  2.46           H  
ATOM    757 1HG  PRO A  51      -7.351  67.428  -8.484  1.00  2.46           H  
ATOM    758 2HG  PRO A  51      -6.312  68.574  -9.317  1.00  2.46           H  
ATOM    759 1HD  PRO A  51      -5.667  65.905  -9.086  1.00  2.46           H  
ATOM    760 2HD  PRO A  51      -4.372  67.174  -9.116  1.00  2.46           H  
ATOM    761  N   THR A  52      -6.336  65.996  -4.562  1.00  3.08           N  
ATOM    762  CA  THR A  52      -7.277  65.270  -3.747  1.00  3.08           C  
ATOM    763  C   THR A  52      -7.872  66.139  -2.642  1.00  3.08           C  
ATOM    764  O   THR A  52      -7.453  66.098  -1.476  1.00  3.08           O  
ATOM    765  CB  THR A  52      -6.604  64.033  -3.132  1.00  3.08           C  
ATOM    766  OG1 THR A  52      -6.113  63.186  -4.177  1.00  3.08           O  
ATOM    767  CG2 THR A  52      -7.596  63.272  -2.272  1.00  3.08           C  
ATOM    768  H   THR A  52      -5.343  65.791  -4.494  1.00  3.08           H  
ATOM    769  HA  THR A  52      -8.095  64.933  -4.384  1.00  3.08           H  
ATOM    770  HB  THR A  52      -5.765  64.348  -2.524  1.00  3.08           H  
ATOM    771  HG1 THR A  52      -5.361  63.629  -4.605  1.00  3.08           H  
ATOM    772 1HG2 THR A  52      -7.106  62.401  -1.838  1.00  3.08           H  
ATOM    773 2HG2 THR A  52      -7.956  63.923  -1.474  1.00  3.08           H  
ATOM    774 3HG2 THR A  52      -8.437  62.951  -2.884  1.00  3.08           H  
ATOM    775  N   LYS A  53      -8.884  66.902  -3.029  1.00  3.72           N  
ATOM    776  CA  LYS A  53      -9.640  67.766  -2.131  1.00  3.72           C  
ATOM    777  C   LYS A  53      -8.775  68.673  -1.250  1.00  3.72           C  
ATOM    778  O   LYS A  53      -8.073  69.565  -1.757  1.00  3.72           O  
ATOM    779  CB  LYS A  53     -10.560  66.893  -1.267  1.00  3.72           C  
ATOM    780  CG  LYS A  53     -11.589  66.106  -2.061  1.00  3.72           C  
ATOM    781  CD  LYS A  53     -12.488  65.299  -1.138  1.00  3.72           C  
ATOM    782  CE  LYS A  53     -13.510  64.486  -1.919  1.00  3.72           C  
ATOM    783  NZ  LYS A  53     -14.365  63.662  -1.020  1.00  3.72           N  
ATOM    784  H   LYS A  53      -9.096  66.895  -4.027  1.00  3.72           H  
ATOM    785  HA  LYS A  53     -10.267  68.413  -2.746  1.00  3.72           H  
ATOM    786 1HB  LYS A  53      -9.970  66.169  -0.700  1.00  3.72           H  
ATOM    787 2HB  LYS A  53     -11.108  67.518  -0.558  1.00  3.72           H  
ATOM    788 1HG  LYS A  53     -12.197  66.791  -2.651  1.00  3.72           H  
ATOM    789 2HG  LYS A  53     -11.076  65.426  -2.742  1.00  3.72           H  
ATOM    790 1HD  LYS A  53     -11.876  64.621  -0.541  1.00  3.72           H  
ATOM    791 2HD  LYS A  53     -13.014  65.974  -0.465  1.00  3.72           H  
ATOM    792 1HE  LYS A  53     -14.145  65.162  -2.489  1.00  3.72           H  
ATOM    793 2HE  LYS A  53     -12.987  63.825  -2.611  1.00  3.72           H  
ATOM    794 1HZ  LYS A  53     -15.028  63.138  -1.572  1.00  3.72           H  
ATOM    795 2HZ  LYS A  53     -13.784  63.023  -0.495  1.00  3.72           H  
ATOM    796 3HZ  LYS A  53     -14.862  64.266  -0.381  1.00  3.72           H  
ATOM    797  N   SER A  54      -8.813  68.409   0.069  1.00  4.22           N  
ATOM    798  CA  SER A  54      -8.171  69.205   1.111  1.00  4.22           C  
ATOM    799  C   SER A  54      -6.672  69.365   0.955  1.00  4.22           C  
ATOM    800  O   SER A  54      -6.105  70.345   1.448  1.00  4.22           O  
ATOM    801  CB  SER A  54      -8.470  68.592   2.468  1.00  4.22           C  
ATOM    802  OG  SER A  54      -7.865  67.331   2.610  1.00  4.22           O  
ATOM    803  H   SER A  54      -9.362  67.622   0.375  1.00  4.22           H  
ATOM    804  HA  SER A  54      -8.610  70.190   1.106  1.00  4.22           H  
ATOM    805 1HB  SER A  54      -8.113  69.259   3.247  1.00  4.22           H  
ATOM    806 2HB  SER A  54      -9.547  68.497   2.590  1.00  4.22           H  
ATOM    807  HG  SER A  54      -6.926  67.469   2.447  1.00  4.22           H  
ATOM    808  N   HIS A  55      -6.042  68.494   0.169  1.00  4.45           N  
ATOM    809  CA  HIS A  55      -4.604  68.590  -0.043  1.00  4.45           C  
ATOM    810  C   HIS A  55      -4.233  69.955  -0.613  1.00  4.45           C  
ATOM    811  O   HIS A  55      -3.171  70.486  -0.280  1.00  4.45           O  
ATOM    812  CB  HIS A  55      -4.134  67.472  -0.961  1.00  4.45           C  
ATOM    813  CG  HIS A  55      -4.129  66.137  -0.268  1.00  4.45           C  
ATOM    814  ND1 HIS A  55      -5.277  65.419  -0.041  1.00  4.45           N  
ATOM    815  CD2 HIS A  55      -3.117  65.397   0.238  1.00  4.45           C  
ATOM    816  CE1 HIS A  55      -4.978  64.292   0.578  1.00  4.45           C  
ATOM    817  NE2 HIS A  55      -3.669  64.251   0.760  1.00  4.45           N  
ATOM    818  H   HIS A  55      -6.569  67.727  -0.263  1.00  4.45           H  
ATOM    819  HA  HIS A  55      -4.088  68.479   0.909  1.00  4.45           H  
ATOM    820 1HB  HIS A  55      -4.798  67.408  -1.828  1.00  4.45           H  
ATOM    821 2HB  HIS A  55      -3.132  67.692  -1.328  1.00  4.45           H  
ATOM    822  HD1 HIS A  55      -6.220  65.715  -0.293  1.00  4.45           H  
ATOM    823  HD2 HIS A  55      -2.042  65.555   0.289  1.00  4.45           H  
ATOM    824  HE1 HIS A  55      -5.762  63.584   0.844  1.00  4.45           H  
ATOM    825  N   PHE A  56      -5.084  70.517  -1.486  1.00  4.34           N  
ATOM    826  CA  PHE A  56      -4.806  71.858  -1.986  1.00  4.34           C  
ATOM    827  C   PHE A  56      -5.939  72.806  -1.643  1.00  4.34           C  
ATOM    828  O   PHE A  56      -5.731  74.008  -1.583  1.00  4.34           O  
ATOM    829  CB  PHE A  56      -4.490  71.899  -3.477  1.00  4.34           C  
ATOM    830  CG  PHE A  56      -3.339  71.054  -3.783  1.00  4.34           C  
ATOM    831  CD1 PHE A  56      -3.474  70.000  -4.594  1.00  4.34           C  
ATOM    832  CD2 PHE A  56      -2.131  71.283  -3.174  1.00  4.34           C  
ATOM    833  CE1 PHE A  56      -2.421  69.153  -4.835  1.00  4.34           C  
ATOM    834  CE2 PHE A  56      -1.067  70.448  -3.389  1.00  4.34           C  
ATOM    835  CZ  PHE A  56      -1.218  69.383  -4.220  1.00  4.34           C  
ATOM    836  H   PHE A  56      -5.954  70.044  -1.725  1.00  4.34           H  
ATOM    837  HA  PHE A  56      -3.916  72.233  -1.481  1.00  4.34           H  
ATOM    838 1HB  PHE A  56      -5.346  71.555  -4.053  1.00  4.34           H  
ATOM    839 2HB  PHE A  56      -4.260  72.928  -3.778  1.00  4.34           H  
ATOM    840  HD1 PHE A  56      -4.440  69.849  -5.045  1.00  4.34           H  
ATOM    841  HD2 PHE A  56      -2.040  72.137  -2.504  1.00  4.34           H  
ATOM    842  HE1 PHE A  56      -2.543  68.300  -5.500  1.00  4.34           H  
ATOM    843  HE2 PHE A  56      -0.113  70.629  -2.893  1.00  4.34           H  
ATOM    844  HZ  PHE A  56      -0.395  68.724  -4.385  1.00  4.34           H  
ATOM    845  N   ALA A  57      -7.139  72.294  -1.347  1.00  4.00           N  
ATOM    846  CA  ALA A  57      -8.233  73.214  -1.034  1.00  4.00           C  
ATOM    847  C   ALA A  57      -7.861  74.064   0.184  1.00  4.00           C  
ATOM    848  O   ALA A  57      -8.156  75.256   0.238  1.00  4.00           O  
ATOM    849  CB  ALA A  57      -9.533  72.472  -0.788  1.00  4.00           C  
ATOM    850  H   ALA A  57      -7.320  71.293  -1.382  1.00  4.00           H  
ATOM    851  HA  ALA A  57      -8.368  73.877  -1.888  1.00  4.00           H  
ATOM    852 1HB  ALA A  57     -10.326  73.188  -0.582  1.00  4.00           H  
ATOM    853 2HB  ALA A  57      -9.789  71.882  -1.669  1.00  4.00           H  
ATOM    854 3HB  ALA A  57      -9.424  71.831   0.047  1.00  4.00           H  
ATOM    855  N   ASN A  58      -7.135  73.477   1.145  1.00  3.54           N  
ATOM    856  CA  ASN A  58      -6.721  74.209   2.338  1.00  3.54           C  
ATOM    857  C   ASN A  58      -5.723  75.326   2.001  1.00  3.54           C  
ATOM    858  O   ASN A  58      -5.495  76.239   2.796  1.00  3.54           O  
ATOM    859  CB  ASN A  58      -6.109  73.257   3.342  1.00  3.54           C  
ATOM    860  CG  ASN A  58      -7.125  72.357   4.002  1.00  3.54           C  
ATOM    861  OD1 ASN A  58      -8.338  72.611   3.984  1.00  3.54           O  
ATOM    862  ND2 ASN A  58      -6.642  71.304   4.608  1.00  3.54           N  
ATOM    863  H   ASN A  58      -6.876  72.490   1.079  1.00  3.54           H  
ATOM    864  HA  ASN A  58      -7.601  74.676   2.779  1.00  3.54           H  
ATOM    865 1HB  ASN A  58      -5.369  72.632   2.832  1.00  3.54           H  
ATOM    866 2HB  ASN A  58      -5.584  73.825   4.107  1.00  3.54           H  
ATOM    867 1HD2 ASN A  58      -7.255  70.667   5.073  1.00  3.54           H  
ATOM    868 2HD2 ASN A  58      -5.656  71.134   4.599  1.00  3.54           H  
ATOM    869  N   LEU A  59      -5.080  75.195   0.843  1.00  3.09           N  
ATOM    870  CA  LEU A  59      -4.074  76.092   0.328  1.00  3.09           C  
ATOM    871  C   LEU A  59      -4.637  76.834  -0.882  1.00  3.09           C  
ATOM    872  O   LEU A  59      -3.888  77.392  -1.680  1.00  3.09           O  
ATOM    873  CB  LEU A  59      -2.867  75.276  -0.121  1.00  3.09           C  
ATOM    874  CG  LEU A  59      -2.208  74.410   0.946  1.00  3.09           C  
ATOM    875  CD1 LEU A  59      -1.084  73.606   0.282  1.00  3.09           C  
ATOM    876  CD2 LEU A  59      -1.709  75.290   2.090  1.00  3.09           C  
ATOM    877  H   LEU A  59      -5.347  74.447   0.220  1.00  3.09           H  
ATOM    878  HA  LEU A  59      -3.791  76.810   1.092  1.00  3.09           H  
ATOM    879 1HB  LEU A  59      -3.173  74.628  -0.942  1.00  3.09           H  
ATOM    880 2HB  LEU A  59      -2.113  75.963  -0.505  1.00  3.09           H  
ATOM    881  HG  LEU A  59      -2.936  73.698   1.336  1.00  3.09           H  
ATOM    882 1HD1 LEU A  59      -0.609  72.963   1.018  1.00  3.09           H  
ATOM    883 2HD1 LEU A  59      -1.503  72.999  -0.511  1.00  3.09           H  
ATOM    884 3HD1 LEU A  59      -0.345  74.292  -0.135  1.00  3.09           H  
ATOM    885 1HD2 LEU A  59      -1.242  74.668   2.852  1.00  3.09           H  
ATOM    886 2HD2 LEU A  59      -0.983  75.999   1.713  1.00  3.09           H  
ATOM    887 3HD2 LEU A  59      -2.548  75.832   2.529  1.00  3.09           H  
ATOM    888  N   LYS A  60      -5.969  76.837  -1.040  1.00  2.72           N  
ATOM    889  CA  LYS A  60      -6.593  77.465  -2.204  1.00  2.72           C  
ATOM    890  C   LYS A  60      -6.184  78.900  -2.465  1.00  2.72           C  
ATOM    891  O   LYS A  60      -6.162  79.322  -3.612  1.00  2.72           O  
ATOM    892  CB  LYS A  60      -8.111  77.443  -2.140  1.00  2.72           C  
ATOM    893  CG  LYS A  60      -8.730  78.116  -3.375  1.00  2.72           C  
ATOM    894  CD  LYS A  60     -10.242  78.084  -3.387  1.00  2.72           C  
ATOM    895  CE  LYS A  60     -10.775  78.846  -4.604  1.00  2.72           C  
ATOM    896  NZ  LYS A  60     -12.263  78.882  -4.633  1.00  2.72           N  
ATOM    897  H   LYS A  60      -6.577  76.359  -0.376  1.00  2.72           H  
ATOM    898  HA  LYS A  60      -6.293  76.884  -3.077  1.00  2.72           H  
ATOM    899 1HB  LYS A  60      -8.462  76.413  -2.095  1.00  2.72           H  
ATOM    900 2HB  LYS A  60      -8.454  77.952  -1.242  1.00  2.72           H  
ATOM    901 1HG  LYS A  60      -8.410  79.155  -3.398  1.00  2.72           H  
ATOM    902 2HG  LYS A  60      -8.355  77.625  -4.279  1.00  2.72           H  
ATOM    903 1HD  LYS A  60     -10.586  77.047  -3.432  1.00  2.72           H  
ATOM    904 2HD  LYS A  60     -10.628  78.540  -2.476  1.00  2.72           H  
ATOM    905 1HE  LYS A  60     -10.394  79.871  -4.576  1.00  2.72           H  
ATOM    906 2HE  LYS A  60     -10.412  78.362  -5.514  1.00  2.72           H  
ATOM    907 1HZ  LYS A  60     -12.569  79.396  -5.447  1.00  2.72           H  
ATOM    908 2HZ  LYS A  60     -12.626  77.940  -4.672  1.00  2.72           H  
ATOM    909 3HZ  LYS A  60     -12.601  79.342  -3.799  1.00  2.72           H  
ATOM    910  N   GLY A  61      -5.954  79.696  -1.442  1.00  2.47           N  
ATOM    911  CA  GLY A  61      -5.612  81.072  -1.747  1.00  2.47           C  
ATOM    912  C   GLY A  61      -4.155  81.181  -2.239  1.00  2.47           C  
ATOM    913  O   GLY A  61      -3.382  80.233  -2.121  1.00  2.47           O  
ATOM    914  H   GLY A  61      -5.983  79.355  -0.491  1.00  2.47           H  
ATOM    915 1HA  GLY A  61      -6.283  81.441  -2.509  1.00  2.47           H  
ATOM    916 2HA  GLY A  61      -5.781  81.668  -0.863  1.00  2.47           H  
ATOM    917  N   THR A  62      -3.763  82.326  -2.787  1.00  2.33           N  
ATOM    918  CA  THR A  62      -2.406  82.477  -3.281  1.00  2.33           C  
ATOM    919  C   THR A  62      -1.389  82.332  -2.156  1.00  2.33           C  
ATOM    920  O   THR A  62      -1.398  83.088  -1.193  1.00  2.33           O  
ATOM    921  CB  THR A  62      -2.268  83.869  -3.960  1.00  2.33           C  
ATOM    922  OG1 THR A  62      -3.223  83.960  -5.020  1.00  2.33           O  
ATOM    923  CG2 THR A  62      -0.868  84.121  -4.518  1.00  2.33           C  
ATOM    924  H   THR A  62      -4.409  83.106  -2.874  1.00  2.33           H  
ATOM    925  HA  THR A  62      -2.219  81.695  -4.020  1.00  2.33           H  
ATOM    926  HB  THR A  62      -2.497  84.645  -3.226  1.00  2.33           H  
ATOM    927  HG1 THR A  62      -4.117  84.118  -4.619  1.00  2.33           H  
ATOM    928 1HG2 THR A  62      -0.836  85.108  -4.980  1.00  2.33           H  
ATOM    929 2HG2 THR A  62      -0.163  84.087  -3.722  1.00  2.33           H  
ATOM    930 3HG2 THR A  62      -0.634  83.368  -5.258  1.00  2.33           H  
ATOM    931  N   GLU A  63      -0.443  81.420  -2.284  1.00  2.32           N  
ATOM    932  CA  GLU A  63       0.534  81.331  -1.209  1.00  2.32           C  
ATOM    933  C   GLU A  63       1.731  82.229  -1.388  1.00  2.32           C  
ATOM    934  O   GLU A  63       2.520  82.344  -0.476  1.00  2.32           O  
ATOM    935  CB  GLU A  63       1.006  79.907  -0.932  1.00  2.32           C  
ATOM    936  CG  GLU A  63      -0.017  78.998  -0.285  1.00  2.32           C  
ATOM    937  CD  GLU A  63       0.552  77.666   0.098  1.00  2.32           C  
ATOM    938  OE1 GLU A  63       1.329  77.598   1.023  1.00  2.32           O  
ATOM    939  OE2 GLU A  63       0.234  76.720  -0.533  1.00  2.32           O  
ATOM    940  H   GLU A  63      -0.426  80.791  -3.072  1.00  2.32           H  
ATOM    941  HA  GLU A  63       0.039  81.658  -0.303  1.00  2.32           H  
ATOM    942 1HB  GLU A  63       1.304  79.451  -1.867  1.00  2.32           H  
ATOM    943 2HB  GLU A  63       1.872  79.932  -0.311  1.00  2.32           H  
ATOM    944 1HG  GLU A  63      -0.343  79.462   0.617  1.00  2.32           H  
ATOM    945 2HG  GLU A  63      -0.884  78.875  -0.941  1.00  2.32           H  
ATOM    946  N   THR A  64       1.822  82.899  -2.521  1.00  2.39           N  
ATOM    947  CA  THR A  64       2.948  83.749  -2.922  1.00  2.39           C  
ATOM    948  C   THR A  64       4.168  82.837  -3.017  1.00  2.39           C  
ATOM    949  O   THR A  64       4.135  81.713  -2.516  1.00  2.39           O  
ATOM    950  CB  THR A  64       3.245  84.923  -1.959  1.00  2.39           C  
ATOM    951  OG1 THR A  64       3.843  84.485  -0.733  1.00  2.39           O  
ATOM    952  CG2 THR A  64       1.934  85.584  -1.597  1.00  2.39           C  
ATOM    953  H   THR A  64       1.076  82.769  -3.188  1.00  2.39           H  
ATOM    954  HA  THR A  64       2.748  84.168  -3.906  1.00  2.39           H  
ATOM    955  HB  THR A  64       3.885  85.642  -2.453  1.00  2.39           H  
ATOM    956  HG1 THR A  64       3.359  83.739  -0.382  1.00  2.39           H  
ATOM    957 1HG2 THR A  64       2.137  86.422  -0.942  1.00  2.39           H  
ATOM    958 2HG2 THR A  64       1.447  85.917  -2.464  1.00  2.39           H  
ATOM    959 3HG2 THR A  64       1.293  84.883  -1.093  1.00  2.39           H  
ATOM    960  N   ARG A  65       5.206  83.275  -3.715  1.00  2.49           N  
ATOM    961  CA  ARG A  65       6.355  82.401  -3.952  1.00  2.49           C  
ATOM    962  C   ARG A  65       7.680  83.076  -3.648  1.00  2.49           C  
ATOM    963  O   ARG A  65       8.658  82.935  -4.380  1.00  2.49           O  
ATOM    964  CB  ARG A  65       6.305  81.855  -5.377  1.00  2.49           C  
ATOM    965  CG  ARG A  65       6.412  82.877  -6.501  1.00  2.49           C  
ATOM    966  CD  ARG A  65       6.217  82.210  -7.822  1.00  2.49           C  
ATOM    967  NE  ARG A  65       6.284  83.139  -8.949  1.00  2.49           N  
ATOM    968  CZ  ARG A  65       7.417  83.493  -9.576  1.00  2.49           C  
ATOM    969  NH1 ARG A  65       8.566  82.997  -9.176  1.00  2.49           N  
ATOM    970  NH2 ARG A  65       7.377  84.332 -10.596  1.00  2.49           N  
ATOM    971  H   ARG A  65       5.185  84.211  -4.095  1.00  2.49           H  
ATOM    972  HA  ARG A  65       6.279  81.561  -3.272  1.00  2.49           H  
ATOM    973 1HB  ARG A  65       7.115  81.135  -5.510  1.00  2.49           H  
ATOM    974 2HB  ARG A  65       5.374  81.305  -5.518  1.00  2.49           H  
ATOM    975 1HG  ARG A  65       5.649  83.647  -6.379  1.00  2.49           H  
ATOM    976 2HG  ARG A  65       7.401  83.334  -6.484  1.00  2.49           H  
ATOM    977 1HD  ARG A  65       6.981  81.442  -7.962  1.00  2.49           H  
ATOM    978 2HD  ARG A  65       5.236  81.738  -7.829  1.00  2.49           H  
ATOM    979  HE  ARG A  65       5.419  83.542  -9.285  1.00  2.49           H  
ATOM    980 1HH1 ARG A  65       8.592  82.351  -8.396  1.00  2.49           H  
ATOM    981 2HH1 ARG A  65       9.418  83.260  -9.647  1.00  2.49           H  
ATOM    982 1HH2 ARG A  65       6.487  84.701 -10.914  1.00  2.49           H  
ATOM    983 2HH2 ARG A  65       8.226  84.598 -11.068  1.00  2.49           H  
ATOM    984  N   GLY A  66       7.682  83.876  -2.589  1.00  2.58           N  
ATOM    985  CA  GLY A  66       8.859  84.640  -2.176  1.00  2.58           C  
ATOM    986  C   GLY A  66       8.805  86.032  -2.799  1.00  2.58           C  
ATOM    987  O   GLY A  66       9.587  86.924  -2.469  1.00  2.58           O  
ATOM    988  H   GLY A  66       6.836  83.936  -2.031  1.00  2.58           H  
ATOM    989 1HA  GLY A  66       8.885  84.714  -1.087  1.00  2.58           H  
ATOM    990 2HA  GLY A  66       9.764  84.124  -2.491  1.00  2.58           H  
ATOM    991  N   LYS A  67       7.859  86.189  -3.710  1.00  2.60           N  
ATOM    992  CA  LYS A  67       7.604  87.415  -4.430  1.00  2.60           C  
ATOM    993  C   LYS A  67       6.354  88.019  -3.836  1.00  2.60           C  
ATOM    994  O   LYS A  67       5.524  87.298  -3.282  1.00  2.60           O  
ATOM    995  CB  LYS A  67       7.425  87.126  -5.920  1.00  2.60           C  
ATOM    996  CG  LYS A  67       8.606  86.385  -6.543  1.00  2.60           C  
ATOM    997  CD  LYS A  67       9.887  87.215  -6.472  1.00  2.60           C  
ATOM    998  CE  LYS A  67      11.049  86.509  -7.164  1.00  2.60           C  
ATOM    999  NZ  LYS A  67      12.324  87.277  -7.040  1.00  2.60           N  
ATOM   1000  H   LYS A  67       7.286  85.391  -3.912  1.00  2.60           H  
ATOM   1001  HA  LYS A  67       8.432  88.109  -4.283  1.00  2.60           H  
ATOM   1002 1HB  LYS A  67       6.527  86.527  -6.076  1.00  2.60           H  
ATOM   1003 2HB  LYS A  67       7.291  88.067  -6.461  1.00  2.60           H  
ATOM   1004 1HG  LYS A  67       8.764  85.443  -6.006  1.00  2.60           H  
ATOM   1005 2HG  LYS A  67       8.385  86.154  -7.585  1.00  2.60           H  
ATOM   1006 1HD  LYS A  67       9.720  88.182  -6.954  1.00  2.60           H  
ATOM   1007 2HD  LYS A  67      10.147  87.390  -5.426  1.00  2.60           H  
ATOM   1008 1HE  LYS A  67      11.183  85.524  -6.716  1.00  2.60           H  
ATOM   1009 2HE  LYS A  67      10.811  86.388  -8.220  1.00  2.60           H  
ATOM   1010 1HZ  LYS A  67      13.067  86.779  -7.509  1.00  2.60           H  
ATOM   1011 2HZ  LYS A  67      12.209  88.188  -7.461  1.00  2.60           H  
ATOM   1012 3HZ  LYS A  67      12.558  87.385  -6.061  1.00  2.60           H  
ATOM   1013  N   LEU A  68       6.193  89.324  -3.962  1.00  2.57           N  
ATOM   1014  CA  LEU A  68       4.999  89.956  -3.434  1.00  2.57           C  
ATOM   1015  C   LEU A  68       3.806  89.743  -4.344  1.00  2.57           C  
ATOM   1016  O   LEU A  68       3.938  89.774  -5.569  1.00  2.57           O  
ATOM   1017  CB  LEU A  68       5.227  91.454  -3.278  1.00  2.57           C  
ATOM   1018  CG  LEU A  68       6.307  91.884  -2.313  1.00  2.57           C  
ATOM   1019  CD1 LEU A  68       6.445  93.406  -2.394  1.00  2.57           C  
ATOM   1020  CD2 LEU A  68       5.949  91.426  -0.910  1.00  2.57           C  
ATOM   1021  H   LEU A  68       6.904  89.881  -4.413  1.00  2.57           H  
ATOM   1022  HA  LEU A  68       4.775  89.521  -2.462  1.00  2.57           H  
ATOM   1023 1HB  LEU A  68       5.503  91.843  -4.228  1.00  2.57           H  
ATOM   1024 2HB  LEU A  68       4.291  91.919  -2.970  1.00  2.57           H  
ATOM   1025  HG  LEU A  68       7.260  91.438  -2.602  1.00  2.57           H  
ATOM   1026 1HD1 LEU A  68       7.228  93.739  -1.711  1.00  2.57           H  
ATOM   1027 2HD1 LEU A  68       6.707  93.694  -3.415  1.00  2.57           H  
ATOM   1028 3HD1 LEU A  68       5.501  93.873  -2.118  1.00  2.57           H  
ATOM   1029 1HD2 LEU A  68       6.732  91.738  -0.216  1.00  2.57           H  
ATOM   1030 2HD2 LEU A  68       5.001  91.869  -0.611  1.00  2.57           H  
ATOM   1031 3HD2 LEU A  68       5.862  90.336  -0.894  1.00  2.57           H  
ATOM   1032  N   CYS A  69       2.641  89.566  -3.728  1.00  2.50           N  
ATOM   1033  CA  CYS A  69       1.367  89.446  -4.431  1.00  2.50           C  
ATOM   1034  C   CYS A  69       0.307  90.314  -3.753  1.00  2.50           C  
ATOM   1035  O   CYS A  69      -0.572  89.758  -3.084  1.00  2.50           O  
ATOM   1036  CB  CYS A  69       0.878  88.013  -4.390  1.00  2.50           C  
ATOM   1037  SG  CYS A  69       1.999  86.810  -5.114  1.00  2.50           S  
ATOM   1038  H   CYS A  69       2.641  89.522  -2.719  1.00  2.50           H  
ATOM   1039  HA  CYS A  69       1.495  89.758  -5.468  1.00  2.50           H  
ATOM   1040 1HB  CYS A  69       0.673  87.744  -3.369  1.00  2.50           H  
ATOM   1041 2HB  CYS A  69      -0.046  87.946  -4.921  1.00  2.50           H  
ATOM   1042  HG  CYS A  69       2.192  87.495  -6.245  1.00  2.50           H  
ATOM   1043  N   PRO A  70       0.383  91.657  -3.831  1.00  2.42           N  
ATOM   1044  CA  PRO A  70      -0.484  92.573  -3.106  1.00  2.42           C  
ATOM   1045  C   PRO A  70      -1.921  92.198  -3.430  1.00  2.42           C  
ATOM   1046  O   PRO A  70      -2.229  91.957  -4.588  1.00  2.42           O  
ATOM   1047  CB  PRO A  70      -0.100  93.934  -3.711  1.00  2.42           C  
ATOM   1048  CG  PRO A  70       1.327  93.741  -4.193  1.00  2.42           C  
ATOM   1049  CD  PRO A  70       1.349  92.328  -4.731  1.00  2.42           C  
ATOM   1050  HA  PRO A  70      -0.282  92.515  -2.026  1.00  2.42           H  
ATOM   1051 1HB  PRO A  70      -0.796  94.202  -4.521  1.00  2.42           H  
ATOM   1052 2HB  PRO A  70      -0.186  94.725  -2.946  1.00  2.42           H  
ATOM   1053 1HG  PRO A  70       1.566  94.460  -4.962  1.00  2.42           H  
ATOM   1054 2HG  PRO A  70       2.039  93.902  -3.373  1.00  2.42           H  
ATOM   1055 1HD  PRO A  70       0.984  92.287  -5.771  1.00  2.42           H  
ATOM   1056 2HD  PRO A  70       2.353  91.965  -4.646  1.00  2.42           H  
ATOM   1057  N   LYS A  71      -2.802  92.182  -2.435  1.00  2.34           N  
ATOM   1058  CA  LYS A  71      -4.180  91.749  -2.683  1.00  2.34           C  
ATOM   1059  C   LYS A  71      -5.091  92.874  -3.132  1.00  2.34           C  
ATOM   1060  O   LYS A  71      -5.440  93.760  -2.345  1.00  2.34           O  
ATOM   1061  CB  LYS A  71      -4.748  91.125  -1.402  1.00  2.34           C  
ATOM   1062  CG  LYS A  71      -6.153  90.554  -1.537  1.00  2.34           C  
ATOM   1063  CD  LYS A  71      -6.583  89.757  -0.289  1.00  2.34           C  
ATOM   1064  CE  LYS A  71      -6.790  90.678   0.920  1.00  2.34           C  
ATOM   1065  NZ  LYS A  71      -7.330  89.946   2.107  1.00  2.34           N  
ATOM   1066  H   LYS A  71      -2.512  92.426  -1.497  1.00  2.34           H  
ATOM   1067  HA  LYS A  71      -4.168  90.999  -3.477  1.00  2.34           H  
ATOM   1068 1HB  LYS A  71      -4.088  90.329  -1.059  1.00  2.34           H  
ATOM   1069 2HB  LYS A  71      -4.778  91.883  -0.620  1.00  2.34           H  
ATOM   1070 1HG  LYS A  71      -6.864  91.357  -1.719  1.00  2.34           H  
ATOM   1071 2HG  LYS A  71      -6.162  89.892  -2.394  1.00  2.34           H  
ATOM   1072 1HD  LYS A  71      -7.520  89.235  -0.502  1.00  2.34           H  
ATOM   1073 2HD  LYS A  71      -5.824  89.013  -0.051  1.00  2.34           H  
ATOM   1074 1HE  LYS A  71      -5.835  91.126   1.188  1.00  2.34           H  
ATOM   1075 2HE  LYS A  71      -7.484  91.469   0.650  1.00  2.34           H  
ATOM   1076 1HZ  LYS A  71      -7.446  90.593   2.875  1.00  2.34           H  
ATOM   1077 2HZ  LYS A  71      -8.225  89.538   1.875  1.00  2.34           H  
ATOM   1078 3HZ  LYS A  71      -6.686  89.215   2.379  1.00  2.34           H  
ATOM   1079  N   CYS A  72      -5.548  92.841  -4.385  1.00  2.25           N  
ATOM   1080  CA  CYS A  72      -6.344  93.971  -4.837  1.00  2.25           C  
ATOM   1081  C   CYS A  72      -7.812  93.611  -4.577  1.00  2.25           C  
ATOM   1082  O   CYS A  72      -8.563  93.208  -5.459  1.00  2.25           O  
ATOM   1083  CB  CYS A  72      -6.083  94.242  -6.331  1.00  2.25           C  
ATOM   1084  SG  CYS A  72      -6.555  95.909  -6.965  1.00  2.25           S  
ATOM   1085  H   CYS A  72      -5.304  92.079  -5.016  1.00  2.25           H  
ATOM   1086  HA  CYS A  72      -6.081  94.859  -4.271  1.00  2.25           H  
ATOM   1087 1HB  CYS A  72      -5.024  94.088  -6.539  1.00  2.25           H  
ATOM   1088 2HB  CYS A  72      -6.633  93.519  -6.915  1.00  2.25           H  
ATOM   1089  N   LEU A  73      -8.161  93.693  -3.296  1.00  2.17           N  
ATOM   1090  CA  LEU A  73      -9.392  93.114  -2.759  1.00  2.17           C  
ATOM   1091  C   LEU A  73     -10.703  93.473  -3.456  1.00  2.17           C  
ATOM   1092  O   LEU A  73     -11.574  92.619  -3.598  1.00  2.17           O  
ATOM   1093  CB  LEU A  73      -9.511  93.446  -1.282  1.00  2.17           C  
ATOM   1094  CG  LEU A  73     -10.715  92.829  -0.608  1.00  2.17           C  
ATOM   1095  CD1 LEU A  73     -10.605  91.313  -0.712  1.00  2.17           C  
ATOM   1096  CD2 LEU A  73     -10.763  93.280   0.834  1.00  2.17           C  
ATOM   1097  H   LEU A  73      -7.456  94.080  -2.668  1.00  2.17           H  
ATOM   1098  HA  LEU A  73      -9.278  92.038  -2.823  1.00  2.17           H  
ATOM   1099 1HB  LEU A  73      -8.617  93.103  -0.774  1.00  2.17           H  
ATOM   1100 2HB  LEU A  73      -9.585  94.525  -1.168  1.00  2.17           H  
ATOM   1101  HG  LEU A  73     -11.623  93.133  -1.121  1.00  2.17           H  
ATOM   1102 1HD1 LEU A  73     -11.470  90.851  -0.240  1.00  2.17           H  
ATOM   1103 2HD1 LEU A  73     -10.572  91.032  -1.759  1.00  2.17           H  
ATOM   1104 3HD1 LEU A  73      -9.704  90.975  -0.220  1.00  2.17           H  
ATOM   1105 1HD2 LEU A  73     -11.629  92.836   1.324  1.00  2.17           H  
ATOM   1106 2HD2 LEU A  73      -9.854  92.968   1.346  1.00  2.17           H  
ATOM   1107 3HD2 LEU A  73     -10.843  94.366   0.868  1.00  2.17           H  
ATOM   1108  N   ASN A  74     -10.888  94.729  -3.828  1.00  2.07           N  
ATOM   1109  CA  ASN A  74     -12.132  95.139  -4.483  1.00  2.07           C  
ATOM   1110  C   ASN A  74     -11.805  95.862  -5.764  1.00  2.07           C  
ATOM   1111  O   ASN A  74     -12.563  96.730  -6.225  1.00  2.07           O  
ATOM   1112  CB  ASN A  74     -12.957  96.044  -3.582  1.00  2.07           C  
ATOM   1113  CG  ASN A  74     -13.539  95.349  -2.369  1.00  2.07           C  
ATOM   1114  OD1 ASN A  74     -14.541  94.638  -2.483  1.00  2.07           O  
ATOM   1115  ND2 ASN A  74     -12.953  95.566  -1.218  1.00  2.07           N  
ATOM   1116  H   ASN A  74     -10.147  95.402  -3.687  1.00  2.07           H  
ATOM   1117  HA  ASN A  74     -12.712  94.256  -4.748  1.00  2.07           H  
ATOM   1118 1HB  ASN A  74     -12.330  96.872  -3.241  1.00  2.07           H  
ATOM   1119 2HB  ASN A  74     -13.775  96.473  -4.160  1.00  2.07           H  
ATOM   1120 1HD2 ASN A  74     -13.322  95.144  -0.386  1.00  2.07           H  
ATOM   1121 2HD2 ASN A  74     -12.152  96.159  -1.166  1.00  2.07           H  
ATOM   1122  N   CYS A  75     -10.688  95.487  -6.354  1.00  1.96           N  
ATOM   1123  CA  CYS A  75     -10.191  96.180  -7.518  1.00  1.96           C  
ATOM   1124  C   CYS A  75      -9.432  95.326  -8.512  1.00  1.96           C  
ATOM   1125  O   CYS A  75      -9.073  94.185  -8.232  1.00  1.96           O  
ATOM   1126  CB  CYS A  75      -9.339  97.311  -6.978  1.00  1.96           C  
ATOM   1127  SG  CYS A  75      -8.011  96.756  -5.832  1.00  1.96           S  
ATOM   1128  H   CYS A  75     -10.128  94.718  -5.969  1.00  1.96           H  
ATOM   1129  HA  CYS A  75     -11.040  96.616  -8.043  1.00  1.96           H  
ATOM   1130 1HB  CYS A  75      -8.869  97.839  -7.806  1.00  1.96           H  
ATOM   1131 2HB  CYS A  75      -9.969  98.030  -6.453  1.00  1.96           H  
ATOM   1132  N   THR A  76      -9.191  95.893  -9.689  1.00  1.84           N  
ATOM   1133  CA  THR A  76      -8.445  95.196 -10.726  1.00  1.84           C  
ATOM   1134  C   THR A  76      -7.047  95.749 -10.981  1.00  1.84           C  
ATOM   1135  O   THR A  76      -6.729  96.882 -10.614  1.00  1.84           O  
ATOM   1136  CB  THR A  76      -9.217  95.289 -12.049  1.00  1.84           C  
ATOM   1137  OG1 THR A  76      -9.311  96.684 -12.440  1.00  1.84           O  
ATOM   1138  CG2 THR A  76     -10.604  94.731 -11.888  1.00  1.84           C  
ATOM   1139  H   THR A  76      -9.565  96.832  -9.887  1.00  1.84           H  
ATOM   1140  HA  THR A  76      -8.349  94.151 -10.436  1.00  1.84           H  
ATOM   1141  HB  THR A  76      -8.684  94.728 -12.821  1.00  1.84           H  
ATOM   1142  HG1 THR A  76      -9.840  97.176 -11.762  1.00  1.84           H  
ATOM   1143 1HG2 THR A  76     -11.140  94.805 -12.831  1.00  1.84           H  
ATOM   1144 2HG2 THR A  76     -10.531  93.685 -11.588  1.00  1.84           H  
ATOM   1145 3HG2 THR A  76     -11.132  95.299 -11.126  1.00  1.84           H  
ATOM   1146  N   ASP A  77      -6.248  94.974 -11.707  1.00  1.74           N  
ATOM   1147  CA  ASP A  77      -4.934  95.424 -12.178  1.00  1.74           C  
ATOM   1148  C   ASP A  77      -5.009  96.820 -12.838  1.00  1.74           C  
ATOM   1149  O   ASP A  77      -4.200  97.707 -12.546  1.00  1.74           O  
ATOM   1150  CB  ASP A  77      -4.368  94.343 -13.104  1.00  1.74           C  
ATOM   1151  CG  ASP A  77      -5.344  93.900 -14.253  1.00  1.74           C  
ATOM   1152  OD1 ASP A  77      -6.367  94.528 -14.451  1.00  1.74           O  
ATOM   1153  OD2 ASP A  77      -5.079  92.884 -14.878  1.00  1.74           O  
ATOM   1154  H   ASP A  77      -6.579  94.028 -11.916  1.00  1.74           H  
ATOM   1155  HA  ASP A  77      -4.273  95.501 -11.315  1.00  1.74           H  
ATOM   1156 1HB  ASP A  77      -3.450  94.707 -13.538  1.00  1.74           H  
ATOM   1157 2HB  ASP A  77      -4.116  93.460 -12.508  1.00  1.74           H  
ATOM   1158  N   LEU A  78      -6.013  96.996 -13.695  1.00  1.65           N  
ATOM   1159  CA  LEU A  78      -6.334  98.252 -14.372  1.00  1.65           C  
ATOM   1160  C   LEU A  78      -6.536  99.372 -13.365  1.00  1.65           C  
ATOM   1161  O   LEU A  78      -5.952 100.449 -13.503  1.00  1.65           O  
ATOM   1162  CB  LEU A  78      -7.597  98.076 -15.238  1.00  1.65           C  
ATOM   1163  CG  LEU A  78      -8.080  99.291 -16.079  1.00  1.65           C  
ATOM   1164  CD1 LEU A  78      -8.821  98.786 -17.344  1.00  1.65           C  
ATOM   1165  CD2 LEU A  78      -9.024 100.133 -15.245  1.00  1.65           C  
ATOM   1166  H   LEU A  78      -6.570  96.167 -13.889  1.00  1.65           H  
ATOM   1167  HA  LEU A  78      -5.502  98.515 -15.022  1.00  1.65           H  
ATOM   1168 1HB  LEU A  78      -7.415  97.256 -15.926  1.00  1.65           H  
ATOM   1169 2HB  LEU A  78      -8.420  97.790 -14.587  1.00  1.65           H  
ATOM   1170  HG  LEU A  78      -7.239  99.892 -16.367  1.00  1.65           H  
ATOM   1171 1HD1 LEU A  78      -9.164  99.635 -17.937  1.00  1.65           H  
ATOM   1172 2HD1 LEU A  78      -8.150  98.180 -17.944  1.00  1.65           H  
ATOM   1173 3HD1 LEU A  78      -9.675  98.186 -17.047  1.00  1.65           H  
ATOM   1174 1HD2 LEU A  78      -9.365 100.973 -15.830  1.00  1.65           H  
ATOM   1175 2HD2 LEU A  78      -9.885  99.536 -14.938  1.00  1.65           H  
ATOM   1176 3HD2 LEU A  78      -8.511 100.494 -14.361  1.00  1.65           H  
ATOM   1177  N   ASP A  79      -7.326  99.114 -12.323  1.00  1.59           N  
ATOM   1178  CA  ASP A  79      -7.604 100.154 -11.342  1.00  1.59           C  
ATOM   1179  C   ASP A  79      -6.337 100.595 -10.650  1.00  1.59           C  
ATOM   1180  O   ASP A  79      -6.176 101.787 -10.370  1.00  1.59           O  
ATOM   1181  CB  ASP A  79      -8.564  99.625 -10.297  1.00  1.59           C  
ATOM   1182  CG  ASP A  79      -9.909  99.441 -10.829  1.00  1.59           C  
ATOM   1183  OD1 ASP A  79     -10.392 100.302 -11.536  1.00  1.59           O  
ATOM   1184  OD2 ASP A  79     -10.434  98.358 -10.613  1.00  1.59           O  
ATOM   1185  H   ASP A  79      -7.773  98.196 -12.247  1.00  1.59           H  
ATOM   1186  HA  ASP A  79      -8.043 101.011 -11.851  1.00  1.59           H  
ATOM   1187 1HB  ASP A  79      -8.194  98.684  -9.922  1.00  1.59           H  
ATOM   1188 2HB  ASP A  79      -8.603 100.307  -9.456  1.00  1.59           H  
ATOM   1189  N   VAL A  80      -5.431  99.647 -10.387  1.00  1.57           N  
ATOM   1190  CA  VAL A  80      -4.174  99.976  -9.726  1.00  1.57           C  
ATOM   1191  C   VAL A  80      -3.325 100.843 -10.622  1.00  1.57           C  
ATOM   1192  O   VAL A  80      -2.783 101.853 -10.178  1.00  1.57           O  
ATOM   1193  CB  VAL A  80      -3.392  98.720  -9.345  1.00  1.57           C  
ATOM   1194  CG1 VAL A  80      -2.007  99.110  -8.817  1.00  1.57           C  
ATOM   1195  CG2 VAL A  80      -4.180  97.963  -8.321  1.00  1.57           C  
ATOM   1196  H   VAL A  80      -5.648  98.676 -10.633  1.00  1.57           H  
ATOM   1197  HA  VAL A  80      -4.388 100.527  -8.818  1.00  1.57           H  
ATOM   1198  HB  VAL A  80      -3.250  98.100 -10.226  1.00  1.57           H  
ATOM   1199 1HG1 VAL A  80      -1.468  98.212  -8.565  1.00  1.57           H  
ATOM   1200 2HG1 VAL A  80      -1.463  99.656  -9.591  1.00  1.57           H  
ATOM   1201 3HG1 VAL A  80      -2.107  99.739  -7.931  1.00  1.57           H  
ATOM   1202 1HG2 VAL A  80      -3.656  97.053  -8.043  1.00  1.57           H  
ATOM   1203 2HG2 VAL A  80      -4.331  98.580  -7.436  1.00  1.57           H  
ATOM   1204 3HG2 VAL A  80      -5.145  97.713  -8.757  1.00  1.57           H  
ATOM   1205  N   ALA A  81      -3.233 100.463 -11.898  1.00  1.57           N  
ATOM   1206  CA  ALA A  81      -2.457 101.208 -12.884  1.00  1.57           C  
ATOM   1207  C   ALA A  81      -2.963 102.644 -13.028  1.00  1.57           C  
ATOM   1208  O   ALA A  81      -2.184 103.581 -13.242  1.00  1.57           O  
ATOM   1209  CB  ALA A  81      -2.508 100.510 -14.229  1.00  1.57           C  
ATOM   1210  H   ALA A  81      -3.709  99.607 -12.190  1.00  1.57           H  
ATOM   1211  HA  ALA A  81      -1.426 101.236 -12.545  1.00  1.57           H  
ATOM   1212 1HB  ALA A  81      -1.901 101.059 -14.945  1.00  1.57           H  
ATOM   1213 2HB  ALA A  81      -2.126  99.497 -14.124  1.00  1.57           H  
ATOM   1214 3HB  ALA A  81      -3.540 100.473 -14.579  1.00  1.57           H  
ATOM   1215  N   LEU A  82      -4.277 102.831 -12.894  1.00  1.60           N  
ATOM   1216  CA  LEU A  82      -4.820 104.172 -13.011  1.00  1.60           C  
ATOM   1217  C   LEU A  82      -4.777 104.905 -11.660  1.00  1.60           C  
ATOM   1218  O   LEU A  82      -4.581 106.129 -11.617  1.00  1.60           O  
ATOM   1219  CB  LEU A  82      -6.249 104.109 -13.549  1.00  1.60           C  
ATOM   1220  CG  LEU A  82      -6.392 103.473 -14.921  1.00  1.60           C  
ATOM   1221  CD1 LEU A  82      -7.828 103.453 -15.350  1.00  1.60           C  
ATOM   1222  CD2 LEU A  82      -5.586 104.202 -15.861  1.00  1.60           C  
ATOM   1223  H   LEU A  82      -4.896 102.029 -12.763  1.00  1.60           H  
ATOM   1224  HA  LEU A  82      -4.210 104.730 -13.719  1.00  1.60           H  
ATOM   1225 1HB  LEU A  82      -6.867 103.547 -12.844  1.00  1.60           H  
ATOM   1226 2HB  LEU A  82      -6.620 105.118 -13.626  1.00  1.60           H  
ATOM   1227  HG  LEU A  82      -6.044 102.449 -14.870  1.00  1.60           H  
ATOM   1228 1HD1 LEU A  82      -7.898 102.981 -16.321  1.00  1.60           H  
ATOM   1229 2HD1 LEU A  82      -8.418 102.901 -14.626  1.00  1.60           H  
ATOM   1230 3HD1 LEU A  82      -8.197 104.468 -15.419  1.00  1.60           H  
ATOM   1231 1HD2 LEU A  82      -5.671 103.735 -16.828  1.00  1.60           H  
ATOM   1232 2HD2 LEU A  82      -5.925 105.207 -15.924  1.00  1.60           H  
ATOM   1233 3HD2 LEU A  82      -4.548 104.184 -15.525  1.00  1.60           H  
ATOM   1234  N   GLY A  83      -4.918 104.165 -10.558  1.00  1.67           N  
ATOM   1235  CA  GLY A  83      -4.935 104.753  -9.227  1.00  1.67           C  
ATOM   1236  C   GLY A  83      -6.341 105.033  -8.682  1.00  1.67           C  
ATOM   1237  O   GLY A  83      -6.547 105.998  -7.954  1.00  1.67           O  
ATOM   1238  H   GLY A  83      -5.047 103.163 -10.636  1.00  1.67           H  
ATOM   1239 1HA  GLY A  83      -4.418 104.075  -8.547  1.00  1.67           H  
ATOM   1240 2HA  GLY A  83      -4.362 105.672  -9.245  1.00  1.67           H  
ATOM   1241  N   ARG A  84      -7.327 104.227  -9.036  1.00  1.78           N  
ATOM   1242  CA  ARG A  84      -8.678 104.486  -8.532  1.00  1.78           C  
ATOM   1243  C   ARG A  84      -8.609 104.595  -6.996  1.00  1.78           C  
ATOM   1244  O   ARG A  84      -8.090 103.681  -6.373  1.00  1.78           O  
ATOM   1245  CB  ARG A  84      -9.609 103.360  -8.960  1.00  1.78           C  
ATOM   1246  CG  ARG A  84     -11.065 103.519  -8.576  1.00  1.78           C  
ATOM   1247  CD  ARG A  84     -11.933 102.427  -9.142  1.00  1.78           C  
ATOM   1248  NE  ARG A  84     -13.323 102.576  -8.696  1.00  1.78           N  
ATOM   1249  CZ  ARG A  84     -13.859 101.926  -7.646  1.00  1.78           C  
ATOM   1250  NH1 ARG A  84     -13.136 101.050  -6.992  1.00  1.78           N  
ATOM   1251  NH2 ARG A  84     -15.110 102.152  -7.278  1.00  1.78           N  
ATOM   1252  H   ARG A  84      -7.119 103.422  -9.634  1.00  1.78           H  
ATOM   1253  HA  ARG A  84      -9.036 105.405  -8.976  1.00  1.78           H  
ATOM   1254 1HB  ARG A  84      -9.558 103.236 -10.045  1.00  1.78           H  
ATOM   1255 2HB  ARG A  84      -9.263 102.429  -8.519  1.00  1.78           H  
ATOM   1256 1HG  ARG A  84     -11.160 103.506  -7.491  1.00  1.78           H  
ATOM   1257 2HG  ARG A  84     -11.438 104.469  -8.964  1.00  1.78           H  
ATOM   1258 1HD  ARG A  84     -11.915 102.458 -10.233  1.00  1.78           H  
ATOM   1259 2HD  ARG A  84     -11.571 101.452  -8.807  1.00  1.78           H  
ATOM   1260  HE  ARG A  84     -13.910 103.234  -9.180  1.00  1.78           H  
ATOM   1261 1HH1 ARG A  84     -12.190 100.858  -7.292  1.00  1.78           H  
ATOM   1262 2HH1 ARG A  84     -13.535 100.537  -6.222  1.00  1.78           H  
ATOM   1263 1HH2 ARG A  84     -15.711 102.816  -7.797  1.00  1.78           H  
ATOM   1264 2HH2 ARG A  84     -15.502 101.654  -6.501  1.00  1.78           H  
ATOM   1265  N   PRO A  85      -9.182 105.629  -6.331  1.00  1.96           N  
ATOM   1266  CA  PRO A  85      -9.046 105.888  -4.891  1.00  1.96           C  
ATOM   1267  C   PRO A  85      -9.162 104.677  -3.956  1.00  1.96           C  
ATOM   1268  O   PRO A  85      -8.393 104.546  -3.000  1.00  1.96           O  
ATOM   1269  CB  PRO A  85     -10.192 106.880  -4.643  1.00  1.96           C  
ATOM   1270  CG  PRO A  85     -10.318 107.639  -5.948  1.00  1.96           C  
ATOM   1271  CD  PRO A  85     -10.059 106.611  -7.031  1.00  1.96           C  
ATOM   1272  HA  PRO A  85      -8.094 106.411  -4.723  1.00  1.96           H  
ATOM   1273 1HB  PRO A  85     -11.116 106.348  -4.361  1.00  1.96           H  
ATOM   1274 2HB  PRO A  85      -9.937 107.540  -3.799  1.00  1.96           H  
ATOM   1275 1HG  PRO A  85     -11.319 108.105  -6.029  1.00  1.96           H  
ATOM   1276 2HG  PRO A  85      -9.586 108.463  -5.982  1.00  1.96           H  
ATOM   1277 1HD  PRO A  85     -10.998 106.161  -7.360  1.00  1.96           H  
ATOM   1278 2HD  PRO A  85      -9.523 107.131  -7.834  1.00  1.96           H  
ATOM   1279  N   LYS A  86     -10.027 103.727  -4.284  1.00  2.19           N  
ATOM   1280  CA  LYS A  86     -10.221 102.560  -3.430  1.00  2.19           C  
ATOM   1281  C   LYS A  86      -9.001 101.639  -3.361  1.00  2.19           C  
ATOM   1282  O   LYS A  86      -8.887 100.824  -2.444  1.00  2.19           O  
ATOM   1283  CB  LYS A  86     -11.428 101.771  -3.908  1.00  2.19           C  
ATOM   1284  CG  LYS A  86     -12.753 102.522  -3.756  1.00  2.19           C  
ATOM   1285  CD  LYS A  86     -13.101 102.756  -2.284  1.00  2.19           C  
ATOM   1286  CE  LYS A  86     -14.472 103.418  -2.135  1.00  2.19           C  
ATOM   1287  NZ  LYS A  86     -14.835 103.646  -0.704  1.00  2.19           N  
ATOM   1288  H   LYS A  86     -10.604 103.835  -5.104  1.00  2.19           H  
ATOM   1289  HA  LYS A  86     -10.422 102.912  -2.419  1.00  2.19           H  
ATOM   1290 1HB  LYS A  86     -11.289 101.511  -4.952  1.00  2.19           H  
ATOM   1291 2HB  LYS A  86     -11.499 100.839  -3.345  1.00  2.19           H  
ATOM   1292 1HG  LYS A  86     -12.677 103.489  -4.261  1.00  2.19           H  
ATOM   1293 2HG  LYS A  86     -13.554 101.953  -4.219  1.00  2.19           H  
ATOM   1294 1HD  LYS A  86     -13.105 101.801  -1.754  1.00  2.19           H  
ATOM   1295 2HD  LYS A  86     -12.344 103.400  -1.831  1.00  2.19           H  
ATOM   1296 1HE  LYS A  86     -14.459 104.377  -2.653  1.00  2.19           H  
ATOM   1297 2HE  LYS A  86     -15.226 102.778  -2.592  1.00  2.19           H  
ATOM   1298 1HZ  LYS A  86     -15.743 104.086  -0.654  1.00  2.19           H  
ATOM   1299 2HZ  LYS A  86     -14.861 102.761  -0.215  1.00  2.19           H  
ATOM   1300 3HZ  LYS A  86     -14.148 104.249  -0.273  1.00  2.19           H  
ATOM   1301  N   CYS A  87      -8.116 101.732  -4.350  1.00  2.47           N  
ATOM   1302  CA  CYS A  87      -6.935 100.889  -4.410  1.00  2.47           C  
ATOM   1303  C   CYS A  87      -5.667 101.697  -4.172  1.00  2.47           C  
ATOM   1304  O   CYS A  87      -4.582 101.282  -4.574  1.00  2.47           O  
ATOM   1305  CB  CYS A  87      -6.822 100.179  -5.750  1.00  2.47           C  
ATOM   1306  SG  CYS A  87      -6.578 101.228  -7.143  1.00  2.47           S  
ATOM   1307  H   CYS A  87      -8.246 102.439  -5.067  1.00  2.47           H  
ATOM   1308  HA  CYS A  87      -7.010 100.127  -3.637  1.00  2.47           H  
ATOM   1309 1HB  CYS A  87      -6.017  99.448  -5.721  1.00  2.47           H  
ATOM   1310 2HB  CYS A  87      -7.743  99.647  -5.918  1.00  2.47           H  
ATOM   1311  HG  CYS A  87      -7.358 102.233  -6.711  1.00  2.47           H  
ATOM   1312  N   THR A  88      -5.782 102.818  -3.455  1.00  2.74           N  
ATOM   1313  CA  THR A  88      -4.621 103.668  -3.174  1.00  2.74           C  
ATOM   1314  C   THR A  88      -3.937 103.332  -1.845  1.00  2.74           C  
ATOM   1315  O   THR A  88      -3.338 104.196  -1.201  1.00  2.74           O  
ATOM   1316  CB  THR A  88      -4.986 105.154  -3.226  1.00  2.74           C  
ATOM   1317  OG1 THR A  88      -6.025 105.446  -2.277  1.00  2.74           O  
ATOM   1318  CG2 THR A  88      -5.451 105.484  -4.634  1.00  2.74           C  
ATOM   1319  H   THR A  88      -6.705 103.138  -3.149  1.00  2.74           H  
ATOM   1320  HA  THR A  88      -3.893 103.500  -3.964  1.00  2.74           H  
ATOM   1321  HB  THR A  88      -4.113 105.757  -2.984  1.00  2.74           H  
ATOM   1322  HG1 THR A  88      -6.823 104.919  -2.484  1.00  2.74           H  
ATOM   1323 1HG2 THR A  88      -5.718 106.533  -4.690  1.00  2.74           H  
ATOM   1324 2HG2 THR A  88      -4.658 105.272  -5.350  1.00  2.74           H  
ATOM   1325 3HG2 THR A  88      -6.309 104.876  -4.872  1.00  2.74           H  
ATOM   1326  N   GLY A  89      -4.076 102.072  -1.440  1.00  2.96           N  
ATOM   1327  CA  GLY A  89      -3.445 101.499  -0.261  1.00  2.96           C  
ATOM   1328  C   GLY A  89      -2.096 100.977  -0.730  1.00  2.96           C  
ATOM   1329  O   GLY A  89      -1.465 101.609  -1.568  1.00  2.96           O  
ATOM   1330  H   GLY A  89      -4.615 101.462  -2.034  1.00  2.96           H  
ATOM   1331 1HA  GLY A  89      -3.318 102.258   0.511  1.00  2.96           H  
ATOM   1332 2HA  GLY A  89      -4.053 100.690   0.141  1.00  2.96           H  
ATOM   1333  N   LYS A  90      -1.606  99.868  -0.181  1.00  3.12           N  
ATOM   1334  CA  LYS A  90      -0.283  99.419  -0.616  1.00  3.12           C  
ATOM   1335  C   LYS A  90      -0.250  99.192  -2.130  1.00  3.12           C  
ATOM   1336  O   LYS A  90      -1.080  98.467  -2.683  1.00  3.12           O  
ATOM   1337  CB  LYS A  90       0.137  98.152   0.125  1.00  3.12           C  
ATOM   1338  CG  LYS A  90       1.560  97.690  -0.191  1.00  3.12           C  
ATOM   1339  CD  LYS A  90       1.967  96.499   0.673  1.00  3.12           C  
ATOM   1340  CE  LYS A  90       3.415  96.090   0.408  1.00  3.12           C  
ATOM   1341  NZ  LYS A  90       3.848  94.977   1.306  1.00  3.12           N  
ATOM   1342  H   LYS A  90      -2.127  99.352   0.512  1.00  3.12           H  
ATOM   1343  HA  LYS A  90       0.440 100.202  -0.387  1.00  3.12           H  
ATOM   1344 1HB  LYS A  90       0.067  98.320   1.198  1.00  3.12           H  
ATOM   1345 2HB  LYS A  90      -0.543  97.337  -0.127  1.00  3.12           H  
ATOM   1346 1HG  LYS A  90       1.623  97.406  -1.247  1.00  3.12           H  
ATOM   1347 2HG  LYS A  90       2.253  98.511  -0.018  1.00  3.12           H  
ATOM   1348 1HD  LYS A  90       1.855  96.758   1.728  1.00  3.12           H  
ATOM   1349 2HD  LYS A  90       1.314  95.654   0.455  1.00  3.12           H  
ATOM   1350 1HE  LYS A  90       3.516  95.769  -0.630  1.00  3.12           H  
ATOM   1351 2HE  LYS A  90       4.062  96.951   0.575  1.00  3.12           H  
ATOM   1352 1HZ  LYS A  90       4.811  94.734   1.119  1.00  3.12           H  
ATOM   1353 2HZ  LYS A  90       3.763  95.277   2.268  1.00  3.12           H  
ATOM   1354 3HZ  LYS A  90       3.262  94.170   1.154  1.00  3.12           H  
ATOM   1355  N   ILE A  91       0.739  99.798  -2.776  1.00  3.18           N  
ATOM   1356  CA  ILE A  91       0.927  99.740  -4.217  1.00  3.18           C  
ATOM   1357  C   ILE A  91       2.035  98.745  -4.599  1.00  3.18           C  
ATOM   1358  O   ILE A  91       3.053  98.694  -3.906  1.00  3.18           O  
ATOM   1359  CB  ILE A  91       1.246 101.143  -4.783  1.00  3.18           C  
ATOM   1360  CG1 ILE A  91       0.132 102.102  -4.436  1.00  3.18           C  
ATOM   1361  CG2 ILE A  91       1.404 101.117  -6.250  1.00  3.18           C  
ATOM   1362  CD1 ILE A  91      -1.220 101.671  -4.977  1.00  3.18           C  
ATOM   1363  H   ILE A  91       1.374 100.365  -2.234  1.00  3.18           H  
ATOM   1364  HA  ILE A  91      -0.021  99.451  -4.644  1.00  3.18           H  
ATOM   1365  HB  ILE A  91       2.163 101.514  -4.329  1.00  3.18           H  
ATOM   1366 1HG1 ILE A  91       0.067 102.194  -3.361  1.00  3.18           H  
ATOM   1367 2HG1 ILE A  91       0.366 103.081  -4.853  1.00  3.18           H  
ATOM   1368 1HG2 ILE A  91       1.612 102.113  -6.593  1.00  3.18           H  
ATOM   1369 2HG2 ILE A  91       2.221 100.457  -6.527  1.00  3.18           H  
ATOM   1370 3HG2 ILE A  91       0.486 100.775  -6.697  1.00  3.18           H  
ATOM   1371 1HD1 ILE A  91      -1.964 102.403  -4.690  1.00  3.18           H  
ATOM   1372 2HD1 ILE A  91      -1.182 101.597  -6.063  1.00  3.18           H  
ATOM   1373 3HD1 ILE A  91      -1.496 100.703  -4.556  1.00  3.18           H  
ATOM   1374  N   PRO A  92       1.840  97.888  -5.623  1.00  3.14           N  
ATOM   1375  CA  PRO A  92       2.825  96.955  -6.140  1.00  3.14           C  
ATOM   1376  C   PRO A  92       4.141  97.643  -6.490  1.00  3.14           C  
ATOM   1377  O   PRO A  92       4.163  98.811  -6.868  1.00  3.14           O  
ATOM   1378  CB  PRO A  92       2.125  96.413  -7.396  1.00  3.14           C  
ATOM   1379  CG  PRO A  92       0.663  96.495  -7.089  1.00  3.14           C  
ATOM   1380  CD  PRO A  92       0.501  97.750  -6.270  1.00  3.14           C  
ATOM   1381  HA  PRO A  92       2.998  96.175  -5.390  1.00  3.14           H  
ATOM   1382 1HB  PRO A  92       2.408  97.027  -8.259  1.00  3.14           H  
ATOM   1383 2HB  PRO A  92       2.454  95.400  -7.617  1.00  3.14           H  
ATOM   1384 1HG  PRO A  92       0.100  96.523  -8.030  1.00  3.14           H  
ATOM   1385 2HG  PRO A  92       0.329  95.596  -6.559  1.00  3.14           H  
ATOM   1386 1HD  PRO A  92       0.275  98.585  -6.920  1.00  3.14           H  
ATOM   1387 2HD  PRO A  92      -0.290  97.554  -5.524  1.00  3.14           H  
ATOM   1388  N   SER A  93       5.236  96.919  -6.277  1.00  3.02           N  
ATOM   1389  CA  SER A  93       6.609  97.365  -6.534  1.00  3.02           C  
ATOM   1390  C   SER A  93       7.133  96.897  -7.886  1.00  3.02           C  
ATOM   1391  O   SER A  93       6.481  96.114  -8.595  1.00  3.02           O  
ATOM   1392  CB  SER A  93       7.567  96.817  -5.495  1.00  3.02           C  
ATOM   1393  OG  SER A  93       7.842  95.449  -5.730  1.00  3.02           O  
ATOM   1394  H   SER A  93       5.111  95.982  -5.928  1.00  3.02           H  
ATOM   1395  HA  SER A  93       6.635  98.460  -6.514  1.00  3.02           H  
ATOM   1396 1HB  SER A  93       8.497  97.392  -5.512  1.00  3.02           H  
ATOM   1397 2HB  SER A  93       7.130  96.938  -4.506  1.00  3.02           H  
ATOM   1398  HG  SER A  93       8.391  95.167  -4.984  1.00  3.02           H  
ATOM   1399  N   ALA A  94       8.382  97.281  -8.159  1.00  2.83           N  
ATOM   1400  CA  ALA A  94       9.176  96.925  -9.330  1.00  2.83           C  
ATOM   1401  C   ALA A  94       9.377  95.428  -9.511  1.00  2.83           C  
ATOM   1402  O   ALA A  94       9.855  95.000 -10.562  1.00  2.83           O  
ATOM   1403  CB  ALA A  94      10.571  97.515  -9.231  1.00  2.83           C  
ATOM   1404  H   ALA A  94       8.825  97.947  -7.522  1.00  2.83           H  
ATOM   1405  HA  ALA A  94       8.665  97.324 -10.205  1.00  2.83           H  
ATOM   1406 1HB  ALA A  94      11.124  97.278 -10.126  1.00  2.83           H  
ATOM   1407 2HB  ALA A  94      10.553  98.566  -9.123  1.00  2.83           H  
ATOM   1408 3HB  ALA A  94      11.071  97.093  -8.367  1.00  2.83           H  
ATOM   1409  N   ARG A  95       9.141  94.620  -8.477  1.00  2.63           N  
ATOM   1410  CA  ARG A  95       9.379  93.194  -8.646  1.00  2.63           C  
ATOM   1411  C   ARG A  95       8.116  92.354  -8.504  1.00  2.63           C  
ATOM   1412  O   ARG A  95       8.170  91.122  -8.386  1.00  2.63           O  
ATOM   1413  CB  ARG A  95      10.458  92.741  -7.687  1.00  2.63           C  
ATOM   1414  CG  ARG A  95      11.824  93.384  -7.985  1.00  2.63           C  
ATOM   1415  CD  ARG A  95      12.392  92.916  -9.294  1.00  2.63           C  
ATOM   1416  NE  ARG A  95      13.670  93.553  -9.594  1.00  2.63           N  
ATOM   1417  CZ  ARG A  95      13.803  94.698 -10.313  1.00  2.63           C  
ATOM   1418  NH1 ARG A  95      12.771  95.309 -10.821  1.00  2.63           N  
ATOM   1419  NH2 ARG A  95      14.981  95.245 -10.533  1.00  2.63           N  
ATOM   1420  H   ARG A  95       8.758  94.979  -7.599  1.00  2.63           H  
ATOM   1421  HA  ARG A  95       9.760  93.026  -9.651  1.00  2.63           H  
ATOM   1422 1HB  ARG A  95      10.177  93.003  -6.671  1.00  2.63           H  
ATOM   1423 2HB  ARG A  95      10.570  91.659  -7.738  1.00  2.63           H  
ATOM   1424 1HG  ARG A  95      11.722  94.466  -8.026  1.00  2.63           H  
ATOM   1425 2HG  ARG A  95      12.528  93.121  -7.196  1.00  2.63           H  
ATOM   1426 1HD  ARG A  95      12.551  91.840  -9.254  1.00  2.63           H  
ATOM   1427 2HD  ARG A  95      11.697  93.149 -10.102  1.00  2.63           H  
ATOM   1428  HE  ARG A  95      14.508  93.126  -9.226  1.00  2.63           H  
ATOM   1429 1HH1 ARG A  95      11.811  94.956 -10.712  1.00  2.63           H  
ATOM   1430 2HH1 ARG A  95      12.937  96.183 -11.345  1.00  2.63           H  
ATOM   1431 1HH2 ARG A  95      15.826  94.828 -10.172  1.00  2.63           H  
ATOM   1432 2HH2 ARG A  95      14.994  96.118 -11.086  1.00  2.63           H  
ATOM   1433  N   VAL A  96       6.954  92.993  -8.576  1.00  2.43           N  
ATOM   1434  CA  VAL A  96       5.738  92.210  -8.478  1.00  2.43           C  
ATOM   1435  C   VAL A  96       5.408  91.488  -9.764  1.00  2.43           C  
ATOM   1436  O   VAL A  96       4.780  92.029 -10.674  1.00  2.43           O  
ATOM   1437  CB  VAL A  96       4.564  93.100  -8.071  1.00  2.43           C  
ATOM   1438  CG1 VAL A  96       3.296  92.311  -8.022  1.00  2.43           C  
ATOM   1439  CG2 VAL A  96       4.841  93.630  -6.717  1.00  2.43           C  
ATOM   1440  H   VAL A  96       6.911  94.006  -8.670  1.00  2.43           H  
ATOM   1441  HA  VAL A  96       5.874  91.465  -7.691  1.00  2.43           H  
ATOM   1442  HB  VAL A  96       4.448  93.915  -8.784  1.00  2.43           H  
ATOM   1443 1HG1 VAL A  96       2.490  92.952  -7.707  1.00  2.43           H  
ATOM   1444 2HG1 VAL A  96       3.076  91.908  -9.011  1.00  2.43           H  
ATOM   1445 3HG1 VAL A  96       3.399  91.494  -7.315  1.00  2.43           H  
ATOM   1446 1HG2 VAL A  96       4.031  94.248  -6.390  1.00  2.43           H  
ATOM   1447 2HG2 VAL A  96       4.941  92.799  -6.055  1.00  2.43           H  
ATOM   1448 3HG2 VAL A  96       5.764  94.197  -6.740  1.00  2.43           H  
ATOM   1449  N   SER A  97       5.803  90.220  -9.794  1.00  2.26           N  
ATOM   1450  CA  SER A  97       5.587  89.341 -10.938  1.00  2.26           C  
ATOM   1451  C   SER A  97       4.169  88.746 -10.950  1.00  2.26           C  
ATOM   1452  O   SER A  97       3.786  88.077 -11.915  1.00  2.26           O  
ATOM   1453  CB  SER A  97       6.631  88.234 -10.953  1.00  2.26           C  
ATOM   1454  OG  SER A  97       6.459  87.341  -9.894  1.00  2.26           O  
ATOM   1455  H   SER A  97       6.356  89.911  -8.996  1.00  2.26           H  
ATOM   1456  HA  SER A  97       5.710  89.936 -11.846  1.00  2.26           H  
ATOM   1457 1HB  SER A  97       6.585  87.699 -11.903  1.00  2.26           H  
ATOM   1458 2HB  SER A  97       7.622  88.686 -10.881  1.00  2.26           H  
ATOM   1459  HG  SER A  97       6.404  87.882  -9.102  1.00  2.26           H  
ATOM   1460  N   ILE A  98       3.446  88.908  -9.840  1.00  2.16           N  
ATOM   1461  CA  ILE A  98       2.078  88.409  -9.680  1.00  2.16           C  
ATOM   1462  C   ILE A  98       1.142  89.482  -9.126  1.00  2.16           C  
ATOM   1463  O   ILE A  98       1.388  89.990  -8.034  1.00  2.16           O  
ATOM   1464  CB  ILE A  98       2.043  87.212  -8.722  1.00  2.16           C  
ATOM   1465  CG1 ILE A  98       2.899  86.065  -9.229  1.00  2.16           C  
ATOM   1466  CG2 ILE A  98       0.611  86.755  -8.499  1.00  2.16           C  
ATOM   1467  CD1 ILE A  98       3.034  84.957  -8.235  1.00  2.16           C  
ATOM   1468  H   ILE A  98       3.856  89.443  -9.088  1.00  2.16           H  
ATOM   1469  HA  ILE A  98       1.708  88.098 -10.651  1.00  2.16           H  
ATOM   1470  HB  ILE A  98       2.478  87.529  -7.794  1.00  2.16           H  
ATOM   1471 1HG1 ILE A  98       2.452  85.674 -10.142  1.00  2.16           H  
ATOM   1472 2HG1 ILE A  98       3.894  86.421  -9.457  1.00  2.16           H  
ATOM   1473 1HG2 ILE A  98       0.600  85.925  -7.799  1.00  2.16           H  
ATOM   1474 2HG2 ILE A  98       0.025  87.573  -8.094  1.00  2.16           H  
ATOM   1475 3HG2 ILE A  98       0.190  86.438  -9.453  1.00  2.16           H  
ATOM   1476 1HD1 ILE A  98       3.643  84.172  -8.657  1.00  2.16           H  
ATOM   1477 2HD1 ILE A  98       3.504  85.333  -7.329  1.00  2.16           H  
ATOM   1478 3HD1 ILE A  98       2.048  84.565  -7.998  1.00  2.16           H  
ATOM   1479  N   LEU A  99       0.055  89.809  -9.836  1.00  2.14           N  
ATOM   1480  CA  LEU A  99      -0.832  90.853  -9.272  1.00  2.14           C  
ATOM   1481  C   LEU A  99      -2.024  90.436  -8.422  1.00  2.14           C  
ATOM   1482  O   LEU A  99      -2.635  91.311  -7.823  1.00  2.14           O  
ATOM   1483  CB  LEU A  99      -1.318  91.874 -10.301  1.00  2.14           C  
ATOM   1484  CG  LEU A  99      -0.276  92.825 -10.844  1.00  2.14           C  
ATOM   1485  CD1 LEU A  99      -0.886  93.711 -11.927  1.00  2.14           C  
ATOM   1486  CD2 LEU A  99       0.190  93.688  -9.671  1.00  2.14           C  
ATOM   1487  H   LEU A  99      -0.110  89.330 -10.726  1.00  2.14           H  
ATOM   1488  HA  LEU A  99      -0.204  91.442  -8.604  1.00  2.14           H  
ATOM   1489 1HB  LEU A  99      -1.722  91.352 -11.114  1.00  2.14           H  
ATOM   1490 2HB  LEU A  99      -2.113  92.466  -9.849  1.00  2.14           H  
ATOM   1491  HG  LEU A  99       0.561  92.268 -11.269  1.00  2.14           H  
ATOM   1492 1HD1 LEU A  99      -0.138  94.408 -12.292  1.00  2.14           H  
ATOM   1493 2HD1 LEU A  99      -1.238  93.109 -12.745  1.00  2.14           H  
ATOM   1494 3HD1 LEU A  99      -1.718  94.265 -11.506  1.00  2.14           H  
ATOM   1495 1HD2 LEU A  99       0.930  94.393  -9.986  1.00  2.14           H  
ATOM   1496 2HD2 LEU A  99      -0.659  94.233  -9.259  1.00  2.14           H  
ATOM   1497 3HD2 LEU A  99       0.602  93.048  -8.910  1.00  2.14           H  
ATOM   1498  N   HIS A 100      -2.393  89.162  -8.344  1.00  2.21           N  
ATOM   1499  CA  HIS A 100      -3.429  88.836  -7.346  1.00  2.21           C  
ATOM   1500  C   HIS A 100      -4.692  89.701  -7.224  1.00  2.21           C  
ATOM   1501  O   HIS A 100      -4.928  90.290  -6.155  1.00  2.21           O  
ATOM   1502  CB  HIS A 100      -2.745  88.781  -5.998  1.00  2.21           C  
ATOM   1503  CG  HIS A 100      -3.529  88.248  -4.913  1.00  2.21           C  
ATOM   1504  ND1 HIS A 100      -3.105  88.330  -3.613  1.00  2.21           N  
ATOM   1505  CD2 HIS A 100      -4.761  87.699  -4.878  1.00  2.21           C  
ATOM   1506  CE1 HIS A 100      -4.025  87.843  -2.827  1.00  2.21           C  
ATOM   1507  NE2 HIS A 100      -5.050  87.466  -3.562  1.00  2.21           N  
ATOM   1508  H   HIS A 100      -1.920  88.453  -8.870  1.00  2.21           H  
ATOM   1509  HA  HIS A 100      -3.792  87.833  -7.562  1.00  2.21           H  
ATOM   1510 1HB  HIS A 100      -1.876  88.155  -6.097  1.00  2.21           H  
ATOM   1511 2HB  HIS A 100      -2.396  89.768  -5.717  1.00  2.21           H  
ATOM   1512  HD1 HIS A 100      -2.216  88.744  -3.310  1.00  2.21           H  
ATOM   1513  HD2 HIS A 100      -5.500  87.466  -5.655  1.00  2.21           H  
ATOM   1514  HE1 HIS A 100      -3.875  87.833  -1.769  1.00  2.21           H  
ATOM   1515  N   GLU A 101      -5.495  89.828  -8.273  1.00  2.37           N  
ATOM   1516  CA  GLU A 101      -6.693  90.617  -8.045  1.00  2.37           C  
ATOM   1517  C   GLU A 101      -7.726  89.689  -7.425  1.00  2.37           C  
ATOM   1518  O   GLU A 101      -7.638  88.479  -7.595  1.00  2.37           O  
ATOM   1519  CB  GLU A 101      -7.188  91.339  -9.306  1.00  2.37           C  
ATOM   1520  CG  GLU A 101      -7.778  90.517 -10.395  1.00  2.37           C  
ATOM   1521  CD  GLU A 101      -8.107  91.382 -11.583  1.00  2.37           C  
ATOM   1522  OE1 GLU A 101      -7.362  92.312 -11.812  1.00  2.37           O  
ATOM   1523  OE2 GLU A 101      -9.070  91.126 -12.274  1.00  2.37           O  
ATOM   1524  H   GLU A 101      -5.332  89.321  -9.146  1.00  2.37           H  
ATOM   1525  HA  GLU A 101      -6.471  91.381  -7.313  1.00  2.37           H  
ATOM   1526 1HB  GLU A 101      -7.951  92.057  -9.011  1.00  2.37           H  
ATOM   1527 2HB  GLU A 101      -6.367  91.910  -9.734  1.00  2.37           H  
ATOM   1528 1HG  GLU A 101      -7.056  89.771 -10.691  1.00  2.37           H  
ATOM   1529 2HG  GLU A 101      -8.677  90.005 -10.035  1.00  2.37           H  
ATOM   1530  N   VAL A 102      -8.702  90.232  -6.725  1.00  2.59           N  
ATOM   1531  CA  VAL A 102      -9.770  89.419  -6.135  1.00  2.59           C  
ATOM   1532  C   VAL A 102     -11.014  89.864  -6.892  1.00  2.59           C  
ATOM   1533  O   VAL A 102     -11.044  91.024  -7.277  1.00  2.59           O  
ATOM   1534  CB  VAL A 102      -9.847  89.652  -4.622  1.00  2.59           C  
ATOM   1535  CG1 VAL A 102     -10.871  88.738  -3.979  1.00  2.59           C  
ATOM   1536  CG2 VAL A 102      -8.464  89.442  -4.011  1.00  2.59           C  
ATOM   1537  H   VAL A 102      -8.710  91.246  -6.563  1.00  2.59           H  
ATOM   1538  HA  VAL A 102      -9.590  88.363  -6.329  1.00  2.59           H  
ATOM   1539  HB  VAL A 102     -10.177  90.668  -4.452  1.00  2.59           H  
ATOM   1540 1HG1 VAL A 102     -10.922  88.939  -2.913  1.00  2.59           H  
ATOM   1541 2HG1 VAL A 102     -11.814  88.886  -4.399  1.00  2.59           H  
ATOM   1542 3HG1 VAL A 102     -10.574  87.705  -4.138  1.00  2.59           H  
ATOM   1543 1HG2 VAL A 102      -8.524  89.628  -2.948  1.00  2.59           H  
ATOM   1544 2HG2 VAL A 102      -8.126  88.416  -4.184  1.00  2.59           H  
ATOM   1545 3HG2 VAL A 102      -7.752  90.137  -4.464  1.00  2.59           H  
ATOM   1546  N   ARG A 103     -12.012  88.999  -7.197  1.00  2.82           N  
ATOM   1547  CA  ARG A 103     -13.077  89.527  -8.078  1.00  2.82           C  
ATOM   1548  C   ARG A 103     -14.536  89.823  -7.613  1.00  2.82           C  
ATOM   1549  O   ARG A 103     -15.474  89.265  -8.177  1.00  2.82           O  
ATOM   1550  CB  ARG A 103     -13.241  88.591  -9.254  1.00  2.82           C  
ATOM   1551  CG  ARG A 103     -12.049  88.459 -10.151  1.00  2.82           C  
ATOM   1552  CD  ARG A 103     -11.833  89.669 -10.984  1.00  2.82           C  
ATOM   1553  NE  ARG A 103     -12.983  89.931 -11.848  1.00  2.82           N  
ATOM   1554  CZ  ARG A 103     -13.032  90.867 -12.811  1.00  2.82           C  
ATOM   1555  NH1 ARG A 103     -11.978  91.599 -13.077  1.00  2.82           N  
ATOM   1556  NH2 ARG A 103     -14.150  91.046 -13.497  1.00  2.82           N  
ATOM   1557  H   ARG A 103     -12.028  88.030  -6.874  1.00  2.82           H  
ATOM   1558  HA  ARG A 103     -12.681  90.420  -8.508  1.00  2.82           H  
ATOM   1559 1HB  ARG A 103     -13.480  87.592  -8.887  1.00  2.82           H  
ATOM   1560 2HB  ARG A 103     -14.071  88.924  -9.868  1.00  2.82           H  
ATOM   1561 1HG  ARG A 103     -11.159  88.328  -9.537  1.00  2.82           H  
ATOM   1562 2HG  ARG A 103     -12.173  87.599 -10.809  1.00  2.82           H  
ATOM   1563 1HD  ARG A 103     -11.676  90.541 -10.341  1.00  2.82           H  
ATOM   1564 2HD  ARG A 103     -10.953  89.525 -11.615  1.00  2.82           H  
ATOM   1565  HE  ARG A 103     -13.815  89.389 -11.682  1.00  2.82           H  
ATOM   1566 1HH1 ARG A 103     -11.091  91.448 -12.573  1.00  2.82           H  
ATOM   1567 2HH1 ARG A 103     -12.019  92.295 -13.800  1.00  2.82           H  
ATOM   1568 1HH2 ARG A 103     -14.962  90.480 -13.294  1.00  2.82           H  
ATOM   1569 2HH2 ARG A 103     -14.195  91.746 -14.220  1.00  2.82           H  
ATOM   1570  N   PRO A 104     -14.753  90.685  -6.590  1.00  3.01           N  
ATOM   1571  CA  PRO A 104     -15.964  91.427  -6.272  1.00  3.01           C  
ATOM   1572  C   PRO A 104     -15.761  92.873  -6.746  1.00  3.01           C  
ATOM   1573  O   PRO A 104     -16.231  93.820  -6.116  1.00  3.01           O  
ATOM   1574  CB  PRO A 104     -16.014  91.323  -4.759  1.00  3.01           C  
ATOM   1575  CG  PRO A 104     -14.570  91.446  -4.377  1.00  3.01           C  
ATOM   1576  CD  PRO A 104     -13.787  90.783  -5.518  1.00  3.01           C  
ATOM   1577  HA  PRO A 104     -16.833  90.958  -6.751  1.00  3.01           H  
ATOM   1578 1HB  PRO A 104     -16.643  92.126  -4.339  1.00  3.01           H  
ATOM   1579 2HB  PRO A 104     -16.465  90.365  -4.455  1.00  3.01           H  
ATOM   1580 1HG  PRO A 104     -14.300  92.500  -4.255  1.00  3.01           H  
ATOM   1581 2HG  PRO A 104     -14.387  90.968  -3.406  1.00  3.01           H  
ATOM   1582 1HD  PRO A 104     -12.947  91.430  -5.790  1.00  3.01           H  
ATOM   1583 2HD  PRO A 104     -13.504  89.802  -5.210  1.00  3.01           H  
ATOM   1584  N   VAL A 105     -14.932  93.029  -7.772  1.00  3.12           N  
ATOM   1585  CA  VAL A 105     -14.382  94.320  -8.162  1.00  3.12           C  
ATOM   1586  C   VAL A 105     -15.334  95.308  -8.763  1.00  3.12           C  
ATOM   1587  O   VAL A 105     -16.263  94.954  -9.491  1.00  3.12           O  
ATOM   1588  CB  VAL A 105     -13.284  94.121  -9.200  1.00  3.12           C  
ATOM   1589  CG1 VAL A 105     -12.265  93.300  -8.641  1.00  3.12           C  
ATOM   1590  CG2 VAL A 105     -13.871  93.477 -10.420  1.00  3.12           C  
ATOM   1591  H   VAL A 105     -14.638  92.218  -8.288  1.00  3.12           H  
ATOM   1592  HA  VAL A 105     -13.950  94.768  -7.271  1.00  3.12           H  
ATOM   1593  HB  VAL A 105     -12.845  95.084  -9.460  1.00  3.12           H  
ATOM   1594 1HG1 VAL A 105     -11.461  93.119  -9.351  1.00  3.12           H  
ATOM   1595 2HG1 VAL A 105     -11.865  93.740  -7.770  1.00  3.12           H  
ATOM   1596 3HG1 VAL A 105     -12.721  92.420  -8.380  1.00  3.12           H  
ATOM   1597 1HG2 VAL A 105     -13.094  93.336 -11.154  1.00  3.12           H  
ATOM   1598 2HG2 VAL A 105     -14.305  92.511 -10.155  1.00  3.12           H  
ATOM   1599 3HG2 VAL A 105     -14.646  94.125 -10.831  1.00  3.12           H  
ATOM   1600  N   THR A 106     -15.032  96.567  -8.492  1.00  3.16           N  
ATOM   1601  CA  THR A 106     -15.761  97.689  -9.053  1.00  3.16           C  
ATOM   1602  C   THR A 106     -14.796  98.564  -9.883  1.00  3.16           C  
ATOM   1603  O   THR A 106     -13.791  99.028  -9.352  1.00  3.16           O  
ATOM   1604  CB  THR A 106     -16.406  98.484  -7.908  1.00  3.16           C  
ATOM   1605  OG1 THR A 106     -17.325  97.643  -7.178  1.00  3.16           O  
ATOM   1606  CG2 THR A 106     -17.127  99.624  -8.444  1.00  3.16           C  
ATOM   1607  H   THR A 106     -14.255  96.740  -7.851  1.00  3.16           H  
ATOM   1608  HA  THR A 106     -16.541  97.312  -9.712  1.00  3.16           H  
ATOM   1609  HB  THR A 106     -15.628  98.838  -7.232  1.00  3.16           H  
ATOM   1610  HG1 THR A 106     -16.855  96.896  -6.785  1.00  3.16           H  
ATOM   1611 1HG2 THR A 106     -17.577 100.202  -7.638  1.00  3.16           H  
ATOM   1612 2HG2 THR A 106     -16.414 100.225  -8.968  1.00  3.16           H  
ATOM   1613 3HG2 THR A 106     -17.902  99.290  -9.126  1.00  3.16           H  
ATOM   1614  N   SER A 107     -15.098  98.773 -11.187  1.00  3.15           N  
ATOM   1615  CA  SER A 107     -14.181  99.530 -12.079  1.00  3.15           C  
ATOM   1616  C   SER A 107     -14.831 100.435 -13.167  1.00  3.15           C  
ATOM   1617  O   SER A 107     -14.303 100.522 -14.278  1.00  3.15           O  
ATOM   1618  CB  SER A 107     -13.241  98.558 -12.784  1.00  3.15           C  
ATOM   1619  OG  SER A 107     -13.956  97.617 -13.567  1.00  3.15           O  
ATOM   1620  H   SER A 107     -15.949  98.383 -11.566  1.00  3.15           H  
ATOM   1621  HA  SER A 107     -13.569 100.174 -11.443  1.00  3.15           H  
ATOM   1622 1HB  SER A 107     -12.544  99.116 -13.415  1.00  3.15           H  
ATOM   1623 2HB  SER A 107     -12.640  98.031 -12.036  1.00  3.15           H  
ATOM   1624  HG  SER A 107     -14.460  97.088 -12.949  1.00  3.15           H  
ATOM   1625  N   GLY A 108     -15.992 101.049 -12.905  1.00  3.13           N  
ATOM   1626  CA  GLY A 108     -16.680 101.885 -13.913  1.00  3.13           C  
ATOM   1627  C   GLY A 108     -16.956 103.320 -13.428  1.00  3.13           C  
ATOM   1628  O   GLY A 108     -17.873 103.992 -13.910  1.00  3.13           O  
ATOM   1629  H   GLY A 108     -16.395 101.001 -11.969  1.00  3.13           H  
ATOM   1630 1HA  GLY A 108     -16.079 101.920 -14.825  1.00  3.13           H  
ATOM   1631 2HA  GLY A 108     -17.624 101.410 -14.176  1.00  3.13           H  
ATOM   1632  N   CYS A 109     -16.160 103.771 -12.458  1.00  3.15           N  
ATOM   1633  CA  CYS A 109     -16.352 105.069 -11.810  1.00  3.15           C  
ATOM   1634  C   CYS A 109     -16.178 106.228 -12.786  1.00  3.15           C  
ATOM   1635  O   CYS A 109     -16.955 107.193 -12.763  1.00  3.15           O  
ATOM   1636  CB  CYS A 109     -15.318 105.228 -10.693  1.00  3.15           C  
ATOM   1637  SG  CYS A 109     -15.767 106.473  -9.522  1.00  3.15           S  
ATOM   1638  H   CYS A 109     -15.457 103.144 -12.113  1.00  3.15           H  
ATOM   1639  HA  CYS A 109     -17.336 105.104 -11.379  1.00  3.15           H  
ATOM   1640 1HB  CYS A 109     -15.212 104.279 -10.170  1.00  3.15           H  
ATOM   1641 2HB  CYS A 109     -14.351 105.493 -11.111  1.00  3.15           H  
ATOM   1642  N   PHE A 110     -15.211 106.083 -13.663  1.00  3.22           N  
ATOM   1643  CA  PHE A 110     -14.868 107.019 -14.718  1.00  3.22           C  
ATOM   1644  C   PHE A 110     -14.953 106.273 -16.031  1.00  3.22           C  
ATOM   1645  O   PHE A 110     -13.928 105.814 -16.525  1.00  3.22           O  
ATOM   1646  CB  PHE A 110     -13.472 107.595 -14.612  1.00  3.22           C  
ATOM   1647  CG  PHE A 110     -13.178 108.510 -13.454  1.00  3.22           C  
ATOM   1648  CD1 PHE A 110     -12.354 108.154 -12.395  1.00  3.22           C  
ATOM   1649  CD2 PHE A 110     -13.733 109.770 -13.458  1.00  3.22           C  
ATOM   1650  CE1 PHE A 110     -12.087 109.050 -11.392  1.00  3.22           C  
ATOM   1651  CE2 PHE A 110     -13.484 110.650 -12.465  1.00  3.22           C  
ATOM   1652  CZ  PHE A 110     -12.662 110.303 -11.434  1.00  3.22           C  
ATOM   1653  H   PHE A 110     -14.658 105.243 -13.587  1.00  3.22           H  
ATOM   1654  HA  PHE A 110     -15.554 107.857 -14.684  1.00  3.22           H  
ATOM   1655 1HB  PHE A 110     -12.778 106.771 -14.558  1.00  3.22           H  
ATOM   1656 2HB  PHE A 110     -13.253 108.117 -15.525  1.00  3.22           H  
ATOM   1657  HD1 PHE A 110     -11.913 107.168 -12.362  1.00  3.22           H  
ATOM   1658  HD2 PHE A 110     -14.391 110.061 -14.283  1.00  3.22           H  
ATOM   1659  HE1 PHE A 110     -11.442 108.767 -10.567  1.00  3.22           H  
ATOM   1660  HE2 PHE A 110     -13.937 111.632 -12.491  1.00  3.22           H  
ATOM   1661  HZ  PHE A 110     -12.484 111.025 -10.642  1.00  3.22           H  
ATOM   1662  N   PRO A 111     -16.143 106.093 -16.599  1.00  3.29           N  
ATOM   1663  CA  PRO A 111     -16.377 105.231 -17.717  1.00  3.29           C  
ATOM   1664  C   PRO A 111     -15.672 105.662 -18.972  1.00  3.29           C  
ATOM   1665  O   PRO A 111     -15.470 106.859 -19.216  1.00  3.29           O  
ATOM   1666  CB  PRO A 111     -17.892 105.320 -17.897  1.00  3.29           C  
ATOM   1667  CG  PRO A 111     -18.298 106.622 -17.240  1.00  3.29           C  
ATOM   1668  CD  PRO A 111     -17.347 106.781 -16.099  1.00  3.29           C  
ATOM   1669  HA  PRO A 111     -16.077 104.207 -17.441  1.00  3.29           H  
ATOM   1670 1HB  PRO A 111     -18.136 105.298 -18.966  1.00  3.29           H  
ATOM   1671 2HB  PRO A 111     -18.359 104.456 -17.457  1.00  3.29           H  
ATOM   1672 1HG  PRO A 111     -18.248 107.453 -17.960  1.00  3.29           H  
ATOM   1673 2HG  PRO A 111     -19.340 106.570 -16.893  1.00  3.29           H  
ATOM   1674 1HD  PRO A 111     -17.195 107.829 -15.947  1.00  3.29           H  
ATOM   1675 2HD  PRO A 111     -17.741 106.283 -15.201  1.00  3.29           H  
ATOM   1676  N   ILE A 112     -15.366 104.630 -19.750  1.00  3.36           N  
ATOM   1677  CA  ILE A 112     -14.776 104.580 -21.082  1.00  3.36           C  
ATOM   1678  C   ILE A 112     -13.263 104.375 -21.131  1.00  3.36           C  
ATOM   1679  O   ILE A 112     -12.556 104.873 -22.016  1.00  3.36           O  
ATOM   1680  CB  ILE A 112     -15.220 105.753 -21.967  1.00  3.36           C  
ATOM   1681  CG1 ILE A 112     -16.803 105.708 -22.124  1.00  3.36           C  
ATOM   1682  CG2 ILE A 112     -14.545 105.673 -23.325  1.00  3.36           C  
ATOM   1683  CD1 ILE A 112     -17.317 104.442 -22.729  1.00  3.36           C  
ATOM   1684  H   ILE A 112     -15.593 103.730 -19.359  1.00  3.36           H  
ATOM   1685  HA  ILE A 112     -15.198 103.705 -21.574  1.00  3.36           H  
ATOM   1686  HB  ILE A 112     -14.937 106.692 -21.520  1.00  3.36           H  
ATOM   1687 1HG1 ILE A 112     -17.279 105.850 -21.164  1.00  3.36           H  
ATOM   1688 2HG1 ILE A 112     -17.113 106.493 -22.764  1.00  3.36           H  
ATOM   1689 1HG2 ILE A 112     -14.869 106.507 -23.939  1.00  3.36           H  
ATOM   1690 2HG2 ILE A 112     -13.475 105.723 -23.198  1.00  3.36           H  
ATOM   1691 3HG2 ILE A 112     -14.812 104.738 -23.813  1.00  3.36           H  
ATOM   1692 1HD1 ILE A 112     -18.394 104.500 -22.823  1.00  3.36           H  
ATOM   1693 2HD1 ILE A 112     -16.875 104.304 -23.715  1.00  3.36           H  
ATOM   1694 3HD1 ILE A 112     -17.052 103.600 -22.093  1.00  3.36           H  
ATOM   1695  N   MET A 113     -12.818 103.380 -20.378  1.00  3.39           N  
ATOM   1696  CA  MET A 113     -11.507 102.796 -20.610  1.00  3.39           C  
ATOM   1697  C   MET A 113     -11.805 101.828 -21.742  1.00  3.39           C  
ATOM   1698  O   MET A 113     -11.944 100.628 -21.527  1.00  3.39           O  
ATOM   1699  CB  MET A 113     -10.956 102.096 -19.362  1.00  3.39           C  
ATOM   1700  CG  MET A 113     -10.278 103.006 -18.350  1.00  3.39           C  
ATOM   1701  SD  MET A 113     -11.401 104.005 -17.355  1.00  3.39           S  
ATOM   1702  CE  MET A 113     -12.046 102.846 -16.139  1.00  3.39           C  
ATOM   1703  H   MET A 113     -13.404 103.017 -19.646  1.00  3.39           H  
ATOM   1704  HA  MET A 113     -10.805 103.552 -20.960  1.00  3.39           H  
ATOM   1705 1HB  MET A 113     -11.763 101.582 -18.847  1.00  3.39           H  
ATOM   1706 2HB  MET A 113     -10.233 101.338 -19.666  1.00  3.39           H  
ATOM   1707 1HG  MET A 113      -9.685 102.396 -17.686  1.00  3.39           H  
ATOM   1708 2HG  MET A 113      -9.616 103.666 -18.866  1.00  3.39           H  
ATOM   1709 1HE  MET A 113     -12.752 103.364 -15.485  1.00  3.39           H  
ATOM   1710 2HE  MET A 113     -12.558 102.025 -16.642  1.00  3.39           H  
ATOM   1711 3HE  MET A 113     -11.228 102.451 -15.540  1.00  3.39           H  
ATOM   1712  N   HIS A 114     -11.984 102.388 -22.939  1.00  3.36           N  
ATOM   1713  CA  HIS A 114     -12.517 101.652 -24.072  1.00  3.36           C  
ATOM   1714  C   HIS A 114     -11.727 100.394 -24.327  1.00  3.36           C  
ATOM   1715  O   HIS A 114     -12.269  99.290 -24.240  1.00  3.36           O  
ATOM   1716  CB  HIS A 114     -12.509 102.546 -25.321  1.00  3.36           C  
ATOM   1717  CG  HIS A 114     -13.069 101.908 -26.566  1.00  3.36           C  
ATOM   1718  ND1 HIS A 114     -14.428 101.766 -26.788  1.00  3.36           N  
ATOM   1719  CD2 HIS A 114     -12.454 101.382 -27.654  1.00  3.36           C  
ATOM   1720  CE1 HIS A 114     -14.621 101.183 -27.960  1.00  3.36           C  
ATOM   1721  NE2 HIS A 114     -13.441 100.940 -28.505  1.00  3.36           N  
ATOM   1722  H   HIS A 114     -11.831 103.391 -23.004  1.00  3.36           H  
ATOM   1723  HA  HIS A 114     -13.548 101.366 -23.864  1.00  3.36           H  
ATOM   1724 1HB  HIS A 114     -13.082 103.449 -25.117  1.00  3.36           H  
ATOM   1725 2HB  HIS A 114     -11.489 102.858 -25.536  1.00  3.36           H  
ATOM   1726  HD2 HIS A 114     -11.378 101.323 -27.822  1.00  3.36           H  
ATOM   1727  HE1 HIS A 114     -15.588 100.943 -28.402  1.00  3.36           H  
ATOM   1728  HE2 HIS A 114     -13.283 100.501 -29.402  1.00  3.36           H  
ATOM   1729  N   ASP A 115     -10.424 100.509 -24.555  1.00  3.25           N  
ATOM   1730  CA  ASP A 115      -9.705  99.267 -24.750  1.00  3.25           C  
ATOM   1731  C   ASP A 115      -9.179  98.743 -23.428  1.00  3.25           C  
ATOM   1732  O   ASP A 115      -7.968  98.722 -23.181  1.00  3.25           O  
ATOM   1733  CB  ASP A 115      -8.580  99.415 -25.764  1.00  3.25           C  
ATOM   1734  CG  ASP A 115      -7.975  98.050 -26.080  1.00  3.25           C  
ATOM   1735  OD1 ASP A 115      -8.284  97.116 -25.338  1.00  3.25           O  
ATOM   1736  OD2 ASP A 115      -7.235  97.929 -27.024  1.00  3.25           O  
ATOM   1737  H   ASP A 115      -9.968 101.407 -24.599  1.00  3.25           H  
ATOM   1738  HA  ASP A 115     -10.396  98.525 -25.152  1.00  3.25           H  
ATOM   1739 1HB  ASP A 115      -8.963  99.865 -26.683  1.00  3.25           H  
ATOM   1740 2HB  ASP A 115      -7.804 100.068 -25.362  1.00  3.25           H  
ATOM   1741  N   ARG A 116     -10.101  98.230 -22.619  1.00  3.10           N  
ATOM   1742  CA  ARG A 116      -9.762  97.760 -21.286  1.00  3.10           C  
ATOM   1743  C   ARG A 116      -9.035  96.444 -21.336  1.00  3.10           C  
ATOM   1744  O   ARG A 116      -8.423  96.033 -20.355  1.00  3.10           O  
ATOM   1745  CB  ARG A 116     -10.993  97.629 -20.404  1.00  3.10           C  
ATOM   1746  CG  ARG A 116     -11.975  96.553 -20.766  1.00  3.10           C  
ATOM   1747  CD  ARG A 116     -13.176  96.657 -19.894  1.00  3.10           C  
ATOM   1748  NE  ARG A 116     -14.113  95.577 -20.105  1.00  3.10           N  
ATOM   1749  CZ  ARG A 116     -15.254  95.396 -19.426  1.00  3.10           C  
ATOM   1750  NH1 ARG A 116     -15.636  96.242 -18.479  1.00  3.10           N  
ATOM   1751  NH2 ARG A 116     -15.975  94.345 -19.725  1.00  3.10           N  
ATOM   1752  H   ARG A 116     -11.072  98.268 -22.940  1.00  3.10           H  
ATOM   1753  HA  ARG A 116      -9.109  98.495 -20.825  1.00  3.10           H  
ATOM   1754 1HB  ARG A 116     -10.676  97.436 -19.385  1.00  3.10           H  
ATOM   1755 2HB  ARG A 116     -11.533  98.561 -20.391  1.00  3.10           H  
ATOM   1756 1HG  ARG A 116     -12.290  96.669 -21.807  1.00  3.10           H  
ATOM   1757 2HG  ARG A 116     -11.529  95.567 -20.630  1.00  3.10           H  
ATOM   1758 1HD  ARG A 116     -12.868  96.643 -18.854  1.00  3.10           H  
ATOM   1759 2HD  ARG A 116     -13.688  97.596 -20.108  1.00  3.10           H  
ATOM   1760  HE  ARG A 116     -13.904  94.875 -20.843  1.00  3.10           H  
ATOM   1761 1HH1 ARG A 116     -15.069  97.050 -18.259  1.00  3.10           H  
ATOM   1762 2HH1 ARG A 116     -16.498  96.081 -17.979  1.00  3.10           H  
ATOM   1763 1HH2 ARG A 116     -15.606  93.705 -20.452  1.00  3.10           H  
ATOM   1764 2HH2 ARG A 116     -16.837  94.155 -19.249  1.00  3.10           H  
ATOM   1765  N   THR A 117      -9.053  95.797 -22.490  1.00  2.93           N  
ATOM   1766  CA  THR A 117      -8.390  94.526 -22.640  1.00  2.93           C  
ATOM   1767  C   THR A 117      -6.927  94.817 -22.720  1.00  2.93           C  
ATOM   1768  O   THR A 117      -6.173  94.388 -21.851  1.00  2.93           O  
ATOM   1769  CB  THR A 117      -8.833  93.779 -23.877  1.00  2.93           C  
ATOM   1770  OG1 THR A 117      -8.494  94.521 -25.073  1.00  2.93           O  
ATOM   1771  CG2 THR A 117     -10.304  93.605 -23.806  1.00  2.93           C  
ATOM   1772  H   THR A 117      -9.536  96.205 -23.283  1.00  2.93           H  
ATOM   1773  HA  THR A 117      -8.578  93.910 -21.762  1.00  2.93           H  
ATOM   1774  HB  THR A 117      -8.350  92.815 -23.901  1.00  2.93           H  
ATOM   1775  HG1 THR A 117      -8.402  95.482 -24.904  1.00  2.93           H  
ATOM   1776 1HG2 THR A 117     -10.644  93.072 -24.675  1.00  2.93           H  
ATOM   1777 2HG2 THR A 117     -10.562  93.046 -22.910  1.00  2.93           H  
ATOM   1778 3HG2 THR A 117     -10.790  94.581 -23.771  1.00  2.93           H  
ATOM   1779  N   LYS A 118      -6.524  95.595 -23.727  1.00  2.77           N  
ATOM   1780  CA  LYS A 118      -5.114  95.956 -23.834  1.00  2.77           C  
ATOM   1781  C   LYS A 118      -4.594  96.484 -22.509  1.00  2.77           C  
ATOM   1782  O   LYS A 118      -3.505  96.090 -22.089  1.00  2.77           O  
ATOM   1783  CB  LYS A 118      -4.868  97.016 -24.896  1.00  2.77           C  
ATOM   1784  CG  LYS A 118      -3.403  97.422 -25.041  1.00  2.77           C  
ATOM   1785  CD  LYS A 118      -3.225  98.446 -26.150  1.00  2.77           C  
ATOM   1786  CE  LYS A 118      -1.775  98.916 -26.248  1.00  2.77           C  
ATOM   1787  NZ  LYS A 118      -1.586  99.917 -27.339  1.00  2.77           N  
ATOM   1788  H   LYS A 118      -7.212  95.917 -24.428  1.00  2.77           H  
ATOM   1789  HA  LYS A 118      -4.547  95.064 -24.093  1.00  2.77           H  
ATOM   1790 1HB  LYS A 118      -5.231  96.661 -25.862  1.00  2.77           H  
ATOM   1791 2HB  LYS A 118      -5.440  97.913 -24.645  1.00  2.77           H  
ATOM   1792 1HG  LYS A 118      -3.055  97.852 -24.098  1.00  2.77           H  
ATOM   1793 2HG  LYS A 118      -2.800  96.543 -25.263  1.00  2.77           H  
ATOM   1794 1HD  LYS A 118      -3.525  98.001 -27.101  1.00  2.77           H  
ATOM   1795 2HD  LYS A 118      -3.874  99.302 -25.955  1.00  2.77           H  
ATOM   1796 1HE  LYS A 118      -1.483  99.366 -25.299  1.00  2.77           H  
ATOM   1797 2HE  LYS A 118      -1.134  98.056 -26.443  1.00  2.77           H  
ATOM   1798 1HZ  LYS A 118      -0.618 100.205 -27.370  1.00  2.77           H  
ATOM   1799 2HZ  LYS A 118      -1.844  99.505 -28.226  1.00  2.77           H  
ATOM   1800 3HZ  LYS A 118      -2.167 100.724 -27.162  1.00  2.77           H  
ATOM   1801  N   ILE A 119      -5.380  97.324 -21.822  1.00  2.63           N  
ATOM   1802  CA  ILE A 119      -4.896  97.870 -20.563  1.00  2.63           C  
ATOM   1803  C   ILE A 119      -4.660  96.730 -19.558  1.00  2.63           C  
ATOM   1804  O   ILE A 119      -3.626  96.688 -18.891  1.00  2.63           O  
ATOM   1805  CB  ILE A 119      -5.886  98.878 -19.964  1.00  2.63           C  
ATOM   1806  CG1 ILE A 119      -5.973 100.111 -20.847  1.00  2.63           C  
ATOM   1807  CG2 ILE A 119      -5.385  99.277 -18.584  1.00  2.63           C  
ATOM   1808  CD1 ILE A 119      -7.135 101.077 -20.487  1.00  2.63           C  
ATOM   1809  H   ILE A 119      -6.280  97.626 -22.210  1.00  2.63           H  
ATOM   1810  HA  ILE A 119      -3.958  98.379 -20.742  1.00  2.63           H  
ATOM   1811  HB  ILE A 119      -6.874  98.445 -19.898  1.00  2.63           H  
ATOM   1812 1HG1 ILE A 119      -5.051 100.617 -20.793  1.00  2.63           H  
ATOM   1813 2HG1 ILE A 119      -6.114  99.789 -21.878  1.00  2.63           H  
ATOM   1814 1HG2 ILE A 119      -6.053 100.005 -18.173  1.00  2.63           H  
ATOM   1815 2HG2 ILE A 119      -5.344  98.403 -17.937  1.00  2.63           H  
ATOM   1816 3HG2 ILE A 119      -4.392  99.704 -18.666  1.00  2.63           H  
ATOM   1817 1HD1 ILE A 119      -7.125 101.930 -21.173  1.00  2.63           H  
ATOM   1818 2HD1 ILE A 119      -8.081 100.557 -20.582  1.00  2.63           H  
ATOM   1819 3HD1 ILE A 119      -7.023 101.433 -19.467  1.00  2.63           H  
ATOM   1820  N   ARG A 120      -5.601  95.791 -19.472  1.00  2.54           N  
ATOM   1821  CA  ARG A 120      -5.489  94.609 -18.612  1.00  2.54           C  
ATOM   1822  C   ARG A 120      -4.398  93.623 -19.088  1.00  2.54           C  
ATOM   1823  O   ARG A 120      -3.881  92.820 -18.299  1.00  2.54           O  
ATOM   1824  CB  ARG A 120      -6.851  93.947 -18.497  1.00  2.54           C  
ATOM   1825  CG  ARG A 120      -7.827  94.783 -17.668  1.00  2.54           C  
ATOM   1826  CD  ARG A 120      -9.211  94.260 -17.644  1.00  2.54           C  
ATOM   1827  NE  ARG A 120     -10.071  95.127 -16.829  1.00  2.54           N  
ATOM   1828  CZ  ARG A 120     -11.394  94.965 -16.641  1.00  2.54           C  
ATOM   1829  NH1 ARG A 120     -12.025  93.964 -17.213  1.00  2.54           N  
ATOM   1830  NH2 ARG A 120     -12.061  95.813 -15.873  1.00  2.54           N  
ATOM   1831  H   ARG A 120      -6.453  95.881 -20.024  1.00  2.54           H  
ATOM   1832  HA  ARG A 120      -5.217  94.948 -17.611  1.00  2.54           H  
ATOM   1833 1HB  ARG A 120      -7.274  93.807 -19.485  1.00  2.54           H  
ATOM   1834 2HB  ARG A 120      -6.753  92.968 -18.031  1.00  2.54           H  
ATOM   1835 1HG  ARG A 120      -7.471  94.792 -16.641  1.00  2.54           H  
ATOM   1836 2HG  ARG A 120      -7.840  95.798 -18.033  1.00  2.54           H  
ATOM   1837 1HD  ARG A 120      -9.608  94.237 -18.661  1.00  2.54           H  
ATOM   1838 2HD  ARG A 120      -9.221  93.260 -17.218  1.00  2.54           H  
ATOM   1839  HE  ARG A 120      -9.628  95.908 -16.363  1.00  2.54           H  
ATOM   1840 1HH1 ARG A 120     -11.519  93.317 -17.801  1.00  2.54           H  
ATOM   1841 2HH1 ARG A 120     -13.013  93.832 -17.054  1.00  2.54           H  
ATOM   1842 1HH2 ARG A 120     -11.575  96.583 -15.431  1.00  2.54           H  
ATOM   1843 2HH2 ARG A 120     -13.053  95.694 -15.722  1.00  2.54           H  
ATOM   1844  N   GLN A 121      -4.035  93.672 -20.367  1.00  2.50           N  
ATOM   1845  CA  GLN A 121      -2.959  92.818 -20.841  1.00  2.50           C  
ATOM   1846  C   GLN A 121      -1.609  93.486 -20.544  1.00  2.50           C  
ATOM   1847  O   GLN A 121      -0.605  92.797 -20.388  1.00  2.50           O  
ATOM   1848  CB  GLN A 121      -3.074  92.507 -22.342  1.00  2.50           C  
ATOM   1849  CG  GLN A 121      -4.369  91.778 -22.763  1.00  2.50           C  
ATOM   1850  CD  GLN A 121      -4.647  90.475 -22.048  1.00  2.50           C  
ATOM   1851  OE1 GLN A 121      -5.255  90.494 -20.969  1.00  2.50           O  
ATOM   1852  NE2 GLN A 121      -4.232  89.357 -22.629  1.00  2.50           N  
ATOM   1853  H   GLN A 121      -4.519  94.299 -21.008  1.00  2.50           H  
ATOM   1854  HA  GLN A 121      -2.997  91.877 -20.300  1.00  2.50           H  
ATOM   1855 1HB  GLN A 121      -3.028  93.445 -22.893  1.00  2.50           H  
ATOM   1856 2HB  GLN A 121      -2.224  91.902 -22.653  1.00  2.50           H  
ATOM   1857 1HG  GLN A 121      -5.203  92.411 -22.591  1.00  2.50           H  
ATOM   1858 2HG  GLN A 121      -4.302  91.561 -23.828  1.00  2.50           H  
ATOM   1859 1HE2 GLN A 121      -4.404  88.470 -22.200  1.00  2.50           H  
ATOM   1860 2HE2 GLN A 121      -3.754  89.400 -23.507  1.00  2.50           H  
ATOM   1861  N   LEU A 122      -1.574  94.816 -20.379  1.00  2.47           N  
ATOM   1862  CA  LEU A 122      -0.295  95.462 -20.102  1.00  2.47           C  
ATOM   1863  C   LEU A 122       0.490  94.884 -18.924  1.00  2.47           C  
ATOM   1864  O   LEU A 122       1.644  94.561 -19.110  1.00  2.47           O  
ATOM   1865  CB  LEU A 122      -0.442  96.970 -19.848  1.00  2.47           C  
ATOM   1866  CG  LEU A 122      -0.732  97.828 -21.044  1.00  2.47           C  
ATOM   1867  CD1 LEU A 122      -1.029  99.232 -20.572  1.00  2.47           C  
ATOM   1868  CD2 LEU A 122       0.468  97.797 -21.978  1.00  2.47           C  
ATOM   1869  H   LEU A 122      -2.418  95.375 -20.530  1.00  2.47           H  
ATOM   1870  HA  LEU A 122       0.316  95.348 -20.988  1.00  2.47           H  
ATOM   1871 1HB  LEU A 122      -1.242  97.135 -19.150  1.00  2.47           H  
ATOM   1872 2HB  LEU A 122       0.476  97.333 -19.403  1.00  2.47           H  
ATOM   1873  HG  LEU A 122      -1.600  97.455 -21.559  1.00  2.47           H  
ATOM   1874 1HD1 LEU A 122      -1.247  99.846 -21.433  1.00  2.47           H  
ATOM   1875 2HD1 LEU A 122      -1.890  99.222 -19.901  1.00  2.47           H  
ATOM   1876 3HD1 LEU A 122      -0.165  99.632 -20.043  1.00  2.47           H  
ATOM   1877 1HD2 LEU A 122       0.268  98.418 -22.850  1.00  2.47           H  
ATOM   1878 2HD2 LEU A 122       1.347  98.175 -21.454  1.00  2.47           H  
ATOM   1879 3HD2 LEU A 122       0.650  96.773 -22.296  1.00  2.47           H  
ATOM   1880  N   PRO A 123      -0.053  94.596 -17.729  1.00  2.47           N  
ATOM   1881  CA  PRO A 123       0.760  94.057 -16.659  1.00  2.47           C  
ATOM   1882  C   PRO A 123       1.382  92.702 -17.004  1.00  2.47           C  
ATOM   1883  O   PRO A 123       2.499  92.380 -16.533  1.00  2.47           O  
ATOM   1884  CB  PRO A 123      -0.247  93.958 -15.499  1.00  2.47           C  
ATOM   1885  CG  PRO A 123      -1.594  93.991 -16.159  1.00  2.47           C  
ATOM   1886  CD  PRO A 123      -1.423  94.906 -17.337  1.00  2.47           C  
ATOM   1887  HA  PRO A 123       1.525  94.780 -16.448  1.00  2.47           H  
ATOM   1888 1HB  PRO A 123      -0.076  93.029 -14.934  1.00  2.47           H  
ATOM   1889 2HB  PRO A 123      -0.103  94.793 -14.802  1.00  2.47           H  
ATOM   1890 1HG  PRO A 123      -1.893  92.976 -16.468  1.00  2.47           H  
ATOM   1891 2HG  PRO A 123      -2.361  94.338 -15.475  1.00  2.47           H  
ATOM   1892 1HD  PRO A 123      -2.147  94.634 -18.028  1.00  2.47           H  
ATOM   1893 2HD  PRO A 123      -1.518  95.958 -17.043  1.00  2.47           H  
ATOM   1894  N   ASN A 124       0.786  91.999 -17.963  1.00  2.46           N  
ATOM   1895  CA  ASN A 124       1.212  90.673 -18.342  1.00  2.46           C  
ATOM   1896  C   ASN A 124       2.295  90.786 -19.430  1.00  2.46           C  
ATOM   1897  O   ASN A 124       2.763  89.786 -19.989  1.00  2.46           O  
ATOM   1898  CB  ASN A 124      -0.010  89.893 -18.841  1.00  2.46           C  
ATOM   1899  CG  ASN A 124      -1.095  89.501 -17.741  1.00  2.46           C  
ATOM   1900  OD1 ASN A 124      -0.850  88.574 -16.941  1.00  2.46           O  
ATOM   1901  ND2 ASN A 124      -2.259  90.169 -17.727  1.00  2.46           N  
ATOM   1902  H   ASN A 124      -0.039  92.354 -18.437  1.00  2.46           H  
ATOM   1903  HA  ASN A 124       1.640  90.179 -17.475  1.00  2.46           H  
ATOM   1904 1HB  ASN A 124      -0.508  90.465 -19.616  1.00  2.46           H  
ATOM   1905 2HB  ASN A 124       0.340  88.975 -19.309  1.00  2.46           H  
ATOM   1906 1HD2 ASN A 124      -2.979  89.916 -17.081  1.00  2.46           H  
ATOM   1907 2HD2 ASN A 124      -2.472  90.946 -18.357  1.00  2.46           H  
ATOM   1908  N   LEU A 125       2.697  92.036 -19.688  1.00  2.44           N  
ATOM   1909  CA  LEU A 125       3.766  92.425 -20.579  1.00  2.44           C  
ATOM   1910  C   LEU A 125       4.859  93.209 -19.817  1.00  2.44           C  
ATOM   1911  O   LEU A 125       5.807  93.684 -20.446  1.00  2.44           O  
ATOM   1912  CB  LEU A 125       3.202  93.306 -21.702  1.00  2.44           C  
ATOM   1913  CG  LEU A 125       2.134  92.645 -22.583  1.00  2.44           C  
ATOM   1914  CD1 LEU A 125       1.548  93.673 -23.534  1.00  2.44           C  
ATOM   1915  CD2 LEU A 125       2.763  91.492 -23.334  1.00  2.44           C  
ATOM   1916  H   LEU A 125       2.221  92.806 -19.229  1.00  2.44           H  
ATOM   1917  HA  LEU A 125       4.199  91.535 -21.013  1.00  2.44           H  
ATOM   1918 1HB  LEU A 125       2.765  94.192 -21.261  1.00  2.44           H  
ATOM   1919 2HB  LEU A 125       4.027  93.619 -22.343  1.00  2.44           H  
ATOM   1920  HG  LEU A 125       1.328  92.271 -21.957  1.00  2.44           H  
ATOM   1921 1HD1 LEU A 125       0.784  93.200 -24.149  1.00  2.44           H  
ATOM   1922 2HD1 LEU A 125       1.101  94.478 -22.970  1.00  2.44           H  
ATOM   1923 3HD1 LEU A 125       2.333  94.069 -24.171  1.00  2.44           H  
ATOM   1924 1HD2 LEU A 125       2.010  91.005 -23.954  1.00  2.44           H  
ATOM   1925 2HD2 LEU A 125       3.572  91.855 -23.965  1.00  2.44           H  
ATOM   1926 3HD2 LEU A 125       3.152  90.788 -22.617  1.00  2.44           H  
ATOM   1927  N   LEU A 126       4.657  93.437 -18.493  1.00  2.42           N  
ATOM   1928  CA  LEU A 126       5.545  94.314 -17.702  1.00  2.42           C  
ATOM   1929  C   LEU A 126       6.376  93.713 -16.522  1.00  2.42           C  
ATOM   1930  O   LEU A 126       7.527  94.099 -16.332  1.00  2.42           O  
ATOM   1931  CB  LEU A 126       4.666  95.453 -17.203  1.00  2.42           C  
ATOM   1932  CG  LEU A 126       4.043  96.348 -18.332  1.00  2.42           C  
ATOM   1933  CD1 LEU A 126       3.104  97.356 -17.699  1.00  2.42           C  
ATOM   1934  CD2 LEU A 126       5.115  97.000 -19.163  1.00  2.42           C  
ATOM   1935  H   LEU A 126       3.872  93.008 -18.016  1.00  2.42           H  
ATOM   1936  HA  LEU A 126       6.269  94.731 -18.398  1.00  2.42           H  
ATOM   1937 1HB  LEU A 126       3.847  94.992 -16.699  1.00  2.42           H  
ATOM   1938 2HB  LEU A 126       5.193  96.066 -16.489  1.00  2.42           H  
ATOM   1939  HG  LEU A 126       3.500  95.751 -18.985  1.00  2.42           H  
ATOM   1940 1HD1 LEU A 126       2.649  97.956 -18.478  1.00  2.42           H  
ATOM   1941 2HD1 LEU A 126       2.328  96.842 -17.151  1.00  2.42           H  
ATOM   1942 3HD1 LEU A 126       3.657  97.991 -17.019  1.00  2.42           H  
ATOM   1943 1HD2 LEU A 126       4.655  97.598 -19.951  1.00  2.42           H  
ATOM   1944 2HD2 LEU A 126       5.709  97.617 -18.562  1.00  2.42           H  
ATOM   1945 3HD2 LEU A 126       5.744  96.231 -19.611  1.00  2.42           H  
ATOM   1946  N   ARG A 127       5.816  92.808 -15.704  1.00  2.40           N  
ATOM   1947  CA  ARG A 127       6.593  92.267 -14.540  1.00  2.40           C  
ATOM   1948  C   ARG A 127       7.197  93.324 -13.635  1.00  2.40           C  
ATOM   1949  O   ARG A 127       8.367  93.636 -13.719  1.00  2.40           O  
ATOM   1950  CB  ARG A 127       7.752  91.373 -14.935  1.00  2.40           C  
ATOM   1951  CG  ARG A 127       8.552  90.763 -13.785  1.00  2.40           C  
ATOM   1952  CD  ARG A 127       9.620  89.857 -14.318  1.00  2.40           C  
ATOM   1953  NE  ARG A 127      10.458  89.279 -13.277  1.00  2.40           N  
ATOM   1954  CZ  ARG A 127      11.568  88.542 -13.517  1.00  2.40           C  
ATOM   1955  NH1 ARG A 127      11.946  88.307 -14.756  1.00  2.40           N  
ATOM   1956  NH2 ARG A 127      12.277  88.057 -12.515  1.00  2.40           N  
ATOM   1957  H   ARG A 127       4.852  92.529 -15.872  1.00  2.40           H  
ATOM   1958  HA  ARG A 127       5.934  91.673 -13.928  1.00  2.40           H  
ATOM   1959 1HB  ARG A 127       7.390  90.553 -15.467  1.00  2.40           H  
ATOM   1960 2HB  ARG A 127       8.437  91.907 -15.561  1.00  2.40           H  
ATOM   1961 1HG  ARG A 127       9.010  91.555 -13.184  1.00  2.40           H  
ATOM   1962 2HG  ARG A 127       7.889  90.175 -13.161  1.00  2.40           H  
ATOM   1963 1HD  ARG A 127       9.144  89.043 -14.862  1.00  2.40           H  
ATOM   1964 2HD  ARG A 127      10.262  90.415 -14.997  1.00  2.40           H  
ATOM   1965  HE  ARG A 127      10.194  89.439 -12.314  1.00  2.40           H  
ATOM   1966 1HH1 ARG A 127      11.407  88.676 -15.522  1.00  2.40           H  
ATOM   1967 2HH1 ARG A 127      12.776  87.760 -14.938  1.00  2.40           H  
ATOM   1968 1HH2 ARG A 127      11.994  88.237 -11.565  1.00  2.40           H  
ATOM   1969 2HH2 ARG A 127      13.106  87.512 -12.702  1.00  2.40           H  
ATOM   1970  N   GLY A 128       6.394  93.868 -12.758  1.00  2.40           N  
ATOM   1971  CA  GLY A 128       6.865  94.898 -11.859  1.00  2.40           C  
ATOM   1972  C   GLY A 128       6.279  96.209 -12.272  1.00  2.40           C  
ATOM   1973  O   GLY A 128       6.206  96.506 -13.467  1.00  2.40           O  
ATOM   1974  H   GLY A 128       5.452  93.558 -12.699  1.00  2.40           H  
ATOM   1975 1HA  GLY A 128       6.572  94.671 -10.838  1.00  2.40           H  
ATOM   1976 2HA  GLY A 128       7.942  94.953 -11.902  1.00  2.40           H  
ATOM   1977  N   TYR A 129       5.748  96.921 -11.285  1.00  2.45           N  
ATOM   1978  CA  TYR A 129       5.087  98.185 -11.502  1.00  2.45           C  
ATOM   1979  C   TYR A 129       5.592  99.169 -10.486  1.00  2.45           C  
ATOM   1980  O   TYR A 129       4.919  99.390  -9.491  1.00  2.45           O  
ATOM   1981  CB  TYR A 129       3.613  97.946 -11.274  1.00  2.45           C  
ATOM   1982  CG  TYR A 129       3.233  96.748 -11.995  1.00  2.45           C  
ATOM   1983  CD1 TYR A 129       3.124  95.564 -11.282  1.00  2.45           C  
ATOM   1984  CD2 TYR A 129       3.063  96.774 -13.339  1.00  2.45           C  
ATOM   1985  CE1 TYR A 129       2.855  94.407 -11.938  1.00  2.45           C  
ATOM   1986  CE2 TYR A 129       2.794  95.625 -13.982  1.00  2.45           C  
ATOM   1987  CZ  TYR A 129       2.693  94.434 -13.294  1.00  2.45           C  
ATOM   1988  OH  TYR A 129       2.449  93.269 -13.948  1.00  2.45           O  
ATOM   1989  H   TYR A 129       5.873  96.585 -10.331  1.00  2.45           H  
ATOM   1990  HA  TYR A 129       5.305  98.557 -12.507  1.00  2.45           H  
ATOM   1991 1HB  TYR A 129       3.411  97.809 -10.214  1.00  2.45           H  
ATOM   1992 2HB  TYR A 129       3.029  98.781 -11.638  1.00  2.45           H  
ATOM   1993  HD1 TYR A 129       3.278  95.558 -10.199  1.00  2.45           H  
ATOM   1994  HD2 TYR A 129       3.168  97.708 -13.893  1.00  2.45           H  
ATOM   1995  HE1 TYR A 129       2.788  93.469 -11.388  1.00  2.45           H  
ATOM   1996  HE2 TYR A 129       2.684  95.663 -15.025  1.00  2.45           H  
ATOM   1997  HH  TYR A 129       2.507  93.417 -14.905  1.00  2.45           H  
ATOM   1998  N   GLU A 130       6.732  99.782 -10.697  1.00  2.57           N  
ATOM   1999  CA  GLU A 130       7.198 100.634  -9.609  1.00  2.57           C  
ATOM   2000  C   GLU A 130       6.505 101.970  -9.704  1.00  2.57           C  
ATOM   2001  O   GLU A 130       6.592 102.632 -10.733  1.00  2.57           O  
ATOM   2002  CB  GLU A 130       8.692 100.845  -9.621  1.00  2.57           C  
ATOM   2003  CG  GLU A 130       9.252 101.495  -8.342  1.00  2.57           C  
ATOM   2004  CD  GLU A 130       9.173 100.599  -7.081  1.00  2.57           C  
ATOM   2005  OE1 GLU A 130       9.693  99.503  -7.098  1.00  2.57           O  
ATOM   2006  OE2 GLU A 130       8.605 101.028  -6.111  1.00  2.57           O  
ATOM   2007  H   GLU A 130       7.250  99.611 -11.564  1.00  2.57           H  
ATOM   2008  HA  GLU A 130       6.924 100.174  -8.660  1.00  2.57           H  
ATOM   2009 1HB  GLU A 130       9.185  99.954  -9.873  1.00  2.57           H  
ATOM   2010 2HB  GLU A 130       8.908 101.546 -10.394  1.00  2.57           H  
ATOM   2011 1HG  GLU A 130      10.290 101.765  -8.521  1.00  2.57           H  
ATOM   2012 2HG  GLU A 130       8.698 102.414  -8.152  1.00  2.57           H  
ATOM   2013  N   HIS A 131       5.816 102.376  -8.655  1.00  2.79           N  
ATOM   2014  CA  HIS A 131       5.055 103.619  -8.686  1.00  2.79           C  
ATOM   2015  C   HIS A 131       6.002 104.800  -8.501  1.00  2.79           C  
ATOM   2016  O   HIS A 131       6.161 105.320  -7.395  1.00  2.79           O  
ATOM   2017  CB  HIS A 131       4.037 103.591  -7.563  1.00  2.79           C  
ATOM   2018  CG  HIS A 131       2.925 104.553  -7.671  1.00  2.79           C  
ATOM   2019  ND1 HIS A 131       2.209 104.975  -6.571  1.00  2.79           N  
ATOM   2020  CD2 HIS A 131       2.358 105.149  -8.740  1.00  2.79           C  
ATOM   2021  CE1 HIS A 131       1.255 105.789  -6.960  1.00  2.79           C  
ATOM   2022  NE2 HIS A 131       1.313 105.904  -8.266  1.00  2.79           N  
ATOM   2023  H   HIS A 131       5.792 101.791  -7.828  1.00  2.79           H  
ATOM   2024  HA  HIS A 131       4.544 103.735  -9.643  1.00  2.79           H  
ATOM   2025 1HB  HIS A 131       3.633 102.597  -7.492  1.00  2.79           H  
ATOM   2026 2HB  HIS A 131       4.549 103.785  -6.626  1.00  2.79           H  
ATOM   2027  HD1 HIS A 131       2.369 104.703  -5.622  1.00  2.79           H  
ATOM   2028  HD2 HIS A 131       2.571 105.107  -9.813  1.00  2.79           H  
ATOM   2029  HE1 HIS A 131       0.574 106.231  -6.235  1.00  2.79           H  
ATOM   2030  N   VAL A 132       6.668 105.190  -9.580  1.00  3.12           N  
ATOM   2031  CA  VAL A 132       7.722 106.185  -9.481  1.00  3.12           C  
ATOM   2032  C   VAL A 132       7.308 107.640  -9.404  1.00  3.12           C  
ATOM   2033  O   VAL A 132       6.543 108.199 -10.214  1.00  3.12           O  
ATOM   2034  CB  VAL A 132       8.760 105.985 -10.595  1.00  3.12           C  
ATOM   2035  CG1 VAL A 132       9.800 107.115 -10.607  1.00  3.12           C  
ATOM   2036  CG2 VAL A 132       9.462 104.697 -10.307  1.00  3.12           C  
ATOM   2037  H   VAL A 132       6.476 104.741 -10.484  1.00  3.12           H  
ATOM   2038  HA  VAL A 132       8.257 105.966  -8.556  1.00  3.12           H  
ATOM   2039  HB  VAL A 132       8.273 105.952 -11.569  1.00  3.12           H  
ATOM   2040 1HG1 VAL A 132      10.534 106.925 -11.391  1.00  3.12           H  
ATOM   2041 2HG1 VAL A 132       9.308 108.059 -10.807  1.00  3.12           H  
ATOM   2042 3HG1 VAL A 132      10.305 107.162  -9.645  1.00  3.12           H  
ATOM   2043 1HG2 VAL A 132      10.209 104.529 -11.038  1.00  3.12           H  
ATOM   2044 2HG2 VAL A 132       9.938 104.750  -9.331  1.00  3.12           H  
ATOM   2045 3HG2 VAL A 132       8.744 103.891 -10.315  1.00  3.12           H  
ATOM   2046  N   ARG A 133       7.915 108.280  -8.413  1.00  3.57           N  
ATOM   2047  CA  ARG A 133       7.743 109.681  -8.117  1.00  3.57           C  
ATOM   2048  C   ARG A 133       8.615 110.480  -9.062  1.00  3.57           C  
ATOM   2049  O   ARG A 133       9.695 110.957  -8.708  1.00  3.57           O  
ATOM   2050  CB  ARG A 133       8.124 109.967  -6.676  1.00  3.57           C  
ATOM   2051  CG  ARG A 133       7.247 109.266  -5.643  1.00  3.57           C  
ATOM   2052  CD  ARG A 133       7.652 109.591  -4.245  1.00  3.57           C  
ATOM   2053  NE  ARG A 133       6.824 108.894  -3.267  1.00  3.57           N  
ATOM   2054  CZ  ARG A 133       6.899 109.072  -1.931  1.00  3.57           C  
ATOM   2055  NH1 ARG A 133       7.762 109.928  -1.429  1.00  3.57           N  
ATOM   2056  NH2 ARG A 133       6.105 108.386  -1.126  1.00  3.57           N  
ATOM   2057  H   ARG A 133       8.525 107.740  -7.816  1.00  3.57           H  
ATOM   2058  HA  ARG A 133       6.704 109.956  -8.273  1.00  3.57           H  
ATOM   2059 1HB  ARG A 133       9.154 109.668  -6.503  1.00  3.57           H  
ATOM   2060 2HB  ARG A 133       8.056 111.040  -6.493  1.00  3.57           H  
ATOM   2061 1HG  ARG A 133       6.216 109.570  -5.778  1.00  3.57           H  
ATOM   2062 2HG  ARG A 133       7.324 108.184  -5.779  1.00  3.57           H  
ATOM   2063 1HD  ARG A 133       8.688 109.295  -4.087  1.00  3.57           H  
ATOM   2064 2HD  ARG A 133       7.551 110.663  -4.075  1.00  3.57           H  
ATOM   2065  HE  ARG A 133       6.150 108.224  -3.616  1.00  3.57           H  
ATOM   2066 1HH1 ARG A 133       8.368 110.453  -2.043  1.00  3.57           H  
ATOM   2067 2HH1 ARG A 133       7.818 110.061  -0.429  1.00  3.57           H  
ATOM   2068 1HH2 ARG A 133       5.442 107.728  -1.511  1.00  3.57           H  
ATOM   2069 2HH2 ARG A 133       6.163 108.520  -0.127  1.00  3.57           H  
ATOM   2070  N   LEU A 134       8.128 110.582 -10.281  1.00  4.10           N  
ATOM   2071  CA  LEU A 134       8.803 111.236 -11.383  1.00  4.10           C  
ATOM   2072  C   LEU A 134       9.218 112.640 -10.996  1.00  4.10           C  
ATOM   2073  O   LEU A 134       8.484 113.347 -10.303  1.00  4.10           O  
ATOM   2074  CB  LEU A 134       7.892 111.279 -12.620  1.00  4.10           C  
ATOM   2075  CG  LEU A 134       8.520 111.888 -13.903  1.00  4.10           C  
ATOM   2076  CD1 LEU A 134       9.610 110.948 -14.432  1.00  4.10           C  
ATOM   2077  CD2 LEU A 134       7.427 112.127 -14.954  1.00  4.10           C  
ATOM   2078  H   LEU A 134       7.238 110.110 -10.448  1.00  4.10           H  
ATOM   2079  HA  LEU A 134       9.699 110.666 -11.626  1.00  4.10           H  
ATOM   2080 1HB  LEU A 134       7.595 110.256 -12.853  1.00  4.10           H  
ATOM   2081 2HB  LEU A 134       7.000 111.833 -12.374  1.00  4.10           H  
ATOM   2082  HG  LEU A 134       8.982 112.839 -13.657  1.00  4.10           H  
ATOM   2083 1HD1 LEU A 134      10.070 111.376 -15.328  1.00  4.10           H  
ATOM   2084 2HD1 LEU A 134      10.378 110.805 -13.672  1.00  4.10           H  
ATOM   2085 3HD1 LEU A 134       9.168 109.984 -14.683  1.00  4.10           H  
ATOM   2086 1HD2 LEU A 134       7.859 112.556 -15.848  1.00  4.10           H  
ATOM   2087 2HD2 LEU A 134       6.967 111.196 -15.199  1.00  4.10           H  
ATOM   2088 3HD2 LEU A 134       6.679 112.806 -14.556  1.00  4.10           H  
ATOM   2089  N   SER A 135      10.435 113.012 -11.378  1.00  4.60           N  
ATOM   2090  CA  SER A 135      10.968 114.330 -11.084  1.00  4.60           C  
ATOM   2091  C   SER A 135      10.005 115.422 -11.458  1.00  4.60           C  
ATOM   2092  O   SER A 135       9.396 115.394 -12.534  1.00  4.60           O  
ATOM   2093  CB  SER A 135      12.251 114.582 -11.842  1.00  4.60           C  
ATOM   2094  OG  SER A 135      12.634 115.936 -11.730  1.00  4.60           O  
ATOM   2095  H   SER A 135      10.997 112.361 -11.910  1.00  4.60           H  
ATOM   2096  HA  SER A 135      11.162 114.392 -10.011  1.00  4.60           H  
ATOM   2097 1HB  SER A 135      13.038 113.946 -11.438  1.00  4.60           H  
ATOM   2098 2HB  SER A 135      12.122 114.319 -12.893  1.00  4.60           H  
ATOM   2099  HG  SER A 135      13.565 115.960 -11.985  1.00  4.60           H  
ATOM   2100  N   THR A 136       9.966 116.452 -10.625  1.00  4.96           N  
ATOM   2101  CA  THR A 136       9.085 117.590 -10.815  1.00  4.96           C  
ATOM   2102  C   THR A 136       9.436 118.405 -12.058  1.00  4.96           C  
ATOM   2103  O   THR A 136       8.660 119.262 -12.475  1.00  4.96           O  
ATOM   2104  CB  THR A 136       9.079 118.480  -9.562  1.00  4.96           C  
ATOM   2105  OG1 THR A 136      10.402 118.955  -9.297  1.00  4.96           O  
ATOM   2106  CG2 THR A 136       8.584 117.672  -8.374  1.00  4.96           C  
ATOM   2107  H   THR A 136      10.537 116.410  -9.791  1.00  4.96           H  
ATOM   2108  HA  THR A 136       8.079 117.209 -10.939  1.00  4.96           H  
ATOM   2109  HB  THR A 136       8.419 119.334  -9.722  1.00  4.96           H  
ATOM   2110  HG1 THR A 136      10.675 119.549 -10.005  1.00  4.96           H  
ATOM   2111 1HG2 THR A 136       8.577 118.298  -7.482  1.00  4.96           H  
ATOM   2112 2HG2 THR A 136       7.572 117.313  -8.575  1.00  4.96           H  
ATOM   2113 3HG2 THR A 136       9.245 116.819  -8.215  1.00  4.96           H  
ATOM   2114  N   HIS A 137      10.587 118.116 -12.676  1.00  5.06           N  
ATOM   2115  CA  HIS A 137      10.952 118.780 -13.917  1.00  5.06           C  
ATOM   2116  C   HIS A 137      10.228 118.148 -15.120  1.00  5.06           C  
ATOM   2117  O   HIS A 137      10.157 118.756 -16.189  1.00  5.06           O  
ATOM   2118  CB  HIS A 137      12.466 118.719 -14.135  1.00  5.06           C  
ATOM   2119  CG  HIS A 137      13.252 119.562 -13.166  1.00  5.06           C  
ATOM   2120  ND1 HIS A 137      13.172 120.941 -13.145  1.00  5.06           N  
ATOM   2121  CD2 HIS A 137      14.127 119.223 -12.188  1.00  5.06           C  
ATOM   2122  CE1 HIS A 137      13.967 121.413 -12.201  1.00  5.06           C  
ATOM   2123  NE2 HIS A 137      14.559 120.394 -11.607  1.00  5.06           N  
ATOM   2124  H   HIS A 137      11.211 117.406 -12.285  1.00  5.06           H  
ATOM   2125  HA  HIS A 137      10.659 119.826 -13.871  1.00  5.06           H  
ATOM   2126 1HB  HIS A 137      12.802 117.685 -14.047  1.00  5.06           H  
ATOM   2127 2HB  HIS A 137      12.698 119.052 -15.146  1.00  5.06           H  
ATOM   2128  HD2 HIS A 137      14.435 118.214 -11.914  1.00  5.06           H  
ATOM   2129  HE1 HIS A 137      14.109 122.466 -11.957  1.00  5.06           H  
ATOM   2130  HE2 HIS A 137      15.222 120.458 -10.847  1.00  5.06           H  
ATOM   2131  N   ASN A 138       9.725 116.911 -14.947  1.00  4.93           N  
ATOM   2132  CA  ASN A 138       9.018 116.172 -15.999  1.00  4.93           C  
ATOM   2133  C   ASN A 138       7.518 116.051 -15.661  1.00  4.93           C  
ATOM   2134  O   ASN A 138       6.675 115.919 -16.545  1.00  4.93           O  
ATOM   2135  CB  ASN A 138       9.666 114.814 -16.202  1.00  4.93           C  
ATOM   2136  CG  ASN A 138      11.100 114.937 -16.671  1.00  4.93           C  
ATOM   2137  OD1 ASN A 138      11.417 115.780 -17.514  1.00  4.93           O  
ATOM   2138  ND2 ASN A 138      11.977 114.128 -16.129  1.00  4.93           N  
ATOM   2139  H   ASN A 138       9.803 116.468 -14.038  1.00  4.93           H  
ATOM   2140  HA  ASN A 138       9.088 116.731 -16.933  1.00  4.93           H  
ATOM   2141 1HB  ASN A 138       9.653 114.270 -15.271  1.00  4.93           H  
ATOM   2142 2HB  ASN A 138       9.100 114.248 -16.936  1.00  4.93           H  
ATOM   2143 1HD2 ASN A 138      12.943 114.203 -16.383  1.00  4.93           H  
ATOM   2144 2HD2 ASN A 138      11.689 113.455 -15.448  1.00  4.93           H  
ATOM   2145  N   VAL A 139       7.184 116.104 -14.371  1.00  4.64           N  
ATOM   2146  CA  VAL A 139       5.794 116.013 -13.927  1.00  4.64           C  
ATOM   2147  C   VAL A 139       5.049 117.246 -14.395  1.00  4.64           C  
ATOM   2148  O   VAL A 139       5.548 118.365 -14.318  1.00  4.64           O  
ATOM   2149  CB  VAL A 139       5.665 115.842 -12.407  1.00  4.64           C  
ATOM   2150  CG1 VAL A 139       4.207 115.911 -11.957  1.00  4.64           C  
ATOM   2151  CG2 VAL A 139       6.206 114.522 -12.036  1.00  4.64           C  
ATOM   2152  H   VAL A 139       7.924 116.168 -13.676  1.00  4.64           H  
ATOM   2153  HA  VAL A 139       5.340 115.137 -14.392  1.00  4.64           H  
ATOM   2154  HB  VAL A 139       6.207 116.626 -11.916  1.00  4.64           H  
ATOM   2155 1HG1 VAL A 139       4.160 115.771 -10.877  1.00  4.64           H  
ATOM   2156 2HG1 VAL A 139       3.786 116.855 -12.201  1.00  4.64           H  
ATOM   2157 3HG1 VAL A 139       3.642 115.118 -12.447  1.00  4.64           H  
ATOM   2158 1HG2 VAL A 139       6.141 114.382 -10.958  1.00  4.64           H  
ATOM   2159 2HG2 VAL A 139       5.629 113.745 -12.533  1.00  4.64           H  
ATOM   2160 3HG2 VAL A 139       7.226 114.454 -12.341  1.00  4.64           H  
ATOM   2161  N   ILE A 140       3.840 117.039 -14.875  1.00  4.31           N  
ATOM   2162  CA  ILE A 140       3.009 118.082 -15.456  1.00  4.31           C  
ATOM   2163  C   ILE A 140       2.889 119.384 -14.657  1.00  4.31           C  
ATOM   2164  O   ILE A 140       2.663 120.435 -15.251  1.00  4.31           O  
ATOM   2165  CB  ILE A 140       1.612 117.464 -15.604  1.00  4.31           C  
ATOM   2166  CG1 ILE A 140       1.006 117.114 -14.212  1.00  4.31           C  
ATOM   2167  CG2 ILE A 140       1.757 116.218 -16.376  1.00  4.31           C  
ATOM   2168  CD1 ILE A 140      -0.396 116.646 -14.254  1.00  4.31           C  
ATOM   2169  H   ILE A 140       3.492 116.090 -14.878  1.00  4.31           H  
ATOM   2170  HA  ILE A 140       3.413 118.330 -16.432  1.00  4.31           H  
ATOM   2171  HB  ILE A 140       0.932 118.146 -16.107  1.00  4.31           H  
ATOM   2172 1HG1 ILE A 140       1.613 116.347 -13.732  1.00  4.31           H  
ATOM   2173 2HG1 ILE A 140       0.973 117.980 -13.600  1.00  4.31           H  
ATOM   2174 1HG2 ILE A 140       0.830 115.753 -16.455  1.00  4.31           H  
ATOM   2175 2HG2 ILE A 140       2.129 116.455 -17.340  1.00  4.31           H  
ATOM   2176 3HG2 ILE A 140       2.443 115.543 -15.866  1.00  4.31           H  
ATOM   2177 1HD1 ILE A 140      -0.719 116.454 -13.245  1.00  4.31           H  
ATOM   2178 2HD1 ILE A 140      -1.030 117.406 -14.701  1.00  4.31           H  
ATOM   2179 3HD1 ILE A 140      -0.455 115.728 -14.835  1.00  4.31           H  
ATOM   2180  N   ASN A 141       3.027 119.319 -13.327  1.00  4.01           N  
ATOM   2181  CA  ASN A 141       2.920 120.480 -12.455  1.00  4.01           C  
ATOM   2182  C   ASN A 141       1.849 121.448 -12.965  1.00  4.01           C  
ATOM   2183  O   ASN A 141       2.113 122.633 -13.169  1.00  4.01           O  
ATOM   2184  CB  ASN A 141       4.275 121.140 -12.292  1.00  4.01           C  
ATOM   2185  CG  ASN A 141       4.294 122.115 -11.158  1.00  4.01           C  
ATOM   2186  OD1 ASN A 141       3.567 121.940 -10.170  1.00  4.01           O  
ATOM   2187  ND2 ASN A 141       5.101 123.134 -11.280  1.00  4.01           N  
ATOM   2188  H   ASN A 141       3.234 118.423 -12.924  1.00  4.01           H  
ATOM   2189  HA  ASN A 141       2.596 120.139 -11.471  1.00  4.01           H  
ATOM   2190 1HB  ASN A 141       5.038 120.372 -12.121  1.00  4.01           H  
ATOM   2191 2HB  ASN A 141       4.540 121.660 -13.216  1.00  4.01           H  
ATOM   2192 1HD2 ASN A 141       5.112 123.874 -10.570  1.00  4.01           H  
ATOM   2193 2HD2 ASN A 141       5.666 123.229 -12.096  1.00  4.01           H  
ATOM   2194  N   ALA A 142       0.621 120.945 -13.145  1.00  3.79           N  
ATOM   2195  CA  ALA A 142      -0.421 121.667 -13.887  1.00  3.79           C  
ATOM   2196  C   ALA A 142      -0.699 123.068 -13.348  1.00  3.79           C  
ATOM   2197  O   ALA A 142      -1.011 123.979 -14.114  1.00  3.79           O  
ATOM   2198  CB  ALA A 142      -1.711 120.860 -13.874  1.00  3.79           C  
ATOM   2199  H   ALA A 142       0.450 119.991 -12.869  1.00  3.79           H  
ATOM   2200  HA  ALA A 142      -0.075 121.765 -14.916  1.00  3.79           H  
ATOM   2201 1HB  ALA A 142      -2.474 121.372 -14.461  1.00  3.79           H  
ATOM   2202 2HB  ALA A 142      -1.530 119.873 -14.296  1.00  3.79           H  
ATOM   2203 3HB  ALA A 142      -2.043 120.765 -12.858  1.00  3.79           H  
ATOM   2204  N   GLU A 143      -0.551 123.259 -12.047  1.00  3.68           N  
ATOM   2205  CA  GLU A 143      -0.828 124.548 -11.424  1.00  3.68           C  
ATOM   2206  C   GLU A 143       0.074 125.677 -11.955  1.00  3.68           C  
ATOM   2207  O   GLU A 143      -0.308 126.847 -11.912  1.00  3.68           O  
ATOM   2208  CB  GLU A 143      -0.681 124.426  -9.903  1.00  3.68           C  
ATOM   2209  CG  GLU A 143      -1.762 123.556  -9.238  1.00  3.68           C  
ATOM   2210  CD  GLU A 143      -1.598 123.423  -7.736  1.00  3.68           C  
ATOM   2211  OE1 GLU A 143      -0.600 123.863  -7.218  1.00  3.68           O  
ATOM   2212  OE2 GLU A 143      -2.483 122.880  -7.113  1.00  3.68           O  
ATOM   2213  H   GLU A 143      -0.251 122.482 -11.477  1.00  3.68           H  
ATOM   2214  HA  GLU A 143      -1.861 124.817 -11.650  1.00  3.68           H  
ATOM   2215 1HB  GLU A 143       0.298 124.002  -9.666  1.00  3.68           H  
ATOM   2216 2HB  GLU A 143      -0.724 125.420  -9.454  1.00  3.68           H  
ATOM   2217 1HG  GLU A 143      -2.740 123.991  -9.447  1.00  3.68           H  
ATOM   2218 2HG  GLU A 143      -1.738 122.561  -9.691  1.00  3.68           H  
ATOM   2219  N   ASP A 144       1.291 125.329 -12.398  1.00  3.64           N  
ATOM   2220  CA  ASP A 144       2.264 126.290 -12.922  1.00  3.64           C  
ATOM   2221  C   ASP A 144       2.426 126.136 -14.434  1.00  3.64           C  
ATOM   2222  O   ASP A 144       3.442 126.544 -15.001  1.00  3.64           O  
ATOM   2223  CB  ASP A 144       3.641 126.109 -12.284  1.00  3.64           C  
ATOM   2224  CG  ASP A 144       3.713 126.413 -10.767  1.00  3.64           C  
ATOM   2225  OD1 ASP A 144       3.123 127.379 -10.349  1.00  3.64           O  
ATOM   2226  OD2 ASP A 144       4.388 125.685 -10.049  1.00  3.64           O  
ATOM   2227  H   ASP A 144       1.535 124.339 -12.443  1.00  3.64           H  
ATOM   2228  HA  ASP A 144       1.906 127.297 -12.716  1.00  3.64           H  
ATOM   2229 1HB  ASP A 144       3.947 125.100 -12.467  1.00  3.64           H  
ATOM   2230 2HB  ASP A 144       4.353 126.753 -12.793  1.00  3.64           H  
ATOM   2231  N   ALA A 145       1.447 125.521 -15.090  1.00  3.64           N  
ATOM   2232  CA  ALA A 145       1.555 125.251 -16.513  1.00  3.64           C  
ATOM   2233  C   ALA A 145       1.750 126.523 -17.361  1.00  3.64           C  
ATOM   2234  O   ALA A 145       1.219 127.585 -17.029  1.00  3.64           O  
ATOM   2235  CB  ALA A 145       0.311 124.536 -17.005  1.00  3.64           C  
ATOM   2236  H   ALA A 145       0.614 125.191 -14.595  1.00  3.64           H  
ATOM   2237  HA  ALA A 145       2.394 124.581 -16.626  1.00  3.64           H  
ATOM   2238 1HB  ALA A 145       0.440 124.300 -18.038  1.00  3.64           H  
ATOM   2239 2HB  ALA A 145       0.175 123.623 -16.440  1.00  3.64           H  
ATOM   2240 3HB  ALA A 145      -0.565 125.176 -16.876  1.00  3.64           H  
ATOM   2241  N   PRO A 146       2.456 126.420 -18.513  1.00  3.60           N  
ATOM   2242  CA  PRO A 146       2.673 127.456 -19.520  1.00  3.60           C  
ATOM   2243  C   PRO A 146       1.398 128.108 -20.035  1.00  3.60           C  
ATOM   2244  O   PRO A 146       1.424 129.229 -20.533  1.00  3.60           O  
ATOM   2245  CB  PRO A 146       3.344 126.681 -20.653  1.00  3.60           C  
ATOM   2246  CG  PRO A 146       4.065 125.563 -19.977  1.00  3.60           C  
ATOM   2247  CD  PRO A 146       3.206 125.171 -18.808  1.00  3.60           C  
ATOM   2248  HA  PRO A 146       3.352 128.220 -19.106  1.00  3.60           H  
ATOM   2249 1HB  PRO A 146       2.575 126.322 -21.359  1.00  3.60           H  
ATOM   2250 2HB  PRO A 146       4.009 127.349 -21.220  1.00  3.60           H  
ATOM   2251 1HG  PRO A 146       4.228 124.733 -20.682  1.00  3.60           H  
ATOM   2252 2HG  PRO A 146       5.060 125.911 -19.663  1.00  3.60           H  
ATOM   2253 1HD  PRO A 146       2.542 124.344 -19.055  1.00  3.60           H  
ATOM   2254 2HD  PRO A 146       3.914 124.934 -18.001  1.00  3.60           H  
ATOM   2255  N   GLY A 147       0.278 127.401 -19.927  1.00  3.48           N  
ATOM   2256  CA  GLY A 147      -0.999 127.912 -20.396  1.00  3.48           C  
ATOM   2257  C   GLY A 147      -1.656 128.837 -19.381  1.00  3.48           C  
ATOM   2258  O   GLY A 147      -2.774 129.316 -19.600  1.00  3.48           O  
ATOM   2259  H   GLY A 147       0.301 126.488 -19.505  1.00  3.48           H  
ATOM   2260 1HA  GLY A 147      -0.838 128.448 -21.328  1.00  3.48           H  
ATOM   2261 2HA  GLY A 147      -1.665 127.097 -20.633  1.00  3.48           H  
ATOM   2262  N   GLY A 148      -0.973 129.093 -18.269  1.00  3.28           N  
ATOM   2263  CA  GLY A 148      -1.515 129.973 -17.264  1.00  3.28           C  
ATOM   2264  C   GLY A 148      -2.680 129.355 -16.473  1.00  3.28           C  
ATOM   2265  O   GLY A 148      -2.535 128.244 -15.967  1.00  3.28           O  
ATOM   2266  H   GLY A 148      -0.063 128.660 -18.098  1.00  3.28           H  
ATOM   2267 1HA  GLY A 148      -0.718 130.235 -16.571  1.00  3.28           H  
ATOM   2268 2HA  GLY A 148      -1.792 130.889 -17.769  1.00  3.28           H  
ATOM   2269  N   PRO A 149      -3.813 130.057 -16.296  1.00  3.02           N  
ATOM   2270  CA  PRO A 149      -4.967 129.684 -15.471  1.00  3.02           C  
ATOM   2271  C   PRO A 149      -5.588 128.293 -15.625  1.00  3.02           C  
ATOM   2272  O   PRO A 149      -6.753 128.167 -16.007  1.00  3.02           O  
ATOM   2273  CB  PRO A 149      -5.997 130.729 -15.900  1.00  3.02           C  
ATOM   2274  CG  PRO A 149      -5.191 131.905 -16.341  1.00  3.02           C  
ATOM   2275  CD  PRO A 149      -3.977 131.347 -16.984  1.00  3.02           C  
ATOM   2276  HA  PRO A 149      -4.687 129.841 -14.427  1.00  3.02           H  
ATOM   2277 1HB  PRO A 149      -6.646 130.329 -16.699  1.00  3.02           H  
ATOM   2278 2HB  PRO A 149      -6.660 130.980 -15.054  1.00  3.02           H  
ATOM   2279 1HG  PRO A 149      -5.767 132.502 -17.037  1.00  3.02           H  
ATOM   2280 2HG  PRO A 149      -4.968 132.546 -15.484  1.00  3.02           H  
ATOM   2281 1HD  PRO A 149      -4.112 131.203 -18.073  1.00  3.02           H  
ATOM   2282 2HD  PRO A 149      -3.169 132.051 -16.731  1.00  3.02           H  
ATOM   2283  N   TYR A 150      -4.852 127.282 -15.166  1.00  2.76           N  
ATOM   2284  CA  TYR A 150      -5.284 125.893 -15.046  1.00  2.76           C  
ATOM   2285  C   TYR A 150      -5.186 125.404 -13.611  1.00  2.76           C  
ATOM   2286  O   TYR A 150      -4.394 125.909 -12.811  1.00  2.76           O  
ATOM   2287  CB  TYR A 150      -4.495 124.971 -15.965  1.00  2.76           C  
ATOM   2288  CG  TYR A 150      -4.802 125.152 -17.417  1.00  2.76           C  
ATOM   2289  CD1 TYR A 150      -4.208 126.150 -18.160  1.00  2.76           C  
ATOM   2290  CD2 TYR A 150      -5.690 124.281 -18.010  1.00  2.76           C  
ATOM   2291  CE1 TYR A 150      -4.510 126.272 -19.495  1.00  2.76           C  
ATOM   2292  CE2 TYR A 150      -5.985 124.393 -19.333  1.00  2.76           C  
ATOM   2293  CZ  TYR A 150      -5.399 125.384 -20.085  1.00  2.76           C  
ATOM   2294  OH  TYR A 150      -5.679 125.503 -21.426  1.00  2.76           O  
ATOM   2295  H   TYR A 150      -3.882 127.495 -14.946  1.00  2.76           H  
ATOM   2296  HA  TYR A 150      -6.334 125.830 -15.324  1.00  2.76           H  
ATOM   2297 1HB  TYR A 150      -3.425 125.145 -15.821  1.00  2.76           H  
ATOM   2298 2HB  TYR A 150      -4.698 123.930 -15.696  1.00  2.76           H  
ATOM   2299  HD1 TYR A 150      -3.507 126.834 -17.698  1.00  2.76           H  
ATOM   2300  HD2 TYR A 150      -6.154 123.498 -17.417  1.00  2.76           H  
ATOM   2301  HE1 TYR A 150      -4.047 127.057 -20.085  1.00  2.76           H  
ATOM   2302  HE2 TYR A 150      -6.678 123.700 -19.775  1.00  2.76           H  
ATOM   2303  HH  TYR A 150      -5.180 126.239 -21.786  1.00  2.76           H  
ATOM   2304  N   LYS A 151      -6.003 124.412 -13.293  1.00  2.53           N  
ATOM   2305  CA  LYS A 151      -6.007 123.773 -11.988  1.00  2.53           C  
ATOM   2306  C   LYS A 151      -6.220 122.281 -12.150  1.00  2.53           C  
ATOM   2307  O   LYS A 151      -6.690 121.824 -13.194  1.00  2.53           O  
ATOM   2308  CB  LYS A 151      -7.131 124.338 -11.120  1.00  2.53           C  
ATOM   2309  CG  LYS A 151      -8.521 124.023 -11.661  1.00  2.53           C  
ATOM   2310  CD  LYS A 151      -9.624 124.556 -10.767  1.00  2.53           C  
ATOM   2311  CE  LYS A 151     -11.000 124.121 -11.277  1.00  2.53           C  
ATOM   2312  NZ  LYS A 151     -12.107 124.575 -10.376  1.00  2.53           N  
ATOM   2313  H   LYS A 151      -6.667 124.082 -13.996  1.00  2.53           H  
ATOM   2314  HA  LYS A 151      -5.044 123.936 -11.500  1.00  2.53           H  
ATOM   2315 1HB  LYS A 151      -7.059 123.930 -10.112  1.00  2.53           H  
ATOM   2316 2HB  LYS A 151      -7.029 125.418 -11.052  1.00  2.53           H  
ATOM   2317 1HG  LYS A 151      -8.627 124.465 -12.659  1.00  2.53           H  
ATOM   2318 2HG  LYS A 151      -8.627 122.938 -11.753  1.00  2.53           H  
ATOM   2319 1HD  LYS A 151      -9.480 124.184  -9.752  1.00  2.53           H  
ATOM   2320 2HD  LYS A 151      -9.579 125.644 -10.753  1.00  2.53           H  
ATOM   2321 1HE  LYS A 151     -11.157 124.543 -12.274  1.00  2.53           H  
ATOM   2322 2HE  LYS A 151     -11.025 123.033 -11.348  1.00  2.53           H  
ATOM   2323 1HZ  LYS A 151     -12.992 124.266 -10.754  1.00  2.53           H  
ATOM   2324 2HZ  LYS A 151     -11.980 124.181  -9.453  1.00  2.53           H  
ATOM   2325 3HZ  LYS A 151     -12.103 125.581 -10.313  1.00  2.53           H  
ATOM   2326  N   ILE A 152      -5.889 121.509 -11.124  1.00  2.38           N  
ATOM   2327  CA  ILE A 152      -6.169 120.087 -11.203  1.00  2.38           C  
ATOM   2328  C   ILE A 152      -7.564 119.743 -10.735  1.00  2.38           C  
ATOM   2329  O   ILE A 152      -7.927 119.969  -9.579  1.00  2.38           O  
ATOM   2330  CB  ILE A 152      -5.158 119.267 -10.416  1.00  2.38           C  
ATOM   2331  CG1 ILE A 152      -3.783 119.459 -11.046  1.00  2.38           C  
ATOM   2332  CG2 ILE A 152      -5.626 117.822 -10.354  1.00  2.38           C  
ATOM   2333  CD1 ILE A 152      -2.647 118.855 -10.258  1.00  2.38           C  
ATOM   2334  H   ILE A 152      -5.477 121.904 -10.291  1.00  2.38           H  
ATOM   2335  HA  ILE A 152      -6.083 119.784 -12.242  1.00  2.38           H  
ATOM   2336  HB  ILE A 152      -5.080 119.651  -9.402  1.00  2.38           H  
ATOM   2337 1HG1 ILE A 152      -3.794 119.034 -12.043  1.00  2.38           H  
ATOM   2338 2HG1 ILE A 152      -3.599 120.528 -11.133  1.00  2.38           H  
ATOM   2339 1HG2 ILE A 152      -4.908 117.223  -9.792  1.00  2.38           H  
ATOM   2340 2HG2 ILE A 152      -6.598 117.780  -9.862  1.00  2.38           H  
ATOM   2341 3HG2 ILE A 152      -5.732 117.438 -11.346  1.00  2.38           H  
ATOM   2342 1HD1 ILE A 152      -1.708 119.048 -10.770  1.00  2.38           H  
ATOM   2343 2HD1 ILE A 152      -2.618 119.306  -9.263  1.00  2.38           H  
ATOM   2344 3HD1 ILE A 152      -2.793 117.778 -10.163  1.00  2.38           H  
ATOM   2345  N   GLY A 153      -8.340 119.190 -11.649  1.00  2.31           N  
ATOM   2346  CA  GLY A 153      -9.705 118.833 -11.363  1.00  2.31           C  
ATOM   2347  C   GLY A 153      -9.825 117.435 -10.775  1.00  2.31           C  
ATOM   2348  O   GLY A 153      -9.001 116.541 -11.044  1.00  2.31           O  
ATOM   2349  H   GLY A 153      -7.970 119.056 -12.583  1.00  2.31           H  
ATOM   2350 1HA  GLY A 153     -10.129 119.557 -10.671  1.00  2.31           H  
ATOM   2351 2HA  GLY A 153     -10.285 118.903 -12.281  1.00  2.31           H  
ATOM   2352  N   THR A 154     -10.908 117.281 -10.008  1.00  2.30           N  
ATOM   2353  CA  THR A 154     -11.367 116.063  -9.345  1.00  2.30           C  
ATOM   2354  C   THR A 154     -12.854 115.886  -9.652  1.00  2.30           C  
ATOM   2355  O   THR A 154     -13.443 116.768 -10.282  1.00  2.30           O  
ATOM   2356  CB  THR A 154     -11.144 116.120  -7.829  1.00  2.30           C  
ATOM   2357  OG1 THR A 154     -11.959 117.154  -7.271  1.00  2.30           O  
ATOM   2358  CG2 THR A 154      -9.686 116.368  -7.506  1.00  2.30           C  
ATOM   2359  H   THR A 154     -11.476 118.104  -9.871  1.00  2.30           H  
ATOM   2360  HA  THR A 154     -10.817 115.218  -9.738  1.00  2.30           H  
ATOM   2361  HB  THR A 154     -11.446 115.176  -7.396  1.00  2.30           H  
ATOM   2362  HG1 THR A 154     -12.872 117.006  -7.533  1.00  2.30           H  
ATOM   2363 1HG2 THR A 154      -9.555 116.390  -6.426  1.00  2.30           H  
ATOM   2364 2HG2 THR A 154      -9.084 115.564  -7.930  1.00  2.30           H  
ATOM   2365 3HG2 THR A 154      -9.366 117.320  -7.927  1.00  2.30           H  
ATOM   2366  N   SER A 155     -13.476 114.802  -9.171  1.00  2.35           N  
ATOM   2367  CA  SER A 155     -14.905 114.603  -9.419  1.00  2.35           C  
ATOM   2368  C   SER A 155     -15.662 113.922  -8.280  1.00  2.35           C  
ATOM   2369  O   SER A 155     -15.184 112.974  -7.652  1.00  2.35           O  
ATOM   2370  CB  SER A 155     -15.113 113.747 -10.651  1.00  2.35           C  
ATOM   2371  OG  SER A 155     -16.490 113.537 -10.867  1.00  2.35           O  
ATOM   2372  H   SER A 155     -12.945 114.093  -8.668  1.00  2.35           H  
ATOM   2373  HA  SER A 155     -15.358 115.580  -9.583  1.00  2.35           H  
ATOM   2374 1HB  SER A 155     -14.658 114.212 -11.525  1.00  2.35           H  
ATOM   2375 2HB  SER A 155     -14.622 112.786 -10.490  1.00  2.35           H  
ATOM   2376  HG  SER A 155     -16.574 112.636 -11.244  1.00  2.35           H  
ATOM   2377  N   GLY A 156     -16.909 114.360  -8.083  1.00  2.42           N  
ATOM   2378  CA  GLY A 156     -17.793 113.761  -7.084  1.00  2.42           C  
ATOM   2379  C   GLY A 156     -18.341 112.424  -7.558  1.00  2.42           C  
ATOM   2380  O   GLY A 156     -18.918 111.665  -6.778  1.00  2.42           O  
ATOM   2381  H   GLY A 156     -17.250 115.130  -8.645  1.00  2.42           H  
ATOM   2382 1HA  GLY A 156     -17.240 113.605  -6.160  1.00  2.42           H  
ATOM   2383 2HA  GLY A 156     -18.610 114.447  -6.858  1.00  2.42           H  
ATOM   2384  N   SER A 157     -18.120 112.114  -8.838  1.00  2.51           N  
ATOM   2385  CA  SER A 157     -18.539 110.833  -9.384  1.00  2.51           C  
ATOM   2386  C   SER A 157     -17.701 109.725  -8.769  1.00  2.51           C  
ATOM   2387  O   SER A 157     -18.117 108.566  -8.745  1.00  2.51           O  
ATOM   2388  CB  SER A 157     -18.394 110.825 -10.898  1.00  2.51           C  
ATOM   2389  OG  SER A 157     -17.040 110.904 -11.293  1.00  2.51           O  
ATOM   2390  H   SER A 157     -17.638 112.769  -9.443  1.00  2.51           H  
ATOM   2391  HA  SER A 157     -19.582 110.658  -9.134  1.00  2.51           H  
ATOM   2392 1HB  SER A 157     -18.842 109.916 -11.300  1.00  2.51           H  
ATOM   2393 2HB  SER A 157     -18.946 111.672 -11.317  1.00  2.51           H  
ATOM   2394  HG  SER A 157     -16.642 110.051 -11.037  1.00  2.51           H  
ATOM   2395  N   CYS A 158     -16.528 110.107  -8.231  1.00  2.66           N  
ATOM   2396  CA  CYS A 158     -15.581 109.189  -7.640  1.00  2.66           C  
ATOM   2397  C   CYS A 158     -15.071 109.646  -6.292  1.00  2.66           C  
ATOM   2398  O   CYS A 158     -13.931 110.110  -6.189  1.00  2.66           O  
ATOM   2399  CB  CYS A 158     -14.437 108.974  -8.617  1.00  2.66           C  
ATOM   2400  SG  CYS A 158     -15.065 108.266 -10.139  1.00  2.66           S  
ATOM   2401  H   CYS A 158     -16.258 111.091  -8.233  1.00  2.66           H  
ATOM   2402  HA  CYS A 158     -16.079 108.242  -7.478  1.00  2.66           H  
ATOM   2403 1HB  CYS A 158     -13.962 109.929  -8.839  1.00  2.66           H  
ATOM   2404 2HB  CYS A 158     -13.691 108.305  -8.193  1.00  2.66           H  
ATOM   2405  N   PRO A 159     -15.894 109.567  -5.235  1.00  2.87           N  
ATOM   2406  CA  PRO A 159     -15.578 110.033  -3.912  1.00  2.87           C  
ATOM   2407  C   PRO A 159     -14.272 109.435  -3.486  1.00  2.87           C  
ATOM   2408  O   PRO A 159     -13.967 108.277  -3.806  1.00  2.87           O  
ATOM   2409  CB  PRO A 159     -16.745 109.522  -3.071  1.00  2.87           C  
ATOM   2410  CG  PRO A 159     -17.884 109.376  -4.056  1.00  2.87           C  
ATOM   2411  CD  PRO A 159     -17.226 108.913  -5.329  1.00  2.87           C  
ATOM   2412  HA  PRO A 159     -15.529 111.145  -3.913  1.00  2.87           H  
ATOM   2413 1HB  PRO A 159     -16.455 108.567  -2.593  1.00  2.87           H  
ATOM   2414 2HB  PRO A 159     -16.958 110.228  -2.259  1.00  2.87           H  
ATOM   2415 1HG  PRO A 159     -18.642 108.674  -3.686  1.00  2.87           H  
ATOM   2416 2HG  PRO A 159     -18.390 110.350  -4.192  1.00  2.87           H  
ATOM   2417 1HD  PRO A 159     -17.136 107.816  -5.361  1.00  2.87           H  
ATOM   2418 2HD  PRO A 159     -17.824 109.299  -6.133  1.00  2.87           H  
ATOM   2419  N   ASN A 160     -13.502 110.227  -2.785  1.00  3.13           N  
ATOM   2420  CA  ASN A 160     -12.198 109.826  -2.315  1.00  3.13           C  
ATOM   2421  C   ASN A 160     -12.363 108.786  -1.211  1.00  3.13           C  
ATOM   2422  O   ASN A 160     -13.472 108.399  -0.853  1.00  3.13           O  
ATOM   2423  CB  ASN A 160     -11.429 111.053  -1.843  1.00  3.13           C  
ATOM   2424  CG  ASN A 160      -9.922 110.932  -1.969  1.00  3.13           C  
ATOM   2425  OD1 ASN A 160      -9.373 109.835  -1.871  1.00  3.13           O  
ATOM   2426  ND2 ASN A 160      -9.253 112.037  -2.170  1.00  3.13           N  
ATOM   2427  H   ASN A 160     -13.836 111.163  -2.547  1.00  3.13           H  
ATOM   2428  HA  ASN A 160     -11.656 109.360  -3.136  1.00  3.13           H  
ATOM   2429 1HB  ASN A 160     -11.756 111.907  -2.421  1.00  3.13           H  
ATOM   2430 2HB  ASN A 160     -11.689 111.263  -0.811  1.00  3.13           H  
ATOM   2431 1HD2 ASN A 160      -8.258 112.014  -2.253  1.00  3.13           H  
ATOM   2432 2HD2 ASN A 160      -9.741 112.915  -2.240  1.00  3.13           H  
ATOM   2433  N   ILE A 161     -11.243 108.362  -0.645  1.00  3.40           N  
ATOM   2434  CA  ILE A 161     -11.201 107.415   0.477  1.00  3.40           C  
ATOM   2435  C   ILE A 161     -11.780 108.031   1.769  1.00  3.40           C  
ATOM   2436  O   ILE A 161     -11.917 107.359   2.792  1.00  3.40           O  
ATOM   2437  CB  ILE A 161      -9.761 106.945   0.713  1.00  3.40           C  
ATOM   2438  CG1 ILE A 161      -8.879 108.130   1.154  1.00  3.40           C  
ATOM   2439  CG2 ILE A 161      -9.224 106.320  -0.575  1.00  3.40           C  
ATOM   2440  CD1 ILE A 161      -7.504 107.724   1.603  1.00  3.40           C  
ATOM   2441  H   ILE A 161     -10.373 108.707  -1.017  1.00  3.40           H  
ATOM   2442  HA  ILE A 161     -11.806 106.552   0.212  1.00  3.40           H  
ATOM   2443  HB  ILE A 161      -9.743 106.205   1.510  1.00  3.40           H  
ATOM   2444 1HG1 ILE A 161      -8.776 108.819   0.330  1.00  3.40           H  
ATOM   2445 2HG1 ILE A 161      -9.364 108.647   1.979  1.00  3.40           H  
ATOM   2446 1HG2 ILE A 161      -8.201 105.972  -0.423  1.00  3.40           H  
ATOM   2447 2HG2 ILE A 161      -9.850 105.476  -0.861  1.00  3.40           H  
ATOM   2448 3HG2 ILE A 161      -9.232 107.062  -1.372  1.00  3.40           H  
ATOM   2449 1HD1 ILE A 161      -6.941 108.610   1.896  1.00  3.40           H  
ATOM   2450 2HD1 ILE A 161      -7.583 107.045   2.451  1.00  3.40           H  
ATOM   2451 3HD1 ILE A 161      -6.989 107.222   0.780  1.00  3.40           H  
ATOM   2452  N   THR A 162     -12.091 109.322   1.691  1.00  3.58           N  
ATOM   2453  CA  THR A 162     -12.659 110.152   2.732  1.00  3.58           C  
ATOM   2454  C   THR A 162     -13.888 110.908   2.197  1.00  3.58           C  
ATOM   2455  O   THR A 162     -14.439 110.553   1.161  1.00  3.58           O  
ATOM   2456  CB  THR A 162     -11.590 111.121   3.280  1.00  3.58           C  
ATOM   2457  OG1 THR A 162     -12.110 111.791   4.438  1.00  3.58           O  
ATOM   2458  CG2 THR A 162     -11.161 112.128   2.206  1.00  3.58           C  
ATOM   2459  H   THR A 162     -11.927 109.762   0.804  1.00  3.58           H  
ATOM   2460  HA  THR A 162     -12.992 109.508   3.548  1.00  3.58           H  
ATOM   2461  HB  THR A 162     -10.712 110.546   3.581  1.00  3.58           H  
ATOM   2462  HG1 THR A 162     -12.208 111.152   5.156  1.00  3.58           H  
ATOM   2463 1HG2 THR A 162     -10.398 112.790   2.614  1.00  3.58           H  
ATOM   2464 2HG2 THR A 162     -10.753 111.590   1.353  1.00  3.58           H  
ATOM   2465 3HG2 THR A 162     -11.998 112.717   1.883  1.00  3.58           H  
ATOM   2466  N   ASN A 163     -14.341 111.918   2.936  1.00  3.58           N  
ATOM   2467  CA  ASN A 163     -15.566 112.660   2.611  1.00  3.58           C  
ATOM   2468  C   ASN A 163     -15.564 113.503   1.322  1.00  3.58           C  
ATOM   2469  O   ASN A 163     -16.635 113.807   0.790  1.00  3.58           O  
ATOM   2470  CB  ASN A 163     -15.946 113.544   3.779  1.00  3.58           C  
ATOM   2471  CG  ASN A 163     -16.507 112.766   4.945  1.00  3.58           C  
ATOM   2472  OD1 ASN A 163     -16.986 111.634   4.795  1.00  3.58           O  
ATOM   2473  ND2 ASN A 163     -16.458 113.357   6.112  1.00  3.58           N  
ATOM   2474  H   ASN A 163     -13.794 112.152   3.752  1.00  3.58           H  
ATOM   2475  HA  ASN A 163     -16.362 111.922   2.487  1.00  3.58           H  
ATOM   2476 1HB  ASN A 163     -15.067 114.095   4.115  1.00  3.58           H  
ATOM   2477 2HB  ASN A 163     -16.685 114.276   3.453  1.00  3.58           H  
ATOM   2478 1HD2 ASN A 163     -16.814 112.894   6.923  1.00  3.58           H  
ATOM   2479 2HD2 ASN A 163     -16.063 114.272   6.190  1.00  3.58           H  
ATOM   2480  N   GLY A 164     -14.397 113.933   0.848  1.00  3.37           N  
ATOM   2481  CA  GLY A 164     -14.344 114.803  -0.331  1.00  3.37           C  
ATOM   2482  C   GLY A 164     -14.337 114.075  -1.681  1.00  3.37           C  
ATOM   2483  O   GLY A 164     -14.462 112.849  -1.754  1.00  3.37           O  
ATOM   2484  H   GLY A 164     -13.548 113.651   1.302  1.00  3.37           H  
ATOM   2485 1HA  GLY A 164     -15.197 115.485  -0.302  1.00  3.37           H  
ATOM   2486 2HA  GLY A 164     -13.455 115.428  -0.261  1.00  3.37           H  
ATOM   2487  N   ASN A 165     -14.159 114.867  -2.740  1.00  3.01           N  
ATOM   2488  CA  ASN A 165     -14.152 114.402  -4.125  1.00  3.01           C  
ATOM   2489  C   ASN A 165     -12.783 113.840  -4.455  1.00  3.01           C  
ATOM   2490  O   ASN A 165     -11.841 114.059  -3.696  1.00  3.01           O  
ATOM   2491  CB  ASN A 165     -14.490 115.548  -5.056  1.00  3.01           C  
ATOM   2492  CG  ASN A 165     -15.882 116.078  -4.841  1.00  3.01           C  
ATOM   2493  OD1 ASN A 165     -16.799 115.349  -4.447  1.00  3.01           O  
ATOM   2494  ND2 ASN A 165     -16.063 117.349  -5.091  1.00  3.01           N  
ATOM   2495  H   ASN A 165     -14.043 115.857  -2.574  1.00  3.01           H  
ATOM   2496  HA  ASN A 165     -14.885 113.599  -4.245  1.00  3.01           H  
ATOM   2497 1HB  ASN A 165     -13.777 116.358  -4.904  1.00  3.01           H  
ATOM   2498 2HB  ASN A 165     -14.385 115.223  -6.086  1.00  3.01           H  
ATOM   2499 1HD2 ASN A 165     -16.965 117.763  -4.964  1.00  3.01           H  
ATOM   2500 2HD2 ASN A 165     -15.295 117.911  -5.405  1.00  3.01           H  
ATOM   2501  N   GLY A 166     -12.649 113.138  -5.575  1.00  2.59           N  
ATOM   2502  CA  GLY A 166     -11.338 112.583  -5.874  1.00  2.59           C  
ATOM   2503  C   GLY A 166     -11.138 112.247  -7.338  1.00  2.59           C  
ATOM   2504  O   GLY A 166     -11.907 112.671  -8.205  1.00  2.59           O  
ATOM   2505  H   GLY A 166     -13.448 112.966  -6.195  1.00  2.59           H  
ATOM   2506 1HA  GLY A 166     -10.564 113.284  -5.556  1.00  2.59           H  
ATOM   2507 2HA  GLY A 166     -11.203 111.677  -5.286  1.00  2.59           H  
ATOM   2508  N   PHE A 167     -10.059 111.549  -7.630  1.00  2.21           N  
ATOM   2509  CA  PHE A 167      -9.762 111.205  -9.005  1.00  2.21           C  
ATOM   2510  C   PHE A 167      -8.795 110.046  -9.010  1.00  2.21           C  
ATOM   2511  O   PHE A 167      -8.256 109.682  -7.960  1.00  2.21           O  
ATOM   2512  CB  PHE A 167      -9.145 112.377  -9.777  1.00  2.21           C  
ATOM   2513  CG  PHE A 167      -9.530 112.397 -11.241  1.00  2.21           C  
ATOM   2514  CD1 PHE A 167     -10.712 113.016 -11.642  1.00  2.21           C  
ATOM   2515  CD2 PHE A 167      -8.779 111.771 -12.199  1.00  2.21           C  
ATOM   2516  CE1 PHE A 167     -11.095 113.026 -12.954  1.00  2.21           C  
ATOM   2517  CE2 PHE A 167      -9.183 111.757 -13.486  1.00  2.21           C  
ATOM   2518  CZ  PHE A 167     -10.329 112.390 -13.874  1.00  2.21           C  
ATOM   2519  H   PHE A 167      -9.441 111.240  -6.893  1.00  2.21           H  
ATOM   2520  HA  PHE A 167     -10.678 110.894  -9.493  1.00  2.21           H  
ATOM   2521 1HB  PHE A 167      -9.430 113.320  -9.329  1.00  2.21           H  
ATOM   2522 2HB  PHE A 167      -8.054 112.304  -9.722  1.00  2.21           H  
ATOM   2523  HD1 PHE A 167     -11.335 113.494 -10.906  1.00  2.21           H  
ATOM   2524  HD2 PHE A 167      -7.849 111.268 -11.912  1.00  2.21           H  
ATOM   2525  HE1 PHE A 167     -12.017 113.527 -13.248  1.00  2.21           H  
ATOM   2526  HE2 PHE A 167      -8.593 111.240 -14.206  1.00  2.21           H  
ATOM   2527  HZ  PHE A 167     -10.618 112.383 -14.907  1.00  2.21           H  
ATOM   2528  N   PHE A 168      -8.562 109.453 -10.164  1.00  1.93           N  
ATOM   2529  CA  PHE A 168      -7.545 108.435 -10.229  1.00  1.93           C  
ATOM   2530  C   PHE A 168      -6.241 109.066  -9.708  1.00  1.93           C  
ATOM   2531  O   PHE A 168      -5.807 110.105 -10.200  1.00  1.93           O  
ATOM   2532  CB  PHE A 168      -7.302 108.051 -11.683  1.00  1.93           C  
ATOM   2533  CG  PHE A 168      -8.343 107.281 -12.458  1.00  1.93           C  
ATOM   2534  CD1 PHE A 168      -8.905 107.832 -13.618  1.00  1.93           C  
ATOM   2535  CD2 PHE A 168      -8.721 106.010 -12.084  1.00  1.93           C  
ATOM   2536  CE1 PHE A 168      -9.803 107.115 -14.379  1.00  1.93           C  
ATOM   2537  CE2 PHE A 168      -9.626 105.289 -12.838  1.00  1.93           C  
ATOM   2538  CZ  PHE A 168     -10.161 105.839 -13.990  1.00  1.93           C  
ATOM   2539  H   PHE A 168      -9.058 109.743 -10.994  1.00  1.93           H  
ATOM   2540  HA  PHE A 168      -7.825 107.581  -9.616  1.00  1.93           H  
ATOM   2541 1HB  PHE A 168      -7.111 108.965 -12.232  1.00  1.93           H  
ATOM   2542 2HB  PHE A 168      -6.409 107.500 -11.730  1.00  1.93           H  
ATOM   2543  HD1 PHE A 168      -8.614 108.831 -13.933  1.00  1.93           H  
ATOM   2544  HD2 PHE A 168      -8.283 105.573 -11.201  1.00  1.93           H  
ATOM   2545  HE1 PHE A 168     -10.225 107.549 -15.286  1.00  1.93           H  
ATOM   2546  HE2 PHE A 168      -9.908 104.279 -12.534  1.00  1.93           H  
ATOM   2547  HZ  PHE A 168     -10.868 105.264 -14.588  1.00  1.93           H  
ATOM   2548  N   ALA A 169      -5.564 108.397  -8.778  1.00  1.73           N  
ATOM   2549  CA  ALA A 169      -4.346 108.876  -8.137  1.00  1.73           C  
ATOM   2550  C   ALA A 169      -3.166 109.142  -9.063  1.00  1.73           C  
ATOM   2551  O   ALA A 169      -2.327 109.986  -8.749  1.00  1.73           O  
ATOM   2552  CB  ALA A 169      -3.903 107.891  -7.079  1.00  1.73           C  
ATOM   2553  H   ALA A 169      -5.960 107.536  -8.434  1.00  1.73           H  
ATOM   2554  HA  ALA A 169      -4.593 109.822  -7.650  1.00  1.73           H  
ATOM   2555 1HB  ALA A 169      -3.034 108.284  -6.555  1.00  1.73           H  
ATOM   2556 2HB  ALA A 169      -4.718 107.749  -6.384  1.00  1.73           H  
ATOM   2557 3HB  ALA A 169      -3.645 106.949  -7.532  1.00  1.73           H  
ATOM   2558  N   THR A 170      -3.045 108.430 -10.183  1.00  1.62           N  
ATOM   2559  CA  THR A 170      -1.856 108.631 -10.995  1.00  1.62           C  
ATOM   2560  C   THR A 170      -2.012 109.729 -12.026  1.00  1.62           C  
ATOM   2561  O   THR A 170      -1.050 109.997 -12.754  1.00  1.62           O  
ATOM   2562  CB  THR A 170      -1.454 107.364 -11.762  1.00  1.62           C  
ATOM   2563  OG1 THR A 170      -2.459 107.043 -12.717  1.00  1.62           O  
ATOM   2564  CG2 THR A 170      -1.279 106.207 -10.807  1.00  1.62           C  
ATOM   2565  H   THR A 170      -3.742 107.737 -10.475  1.00  1.62           H  
ATOM   2566  HA  THR A 170      -1.034 108.905 -10.332  1.00  1.62           H  
ATOM   2567  HB  THR A 170      -0.513 107.539 -12.285  1.00  1.62           H  
ATOM   2568  HG1 THR A 170      -3.323 107.002 -12.276  1.00  1.62           H  
ATOM   2569 1HG2 THR A 170      -0.992 105.317 -11.361  1.00  1.62           H  
ATOM   2570 2HG2 THR A 170      -0.512 106.456 -10.097  1.00  1.62           H  
ATOM   2571 3HG2 THR A 170      -2.207 106.016 -10.283  1.00  1.62           H  
ATOM   2572  N   MET A 171      -3.200 110.347 -12.116  1.00  1.56           N  
ATOM   2573  CA  MET A 171      -3.490 111.346 -13.148  1.00  1.56           C  
ATOM   2574  C   MET A 171      -4.117 112.641 -12.597  1.00  1.56           C  
ATOM   2575  O   MET A 171      -4.450 112.728 -11.418  1.00  1.56           O  
ATOM   2576  CB  MET A 171      -4.363 110.734 -14.246  1.00  1.56           C  
ATOM   2577  CG  MET A 171      -3.693 109.592 -15.054  1.00  1.56           C  
ATOM   2578  SD  MET A 171      -4.783 108.809 -16.229  1.00  1.56           S  
ATOM   2579  CE  MET A 171      -5.747 107.861 -15.095  1.00  1.56           C  
ATOM   2580  H   MET A 171      -3.942 110.112 -11.454  1.00  1.56           H  
ATOM   2581  HA  MET A 171      -2.544 111.624 -13.596  1.00  1.56           H  
ATOM   2582 1HB  MET A 171      -5.306 110.384 -13.831  1.00  1.56           H  
ATOM   2583 2HB  MET A 171      -4.570 111.507 -14.956  1.00  1.56           H  
ATOM   2584 1HG  MET A 171      -2.856 109.999 -15.610  1.00  1.56           H  
ATOM   2585 2HG  MET A 171      -3.317 108.830 -14.387  1.00  1.56           H  
ATOM   2586 1HE  MET A 171      -6.520 107.325 -15.635  1.00  1.56           H  
ATOM   2587 2HE  MET A 171      -5.103 107.158 -14.555  1.00  1.56           H  
ATOM   2588 3HE  MET A 171      -6.207 108.534 -14.391  1.00  1.56           H  
ATOM   2589  N   ALA A 172      -4.208 113.675 -13.435  1.00  1.54           N  
ATOM   2590  CA  ALA A 172      -4.762 114.969 -13.030  1.00  1.54           C  
ATOM   2591  C   ALA A 172      -5.573 115.629 -14.143  1.00  1.54           C  
ATOM   2592  O   ALA A 172      -5.143 115.662 -15.297  1.00  1.54           O  
ATOM   2593  CB  ALA A 172      -3.605 115.873 -12.674  1.00  1.54           C  
ATOM   2594  H   ALA A 172      -3.857 113.561 -14.377  1.00  1.54           H  
ATOM   2595  HA  ALA A 172      -5.419 114.819 -12.173  1.00  1.54           H  
ATOM   2596 1HB  ALA A 172      -3.948 116.817 -12.380  1.00  1.54           H  
ATOM   2597 2HB  ALA A 172      -3.029 115.442 -11.875  1.00  1.54           H  
ATOM   2598 3HB  ALA A 172      -2.996 115.981 -13.552  1.00  1.54           H  
ATOM   2599  N   TRP A 173      -6.727 116.218 -13.820  1.00  1.56           N  
ATOM   2600  CA  TRP A 173      -7.507 116.838 -14.888  1.00  1.56           C  
ATOM   2601  C   TRP A 173      -7.105 118.297 -15.121  1.00  1.56           C  
ATOM   2602  O   TRP A 173      -7.313 119.156 -14.267  1.00  1.56           O  
ATOM   2603  CB  TRP A 173      -8.979 116.676 -14.529  1.00  1.56           C  
ATOM   2604  CG  TRP A 173      -9.943 117.279 -15.442  1.00  1.56           C  
ATOM   2605  CD1 TRP A 173      -9.788 117.625 -16.747  1.00  1.56           C  
ATOM   2606  CD2 TRP A 173     -11.301 117.600 -15.103  1.00  1.56           C  
ATOM   2607  NE1 TRP A 173     -10.956 118.142 -17.223  1.00  1.56           N  
ATOM   2608  CE2 TRP A 173     -11.882 118.140 -16.234  1.00  1.56           C  
ATOM   2609  CE3 TRP A 173     -12.064 117.466 -13.938  1.00  1.56           C  
ATOM   2610  CZ2 TRP A 173     -13.181 118.562 -16.253  1.00  1.56           C  
ATOM   2611  CZ3 TRP A 173     -13.379 117.891 -13.950  1.00  1.56           C  
ATOM   2612  CH2 TRP A 173     -13.923 118.430 -15.084  1.00  1.56           C  
ATOM   2613  H   TRP A 173      -7.118 116.219 -12.868  1.00  1.56           H  
ATOM   2614  HA  TRP A 173      -7.331 116.291 -15.813  1.00  1.56           H  
ATOM   2615 1HB  TRP A 173      -9.208 115.609 -14.476  1.00  1.56           H  
ATOM   2616 2HB  TRP A 173      -9.150 117.072 -13.554  1.00  1.56           H  
ATOM   2617  HD1 TRP A 173      -8.877 117.499 -17.335  1.00  1.56           H  
ATOM   2618  HE1 TRP A 173     -11.140 118.462 -18.153  1.00  1.56           H  
ATOM   2619  HE3 TRP A 173     -11.632 117.033 -13.039  1.00  1.56           H  
ATOM   2620  HZ2 TRP A 173     -13.622 118.985 -17.143  1.00  1.56           H  
ATOM   2621  HZ3 TRP A 173     -13.968 117.784 -13.029  1.00  1.56           H  
ATOM   2622  HH2 TRP A 173     -14.963 118.757 -15.074  1.00  1.56           H  
ATOM   2623  N   ALA A 174      -6.521 118.584 -16.293  1.00  1.63           N  
ATOM   2624  CA  ALA A 174      -5.991 119.929 -16.586  1.00  1.63           C  
ATOM   2625  C   ALA A 174      -7.096 120.872 -17.030  1.00  1.63           C  
ATOM   2626  O   ALA A 174      -7.205 121.215 -18.206  1.00  1.63           O  
ATOM   2627  CB  ALA A 174      -4.927 119.856 -17.669  1.00  1.63           C  
ATOM   2628  H   ALA A 174      -6.434 117.855 -17.006  1.00  1.63           H  
ATOM   2629  HA  ALA A 174      -5.554 120.329 -15.668  1.00  1.63           H  
ATOM   2630 1HB  ALA A 174      -4.535 120.851 -17.856  1.00  1.63           H  
ATOM   2631 2HB  ALA A 174      -4.126 119.204 -17.343  1.00  1.63           H  
ATOM   2632 3HB  ALA A 174      -5.366 119.458 -18.581  1.00  1.63           H  
ATOM   2633  N   VAL A 175      -7.908 121.300 -16.083  1.00  1.77           N  
ATOM   2634  CA  VAL A 175      -9.091 122.074 -16.419  1.00  1.77           C  
ATOM   2635  C   VAL A 175      -8.833 123.560 -16.120  1.00  1.77           C  
ATOM   2636  O   VAL A 175      -8.112 123.870 -15.176  1.00  1.77           O  
ATOM   2637  CB  VAL A 175     -10.293 121.529 -15.609  1.00  1.77           C  
ATOM   2638  CG1 VAL A 175     -10.031 121.700 -14.148  1.00  1.77           C  
ATOM   2639  CG2 VAL A 175     -11.608 122.202 -16.019  1.00  1.77           C  
ATOM   2640  H   VAL A 175      -7.702 121.029 -15.112  1.00  1.77           H  
ATOM   2641  HA  VAL A 175      -9.309 121.898 -17.461  1.00  1.77           H  
ATOM   2642  HB  VAL A 175     -10.366 120.475 -15.789  1.00  1.77           H  
ATOM   2643 1HG1 VAL A 175     -10.857 121.280 -13.579  1.00  1.77           H  
ATOM   2644 2HG1 VAL A 175      -9.107 121.186 -13.882  1.00  1.77           H  
ATOM   2645 3HG1 VAL A 175      -9.937 122.758 -13.934  1.00  1.77           H  
ATOM   2646 1HG2 VAL A 175     -12.425 121.775 -15.441  1.00  1.77           H  
ATOM   2647 2HG2 VAL A 175     -11.558 123.278 -15.829  1.00  1.77           H  
ATOM   2648 3HG2 VAL A 175     -11.796 122.029 -17.075  1.00  1.77           H  
ATOM   2649  N   PRO A 176      -9.284 124.497 -16.965  1.00  2.00           N  
ATOM   2650  CA  PRO A 176      -9.174 125.929 -16.758  1.00  2.00           C  
ATOM   2651  C   PRO A 176      -9.832 126.404 -15.467  1.00  2.00           C  
ATOM   2652  O   PRO A 176     -10.817 125.827 -14.993  1.00  2.00           O  
ATOM   2653  CB  PRO A 176      -9.905 126.507 -17.977  1.00  2.00           C  
ATOM   2654  CG  PRO A 176      -9.772 125.461 -19.030  1.00  2.00           C  
ATOM   2655  CD  PRO A 176      -9.825 124.138 -18.298  1.00  2.00           C  
ATOM   2656  HA  PRO A 176      -8.115 126.214 -16.780  1.00  2.00           H  
ATOM   2657 1HB  PRO A 176     -10.957 126.719 -17.722  1.00  2.00           H  
ATOM   2658 2HB  PRO A 176      -9.450 127.470 -18.266  1.00  2.00           H  
ATOM   2659 1HG  PRO A 176     -10.566 125.578 -19.790  1.00  2.00           H  
ATOM   2660 2HG  PRO A 176      -8.819 125.618 -19.533  1.00  2.00           H  
ATOM   2661 1HD  PRO A 176     -10.853 123.784 -18.234  1.00  2.00           H  
ATOM   2662 2HD  PRO A 176      -9.159 123.452 -18.843  1.00  2.00           H  
ATOM   2663  N   LYS A 177      -9.281 127.477 -14.911  1.00  2.31           N  
ATOM   2664  CA  LYS A 177      -9.827 128.105 -13.713  1.00  2.31           C  
ATOM   2665  C   LYS A 177     -11.130 128.810 -14.055  1.00  2.31           C  
ATOM   2666  O   LYS A 177     -11.467 128.964 -15.225  1.00  2.31           O  
ATOM   2667  CB  LYS A 177      -8.822 129.068 -13.078  1.00  2.31           C  
ATOM   2668  CG  LYS A 177      -7.584 128.391 -12.521  1.00  2.31           C  
ATOM   2669  CD  LYS A 177      -6.634 129.397 -11.882  1.00  2.31           C  
ATOM   2670  CE  LYS A 177      -5.363 128.722 -11.377  1.00  2.31           C  
ATOM   2671  NZ  LYS A 177      -4.448 129.688 -10.708  1.00  2.31           N  
ATOM   2672  H   LYS A 177      -8.444 127.864 -15.343  1.00  2.31           H  
ATOM   2673  HA  LYS A 177     -10.051 127.326 -12.984  1.00  2.31           H  
ATOM   2674 1HB  LYS A 177      -8.498 129.793 -13.828  1.00  2.31           H  
ATOM   2675 2HB  LYS A 177      -9.296 129.629 -12.269  1.00  2.31           H  
ATOM   2676 1HG  LYS A 177      -7.893 127.676 -11.763  1.00  2.31           H  
ATOM   2677 2HG  LYS A 177      -7.079 127.844 -13.301  1.00  2.31           H  
ATOM   2678 1HD  LYS A 177      -6.371 130.166 -12.607  1.00  2.31           H  
ATOM   2679 2HD  LYS A 177      -7.131 129.873 -11.039  1.00  2.31           H  
ATOM   2680 1HE  LYS A 177      -5.627 127.931 -10.677  1.00  2.31           H  
ATOM   2681 2HE  LYS A 177      -4.840 128.284 -12.223  1.00  2.31           H  
ATOM   2682 1HZ  LYS A 177      -3.616 129.202 -10.397  1.00  2.31           H  
ATOM   2683 2HZ  LYS A 177      -4.188 130.412 -11.360  1.00  2.31           H  
ATOM   2684 3HZ  LYS A 177      -4.914 130.101  -9.914  1.00  2.31           H  
ATOM   2685  N   ASN A 178     -11.872 129.225 -13.024  1.00  2.68           N  
ATOM   2686  CA  ASN A 178     -13.191 129.841 -13.198  1.00  2.68           C  
ATOM   2687  C   ASN A 178     -13.220 131.374 -13.298  1.00  2.68           C  
ATOM   2688  O   ASN A 178     -14.279 131.991 -13.147  1.00  2.68           O  
ATOM   2689  CB  ASN A 178     -14.106 129.368 -12.087  1.00  2.68           C  
ATOM   2690  CG  ASN A 178     -13.651 129.813 -10.707  1.00  2.68           C  
ATOM   2691  OD1 ASN A 178     -12.473 130.143 -10.502  1.00  2.68           O  
ATOM   2692  ND2 ASN A 178     -14.562 129.822  -9.762  1.00  2.68           N  
ATOM   2693  H   ASN A 178     -11.527 129.089 -12.088  1.00  2.68           H  
ATOM   2694  HA  ASN A 178     -13.600 129.466 -14.138  1.00  2.68           H  
ATOM   2695 1HB  ASN A 178     -15.114 129.741 -12.265  1.00  2.68           H  
ATOM   2696 2HB  ASN A 178     -14.156 128.277 -12.104  1.00  2.68           H  
ATOM   2697 1HD2 ASN A 178     -14.318 130.104  -8.833  1.00  2.68           H  
ATOM   2698 2HD2 ASN A 178     -15.500 129.546  -9.970  1.00  2.68           H  
ATOM   2699  N   ASP A 179     -12.068 131.982 -13.554  1.00  3.08           N  
ATOM   2700  CA  ASP A 179     -11.994 133.423 -13.758  1.00  3.08           C  
ATOM   2701  C   ASP A 179     -12.361 133.672 -15.218  1.00  3.08           C  
ATOM   2702  O   ASP A 179     -12.741 132.741 -15.913  1.00  3.08           O  
ATOM   2703  CB  ASP A 179     -10.596 133.984 -13.453  1.00  3.08           C  
ATOM   2704  CG  ASP A 179      -9.570 133.507 -14.441  1.00  3.08           C  
ATOM   2705  OD1 ASP A 179      -9.970 132.837 -15.340  1.00  3.08           O  
ATOM   2706  OD2 ASP A 179      -8.428 133.875 -14.371  1.00  3.08           O  
ATOM   2707  H   ASP A 179     -11.238 131.416 -13.647  1.00  3.08           H  
ATOM   2708  HA  ASP A 179     -12.724 133.921 -13.118  1.00  3.08           H  
ATOM   2709 1HB  ASP A 179     -10.620 135.072 -13.460  1.00  3.08           H  
ATOM   2710 2HB  ASP A 179     -10.291 133.668 -12.455  1.00  3.08           H  
ATOM   2711  N   LYS A 180     -12.182 134.890 -15.730  1.00  3.44           N  
ATOM   2712  CA  LYS A 180     -12.557 135.208 -17.120  1.00  3.44           C  
ATOM   2713  C   LYS A 180     -11.860 134.336 -18.186  1.00  3.44           C  
ATOM   2714  O   LYS A 180     -12.315 134.239 -19.337  1.00  3.44           O  
ATOM   2715  CB  LYS A 180     -12.243 136.670 -17.426  1.00  3.44           C  
ATOM   2716  CG  LYS A 180     -10.746 136.990 -17.467  1.00  3.44           C  
ATOM   2717  CD  LYS A 180     -10.496 138.466 -17.734  1.00  3.44           C  
ATOM   2718  CE  LYS A 180      -9.004 138.771 -17.816  1.00  3.44           C  
ATOM   2719  NZ  LYS A 180      -8.749 140.222 -18.047  1.00  3.44           N  
ATOM   2720  H   LYS A 180     -11.825 135.625 -15.140  1.00  3.44           H  
ATOM   2721  HA  LYS A 180     -13.631 135.049 -17.220  1.00  3.44           H  
ATOM   2722 1HB  LYS A 180     -12.670 136.939 -18.392  1.00  3.44           H  
ATOM   2723 2HB  LYS A 180     -12.703 137.309 -16.673  1.00  3.44           H  
ATOM   2724 1HG  LYS A 180     -10.283 136.705 -16.520  1.00  3.44           H  
ATOM   2725 2HG  LYS A 180     -10.274 136.413 -18.263  1.00  3.44           H  
ATOM   2726 1HD  LYS A 180     -10.967 138.745 -18.677  1.00  3.44           H  
ATOM   2727 2HD  LYS A 180     -10.938 139.062 -16.936  1.00  3.44           H  
ATOM   2728 1HE  LYS A 180      -8.525 138.471 -16.884  1.00  3.44           H  
ATOM   2729 2HE  LYS A 180      -8.567 138.199 -18.636  1.00  3.44           H  
ATOM   2730 1HZ  LYS A 180      -7.753 140.389 -18.098  1.00  3.44           H  
ATOM   2731 2HZ  LYS A 180      -9.181 140.505 -18.916  1.00  3.44           H  
ATOM   2732 3HZ  LYS A 180      -9.140 140.759 -17.287  1.00  3.44           H  
ATOM   2733  N   ASN A 181     -10.762 133.677 -17.825  1.00  3.73           N  
ATOM   2734  CA  ASN A 181     -10.007 132.872 -18.763  1.00  3.73           C  
ATOM   2735  C   ASN A 181     -10.722 131.545 -19.007  1.00  3.73           C  
ATOM   2736  O   ASN A 181     -10.398 130.817 -19.949  1.00  3.73           O  
ATOM   2737  CB  ASN A 181      -8.590 132.692 -18.261  1.00  3.73           C  
ATOM   2738  CG  ASN A 181      -7.804 134.003 -18.327  1.00  3.73           C  
ATOM   2739  OD1 ASN A 181      -7.497 134.484 -19.429  1.00  3.73           O  
ATOM   2740  ND2 ASN A 181      -7.480 134.591 -17.184  1.00  3.73           N  
ATOM   2741  H   ASN A 181     -10.440 133.689 -16.854  1.00  3.73           H  
ATOM   2742  HA  ASN A 181      -9.964 133.399 -19.714  1.00  3.73           H  
ATOM   2743 1HB  ASN A 181      -8.600 132.335 -17.235  1.00  3.73           H  
ATOM   2744 2HB  ASN A 181      -8.080 131.939 -18.859  1.00  3.73           H  
ATOM   2745 1HD2 ASN A 181      -6.969 135.447 -17.189  1.00  3.73           H  
ATOM   2746 2HD2 ASN A 181      -7.753 134.180 -16.276  1.00  3.73           H  
ATOM   2747  N   LYS A 182     -11.774 131.279 -18.221  1.00  3.94           N  
ATOM   2748  CA  LYS A 182     -12.620 130.098 -18.375  1.00  3.94           C  
ATOM   2749  C   LYS A 182     -13.300 130.120 -19.734  1.00  3.94           C  
ATOM   2750  O   LYS A 182     -13.764 129.095 -20.219  1.00  3.94           O  
ATOM   2751  CB  LYS A 182     -13.721 130.057 -17.317  1.00  3.94           C  
ATOM   2752  CG  LYS A 182     -14.828 131.110 -17.499  1.00  3.94           C  
ATOM   2753  CD  LYS A 182     -15.816 131.073 -16.351  1.00  3.94           C  
ATOM   2754  CE  LYS A 182     -16.902 132.107 -16.523  1.00  3.94           C  
ATOM   2755  NZ  LYS A 182     -17.829 132.128 -15.356  1.00  3.94           N  
ATOM   2756  H   LYS A 182     -11.997 131.915 -17.452  1.00  3.94           H  
ATOM   2757  HA  LYS A 182     -12.001 129.204 -18.300  1.00  3.94           H  
ATOM   2758 1HB  LYS A 182     -14.171 129.066 -17.287  1.00  3.94           H  
ATOM   2759 2HB  LYS A 182     -13.276 130.245 -16.351  1.00  3.94           H  
ATOM   2760 1HG  LYS A 182     -14.394 132.102 -17.567  1.00  3.94           H  
ATOM   2761 2HG  LYS A 182     -15.369 130.911 -18.420  1.00  3.94           H  
ATOM   2762 1HD  LYS A 182     -16.260 130.080 -16.281  1.00  3.94           H  
ATOM   2763 2HD  LYS A 182     -15.287 131.277 -15.425  1.00  3.94           H  
ATOM   2764 1HE  LYS A 182     -16.439 133.090 -16.630  1.00  3.94           H  
ATOM   2765 2HE  LYS A 182     -17.469 131.884 -17.426  1.00  3.94           H  
ATOM   2766 1HZ  LYS A 182     -18.537 132.830 -15.499  1.00  3.94           H  
ATOM   2767 2HZ  LYS A 182     -18.266 131.224 -15.252  1.00  3.94           H  
ATOM   2768 3HZ  LYS A 182     -17.302 132.346 -14.516  1.00  3.94           H  
ATOM   2769  N   THR A 183     -13.371 131.306 -20.357  1.00  4.05           N  
ATOM   2770  CA  THR A 183     -14.017 131.442 -21.642  1.00  4.05           C  
ATOM   2771  C   THR A 183     -13.116 130.924 -22.750  1.00  4.05           C  
ATOM   2772  O   THR A 183     -13.558 130.752 -23.885  1.00  4.05           O  
ATOM   2773  CB  THR A 183     -14.349 132.919 -21.918  1.00  4.05           C  
ATOM   2774  OG1 THR A 183     -13.117 133.698 -21.981  1.00  4.05           O  
ATOM   2775  CG2 THR A 183     -15.222 133.463 -20.784  1.00  4.05           C  
ATOM   2776  H   THR A 183     -12.972 132.141 -19.926  1.00  4.05           H  
ATOM   2777  HA  THR A 183     -14.936 130.857 -21.640  1.00  4.05           H  
ATOM   2778  HB  THR A 183     -14.878 133.002 -22.867  1.00  4.05           H  
ATOM   2779  HG1 THR A 183     -12.817 133.902 -21.055  1.00  4.05           H  
ATOM   2780 1HG2 THR A 183     -15.455 134.508 -20.978  1.00  4.05           H  
ATOM   2781 2HG2 THR A 183     -16.144 132.887 -20.724  1.00  4.05           H  
ATOM   2782 3HG2 THR A 183     -14.684 133.381 -19.839  1.00  4.05           H  
ATOM   2783  N   ALA A 184     -11.830 130.743 -22.440  1.00  4.05           N  
ATOM   2784  CA  ALA A 184     -10.851 130.268 -23.394  1.00  4.05           C  
ATOM   2785  C   ALA A 184     -10.948 131.013 -24.706  1.00  4.05           C  
ATOM   2786  O   ALA A 184     -10.899 130.406 -25.773  1.00  4.05           O  
ATOM   2787  CB  ALA A 184     -11.025 128.802 -23.619  1.00  4.05           C  
ATOM   2788  H   ALA A 184     -11.516 130.888 -21.486  1.00  4.05           H  
ATOM   2789  HA  ALA A 184      -9.861 130.446 -22.973  1.00  4.05           H  
ATOM   2790 1HB  ALA A 184     -10.264 128.457 -24.307  1.00  4.05           H  
ATOM   2791 2HB  ALA A 184     -10.929 128.279 -22.669  1.00  4.05           H  
ATOM   2792 3HB  ALA A 184     -12.015 128.624 -24.037  1.00  4.05           H  
ATOM   2793  N   THR A 185     -11.037 132.335 -24.629  1.00  3.94           N  
ATOM   2794  CA  THR A 185     -11.145 133.162 -25.815  1.00  3.94           C  
ATOM   2795  C   THR A 185      -9.955 132.942 -26.749  1.00  3.94           C  
ATOM   2796  O   THR A 185     -10.106 132.918 -27.970  1.00  3.94           O  
ATOM   2797  CB  THR A 185     -11.276 134.642 -25.428  1.00  3.94           C  
ATOM   2798  OG1 THR A 185     -12.489 134.850 -24.647  1.00  3.94           O  
ATOM   2799  CG2 THR A 185     -11.340 135.494 -26.681  1.00  3.94           C  
ATOM   2800  H   THR A 185     -11.083 132.765 -23.715  1.00  3.94           H  
ATOM   2801  HA  THR A 185     -12.052 132.873 -26.348  1.00  3.94           H  
ATOM   2802  HB  THR A 185     -10.414 134.939 -24.834  1.00  3.94           H  
ATOM   2803  HG1 THR A 185     -12.479 134.355 -23.793  1.00  3.94           H  
ATOM   2804 1HG2 THR A 185     -11.427 136.542 -26.403  1.00  3.94           H  
ATOM   2805 2HG2 THR A 185     -10.437 135.346 -27.267  1.00  3.94           H  
ATOM   2806 3HG2 THR A 185     -12.204 135.202 -27.275  1.00  3.94           H  
ATOM   2807  N   ASN A 186      -8.768 132.806 -26.158  1.00  3.67           N  
ATOM   2808  CA  ASN A 186      -7.520 132.602 -26.884  1.00  3.67           C  
ATOM   2809  C   ASN A 186      -6.721 131.430 -26.294  1.00  3.67           C  
ATOM   2810  O   ASN A 186      -5.826 131.662 -25.482  1.00  3.67           O  
ATOM   2811  CB  ASN A 186      -6.661 133.854 -26.849  1.00  3.67           C  
ATOM   2812  CG  ASN A 186      -7.296 135.052 -27.523  1.00  3.67           C  
ATOM   2813  OD1 ASN A 186      -7.340 135.143 -28.754  1.00  3.67           O  
ATOM   2814  ND2 ASN A 186      -7.770 135.982 -26.734  1.00  3.67           N  
ATOM   2815  H   ASN A 186      -8.742 132.833 -25.151  1.00  3.67           H  
ATOM   2816  HA  ASN A 186      -7.748 132.369 -27.925  1.00  3.67           H  
ATOM   2817 1HB  ASN A 186      -6.452 134.115 -25.811  1.00  3.67           H  
ATOM   2818 2HB  ASN A 186      -5.706 133.648 -27.331  1.00  3.67           H  
ATOM   2819 1HD2 ASN A 186      -8.192 136.800 -27.127  1.00  3.67           H  
ATOM   2820 2HD2 ASN A 186      -7.707 135.877 -25.743  1.00  3.67           H  
ATOM   2821  N   PRO A 187      -7.063 130.164 -26.592  1.00  3.29           N  
ATOM   2822  CA  PRO A 187      -6.401 128.985 -26.056  1.00  3.29           C  
ATOM   2823  C   PRO A 187      -4.921 129.097 -26.370  1.00  3.29           C  
ATOM   2824  O   PRO A 187      -4.564 129.547 -27.462  1.00  3.29           O  
ATOM   2825  CB  PRO A 187      -7.068 127.833 -26.810  1.00  3.29           C  
ATOM   2826  CG  PRO A 187      -8.413 128.383 -27.230  1.00  3.29           C  
ATOM   2827  CD  PRO A 187      -8.140 129.851 -27.550  1.00  3.29           C  
ATOM   2828  HA  PRO A 187      -6.578 128.932 -24.964  1.00  3.29           H  
ATOM   2829 1HB  PRO A 187      -6.440 127.530 -27.669  1.00  3.29           H  
ATOM   2830 2HB  PRO A 187      -7.156 126.960 -26.156  1.00  3.29           H  
ATOM   2831 1HG  PRO A 187      -8.806 127.821 -28.093  1.00  3.29           H  
ATOM   2832 2HG  PRO A 187      -9.145 128.266 -26.421  1.00  3.29           H  
ATOM   2833 1HD  PRO A 187      -7.784 129.963 -28.582  1.00  3.29           H  
ATOM   2834 2HD  PRO A 187      -9.038 130.420 -27.368  1.00  3.29           H  
ATOM   2835  N   LEU A 188      -4.066 128.675 -25.449  1.00  2.85           N  
ATOM   2836  CA  LEU A 188      -2.626 128.781 -25.669  1.00  2.85           C  
ATOM   2837  C   LEU A 188      -1.924 127.490 -26.106  1.00  2.85           C  
ATOM   2838  O   LEU A 188      -0.922 127.552 -26.815  1.00  2.85           O  
ATOM   2839  CB  LEU A 188      -1.980 129.326 -24.400  1.00  2.85           C  
ATOM   2840  CG  LEU A 188      -2.485 130.737 -23.988  1.00  2.85           C  
ATOM   2841  CD1 LEU A 188      -1.812 131.166 -22.688  1.00  2.85           C  
ATOM   2842  CD2 LEU A 188      -2.204 131.715 -25.118  1.00  2.85           C  
ATOM   2843  H   LEU A 188      -4.414 128.319 -24.572  1.00  2.85           H  
ATOM   2844  HA  LEU A 188      -2.469 129.516 -26.459  1.00  2.85           H  
ATOM   2845 1HB  LEU A 188      -2.180 128.640 -23.582  1.00  2.85           H  
ATOM   2846 2HB  LEU A 188      -0.900 129.380 -24.552  1.00  2.85           H  
ATOM   2847  HG  LEU A 188      -3.566 130.707 -23.812  1.00  2.85           H  
ATOM   2848 1HD1 LEU A 188      -2.175 132.152 -22.398  1.00  2.85           H  
ATOM   2849 2HD1 LEU A 188      -2.051 130.457 -21.907  1.00  2.85           H  
ATOM   2850 3HD1 LEU A 188      -0.731 131.205 -22.826  1.00  2.85           H  
ATOM   2851 1HD2 LEU A 188      -2.569 132.705 -24.841  1.00  2.85           H  
ATOM   2852 2HD2 LEU A 188      -1.132 131.759 -25.306  1.00  2.85           H  
ATOM   2853 3HD2 LEU A 188      -2.722 131.378 -26.020  1.00  2.85           H  
ATOM   2854  N   THR A 189      -2.466 126.342 -25.676  1.00  2.45           N  
ATOM   2855  CA  THR A 189      -1.893 124.997 -25.865  1.00  2.45           C  
ATOM   2856  C   THR A 189      -0.654 124.788 -24.980  1.00  2.45           C  
ATOM   2857  O   THR A 189       0.249 125.625 -24.911  1.00  2.45           O  
ATOM   2858  CB  THR A 189      -1.557 124.673 -27.339  1.00  2.45           C  
ATOM   2859  OG1 THR A 189      -2.753 124.758 -28.162  1.00  2.45           O  
ATOM   2860  CG2 THR A 189      -1.000 123.254 -27.441  1.00  2.45           C  
ATOM   2861  H   THR A 189      -3.315 126.407 -25.143  1.00  2.45           H  
ATOM   2862  HA  THR A 189      -2.639 124.266 -25.550  1.00  2.45           H  
ATOM   2863  HB  THR A 189      -0.809 125.357 -27.718  1.00  2.45           H  
ATOM   2864  HG1 THR A 189      -2.492 124.900 -29.078  1.00  2.45           H  
ATOM   2865 1HG2 THR A 189      -0.770 123.029 -28.479  1.00  2.45           H  
ATOM   2866 2HG2 THR A 189      -0.092 123.168 -26.849  1.00  2.45           H  
ATOM   2867 3HG2 THR A 189      -1.741 122.550 -27.073  1.00  2.45           H  
ATOM   2868  N   ILE A 190      -0.656 123.671 -24.263  1.00  2.13           N  
ATOM   2869  CA  ILE A 190       0.384 123.292 -23.317  1.00  2.13           C  
ATOM   2870  C   ILE A 190       1.131 122.024 -23.694  1.00  2.13           C  
ATOM   2871  O   ILE A 190       0.532 121.060 -24.165  1.00  2.13           O  
ATOM   2872  CB  ILE A 190      -0.213 123.100 -21.924  1.00  2.13           C  
ATOM   2873  CG1 ILE A 190      -0.778 124.393 -21.397  1.00  2.13           C  
ATOM   2874  CG2 ILE A 190       0.864 122.576 -20.959  1.00  2.13           C  
ATOM   2875  CD1 ILE A 190      -1.655 124.190 -20.193  1.00  2.13           C  
ATOM   2876  H   ILE A 190      -1.439 123.030 -24.398  1.00  2.13           H  
ATOM   2877  HA  ILE A 190       1.110 124.103 -23.270  1.00  2.13           H  
ATOM   2878  HB  ILE A 190      -1.030 122.412 -21.996  1.00  2.13           H  
ATOM   2879 1HG1 ILE A 190       0.059 125.016 -21.118  1.00  2.13           H  
ATOM   2880 2HG1 ILE A 190      -1.351 124.901 -22.165  1.00  2.13           H  
ATOM   2881 1HG2 ILE A 190       0.442 122.444 -19.974  1.00  2.13           H  
ATOM   2882 2HG2 ILE A 190       1.243 121.621 -21.305  1.00  2.13           H  
ATOM   2883 3HG2 ILE A 190       1.676 123.288 -20.910  1.00  2.13           H  
ATOM   2884 1HD1 ILE A 190      -2.005 125.118 -19.819  1.00  2.13           H  
ATOM   2885 2HD1 ILE A 190      -2.506 123.584 -20.473  1.00  2.13           H  
ATOM   2886 3HD1 ILE A 190      -1.108 123.690 -19.425  1.00  2.13           H  
ATOM   2887  N   GLU A 191       2.459 122.042 -23.560  1.00  1.91           N  
ATOM   2888  CA  GLU A 191       3.239 120.842 -23.845  1.00  1.91           C  
ATOM   2889  C   GLU A 191       4.048 120.383 -22.631  1.00  1.91           C  
ATOM   2890  O   GLU A 191       4.772 121.175 -22.022  1.00  1.91           O  
ATOM   2891  CB  GLU A 191       4.184 121.065 -25.024  1.00  1.91           C  
ATOM   2892  CG  GLU A 191       4.978 119.821 -25.387  1.00  1.91           C  
ATOM   2893  CD  GLU A 191       5.887 119.964 -26.571  1.00  1.91           C  
ATOM   2894  OE1 GLU A 191       5.931 121.014 -27.169  1.00  1.91           O  
ATOM   2895  OE2 GLU A 191       6.533 118.985 -26.887  1.00  1.91           O  
ATOM   2896  H   GLU A 191       2.919 122.873 -23.213  1.00  1.91           H  
ATOM   2897  HA  GLU A 191       2.556 120.040 -24.103  1.00  1.91           H  
ATOM   2898 1HB  GLU A 191       3.607 121.367 -25.900  1.00  1.91           H  
ATOM   2899 2HB  GLU A 191       4.885 121.864 -24.791  1.00  1.91           H  
ATOM   2900 1HG  GLU A 191       5.585 119.532 -24.527  1.00  1.91           H  
ATOM   2901 2HG  GLU A 191       4.267 119.012 -25.571  1.00  1.91           H  
ATOM   2902  N   VAL A 192       3.913 119.099 -22.283  1.00  1.79           N  
ATOM   2903  CA  VAL A 192       4.670 118.526 -21.177  1.00  1.79           C  
ATOM   2904  C   VAL A 192       5.573 117.372 -21.645  1.00  1.79           C  
ATOM   2905  O   VAL A 192       5.068 116.405 -22.214  1.00  1.79           O  
ATOM   2906  CB  VAL A 192       3.747 117.958 -20.090  1.00  1.79           C  
ATOM   2907  CG1 VAL A 192       4.634 117.376 -18.973  1.00  1.79           C  
ATOM   2908  CG2 VAL A 192       2.817 119.042 -19.559  1.00  1.79           C  
ATOM   2909  H   VAL A 192       3.273 118.515 -22.822  1.00  1.79           H  
ATOM   2910  HA  VAL A 192       5.241 119.328 -20.730  1.00  1.79           H  
ATOM   2911  HB  VAL A 192       3.155 117.141 -20.508  1.00  1.79           H  
ATOM   2912 1HG1 VAL A 192       4.046 116.948 -18.209  1.00  1.79           H  
ATOM   2913 2HG1 VAL A 192       5.281 116.603 -19.379  1.00  1.79           H  
ATOM   2914 3HG1 VAL A 192       5.248 118.164 -18.543  1.00  1.79           H  
ATOM   2915 1HG2 VAL A 192       2.168 118.629 -18.789  1.00  1.79           H  
ATOM   2916 2HG2 VAL A 192       3.409 119.854 -19.137  1.00  1.79           H  
ATOM   2917 3HG2 VAL A 192       2.213 119.422 -20.374  1.00  1.79           H  
ATOM   2918  N   PRO A 193       6.908 117.469 -21.528  1.00  1.74           N  
ATOM   2919  CA  PRO A 193       7.855 116.426 -21.894  1.00  1.74           C  
ATOM   2920  C   PRO A 193       7.871 115.322 -20.847  1.00  1.74           C  
ATOM   2921  O   PRO A 193       7.646 115.591 -19.670  1.00  1.74           O  
ATOM   2922  CB  PRO A 193       9.177 117.184 -21.946  1.00  1.74           C  
ATOM   2923  CG  PRO A 193       9.014 118.301 -20.931  1.00  1.74           C  
ATOM   2924  CD  PRO A 193       7.537 118.692 -20.993  1.00  1.74           C  
ATOM   2925  HA  PRO A 193       7.595 116.027 -22.884  1.00  1.74           H  
ATOM   2926 1HB  PRO A 193      10.005 116.500 -21.699  1.00  1.74           H  
ATOM   2927 2HB  PRO A 193       9.356 117.552 -22.968  1.00  1.74           H  
ATOM   2928 1HG  PRO A 193       9.312 117.945 -19.929  1.00  1.74           H  
ATOM   2929 2HG  PRO A 193       9.681 119.139 -21.178  1.00  1.74           H  
ATOM   2930 1HD  PRO A 193       7.210 118.891 -19.960  1.00  1.74           H  
ATOM   2931 2HD  PRO A 193       7.369 119.552 -21.671  1.00  1.74           H  
ATOM   2932  N   TYR A 194       8.229 114.106 -21.237  1.00  1.75           N  
ATOM   2933  CA  TYR A 194       8.421 113.052 -20.238  1.00  1.75           C  
ATOM   2934  C   TYR A 194       9.719 112.315 -20.507  1.00  1.75           C  
ATOM   2935  O   TYR A 194      10.016 111.976 -21.651  1.00  1.75           O  
ATOM   2936  CB  TYR A 194       7.237 112.078 -20.235  1.00  1.75           C  
ATOM   2937  CG  TYR A 194       5.929 112.766 -19.935  1.00  1.75           C  
ATOM   2938  CD1 TYR A 194       5.197 113.304 -20.975  1.00  1.75           C  
ATOM   2939  CD2 TYR A 194       5.480 112.900 -18.627  1.00  1.75           C  
ATOM   2940  CE1 TYR A 194       4.034 113.958 -20.719  1.00  1.75           C  
ATOM   2941  CE2 TYR A 194       4.302 113.563 -18.382  1.00  1.75           C  
ATOM   2942  CZ  TYR A 194       3.578 114.089 -19.438  1.00  1.75           C  
ATOM   2943  OH  TYR A 194       2.402 114.758 -19.218  1.00  1.75           O  
ATOM   2944  H   TYR A 194       8.372 113.927 -22.228  1.00  1.75           H  
ATOM   2945  HA  TYR A 194       8.502 113.509 -19.252  1.00  1.75           H  
ATOM   2946 1HB  TYR A 194       7.160 111.594 -21.209  1.00  1.75           H  
ATOM   2947 2HB  TYR A 194       7.398 111.302 -19.487  1.00  1.75           H  
ATOM   2948  HD1 TYR A 194       5.552 113.215 -22.001  1.00  1.75           H  
ATOM   2949  HD2 TYR A 194       6.059 112.490 -17.800  1.00  1.75           H  
ATOM   2950  HE1 TYR A 194       3.478 114.384 -21.530  1.00  1.75           H  
ATOM   2951  HE2 TYR A 194       3.947 113.680 -17.358  1.00  1.75           H  
ATOM   2952  HH  TYR A 194       2.246 114.806 -18.274  1.00  1.75           H  
ATOM   2953  N   ILE A 195      10.492 112.045 -19.460  1.00  1.79           N  
ATOM   2954  CA  ILE A 195      11.772 111.372 -19.657  1.00  1.79           C  
ATOM   2955  C   ILE A 195      11.945 110.120 -18.816  1.00  1.79           C  
ATOM   2956  O   ILE A 195      11.763 110.143 -17.596  1.00  1.79           O  
ATOM   2957  CB  ILE A 195      12.940 112.327 -19.357  1.00  1.79           C  
ATOM   2958  CG1 ILE A 195      12.870 113.559 -20.267  1.00  1.79           C  
ATOM   2959  CG2 ILE A 195      14.264 111.607 -19.575  1.00  1.79           C  
ATOM   2960  CD1 ILE A 195      13.857 114.623 -19.912  1.00  1.79           C  
ATOM   2961  H   ILE A 195      10.205 112.327 -18.533  1.00  1.79           H  
ATOM   2962  HA  ILE A 195      11.846 111.068 -20.700  1.00  1.79           H  
ATOM   2963  HB  ILE A 195      12.883 112.665 -18.330  1.00  1.79           H  
ATOM   2964 1HG1 ILE A 195      13.048 113.253 -21.281  1.00  1.79           H  
ATOM   2965 2HG1 ILE A 195      11.882 114.009 -20.201  1.00  1.79           H  
ATOM   2966 1HG2 ILE A 195      15.083 112.287 -19.361  1.00  1.79           H  
ATOM   2967 2HG2 ILE A 195      14.336 110.752 -18.919  1.00  1.79           H  
ATOM   2968 3HG2 ILE A 195      14.329 111.272 -20.612  1.00  1.79           H  
ATOM   2969 1HD1 ILE A 195      13.748 115.461 -20.599  1.00  1.79           H  
ATOM   2970 2HD1 ILE A 195      13.677 114.964 -18.891  1.00  1.79           H  
ATOM   2971 3HD1 ILE A 195      14.864 114.220 -19.988  1.00  1.79           H  
ATOM   2972  N   CYS A 196      12.361 109.034 -19.460  1.00  1.83           N  
ATOM   2973  CA  CYS A 196      12.598 107.785 -18.763  1.00  1.83           C  
ATOM   2974  C   CYS A 196      13.931 107.801 -18.030  1.00  1.83           C  
ATOM   2975  O   CYS A 196      14.903 107.164 -18.447  1.00  1.83           O  
ATOM   2976  CB  CYS A 196      12.592 106.623 -19.726  1.00  1.83           C  
ATOM   2977  SG  CYS A 196      11.082 106.328 -20.565  1.00  1.83           S  
ATOM   2978  H   CYS A 196      12.500 109.064 -20.473  1.00  1.83           H  
ATOM   2979  HA  CYS A 196      11.814 107.647 -18.033  1.00  1.83           H  
ATOM   2980 1HB  CYS A 196      13.337 106.794 -20.476  1.00  1.83           H  
ATOM   2981 2HB  CYS A 196      12.845 105.724 -19.188  1.00  1.83           H  
ATOM   2982  HG  CYS A 196      11.620 105.435 -21.430  1.00  1.83           H  
ATOM   2983  N   THR A 197      13.953 108.518 -16.911  1.00  1.84           N  
ATOM   2984  CA  THR A 197      15.160 108.742 -16.110  1.00  1.84           C  
ATOM   2985  C   THR A 197      15.626 107.503 -15.331  1.00  1.84           C  
ATOM   2986  O   THR A 197      16.742 107.476 -14.810  1.00  1.84           O  
ATOM   2987  CB  THR A 197      14.926 109.890 -15.115  1.00  1.84           C  
ATOM   2988  OG1 THR A 197      13.852 109.546 -14.230  1.00  1.84           O  
ATOM   2989  CG2 THR A 197      14.570 111.172 -15.850  1.00  1.84           C  
ATOM   2990  H   THR A 197      13.085 109.000 -16.674  1.00  1.84           H  
ATOM   2991  HA  THR A 197      15.965 109.031 -16.787  1.00  1.84           H  
ATOM   2992  HB  THR A 197      15.831 110.050 -14.532  1.00  1.84           H  
ATOM   2993  HG1 THR A 197      14.141 108.844 -13.642  1.00  1.84           H  
ATOM   2994 1HG2 THR A 197      14.411 111.971 -15.130  1.00  1.84           H  
ATOM   2995 2HG2 THR A 197      15.382 111.445 -16.521  1.00  1.84           H  
ATOM   2996 3HG2 THR A 197      13.673 111.025 -16.419  1.00  1.84           H  
ATOM   2997  N   GLU A 198      14.760 106.500 -15.243  1.00  1.81           N  
ATOM   2998  CA  GLU A 198      15.051 105.239 -14.564  1.00  1.81           C  
ATOM   2999  C   GLU A 198      15.724 104.261 -15.536  1.00  1.81           C  
ATOM   3000  O   GLU A 198      15.570 104.367 -16.754  1.00  1.81           O  
ATOM   3001  CB  GLU A 198      13.774 104.650 -13.934  1.00  1.81           C  
ATOM   3002  CG  GLU A 198      13.978 103.382 -13.046  1.00  1.81           C  
ATOM   3003  CD  GLU A 198      14.930 103.571 -11.911  1.00  1.81           C  
ATOM   3004  OE1 GLU A 198      14.499 103.780 -10.803  1.00  1.81           O  
ATOM   3005  OE2 GLU A 198      16.116 103.490 -12.168  1.00  1.81           O  
ATOM   3006  H   GLU A 198      13.866 106.619 -15.694  1.00  1.81           H  
ATOM   3007  HA  GLU A 198      15.754 105.439 -13.754  1.00  1.81           H  
ATOM   3008 1HB  GLU A 198      13.282 105.408 -13.325  1.00  1.81           H  
ATOM   3009 2HB  GLU A 198      13.078 104.376 -14.733  1.00  1.81           H  
ATOM   3010 1HG  GLU A 198      13.030 103.129 -12.607  1.00  1.81           H  
ATOM   3011 2HG  GLU A 198      14.275 102.544 -13.627  1.00  1.81           H  
ATOM   3012  N   GLY A 199      16.458 103.292 -14.981  1.00  1.75           N  
ATOM   3013  CA  GLY A 199      17.143 102.252 -15.761  1.00  1.75           C  
ATOM   3014  C   GLY A 199      16.197 101.147 -16.263  1.00  1.75           C  
ATOM   3015  O   GLY A 199      16.620 100.211 -16.942  1.00  1.75           O  
ATOM   3016  H   GLY A 199      16.524 103.285 -13.958  1.00  1.75           H  
ATOM   3017 1HA  GLY A 199      17.647 102.715 -16.610  1.00  1.75           H  
ATOM   3018 2HA  GLY A 199      17.921 101.806 -15.145  1.00  1.75           H  
ATOM   3019  N   GLU A 200      14.929 101.257 -15.896  1.00  1.66           N  
ATOM   3020  CA  GLU A 200      13.873 100.329 -16.270  1.00  1.66           C  
ATOM   3021  C   GLU A 200      12.943 100.991 -17.286  1.00  1.66           C  
ATOM   3022  O   GLU A 200      13.022 102.200 -17.516  1.00  1.66           O  
ATOM   3023  CB  GLU A 200      13.131  99.843 -15.030  1.00  1.66           C  
ATOM   3024  CG  GLU A 200      14.018  99.027 -14.080  1.00  1.66           C  
ATOM   3025  CD  GLU A 200      13.292  98.453 -12.885  1.00  1.66           C  
ATOM   3026  OE1 GLU A 200      12.126  98.723 -12.735  1.00  1.66           O  
ATOM   3027  OE2 GLU A 200      13.904  97.712 -12.134  1.00  1.66           O  
ATOM   3028  H   GLU A 200      14.680 102.056 -15.332  1.00  1.66           H  
ATOM   3029  HA  GLU A 200      14.323  99.460 -16.752  1.00  1.66           H  
ATOM   3030 1HB  GLU A 200      12.764 100.700 -14.479  1.00  1.66           H  
ATOM   3031 2HB  GLU A 200      12.276  99.241 -15.313  1.00  1.66           H  
ATOM   3032 1HG  GLU A 200      14.466  98.210 -14.645  1.00  1.66           H  
ATOM   3033 2HG  GLU A 200      14.823  99.671 -13.728  1.00  1.66           H  
ATOM   3034  N   ASP A 201      12.116 100.199 -17.955  1.00  1.56           N  
ATOM   3035  CA  ASP A 201      11.209 100.754 -18.955  1.00  1.56           C  
ATOM   3036  C   ASP A 201      10.053 101.428 -18.233  1.00  1.56           C  
ATOM   3037  O   ASP A 201       9.792 101.113 -17.071  1.00  1.56           O  
ATOM   3038  CB  ASP A 201      10.769  99.673 -19.938  1.00  1.56           C  
ATOM   3039  CG  ASP A 201      11.956  99.196 -20.868  1.00  1.56           C  
ATOM   3040  OD1 ASP A 201      12.997  99.871 -20.934  1.00  1.56           O  
ATOM   3041  OD2 ASP A 201      11.793  98.186 -21.538  1.00  1.56           O  
ATOM   3042  H   ASP A 201      12.044  99.211 -17.709  1.00  1.56           H  
ATOM   3043  HA  ASP A 201      11.731 101.522 -19.524  1.00  1.56           H  
ATOM   3044 1HB  ASP A 201      10.376  98.816 -19.385  1.00  1.56           H  
ATOM   3045 2HB  ASP A 201       9.961 100.063 -20.565  1.00  1.56           H  
ATOM   3046  N   GLN A 202       9.375 102.372 -18.883  1.00  1.47           N  
ATOM   3047  CA  GLN A 202       8.290 103.061 -18.190  1.00  1.47           C  
ATOM   3048  C   GLN A 202       6.941 103.081 -18.872  1.00  1.47           C  
ATOM   3049  O   GLN A 202       6.838 103.100 -20.095  1.00  1.47           O  
ATOM   3050  CB  GLN A 202       8.658 104.496 -17.883  1.00  1.47           C  
ATOM   3051  CG  GLN A 202       9.770 104.659 -16.909  1.00  1.47           C  
ATOM   3052  CD  GLN A 202       9.880 106.071 -16.455  1.00  1.47           C  
ATOM   3053  OE1 GLN A 202       9.682 107.003 -17.229  1.00  1.47           O  
ATOM   3054  NE2 GLN A 202      10.171 106.252 -15.177  1.00  1.47           N  
ATOM   3055  H   GLN A 202       9.598 102.591 -19.851  1.00  1.47           H  
ATOM   3056  HA  GLN A 202       8.150 102.559 -17.244  1.00  1.47           H  
ATOM   3057 1HB  GLN A 202       8.943 104.996 -18.804  1.00  1.47           H  
ATOM   3058 2HB  GLN A 202       7.798 104.984 -17.515  1.00  1.47           H  
ATOM   3059 1HG  GLN A 202       9.545 104.035 -16.061  1.00  1.47           H  
ATOM   3060 2HG  GLN A 202      10.719 104.356 -17.365  1.00  1.47           H  
ATOM   3061 1HE2 GLN A 202      10.240 107.176 -14.799  1.00  1.47           H  
ATOM   3062 2HE2 GLN A 202      10.296 105.452 -14.580  1.00  1.47           H  
ATOM   3063  N   ILE A 203       5.888 103.138 -18.057  1.00  1.40           N  
ATOM   3064  CA  ILE A 203       4.538 103.191 -18.586  1.00  1.40           C  
ATOM   3065  C   ILE A 203       3.839 104.466 -18.155  1.00  1.40           C  
ATOM   3066  O   ILE A 203       3.713 104.766 -16.957  1.00  1.40           O  
ATOM   3067  CB  ILE A 203       3.722 102.001 -18.094  1.00  1.40           C  
ATOM   3068  CG1 ILE A 203       4.455 100.767 -18.410  1.00  1.40           C  
ATOM   3069  CG2 ILE A 203       2.376 101.992 -18.764  1.00  1.40           C  
ATOM   3070  CD1 ILE A 203       5.325 100.335 -17.270  1.00  1.40           C  
ATOM   3071  H   ILE A 203       6.040 103.113 -17.055  1.00  1.40           H  
ATOM   3072  HA  ILE A 203       4.579 103.168 -19.670  1.00  1.40           H  
ATOM   3073  HB  ILE A 203       3.593 102.054 -17.043  1.00  1.40           H  
ATOM   3074 1HG1 ILE A 203       3.755  99.989 -18.654  1.00  1.40           H  
ATOM   3075 2HG1 ILE A 203       5.088 100.937 -19.265  1.00  1.40           H  
ATOM   3076 1HG2 ILE A 203       1.798 101.136 -18.420  1.00  1.40           H  
ATOM   3077 2HG2 ILE A 203       1.854 102.913 -18.512  1.00  1.40           H  
ATOM   3078 3HG2 ILE A 203       2.505 101.934 -19.847  1.00  1.40           H  
ATOM   3079 1HD1 ILE A 203       5.839  99.473 -17.538  1.00  1.40           H  
ATOM   3080 2HD1 ILE A 203       6.038 101.097 -17.041  1.00  1.40           H  
ATOM   3081 3HD1 ILE A 203       4.719 100.138 -16.389  1.00  1.40           H  
ATOM   3082  N   THR A 204       3.388 105.216 -19.143  1.00  1.35           N  
ATOM   3083  CA  THR A 204       2.712 106.476 -18.912  1.00  1.35           C  
ATOM   3084  C   THR A 204       1.262 106.366 -19.349  1.00  1.35           C  
ATOM   3085  O   THR A 204       0.946 105.800 -20.402  1.00  1.35           O  
ATOM   3086  CB  THR A 204       3.429 107.641 -19.624  1.00  1.35           C  
ATOM   3087  OG1 THR A 204       4.769 107.758 -19.118  1.00  1.35           O  
ATOM   3088  CG2 THR A 204       2.706 108.956 -19.374  1.00  1.35           C  
ATOM   3089  H   THR A 204       3.527 104.889 -20.101  1.00  1.35           H  
ATOM   3090  HA  THR A 204       2.720 106.690 -17.843  1.00  1.35           H  
ATOM   3091  HB  THR A 204       3.466 107.445 -20.699  1.00  1.35           H  
ATOM   3092  HG1 THR A 204       4.749 107.752 -18.155  1.00  1.35           H  
ATOM   3093 1HG2 THR A 204       3.237 109.766 -19.876  1.00  1.35           H  
ATOM   3094 2HG2 THR A 204       1.688 108.907 -19.756  1.00  1.35           H  
ATOM   3095 3HG2 THR A 204       2.685 109.143 -18.303  1.00  1.35           H  
ATOM   3096  N   VAL A 205       0.373 106.875 -18.505  1.00  1.32           N  
ATOM   3097  CA  VAL A 205      -1.049 106.838 -18.793  1.00  1.32           C  
ATOM   3098  C   VAL A 205      -1.628 108.240 -18.799  1.00  1.32           C  
ATOM   3099  O   VAL A 205      -1.276 109.074 -17.966  1.00  1.32           O  
ATOM   3100  CB  VAL A 205      -1.775 105.973 -17.757  1.00  1.32           C  
ATOM   3101  CG1 VAL A 205      -1.601 106.539 -16.364  1.00  1.32           C  
ATOM   3102  CG2 VAL A 205      -3.207 105.880 -18.118  1.00  1.32           C  
ATOM   3103  H   VAL A 205       0.696 107.308 -17.652  1.00  1.32           H  
ATOM   3104  HA  VAL A 205      -1.199 106.397 -19.777  1.00  1.32           H  
ATOM   3105  HB  VAL A 205      -1.335 104.995 -17.757  1.00  1.32           H  
ATOM   3106 1HG1 VAL A 205      -2.113 105.901 -15.634  1.00  1.32           H  
ATOM   3107 2HG1 VAL A 205      -0.542 106.589 -16.117  1.00  1.32           H  
ATOM   3108 3HG1 VAL A 205      -2.024 107.533 -16.325  1.00  1.32           H  
ATOM   3109 1HG2 VAL A 205      -3.693 105.258 -17.417  1.00  1.32           H  
ATOM   3110 2HG2 VAL A 205      -3.665 106.850 -18.110  1.00  1.32           H  
ATOM   3111 3HG2 VAL A 205      -3.291 105.449 -19.111  1.00  1.32           H  
ATOM   3112  N   TRP A 206      -2.501 108.496 -19.755  1.00  1.30           N  
ATOM   3113  CA  TRP A 206      -3.134 109.798 -19.887  1.00  1.30           C  
ATOM   3114  C   TRP A 206      -4.490 109.561 -20.509  1.00  1.30           C  
ATOM   3115  O   TRP A 206      -4.784 108.445 -20.933  1.00  1.30           O  
ATOM   3116  CB  TRP A 206      -2.302 110.730 -20.782  1.00  1.30           C  
ATOM   3117  CG  TRP A 206      -2.292 110.368 -22.194  1.00  1.30           C  
ATOM   3118  CD1 TRP A 206      -3.087 110.880 -23.168  1.00  1.30           C  
ATOM   3119  CD2 TRP A 206      -1.475 109.382 -22.821  1.00  1.30           C  
ATOM   3120  NE1 TRP A 206      -2.807 110.282 -24.362  1.00  1.30           N  
ATOM   3121  CE2 TRP A 206      -1.833 109.358 -24.170  1.00  1.30           C  
ATOM   3122  CE3 TRP A 206      -0.496 108.522 -22.360  1.00  1.30           C  
ATOM   3123  CZ2 TRP A 206      -1.244 108.498 -25.062  1.00  1.30           C  
ATOM   3124  CZ3 TRP A 206       0.087 107.663 -23.244  1.00  1.30           C  
ATOM   3125  CH2 TRP A 206      -0.282 107.646 -24.574  1.00  1.30           C  
ATOM   3126  H   TRP A 206      -2.729 107.745 -20.411  1.00  1.30           H  
ATOM   3127  HA  TRP A 206      -3.267 110.251 -18.901  1.00  1.30           H  
ATOM   3128 1HB  TRP A 206      -2.646 111.757 -20.684  1.00  1.30           H  
ATOM   3129 2HB  TRP A 206      -1.273 110.694 -20.456  1.00  1.30           H  
ATOM   3130  HD1 TRP A 206      -3.844 111.654 -23.017  1.00  1.30           H  
ATOM   3131  HE1 TRP A 206      -3.264 110.470 -25.243  1.00  1.30           H  
ATOM   3132  HE3 TRP A 206      -0.202 108.519 -21.318  1.00  1.30           H  
ATOM   3133  HZ2 TRP A 206      -1.527 108.468 -26.114  1.00  1.30           H  
ATOM   3134  HZ3 TRP A 206       0.841 106.996 -22.857  1.00  1.30           H  
ATOM   3135  HH2 TRP A 206       0.185 106.948 -25.260  1.00  1.30           H  
ATOM   3136  N   GLY A 207      -5.318 110.572 -20.577  1.00  1.31           N  
ATOM   3137  CA  GLY A 207      -6.597 110.343 -21.209  1.00  1.31           C  
ATOM   3138  C   GLY A 207      -7.286 111.612 -21.613  1.00  1.31           C  
ATOM   3139  O   GLY A 207      -6.722 112.687 -21.484  1.00  1.31           O  
ATOM   3140  H   GLY A 207      -5.057 111.479 -20.197  1.00  1.31           H  
ATOM   3141 1HA  GLY A 207      -6.456 109.715 -22.091  1.00  1.31           H  
ATOM   3142 2HA  GLY A 207      -7.230 109.797 -20.514  1.00  1.31           H  
ATOM   3143  N   PHE A 208      -8.496 111.504 -22.121  1.00  1.32           N  
ATOM   3144  CA  PHE A 208      -9.149 112.703 -22.599  1.00  1.32           C  
ATOM   3145  C   PHE A 208     -10.547 112.837 -22.100  1.00  1.32           C  
ATOM   3146  O   PHE A 208     -11.232 111.843 -21.859  1.00  1.32           O  
ATOM   3147  CB  PHE A 208      -9.171 112.709 -24.099  1.00  1.32           C  
ATOM   3148  CG  PHE A 208      -7.838 112.547 -24.656  1.00  1.32           C  
ATOM   3149  CD1 PHE A 208      -7.408 111.280 -25.035  1.00  1.32           C  
ATOM   3150  CD2 PHE A 208      -6.983 113.604 -24.756  1.00  1.32           C  
ATOM   3151  CE1 PHE A 208      -6.154 111.100 -25.531  1.00  1.32           C  
ATOM   3152  CE2 PHE A 208      -5.730 113.415 -25.234  1.00  1.32           C  
ATOM   3153  CZ  PHE A 208      -5.309 112.176 -25.635  1.00  1.32           C  
ATOM   3154  H   PHE A 208      -8.917 110.585 -22.193  1.00  1.32           H  
ATOM   3155  HA  PHE A 208      -8.596 113.569 -22.258  1.00  1.32           H  
ATOM   3156 1HB  PHE A 208      -9.799 111.901 -24.453  1.00  1.32           H  
ATOM   3157 2HB  PHE A 208      -9.588 113.659 -24.454  1.00  1.32           H  
ATOM   3158  HD1 PHE A 208      -8.086 110.427 -24.942  1.00  1.32           H  
ATOM   3159  HD2 PHE A 208      -7.315 114.600 -24.433  1.00  1.32           H  
ATOM   3160  HE1 PHE A 208      -5.828 110.106 -25.835  1.00  1.32           H  
ATOM   3161  HE2 PHE A 208      -5.061 114.245 -25.293  1.00  1.32           H  
ATOM   3162  HZ  PHE A 208      -4.304 112.048 -26.026  1.00  1.32           H  
ATOM   3163  N   HIS A 209     -10.997 114.072 -22.005  1.00  1.35           N  
ATOM   3164  CA  HIS A 209     -12.354 114.326 -21.562  1.00  1.35           C  
ATOM   3165  C   HIS A 209     -13.275 114.707 -22.711  1.00  1.35           C  
ATOM   3166  O   HIS A 209     -12.950 115.571 -23.542  1.00  1.35           O  
ATOM   3167  CB  HIS A 209     -12.356 115.422 -20.497  1.00  1.35           C  
ATOM   3168  CG  HIS A 209     -11.702 115.017 -19.189  1.00  1.35           C  
ATOM   3169  ND1 HIS A 209     -12.426 114.812 -18.030  1.00  1.35           N  
ATOM   3170  CD2 HIS A 209     -10.415 114.758 -18.872  1.00  1.35           C  
ATOM   3171  CE1 HIS A 209     -11.603 114.466 -17.055  1.00  1.35           C  
ATOM   3172  NE2 HIS A 209     -10.384 114.426 -17.540  1.00  1.35           N  
ATOM   3173  H   HIS A 209     -10.379 114.850 -22.251  1.00  1.35           H  
ATOM   3174  HA  HIS A 209     -12.767 113.423 -21.107  1.00  1.35           H  
ATOM   3175 1HB  HIS A 209     -11.834 116.302 -20.881  1.00  1.35           H  
ATOM   3176 2HB  HIS A 209     -13.389 115.721 -20.285  1.00  1.35           H  
ATOM   3177  HD1 HIS A 209     -13.422 114.910 -17.929  1.00  1.35           H  
ATOM   3178  HD2 HIS A 209      -9.501 114.776 -19.455  1.00  1.35           H  
ATOM   3179  HE1 HIS A 209     -11.980 114.274 -16.052  1.00  1.35           H  
ATOM   3180  N   SER A 210     -14.416 114.023 -22.748  1.00  1.39           N  
ATOM   3181  CA  SER A 210     -15.489 114.268 -23.703  1.00  1.39           C  
ATOM   3182  C   SER A 210     -16.810 114.326 -22.938  1.00  1.39           C  
ATOM   3183  O   SER A 210     -17.385 113.302 -22.559  1.00  1.39           O  
ATOM   3184  CB  SER A 210     -15.493 113.201 -24.791  1.00  1.39           C  
ATOM   3185  OG  SER A 210     -14.334 113.313 -25.610  1.00  1.39           O  
ATOM   3186  H   SER A 210     -14.571 113.297 -22.041  1.00  1.39           H  
ATOM   3187  HA  SER A 210     -15.335 115.242 -24.174  1.00  1.39           H  
ATOM   3188 1HB  SER A 210     -15.510 112.224 -24.328  1.00  1.39           H  
ATOM   3189 2HB  SER A 210     -16.394 113.295 -25.401  1.00  1.39           H  
ATOM   3190  HG  SER A 210     -14.216 112.469 -26.047  1.00  1.39           H  
ATOM   3191  N   ASP A 211     -17.252 115.547 -22.691  1.00  1.43           N  
ATOM   3192  CA  ASP A 211     -18.440 115.855 -21.910  1.00  1.43           C  
ATOM   3193  C   ASP A 211     -19.533 116.307 -22.868  1.00  1.43           C  
ATOM   3194  O   ASP A 211     -19.273 116.371 -24.067  1.00  1.43           O  
ATOM   3195  CB  ASP A 211     -18.073 116.875 -20.853  1.00  1.43           C  
ATOM   3196  CG  ASP A 211     -17.046 116.303 -19.873  1.00  1.43           C  
ATOM   3197  OD1 ASP A 211     -17.185 115.160 -19.509  1.00  1.43           O  
ATOM   3198  OD2 ASP A 211     -16.127 116.993 -19.526  1.00  1.43           O  
ATOM   3199  H   ASP A 211     -16.721 116.321 -23.067  1.00  1.43           H  
ATOM   3200  HA  ASP A 211     -18.785 114.956 -21.411  1.00  1.43           H  
ATOM   3201 1HB  ASP A 211     -17.697 117.787 -21.308  1.00  1.43           H  
ATOM   3202 2HB  ASP A 211     -18.942 117.121 -20.295  1.00  1.43           H  
ATOM   3203  N   ASN A 212     -20.754 116.590 -22.404  1.00  1.46           N  
ATOM   3204  CA  ASN A 212     -21.740 116.943 -23.426  1.00  1.46           C  
ATOM   3205  C   ASN A 212     -21.525 118.395 -23.834  1.00  1.46           C  
ATOM   3206  O   ASN A 212     -20.690 119.076 -23.238  1.00  1.46           O  
ATOM   3207  CB  ASN A 212     -23.164 116.670 -22.947  1.00  1.46           C  
ATOM   3208  CG  ASN A 212     -23.671 117.580 -21.844  1.00  1.46           C  
ATOM   3209  OD1 ASN A 212     -23.198 118.707 -21.648  1.00  1.46           O  
ATOM   3210  ND2 ASN A 212     -24.648 117.095 -21.112  1.00  1.46           N  
ATOM   3211  H   ASN A 212     -20.983 116.552 -21.407  1.00  1.46           H  
ATOM   3212  HA  ASN A 212     -21.568 116.327 -24.314  1.00  1.46           H  
ATOM   3213 1HB  ASN A 212     -23.841 116.748 -23.795  1.00  1.46           H  
ATOM   3214 2HB  ASN A 212     -23.219 115.639 -22.590  1.00  1.46           H  
ATOM   3215 1HD2 ASN A 212     -25.030 117.637 -20.364  1.00  1.46           H  
ATOM   3216 2HD2 ASN A 212     -25.004 116.179 -21.297  1.00  1.46           H  
ATOM   3217  N   GLU A 213     -22.313 118.904 -24.779  1.00  1.50           N  
ATOM   3218  CA  GLU A 213     -22.078 120.261 -25.276  1.00  1.50           C  
ATOM   3219  C   GLU A 213     -22.097 121.347 -24.196  1.00  1.50           C  
ATOM   3220  O   GLU A 213     -21.198 122.197 -24.156  1.00  1.50           O  
ATOM   3221  CB  GLU A 213     -23.113 120.597 -26.349  1.00  1.50           C  
ATOM   3222  CG  GLU A 213     -22.931 121.950 -27.002  1.00  1.50           C  
ATOM   3223  CD  GLU A 213     -23.933 122.214 -28.102  1.00  1.50           C  
ATOM   3224  OE1 GLU A 213     -24.753 121.362 -28.355  1.00  1.50           O  
ATOM   3225  OE2 GLU A 213     -23.872 123.267 -28.691  1.00  1.50           O  
ATOM   3226  H   GLU A 213     -23.017 118.321 -25.213  1.00  1.50           H  
ATOM   3227  HA  GLU A 213     -21.090 120.273 -25.738  1.00  1.50           H  
ATOM   3228 1HB  GLU A 213     -23.080 119.840 -27.130  1.00  1.50           H  
ATOM   3229 2HB  GLU A 213     -24.112 120.570 -25.911  1.00  1.50           H  
ATOM   3230 1HG  GLU A 213     -23.024 122.725 -26.241  1.00  1.50           H  
ATOM   3231 2HG  GLU A 213     -21.932 122.002 -27.415  1.00  1.50           H  
ATOM   3232  N   THR A 214     -23.093 121.303 -23.311  1.00  1.54           N  
ATOM   3233  CA  THR A 214     -23.204 122.301 -22.255  1.00  1.54           C  
ATOM   3234  C   THR A 214     -22.024 122.219 -21.304  1.00  1.54           C  
ATOM   3235  O   THR A 214     -21.443 123.236 -20.919  1.00  1.54           O  
ATOM   3236  CB  THR A 214     -24.501 122.135 -21.450  1.00  1.54           C  
ATOM   3237  OG1 THR A 214     -25.638 122.326 -22.307  1.00  1.54           O  
ATOM   3238  CG2 THR A 214     -24.528 123.144 -20.320  1.00  1.54           C  
ATOM   3239  H   THR A 214     -23.782 120.569 -23.383  1.00  1.54           H  
ATOM   3240  HA  THR A 214     -23.201 123.289 -22.713  1.00  1.54           H  
ATOM   3241  HB  THR A 214     -24.541 121.128 -21.031  1.00  1.54           H  
ATOM   3242  HG1 THR A 214     -26.444 122.269 -21.787  1.00  1.54           H  
ATOM   3243 1HG2 THR A 214     -25.444 123.022 -19.745  1.00  1.54           H  
ATOM   3244 2HG2 THR A 214     -23.665 122.979 -19.674  1.00  1.54           H  
ATOM   3245 3HG2 THR A 214     -24.487 124.151 -20.731  1.00  1.54           H  
ATOM   3246  N   GLN A 215     -21.667 121.004 -20.920  1.00  1.58           N  
ATOM   3247  CA  GLN A 215     -20.572 120.827 -19.992  1.00  1.58           C  
ATOM   3248  C   GLN A 215     -19.263 121.295 -20.595  1.00  1.58           C  
ATOM   3249  O   GLN A 215     -18.483 121.953 -19.913  1.00  1.58           O  
ATOM   3250  CB  GLN A 215     -20.450 119.370 -19.613  1.00  1.58           C  
ATOM   3251  CG  GLN A 215     -21.544 118.837 -18.749  1.00  1.58           C  
ATOM   3252  CD  GLN A 215     -21.418 117.345 -18.546  1.00  1.58           C  
ATOM   3253  OE1 GLN A 215     -21.273 116.539 -19.494  1.00  1.58           O  
ATOM   3254  NE2 GLN A 215     -21.453 116.954 -17.275  1.00  1.58           N  
ATOM   3255  H   GLN A 215     -22.170 120.196 -21.275  1.00  1.58           H  
ATOM   3256  HA  GLN A 215     -20.772 121.415 -19.101  1.00  1.58           H  
ATOM   3257 1HB  GLN A 215     -20.449 118.790 -20.528  1.00  1.58           H  
ATOM   3258 2HB  GLN A 215     -19.497 119.204 -19.107  1.00  1.58           H  
ATOM   3259 1HG  GLN A 215     -21.491 119.323 -17.776  1.00  1.58           H  
ATOM   3260 2HG  GLN A 215     -22.501 119.046 -19.214  1.00  1.58           H  
ATOM   3261 1HE2 GLN A 215     -21.358 115.992 -17.040  1.00  1.58           H  
ATOM   3262 2HE2 GLN A 215     -21.564 117.632 -16.545  1.00  1.58           H  
ATOM   3263  N   MET A 216     -19.035 121.017 -21.876  1.00  1.63           N  
ATOM   3264  CA  MET A 216     -17.802 121.449 -22.513  1.00  1.63           C  
ATOM   3265  C   MET A 216     -17.755 122.983 -22.476  1.00  1.63           C  
ATOM   3266  O   MET A 216     -16.739 123.601 -22.127  1.00  1.63           O  
ATOM   3267  CB  MET A 216     -17.782 120.942 -23.951  1.00  1.63           C  
ATOM   3268  CG  MET A 216     -17.642 119.419 -24.153  1.00  1.63           C  
ATOM   3269  SD  MET A 216     -16.073 118.747 -23.745  1.00  1.63           S  
ATOM   3270  CE  MET A 216     -15.162 119.412 -25.105  1.00  1.63           C  
ATOM   3271  H   MET A 216     -19.716 120.470 -22.407  1.00  1.63           H  
ATOM   3272  HA  MET A 216     -16.954 121.052 -21.960  1.00  1.63           H  
ATOM   3273 1HB  MET A 216     -18.709 121.240 -24.441  1.00  1.63           H  
ATOM   3274 2HB  MET A 216     -16.950 121.412 -24.476  1.00  1.63           H  
ATOM   3275 1HG  MET A 216     -18.360 118.923 -23.542  1.00  1.63           H  
ATOM   3276 2HG  MET A 216     -17.858 119.173 -25.178  1.00  1.63           H  
ATOM   3277 1HE  MET A 216     -14.124 119.104 -25.029  1.00  1.63           H  
ATOM   3278 2HE  MET A 216     -15.590 119.043 -26.044  1.00  1.63           H  
ATOM   3279 3HE  MET A 216     -15.225 120.503 -25.083  1.00  1.63           H  
ATOM   3280  N   ALA A 217     -18.897 123.612 -22.771  1.00  1.69           N  
ATOM   3281  CA  ALA A 217     -18.978 125.064 -22.744  1.00  1.69           C  
ATOM   3282  C   ALA A 217     -18.679 125.622 -21.343  1.00  1.69           C  
ATOM   3283  O   ALA A 217     -18.056 126.675 -21.215  1.00  1.69           O  
ATOM   3284  CB  ALA A 217     -20.347 125.507 -23.208  1.00  1.69           C  
ATOM   3285  H   ALA A 217     -19.721 123.076 -23.054  1.00  1.69           H  
ATOM   3286  HA  ALA A 217     -18.230 125.454 -23.432  1.00  1.69           H  
ATOM   3287 1HB  ALA A 217     -20.394 126.592 -23.221  1.00  1.69           H  
ATOM   3288 2HB  ALA A 217     -20.531 125.118 -24.209  1.00  1.69           H  
ATOM   3289 3HB  ALA A 217     -21.102 125.122 -22.530  1.00  1.69           H  
ATOM   3290  N   LYS A 218     -19.113 124.924 -20.292  1.00  1.75           N  
ATOM   3291  CA  LYS A 218     -18.872 125.375 -18.920  1.00  1.75           C  
ATOM   3292  C   LYS A 218     -17.473 125.042 -18.375  1.00  1.75           C  
ATOM   3293  O   LYS A 218     -16.942 125.770 -17.533  1.00  1.75           O  
ATOM   3294  CB  LYS A 218     -19.926 124.793 -17.983  1.00  1.75           C  
ATOM   3295  CG  LYS A 218     -21.335 125.371 -18.168  1.00  1.75           C  
ATOM   3296  CD  LYS A 218     -22.318 124.755 -17.178  1.00  1.75           C  
ATOM   3297  CE  LYS A 218     -23.707 125.374 -17.307  1.00  1.75           C  
ATOM   3298  NZ  LYS A 218     -24.683 124.750 -16.364  1.00  1.75           N  
ATOM   3299  H   LYS A 218     -19.661 124.077 -20.451  1.00  1.75           H  
ATOM   3300  HA  LYS A 218     -18.976 126.460 -18.907  1.00  1.75           H  
ATOM   3301 1HB  LYS A 218     -19.988 123.716 -18.154  1.00  1.75           H  
ATOM   3302 2HB  LYS A 218     -19.620 124.943 -16.950  1.00  1.75           H  
ATOM   3303 1HG  LYS A 218     -21.308 126.450 -18.026  1.00  1.75           H  
ATOM   3304 2HG  LYS A 218     -21.676 125.163 -19.183  1.00  1.75           H  
ATOM   3305 1HD  LYS A 218     -22.389 123.681 -17.366  1.00  1.75           H  
ATOM   3306 2HD  LYS A 218     -21.955 124.905 -16.162  1.00  1.75           H  
ATOM   3307 1HE  LYS A 218     -23.642 126.440 -17.091  1.00  1.75           H  
ATOM   3308 2HE  LYS A 218     -24.064 125.245 -18.324  1.00  1.75           H  
ATOM   3309 1HZ  LYS A 218     -25.587 125.186 -16.476  1.00  1.75           H  
ATOM   3310 2HZ  LYS A 218     -24.759 123.763 -16.561  1.00  1.75           H  
ATOM   3311 3HZ  LYS A 218     -24.363 124.879 -15.415  1.00  1.75           H  
ATOM   3312  N   LEU A 219     -16.893 123.936 -18.838  1.00  1.80           N  
ATOM   3313  CA  LEU A 219     -15.591 123.455 -18.376  1.00  1.80           C  
ATOM   3314  C   LEU A 219     -14.410 123.990 -19.161  1.00  1.80           C  
ATOM   3315  O   LEU A 219     -13.350 124.256 -18.590  1.00  1.80           O  
ATOM   3316  CB  LEU A 219     -15.576 121.935 -18.469  1.00  1.80           C  
ATOM   3317  CG  LEU A 219     -16.559 121.229 -17.565  1.00  1.80           C  
ATOM   3318  CD1 LEU A 219     -16.602 119.762 -17.929  1.00  1.80           C  
ATOM   3319  CD2 LEU A 219     -16.119 121.436 -16.130  1.00  1.80           C  
ATOM   3320  H   LEU A 219     -17.401 123.371 -19.513  1.00  1.80           H  
ATOM   3321  HA  LEU A 219     -15.473 123.752 -17.337  1.00  1.80           H  
ATOM   3322 1HB  LEU A 219     -15.815 121.649 -19.495  1.00  1.80           H  
ATOM   3323 2HB  LEU A 219     -14.574 121.576 -18.237  1.00  1.80           H  
ATOM   3324  HG  LEU A 219     -17.556 121.641 -17.695  1.00  1.80           H  
ATOM   3325 1HD1 LEU A 219     -17.307 119.242 -17.288  1.00  1.80           H  
ATOM   3326 2HD1 LEU A 219     -16.919 119.657 -18.969  1.00  1.80           H  
ATOM   3327 3HD1 LEU A 219     -15.636 119.317 -17.821  1.00  1.80           H  
ATOM   3328 1HD2 LEU A 219     -16.813 120.933 -15.459  1.00  1.80           H  
ATOM   3329 2HD2 LEU A 219     -15.121 121.030 -15.995  1.00  1.80           H  
ATOM   3330 3HD2 LEU A 219     -16.107 122.504 -15.907  1.00  1.80           H  
ATOM   3331  N   TYR A 220     -14.570 124.116 -20.474  1.00  1.85           N  
ATOM   3332  CA  TYR A 220     -13.467 124.514 -21.326  1.00  1.85           C  
ATOM   3333  C   TYR A 220     -13.706 125.854 -22.009  1.00  1.85           C  
ATOM   3334  O   TYR A 220     -12.748 126.520 -22.411  1.00  1.85           O  
ATOM   3335  CB  TYR A 220     -13.228 123.412 -22.346  1.00  1.85           C  
ATOM   3336  CG  TYR A 220     -13.031 122.103 -21.639  1.00  1.85           C  
ATOM   3337  CD1 TYR A 220     -13.866 121.057 -21.904  1.00  1.85           C  
ATOM   3338  CD2 TYR A 220     -12.064 121.981 -20.656  1.00  1.85           C  
ATOM   3339  CE1 TYR A 220     -13.718 119.869 -21.222  1.00  1.85           C  
ATOM   3340  CE2 TYR A 220     -11.913 120.809 -19.975  1.00  1.85           C  
ATOM   3341  CZ  TYR A 220     -12.735 119.754 -20.266  1.00  1.85           C  
ATOM   3342  OH  TYR A 220     -12.590 118.592 -19.611  1.00  1.85           O  
ATOM   3343  H   TYR A 220     -15.456 123.888 -20.904  1.00  1.85           H  
ATOM   3344  HA  TYR A 220     -12.576 124.617 -20.712  1.00  1.85           H  
ATOM   3345 1HB  TYR A 220     -14.091 123.320 -23.015  1.00  1.85           H  
ATOM   3346 2HB  TYR A 220     -12.354 123.622 -22.951  1.00  1.85           H  
ATOM   3347  HD1 TYR A 220     -14.641 121.172 -22.658  1.00  1.85           H  
ATOM   3348  HD2 TYR A 220     -11.428 122.825 -20.421  1.00  1.85           H  
ATOM   3349  HE1 TYR A 220     -14.375 119.024 -21.427  1.00  1.85           H  
ATOM   3350  HE2 TYR A 220     -11.143 120.719 -19.204  1.00  1.85           H  
ATOM   3351  HH  TYR A 220     -12.197 118.760 -18.763  1.00  1.85           H  
ATOM   3352  N   GLY A 221     -14.985 126.239 -22.140  1.00  1.91           N  
ATOM   3353  CA  GLY A 221     -15.380 127.486 -22.817  1.00  1.91           C  
ATOM   3354  C   GLY A 221     -15.535 127.313 -24.326  1.00  1.91           C  
ATOM   3355  O   GLY A 221     -15.811 128.262 -25.060  1.00  1.91           O  
ATOM   3356  H   GLY A 221     -15.719 125.623 -21.792  1.00  1.91           H  
ATOM   3357 1HA  GLY A 221     -16.309 127.857 -22.391  1.00  1.91           H  
ATOM   3358 2HA  GLY A 221     -14.628 128.248 -22.618  1.00  1.91           H  
ATOM   3359  N   ASP A 222     -15.382 126.078 -24.776  1.00  1.98           N  
ATOM   3360  CA  ASP A 222     -15.427 125.711 -26.181  1.00  1.98           C  
ATOM   3361  C   ASP A 222     -15.988 124.328 -26.336  1.00  1.98           C  
ATOM   3362  O   ASP A 222     -15.434 123.368 -25.801  1.00  1.98           O  
ATOM   3363  CB  ASP A 222     -14.040 125.749 -26.790  1.00  1.98           C  
ATOM   3364  CG  ASP A 222     -13.949 125.510 -28.280  1.00  1.98           C  
ATOM   3365  OD1 ASP A 222     -14.952 125.220 -28.923  1.00  1.98           O  
ATOM   3366  OD2 ASP A 222     -12.829 125.597 -28.754  1.00  1.98           O  
ATOM   3367  H   ASP A 222     -15.197 125.359 -24.095  1.00  1.98           H  
ATOM   3368  HA  ASP A 222     -16.072 126.413 -26.711  1.00  1.98           H  
ATOM   3369 1HB  ASP A 222     -13.607 126.729 -26.588  1.00  1.98           H  
ATOM   3370 2HB  ASP A 222     -13.441 124.983 -26.307  1.00  1.98           H  
ATOM   3371  N   SER A 223     -17.123 124.221 -27.009  1.00  2.07           N  
ATOM   3372  CA  SER A 223     -17.725 122.918 -27.180  1.00  2.07           C  
ATOM   3373  C   SER A 223     -16.819 121.957 -27.967  1.00  2.07           C  
ATOM   3374  O   SER A 223     -16.938 120.747 -27.811  1.00  2.07           O  
ATOM   3375  CB  SER A 223     -19.077 123.049 -27.859  1.00  2.07           C  
ATOM   3376  OG  SER A 223     -18.955 123.514 -29.172  1.00  2.07           O  
ATOM   3377  H   SER A 223     -17.540 125.042 -27.425  1.00  2.07           H  
ATOM   3378  HA  SER A 223     -17.896 122.502 -26.201  1.00  2.07           H  
ATOM   3379 1HB  SER A 223     -19.567 122.078 -27.862  1.00  2.07           H  
ATOM   3380 2HB  SER A 223     -19.710 123.727 -27.285  1.00  2.07           H  
ATOM   3381  HG  SER A 223     -19.842 123.485 -29.543  1.00  2.07           H  
ATOM   3382  N   LYS A 224     -15.899 122.485 -28.795  1.00  2.14           N  
ATOM   3383  CA  LYS A 224     -15.025 121.625 -29.590  1.00  2.14           C  
ATOM   3384  C   LYS A 224     -13.543 122.059 -29.617  1.00  2.14           C  
ATOM   3385  O   LYS A 224     -13.092 122.597 -30.628  1.00  2.14           O  
ATOM   3386  CB  LYS A 224     -15.553 121.522 -31.025  1.00  2.14           C  
ATOM   3387  CG  LYS A 224     -16.940 120.840 -31.152  1.00  2.14           C  
ATOM   3388  CD  LYS A 224     -17.382 120.712 -32.599  1.00  2.14           C  
ATOM   3389  CE  LYS A 224     -18.751 120.041 -32.701  1.00  2.14           C  
ATOM   3390  NZ  LYS A 224     -19.210 119.921 -34.121  1.00  2.14           N  
ATOM   3391  H   LYS A 224     -15.790 123.506 -28.868  1.00  2.14           H  
ATOM   3392  HA  LYS A 224     -15.069 120.622 -29.170  1.00  2.14           H  
ATOM   3393 1HB  LYS A 224     -15.630 122.525 -31.451  1.00  2.14           H  
ATOM   3394 2HB  LYS A 224     -14.843 120.959 -31.633  1.00  2.14           H  
ATOM   3395 1HG  LYS A 224     -16.900 119.848 -30.695  1.00  2.14           H  
ATOM   3396 2HG  LYS A 224     -17.688 121.428 -30.625  1.00  2.14           H  
ATOM   3397 1HD  LYS A 224     -17.433 121.702 -33.052  1.00  2.14           H  
ATOM   3398 2HD  LYS A 224     -16.651 120.117 -33.147  1.00  2.14           H  
ATOM   3399 1HE  LYS A 224     -18.695 119.044 -32.259  1.00  2.14           H  
ATOM   3400 2HE  LYS A 224     -19.477 120.631 -32.144  1.00  2.14           H  
ATOM   3401 1HZ  LYS A 224     -20.117 119.476 -34.144  1.00  2.14           H  
ATOM   3402 2HZ  LYS A 224     -19.276 120.842 -34.532  1.00  2.14           H  
ATOM   3403 3HZ  LYS A 224     -18.550 119.365 -34.647  1.00  2.14           H  
ATOM   3404  N   PRO A 225     -12.757 121.781 -28.553  1.00  2.19           N  
ATOM   3405  CA  PRO A 225     -11.347 122.117 -28.394  1.00  2.19           C  
ATOM   3406  C   PRO A 225     -10.532 121.461 -29.505  1.00  2.19           C  
ATOM   3407  O   PRO A 225     -10.969 120.476 -30.102  1.00  2.19           O  
ATOM   3408  CB  PRO A 225     -10.993 121.504 -27.027  1.00  2.19           C  
ATOM   3409  CG  PRO A 225     -12.301 121.431 -26.299  1.00  2.19           C  
ATOM   3410  CD  PRO A 225     -13.321 121.115 -27.375  1.00  2.19           C  
ATOM   3411  HA  PRO A 225     -11.224 123.204 -28.406  1.00  2.19           H  
ATOM   3412 1HB  PRO A 225     -10.519 120.517 -27.170  1.00  2.19           H  
ATOM   3413 2HB  PRO A 225     -10.246 122.135 -26.514  1.00  2.19           H  
ATOM   3414 1HG  PRO A 225     -12.253 120.672 -25.503  1.00  2.19           H  
ATOM   3415 2HG  PRO A 225     -12.515 122.393 -25.804  1.00  2.19           H  
ATOM   3416 1HD  PRO A 225     -13.402 120.040 -27.550  1.00  2.19           H  
ATOM   3417 2HD  PRO A 225     -14.249 121.553 -27.059  1.00  2.19           H  
ATOM   3418  N   GLN A 226      -9.359 122.012 -29.794  1.00  2.19           N  
ATOM   3419  CA  GLN A 226      -8.518 121.466 -30.853  1.00  2.19           C  
ATOM   3420  C   GLN A 226      -7.911 120.126 -30.446  1.00  2.19           C  
ATOM   3421  O   GLN A 226      -7.962 119.739 -29.283  1.00  2.19           O  
ATOM   3422  CB  GLN A 226      -7.422 122.457 -31.234  1.00  2.19           C  
ATOM   3423  CG  GLN A 226      -7.958 123.751 -31.881  1.00  2.19           C  
ATOM   3424  CD  GLN A 226      -6.858 124.755 -32.277  1.00  2.19           C  
ATOM   3425  OE1 GLN A 226      -6.064 125.231 -31.446  1.00  2.19           O  
ATOM   3426  NE2 GLN A 226      -6.809 125.082 -33.570  1.00  2.19           N  
ATOM   3427  H   GLN A 226      -9.028 122.824 -29.270  1.00  2.19           H  
ATOM   3428  HA  GLN A 226      -9.143 121.297 -31.731  1.00  2.19           H  
ATOM   3429 1HB  GLN A 226      -6.850 122.710 -30.357  1.00  2.19           H  
ATOM   3430 2HB  GLN A 226      -6.737 121.987 -31.937  1.00  2.19           H  
ATOM   3431 1HG  GLN A 226      -8.517 123.486 -32.777  1.00  2.19           H  
ATOM   3432 2HG  GLN A 226      -8.623 124.244 -31.165  1.00  2.19           H  
ATOM   3433 1HE2 GLN A 226      -6.119 125.729 -33.899  1.00  2.19           H  
ATOM   3434 2HE2 GLN A 226      -7.462 124.683 -34.215  1.00  2.19           H  
ATOM   3435  N   LYS A 227      -7.376 119.403 -31.429  1.00  2.16           N  
ATOM   3436  CA  LYS A 227      -6.801 118.072 -31.221  1.00  2.16           C  
ATOM   3437  C   LYS A 227      -5.650 118.009 -30.234  1.00  2.16           C  
ATOM   3438  O   LYS A 227      -4.896 118.971 -30.062  1.00  2.16           O  
ATOM   3439  CB  LYS A 227      -6.308 117.505 -32.549  1.00  2.16           C  
ATOM   3440  CG  LYS A 227      -5.120 118.235 -33.153  1.00  2.16           C  
ATOM   3441  CD  LYS A 227      -4.746 117.656 -34.519  1.00  2.16           C  
ATOM   3442  CE  LYS A 227      -3.534 118.366 -35.115  1.00  2.16           C  
ATOM   3443  NZ  LYS A 227      -3.193 117.847 -36.470  1.00  2.16           N  
ATOM   3444  H   LYS A 227      -7.376 119.781 -32.362  1.00  2.16           H  
ATOM   3445  HA  LYS A 227      -7.584 117.427 -30.828  1.00  2.16           H  
ATOM   3446 1HB  LYS A 227      -6.017 116.457 -32.403  1.00  2.16           H  
ATOM   3447 2HB  LYS A 227      -7.108 117.524 -33.283  1.00  2.16           H  
ATOM   3448 1HG  LYS A 227      -5.357 119.293 -33.259  1.00  2.16           H  
ATOM   3449 2HG  LYS A 227      -4.264 118.135 -32.479  1.00  2.16           H  
ATOM   3450 1HD  LYS A 227      -4.514 116.592 -34.409  1.00  2.16           H  
ATOM   3451 2HD  LYS A 227      -5.589 117.758 -35.202  1.00  2.16           H  
ATOM   3452 1HE  LYS A 227      -3.744 119.432 -35.186  1.00  2.16           H  
ATOM   3453 2HE  LYS A 227      -2.678 118.218 -34.455  1.00  2.16           H  
ATOM   3454 1HZ  LYS A 227      -2.387 118.340 -36.827  1.00  2.16           H  
ATOM   3455 2HZ  LYS A 227      -2.987 116.859 -36.413  1.00  2.16           H  
ATOM   3456 3HZ  LYS A 227      -3.976 117.990 -37.091  1.00  2.16           H  
ATOM   3457  N   PHE A 228      -5.512 116.832 -29.632  1.00  2.11           N  
ATOM   3458  CA  PHE A 228      -4.473 116.509 -28.671  1.00  2.11           C  
ATOM   3459  C   PHE A 228      -3.496 115.534 -29.306  1.00  2.11           C  
ATOM   3460  O   PHE A 228      -3.913 114.681 -30.102  1.00  2.11           O  
ATOM   3461  CB  PHE A 228      -5.098 115.798 -27.492  1.00  2.11           C  
ATOM   3462  CG  PHE A 228      -6.131 116.590 -26.801  1.00  2.11           C  
ATOM   3463  CD1 PHE A 228      -7.426 116.583 -27.268  1.00  2.11           C  
ATOM   3464  CD2 PHE A 228      -5.839 117.320 -25.715  1.00  2.11           C  
ATOM   3465  CE1 PHE A 228      -8.389 117.311 -26.678  1.00  2.11           C  
ATOM   3466  CE2 PHE A 228      -6.808 118.068 -25.098  1.00  2.11           C  
ATOM   3467  CZ  PHE A 228      -8.084 118.060 -25.603  1.00  2.11           C  
ATOM   3468  H   PHE A 228      -6.199 116.115 -29.838  1.00  2.11           H  
ATOM   3469  HA  PHE A 228      -3.949 117.418 -28.367  1.00  2.11           H  
ATOM   3470 1HB  PHE A 228      -5.541 114.859 -27.823  1.00  2.11           H  
ATOM   3471 2HB  PHE A 228      -4.302 115.578 -26.787  1.00  2.11           H  
ATOM   3472  HD1 PHE A 228      -7.673 116.001 -28.116  1.00  2.11           H  
ATOM   3473  HD2 PHE A 228      -4.832 117.293 -25.358  1.00  2.11           H  
ATOM   3474  HE1 PHE A 228      -9.405 117.305 -27.066  1.00  2.11           H  
ATOM   3475  HE2 PHE A 228      -6.576 118.668 -24.219  1.00  2.11           H  
ATOM   3476  HZ  PHE A 228      -8.860 118.648 -25.153  1.00  2.11           H  
ATOM   3477  N   THR A 229      -2.216 115.626 -28.928  1.00  2.05           N  
ATOM   3478  CA  THR A 229      -1.211 114.696 -29.454  1.00  2.05           C  
ATOM   3479  C   THR A 229      -0.269 114.141 -28.381  1.00  2.05           C  
ATOM   3480  O   THR A 229       0.236 114.873 -27.528  1.00  2.05           O  
ATOM   3481  CB  THR A 229      -0.368 115.348 -30.573  1.00  2.05           C  
ATOM   3482  OG1 THR A 229      -1.228 115.784 -31.647  1.00  2.05           O  
ATOM   3483  CG2 THR A 229       0.657 114.347 -31.126  1.00  2.05           C  
ATOM   3484  H   THR A 229      -1.942 116.341 -28.248  1.00  2.05           H  
ATOM   3485  HA  THR A 229      -1.731 113.846 -29.895  1.00  2.05           H  
ATOM   3486  HB  THR A 229       0.159 116.213 -30.175  1.00  2.05           H  
ATOM   3487  HG1 THR A 229      -1.615 115.008 -32.116  1.00  2.05           H  
ATOM   3488 1HG2 THR A 229       1.229 114.816 -31.917  1.00  2.05           H  
ATOM   3489 2HG2 THR A 229       1.340 114.024 -30.349  1.00  2.05           H  
ATOM   3490 3HG2 THR A 229       0.125 113.485 -31.521  1.00  2.05           H  
ATOM   3491  N   SER A 230       0.013 112.848 -28.455  1.00  2.00           N  
ATOM   3492  CA  SER A 230       0.986 112.236 -27.559  1.00  2.00           C  
ATOM   3493  C   SER A 230       2.008 111.442 -28.347  1.00  2.00           C  
ATOM   3494  O   SER A 230       1.653 110.604 -29.183  1.00  2.00           O  
ATOM   3495  CB  SER A 230       0.316 111.338 -26.546  1.00  2.00           C  
ATOM   3496  OG  SER A 230       1.278 110.674 -25.765  1.00  2.00           O  
ATOM   3497  H   SER A 230      -0.459 112.282 -29.158  1.00  2.00           H  
ATOM   3498  HA  SER A 230       1.516 113.023 -27.026  1.00  2.00           H  
ATOM   3499 1HB  SER A 230      -0.328 111.938 -25.901  1.00  2.00           H  
ATOM   3500 2HB  SER A 230      -0.311 110.616 -27.057  1.00  2.00           H  
ATOM   3501  HG  SER A 230       1.927 111.343 -25.513  1.00  2.00           H  
ATOM   3502  N   SER A 231       3.287 111.725 -28.105  1.00  1.95           N  
ATOM   3503  CA  SER A 231       4.335 111.029 -28.836  1.00  1.95           C  
ATOM   3504  C   SER A 231       5.450 110.508 -27.953  1.00  1.95           C  
ATOM   3505  O   SER A 231       5.890 111.162 -27.006  1.00  1.95           O  
ATOM   3506  CB  SER A 231       4.961 111.948 -29.873  1.00  1.95           C  
ATOM   3507  OG  SER A 231       4.042 112.330 -30.862  1.00  1.95           O  
ATOM   3508  H   SER A 231       3.522 112.419 -27.397  1.00  1.95           H  
ATOM   3509  HA  SER A 231       3.885 110.183 -29.338  1.00  1.95           H  
ATOM   3510 1HB  SER A 231       5.348 112.832 -29.378  1.00  1.95           H  
ATOM   3511 2HB  SER A 231       5.802 111.439 -30.338  1.00  1.95           H  
ATOM   3512  HG  SER A 231       3.877 111.548 -31.372  1.00  1.95           H  
ATOM   3513  N   ALA A 232       5.950 109.325 -28.288  1.00  1.90           N  
ATOM   3514  CA  ALA A 232       7.135 108.800 -27.616  1.00  1.90           C  
ATOM   3515  C   ALA A 232       7.714 107.613 -28.354  1.00  1.90           C  
ATOM   3516  O   ALA A 232       6.977 106.809 -28.908  1.00  1.90           O  
ATOM   3517  CB  ALA A 232       6.808 108.372 -26.207  1.00  1.90           C  
ATOM   3518  H   ALA A 232       5.503 108.805 -29.047  1.00  1.90           H  
ATOM   3519  HA  ALA A 232       7.887 109.589 -27.593  1.00  1.90           H  
ATOM   3520 1HB  ALA A 232       7.724 108.015 -25.751  1.00  1.90           H  
ATOM   3521 2HB  ALA A 232       6.407 109.180 -25.629  1.00  1.90           H  
ATOM   3522 3HB  ALA A 232       6.088 107.589 -26.249  1.00  1.90           H  
ATOM   3523  N   ASN A 233       9.029 107.476 -28.351  1.00  1.85           N  
ATOM   3524  CA  ASN A 233       9.676 106.279 -28.897  1.00  1.85           C  
ATOM   3525  C   ASN A 233       9.223 105.920 -30.329  1.00  1.85           C  
ATOM   3526  O   ASN A 233       9.065 104.745 -30.653  1.00  1.85           O  
ATOM   3527  CB  ASN A 233       9.432 105.102 -27.961  1.00  1.85           C  
ATOM   3528  CG  ASN A 233      10.405 103.961 -28.163  1.00  1.85           C  
ATOM   3529  OD1 ASN A 233      11.583 104.185 -28.471  1.00  1.85           O  
ATOM   3530  ND2 ASN A 233       9.931 102.746 -28.007  1.00  1.85           N  
ATOM   3531  H   ASN A 233       9.597 108.194 -27.912  1.00  1.85           H  
ATOM   3532  HA  ASN A 233      10.749 106.470 -28.940  1.00  1.85           H  
ATOM   3533 1HB  ASN A 233       9.482 105.438 -26.921  1.00  1.85           H  
ATOM   3534 2HB  ASN A 233       8.429 104.718 -28.128  1.00  1.85           H  
ATOM   3535 1HD2 ASN A 233      10.525 101.953 -28.145  1.00  1.85           H  
ATOM   3536 2HD2 ASN A 233       8.967 102.612 -27.773  1.00  1.85           H  
ATOM   3537  N   GLY A 234       9.026 106.923 -31.191  1.00  1.76           N  
ATOM   3538  CA  GLY A 234       8.621 106.672 -32.581  1.00  1.76           C  
ATOM   3539  C   GLY A 234       7.114 106.408 -32.778  1.00  1.76           C  
ATOM   3540  O   GLY A 234       6.674 106.153 -33.903  1.00  1.76           O  
ATOM   3541  H   GLY A 234       9.162 107.872 -30.877  1.00  1.76           H  
ATOM   3542 1HA  GLY A 234       8.916 107.524 -33.192  1.00  1.76           H  
ATOM   3543 2HA  GLY A 234       9.180 105.818 -32.957  1.00  1.76           H  
ATOM   3544  N   VAL A 235       6.331 106.484 -31.701  1.00  1.67           N  
ATOM   3545  CA  VAL A 235       4.894 106.210 -31.729  1.00  1.67           C  
ATOM   3546  C   VAL A 235       4.051 107.447 -31.424  1.00  1.67           C  
ATOM   3547  O   VAL A 235       4.323 108.162 -30.456  1.00  1.67           O  
ATOM   3548  CB  VAL A 235       4.574 105.132 -30.674  1.00  1.67           C  
ATOM   3549  CG1 VAL A 235       3.082 104.833 -30.636  1.00  1.67           C  
ATOM   3550  CG2 VAL A 235       5.380 103.877 -30.978  1.00  1.67           C  
ATOM   3551  H   VAL A 235       6.748 106.683 -30.797  1.00  1.67           H  
ATOM   3552  HA  VAL A 235       4.630 105.837 -32.718  1.00  1.67           H  
ATOM   3553  HB  VAL A 235       4.852 105.508 -29.692  1.00  1.67           H  
ATOM   3554 1HG1 VAL A 235       2.887 104.082 -29.871  1.00  1.67           H  
ATOM   3555 2HG1 VAL A 235       2.530 105.741 -30.394  1.00  1.67           H  
ATOM   3556 3HG1 VAL A 235       2.759 104.458 -31.605  1.00  1.67           H  
ATOM   3557 1HG2 VAL A 235       5.172 103.121 -30.225  1.00  1.67           H  
ATOM   3558 2HG2 VAL A 235       5.107 103.499 -31.961  1.00  1.67           H  
ATOM   3559 3HG2 VAL A 235       6.446 104.117 -30.963  1.00  1.67           H  
ATOM   3560  N   THR A 236       3.032 107.711 -32.254  1.00  1.57           N  
ATOM   3561  CA  THR A 236       2.151 108.866 -32.031  1.00  1.57           C  
ATOM   3562  C   THR A 236       0.657 108.514 -31.952  1.00  1.57           C  
ATOM   3563  O   THR A 236       0.132 107.759 -32.776  1.00  1.57           O  
ATOM   3564  CB  THR A 236       2.360 109.953 -33.107  1.00  1.57           C  
ATOM   3565  OG1 THR A 236       3.716 110.422 -33.065  1.00  1.57           O  
ATOM   3566  CG2 THR A 236       1.439 111.127 -32.855  1.00  1.57           C  
ATOM   3567  H   THR A 236       2.862 107.098 -33.040  1.00  1.57           H  
ATOM   3568  HA  THR A 236       2.421 109.308 -31.079  1.00  1.57           H  
ATOM   3569  HB  THR A 236       2.158 109.535 -34.091  1.00  1.57           H  
ATOM   3570  HG1 THR A 236       3.787 111.139 -32.449  1.00  1.57           H  
ATOM   3571 1HG2 THR A 236       1.612 111.884 -33.610  1.00  1.57           H  
ATOM   3572 2HG2 THR A 236       0.408 110.808 -32.898  1.00  1.57           H  
ATOM   3573 3HG2 THR A 236       1.645 111.544 -31.870  1.00  1.57           H  
ATOM   3574  N   THR A 237      -0.012 109.101 -30.954  1.00  1.49           N  
ATOM   3575  CA  THR A 237      -1.446 108.978 -30.713  1.00  1.49           C  
ATOM   3576  C   THR A 237      -2.130 110.345 -30.785  1.00  1.49           C  
ATOM   3577  O   THR A 237      -1.622 111.334 -30.252  1.00  1.49           O  
ATOM   3578  CB  THR A 237      -1.720 108.322 -29.343  1.00  1.49           C  
ATOM   3579  OG1 THR A 237      -1.151 107.007 -29.333  1.00  1.49           O  
ATOM   3580  CG2 THR A 237      -3.219 108.240 -29.041  1.00  1.49           C  
ATOM   3581  H   THR A 237       0.528 109.682 -30.316  1.00  1.49           H  
ATOM   3582  HA  THR A 237      -1.878 108.348 -31.490  1.00  1.49           H  
ATOM   3583  HB  THR A 237      -1.240 108.913 -28.567  1.00  1.49           H  
ATOM   3584  HG1 THR A 237      -1.388 106.551 -30.147  1.00  1.49           H  
ATOM   3585 1HG2 THR A 237      -3.366 107.770 -28.065  1.00  1.49           H  
ATOM   3586 2HG2 THR A 237      -3.656 109.236 -29.019  1.00  1.49           H  
ATOM   3587 3HG2 THR A 237      -3.715 107.644 -29.803  1.00  1.49           H  
ATOM   3588  N   HIS A 238      -3.287 110.408 -31.444  1.00  1.44           N  
ATOM   3589  CA  HIS A 238      -4.024 111.669 -31.545  1.00  1.44           C  
ATOM   3590  C   HIS A 238      -5.464 111.481 -31.072  1.00  1.44           C  
ATOM   3591  O   HIS A 238      -6.023 110.386 -31.181  1.00  1.44           O  
ATOM   3592  CB  HIS A 238      -4.072 112.188 -32.988  1.00  1.44           C  
ATOM   3593  CG  HIS A 238      -2.743 112.499 -33.640  1.00  1.44           C  
ATOM   3594  ND1 HIS A 238      -2.110 113.728 -33.531  1.00  1.44           N  
ATOM   3595  CD2 HIS A 238      -1.957 111.744 -34.441  1.00  1.44           C  
ATOM   3596  CE1 HIS A 238      -0.992 113.702 -34.238  1.00  1.44           C  
ATOM   3597  NE2 HIS A 238      -0.883 112.517 -34.801  1.00  1.44           N  
ATOM   3598  H   HIS A 238      -3.664 109.573 -31.872  1.00  1.44           H  
ATOM   3599  HA  HIS A 238      -3.562 112.425 -30.916  1.00  1.44           H  
ATOM   3600 1HB  HIS A 238      -4.586 111.456 -33.611  1.00  1.44           H  
ATOM   3601 2HB  HIS A 238      -4.672 113.101 -33.012  1.00  1.44           H  
ATOM   3602  HD2 HIS A 238      -2.148 110.717 -34.753  1.00  1.44           H  
ATOM   3603  HE1 HIS A 238      -0.282 114.525 -34.340  1.00  1.44           H  
ATOM   3604  HE2 HIS A 238      -0.127 112.216 -35.401  1.00  1.44           H  
ATOM   3605  N   TYR A 239      -6.065 112.560 -30.568  1.00  1.41           N  
ATOM   3606  CA  TYR A 239      -7.458 112.522 -30.110  1.00  1.41           C  
ATOM   3607  C   TYR A 239      -8.158 113.871 -30.207  1.00  1.41           C  
ATOM   3608  O   TYR A 239      -7.534 114.917 -30.062  1.00  1.41           O  
ATOM   3609  CB  TYR A 239      -7.544 112.030 -28.664  1.00  1.41           C  
ATOM   3610  CG  TYR A 239      -8.979 111.807 -28.164  1.00  1.41           C  
ATOM   3611  CD1 TYR A 239      -9.634 110.624 -28.459  1.00  1.41           C  
ATOM   3612  CD2 TYR A 239      -9.630 112.781 -27.421  1.00  1.41           C  
ATOM   3613  CE1 TYR A 239     -10.932 110.417 -28.020  1.00  1.41           C  
ATOM   3614  CE2 TYR A 239     -10.927 112.568 -26.974  1.00  1.41           C  
ATOM   3615  CZ  TYR A 239     -11.582 111.399 -27.272  1.00  1.41           C  
ATOM   3616  OH  TYR A 239     -12.891 111.184 -26.837  1.00  1.41           O  
ATOM   3617  H   TYR A 239      -5.510 113.414 -30.484  1.00  1.41           H  
ATOM   3618  HA  TYR A 239      -8.005 111.824 -30.745  1.00  1.41           H  
ATOM   3619 1HB  TYR A 239      -6.999 111.091 -28.558  1.00  1.41           H  
ATOM   3620 2HB  TYR A 239      -7.072 112.761 -28.013  1.00  1.41           H  
ATOM   3621  HD1 TYR A 239      -9.125 109.854 -29.044  1.00  1.41           H  
ATOM   3622  HD2 TYR A 239      -9.119 113.716 -27.181  1.00  1.41           H  
ATOM   3623  HE1 TYR A 239     -11.440 109.485 -28.260  1.00  1.41           H  
ATOM   3624  HE2 TYR A 239     -11.419 113.332 -26.386  1.00  1.41           H  
ATOM   3625  HH  TYR A 239     -13.189 111.949 -26.342  1.00  1.41           H  
ATOM   3626  N   VAL A 240      -9.453 113.851 -30.506  1.00  1.42           N  
ATOM   3627  CA  VAL A 240     -10.263 115.068 -30.502  1.00  1.42           C  
ATOM   3628  C   VAL A 240     -11.473 114.887 -29.590  1.00  1.42           C  
ATOM   3629  O   VAL A 240     -12.211 113.909 -29.736  1.00  1.42           O  
ATOM   3630  CB  VAL A 240     -10.752 115.409 -31.921  1.00  1.42           C  
ATOM   3631  CG1 VAL A 240     -11.615 116.662 -31.881  1.00  1.42           C  
ATOM   3632  CG2 VAL A 240      -9.571 115.616 -32.840  1.00  1.42           C  
ATOM   3633  H   VAL A 240      -9.906 112.962 -30.671  1.00  1.42           H  
ATOM   3634  HA  VAL A 240      -9.665 115.897 -30.123  1.00  1.42           H  
ATOM   3635  HB  VAL A 240     -11.366 114.593 -32.293  1.00  1.42           H  
ATOM   3636 1HG1 VAL A 240     -11.969 116.893 -32.881  1.00  1.42           H  
ATOM   3637 2HG1 VAL A 240     -12.468 116.497 -31.232  1.00  1.42           H  
ATOM   3638 3HG1 VAL A 240     -11.029 117.504 -31.500  1.00  1.42           H  
ATOM   3639 1HG2 VAL A 240      -9.924 115.854 -33.842  1.00  1.42           H  
ATOM   3640 2HG2 VAL A 240      -8.989 116.431 -32.461  1.00  1.42           H  
ATOM   3641 3HG2 VAL A 240      -8.963 114.718 -32.880  1.00  1.42           H  
ATOM   3642  N   SER A 241     -11.681 115.820 -28.652  1.00  1.46           N  
ATOM   3643  CA  SER A 241     -12.834 115.726 -27.753  1.00  1.46           C  
ATOM   3644  C   SER A 241     -14.133 115.751 -28.530  1.00  1.46           C  
ATOM   3645  O   SER A 241     -14.281 116.499 -29.498  1.00  1.46           O  
ATOM   3646  CB  SER A 241     -12.841 116.841 -26.723  1.00  1.46           C  
ATOM   3647  OG  SER A 241     -11.800 116.716 -25.796  1.00  1.46           O  
ATOM   3648  H   SER A 241     -11.047 116.603 -28.577  1.00  1.46           H  
ATOM   3649  HA  SER A 241     -12.794 114.780 -27.223  1.00  1.46           H  
ATOM   3650 1HB  SER A 241     -12.743 117.789 -27.240  1.00  1.46           H  
ATOM   3651 2HB  SER A 241     -13.798 116.848 -26.199  1.00  1.46           H  
ATOM   3652  HG  SER A 241     -12.178 116.178 -25.040  1.00  1.46           H  
ATOM   3653  N   GLN A 242     -15.074 114.939 -28.089  1.00  1.54           N  
ATOM   3654  CA  GLN A 242     -16.384 114.865 -28.716  1.00  1.54           C  
ATOM   3655  C   GLN A 242     -17.407 115.552 -27.835  1.00  1.54           C  
ATOM   3656  O   GLN A 242     -17.140 115.777 -26.658  1.00  1.54           O  
ATOM   3657  CB  GLN A 242     -16.764 113.407 -28.983  1.00  1.54           C  
ATOM   3658  CG  GLN A 242     -15.758 112.671 -29.866  1.00  1.54           C  
ATOM   3659  CD  GLN A 242     -15.650 113.277 -31.259  1.00  1.54           C  
ATOM   3660  OE1 GLN A 242     -16.649 113.373 -31.986  1.00  1.54           O  
ATOM   3661  NE2 GLN A 242     -14.443 113.686 -31.636  1.00  1.54           N  
ATOM   3662  H   GLN A 242     -14.857 114.356 -27.284  1.00  1.54           H  
ATOM   3663  HA  GLN A 242     -16.349 115.392 -29.668  1.00  1.54           H  
ATOM   3664 1HB  GLN A 242     -16.836 112.872 -28.037  1.00  1.54           H  
ATOM   3665 2HB  GLN A 242     -17.739 113.362 -29.463  1.00  1.54           H  
ATOM   3666 1HG  GLN A 242     -14.769 112.720 -29.398  1.00  1.54           H  
ATOM   3667 2HG  GLN A 242     -16.068 111.633 -29.970  1.00  1.54           H  
ATOM   3668 1HE2 GLN A 242     -14.308 114.098 -32.533  1.00  1.54           H  
ATOM   3669 2HE2 GLN A 242     -13.649 113.587 -30.998  1.00  1.54           H  
ATOM   3670  N   ILE A 243     -18.574 115.874 -28.391  1.00  1.69           N  
ATOM   3671  CA  ILE A 243     -19.629 116.470 -27.573  1.00  1.69           C  
ATOM   3672  C   ILE A 243     -20.795 115.506 -27.367  1.00  1.69           C  
ATOM   3673  O   ILE A 243     -21.862 115.893 -26.885  1.00  1.69           O  
ATOM   3674  CB  ILE A 243     -20.136 117.791 -28.168  1.00  1.69           C  
ATOM   3675  CG1 ILE A 243     -20.758 117.581 -29.533  1.00  1.69           C  
ATOM   3676  CG2 ILE A 243     -19.015 118.772 -28.263  1.00  1.69           C  
ATOM   3677  CD1 ILE A 243     -21.491 118.818 -30.035  1.00  1.69           C  
ATOM   3678  H   ILE A 243     -18.734 115.700 -29.373  1.00  1.69           H  
ATOM   3679  HA  ILE A 243     -19.217 116.700 -26.590  1.00  1.69           H  
ATOM   3680  HB  ILE A 243     -20.906 118.200 -27.516  1.00  1.69           H  
ATOM   3681 1HG1 ILE A 243     -19.975 117.324 -30.244  1.00  1.69           H  
ATOM   3682 2HG1 ILE A 243     -21.466 116.753 -29.479  1.00  1.69           H  
ATOM   3683 1HG2 ILE A 243     -19.382 119.715 -28.659  1.00  1.69           H  
ATOM   3684 2HG2 ILE A 243     -18.606 118.932 -27.278  1.00  1.69           H  
ATOM   3685 3HG2 ILE A 243     -18.233 118.389 -28.917  1.00  1.69           H  
ATOM   3686 1HD1 ILE A 243     -21.921 118.615 -31.015  1.00  1.69           H  
ATOM   3687 2HD1 ILE A 243     -22.293 119.076 -29.337  1.00  1.69           H  
ATOM   3688 3HD1 ILE A 243     -20.798 119.653 -30.107  1.00  1.69           H  
ATOM   3689  N   GLY A 244     -20.612 114.254 -27.787  1.00  1.92           N  
ATOM   3690  CA  GLY A 244     -21.642 113.254 -27.559  1.00  1.92           C  
ATOM   3691  C   GLY A 244     -21.550 112.907 -26.086  1.00  1.92           C  
ATOM   3692  O   GLY A 244     -20.450 112.873 -25.537  1.00  1.92           O  
ATOM   3693  H   GLY A 244     -19.732 113.996 -28.200  1.00  1.92           H  
ATOM   3694 1HA  GLY A 244     -22.626 113.654 -27.801  1.00  1.92           H  
ATOM   3695 2HA  GLY A 244     -21.464 112.372 -28.172  1.00  1.92           H  
ATOM   3696  N   GLY A 245     -22.669 112.612 -25.447  1.00  2.24           N  
ATOM   3697  CA  GLY A 245     -22.597 112.285 -24.030  1.00  2.24           C  
ATOM   3698  C   GLY A 245     -22.571 110.795 -23.732  1.00  2.24           C  
ATOM   3699  O   GLY A 245     -22.480 109.950 -24.629  1.00  2.24           O  
ATOM   3700  H   GLY A 245     -23.556 112.639 -25.929  1.00  2.24           H  
ATOM   3701 1HA  GLY A 245     -21.713 112.753 -23.596  1.00  2.24           H  
ATOM   3702 2HA  GLY A 245     -23.451 112.732 -23.521  1.00  2.24           H  
ATOM   3703  N   PHE A 246     -22.672 110.515 -22.448  1.00  2.64           N  
ATOM   3704  CA  PHE A 246     -22.732 109.212 -21.820  1.00  2.64           C  
ATOM   3705  C   PHE A 246     -23.729 109.441 -20.686  1.00  2.64           C  
ATOM   3706  O   PHE A 246     -23.375 109.366 -19.521  1.00  2.64           O  
ATOM   3707  CB  PHE A 246     -21.360 108.836 -21.282  1.00  2.64           C  
ATOM   3708  CG  PHE A 246     -21.199 107.416 -20.919  1.00  2.64           C  
ATOM   3709  CD1 PHE A 246     -21.061 106.443 -21.894  1.00  2.64           C  
ATOM   3710  CD2 PHE A 246     -21.178 107.037 -19.600  1.00  2.64           C  
ATOM   3711  CE1 PHE A 246     -20.909 105.121 -21.553  1.00  2.64           C  
ATOM   3712  CE2 PHE A 246     -21.028 105.716 -19.262  1.00  2.64           C  
ATOM   3713  CZ  PHE A 246     -20.892 104.758 -20.230  1.00  2.64           C  
ATOM   3714  H   PHE A 246     -22.699 111.308 -21.815  1.00  2.64           H  
ATOM   3715  HA  PHE A 246     -23.081 108.450 -22.515  1.00  2.64           H  
ATOM   3716 1HB  PHE A 246     -20.597 109.093 -22.013  1.00  2.64           H  
ATOM   3717 2HB  PHE A 246     -21.173 109.427 -20.396  1.00  2.64           H  
ATOM   3718  HD1 PHE A 246     -21.077 106.732 -22.935  1.00  2.64           H  
ATOM   3719  HD2 PHE A 246     -21.284 107.804 -18.823  1.00  2.64           H  
ATOM   3720  HE1 PHE A 246     -20.803 104.363 -22.331  1.00  2.64           H  
ATOM   3721  HE2 PHE A 246     -21.012 105.424 -18.227  1.00  2.64           H  
ATOM   3722  HZ  PHE A 246     -20.772 103.715 -19.942  1.00  2.64           H  
ATOM   3723  N   PRO A 247     -25.014 109.627 -21.013  1.00  3.11           N  
ATOM   3724  CA  PRO A 247     -26.031 110.334 -20.228  1.00  3.11           C  
ATOM   3725  C   PRO A 247     -26.136 110.140 -18.715  1.00  3.11           C  
ATOM   3726  O   PRO A 247     -26.461 111.113 -18.027  1.00  3.11           O  
ATOM   3727  CB  PRO A 247     -27.316 109.825 -20.890  1.00  3.11           C  
ATOM   3728  CG  PRO A 247     -26.929 109.573 -22.319  1.00  3.11           C  
ATOM   3729  CD  PRO A 247     -25.541 109.006 -22.250  1.00  3.11           C  
ATOM   3730  HA  PRO A 247     -25.914 111.410 -20.436  1.00  3.11           H  
ATOM   3731 1HB  PRO A 247     -27.669 108.914 -20.376  1.00  3.11           H  
ATOM   3732 2HB  PRO A 247     -28.110 110.575 -20.788  1.00  3.11           H  
ATOM   3733 1HG  PRO A 247     -27.644 108.888 -22.796  1.00  3.11           H  
ATOM   3734 2HG  PRO A 247     -26.967 110.514 -22.887  1.00  3.11           H  
ATOM   3735 1HD  PRO A 247     -25.559 107.911 -22.159  1.00  3.11           H  
ATOM   3736 2HD  PRO A 247     -25.008 109.341 -23.144  1.00  3.11           H  
ATOM   3737  N   ASN A 248     -25.900 108.942 -18.173  1.00  3.60           N  
ATOM   3738  CA  ASN A 248     -26.057 108.804 -16.721  1.00  3.60           C  
ATOM   3739  C   ASN A 248     -25.480 107.532 -16.116  1.00  3.60           C  
ATOM   3740  O   ASN A 248     -26.193 106.532 -15.993  1.00  3.60           O  
ATOM   3741  CB  ASN A 248     -27.541 108.877 -16.350  1.00  3.60           C  
ATOM   3742  CG  ASN A 248     -27.825 108.873 -14.852  1.00  3.60           C  
ATOM   3743  OD1 ASN A 248     -27.063 108.339 -14.046  1.00  3.60           O  
ATOM   3744  ND2 ASN A 248     -28.933 109.472 -14.481  1.00  3.60           N  
ATOM   3745  H   ASN A 248     -25.603 108.158 -18.733  1.00  3.60           H  
ATOM   3746  HA  ASN A 248     -25.530 109.635 -16.251  1.00  3.60           H  
ATOM   3747 1HB  ASN A 248     -28.005 109.761 -16.769  1.00  3.60           H  
ATOM   3748 2HB  ASN A 248     -28.045 108.017 -16.788  1.00  3.60           H  
ATOM   3749 1HD2 ASN A 248     -29.185 109.511 -13.514  1.00  3.60           H  
ATOM   3750 2HD2 ASN A 248     -29.524 109.895 -15.169  1.00  3.60           H  
ATOM   3751  N   GLN A 249     -24.220 107.567 -15.694  1.00  4.05           N  
ATOM   3752  CA  GLN A 249     -23.658 106.398 -15.025  1.00  4.05           C  
ATOM   3753  C   GLN A 249     -23.204 106.742 -13.616  1.00  4.05           C  
ATOM   3754  O   GLN A 249     -22.449 107.693 -13.412  1.00  4.05           O  
ATOM   3755  CB  GLN A 249     -22.550 105.744 -15.843  1.00  4.05           C  
ATOM   3756  CG  GLN A 249     -21.973 104.512 -15.148  1.00  4.05           C  
ATOM   3757  CD  GLN A 249     -21.192 103.585 -16.079  1.00  4.05           C  
ATOM   3758  OE1 GLN A 249     -21.750 103.154 -17.096  1.00  4.05           O  
ATOM   3759  NE2 GLN A 249     -19.944 103.255 -15.759  1.00  4.05           N  
ATOM   3760  H   GLN A 249     -23.658 108.405 -15.860  1.00  4.05           H  
ATOM   3761  HA  GLN A 249     -24.444 105.653 -14.925  1.00  4.05           H  
ATOM   3762 1HB  GLN A 249     -22.953 105.431 -16.808  1.00  4.05           H  
ATOM   3763 2HB  GLN A 249     -21.754 106.469 -16.033  1.00  4.05           H  
ATOM   3764 1HG  GLN A 249     -21.300 104.841 -14.344  1.00  4.05           H  
ATOM   3765 2HG  GLN A 249     -22.802 103.953 -14.730  1.00  4.05           H  
ATOM   3766 1HE2 GLN A 249     -19.423 102.639 -16.350  1.00  4.05           H  
ATOM   3767 2HE2 GLN A 249     -19.483 103.627 -14.928  1.00  4.05           H  
ATOM   3768  N   THR A 250     -23.709 105.973 -12.644  1.00  4.40           N  
ATOM   3769  CA  THR A 250     -23.461 106.193 -11.211  1.00  4.40           C  
ATOM   3770  C   THR A 250     -22.519 105.185 -10.562  1.00  4.40           C  
ATOM   3771  O   THR A 250     -22.193 105.313  -9.384  1.00  4.40           O  
ATOM   3772  CB  THR A 250     -24.796 106.137 -10.437  1.00  4.40           C  
ATOM   3773  OG1 THR A 250     -25.406 104.849 -10.624  1.00  4.40           O  
ATOM   3774  CG2 THR A 250     -25.736 107.202 -10.904  1.00  4.40           C  
ATOM   3775  H   THR A 250     -24.333 105.223 -12.908  1.00  4.40           H  
ATOM   3776  HA  THR A 250     -23.019 107.181 -11.085  1.00  4.40           H  
ATOM   3777  HB  THR A 250     -24.603 106.281  -9.373  1.00  4.40           H  
ATOM   3778  HG1 THR A 250     -25.176 104.288  -9.844  1.00  4.40           H  
ATOM   3779 1HG2 THR A 250     -26.666 107.140 -10.341  1.00  4.40           H  
ATOM   3780 2HG2 THR A 250     -25.287 108.144 -10.732  1.00  4.40           H  
ATOM   3781 3HG2 THR A 250     -25.947 107.076 -11.963  1.00  4.40           H  
ATOM   3782  N   GLU A 251     -22.123 104.153 -11.310  1.00  4.61           N  
ATOM   3783  CA  GLU A 251     -21.289 103.088 -10.748  1.00  4.61           C  
ATOM   3784  C   GLU A 251     -21.884 102.614  -9.433  1.00  4.61           C  
ATOM   3785  O   GLU A 251     -21.310 102.861  -8.373  1.00  4.61           O  
ATOM   3786  CB  GLU A 251     -19.844 103.514 -10.495  1.00  4.61           C  
ATOM   3787  CG  GLU A 251     -18.920 102.304 -10.444  1.00  4.61           C  
ATOM   3788  CD  GLU A 251     -17.554 102.525  -9.882  1.00  4.61           C  
ATOM   3789  OE1 GLU A 251     -17.394 103.217  -8.899  1.00  4.61           O  
ATOM   3790  OE2 GLU A 251     -16.629 101.984 -10.468  1.00  4.61           O  
ATOM   3791  H   GLU A 251     -22.408 104.115 -12.275  1.00  4.61           H  
ATOM   3792  HA  GLU A 251     -21.286 102.245 -11.440  1.00  4.61           H  
ATOM   3793 1HB  GLU A 251     -19.511 104.172 -11.299  1.00  4.61           H  
ATOM   3794 2HB  GLU A 251     -19.767 104.062  -9.555  1.00  4.61           H  
ATOM   3795 1HG  GLU A 251     -19.407 101.530  -9.851  1.00  4.61           H  
ATOM   3796 2HG  GLU A 251     -18.818 101.921 -11.456  1.00  4.61           H  
ATOM   3797  N   ASP A 252     -23.043 101.961  -9.488  1.00  4.62           N  
ATOM   3798  CA  ASP A 252     -23.769 101.628  -8.269  1.00  4.62           C  
ATOM   3799  C   ASP A 252     -24.216 102.932  -7.573  1.00  4.62           C  
ATOM   3800  O   ASP A 252     -24.811 103.793  -8.227  1.00  4.62           O  
ATOM   3801  CB  ASP A 252     -22.907 100.758  -7.332  1.00  4.62           C  
ATOM   3802  CG  ASP A 252     -23.685 100.101  -6.236  1.00  4.62           C  
ATOM   3803  OD1 ASP A 252     -24.457  99.198  -6.464  1.00  4.62           O  
ATOM   3804  OD2 ASP A 252     -23.542 100.615  -5.154  1.00  4.62           O  
ATOM   3805  H   ASP A 252     -23.444 101.742 -10.388  1.00  4.62           H  
ATOM   3806  HA  ASP A 252     -24.661 101.061  -8.535  1.00  4.62           H  
ATOM   3807 1HB  ASP A 252     -22.409  99.983  -7.916  1.00  4.62           H  
ATOM   3808 2HB  ASP A 252     -22.131 101.338  -6.852  1.00  4.62           H  
ATOM   3809  N   GLY A 253     -23.928 103.094  -6.277  1.00  4.41           N  
ATOM   3810  CA  GLY A 253     -24.382 104.252  -5.504  1.00  4.41           C  
ATOM   3811  C   GLY A 253     -23.527 105.539  -5.522  1.00  4.41           C  
ATOM   3812  O   GLY A 253     -23.575 106.302  -4.553  1.00  4.41           O  
ATOM   3813  H   GLY A 253     -23.451 102.345  -5.772  1.00  4.41           H  
ATOM   3814 1HA  GLY A 253     -25.384 104.507  -5.844  1.00  4.41           H  
ATOM   3815 2HA  GLY A 253     -24.496 103.932  -4.470  1.00  4.41           H  
ATOM   3816  N   GLY A 254     -22.710 105.776  -6.556  1.00  4.01           N  
ATOM   3817  CA  GLY A 254     -21.902 106.992  -6.601  1.00  4.01           C  
ATOM   3818  C   GLY A 254     -22.717 108.109  -7.251  1.00  4.01           C  
ATOM   3819  O   GLY A 254     -23.916 107.956  -7.492  1.00  4.01           O  
ATOM   3820  H   GLY A 254     -22.665 105.154  -7.365  1.00  4.01           H  
ATOM   3821 1HA  GLY A 254     -21.592 107.283  -5.599  1.00  4.01           H  
ATOM   3822 2HA  GLY A 254     -21.001 106.806  -7.188  1.00  4.01           H  
ATOM   3823  N   LEU A 255     -22.090 109.240  -7.541  1.00  3.47           N  
ATOM   3824  CA  LEU A 255     -22.846 110.312  -8.173  1.00  3.47           C  
ATOM   3825  C   LEU A 255     -22.789 110.095  -9.677  1.00  3.47           C  
ATOM   3826  O   LEU A 255     -21.799 109.555 -10.165  1.00  3.47           O  
ATOM   3827  CB  LEU A 255     -22.310 111.686  -7.759  1.00  3.47           C  
ATOM   3828  CG  LEU A 255     -22.413 111.966  -6.270  1.00  3.47           C  
ATOM   3829  CD1 LEU A 255     -21.849 113.343  -5.971  1.00  3.47           C  
ATOM   3830  CD2 LEU A 255     -23.870 111.847  -5.850  1.00  3.47           C  
ATOM   3831  H   LEU A 255     -21.107 109.352  -7.330  1.00  3.47           H  
ATOM   3832  HA  LEU A 255     -23.873 110.242  -7.828  1.00  3.47           H  
ATOM   3833 1HB  LEU A 255     -21.268 111.747  -8.023  1.00  3.47           H  
ATOM   3834 2HB  LEU A 255     -22.832 112.469  -8.288  1.00  3.47           H  
ATOM   3835  HG  LEU A 255     -21.815 111.238  -5.720  1.00  3.47           H  
ATOM   3836 1HD1 LEU A 255     -21.913 113.539  -4.902  1.00  3.47           H  
ATOM   3837 2HD1 LEU A 255     -20.815 113.383  -6.279  1.00  3.47           H  
ATOM   3838 3HD1 LEU A 255     -22.418 114.096  -6.512  1.00  3.47           H  
ATOM   3839 1HD2 LEU A 255     -23.957 112.034  -4.780  1.00  3.47           H  
ATOM   3840 2HD2 LEU A 255     -24.468 112.575  -6.397  1.00  3.47           H  
ATOM   3841 3HD2 LEU A 255     -24.230 110.839  -6.074  1.00  3.47           H  
ATOM   3842  N   PRO A 256     -23.831 110.464 -10.434  1.00  2.92           N  
ATOM   3843  CA  PRO A 256     -23.899 110.290 -11.869  1.00  2.92           C  
ATOM   3844  C   PRO A 256     -22.937 111.139 -12.659  1.00  2.92           C  
ATOM   3845  O   PRO A 256     -22.702 112.307 -12.338  1.00  2.92           O  
ATOM   3846  CB  PRO A 256     -25.344 110.706 -12.185  1.00  2.92           C  
ATOM   3847  CG  PRO A 256     -25.752 111.621 -11.051  1.00  2.92           C  
ATOM   3848  CD  PRO A 256     -25.035 111.078  -9.833  1.00  2.92           C  
ATOM   3849  HA  PRO A 256     -23.747 109.235 -12.105  1.00  2.92           H  
ATOM   3850 1HB  PRO A 256     -25.375 111.200 -13.169  1.00  2.92           H  
ATOM   3851 2HB  PRO A 256     -25.981 109.824 -12.262  1.00  2.92           H  
ATOM   3852 1HG  PRO A 256     -25.465 112.658 -11.283  1.00  2.92           H  
ATOM   3853 2HG  PRO A 256     -26.846 111.613 -10.936  1.00  2.92           H  
ATOM   3854 1HD  PRO A 256     -24.796 111.910  -9.173  1.00  2.92           H  
ATOM   3855 2HD  PRO A 256     -25.651 110.312  -9.334  1.00  2.92           H  
ATOM   3856  N   GLN A 257     -22.488 110.574 -13.768  1.00  2.43           N  
ATOM   3857  CA  GLN A 257     -21.700 111.280 -14.757  1.00  2.43           C  
ATOM   3858  C   GLN A 257     -22.356 111.155 -16.124  1.00  2.43           C  
ATOM   3859  O   GLN A 257     -22.741 110.058 -16.530  1.00  2.43           O  
ATOM   3860  CB  GLN A 257     -20.267 110.740 -14.804  1.00  2.43           C  
ATOM   3861  CG  GLN A 257     -19.393 111.438 -15.825  1.00  2.43           C  
ATOM   3862  CD  GLN A 257     -17.945 111.020 -15.809  1.00  2.43           C  
ATOM   3863  OE1 GLN A 257     -17.173 111.387 -14.923  1.00  2.43           O  
ATOM   3864  NE2 GLN A 257     -17.567 110.254 -16.808  1.00  2.43           N  
ATOM   3865  H   GLN A 257     -22.665 109.579 -13.893  1.00  2.43           H  
ATOM   3866  HA  GLN A 257     -21.668 112.335 -14.491  1.00  2.43           H  
ATOM   3867 1HB  GLN A 257     -19.803 110.847 -13.823  1.00  2.43           H  
ATOM   3868 2HB  GLN A 257     -20.291 109.675 -15.041  1.00  2.43           H  
ATOM   3869 1HG  GLN A 257     -19.776 111.151 -16.788  1.00  2.43           H  
ATOM   3870 2HG  GLN A 257     -19.455 112.516 -15.692  1.00  2.43           H  
ATOM   3871 1HE2 GLN A 257     -16.624 109.937 -16.872  1.00  2.43           H  
ATOM   3872 2HE2 GLN A 257     -18.254 109.987 -17.519  1.00  2.43           H  
ATOM   3873  N   SER A 258     -22.520 112.295 -16.812  1.00  2.05           N  
ATOM   3874  CA  SER A 258     -23.119 112.337 -18.152  1.00  2.05           C  
ATOM   3875  C   SER A 258     -22.090 112.396 -19.283  1.00  2.05           C  
ATOM   3876  O   SER A 258     -22.445 112.464 -20.463  1.00  2.05           O  
ATOM   3877  CB  SER A 258     -24.042 113.530 -18.278  1.00  2.05           C  
ATOM   3878  OG  SER A 258     -25.136 113.428 -17.391  1.00  2.05           O  
ATOM   3879  H   SER A 258     -22.220 113.163 -16.395  1.00  2.05           H  
ATOM   3880  HA  SER A 258     -23.708 111.435 -18.278  1.00  2.05           H  
ATOM   3881 1HB  SER A 258     -23.485 114.443 -18.073  1.00  2.05           H  
ATOM   3882 2HB  SER A 258     -24.408 113.591 -19.301  1.00  2.05           H  
ATOM   3883  HG  SER A 258     -25.638 112.616 -17.659  1.00  2.05           H  
ATOM   3884  N   GLY A 259     -20.814 112.429 -18.925  1.00  1.77           N  
ATOM   3885  CA  GLY A 259     -19.715 112.493 -19.892  1.00  1.77           C  
ATOM   3886  C   GLY A 259     -18.855 111.236 -19.816  1.00  1.77           C  
ATOM   3887  O   GLY A 259     -19.228 110.256 -19.161  1.00  1.77           O  
ATOM   3888  H   GLY A 259     -20.597 112.391 -17.944  1.00  1.77           H  
ATOM   3889 1HA  GLY A 259     -20.105 112.612 -20.902  1.00  1.77           H  
ATOM   3890 2HA  GLY A 259     -19.095 113.367 -19.681  1.00  1.77           H  
ATOM   3891  N   ARG A 260     -17.684 111.277 -20.448  1.00  1.58           N  
ATOM   3892  CA  ARG A 260     -16.784 110.123 -20.468  1.00  1.58           C  
ATOM   3893  C   ARG A 260     -15.293 110.483 -20.497  1.00  1.58           C  
ATOM   3894  O   ARG A 260     -14.906 111.590 -20.900  1.00  1.58           O  
ATOM   3895  CB  ARG A 260     -17.088 109.264 -21.680  1.00  1.58           C  
ATOM   3896  CG  ARG A 260     -16.812 109.936 -23.031  1.00  1.58           C  
ATOM   3897  CD  ARG A 260     -17.209 109.104 -24.224  1.00  1.58           C  
ATOM   3898  NE  ARG A 260     -18.669 108.973 -24.411  1.00  1.58           N  
ATOM   3899  CZ  ARG A 260     -19.252 107.972 -25.116  1.00  1.58           C  
ATOM   3900  NH1 ARG A 260     -18.500 107.022 -25.636  1.00  1.58           N  
ATOM   3901  NH2 ARG A 260     -20.566 107.930 -25.304  1.00  1.58           N  
ATOM   3902  H   ARG A 260     -17.448 112.112 -20.987  1.00  1.58           H  
ATOM   3903  HA  ARG A 260     -16.971 109.525 -19.575  1.00  1.58           H  
ATOM   3904 1HB  ARG A 260     -16.465 108.404 -21.622  1.00  1.58           H  
ATOM   3905 2HB  ARG A 260     -18.121 108.927 -21.654  1.00  1.58           H  
ATOM   3906 1HG  ARG A 260     -17.368 110.868 -23.082  1.00  1.58           H  
ATOM   3907 2HG  ARG A 260     -15.742 110.145 -23.105  1.00  1.58           H  
ATOM   3908 1HD  ARG A 260     -16.810 109.590 -25.112  1.00  1.58           H  
ATOM   3909 2HD  ARG A 260     -16.779 108.123 -24.155  1.00  1.58           H  
ATOM   3910  HE  ARG A 260     -19.269 109.699 -24.032  1.00  1.58           H  
ATOM   3911 1HH1 ARG A 260     -17.498 107.042 -25.506  1.00  1.58           H  
ATOM   3912 2HH1 ARG A 260     -18.925 106.276 -26.166  1.00  1.58           H  
ATOM   3913 1HH2 ARG A 260     -21.188 108.670 -24.938  1.00  1.58           H  
ATOM   3914 2HH2 ARG A 260     -20.972 107.180 -25.837  1.00  1.58           H  
ATOM   3915  N   ILE A 261     -14.452 109.526 -20.073  1.00  1.46           N  
ATOM   3916  CA  ILE A 261     -13.001 109.701 -20.147  1.00  1.46           C  
ATOM   3917  C   ILE A 261     -12.338 108.571 -20.922  1.00  1.46           C  
ATOM   3918  O   ILE A 261     -12.493 107.403 -20.591  1.00  1.46           O  
ATOM   3919  CB  ILE A 261     -12.316 109.791 -18.765  1.00  1.46           C  
ATOM   3920  CG1 ILE A 261     -12.841 110.968 -17.963  1.00  1.46           C  
ATOM   3921  CG2 ILE A 261     -10.791 109.920 -18.933  1.00  1.46           C  
ATOM   3922  CD1 ILE A 261     -12.288 111.009 -16.566  1.00  1.46           C  
ATOM   3923  H   ILE A 261     -14.823 108.634 -19.733  1.00  1.46           H  
ATOM   3924  HA  ILE A 261     -12.806 110.628 -20.667  1.00  1.46           H  
ATOM   3925  HB  ILE A 261     -12.535 108.881 -18.202  1.00  1.46           H  
ATOM   3926 1HG1 ILE A 261     -12.581 111.896 -18.479  1.00  1.46           H  
ATOM   3927 2HG1 ILE A 261     -13.923 110.900 -17.897  1.00  1.46           H  
ATOM   3928 1HG2 ILE A 261     -10.334 109.956 -17.958  1.00  1.46           H  
ATOM   3929 2HG2 ILE A 261     -10.404 109.066 -19.476  1.00  1.46           H  
ATOM   3930 3HG2 ILE A 261     -10.553 110.834 -19.483  1.00  1.46           H  
ATOM   3931 1HD1 ILE A 261     -12.702 111.863 -16.034  1.00  1.46           H  
ATOM   3932 2HD1 ILE A 261     -12.541 110.117 -16.046  1.00  1.46           H  
ATOM   3933 3HD1 ILE A 261     -11.208 111.097 -16.621  1.00  1.46           H  
ATOM   3934  N   VAL A 262     -11.569 108.932 -21.929  1.00  1.38           N  
ATOM   3935  CA  VAL A 262     -10.866 107.950 -22.739  1.00  1.38           C  
ATOM   3936  C   VAL A 262      -9.463 107.805 -22.190  1.00  1.38           C  
ATOM   3937  O   VAL A 262      -8.798 108.811 -22.020  1.00  1.38           O  
ATOM   3938  CB  VAL A 262     -10.821 108.422 -24.202  1.00  1.38           C  
ATOM   3939  CG1 VAL A 262     -10.043 107.442 -25.047  1.00  1.38           C  
ATOM   3940  CG2 VAL A 262     -12.239 108.584 -24.710  1.00  1.38           C  
ATOM   3941  H   VAL A 262     -11.468 109.929 -22.116  1.00  1.38           H  
ATOM   3942  HA  VAL A 262     -11.379 106.993 -22.676  1.00  1.38           H  
ATOM   3943  HB  VAL A 262     -10.309 109.380 -24.255  1.00  1.38           H  
ATOM   3944 1HG1 VAL A 262     -10.010 107.795 -26.079  1.00  1.38           H  
ATOM   3945 2HG1 VAL A 262      -9.019 107.353 -24.665  1.00  1.38           H  
ATOM   3946 3HG1 VAL A 262     -10.528 106.466 -25.012  1.00  1.38           H  
ATOM   3947 1HG2 VAL A 262     -12.219 108.925 -25.735  1.00  1.38           H  
ATOM   3948 2HG2 VAL A 262     -12.747 107.630 -24.660  1.00  1.38           H  
ATOM   3949 3HG2 VAL A 262     -12.770 109.312 -24.095  1.00  1.38           H  
ATOM   3950  N   VAL A 263      -9.011 106.591 -21.875  1.00  1.33           N  
ATOM   3951  CA  VAL A 263      -7.663 106.449 -21.300  1.00  1.33           C  
ATOM   3952  C   VAL A 263      -6.710 105.647 -22.182  1.00  1.33           C  
ATOM   3953  O   VAL A 263      -6.995 104.504 -22.552  1.00  1.33           O  
ATOM   3954  CB  VAL A 263      -7.710 105.792 -19.911  1.00  1.33           C  
ATOM   3955  CG1 VAL A 263      -6.317 105.646 -19.377  1.00  1.33           C  
ATOM   3956  CG2 VAL A 263      -8.566 106.633 -18.947  1.00  1.33           C  
ATOM   3957  H   VAL A 263      -9.596 105.783 -22.030  1.00  1.33           H  
ATOM   3958  HA  VAL A 263      -7.234 107.439 -21.176  1.00  1.33           H  
ATOM   3959  HB  VAL A 263      -8.123 104.803 -20.008  1.00  1.33           H  
ATOM   3960 1HG1 VAL A 263      -6.361 105.176 -18.420  1.00  1.33           H  
ATOM   3961 2HG1 VAL A 263      -5.717 105.038 -20.053  1.00  1.33           H  
ATOM   3962 3HG1 VAL A 263      -5.865 106.634 -19.281  1.00  1.33           H  
ATOM   3963 1HG2 VAL A 263      -8.593 106.154 -17.967  1.00  1.33           H  
ATOM   3964 2HG2 VAL A 263      -8.131 107.629 -18.853  1.00  1.33           H  
ATOM   3965 3HG2 VAL A 263      -9.585 106.712 -19.337  1.00  1.33           H  
ATOM   3966  N   ASP A 264      -5.585 106.286 -22.503  1.00  1.29           N  
ATOM   3967  CA  ASP A 264      -4.521 105.749 -23.337  1.00  1.29           C  
ATOM   3968  C   ASP A 264      -3.234 105.438 -22.557  1.00  1.29           C  
ATOM   3969  O   ASP A 264      -2.896 106.098 -21.572  1.00  1.29           O  
ATOM   3970  CB  ASP A 264      -4.190 106.734 -24.452  1.00  1.29           C  
ATOM   3971  CG  ASP A 264      -5.298 106.941 -25.491  1.00  1.29           C  
ATOM   3972  OD1 ASP A 264      -6.201 106.143 -25.569  1.00  1.29           O  
ATOM   3973  OD2 ASP A 264      -5.214 107.907 -26.208  1.00  1.29           O  
ATOM   3974  H   ASP A 264      -5.446 107.209 -22.102  1.00  1.29           H  
ATOM   3975  HA  ASP A 264      -4.875 104.821 -23.787  1.00  1.29           H  
ATOM   3976 1HB  ASP A 264      -3.993 107.694 -23.992  1.00  1.29           H  
ATOM   3977 2HB  ASP A 264      -3.281 106.416 -24.962  1.00  1.29           H  
ATOM   3978  N   TYR A 265      -2.498 104.443 -23.037  1.00  1.26           N  
ATOM   3979  CA  TYR A 265      -1.194 104.069 -22.486  1.00  1.26           C  
ATOM   3980  C   TYR A 265      -0.071 104.020 -23.508  1.00  1.26           C  
ATOM   3981  O   TYR A 265      -0.281 103.668 -24.673  1.00  1.26           O  
ATOM   3982  CB  TYR A 265      -1.273 102.717 -21.793  1.00  1.26           C  
ATOM   3983  CG  TYR A 265      -1.992 102.653 -20.464  1.00  1.26           C  
ATOM   3984  CD1 TYR A 265      -3.358 102.631 -20.348  1.00  1.26           C  
ATOM   3985  CD2 TYR A 265      -1.213 102.502 -19.348  1.00  1.26           C  
ATOM   3986  CE1 TYR A 265      -3.919 102.474 -19.093  1.00  1.26           C  
ATOM   3987  CE2 TYR A 265      -1.763 102.327 -18.118  1.00  1.26           C  
ATOM   3988  CZ  TYR A 265      -3.102 102.308 -17.987  1.00  1.26           C  
ATOM   3989  OH  TYR A 265      -3.636 102.104 -16.769  1.00  1.26           O  
ATOM   3990  H   TYR A 265      -2.848 103.932 -23.835  1.00  1.26           H  
ATOM   3991  HA  TYR A 265      -0.915 104.815 -21.744  1.00  1.26           H  
ATOM   3992 1HB  TYR A 265      -1.758 102.011 -22.467  1.00  1.26           H  
ATOM   3993 2HB  TYR A 265      -0.256 102.349 -21.633  1.00  1.26           H  
ATOM   3994  HD1 TYR A 265      -3.995 102.733 -21.228  1.00  1.26           H  
ATOM   3995  HD2 TYR A 265      -0.152 102.502 -19.462  1.00  1.26           H  
ATOM   3996  HE1 TYR A 265      -4.995 102.457 -18.979  1.00  1.26           H  
ATOM   3997  HE2 TYR A 265      -1.123 102.192 -17.244  1.00  1.26           H  
ATOM   3998  HH  TYR A 265      -4.590 102.134 -16.830  1.00  1.26           H  
ATOM   3999  N   MET A 266       1.137 104.292 -23.022  1.00  1.23           N  
ATOM   4000  CA  MET A 266       2.371 104.181 -23.793  1.00  1.23           C  
ATOM   4001  C   MET A 266       3.485 103.560 -22.970  1.00  1.23           C  
ATOM   4002  O   MET A 266       3.724 103.965 -21.828  1.00  1.23           O  
ATOM   4003  CB  MET A 266       2.833 105.551 -24.281  1.00  1.23           C  
ATOM   4004  CG  MET A 266       4.116 105.546 -25.078  1.00  1.23           C  
ATOM   4005  SD  MET A 266       3.973 104.730 -26.671  1.00  1.23           S  
ATOM   4006  CE  MET A 266       5.699 104.478 -27.030  1.00  1.23           C  
ATOM   4007  H   MET A 266       1.188 104.629 -22.060  1.00  1.23           H  
ATOM   4008  HA  MET A 266       2.190 103.536 -24.652  1.00  1.23           H  
ATOM   4009 1HB  MET A 266       2.086 105.966 -24.927  1.00  1.23           H  
ATOM   4010 2HB  MET A 266       2.964 106.225 -23.436  1.00  1.23           H  
ATOM   4011 1HG  MET A 266       4.397 106.570 -25.245  1.00  1.23           H  
ATOM   4012 2HG  MET A 266       4.914 105.064 -24.517  1.00  1.23           H  
ATOM   4013 1HE  MET A 266       5.810 103.983 -27.985  1.00  1.23           H  
ATOM   4014 2HE  MET A 266       6.201 105.421 -27.057  1.00  1.23           H  
ATOM   4015 3HE  MET A 266       6.140 103.875 -26.265  1.00  1.23           H  
ATOM   4016  N   VAL A 267       4.178 102.577 -23.545  1.00  1.21           N  
ATOM   4017  CA  VAL A 267       5.319 102.003 -22.848  1.00  1.21           C  
ATOM   4018  C   VAL A 267       6.593 102.469 -23.548  1.00  1.21           C  
ATOM   4019  O   VAL A 267       6.799 102.200 -24.732  1.00  1.21           O  
ATOM   4020  CB  VAL A 267       5.262 100.467 -22.808  1.00  1.21           C  
ATOM   4021  CG1 VAL A 267       6.502  99.941 -22.056  1.00  1.21           C  
ATOM   4022  CG2 VAL A 267       3.949 100.011 -22.134  1.00  1.21           C  
ATOM   4023  H   VAL A 267       3.934 102.257 -24.473  1.00  1.21           H  
ATOM   4024  HA  VAL A 267       5.331 102.362 -21.826  1.00  1.21           H  
ATOM   4025  HB  VAL A 267       5.304 100.077 -23.823  1.00  1.21           H  
ATOM   4026 1HG1 VAL A 267       6.483  98.854 -22.032  1.00  1.21           H  
ATOM   4027 2HG1 VAL A 267       7.407 100.278 -22.565  1.00  1.21           H  
ATOM   4028 3HG1 VAL A 267       6.503 100.325 -21.037  1.00  1.21           H  
ATOM   4029 1HG2 VAL A 267       3.910  98.924 -22.109  1.00  1.21           H  
ATOM   4030 2HG2 VAL A 267       3.905 100.391 -21.138  1.00  1.21           H  
ATOM   4031 3HG2 VAL A 267       3.097 100.388 -22.697  1.00  1.21           H  
ATOM   4032  N   GLN A 268       7.418 103.195 -22.810  1.00  1.19           N  
ATOM   4033  CA  GLN A 268       8.631 103.821 -23.308  1.00  1.19           C  
ATOM   4034  C   GLN A 268       9.842 103.082 -22.774  1.00  1.19           C  
ATOM   4035  O   GLN A 268       9.812 102.541 -21.673  1.00  1.19           O  
ATOM   4036  CB  GLN A 268       8.691 105.279 -22.852  1.00  1.19           C  
ATOM   4037  CG  GLN A 268       7.573 106.157 -23.338  1.00  1.19           C  
ATOM   4038  CD  GLN A 268       7.749 107.626 -22.879  1.00  1.19           C  
ATOM   4039  OE1 GLN A 268       8.695 108.320 -23.272  1.00  1.19           O  
ATOM   4040  NE2 GLN A 268       6.827 108.085 -22.047  1.00  1.19           N  
ATOM   4041  H   GLN A 268       7.179 103.322 -21.833  1.00  1.19           H  
ATOM   4042  HA  GLN A 268       8.642 103.772 -24.397  1.00  1.19           H  
ATOM   4043 1HB  GLN A 268       8.653 105.303 -21.765  1.00  1.19           H  
ATOM   4044 2HB  GLN A 268       9.634 105.723 -23.170  1.00  1.19           H  
ATOM   4045 1HG  GLN A 268       7.529 106.108 -24.419  1.00  1.19           H  
ATOM   4046 2HG  GLN A 268       6.640 105.786 -22.908  1.00  1.19           H  
ATOM   4047 1HE2 GLN A 268       6.878 109.021 -21.698  1.00  1.19           H  
ATOM   4048 2HE2 GLN A 268       6.080 107.487 -21.758  1.00  1.19           H  
ATOM   4049  N   LYS A 269      10.929 103.073 -23.520  1.00  1.18           N  
ATOM   4050  CA  LYS A 269      12.122 102.389 -23.034  1.00  1.18           C  
ATOM   4051  C   LYS A 269      12.978 103.280 -22.157  1.00  1.18           C  
ATOM   4052  O   LYS A 269      12.946 104.509 -22.303  1.00  1.18           O  
ATOM   4053  CB  LYS A 269      12.945 101.861 -24.201  1.00  1.18           C  
ATOM   4054  CG  LYS A 269      12.186 100.903 -25.098  1.00  1.18           C  
ATOM   4055  CD  LYS A 269      11.808  99.683 -24.308  1.00  1.18           C  
ATOM   4056  CE  LYS A 269      11.179  98.594 -25.135  1.00  1.18           C  
ATOM   4057  NZ  LYS A 269      10.840  97.417 -24.282  1.00  1.18           N  
ATOM   4058  H   LYS A 269      10.931 103.523 -24.423  1.00  1.18           H  
ATOM   4059  HA  LYS A 269      11.811 101.539 -22.430  1.00  1.18           H  
ATOM   4060 1HB  LYS A 269      13.314 102.676 -24.801  1.00  1.18           H  
ATOM   4061 2HB  LYS A 269      13.812 101.328 -23.807  1.00  1.18           H  
ATOM   4062 1HG  LYS A 269      11.281 101.385 -25.469  1.00  1.18           H  
ATOM   4063 2HG  LYS A 269      12.805 100.613 -25.945  1.00  1.18           H  
ATOM   4064 1HD  LYS A 269      12.694  99.282 -23.809  1.00  1.18           H  
ATOM   4065 2HD  LYS A 269      11.091  99.972 -23.538  1.00  1.18           H  
ATOM   4066 1HE  LYS A 269      10.269  98.971 -25.601  1.00  1.18           H  
ATOM   4067 2HE  LYS A 269      11.874  98.281 -25.915  1.00  1.18           H  
ATOM   4068 1HZ  LYS A 269      10.421  96.694 -24.842  1.00  1.18           H  
ATOM   4069 2HZ  LYS A 269      11.693  97.063 -23.846  1.00  1.18           H  
ATOM   4070 3HZ  LYS A 269      10.195  97.701 -23.553  1.00  1.18           H  
ATOM   4071  N   SER A 270      13.765 102.663 -21.276  1.00  1.17           N  
ATOM   4072  CA  SER A 270      14.697 103.428 -20.444  1.00  1.17           C  
ATOM   4073  C   SER A 270      15.542 104.353 -21.313  1.00  1.17           C  
ATOM   4074  O   SER A 270      16.049 103.934 -22.355  1.00  1.17           O  
ATOM   4075  CB  SER A 270      15.633 102.503 -19.696  1.00  1.17           C  
ATOM   4076  OG  SER A 270      16.608 103.236 -18.995  1.00  1.17           O  
ATOM   4077  H   SER A 270      13.685 101.640 -21.166  1.00  1.17           H  
ATOM   4078  HA  SER A 270      14.132 104.011 -19.723  1.00  1.17           H  
ATOM   4079 1HB  SER A 270      15.072 101.891 -19.007  1.00  1.17           H  
ATOM   4080 2HB  SER A 270      16.113 101.834 -20.402  1.00  1.17           H  
ATOM   4081  HG  SER A 270      16.154 103.617 -18.205  1.00  1.17           H  
ATOM   4082  N   GLY A 271      15.695 105.613 -20.897  1.00  1.17           N  
ATOM   4083  CA  GLY A 271      16.500 106.587 -21.628  1.00  1.17           C  
ATOM   4084  C   GLY A 271      15.750 107.379 -22.711  1.00  1.17           C  
ATOM   4085  O   GLY A 271      16.300 108.328 -23.273  1.00  1.17           O  
ATOM   4086  H   GLY A 271      15.265 105.926 -20.026  1.00  1.17           H  
ATOM   4087 1HA  GLY A 271      16.923 107.288 -20.908  1.00  1.17           H  
ATOM   4088 2HA  GLY A 271      17.342 106.071 -22.086  1.00  1.17           H  
ATOM   4089  N   LYS A 272      14.502 107.016 -22.999  1.00  1.18           N  
ATOM   4090  CA  LYS A 272      13.737 107.703 -24.037  1.00  1.18           C  
ATOM   4091  C   LYS A 272      12.993 108.939 -23.552  1.00  1.18           C  
ATOM   4092  O   LYS A 272      12.700 109.103 -22.362  1.00  1.18           O  
ATOM   4093  CB  LYS A 272      12.745 106.751 -24.692  1.00  1.18           C  
ATOM   4094  CG  LYS A 272      13.388 105.530 -25.330  1.00  1.18           C  
ATOM   4095  CD  LYS A 272      14.287 105.896 -26.499  1.00  1.18           C  
ATOM   4096  CE  LYS A 272      14.851 104.643 -27.171  1.00  1.18           C  
ATOM   4097  NZ  LYS A 272      15.757 104.978 -28.310  1.00  1.18           N  
ATOM   4098  H   LYS A 272      14.082 106.211 -22.531  1.00  1.18           H  
ATOM   4099  HA  LYS A 272      14.438 108.030 -24.805  1.00  1.18           H  
ATOM   4100 1HB  LYS A 272      12.042 106.395 -23.937  1.00  1.18           H  
ATOM   4101 2HB  LYS A 272      12.170 107.279 -25.452  1.00  1.18           H  
ATOM   4102 1HG  LYS A 272      13.996 105.020 -24.581  1.00  1.18           H  
ATOM   4103 2HG  LYS A 272      12.612 104.851 -25.675  1.00  1.18           H  
ATOM   4104 1HD  LYS A 272      13.714 106.466 -27.234  1.00  1.18           H  
ATOM   4105 2HD  LYS A 272      15.111 106.513 -26.141  1.00  1.18           H  
ATOM   4106 1HE  LYS A 272      15.408 104.066 -26.433  1.00  1.18           H  
ATOM   4107 2HE  LYS A 272      14.028 104.036 -27.542  1.00  1.18           H  
ATOM   4108 1HZ  LYS A 272      16.105 104.125 -28.723  1.00  1.18           H  
ATOM   4109 2HZ  LYS A 272      15.244 105.503 -29.005  1.00  1.18           H  
ATOM   4110 3HZ  LYS A 272      16.531 105.531 -27.974  1.00  1.18           H  
ATOM   4111  N   THR A 273      12.688 109.823 -24.501  1.00  1.21           N  
ATOM   4112  CA  THR A 273      11.913 111.019 -24.206  1.00  1.21           C  
ATOM   4113  C   THR A 273      10.651 111.086 -25.060  1.00  1.21           C  
ATOM   4114  O   THR A 273      10.692 110.833 -26.270  1.00  1.21           O  
ATOM   4115  CB  THR A 273      12.741 112.295 -24.436  1.00  1.21           C  
ATOM   4116  OG1 THR A 273      13.900 112.263 -23.598  1.00  1.21           O  
ATOM   4117  CG2 THR A 273      11.912 113.549 -24.099  1.00  1.21           C  
ATOM   4118  H   THR A 273      12.980 109.649 -25.452  1.00  1.21           H  
ATOM   4119  HA  THR A 273      11.610 110.988 -23.163  1.00  1.21           H  
ATOM   4120  HB  THR A 273      13.056 112.348 -25.477  1.00  1.21           H  
ATOM   4121  HG1 THR A 273      13.640 112.013 -22.708  1.00  1.21           H  
ATOM   4122 1HG2 THR A 273      12.517 114.436 -24.256  1.00  1.21           H  
ATOM   4123 2HG2 THR A 273      11.036 113.602 -24.739  1.00  1.21           H  
ATOM   4124 3HG2 THR A 273      11.591 113.512 -23.066  1.00  1.21           H  
ATOM   4125  N   GLY A 274       9.540 111.415 -24.412  1.00  1.25           N  
ATOM   4126  CA  GLY A 274       8.259 111.588 -25.074  1.00  1.25           C  
ATOM   4127  C   GLY A 274       7.650 112.937 -24.730  1.00  1.25           C  
ATOM   4128  O   GLY A 274       8.285 113.762 -24.065  1.00  1.25           O  
ATOM   4129  H   GLY A 274       9.605 111.577 -23.411  1.00  1.25           H  
ATOM   4130 1HA  GLY A 274       8.376 111.498 -26.152  1.00  1.25           H  
ATOM   4131 2HA  GLY A 274       7.589 110.804 -24.744  1.00  1.25           H  
ATOM   4132  N   THR A 275       6.412 113.152 -25.168  1.00  1.30           N  
ATOM   4133  CA  THR A 275       5.711 114.398 -24.899  1.00  1.30           C  
ATOM   4134  C   THR A 275       4.188 114.306 -25.054  1.00  1.30           C  
ATOM   4135  O   THR A 275       3.667 113.554 -25.886  1.00  1.30           O  
ATOM   4136  CB  THR A 275       6.225 115.491 -25.853  1.00  1.30           C  
ATOM   4137  OG1 THR A 275       5.639 116.733 -25.510  1.00  1.30           O  
ATOM   4138  CG2 THR A 275       5.849 115.132 -27.276  1.00  1.30           C  
ATOM   4139  H   THR A 275       5.978 112.432 -25.735  1.00  1.30           H  
ATOM   4140  HA  THR A 275       5.920 114.694 -23.873  1.00  1.30           H  
ATOM   4141  HB  THR A 275       7.308 115.577 -25.768  1.00  1.30           H  
ATOM   4142  HG1 THR A 275       6.035 117.452 -26.055  1.00  1.30           H  
ATOM   4143 1HG2 THR A 275       6.207 115.910 -27.951  1.00  1.30           H  
ATOM   4144 2HG2 THR A 275       6.305 114.179 -27.539  1.00  1.30           H  
ATOM   4145 3HG2 THR A 275       4.764 115.053 -27.357  1.00  1.30           H  
ATOM   4146  N   ILE A 276       3.480 115.143 -24.299  1.00  1.36           N  
ATOM   4147  CA  ILE A 276       2.040 115.326 -24.483  1.00  1.36           C  
ATOM   4148  C   ILE A 276       1.694 116.788 -24.751  1.00  1.36           C  
ATOM   4149  O   ILE A 276       2.052 117.680 -23.976  1.00  1.36           O  
ATOM   4150  CB  ILE A 276       1.199 114.806 -23.288  1.00  1.36           C  
ATOM   4151  CG1 ILE A 276       1.378 113.262 -23.090  1.00  1.36           C  
ATOM   4152  CG2 ILE A 276      -0.274 115.139 -23.499  1.00  1.36           C  
ATOM   4153  CD1 ILE A 276       0.707 112.714 -21.827  1.00  1.36           C  
ATOM   4154  H   ILE A 276       3.979 115.696 -23.599  1.00  1.36           H  
ATOM   4155  HA  ILE A 276       1.731 114.761 -25.360  1.00  1.36           H  
ATOM   4156  HB  ILE A 276       1.534 115.297 -22.374  1.00  1.36           H  
ATOM   4157 1HG1 ILE A 276       0.950 112.755 -23.946  1.00  1.36           H  
ATOM   4158 2HG1 ILE A 276       2.435 113.025 -23.048  1.00  1.36           H  
ATOM   4159 1HG2 ILE A 276      -0.834 114.785 -22.643  1.00  1.36           H  
ATOM   4160 2HG2 ILE A 276      -0.404 116.215 -23.596  1.00  1.36           H  
ATOM   4161 3HG2 ILE A 276      -0.636 114.649 -24.408  1.00  1.36           H  
ATOM   4162 1HD1 ILE A 276       0.868 111.636 -21.768  1.00  1.36           H  
ATOM   4163 2HD1 ILE A 276       1.127 113.189 -20.947  1.00  1.36           H  
ATOM   4164 3HD1 ILE A 276      -0.361 112.917 -21.870  1.00  1.36           H  
ATOM   4165  N   THR A 277       0.987 117.028 -25.855  1.00  1.43           N  
ATOM   4166  CA  THR A 277       0.558 118.366 -26.234  1.00  1.43           C  
ATOM   4167  C   THR A 277      -0.944 118.431 -26.072  1.00  1.43           C  
ATOM   4168  O   THR A 277      -1.670 117.573 -26.595  1.00  1.43           O  
ATOM   4169  CB  THR A 277       0.916 118.704 -27.687  1.00  1.43           C  
ATOM   4170  OG1 THR A 277       2.330 118.626 -27.873  1.00  1.43           O  
ATOM   4171  CG2 THR A 277       0.463 120.115 -27.999  1.00  1.43           C  
ATOM   4172  H   THR A 277       0.733 116.249 -26.455  1.00  1.43           H  
ATOM   4173  HA  THR A 277       1.010 119.096 -25.572  1.00  1.43           H  
ATOM   4174  HB  THR A 277       0.428 118.001 -28.359  1.00  1.43           H  
ATOM   4175  HG1 THR A 277       2.774 119.180 -27.222  1.00  1.43           H  
ATOM   4176 1HG2 THR A 277       0.723 120.365 -29.025  1.00  1.43           H  
ATOM   4177 2HG2 THR A 277      -0.615 120.191 -27.873  1.00  1.43           H  
ATOM   4178 3HG2 THR A 277       0.962 120.805 -27.317  1.00  1.43           H  
ATOM   4179  N   TYR A 278      -1.434 119.447 -25.377  1.00  1.48           N  
ATOM   4180  CA  TYR A 278      -2.854 119.480 -25.156  1.00  1.48           C  
ATOM   4181  C   TYR A 278      -3.519 120.824 -25.087  1.00  1.48           C  
ATOM   4182  O   TYR A 278      -2.900 121.860 -24.825  1.00  1.48           O  
ATOM   4183  CB  TYR A 278      -3.145 118.767 -23.860  1.00  1.48           C  
ATOM   4184  CG  TYR A 278      -2.644 119.422 -22.602  1.00  1.48           C  
ATOM   4185  CD1 TYR A 278      -3.498 120.286 -21.914  1.00  1.48           C  
ATOM   4186  CD2 TYR A 278      -1.395 119.123 -22.087  1.00  1.48           C  
ATOM   4187  CE1 TYR A 278      -3.118 120.841 -20.729  1.00  1.48           C  
ATOM   4188  CE2 TYR A 278      -1.017 119.686 -20.897  1.00  1.48           C  
ATOM   4189  CZ  TYR A 278      -1.880 120.541 -20.212  1.00  1.48           C  
ATOM   4190  OH  TYR A 278      -1.497 121.080 -18.999  1.00  1.48           O  
ATOM   4191  H   TYR A 278      -0.810 120.138 -24.969  1.00  1.48           H  
ATOM   4192  HA  TYR A 278      -3.327 118.944 -25.976  1.00  1.48           H  
ATOM   4193 1HB  TYR A 278      -4.208 118.650 -23.740  1.00  1.48           H  
ATOM   4194 2HB  TYR A 278      -2.709 117.787 -23.920  1.00  1.48           H  
ATOM   4195  HD1 TYR A 278      -4.481 120.502 -22.319  1.00  1.48           H  
ATOM   4196  HD2 TYR A 278      -0.721 118.441 -22.610  1.00  1.48           H  
ATOM   4197  HE1 TYR A 278      -3.797 121.506 -20.191  1.00  1.48           H  
ATOM   4198  HE2 TYR A 278      -0.049 119.451 -20.477  1.00  1.48           H  
ATOM   4199  HH  TYR A 278      -2.167 121.705 -18.696  1.00  1.48           H  
ATOM   4200  N   GLN A 279      -4.833 120.780 -25.249  1.00  1.51           N  
ATOM   4201  CA  GLN A 279      -5.642 121.959 -25.112  1.00  1.51           C  
ATOM   4202  C   GLN A 279      -6.927 121.687 -24.327  1.00  1.51           C  
ATOM   4203  O   GLN A 279      -7.946 121.262 -24.868  1.00  1.51           O  
ATOM   4204  CB  GLN A 279      -5.966 122.490 -26.500  1.00  1.51           C  
ATOM   4205  CG  GLN A 279      -6.694 123.772 -26.503  1.00  1.51           C  
ATOM   4206  CD  GLN A 279      -6.960 124.251 -27.890  1.00  1.51           C  
ATOM   4207  OE1 GLN A 279      -8.137 124.241 -28.321  1.00  1.51           O  
ATOM   4208  NE2 GLN A 279      -5.904 124.667 -28.608  1.00  1.51           N  
ATOM   4209  H   GLN A 279      -5.277 119.902 -25.491  1.00  1.51           H  
ATOM   4210  HA  GLN A 279      -5.073 122.714 -24.570  1.00  1.51           H  
ATOM   4211 1HB  GLN A 279      -5.035 122.634 -27.063  1.00  1.51           H  
ATOM   4212 2HB  GLN A 279      -6.565 121.753 -27.046  1.00  1.51           H  
ATOM   4213 1HG  GLN A 279      -7.635 123.602 -26.012  1.00  1.51           H  
ATOM   4214 2HG  GLN A 279      -6.110 124.521 -25.970  1.00  1.51           H  
ATOM   4215 1HE2 GLN A 279      -6.023 124.995 -29.572  1.00  1.51           H  
ATOM   4216 2HE2 GLN A 279      -4.949 124.648 -28.228  1.00  1.51           H  
ATOM   4217  N   ARG A 280      -6.840 121.916 -23.026  1.00  1.51           N  
ATOM   4218  CA  ARG A 280      -7.907 121.845 -22.014  1.00  1.51           C  
ATOM   4219  C   ARG A 280      -8.642 120.510 -21.741  1.00  1.51           C  
ATOM   4220  O   ARG A 280      -8.801 120.101 -20.595  1.00  1.51           O  
ATOM   4221  CB  ARG A 280      -8.958 122.855 -22.441  1.00  1.51           C  
ATOM   4222  CG  ARG A 280      -8.506 124.293 -22.436  1.00  1.51           C  
ATOM   4223  CD  ARG A 280      -9.500 125.191 -23.068  1.00  1.51           C  
ATOM   4224  NE  ARG A 280      -9.523 125.004 -24.519  1.00  1.51           N  
ATOM   4225  CZ  ARG A 280     -10.485 125.438 -25.351  1.00  1.51           C  
ATOM   4226  NH1 ARG A 280     -11.510 126.049 -24.873  1.00  1.51           N  
ATOM   4227  NH2 ARG A 280     -10.397 125.256 -26.677  1.00  1.51           N  
ATOM   4228  H   ARG A 280      -5.937 122.222 -22.691  1.00  1.51           H  
ATOM   4229  HA  ARG A 280      -7.466 122.158 -21.071  1.00  1.51           H  
ATOM   4230 1HB  ARG A 280      -9.375 122.624 -23.417  1.00  1.51           H  
ATOM   4231 2HB  ARG A 280      -9.749 122.811 -21.748  1.00  1.51           H  
ATOM   4232 1HG  ARG A 280      -8.336 124.615 -21.433  1.00  1.51           H  
ATOM   4233 2HG  ARG A 280      -7.579 124.375 -22.998  1.00  1.51           H  
ATOM   4234 1HD  ARG A 280     -10.490 124.992 -22.672  1.00  1.51           H  
ATOM   4235 2HD  ARG A 280      -9.232 126.224 -22.860  1.00  1.51           H  
ATOM   4236  HE  ARG A 280      -8.742 124.534 -24.929  1.00  1.51           H  
ATOM   4237 1HH1 ARG A 280     -11.640 126.214 -23.863  1.00  1.51           H  
ATOM   4238 2HH1 ARG A 280     -12.195 126.403 -25.509  1.00  1.51           H  
ATOM   4239 1HH2 ARG A 280      -9.586 124.790 -27.096  1.00  1.51           H  
ATOM   4240 2HH2 ARG A 280     -11.159 125.584 -27.307  1.00  1.51           H  
ATOM   4241  N   GLY A 281      -8.989 119.760 -22.767  1.00  1.49           N  
ATOM   4242  CA  GLY A 281      -9.763 118.518 -22.567  1.00  1.49           C  
ATOM   4243  C   GLY A 281      -8.918 117.282 -22.277  1.00  1.49           C  
ATOM   4244  O   GLY A 281      -9.086 116.247 -22.930  1.00  1.49           O  
ATOM   4245  H   GLY A 281      -8.784 120.110 -23.698  1.00  1.49           H  
ATOM   4246 1HA  GLY A 281     -10.462 118.667 -21.748  1.00  1.49           H  
ATOM   4247 2HA  GLY A 281     -10.375 118.335 -23.450  1.00  1.49           H  
ATOM   4248  N   ILE A 282      -8.039 117.358 -21.285  1.00  1.47           N  
ATOM   4249  CA  ILE A 282      -7.117 116.242 -21.091  1.00  1.47           C  
ATOM   4250  C   ILE A 282      -6.824 115.888 -19.637  1.00  1.47           C  
ATOM   4251  O   ILE A 282      -6.728 116.754 -18.757  1.00  1.47           O  
ATOM   4252  CB  ILE A 282      -5.764 116.540 -21.746  1.00  1.47           C  
ATOM   4253  CG1 ILE A 282      -4.882 115.288 -21.820  1.00  1.47           C  
ATOM   4254  CG2 ILE A 282      -5.095 117.520 -20.889  1.00  1.47           C  
ATOM   4255  CD1 ILE A 282      -3.726 115.406 -22.719  1.00  1.47           C  
ATOM   4256  H   ILE A 282      -8.010 118.218 -20.736  1.00  1.47           H  
ATOM   4257  HA  ILE A 282      -7.539 115.363 -21.562  1.00  1.47           H  
ATOM   4258  HB  ILE A 282      -5.886 116.921 -22.739  1.00  1.47           H  
ATOM   4259 1HG1 ILE A 282      -4.500 115.043 -20.842  1.00  1.47           H  
ATOM   4260 2HG1 ILE A 282      -5.468 114.482 -22.189  1.00  1.47           H  
ATOM   4261 1HG2 ILE A 282      -4.146 117.718 -21.287  1.00  1.47           H  
ATOM   4262 2HG2 ILE A 282      -5.687 118.433 -20.837  1.00  1.47           H  
ATOM   4263 3HG2 ILE A 282      -4.981 117.106 -19.898  1.00  1.47           H  
ATOM   4264 1HD1 ILE A 282      -3.185 114.465 -22.715  1.00  1.47           H  
ATOM   4265 2HD1 ILE A 282      -4.063 115.625 -23.723  1.00  1.47           H  
ATOM   4266 3HD1 ILE A 282      -3.088 116.191 -22.376  1.00  1.47           H  
ATOM   4267  N   LEU A 283      -6.644 114.589 -19.445  1.00  1.45           N  
ATOM   4268  CA  LEU A 283      -6.232 113.962 -18.210  1.00  1.45           C  
ATOM   4269  C   LEU A 283      -4.738 113.638 -18.314  1.00  1.45           C  
ATOM   4270  O   LEU A 283      -4.313 112.867 -19.176  1.00  1.45           O  
ATOM   4271  CB  LEU A 283      -7.085 112.711 -17.994  1.00  1.45           C  
ATOM   4272  CG  LEU A 283      -6.774 111.932 -16.845  1.00  1.45           C  
ATOM   4273  CD1 LEU A 283      -6.977 112.809 -15.683  1.00  1.45           C  
ATOM   4274  CD2 LEU A 283      -7.690 110.714 -16.801  1.00  1.45           C  
ATOM   4275  H   LEU A 283      -6.769 113.980 -20.246  1.00  1.45           H  
ATOM   4276  HA  LEU A 283      -6.386 114.654 -17.387  1.00  1.45           H  
ATOM   4277 1HB  LEU A 283      -8.122 113.001 -17.914  1.00  1.45           H  
ATOM   4278 2HB  LEU A 283      -6.986 112.070 -18.843  1.00  1.45           H  
ATOM   4279  HG  LEU A 283      -5.739 111.616 -16.880  1.00  1.45           H  
ATOM   4280 1HD1 LEU A 283      -6.746 112.298 -14.766  1.00  1.45           H  
ATOM   4281 2HD1 LEU A 283      -6.326 113.631 -15.797  1.00  1.45           H  
ATOM   4282 3HD1 LEU A 283      -8.008 113.162 -15.667  1.00  1.45           H  
ATOM   4283 1HD2 LEU A 283      -7.480 110.128 -15.919  1.00  1.45           H  
ATOM   4284 2HD2 LEU A 283      -8.716 111.058 -16.768  1.00  1.45           H  
ATOM   4285 3HD2 LEU A 283      -7.535 110.103 -17.690  1.00  1.45           H  
ATOM   4286  N   LEU A 284      -3.930 114.252 -17.467  1.00  1.45           N  
ATOM   4287  CA  LEU A 284      -2.488 114.103 -17.561  1.00  1.45           C  
ATOM   4288  C   LEU A 284      -1.910 113.216 -16.469  1.00  1.45           C  
ATOM   4289  O   LEU A 284      -2.446 113.181 -15.373  1.00  1.45           O  
ATOM   4290  CB  LEU A 284      -1.872 115.469 -17.431  1.00  1.45           C  
ATOM   4291  CG  LEU A 284      -2.269 116.451 -18.380  1.00  1.45           C  
ATOM   4292  CD1 LEU A 284      -1.674 117.731 -17.966  1.00  1.45           C  
ATOM   4293  CD2 LEU A 284      -1.772 116.047 -19.746  1.00  1.45           C  
ATOM   4294  H   LEU A 284      -4.326 114.857 -16.748  1.00  1.45           H  
ATOM   4295  HA  LEU A 284      -2.266 113.689 -18.540  1.00  1.45           H  
ATOM   4296 1HB  LEU A 284      -2.095 115.856 -16.447  1.00  1.45           H  
ATOM   4297 2HB  LEU A 284      -0.847 115.364 -17.552  1.00  1.45           H  
ATOM   4298  HG  LEU A 284      -3.350 116.552 -18.380  1.00  1.45           H  
ATOM   4299 1HD1 LEU A 284      -1.975 118.466 -18.640  1.00  1.45           H  
ATOM   4300 2HD1 LEU A 284      -2.026 117.996 -16.971  1.00  1.45           H  
ATOM   4301 3HD1 LEU A 284      -0.593 117.649 -17.959  1.00  1.45           H  
ATOM   4302 1HD2 LEU A 284      -2.058 116.801 -20.459  1.00  1.45           H  
ATOM   4303 2HD2 LEU A 284      -0.684 115.954 -19.737  1.00  1.45           H  
ATOM   4304 3HD2 LEU A 284      -2.211 115.090 -20.023  1.00  1.45           H  
ATOM   4305  N   PRO A 285      -0.808 112.501 -16.701  1.00  1.45           N  
ATOM   4306  CA  PRO A 285      -0.136 111.701 -15.698  1.00  1.45           C  
ATOM   4307  C   PRO A 285       0.529 112.550 -14.641  1.00  1.45           C  
ATOM   4308  O   PRO A 285       1.106 113.592 -14.944  1.00  1.45           O  
ATOM   4309  CB  PRO A 285       0.926 110.962 -16.518  1.00  1.45           C  
ATOM   4310  CG  PRO A 285       1.157 111.865 -17.708  1.00  1.45           C  
ATOM   4311  CD  PRO A 285      -0.176 112.482 -18.012  1.00  1.45           C  
ATOM   4312  HA  PRO A 285      -0.841 110.991 -15.245  1.00  1.45           H  
ATOM   4313 1HB  PRO A 285       1.830 110.827 -15.897  1.00  1.45           H  
ATOM   4314 2HB  PRO A 285       0.582 109.965 -16.779  1.00  1.45           H  
ATOM   4315 1HG  PRO A 285       1.882 112.612 -17.430  1.00  1.45           H  
ATOM   4316 2HG  PRO A 285       1.559 111.330 -18.559  1.00  1.45           H  
ATOM   4317 1HD  PRO A 285      -0.009 113.474 -18.426  1.00  1.45           H  
ATOM   4318 2HD  PRO A 285      -0.742 111.847 -18.674  1.00  1.45           H  
ATOM   4319  N   GLN A 286       0.557 112.047 -13.428  1.00  1.47           N  
ATOM   4320  CA  GLN A 286       1.330 112.649 -12.362  1.00  1.47           C  
ATOM   4321  C   GLN A 286       2.452 111.690 -12.005  1.00  1.47           C  
ATOM   4322  O   GLN A 286       3.565 112.108 -11.691  1.00  1.47           O  
ATOM   4323  CB  GLN A 286       0.498 112.913 -11.103  1.00  1.47           C  
ATOM   4324  CG  GLN A 286      -0.640 113.899 -11.241  1.00  1.47           C  
ATOM   4325  CD  GLN A 286      -1.297 114.199  -9.871  1.00  1.47           C  
ATOM   4326  OE1 GLN A 286      -0.620 114.795  -9.019  1.00  1.47           O  
ATOM   4327  NE2 GLN A 286      -2.551 113.810  -9.639  1.00  1.47           N  
ATOM   4328  H   GLN A 286       0.016 111.221 -13.243  1.00  1.47           H  
ATOM   4329  HA  GLN A 286       1.766 113.583 -12.712  1.00  1.47           H  
ATOM   4330 1HB  GLN A 286       0.060 111.970 -10.767  1.00  1.47           H  
ATOM   4331 2HB  GLN A 286       1.151 113.267 -10.309  1.00  1.47           H  
ATOM   4332 1HG  GLN A 286      -0.262 114.824 -11.655  1.00  1.47           H  
ATOM   4333 2HG  GLN A 286      -1.391 113.470 -11.899  1.00  1.47           H  
ATOM   4334 1HE2 GLN A 286      -2.976 113.998  -8.758  1.00  1.47           H  
ATOM   4335 2HE2 GLN A 286      -3.103 113.319 -10.341  1.00  1.47           H  
ATOM   4336  N   LYS A 287       2.141 110.388 -12.052  1.00  1.49           N  
ATOM   4337  CA  LYS A 287       3.116 109.350 -11.708  1.00  1.49           C  
ATOM   4338  C   LYS A 287       3.353 108.452 -12.913  1.00  1.49           C  
ATOM   4339  O   LYS A 287       2.483 108.341 -13.781  1.00  1.49           O  
ATOM   4340  CB  LYS A 287       2.649 108.521 -10.514  1.00  1.49           C  
ATOM   4341  CG  LYS A 287       2.368 109.313  -9.222  1.00  1.49           C  
ATOM   4342  CD  LYS A 287       3.638 109.894  -8.628  1.00  1.49           C  
ATOM   4343  CE  LYS A 287       3.394 110.507  -7.244  1.00  1.49           C  
ATOM   4344  NZ  LYS A 287       2.506 111.710  -7.294  1.00  1.49           N  
ATOM   4345  H   LYS A 287       1.193 110.116 -12.314  1.00  1.49           H  
ATOM   4346  HA  LYS A 287       4.067 109.818 -11.453  1.00  1.49           H  
ATOM   4347 1HB  LYS A 287       1.741 107.977 -10.777  1.00  1.49           H  
ATOM   4348 2HB  LYS A 287       3.415 107.776 -10.274  1.00  1.49           H  
ATOM   4349 1HG  LYS A 287       1.669 110.122  -9.436  1.00  1.49           H  
ATOM   4350 2HG  LYS A 287       1.910 108.655  -8.489  1.00  1.49           H  
ATOM   4351 1HD  LYS A 287       4.376 109.093  -8.538  1.00  1.49           H  
ATOM   4352 2HD  LYS A 287       4.041 110.659  -9.297  1.00  1.49           H  
ATOM   4353 1HE  LYS A 287       2.937 109.755  -6.603  1.00  1.49           H  
ATOM   4354 2HE  LYS A 287       4.351 110.799  -6.818  1.00  1.49           H  
ATOM   4355 1HZ  LYS A 287       2.376 112.079  -6.363  1.00  1.49           H  
ATOM   4356 2HZ  LYS A 287       2.930 112.418  -7.878  1.00  1.49           H  
ATOM   4357 3HZ  LYS A 287       1.605 111.451  -7.678  1.00  1.49           H  
ATOM   4358  N   VAL A 288       4.531 107.826 -12.962  1.00  1.52           N  
ATOM   4359  CA  VAL A 288       4.902 106.918 -14.052  1.00  1.52           C  
ATOM   4360  C   VAL A 288       5.333 105.555 -13.502  1.00  1.52           C  
ATOM   4361  O   VAL A 288       6.008 105.486 -12.475  1.00  1.52           O  
ATOM   4362  CB  VAL A 288       5.990 107.565 -14.931  1.00  1.52           C  
ATOM   4363  CG1 VAL A 288       6.408 106.632 -15.987  1.00  1.52           C  
ATOM   4364  CG2 VAL A 288       5.436 108.845 -15.578  1.00  1.52           C  
ATOM   4365  H   VAL A 288       5.195 107.967 -12.195  1.00  1.52           H  
ATOM   4366  HA  VAL A 288       4.028 106.755 -14.686  1.00  1.52           H  
ATOM   4367  HB  VAL A 288       6.863 107.798 -14.324  1.00  1.52           H  
ATOM   4368 1HG1 VAL A 288       7.167 107.110 -16.591  1.00  1.52           H  
ATOM   4369 2HG1 VAL A 288       6.812 105.729 -15.535  1.00  1.52           H  
ATOM   4370 3HG1 VAL A 288       5.567 106.378 -16.609  1.00  1.52           H  
ATOM   4371 1HG2 VAL A 288       6.204 109.286 -16.207  1.00  1.52           H  
ATOM   4372 2HG2 VAL A 288       4.566 108.597 -16.188  1.00  1.52           H  
ATOM   4373 3HG2 VAL A 288       5.142 109.556 -14.809  1.00  1.52           H  
ATOM   4374  N   TRP A 289       4.865 104.469 -14.117  1.00  1.56           N  
ATOM   4375  CA  TRP A 289       5.206 103.151 -13.589  1.00  1.56           C  
ATOM   4376  C   TRP A 289       6.493 102.603 -14.217  1.00  1.56           C  
ATOM   4377  O   TRP A 289       6.677 102.741 -15.419  1.00  1.56           O  
ATOM   4378  CB  TRP A 289       4.081 102.178 -13.898  1.00  1.56           C  
ATOM   4379  CG  TRP A 289       2.778 102.501 -13.270  1.00  1.56           C  
ATOM   4380  CD1 TRP A 289       1.738 103.142 -13.883  1.00  1.56           C  
ATOM   4381  CD2 TRP A 289       2.329 102.203 -11.945  1.00  1.56           C  
ATOM   4382  NE1 TRP A 289       0.693 103.252 -13.026  1.00  1.56           N  
ATOM   4383  CE2 TRP A 289       1.033 102.689 -11.837  1.00  1.56           C  
ATOM   4384  CE3 TRP A 289       2.901 101.574 -10.875  1.00  1.56           C  
ATOM   4385  CZ2 TRP A 289       0.306 102.563 -10.690  1.00  1.56           C  
ATOM   4386  CZ3 TRP A 289       2.171 101.428  -9.720  1.00  1.56           C  
ATOM   4387  CH2 TRP A 289       0.891 101.921  -9.633  1.00  1.56           C  
ATOM   4388  H   TRP A 289       4.320 104.554 -14.978  1.00  1.56           H  
ATOM   4389  HA  TRP A 289       5.325 103.234 -12.522  1.00  1.56           H  
ATOM   4390 1HB  TRP A 289       3.935 102.149 -14.944  1.00  1.56           H  
ATOM   4391 2HB  TRP A 289       4.381 101.176 -13.584  1.00  1.56           H  
ATOM   4392  HD1 TRP A 289       1.743 103.502 -14.915  1.00  1.56           H  
ATOM   4393  HE1 TRP A 289      -0.230 103.667 -13.229  1.00  1.56           H  
ATOM   4394  HE3 TRP A 289       3.904 101.198 -10.950  1.00  1.56           H  
ATOM   4395  HZ2 TRP A 289      -0.705 102.950 -10.613  1.00  1.56           H  
ATOM   4396  HZ3 TRP A 289       2.647 100.911  -8.885  1.00  1.56           H  
ATOM   4397  HH2 TRP A 289       0.319 101.808  -8.723  1.00  1.56           H  
ATOM   4398  N   CYS A 290       7.340 101.902 -13.455  1.00  1.64           N  
ATOM   4399  CA  CYS A 290       8.502 101.233 -14.090  1.00  1.64           C  
ATOM   4400  C   CYS A 290       8.323  99.721 -14.230  1.00  1.64           C  
ATOM   4401  O   CYS A 290       7.700  99.092 -13.373  1.00  1.64           O  
ATOM   4402  CB  CYS A 290       9.794 101.511 -13.370  1.00  1.64           C  
ATOM   4403  SG  CYS A 290      10.259 103.196 -13.426  1.00  1.64           S  
ATOM   4404  H   CYS A 290       7.176 101.878 -12.448  1.00  1.64           H  
ATOM   4405  HA  CYS A 290       8.615 101.647 -15.084  1.00  1.64           H  
ATOM   4406 1HB  CYS A 290       9.739 101.195 -12.355  1.00  1.64           H  
ATOM   4407 2HB  CYS A 290      10.580 100.931 -13.833  1.00  1.64           H  
ATOM   4408  HG  CYS A 290      11.418 103.030 -12.781  1.00  1.64           H  
ATOM   4409  N   ALA A 291       8.925  99.141 -15.289  1.00  1.73           N  
ATOM   4410  CA  ALA A 291       8.762  97.715 -15.619  1.00  1.73           C  
ATOM   4411  C   ALA A 291       9.938  97.043 -16.365  1.00  1.73           C  
ATOM   4412  O   ALA A 291      10.926  97.685 -16.746  1.00  1.73           O  
ATOM   4413  CB  ALA A 291       7.546  97.569 -16.467  1.00  1.73           C  
ATOM   4414  H   ALA A 291       9.448  99.741 -15.923  1.00  1.73           H  
ATOM   4415  HA  ALA A 291       8.614  97.176 -14.683  1.00  1.73           H  
ATOM   4416 1HB  ALA A 291       7.396  96.533 -16.674  1.00  1.73           H  
ATOM   4417 2HB  ALA A 291       6.687  97.969 -15.934  1.00  1.73           H  
ATOM   4418 3HB  ALA A 291       7.707  98.107 -17.395  1.00  1.73           H  
ATOM   4419  N   SER A 292       9.823  95.710 -16.562  1.00  1.84           N  
ATOM   4420  CA  SER A 292      10.866  94.910 -17.203  1.00  1.84           C  
ATOM   4421  C   SER A 292      10.321  93.774 -18.133  1.00  1.84           C  
ATOM   4422  O   SER A 292      10.128  93.990 -19.329  1.00  1.84           O  
ATOM   4423  CB  SER A 292      11.772  94.327 -16.123  1.00  1.84           C  
ATOM   4424  OG  SER A 292      11.062  93.457 -15.277  1.00  1.84           O  
ATOM   4425  H   SER A 292       8.977  95.219 -16.268  1.00  1.84           H  
ATOM   4426  HA  SER A 292      11.466  95.579 -17.823  1.00  1.84           H  
ATOM   4427 1HB  SER A 292      12.596  93.792 -16.597  1.00  1.84           H  
ATOM   4428 2HB  SER A 292      12.200  95.140 -15.535  1.00  1.84           H  
ATOM   4429  HG  SER A 292      10.333  93.976 -14.866  1.00  1.84           H  
ATOM   4430  N   GLY A 293      10.152  92.561 -17.576  1.00  1.94           N  
ATOM   4431  CA  GLY A 293       9.719  91.333 -18.279  1.00  1.94           C  
ATOM   4432  C   GLY A 293       8.200  91.148 -18.294  1.00  1.94           C  
ATOM   4433  O   GLY A 293       7.475  92.079 -18.599  1.00  1.94           O  
ATOM   4434  H   GLY A 293      10.334  92.513 -16.588  1.00  1.94           H  
ATOM   4435 1HA  GLY A 293      10.084  91.364 -19.305  1.00  1.94           H  
ATOM   4436 2HA  GLY A 293      10.183  90.470 -17.804  1.00  1.94           H  
ATOM   4437  N   ARG A 294       7.699  89.933 -18.034  1.00  2.00           N  
ATOM   4438  CA  ARG A 294       6.239  89.727 -18.098  1.00  2.00           C  
ATOM   4439  C   ARG A 294       5.680  89.115 -16.805  1.00  2.00           C  
ATOM   4440  O   ARG A 294       6.294  88.204 -16.245  1.00  2.00           O  
ATOM   4441  CB  ARG A 294       5.910  88.798 -19.250  1.00  2.00           C  
ATOM   4442  CG  ARG A 294       6.366  89.302 -20.612  1.00  2.00           C  
ATOM   4443  CD  ARG A 294       5.899  88.443 -21.723  1.00  2.00           C  
ATOM   4444  NE  ARG A 294       4.460  88.490 -21.876  1.00  2.00           N  
ATOM   4445  CZ  ARG A 294       3.773  87.824 -22.827  1.00  2.00           C  
ATOM   4446  NH1 ARG A 294       4.410  87.072 -23.702  1.00  2.00           N  
ATOM   4447  NH2 ARG A 294       2.459  87.930 -22.878  1.00  2.00           N  
ATOM   4448  H   ARG A 294       8.310  89.166 -17.794  1.00  2.00           H  
ATOM   4449  HA  ARG A 294       5.750  90.686 -18.260  1.00  2.00           H  
ATOM   4450 1HB  ARG A 294       6.376  87.832 -19.083  1.00  2.00           H  
ATOM   4451 2HB  ARG A 294       4.839  88.635 -19.290  1.00  2.00           H  
ATOM   4452 1HG  ARG A 294       6.014  90.307 -20.768  1.00  2.00           H  
ATOM   4453 2HG  ARG A 294       7.455  89.305 -20.643  1.00  2.00           H  
ATOM   4454 1HD  ARG A 294       6.350  88.778 -22.655  1.00  2.00           H  
ATOM   4455 2HD  ARG A 294       6.185  87.410 -21.531  1.00  2.00           H  
ATOM   4456  HE  ARG A 294       3.915  89.061 -21.204  1.00  2.00           H  
ATOM   4457 1HH1 ARG A 294       5.417  86.994 -23.661  1.00  2.00           H  
ATOM   4458 2HH1 ARG A 294       3.894  86.575 -24.413  1.00  2.00           H  
ATOM   4459 1HH2 ARG A 294       1.980  88.515 -22.196  1.00  2.00           H  
ATOM   4460 2HH2 ARG A 294       1.939  87.439 -23.586  1.00  2.00           H  
ATOM   4461  N   SER A 295       4.531  89.623 -16.322  1.00  2.03           N  
ATOM   4462  CA  SER A 295       3.892  89.100 -15.106  1.00  2.03           C  
ATOM   4463  C   SER A 295       2.772  88.159 -15.450  1.00  2.03           C  
ATOM   4464  O   SER A 295       2.407  88.016 -16.618  1.00  2.03           O  
ATOM   4465  CB  SER A 295       3.269  90.203 -14.258  1.00  2.03           C  
ATOM   4466  OG  SER A 295       2.122  90.705 -14.830  1.00  2.03           O  
ATOM   4467  H   SER A 295       4.054  90.396 -16.784  1.00  2.03           H  
ATOM   4468  HA  SER A 295       4.634  88.560 -14.515  1.00  2.03           H  
ATOM   4469 1HB  SER A 295       3.027  89.849 -13.284  1.00  2.03           H  
ATOM   4470 2HB  SER A 295       3.957  90.992 -14.140  1.00  2.03           H  
ATOM   4471  HG  SER A 295       2.042  91.590 -14.462  1.00  2.03           H  
ATOM   4472  N   LYS A 296       2.211  87.552 -14.420  1.00  2.03           N  
ATOM   4473  CA  LYS A 296       0.986  86.798 -14.587  1.00  2.03           C  
ATOM   4474  C   LYS A 296      -0.019  87.327 -13.577  1.00  2.03           C  
ATOM   4475  O   LYS A 296       0.217  87.329 -12.362  1.00  2.03           O  
ATOM   4476  CB  LYS A 296       1.191  85.288 -14.425  1.00  2.03           C  
ATOM   4477  CG  LYS A 296       1.997  84.590 -15.560  1.00  2.03           C  
ATOM   4478  CD  LYS A 296       1.100  84.311 -16.817  1.00  2.03           C  
ATOM   4479  CE  LYS A 296       1.087  85.515 -17.794  1.00  2.03           C  
ATOM   4480  NZ  LYS A 296       0.322  85.244 -19.052  1.00  2.03           N  
ATOM   4481  H   LYS A 296       2.626  87.674 -13.495  1.00  2.03           H  
ATOM   4482  HA  LYS A 296       0.584  86.978 -15.581  1.00  2.03           H  
ATOM   4483 1HB  LYS A 296       1.701  85.093 -13.484  1.00  2.03           H  
ATOM   4484 2HB  LYS A 296       0.217  84.806 -14.381  1.00  2.03           H  
ATOM   4485 1HG  LYS A 296       2.840  85.213 -15.860  1.00  2.03           H  
ATOM   4486 2HG  LYS A 296       2.389  83.635 -15.194  1.00  2.03           H  
ATOM   4487 1HD  LYS A 296       1.479  83.434 -17.354  1.00  2.03           H  
ATOM   4488 2HD  LYS A 296       0.075  84.106 -16.506  1.00  2.03           H  
ATOM   4489 1HE  LYS A 296       0.634  86.365 -17.299  1.00  2.03           H  
ATOM   4490 2HE  LYS A 296       2.115  85.762 -18.059  1.00  2.03           H  
ATOM   4491 1HZ  LYS A 296       0.339  86.039 -19.650  1.00  2.03           H  
ATOM   4492 2HZ  LYS A 296       0.707  84.455 -19.552  1.00  2.03           H  
ATOM   4493 3HZ  LYS A 296      -0.647  85.022 -18.839  1.00  2.03           H  
ATOM   4494  N   VAL A 297      -1.162  87.764 -14.071  1.00  2.05           N  
ATOM   4495  CA  VAL A 297      -2.152  88.267 -13.144  1.00  2.05           C  
ATOM   4496  C   VAL A 297      -3.164  87.190 -12.807  1.00  2.05           C  
ATOM   4497  O   VAL A 297      -3.837  86.660 -13.686  1.00  2.05           O  
ATOM   4498  CB  VAL A 297      -2.862  89.495 -13.729  1.00  2.05           C  
ATOM   4499  CG1 VAL A 297      -3.931  89.998 -12.725  1.00  2.05           C  
ATOM   4500  CG2 VAL A 297      -1.809  90.575 -14.062  1.00  2.05           C  
ATOM   4501  H   VAL A 297      -1.306  87.804 -15.085  1.00  2.05           H  
ATOM   4502  HA  VAL A 297      -1.655  88.576 -12.227  1.00  2.05           H  
ATOM   4503  HB  VAL A 297      -3.383  89.216 -14.644  1.00  2.05           H  
ATOM   4504 1HG1 VAL A 297      -4.438  90.867 -13.144  1.00  2.05           H  
ATOM   4505 2HG1 VAL A 297      -4.658  89.209 -12.535  1.00  2.05           H  
ATOM   4506 3HG1 VAL A 297      -3.479  90.272 -11.794  1.00  2.05           H  
ATOM   4507 1HG2 VAL A 297      -2.313  91.450 -14.483  1.00  2.05           H  
ATOM   4508 2HG2 VAL A 297      -1.280  90.852 -13.183  1.00  2.05           H  
ATOM   4509 3HG2 VAL A 297      -1.094  90.189 -14.783  1.00  2.05           H  
ATOM   4510  N   ILE A 298      -3.273  86.879 -11.524  1.00  2.08           N  
ATOM   4511  CA  ILE A 298      -4.233  85.888 -11.065  1.00  2.08           C  
ATOM   4512  C   ILE A 298      -5.579  86.571 -11.035  1.00  2.08           C  
ATOM   4513  O   ILE A 298      -5.711  87.655 -10.456  1.00  2.08           O  
ATOM   4514  CB  ILE A 298      -3.859  85.353  -9.657  1.00  2.08           C  
ATOM   4515  CG1 ILE A 298      -2.534  84.635  -9.734  1.00  2.08           C  
ATOM   4516  CG2 ILE A 298      -4.955  84.446  -9.047  1.00  2.08           C  
ATOM   4517  CD1 ILE A 298      -1.944  84.252  -8.374  1.00  2.08           C  
ATOM   4518  H   ILE A 298      -2.676  87.340 -10.863  1.00  2.08           H  
ATOM   4519  HA  ILE A 298      -4.274  85.056 -11.772  1.00  2.08           H  
ATOM   4520  HB  ILE A 298      -3.723  86.189  -9.010  1.00  2.08           H  
ATOM   4521 1HG1 ILE A 298      -2.684  83.745 -10.323  1.00  2.08           H  
ATOM   4522 2HG1 ILE A 298      -1.820  85.275 -10.253  1.00  2.08           H  
ATOM   4523 1HG2 ILE A 298      -4.649  84.122  -8.050  1.00  2.08           H  
ATOM   4524 2HG2 ILE A 298      -5.897  84.998  -8.969  1.00  2.08           H  
ATOM   4525 3HG2 ILE A 298      -5.095  83.587  -9.660  1.00  2.08           H  
ATOM   4526 1HD1 ILE A 298      -0.994  83.738  -8.513  1.00  2.08           H  
ATOM   4527 2HD1 ILE A 298      -1.784  85.147  -7.775  1.00  2.08           H  
ATOM   4528 3HD1 ILE A 298      -2.636  83.590  -7.847  1.00  2.08           H  
ATOM   4529  N   LYS A 299      -6.571  85.966 -11.688  1.00  2.14           N  
ATOM   4530  CA  LYS A 299      -7.910  86.550 -11.728  1.00  2.14           C  
ATOM   4531  C   LYS A 299      -8.860  85.879 -10.747  1.00  2.14           C  
ATOM   4532  O   LYS A 299      -9.904  86.425 -10.413  1.00  2.14           O  
ATOM   4533  CB  LYS A 299      -8.474  86.476 -13.147  1.00  2.14           C  
ATOM   4534  CG  LYS A 299      -7.646  87.243 -14.193  1.00  2.14           C  
ATOM   4535  CD  LYS A 299      -7.678  88.728 -13.925  1.00  2.14           C  
ATOM   4536  CE  LYS A 299      -6.849  89.533 -14.925  1.00  2.14           C  
ATOM   4537  NZ  LYS A 299      -6.913  90.999 -14.613  1.00  2.14           N  
ATOM   4538  H   LYS A 299      -6.395  85.094 -12.198  1.00  2.14           H  
ATOM   4539  HA  LYS A 299      -7.836  87.599 -11.446  1.00  2.14           H  
ATOM   4540 1HB  LYS A 299      -8.514  85.432 -13.465  1.00  2.14           H  
ATOM   4541 2HB  LYS A 299      -9.492  86.869 -13.159  1.00  2.14           H  
ATOM   4542 1HG  LYS A 299      -6.606  86.902 -14.150  1.00  2.14           H  
ATOM   4543 2HG  LYS A 299      -8.033  87.045 -15.193  1.00  2.14           H  
ATOM   4544 1HD  LYS A 299      -8.708  89.087 -13.942  1.00  2.14           H  
ATOM   4545 2HD  LYS A 299      -7.272  88.906 -12.933  1.00  2.14           H  
ATOM   4546 1HE  LYS A 299      -5.822  89.201 -14.841  1.00  2.14           H  
ATOM   4547 2HE  LYS A 299      -7.189  89.362 -15.948  1.00  2.14           H  
ATOM   4548 1HZ  LYS A 299      -6.310  91.569 -15.210  1.00  2.14           H  
ATOM   4549 2HZ  LYS A 299      -7.855  91.341 -14.692  1.00  2.14           H  
ATOM   4550 3HZ  LYS A 299      -6.596  91.157 -13.661  1.00  2.14           H  
ATOM   4551  N   GLY A 300      -8.539  84.668 -10.324  1.00  2.19           N  
ATOM   4552  CA  GLY A 300      -9.428  83.961  -9.416  1.00  2.19           C  
ATOM   4553  C   GLY A 300      -9.406  84.600  -8.023  1.00  2.19           C  
ATOM   4554  O   GLY A 300      -8.381  85.123  -7.581  1.00  2.19           O  
ATOM   4555  H   GLY A 300      -7.672  84.249 -10.624  1.00  2.19           H  
ATOM   4556 1HA  GLY A 300     -10.444  83.988  -9.812  1.00  2.19           H  
ATOM   4557 2HA  GLY A 300      -9.133  82.916  -9.362  1.00  2.19           H  
ATOM   4558  N   SER A 301     -10.504  84.471  -7.281  1.00  2.23           N  
ATOM   4559  CA  SER A 301     -10.571  85.029  -5.928  1.00  2.23           C  
ATOM   4560  C   SER A 301      -9.855  84.130  -4.919  1.00  2.23           C  
ATOM   4561  O   SER A 301     -10.480  83.386  -4.162  1.00  2.23           O  
ATOM   4562  CB  SER A 301     -12.015  85.240  -5.509  1.00  2.23           C  
ATOM   4563  OG  SER A 301     -12.670  86.167  -6.355  1.00  2.23           O  
ATOM   4564  H   SER A 301     -11.311  84.009  -7.670  1.00  2.23           H  
ATOM   4565  HA  SER A 301     -10.067  85.998  -5.930  1.00  2.23           H  
ATOM   4566 1HB  SER A 301     -12.538  84.288  -5.539  1.00  2.23           H  
ATOM   4567 2HB  SER A 301     -12.045  85.596  -4.481  1.00  2.23           H  
ATOM   4568  HG  SER A 301     -13.599  86.171  -6.069  1.00  2.23           H  
ATOM   4569  N   LEU A 302      -8.529  84.182  -4.980  1.00  2.22           N  
ATOM   4570  CA  LEU A 302      -7.598  83.358  -4.209  1.00  2.22           C  
ATOM   4571  C   LEU A 302      -6.686  84.164  -3.232  1.00  2.22           C  
ATOM   4572  O   LEU A 302      -5.528  84.399  -3.575  1.00  2.22           O  
ATOM   4573  CB  LEU A 302      -6.704  82.585  -5.198  1.00  2.22           C  
ATOM   4574  CG  LEU A 302      -7.249  81.278  -5.821  1.00  2.22           C  
ATOM   4575  CD1 LEU A 302      -8.283  81.537  -6.851  1.00  2.22           C  
ATOM   4576  CD2 LEU A 302      -6.090  80.557  -6.443  1.00  2.22           C  
ATOM   4577  H   LEU A 302      -8.153  84.827  -5.676  1.00  2.22           H  
ATOM   4578  HA  LEU A 302      -8.177  82.625  -3.653  1.00  2.22           H  
ATOM   4579 1HB  LEU A 302      -6.479  83.253  -6.032  1.00  2.22           H  
ATOM   4580 2HB  LEU A 302      -5.771  82.335  -4.717  1.00  2.22           H  
ATOM   4581  HG  LEU A 302      -7.694  80.665  -5.049  1.00  2.22           H  
ATOM   4582 1HD1 LEU A 302      -8.615  80.586  -7.270  1.00  2.22           H  
ATOM   4583 2HD1 LEU A 302      -9.119  82.038  -6.423  1.00  2.22           H  
ATOM   4584 3HD1 LEU A 302      -7.839  82.141  -7.628  1.00  2.22           H  
ATOM   4585 1HD2 LEU A 302      -6.429  79.621  -6.873  1.00  2.22           H  
ATOM   4586 2HD2 LEU A 302      -5.641  81.174  -7.222  1.00  2.22           H  
ATOM   4587 3HD2 LEU A 302      -5.365  80.368  -5.685  1.00  2.22           H  
ATOM   4588  N   PRO A 303      -7.145  84.486  -1.989  1.00  2.16           N  
ATOM   4589  CA  PRO A 303      -6.523  85.343  -0.956  1.00  2.16           C  
ATOM   4590  C   PRO A 303      -5.130  84.884  -0.531  1.00  2.16           C  
ATOM   4591  O   PRO A 303      -4.831  83.710  -0.626  1.00  2.16           O  
ATOM   4592  CB  PRO A 303      -7.481  85.197   0.231  1.00  2.16           C  
ATOM   4593  CG  PRO A 303      -8.789  84.804  -0.372  1.00  2.16           C  
ATOM   4594  CD  PRO A 303      -8.436  83.929  -1.537  1.00  2.16           C  
ATOM   4595  HA  PRO A 303      -6.495  86.382  -1.322  1.00  2.16           H  
ATOM   4596 1HB  PRO A 303      -7.084  84.442   0.932  1.00  2.16           H  
ATOM   4597 2HB  PRO A 303      -7.534  86.144   0.787  1.00  2.16           H  
ATOM   4598 1HG  PRO A 303      -9.419  84.287   0.365  1.00  2.16           H  
ATOM   4599 2HG  PRO A 303      -9.338  85.699  -0.689  1.00  2.16           H  
ATOM   4600 1HD  PRO A 303      -8.331  82.879  -1.224  1.00  2.16           H  
ATOM   4601 2HD  PRO A 303      -9.207  84.065  -2.261  1.00  2.16           H  
ATOM   4602  N   LEU A 304      -4.297  85.794  -0.043  1.00  2.06           N  
ATOM   4603  CA  LEU A 304      -2.930  85.444   0.381  1.00  2.06           C  
ATOM   4604  C   LEU A 304      -2.907  84.507   1.614  1.00  2.06           C  
ATOM   4605  O   LEU A 304      -3.501  84.831   2.645  1.00  2.06           O  
ATOM   4606  CB  LEU A 304      -2.162  86.747   0.666  1.00  2.06           C  
ATOM   4607  CG  LEU A 304      -0.659  86.636   0.876  1.00  2.06           C  
ATOM   4608  CD1 LEU A 304      -0.011  87.965   0.443  1.00  2.06           C  
ATOM   4609  CD2 LEU A 304      -0.351  86.351   2.336  1.00  2.06           C  
ATOM   4610  H   LEU A 304      -4.596  86.753   0.034  1.00  2.06           H  
ATOM   4611  HA  LEU A 304      -2.453  84.958  -0.454  1.00  2.06           H  
ATOM   4612 1HB  LEU A 304      -2.312  87.430  -0.153  1.00  2.06           H  
ATOM   4613 2HB  LEU A 304      -2.579  87.194   1.567  1.00  2.06           H  
ATOM   4614  HG  LEU A 304      -0.269  85.830   0.267  1.00  2.06           H  
ATOM   4615 1HD1 LEU A 304       1.068  87.909   0.582  1.00  2.06           H  
ATOM   4616 2HD1 LEU A 304      -0.230  88.157  -0.611  1.00  2.06           H  
ATOM   4617 3HD1 LEU A 304      -0.410  88.775   1.053  1.00  2.06           H  
ATOM   4618 1HD2 LEU A 304       0.728  86.275   2.471  1.00  2.06           H  
ATOM   4619 2HD2 LEU A 304      -0.740  87.159   2.953  1.00  2.06           H  
ATOM   4620 3HD2 LEU A 304      -0.814  85.414   2.636  1.00  2.06           H  
ATOM   4621  N   ILE A 305      -2.229  83.342   1.487  1.00  1.96           N  
ATOM   4622  CA  ILE A 305      -2.192  82.311   2.550  1.00  1.96           C  
ATOM   4623  C   ILE A 305      -0.848  82.008   3.272  1.00  1.96           C  
ATOM   4624  O   ILE A 305      -0.746  82.185   4.484  1.00  1.96           O  
ATOM   4625  CB  ILE A 305      -2.687  80.968   1.950  1.00  1.96           C  
ATOM   4626  CG1 ILE A 305      -4.041  81.137   1.374  1.00  1.96           C  
ATOM   4627  CG2 ILE A 305      -2.671  79.815   2.958  1.00  1.96           C  
ATOM   4628  CD1 ILE A 305      -5.114  81.573   2.330  1.00  1.96           C  
ATOM   4629  H   ILE A 305      -1.776  83.167   0.596  1.00  1.96           H  
ATOM   4630  HA  ILE A 305      -2.900  82.624   3.316  1.00  1.96           H  
ATOM   4631  HB  ILE A 305      -2.052  80.725   1.119  1.00  1.96           H  
ATOM   4632 1HG1 ILE A 305      -3.953  81.864   0.593  1.00  1.96           H  
ATOM   4633 2HG1 ILE A 305      -4.336  80.188   0.928  1.00  1.96           H  
ATOM   4634 1HG2 ILE A 305      -3.011  78.902   2.461  1.00  1.96           H  
ATOM   4635 2HG2 ILE A 305      -1.668  79.657   3.340  1.00  1.96           H  
ATOM   4636 3HG2 ILE A 305      -3.338  80.044   3.788  1.00  1.96           H  
ATOM   4637 1HD1 ILE A 305      -6.052  81.675   1.788  1.00  1.96           H  
ATOM   4638 2HD1 ILE A 305      -5.228  80.831   3.121  1.00  1.96           H  
ATOM   4639 3HD1 ILE A 305      -4.848  82.532   2.770  1.00  1.96           H  
ATOM   4640  N   GLY A 306       0.155  81.497   2.544  1.00  1.85           N  
ATOM   4641  CA  GLY A 306       1.413  80.993   3.138  1.00  1.85           C  
ATOM   4642  C   GLY A 306       2.656  81.321   2.308  1.00  1.85           C  
ATOM   4643  O   GLY A 306       3.003  82.492   2.156  1.00  1.85           O  
ATOM   4644  H   GLY A 306       0.030  81.408   1.550  1.00  1.85           H  
ATOM   4645 1HA  GLY A 306       1.529  81.408   4.139  1.00  1.85           H  
ATOM   4646 2HA  GLY A 306       1.337  79.911   3.251  1.00  1.85           H  
ATOM   4647  N   GLU A 307       3.370  80.261   1.871  1.00  1.76           N  
ATOM   4648  CA  GLU A 307       4.524  80.363   0.953  1.00  1.76           C  
ATOM   4649  C   GLU A 307       4.671  79.055   0.156  1.00  1.76           C  
ATOM   4650  O   GLU A 307       4.773  77.977   0.747  1.00  1.76           O  
ATOM   4651  CB  GLU A 307       5.830  80.686   1.686  1.00  1.76           C  
ATOM   4652  CG  GLU A 307       7.031  80.890   0.729  1.00  1.76           C  
ATOM   4653  CD  GLU A 307       8.310  81.332   1.414  1.00  1.76           C  
ATOM   4654  OE1 GLU A 307       8.306  81.500   2.610  1.00  1.76           O  
ATOM   4655  OE2 GLU A 307       9.290  81.506   0.725  1.00  1.76           O  
ATOM   4656  H   GLU A 307       3.033  79.331   2.098  1.00  1.76           H  
ATOM   4657  HA  GLU A 307       4.354  81.161   0.238  1.00  1.76           H  
ATOM   4658 1HB  GLU A 307       5.705  81.598   2.270  1.00  1.76           H  
ATOM   4659 2HB  GLU A 307       6.075  79.880   2.378  1.00  1.76           H  
ATOM   4660 1HG  GLU A 307       7.224  79.952   0.210  1.00  1.76           H  
ATOM   4661 2HG  GLU A 307       6.751  81.632  -0.024  1.00  1.76           H  
ATOM   4662  N   ALA A 308       4.771  79.163  -1.176  1.00  1.69           N  
ATOM   4663  CA  ALA A 308       4.907  77.985  -2.040  1.00  1.69           C  
ATOM   4664  C   ALA A 308       5.767  78.268  -3.257  1.00  1.69           C  
ATOM   4665  O   ALA A 308       5.753  79.361  -3.793  1.00  1.69           O  
ATOM   4666  CB  ALA A 308       3.534  77.532  -2.533  1.00  1.69           C  
ATOM   4667  H   ALA A 308       4.680  80.085  -1.603  1.00  1.69           H  
ATOM   4668  HA  ALA A 308       5.374  77.192  -1.460  1.00  1.69           H  
ATOM   4669 1HB  ALA A 308       3.639  76.644  -3.155  1.00  1.69           H  
ATOM   4670 2HB  ALA A 308       2.897  77.298  -1.680  1.00  1.69           H  
ATOM   4671 3HB  ALA A 308       3.081  78.328  -3.119  1.00  1.69           H  
ATOM   4672  N   ASP A 309       6.460  77.264  -3.774  1.00  1.65           N  
ATOM   4673  CA  ASP A 309       7.221  77.504  -5.000  1.00  1.65           C  
ATOM   4674  C   ASP A 309       6.280  77.597  -6.200  1.00  1.65           C  
ATOM   4675  O   ASP A 309       6.493  78.397  -7.128  1.00  1.65           O  
ATOM   4676  CB  ASP A 309       8.220  76.378  -5.222  1.00  1.65           C  
ATOM   4677  CG  ASP A 309       9.332  76.372  -4.177  1.00  1.65           C  
ATOM   4678  OD1 ASP A 309       9.451  77.336  -3.457  1.00  1.65           O  
ATOM   4679  OD2 ASP A 309      10.045  75.404  -4.108  1.00  1.65           O  
ATOM   4680  H   ASP A 309       6.475  76.360  -3.318  1.00  1.65           H  
ATOM   4681  HA  ASP A 309       7.762  78.445  -4.903  1.00  1.65           H  
ATOM   4682 1HB  ASP A 309       7.701  75.416  -5.192  1.00  1.65           H  
ATOM   4683 2HB  ASP A 309       8.662  76.478  -6.211  1.00  1.65           H  
ATOM   4684  N   CYS A 310       5.249  76.761  -6.149  1.00  1.64           N  
ATOM   4685  CA  CYS A 310       4.205  76.621  -7.149  1.00  1.64           C  
ATOM   4686  C   CYS A 310       2.896  77.266  -6.734  1.00  1.64           C  
ATOM   4687  O   CYS A 310       2.377  76.982  -5.653  1.00  1.64           O  
ATOM   4688  CB  CYS A 310       3.924  75.168  -7.457  1.00  1.64           C  
ATOM   4689  SG  CYS A 310       2.544  74.924  -8.627  1.00  1.64           S  
ATOM   4690  H   CYS A 310       5.198  76.165  -5.326  1.00  1.64           H  
ATOM   4691  HA  CYS A 310       4.554  77.112  -8.063  1.00  1.64           H  
ATOM   4692 1HB  CYS A 310       4.814  74.702  -7.861  1.00  1.64           H  
ATOM   4693 2HB  CYS A 310       3.676  74.642  -6.532  1.00  1.64           H  
ATOM   4694  N   LEU A 311       2.379  78.107  -7.613  1.00  1.66           N  
ATOM   4695  CA  LEU A 311       1.091  78.739  -7.437  1.00  1.66           C  
ATOM   4696  C   LEU A 311       0.248  78.480  -8.679  1.00  1.66           C  
ATOM   4697  O   LEU A 311       0.785  78.597  -9.782  1.00  1.66           O  
ATOM   4698  CB  LEU A 311       1.283  80.245  -7.273  1.00  1.66           C  
ATOM   4699  CG  LEU A 311       2.115  80.675  -6.110  1.00  1.66           C  
ATOM   4700  CD1 LEU A 311       2.360  82.146  -6.235  1.00  1.66           C  
ATOM   4701  CD2 LEU A 311       1.409  80.325  -4.837  1.00  1.66           C  
ATOM   4702  H   LEU A 311       2.896  78.276  -8.459  1.00  1.66           H  
ATOM   4703  HA  LEU A 311       0.608  78.327  -6.565  1.00  1.66           H  
ATOM   4704 1HB  LEU A 311       1.775  80.627  -8.151  1.00  1.66           H  
ATOM   4705 2HB  LEU A 311       0.302  80.716  -7.187  1.00  1.66           H  
ATOM   4706  HG  LEU A 311       3.084  80.169  -6.136  1.00  1.66           H  
ATOM   4707 1HD1 LEU A 311       2.969  82.466  -5.438  1.00  1.66           H  
ATOM   4708 2HD1 LEU A 311       2.873  82.328  -7.168  1.00  1.66           H  
ATOM   4709 3HD1 LEU A 311       1.422  82.688  -6.225  1.00  1.66           H  
ATOM   4710 1HD2 LEU A 311       2.019  80.629  -3.996  1.00  1.66           H  
ATOM   4711 2HD2 LEU A 311       0.455  80.832  -4.820  1.00  1.66           H  
ATOM   4712 3HD2 LEU A 311       1.256  79.255  -4.797  1.00  1.66           H  
ATOM   4713  N   HIS A 312      -1.047  78.186  -8.511  1.00  1.70           N  
ATOM   4714  CA  HIS A 312      -2.007  78.038  -9.613  1.00  1.70           C  
ATOM   4715  C   HIS A 312      -3.150  79.037  -9.510  1.00  1.70           C  
ATOM   4716  O   HIS A 312      -3.654  79.314  -8.417  1.00  1.70           O  
ATOM   4717  CB  HIS A 312      -2.629  76.644  -9.661  1.00  1.70           C  
ATOM   4718  CG  HIS A 312      -1.733  75.529 -10.040  1.00  1.70           C  
ATOM   4719  ND1 HIS A 312      -2.137  74.227  -9.990  1.00  1.70           N  
ATOM   4720  CD2 HIS A 312      -0.484  75.506 -10.496  1.00  1.70           C  
ATOM   4721  CE1 HIS A 312      -1.156  73.456 -10.389  1.00  1.70           C  
ATOM   4722  NE2 HIS A 312      -0.153  74.200 -10.708  1.00  1.70           N  
ATOM   4723  H   HIS A 312      -1.375  78.053  -7.560  1.00  1.70           H  
ATOM   4724  HA  HIS A 312      -1.509  78.222 -10.557  1.00  1.70           H  
ATOM   4725 1HB  HIS A 312      -3.018  76.424  -8.674  1.00  1.70           H  
ATOM   4726 2HB  HIS A 312      -3.471  76.646 -10.353  1.00  1.70           H  
ATOM   4727  HD2 HIS A 312       0.142  76.360 -10.667  1.00  1.70           H  
ATOM   4728  HE1 HIS A 312      -1.165  72.392 -10.445  1.00  1.70           H  
ATOM   4729  HE2 HIS A 312       0.729  73.856 -11.052  1.00  1.70           H  
ATOM   4730  N   GLU A 313      -3.651  79.497 -10.654  1.00  1.74           N  
ATOM   4731  CA  GLU A 313      -4.799  80.410 -10.644  1.00  1.74           C  
ATOM   4732  C   GLU A 313      -6.048  79.817  -9.980  1.00  1.74           C  
ATOM   4733  O   GLU A 313      -6.881  80.556  -9.463  1.00  1.74           O  
ATOM   4734  CB  GLU A 313      -5.153  80.888 -12.049  1.00  1.74           C  
ATOM   4735  CG  GLU A 313      -6.259  81.957 -12.079  1.00  1.74           C  
ATOM   4736  CD  GLU A 313      -6.481  82.525 -13.422  1.00  1.74           C  
ATOM   4737  OE1 GLU A 313      -6.796  81.780 -14.323  1.00  1.74           O  
ATOM   4738  OE2 GLU A 313      -6.351  83.729 -13.555  1.00  1.74           O  
ATOM   4739  H   GLU A 313      -3.240  79.217 -11.552  1.00  1.74           H  
ATOM   4740  HA  GLU A 313      -4.510  81.287 -10.063  1.00  1.74           H  
ATOM   4741 1HB  GLU A 313      -4.265  81.304 -12.528  1.00  1.74           H  
ATOM   4742 2HB  GLU A 313      -5.482  80.038 -12.651  1.00  1.74           H  
ATOM   4743 1HG  GLU A 313      -7.189  81.511 -11.721  1.00  1.74           H  
ATOM   4744 2HG  GLU A 313      -6.003  82.755 -11.421  1.00  1.74           H  
ATOM   4745  N   LYS A 314      -6.220  78.494 -10.074  1.00  1.79           N  
ATOM   4746  CA  LYS A 314      -7.402  77.830  -9.527  1.00  1.79           C  
ATOM   4747  C   LYS A 314      -7.160  77.020  -8.246  1.00  1.79           C  
ATOM   4748  O   LYS A 314      -8.090  76.814  -7.466  1.00  1.79           O  
ATOM   4749  CB  LYS A 314      -8.004  76.901 -10.578  1.00  1.79           C  
ATOM   4750  CG  LYS A 314      -8.452  77.602 -11.853  1.00  1.79           C  
ATOM   4751  CD  LYS A 314      -9.585  78.579 -11.586  1.00  1.79           C  
ATOM   4752  CE  LYS A 314     -10.096  79.186 -12.882  1.00  1.79           C  
ATOM   4753  NZ  LYS A 314     -11.201  80.156 -12.646  1.00  1.79           N  
ATOM   4754  H   LYS A 314      -5.508  77.954 -10.536  1.00  1.79           H  
ATOM   4755  HA  LYS A 314      -8.137  78.599  -9.287  1.00  1.79           H  
ATOM   4756 1HB  LYS A 314      -7.275  76.137 -10.853  1.00  1.79           H  
ATOM   4757 2HB  LYS A 314      -8.867  76.386 -10.156  1.00  1.79           H  
ATOM   4758 1HG  LYS A 314      -7.609  78.149 -12.282  1.00  1.79           H  
ATOM   4759 2HG  LYS A 314      -8.785  76.871 -12.578  1.00  1.79           H  
ATOM   4760 1HD  LYS A 314     -10.405  78.063 -11.086  1.00  1.79           H  
ATOM   4761 2HD  LYS A 314      -9.227  79.380 -10.933  1.00  1.79           H  
ATOM   4762 1HE  LYS A 314      -9.272  79.702 -13.382  1.00  1.79           H  
ATOM   4763 2HE  LYS A 314     -10.458  78.387 -13.530  1.00  1.79           H  
ATOM   4764 1HZ  LYS A 314     -11.509  80.536 -13.529  1.00  1.79           H  
ATOM   4765 2HZ  LYS A 314     -11.973  79.686 -12.192  1.00  1.79           H  
ATOM   4766 3HZ  LYS A 314     -10.865  80.903 -12.056  1.00  1.79           H  
ATOM   4767  N   TYR A 315      -5.939  76.518  -8.049  1.00  1.83           N  
ATOM   4768  CA  TYR A 315      -5.664  75.641  -6.905  1.00  1.83           C  
ATOM   4769  C   TYR A 315      -4.776  76.272  -5.823  1.00  1.83           C  
ATOM   4770  O   TYR A 315      -4.482  75.624  -4.824  1.00  1.83           O  
ATOM   4771  CB  TYR A 315      -5.024  74.333  -7.381  1.00  1.83           C  
ATOM   4772  CG  TYR A 315      -5.882  73.477  -8.317  1.00  1.83           C  
ATOM   4773  CD1 TYR A 315      -5.671  73.521  -9.705  1.00  1.83           C  
ATOM   4774  CD2 TYR A 315      -6.847  72.629  -7.798  1.00  1.83           C  
ATOM   4775  CE1 TYR A 315      -6.427  72.719 -10.554  1.00  1.83           C  
ATOM   4776  CE2 TYR A 315      -7.600  71.830  -8.647  1.00  1.83           C  
ATOM   4777  CZ  TYR A 315      -7.392  71.869 -10.018  1.00  1.83           C  
ATOM   4778  OH  TYR A 315      -8.147  71.062 -10.846  1.00  1.83           O  
ATOM   4779  H   TYR A 315      -5.201  76.731  -8.697  1.00  1.83           H  
ATOM   4780  HA  TYR A 315      -6.614  75.397  -6.430  1.00  1.83           H  
ATOM   4781 1HB  TYR A 315      -4.104  74.554  -7.894  1.00  1.83           H  
ATOM   4782 2HB  TYR A 315      -4.764  73.724  -6.514  1.00  1.83           H  
ATOM   4783  HD1 TYR A 315      -4.908  74.181 -10.120  1.00  1.83           H  
ATOM   4784  HD2 TYR A 315      -7.010  72.585  -6.720  1.00  1.83           H  
ATOM   4785  HE1 TYR A 315      -6.258  72.754 -11.629  1.00  1.83           H  
ATOM   4786  HE2 TYR A 315      -8.355  71.162  -8.231  1.00  1.83           H  
ATOM   4787  HH  TYR A 315      -8.869  70.665 -10.335  1.00  1.83           H  
ATOM   4788  N   GLY A 316      -4.387  77.538  -5.991  1.00  1.87           N  
ATOM   4789  CA  GLY A 316      -3.552  78.228  -5.005  1.00  1.87           C  
ATOM   4790  C   GLY A 316      -2.163  77.656  -4.873  1.00  1.87           C  
ATOM   4791  O   GLY A 316      -1.460  77.501  -5.869  1.00  1.87           O  
ATOM   4792  H   GLY A 316      -4.620  78.054  -6.835  1.00  1.87           H  
ATOM   4793 1HA  GLY A 316      -3.475  79.280  -5.267  1.00  1.87           H  
ATOM   4794 2HA  GLY A 316      -4.034  78.184  -4.037  1.00  1.87           H  
ATOM   4795  N   GLY A 317      -1.711  77.390  -3.660  1.00  1.91           N  
ATOM   4796  CA  GLY A 317      -0.348  76.886  -3.559  1.00  1.91           C  
ATOM   4797  C   GLY A 317      -0.268  75.373  -3.539  1.00  1.91           C  
ATOM   4798  O   GLY A 317      -1.115  74.688  -2.961  1.00  1.91           O  
ATOM   4799  H   GLY A 317      -2.320  77.496  -2.841  1.00  1.91           H  
ATOM   4800 1HA  GLY A 317       0.225  77.244  -4.405  1.00  1.91           H  
ATOM   4801 2HA  GLY A 317       0.139  77.302  -2.694  1.00  1.91           H  
ATOM   4802  N   LEU A 318       0.761  74.847  -4.192  1.00  1.92           N  
ATOM   4803  CA  LEU A 318       0.965  73.408  -4.210  1.00  1.92           C  
ATOM   4804  C   LEU A 318       2.298  73.027  -3.590  1.00  1.92           C  
ATOM   4805  O   LEU A 318       3.325  72.965  -4.269  1.00  1.92           O  
ATOM   4806  CB  LEU A 318       0.866  72.858  -5.639  1.00  1.92           C  
ATOM   4807  CG  LEU A 318      -0.550  72.818  -6.246  1.00  1.92           C  
ATOM   4808  CD1 LEU A 318      -0.920  74.180  -6.809  1.00  1.92           C  
ATOM   4809  CD2 LEU A 318      -0.603  71.758  -7.314  1.00  1.92           C  
ATOM   4810  H   LEU A 318       1.412  75.477  -4.670  1.00  1.92           H  
ATOM   4811  HA  LEU A 318       0.180  72.950  -3.616  1.00  1.92           H  
ATOM   4812 1HB  LEU A 318       1.477  73.471  -6.284  1.00  1.92           H  
ATOM   4813 2HB  LEU A 318       1.263  71.845  -5.651  1.00  1.92           H  
ATOM   4814  HG  LEU A 318      -1.265  72.590  -5.474  1.00  1.92           H  
ATOM   4815 1HD1 LEU A 318      -1.919  74.133  -7.212  1.00  1.92           H  
ATOM   4816 2HD1 LEU A 318      -0.894  74.926  -6.056  1.00  1.92           H  
ATOM   4817 3HD1 LEU A 318      -0.228  74.454  -7.593  1.00  1.92           H  
ATOM   4818 1HD2 LEU A 318      -1.608  71.736  -7.726  1.00  1.92           H  
ATOM   4819 2HD2 LEU A 318       0.112  71.994  -8.103  1.00  1.92           H  
ATOM   4820 3HD2 LEU A 318      -0.360  70.789  -6.882  1.00  1.92           H  
ATOM   4821  N   ASN A 319       2.293  72.721  -2.302  1.00  1.90           N  
ATOM   4822  CA  ASN A 319       3.547  72.451  -1.605  1.00  1.90           C  
ATOM   4823  C   ASN A 319       4.010  71.010  -1.769  1.00  1.90           C  
ATOM   4824  O   ASN A 319       4.001  70.222  -0.823  1.00  1.90           O  
ATOM   4825  CB  ASN A 319       3.446  72.831  -0.144  1.00  1.90           C  
ATOM   4826  CG  ASN A 319       3.272  74.315   0.012  1.00  1.90           C  
ATOM   4827  OD1 ASN A 319       3.895  75.052  -0.754  1.00  1.90           O  
ATOM   4828  ND2 ASN A 319       2.477  74.749   0.968  1.00  1.90           N  
ATOM   4829  H   ASN A 319       1.422  72.743  -1.789  1.00  1.90           H  
ATOM   4830  HA  ASN A 319       4.321  73.077  -2.051  1.00  1.90           H  
ATOM   4831 1HB  ASN A 319       2.599  72.320   0.314  1.00  1.90           H  
ATOM   4832 2HB  ASN A 319       4.351  72.517   0.381  1.00  1.90           H  
ATOM   4833 1HD2 ASN A 319       2.312  75.758   1.103  1.00  1.90           H  
ATOM   4834 2HD2 ASN A 319       2.025  74.098   1.572  1.00  1.90           H  
ATOM   4835  N   LYS A 320       4.393  70.680  -2.996  1.00  1.84           N  
ATOM   4836  CA  LYS A 320       4.830  69.338  -3.366  1.00  1.84           C  
ATOM   4837  C   LYS A 320       6.183  69.332  -4.055  1.00  1.84           C  
ATOM   4838  O   LYS A 320       6.542  70.272  -4.762  1.00  1.84           O  
ATOM   4839  CB  LYS A 320       3.807  68.668  -4.281  1.00  1.84           C  
ATOM   4840  CG  LYS A 320       2.440  68.464  -3.670  1.00  1.84           C  
ATOM   4841  CD  LYS A 320       2.510  67.418  -2.570  1.00  1.84           C  
ATOM   4842  CE  LYS A 320       1.152  67.101  -1.973  1.00  1.84           C  
ATOM   4843  NZ  LYS A 320       1.276  66.115  -0.854  1.00  1.84           N  
ATOM   4844  H   LYS A 320       4.344  71.420  -3.695  1.00  1.84           H  
ATOM   4845  HA  LYS A 320       4.920  68.743  -2.455  1.00  1.84           H  
ATOM   4846 1HB  LYS A 320       3.679  69.271  -5.183  1.00  1.84           H  
ATOM   4847 2HB  LYS A 320       4.180  67.695  -4.593  1.00  1.84           H  
ATOM   4848 1HG  LYS A 320       2.056  69.398  -3.271  1.00  1.84           H  
ATOM   4849 2HG  LYS A 320       1.774  68.113  -4.437  1.00  1.84           H  
ATOM   4850 1HD  LYS A 320       2.938  66.500  -2.976  1.00  1.84           H  
ATOM   4851 2HD  LYS A 320       3.163  67.782  -1.774  1.00  1.84           H  
ATOM   4852 1HE  LYS A 320       0.701  68.019  -1.591  1.00  1.84           H  
ATOM   4853 2HE  LYS A 320       0.504  66.684  -2.746  1.00  1.84           H  
ATOM   4854 1HZ  LYS A 320       0.366  65.916  -0.469  1.00  1.84           H  
ATOM   4855 2HZ  LYS A 320       1.688  65.259  -1.203  1.00  1.84           H  
ATOM   4856 3HZ  LYS A 320       1.871  66.503  -0.133  1.00  1.84           H  
ATOM   4857  N   SER A 321       6.921  68.241  -3.861  1.00  1.75           N  
ATOM   4858  CA  SER A 321       8.205  68.038  -4.520  1.00  1.75           C  
ATOM   4859  C   SER A 321       8.113  67.219  -5.813  1.00  1.75           C  
ATOM   4860  O   SER A 321       9.103  67.071  -6.527  1.00  1.75           O  
ATOM   4861  CB  SER A 321       9.163  67.373  -3.554  1.00  1.75           C  
ATOM   4862  OG  SER A 321       8.719  66.089  -3.202  1.00  1.75           O  
ATOM   4863  H   SER A 321       6.578  67.523  -3.239  1.00  1.75           H  
ATOM   4864  HA  SER A 321       8.611  69.018  -4.774  1.00  1.75           H  
ATOM   4865 1HB  SER A 321      10.153  67.308  -4.007  1.00  1.75           H  
ATOM   4866 2HB  SER A 321       9.255  67.987  -2.659  1.00  1.75           H  
ATOM   4867  HG  SER A 321       8.842  65.542  -3.982  1.00  1.75           H  
ATOM   4868  N   LYS A 322       6.940  66.658  -6.104  1.00  1.64           N  
ATOM   4869  CA  LYS A 322       6.805  65.820  -7.292  1.00  1.64           C  
ATOM   4870  C   LYS A 322       6.844  66.650  -8.573  1.00  1.64           C  
ATOM   4871  O   LYS A 322       6.303  67.751  -8.598  1.00  1.64           O  
ATOM   4872  CB  LYS A 322       5.525  64.997  -7.254  1.00  1.64           C  
ATOM   4873  CG  LYS A 322       5.526  63.906  -6.216  1.00  1.64           C  
ATOM   4874  CD  LYS A 322       4.273  63.074  -6.311  1.00  1.64           C  
ATOM   4875  CE  LYS A 322       4.236  61.998  -5.252  1.00  1.64           C  
ATOM   4876  NZ  LYS A 322       3.061  61.131  -5.410  1.00  1.64           N  
ATOM   4877  H   LYS A 322       6.152  66.818  -5.498  1.00  1.64           H  
ATOM   4878  HA  LYS A 322       7.639  65.128  -7.264  1.00  1.64           H  
ATOM   4879 1HB  LYS A 322       4.691  65.649  -7.025  1.00  1.64           H  
ATOM   4880 2HB  LYS A 322       5.329  64.556  -8.223  1.00  1.64           H  
ATOM   4881 1HG  LYS A 322       6.380  63.254  -6.397  1.00  1.64           H  
ATOM   4882 2HG  LYS A 322       5.612  64.330  -5.223  1.00  1.64           H  
ATOM   4883 1HD  LYS A 322       3.399  63.717  -6.201  1.00  1.64           H  
ATOM   4884 2HD  LYS A 322       4.224  62.596  -7.293  1.00  1.64           H  
ATOM   4885 1HE  LYS A 322       5.138  61.392  -5.316  1.00  1.64           H  
ATOM   4886 2HE  LYS A 322       4.195  62.469  -4.269  1.00  1.64           H  
ATOM   4887 1HZ  LYS A 322       3.060  60.428  -4.691  1.00  1.64           H  
ATOM   4888 2HZ  LYS A 322       2.215  61.681  -5.349  1.00  1.64           H  
ATOM   4889 3HZ  LYS A 322       3.107  60.680  -6.329  1.00  1.64           H  
ATOM   4890  N   PRO A 323       7.477  66.150  -9.645  1.00  1.56           N  
ATOM   4891  CA  PRO A 323       7.609  66.790 -10.940  1.00  1.56           C  
ATOM   4892  C   PRO A 323       6.377  66.947 -11.809  1.00  1.56           C  
ATOM   4893  O   PRO A 323       6.401  67.787 -12.717  1.00  1.56           O  
ATOM   4894  CB  PRO A 323       8.596  65.884 -11.639  1.00  1.56           C  
ATOM   4895  CG  PRO A 323       8.433  64.530 -10.951  1.00  1.56           C  
ATOM   4896  CD  PRO A 323       8.152  64.841  -9.550  1.00  1.56           C  
ATOM   4897  HA  PRO A 323       8.046  67.771 -10.757  1.00  1.56           H  
ATOM   4898 1HB  PRO A 323       8.368  65.845 -12.708  1.00  1.56           H  
ATOM   4899 2HB  PRO A 323       9.590  66.324 -11.548  1.00  1.56           H  
ATOM   4900 1HG  PRO A 323       7.599  63.994 -11.345  1.00  1.56           H  
ATOM   4901 2HG  PRO A 323       9.298  63.885 -11.101  1.00  1.56           H  
ATOM   4902 1HD  PRO A 323       7.483  64.056  -9.174  1.00  1.56           H  
ATOM   4903 2HD  PRO A 323       9.089  64.923  -8.979  1.00  1.56           H  
ATOM   4904  N   TYR A 324       5.311  66.183 -11.553  1.00  1.55           N  
ATOM   4905  CA  TYR A 324       4.159  66.277 -12.437  1.00  1.55           C  
ATOM   4906  C   TYR A 324       2.830  66.487 -11.680  1.00  1.55           C  
ATOM   4907  O   TYR A 324       2.719  66.171 -10.493  1.00  1.55           O  
ATOM   4908  CB  TYR A 324       4.111  65.023 -13.294  1.00  1.55           C  
ATOM   4909  CG  TYR A 324       5.362  64.741 -14.020  1.00  1.55           C  
ATOM   4910  CD1 TYR A 324       6.193  63.754 -13.551  1.00  1.55           C  
ATOM   4911  CD2 TYR A 324       5.715  65.448 -15.076  1.00  1.55           C  
ATOM   4912  CE1 TYR A 324       7.387  63.466 -14.170  1.00  1.55           C  
ATOM   4913  CE2 TYR A 324       6.888  65.179 -15.689  1.00  1.55           C  
ATOM   4914  CZ  TYR A 324       7.733  64.207 -15.262  1.00  1.55           C  
ATOM   4915  OH  TYR A 324       8.932  63.983 -15.931  1.00  1.55           O  
ATOM   4916  H   TYR A 324       5.312  65.477 -10.816  1.00  1.55           H  
ATOM   4917  HA  TYR A 324       4.292  67.134 -13.091  1.00  1.55           H  
ATOM   4918 1HB  TYR A 324       3.944  64.177 -12.659  1.00  1.55           H  
ATOM   4919 2HB  TYR A 324       3.297  65.094 -14.011  1.00  1.55           H  
ATOM   4920  HD1 TYR A 324       5.892  63.197 -12.685  1.00  1.55           H  
ATOM   4921  HD2 TYR A 324       5.070  66.237 -15.446  1.00  1.55           H  
ATOM   4922  HE1 TYR A 324       8.035  62.678 -13.790  1.00  1.55           H  
ATOM   4923  HE2 TYR A 324       7.152  65.756 -16.545  1.00  1.55           H  
ATOM   4924  HH  TYR A 324       9.105  64.729 -16.569  1.00  1.55           H  
ATOM   4925  N   TYR A 325       1.814  66.989 -12.386  1.00  1.62           N  
ATOM   4926  CA  TYR A 325       0.487  67.273 -11.810  1.00  1.62           C  
ATOM   4927  C   TYR A 325      -0.664  66.867 -12.736  1.00  1.62           C  
ATOM   4928  O   TYR A 325      -0.610  67.081 -13.937  1.00  1.62           O  
ATOM   4929  CB  TYR A 325       0.405  68.762 -11.450  1.00  1.62           C  
ATOM   4930  CG  TYR A 325      -0.915  69.235 -10.919  1.00  1.62           C
[truncated: 3,203,137 more chars]
