# Supplementary material for: Strategies targeting hemagglutinin cocktail as a potential universal influenza vaccine
Source: Front Microbiol. 2022 Sep 29;13:1014122. doi: 10.3389/fmicb.2022.1014122 (PMC9558277; doi:10.3389/fmicb.2022.1014122)
Supplement: Supplementary file 1 [file Data_Sheet_1.ZIP › 9.9-new-Supplementary Materials/Supplementary Material 1-3D structure model/robetta_models_HAm-Yam.pdb]

REMARK ID 362917 MODEL 1 HAm-yam-9-roseTTA
PFRMAT TS
TARGET HAm-yam-9-roseTTA
AUTHOR BAKER-ROBETTA
METHOD    ROSETTA provides both ab initio and
METHOD    comparative models of protein domains.
METHOD    Comparative models are built from structures
METHOD    detected and aligned by HHSEARCH, SPARKS, and
METHOD    Raptor. Loop regions are assembled from fragments and 
METHOD    optimized to fit the aligned template structures.
METHOD    De novo models are built using the Rosetta de
METHOD    novo protocol.  The procedure is fully automated.
MODEL     1
PARENT N/A
REMARK PARENT    N/A
REMARK PARSRC    RoseTTAFold
REMARK SCORE     0.00
ATOM      1  N   MET A   1      -0.414  -0.137   0.888  1.00  6.79           N  
ATOM      2  CA  MET A   1       0.382   0.616  -0.073  1.00  6.79           C  
ATOM      3  C   MET A   1       1.094   1.775   0.609  1.00  6.79           C  
ATOM      4  O   MET A   1       0.812   2.093   1.764  1.00  6.79           O  
ATOM      5  CB  MET A   1      -0.486   1.142  -1.203  1.00  6.79           C  
ATOM      6  CG  MET A   1      -1.386   2.252  -0.813  1.00  6.79           C  
ATOM      7  SD  MET A   1      -2.739   1.744   0.297  1.00  6.79           S  
ATOM      8  CE  MET A   1      -3.816   0.828  -0.785  1.00  6.79           C  
ATOM      9 1H   MET A   1      -1.317  -0.355   0.493  1.00  6.79           H  
ATOM     10 2H   MET A   1       0.068  -0.994   1.117  1.00  6.79           H  
ATOM     11 3H   MET A   1      -0.536   0.411   1.727  1.00  6.79           H  
ATOM     12  HA  MET A   1       1.143  -0.044  -0.491  1.00  6.79           H  
ATOM     13 1HB  MET A   1       0.162   1.528  -1.981  1.00  6.79           H  
ATOM     14 2HB  MET A   1      -1.091   0.346  -1.626  1.00  6.79           H  
ATOM     15 1HG  MET A   1      -0.799   3.014  -0.321  1.00  6.79           H  
ATOM     16 2HG  MET A   1      -1.813   2.680  -1.720  1.00  6.79           H  
ATOM     17 1HE  MET A   1      -4.667   0.464  -0.217  1.00  6.79           H  
ATOM     18 2HE  MET A   1      -4.164   1.472  -1.562  1.00  6.79           H  
ATOM     19 3HE  MET A   1      -3.282  -0.015  -1.219  1.00  6.79           H  
ATOM     20  N   LYS A   2       2.024   2.403  -0.104  1.00  6.70           N  
ATOM     21  CA  LYS A   2       2.814   3.506   0.448  1.00  6.70           C  
ATOM     22  C   LYS A   2       2.738   4.802  -0.352  1.00  6.70           C  
ATOM     23  O   LYS A   2       3.745   5.487  -0.498  1.00  6.70           O  
ATOM     24  CB  LYS A   2       4.281   3.096   0.588  1.00  6.70           C  
ATOM     25  CG  LYS A   2       4.540   1.945   1.562  1.00  6.70           C  
ATOM     26  CD  LYS A   2       6.034   1.669   1.689  1.00  6.70           C  
ATOM     27  CE  LYS A   2       6.332   0.526   2.657  1.00  6.70           C  
ATOM     28  NZ  LYS A   2       7.793   0.258   2.749  1.00  6.70           N  
ATOM     29  H   LYS A   2       2.206   2.111  -1.053  1.00  6.70           H  
ATOM     30  HA  LYS A   2       2.431   3.731   1.444  1.00  6.70           H  
ATOM     31 1HB  LYS A   2       4.684   2.816  -0.373  1.00  6.70           H  
ATOM     32 2HB  LYS A   2       4.859   3.954   0.930  1.00  6.70           H  
ATOM     33 1HG  LYS A   2       4.131   2.201   2.542  1.00  6.70           H  
ATOM     34 2HG  LYS A   2       4.046   1.045   1.207  1.00  6.70           H  
ATOM     35 1HD  LYS A   2       6.439   1.415   0.708  1.00  6.70           H  
ATOM     36 2HD  LYS A   2       6.536   2.570   2.042  1.00  6.70           H  
ATOM     37 1HE  LYS A   2       5.956   0.782   3.648  1.00  6.70           H  
ATOM     38 2HE  LYS A   2       5.829  -0.377   2.311  1.00  6.70           H  
ATOM     39 1HZ  LYS A   2       7.960  -0.502   3.391  1.00  6.70           H  
ATOM     40 2HZ  LYS A   2       8.143   0.011   1.835  1.00  6.70           H  
ATOM     41 3HZ  LYS A   2       8.266   1.087   3.078  1.00  6.70           H  
ATOM     42  N   ALA A   3       1.588   5.127  -0.932  1.00  6.60           N  
ATOM     43  CA  ALA A   3       1.500   6.393  -1.665  1.00  6.60           C  
ATOM     44  C   ALA A   3       1.787   7.540  -0.732  1.00  6.60           C  
ATOM     45  O   ALA A   3       1.289   7.515   0.386  1.00  6.60           O  
ATOM     46  CB  ALA A   3       0.106   6.594  -2.211  1.00  6.60           C  
ATOM     47  H   ALA A   3       0.777   4.535  -0.835  1.00  6.60           H  
ATOM     48  HA  ALA A   3       2.246   6.384  -2.455  1.00  6.60           H  
ATOM     49 1HB  ALA A   3       0.045   7.539  -2.755  1.00  6.60           H  
ATOM     50 2HB  ALA A   3      -0.177   5.788  -2.843  1.00  6.60           H  
ATOM     51 3HB  ALA A   3      -0.559   6.620  -1.398  1.00  6.60           H  
ATOM     52  N   ILE A   4       2.583   8.541  -1.119  1.00  6.50           N  
ATOM     53  CA  ILE A   4       2.721   9.641  -0.175  1.00  6.50           C  
ATOM     54  C   ILE A   4       2.719  11.013  -0.850  1.00  6.50           C  
ATOM     55  O   ILE A   4       3.554  11.293  -1.725  1.00  6.50           O  
ATOM     56  CB  ILE A   4       3.983   9.523   0.704  1.00  6.50           C  
ATOM     57  CG1 ILE A   4       4.065   8.229   1.472  1.00  6.50           C  
ATOM     58  CG2 ILE A   4       3.933  10.597   1.706  1.00  6.50           C  
ATOM     59  CD1 ILE A   4       5.354   8.082   2.193  1.00  6.50           C  
ATOM     60  H   ILE A   4       3.040   8.576  -2.030  1.00  6.50           H  
ATOM     61  HA  ILE A   4       1.865   9.626   0.499  1.00  6.50           H  
ATOM     62  HB  ILE A   4       4.863   9.609   0.096  1.00  6.50           H  
ATOM     63 1HG1 ILE A   4       3.238   8.184   2.185  1.00  6.50           H  
ATOM     64 2HG1 ILE A   4       3.995   7.412   0.808  1.00  6.50           H  
ATOM     65 1HG2 ILE A   4       4.810  10.545   2.320  1.00  6.50           H  
ATOM     66 2HG2 ILE A   4       3.885  11.522   1.211  1.00  6.50           H  
ATOM     67 3HG2 ILE A   4       3.037  10.482   2.329  1.00  6.50           H  
ATOM     68 1HD1 ILE A   4       5.361   7.135   2.731  1.00  6.50           H  
ATOM     69 2HD1 ILE A   4       6.178   8.108   1.486  1.00  6.50           H  
ATOM     70 3HD1 ILE A   4       5.445   8.895   2.888  1.00  6.50           H  
ATOM     71  N   ILE A   5       1.805  11.864  -0.422  1.00  6.41           N  
ATOM     72  CA  ILE A   5       1.739  13.234  -0.898  1.00  6.41           C  
ATOM     73  C   ILE A   5       1.792  14.079   0.341  1.00  6.41           C  
ATOM     74  O   ILE A   5       1.240  13.715   1.377  1.00  6.41           O  
ATOM     75  CB  ILE A   5       0.524  13.583  -1.717  1.00  6.41           C  
ATOM     76  CG1 ILE A   5       0.386  12.720  -2.888  1.00  6.41           C  
ATOM     77  CG2 ILE A   5       0.598  14.948  -2.161  1.00  6.41           C  
ATOM     78  CD1 ILE A   5      -0.885  12.921  -3.644  1.00  6.41           C  
ATOM     79  H   ILE A   5       1.150  11.554   0.280  1.00  6.41           H  
ATOM     80  HA  ILE A   5       2.620  13.452  -1.489  1.00  6.41           H  
ATOM     81  HB  ILE A   5      -0.262  13.492  -1.177  1.00  6.41           H  
ATOM     82 1HG1 ILE A   5       1.220  12.884  -3.545  1.00  6.41           H  
ATOM     83 2HG1 ILE A   5       0.382  11.692  -2.548  1.00  6.41           H  
ATOM     84 1HG2 ILE A   5      -0.248  15.123  -2.706  1.00  6.41           H  
ATOM     85 2HG2 ILE A   5       0.639  15.641  -1.332  1.00  6.41           H  
ATOM     86 3HG2 ILE A   5       1.446  15.080  -2.776  1.00  6.41           H  
ATOM     87 1HD1 ILE A   5      -0.928  12.232  -4.487  1.00  6.41           H  
ATOM     88 2HD1 ILE A   5      -1.737  12.735  -2.982  1.00  6.41           H  
ATOM     89 3HD1 ILE A   5      -0.926  13.925  -4.003  1.00  6.41           H  
ATOM     90  N   VAL A   6       2.573  15.115   0.274  1.00  6.35           N  
ATOM     91  CA  VAL A   6       2.896  15.962   1.384  1.00  6.35           C  
ATOM     92  C   VAL A   6       2.719  17.453   1.262  1.00  6.35           C  
ATOM     93  O   VAL A   6       2.047  18.013   0.386  1.00  6.35           O  
ATOM     94  CB  VAL A   6       4.326  15.634   1.814  1.00  6.35           C  
ATOM     95  CG1 VAL A   6       4.405  14.280   2.320  1.00  6.35           C  
ATOM     96  CG2 VAL A   6       5.137  15.712   0.585  1.00  6.35           C  
ATOM     97  H   VAL A   6       2.954  15.375  -0.629  1.00  6.35           H  
ATOM     98  HA  VAL A   6       2.248  15.650   2.183  1.00  6.35           H  
ATOM     99  HB  VAL A   6       4.704  16.300   2.567  1.00  6.35           H  
ATOM    100 1HG1 VAL A   6       5.439  14.053   2.574  1.00  6.35           H  
ATOM    101 2HG1 VAL A   6       3.787  14.182   3.179  1.00  6.35           H  
ATOM    102 3HG1 VAL A   6       4.057  13.628   1.585  1.00  6.35           H  
ATOM    103 1HG2 VAL A   6       6.158  15.451   0.809  1.00  6.35           H  
ATOM    104 2HG2 VAL A   6       4.735  15.025  -0.123  1.00  6.35           H  
ATOM    105 3HG2 VAL A   6       5.091  16.715   0.176  1.00  6.35           H  
ATOM    106  N   LEU A   7       3.187  18.057   2.320  1.00  6.31           N  
ATOM    107  CA  LEU A   7       3.259  19.449   2.581  1.00  6.31           C  
ATOM    108  C   LEU A   7       4.513  19.654   3.462  1.00  6.31           C  
ATOM    109  O   LEU A   7       4.903  18.770   4.238  1.00  6.31           O  
ATOM    110  CB  LEU A   7       1.934  19.843   3.211  1.00  6.31           C  
ATOM    111  CG  LEU A   7       1.652  19.179   4.549  1.00  6.31           C  
ATOM    112  CD1 LEU A   7       0.559  19.761   5.253  1.00  6.31           C  
ATOM    113  CD2 LEU A   7       1.241  17.849   4.324  1.00  6.31           C  
ATOM    114  H   LEU A   7       3.615  17.473   3.013  1.00  6.31           H  
ATOM    115  HA  LEU A   7       3.385  19.994   1.642  1.00  6.31           H  
ATOM    116 1HB  LEU A   7       1.886  20.899   3.289  1.00  6.31           H  
ATOM    117 2HB  LEU A   7       1.144  19.530   2.532  1.00  6.31           H  
ATOM    118  HG  LEU A   7       2.542  19.215   5.167  1.00  6.31           H  
ATOM    119 1HD1 LEU A   7       0.407  19.186   6.130  1.00  6.31           H  
ATOM    120 2HD1 LEU A   7       0.723  20.767   5.509  1.00  6.31           H  
ATOM    121 3HD1 LEU A   7      -0.291  19.675   4.664  1.00  6.31           H  
ATOM    122 1HD2 LEU A   7       1.039  17.451   5.278  1.00  6.31           H  
ATOM    123 2HD2 LEU A   7       0.339  17.825   3.718  1.00  6.31           H  
ATOM    124 3HD2 LEU A   7       2.011  17.302   3.847  1.00  6.31           H  
ATOM    125  N   LEU A   8       5.141  20.812   3.310  1.00  6.28           N  
ATOM    126  CA  LEU A   8       6.351  21.205   4.036  1.00  6.28           C  
ATOM    127  C   LEU A   8       6.288  22.686   4.329  1.00  6.28           C  
ATOM    128  O   LEU A   8       5.967  23.464   3.433  1.00  6.28           O  
ATOM    129  CB  LEU A   8       7.569  20.902   3.153  1.00  6.28           C  
ATOM    130  CG  LEU A   8       8.937  21.360   3.642  1.00  6.28           C  
ATOM    131  CD1 LEU A   8       9.335  20.609   4.877  1.00  6.28           C  
ATOM    132  CD2 LEU A   8       9.940  21.147   2.518  1.00  6.28           C  
ATOM    133  H   LEU A   8       4.750  21.466   2.651  1.00  6.28           H  
ATOM    134  HA  LEU A   8       6.409  20.653   4.969  1.00  6.28           H  
ATOM    135 1HB  LEU A   8       7.621  19.825   3.025  1.00  6.28           H  
ATOM    136 2HB  LEU A   8       7.411  21.333   2.196  1.00  6.28           H  
ATOM    137  HG  LEU A   8       8.893  22.417   3.901  1.00  6.28           H  
ATOM    138 1HD1 LEU A   8      10.310  20.959   5.215  1.00  6.28           H  
ATOM    139 2HD1 LEU A   8       8.600  20.777   5.664  1.00  6.28           H  
ATOM    140 3HD1 LEU A   8       9.394  19.561   4.648  1.00  6.28           H  
ATOM    141 1HD2 LEU A   8      10.926  21.483   2.842  1.00  6.28           H  
ATOM    142 2HD2 LEU A   8       9.984  20.086   2.262  1.00  6.28           H  
ATOM    143 3HD2 LEU A   8       9.632  21.717   1.640  1.00  6.28           H  
ATOM    144  N   MET A   9       6.517  23.097   5.578  1.00  6.22           N  
ATOM    145  CA  MET A   9       6.413  24.520   5.839  1.00  6.22           C  
ATOM    146  C   MET A   9       7.803  25.103   6.049  1.00  6.22           C  
ATOM    147  O   MET A   9       8.589  24.570   6.824  1.00  6.22           O  
ATOM    148  CB  MET A   9       5.489  24.777   7.028  1.00  6.22           C  
ATOM    149  CG  MET A   9       5.129  26.207   7.145  1.00  6.22           C  
ATOM    150  SD  MET A   9       3.904  26.690   8.398  1.00  6.22           S  
ATOM    151  CE  MET A   9       2.530  25.978   7.855  1.00  6.22           C  
ATOM    152  H   MET A   9       6.762  22.444   6.310  1.00  6.22           H  
ATOM    153  HA  MET A   9       5.981  25.016   4.971  1.00  6.22           H  
ATOM    154 1HB  MET A   9       4.617  24.215   6.948  1.00  6.22           H  
ATOM    155 2HB  MET A   9       5.998  24.471   7.932  1.00  6.22           H  
ATOM    156 1HG  MET A   9       6.028  26.805   7.290  1.00  6.22           H  
ATOM    157 2HG  MET A   9       4.701  26.444   6.195  1.00  6.22           H  
ATOM    158 1HE  MET A   9       1.711  26.269   8.499  1.00  6.22           H  
ATOM    159 2HE  MET A   9       2.380  26.316   6.922  1.00  6.22           H  
ATOM    160 3HE  MET A   9       2.645  24.914   7.828  1.00  6.22           H  
ATOM    161  N   VAL A  10       8.098  26.190   5.340  1.00  6.07           N  
ATOM    162  CA  VAL A  10       9.395  26.857   5.434  1.00  6.07           C  
ATOM    163  C   VAL A  10       9.235  28.341   5.755  1.00  6.07           C  
ATOM    164  O   VAL A  10       8.642  29.078   4.984  1.00  6.07           O  
ATOM    165  CB  VAL A  10      10.140  26.718   4.102  1.00  6.07           C  
ATOM    166  CG1 VAL A  10      11.484  27.433   4.191  1.00  6.07           C  
ATOM    167  CG2 VAL A  10      10.319  25.217   3.762  1.00  6.07           C  
ATOM    168  H   VAL A  10       7.406  26.566   4.714  1.00  6.07           H  
ATOM    169  HA  VAL A  10       9.975  26.388   6.231  1.00  6.07           H  
ATOM    170  HB  VAL A  10       9.564  27.206   3.315  1.00  6.07           H  
ATOM    171 1HG1 VAL A  10      11.999  27.351   3.239  1.00  6.07           H  
ATOM    172 2HG1 VAL A  10      11.319  28.491   4.423  1.00  6.07           H  
ATOM    173 3HG1 VAL A  10      12.084  26.982   4.976  1.00  6.07           H  
ATOM    174 1HG2 VAL A  10      10.842  25.116   2.812  1.00  6.07           H  
ATOM    175 2HG2 VAL A  10      10.896  24.728   4.547  1.00  6.07           H  
ATOM    176 3HG2 VAL A  10       9.346  24.740   3.679  1.00  6.07           H  
ATOM    177  N   VAL A  11       9.842  28.809   6.824  1.00  5.75           N  
ATOM    178  CA  VAL A  11       9.685  30.216   7.177  1.00  5.75           C  
ATOM    179  C   VAL A  11      10.586  31.133   6.357  1.00  5.75           C  
ATOM    180  O   VAL A  11      11.752  30.818   6.127  1.00  5.75           O  
ATOM    181  CB  VAL A  11       9.951  30.350   8.685  1.00  5.75           C  
ATOM    182  CG1 VAL A  11      11.290  29.737   9.016  1.00  5.75           C  
ATOM    183  CG2 VAL A  11      10.005  31.808   9.091  1.00  5.75           C  
ATOM    184  H   VAL A  11      10.373  28.191   7.419  1.00  5.75           H  
ATOM    185  HA  VAL A  11       8.646  30.499   6.990  1.00  5.75           H  
ATOM    186  HB  VAL A  11       9.164  29.832   9.230  1.00  5.75           H  
ATOM    187 1HG1 VAL A  11      11.483  29.824  10.086  1.00  5.75           H  
ATOM    188 2HG1 VAL A  11      11.284  28.682   8.734  1.00  5.75           H  
ATOM    189 3HG1 VAL A  11      12.071  30.258   8.462  1.00  5.75           H  
ATOM    190 1HG2 VAL A  11      10.187  31.883  10.161  1.00  5.75           H  
ATOM    191 2HG2 VAL A  11      10.811  32.294   8.557  1.00  5.75           H  
ATOM    192 3HG2 VAL A  11       9.077  32.288   8.859  1.00  5.75           H  
ATOM    193  N   THR A  12      10.035  32.289   5.934  1.00  5.20           N  
ATOM    194  CA  THR A  12      10.795  33.259   5.150  1.00  5.20           C  
ATOM    195  C   THR A  12      10.865  34.602   5.844  1.00  5.20           C  
ATOM    196  O   THR A  12      11.287  35.586   5.225  1.00  5.20           O  
ATOM    197  CB  THR A  12      10.159  33.568   3.773  1.00  5.20           C  
ATOM    198  OG1 THR A  12       8.848  34.219   3.946  1.00  5.20           O  
ATOM    199  CG2 THR A  12      10.025  32.267   2.987  1.00  5.20           C  
ATOM    200  H   THR A  12       9.070  32.476   6.159  1.00  5.20           H  
ATOM    201  HA  THR A  12      11.812  32.890   5.007  1.00  5.20           H  
ATOM    202  HB  THR A  12      10.811  34.247   3.222  1.00  5.20           H  
ATOM    203  HG1 THR A  12       8.095  33.610   4.092  1.00  5.20           H  
ATOM    204 1HG2 THR A  12       9.595  32.466   2.005  1.00  5.20           H  
ATOM    205 2HG2 THR A  12      11.010  31.818   2.866  1.00  5.20           H  
ATOM    206 3HG2 THR A  12       9.386  31.575   3.529  1.00  5.20           H  
ATOM    207  N   SER A  13      10.397  34.672   7.086  1.00  4.49           N  
ATOM    208  CA  SER A  13      10.325  35.945   7.801  1.00  4.49           C  
ATOM    209  C   SER A  13       9.359  36.915   7.102  1.00  4.49           C  
ATOM    210  O   SER A  13       8.236  37.118   7.557  1.00  4.49           O  
ATOM    211  CB  SER A  13      11.698  36.583   7.986  1.00  4.49           C  
ATOM    212  OG  SER A  13      12.512  35.783   8.805  1.00  4.49           O  
ATOM    213  H   SER A  13      10.083  33.827   7.534  1.00  4.49           H  
ATOM    214  HA  SER A  13       9.926  35.748   8.798  1.00  4.49           H  
ATOM    215 1HB  SER A  13      12.197  36.759   7.048  1.00  4.49           H  
ATOM    216 2HB  SER A  13      11.568  37.557   8.456  1.00  4.49           H  
ATOM    217  HG  SER A  13      13.324  36.282   8.932  1.00  4.49           H  
ATOM    218  N   ASN A  14       9.848  37.571   6.062  1.00  3.72           N  
ATOM    219  CA  ASN A  14       9.142  38.597   5.304  1.00  3.72           C  
ATOM    220  C   ASN A  14       7.828  38.199   4.595  1.00  3.72           C  
ATOM    221  O   ASN A  14       6.988  39.078   4.389  1.00  3.72           O  
ATOM    222  CB  ASN A  14      10.081  39.186   4.276  1.00  3.72           C  
ATOM    223  CG  ASN A  14      11.130  40.089   4.888  1.00  3.72           C  
ATOM    224  OD1 ASN A  14      10.988  40.573   6.018  1.00  3.72           O  
ATOM    225  ND2 ASN A  14      12.186  40.328   4.150  1.00  3.72           N  
ATOM    226  H   ASN A  14      10.766  37.277   5.747  1.00  3.72           H  
ATOM    227  HA  ASN A  14       8.875  39.387   6.008  1.00  3.72           H  
ATOM    228 1HB  ASN A  14      10.583  38.370   3.748  1.00  3.72           H  
ATOM    229 2HB  ASN A  14       9.508  39.748   3.541  1.00  3.72           H  
ATOM    230 1HD2 ASN A  14      12.916  40.919   4.495  1.00  3.72           H  
ATOM    231 2HD2 ASN A  14      12.262  39.917   3.242  1.00  3.72           H  
ATOM    232  N   ALA A  15       7.614  36.929   4.193  1.00  3.02           N  
ATOM    233  CA  ALA A  15       6.342  36.658   3.505  1.00  3.02           C  
ATOM    234  C   ALA A  15       5.722  35.303   3.831  1.00  3.02           C  
ATOM    235  O   ALA A  15       6.413  34.290   4.051  1.00  3.02           O  
ATOM    236  CB  ALA A  15       6.533  36.737   1.999  1.00  3.02           C  
ATOM    237  H   ALA A  15       8.281  36.170   4.325  1.00  3.02           H  
ATOM    238  HA  ALA A  15       5.627  37.418   3.814  1.00  3.02           H  
ATOM    239 1HB  ALA A  15       5.573  36.573   1.503  1.00  3.02           H  
ATOM    240 2HB  ALA A  15       6.916  37.722   1.733  1.00  3.02           H  
ATOM    241 3HB  ALA A  15       7.241  35.972   1.683  1.00  3.02           H  
ATOM    242  N   ASP A  16       4.385  35.299   3.795  1.00  2.49           N  
ATOM    243  CA  ASP A  16       3.606  34.094   4.008  1.00  2.49           C  
ATOM    244  C   ASP A  16       3.140  33.475   2.674  1.00  2.49           C  
ATOM    245  O   ASP A  16       2.870  34.199   1.705  1.00  2.49           O  
ATOM    246  CB  ASP A  16       2.421  34.384   4.951  1.00  2.49           C  
ATOM    247  CG  ASP A  16       2.881  34.829   6.366  1.00  2.49           C  
ATOM    248  OD1 ASP A  16       4.044  35.162   6.525  1.00  2.49           O  
ATOM    249  OD2 ASP A  16       2.125  34.720   7.304  1.00  2.49           O  
ATOM    250  H   ASP A  16       3.891  36.165   3.611  1.00  2.49           H  
ATOM    251  HA  ASP A  16       4.256  33.380   4.479  1.00  2.49           H  
ATOM    252 1HB  ASP A  16       1.805  35.174   4.527  1.00  2.49           H  
ATOM    253 2HB  ASP A  16       1.799  33.486   5.039  1.00  2.49           H  
ATOM    254  N   ARG A  17       3.088  32.138   2.626  1.00  2.12           N  
ATOM    255  CA  ARG A  17       2.719  31.405   1.397  1.00  2.12           C  
ATOM    256  C   ARG A  17       2.148  30.011   1.677  1.00  2.12           C  
ATOM    257  O   ARG A  17       2.631  29.324   2.575  1.00  2.12           O  
ATOM    258  CB  ARG A  17       3.952  31.223   0.529  1.00  2.12           C  
ATOM    259  CG  ARG A  17       3.764  30.778  -0.884  1.00  2.12           C  
ATOM    260  CD  ARG A  17       5.062  30.762  -1.652  1.00  2.12           C  
ATOM    261  NE  ARG A  17       5.983  29.739  -1.161  1.00  2.12           N  
ATOM    262  CZ  ARG A  17       7.134  29.375  -1.766  1.00  2.12           C  
ATOM    263  NH1 ARG A  17       7.493  29.948  -2.882  1.00  2.12           N  
ATOM    264  NH2 ARG A  17       7.905  28.440  -1.239  1.00  2.12           N  
ATOM    265  H   ARG A  17       3.309  31.639   3.491  1.00  2.12           H  
ATOM    266  HA  ARG A  17       1.971  31.989   0.870  1.00  2.12           H  
ATOM    267 1HB  ARG A  17       4.592  32.106   0.555  1.00  2.12           H  
ATOM    268 2HB  ARG A  17       4.462  30.416   0.941  1.00  2.12           H  
ATOM    269 1HG  ARG A  17       3.326  29.792  -0.878  1.00  2.12           H  
ATOM    270 2HG  ARG A  17       3.120  31.454  -1.389  1.00  2.12           H  
ATOM    271 1HD  ARG A  17       4.860  30.570  -2.706  1.00  2.12           H  
ATOM    272 2HD  ARG A  17       5.547  31.731  -1.555  1.00  2.12           H  
ATOM    273  HE  ARG A  17       5.745  29.273  -0.290  1.00  2.12           H  
ATOM    274 1HH1 ARG A  17       6.911  30.667  -3.287  1.00  2.12           H  
ATOM    275 2HH1 ARG A  17       8.352  29.677  -3.332  1.00  2.12           H  
ATOM    276 1HH2 ARG A  17       7.646  27.995  -0.368  1.00  2.12           H  
ATOM    277 2HH2 ARG A  17       8.760  28.179  -1.699  1.00  2.12           H  
ATOM    278  N   ILE A  18       1.155  29.564   0.897  1.00  1.92           N  
ATOM    279  CA  ILE A  18       0.613  28.223   1.106  1.00  1.92           C  
ATOM    280  C   ILE A  18       1.042  27.218   0.043  1.00  1.92           C  
ATOM    281  O   ILE A  18       0.739  27.388  -1.138  1.00  1.92           O  
ATOM    282  CB  ILE A  18      -0.919  28.251   1.192  1.00  1.92           C  
ATOM    283  CG1 ILE A  18      -1.333  29.157   2.294  1.00  1.92           C  
ATOM    284  CG2 ILE A  18      -1.401  26.834   1.532  1.00  1.92           C  
ATOM    285  CD1 ILE A  18      -2.730  29.520   2.298  1.00  1.92           C  
ATOM    286  H   ILE A  18       0.780  30.165   0.175  1.00  1.92           H  
ATOM    287  HA  ILE A  18       0.972  27.870   2.037  1.00  1.92           H  
ATOM    288  HB  ILE A  18      -1.354  28.598   0.260  1.00  1.92           H  
ATOM    289 1HG1 ILE A  18      -1.159  28.653   3.181  1.00  1.92           H  
ATOM    290 2HG1 ILE A  18      -0.734  30.065   2.270  1.00  1.92           H  
ATOM    291 1HG2 ILE A  18      -2.480  26.823   1.628  1.00  1.92           H  
ATOM    292 2HG2 ILE A  18      -1.100  26.153   0.741  1.00  1.92           H  
ATOM    293 3HG2 ILE A  18      -0.957  26.515   2.472  1.00  1.92           H  
ATOM    294 1HD1 ILE A  18      -2.933  30.153   3.164  1.00  1.92           H  
ATOM    295 2HD1 ILE A  18      -2.946  30.066   1.399  1.00  1.92           H  
ATOM    296 3HD1 ILE A  18      -3.334  28.626   2.352  1.00  1.92           H  
ATOM    297  N   CYS A  19       1.760  26.178   0.457  1.00  1.84           N  
ATOM    298  CA  CYS A  19       2.281  25.177  -0.465  1.00  1.84           C  
ATOM    299  C   CYS A  19       1.693  23.784  -0.249  1.00  1.84           C  
ATOM    300  O   CYS A  19       1.264  23.432   0.839  1.00  1.84           O  
ATOM    301  CB  CYS A  19       3.801  25.086  -0.376  1.00  1.84           C  
ATOM    302  SG  CYS A  19       4.655  26.589  -0.913  1.00  1.84           S  
ATOM    303  H   CYS A  19       1.973  26.103   1.454  1.00  1.84           H  
ATOM    304  HA  CYS A  19       2.028  25.491  -1.478  1.00  1.84           H  
ATOM    305 1HB  CYS A  19       4.095  24.880   0.659  1.00  1.84           H  
ATOM    306 2HB  CYS A  19       4.159  24.255  -0.987  1.00  1.84           H  
ATOM    307  N   THR A  20       1.720  23.026  -1.330  1.00  1.87           N  
ATOM    308  CA  THR A  20       1.300  21.625  -1.445  1.00  1.87           C  
ATOM    309  C   THR A  20       2.370  20.864  -2.211  1.00  1.87           C  
ATOM    310  O   THR A  20       3.068  21.470  -3.019  1.00  1.87           O  
ATOM    311  CB  THR A  20      -0.077  21.518  -2.147  1.00  1.87           C  
ATOM    312  OG1 THR A  20      -1.080  21.993  -1.282  1.00  1.87           O  
ATOM    313  CG2 THR A  20      -0.389  20.148  -2.567  1.00  1.87           C  
ATOM    314  H   THR A  20       2.080  23.455  -2.171  1.00  1.87           H  
ATOM    315  HA  THR A  20       1.214  21.189  -0.447  1.00  1.87           H  
ATOM    316  HB  THR A  20      -0.066  22.152  -3.012  1.00  1.87           H  
ATOM    317  HG1 THR A  20      -1.135  21.371  -0.487  1.00  1.87           H  
ATOM    318 1HG2 THR A  20      -1.364  20.152  -3.052  1.00  1.87           H  
ATOM    319 2HG2 THR A  20       0.350  19.787  -3.267  1.00  1.87           H  
ATOM    320 3HG2 THR A  20      -0.417  19.511  -1.685  1.00  1.87           H  
ATOM    321  N   GLY A  21       2.565  19.576  -1.928  1.00  1.97           N  
ATOM    322  CA  GLY A  21       3.487  18.854  -2.783  1.00  1.97           C  
ATOM    323  C   GLY A  21       3.524  17.351  -2.601  1.00  1.97           C  
ATOM    324  O   GLY A  21       2.833  16.796  -1.771  1.00  1.97           O  
ATOM    325  H   GLY A  21       2.069  19.097  -1.183  1.00  1.97           H  
ATOM    326 1HA  GLY A  21       3.241  19.077  -3.804  1.00  1.97           H  
ATOM    327 2HA  GLY A  21       4.462  19.244  -2.623  1.00  1.97           H  
ATOM    328  N   ILE A  22       4.333  16.702  -3.401  1.00  2.08           N  
ATOM    329  CA  ILE A  22       4.454  15.246  -3.452  1.00  2.08           C  
ATOM    330  C   ILE A  22       5.768  14.747  -2.861  1.00  2.08           C  
ATOM    331  O   ILE A  22       6.796  15.418  -2.968  1.00  2.08           O  
ATOM    332  CB  ILE A  22       4.235  14.770  -4.904  1.00  2.08           C  
ATOM    333  CG1 ILE A  22       2.806  15.132  -5.342  1.00  2.08           C  
ATOM    334  CG2 ILE A  22       4.435  13.285  -5.018  1.00  2.08           C  
ATOM    335  CD1 ILE A  22       2.527  15.023  -6.823  1.00  2.08           C  
ATOM    336  H   ILE A  22       4.885  17.236  -4.071  1.00  2.08           H  
ATOM    337  HA  ILE A  22       3.658  14.823  -2.858  1.00  2.08           H  
ATOM    338  HB  ILE A  22       4.929  15.281  -5.564  1.00  2.08           H  
ATOM    339 1HG1 ILE A  22       2.128  14.458  -4.855  1.00  2.08           H  
ATOM    340 2HG1 ILE A  22       2.589  16.129  -5.021  1.00  2.08           H  
ATOM    341 1HG2 ILE A  22       4.263  12.977  -6.046  1.00  2.08           H  
ATOM    342 2HG2 ILE A  22       5.450  13.022  -4.734  1.00  2.08           H  
ATOM    343 3HG2 ILE A  22       3.730  12.784  -4.360  1.00  2.08           H  
ATOM    344 1HD1 ILE A  22       1.491  15.271  -7.034  1.00  2.08           H  
ATOM    345 2HD1 ILE A  22       3.172  15.709  -7.354  1.00  2.08           H  
ATOM    346 3HD1 ILE A  22       2.713  14.005  -7.158  1.00  2.08           H  
ATOM    347  N   THR A  23       5.708  13.651  -2.096  1.00  2.18           N  
ATOM    348  CA  THR A  23       6.903  13.060  -1.510  1.00  2.18           C  
ATOM    349  C   THR A  23       7.733  12.421  -2.577  1.00  2.18           C  
ATOM    350  O   THR A  23       7.206  11.670  -3.392  1.00  2.18           O  
ATOM    351  CB  THR A  23       6.525  12.011  -0.479  1.00  2.18           C  
ATOM    352  OG1 THR A  23       5.857  12.625   0.516  1.00  2.18           O  
ATOM    353  CG2 THR A  23       7.664  11.289   0.091  1.00  2.18           C  
ATOM    354  H   THR A  23       4.832  13.134  -1.995  1.00  2.18           H  
ATOM    355  HA  THR A  23       7.495  13.840  -1.029  1.00  2.18           H  
ATOM    356  HB  THR A  23       5.883  11.298  -0.955  1.00  2.18           H  
ATOM    357  HG1 THR A  23       6.472  13.182   1.005  1.00  2.18           H  
ATOM    358 1HG2 THR A  23       7.309  10.564   0.817  1.00  2.18           H  
ATOM    359 2HG2 THR A  23       8.196  10.783  -0.694  1.00  2.18           H  
ATOM    360 3HG2 THR A  23       8.315  11.996   0.579  1.00  2.18           H  
ATOM    361  N   SER A  24       9.028  12.700  -2.594  1.00  2.24           N  
ATOM    362  CA  SER A  24       9.827  12.055  -3.616  1.00  2.24           C  
ATOM    363  C   SER A  24      10.406  10.761  -3.089  1.00  2.24           C  
ATOM    364  O   SER A  24      10.508   9.771  -3.821  1.00  2.24           O  
ATOM    365  CB  SER A  24      11.015  12.916  -3.984  1.00  2.24           C  
ATOM    366  OG  SER A  24      11.929  12.960  -2.918  1.00  2.24           O  
ATOM    367  H   SER A  24       9.447  13.327  -1.911  1.00  2.24           H  
ATOM    368  HA  SER A  24       9.205  11.850  -4.490  1.00  2.24           H  
ATOM    369 1HB  SER A  24      11.504  12.531  -4.851  1.00  2.24           H  
ATOM    370 2HB  SER A  24      10.685  13.925  -4.227  1.00  2.24           H  
ATOM    371  HG  SER A  24      12.290  12.026  -2.824  1.00  2.24           H  
ATOM    372  N   SER A  25      10.703  10.738  -1.784  1.00  2.22           N  
ATOM    373  CA  SER A  25      11.443   9.626  -1.226  1.00  2.22           C  
ATOM    374  C   SER A  25      12.631   9.415  -2.158  1.00  2.22           C  
ATOM    375  O   SER A  25      13.049  10.373  -2.825  1.00  2.22           O  
ATOM    376  CB  SER A  25      10.579   8.371  -1.126  1.00  2.22           C  
ATOM    377  OG  SER A  25      11.275   7.364  -0.456  1.00  2.22           O  
ATOM    378  H   SER A  25      10.531  11.554  -1.185  1.00  2.22           H  
ATOM    379  HA  SER A  25      11.804   9.899  -0.230  1.00  2.22           H  
ATOM    380 1HB  SER A  25       9.654   8.599  -0.599  1.00  2.22           H  
ATOM    381 2HB  SER A  25      10.312   8.022  -2.117  1.00  2.22           H  
ATOM    382  HG  SER A  25      11.259   7.615   0.476  1.00  2.22           H  
ATOM    383  N   ASN A  26      13.163   8.188  -2.203  1.00  2.12           N  
ATOM    384  CA  ASN A  26      14.184   7.796  -3.186  1.00  2.12           C  
ATOM    385  C   ASN A  26      13.933   6.386  -3.703  1.00  2.12           C  
ATOM    386  O   ASN A  26      14.845   5.561  -3.751  1.00  2.12           O  
ATOM    387  CB  ASN A  26      15.608   7.955  -2.674  1.00  2.12           C  
ATOM    388  CG  ASN A  26      16.043   9.421  -2.478  1.00  2.12           C  
ATOM    389  OD1 ASN A  26      16.400  10.150  -3.436  1.00  2.12           O  
ATOM    390  ND2 ASN A  26      16.030   9.859  -1.240  1.00  2.12           N  
ATOM    391  H   ASN A  26      12.778   7.500  -1.563  1.00  2.12           H  
ATOM    392  HA  ASN A  26      14.084   8.437  -4.036  1.00  2.12           H  
ATOM    393 1HB  ASN A  26      15.712   7.429  -1.725  1.00  2.12           H  
ATOM    394 2HB  ASN A  26      16.291   7.484  -3.382  1.00  2.12           H  
ATOM    395 1HD2 ASN A  26      16.305  10.803  -1.040  1.00  2.12           H  
ATOM    396 2HD2 ASN A  26      15.748   9.255  -0.497  1.00  2.12           H  
ATOM    397  N   SER A  27      12.689   6.094  -4.049  1.00  1.95           N  
ATOM    398  CA  SER A  27      12.327   4.745  -4.457  1.00  1.95           C  
ATOM    399  C   SER A  27      12.941   4.263  -5.783  1.00  1.95           C  
ATOM    400  O   SER A  27      12.829   4.964  -6.790  1.00  1.95           O  
ATOM    401  CB  SER A  27      10.837   4.657  -4.609  1.00  1.95           C  
ATOM    402  OG  SER A  27      10.462   3.406  -5.110  1.00  1.95           O  
ATOM    403  H   SER A  27      11.984   6.821  -4.007  1.00  1.95           H  
ATOM    404  HA  SER A  27      12.610   4.107  -3.631  1.00  1.95           H  
ATOM    405 1HB  SER A  27      10.366   4.821  -3.643  1.00  1.95           H  
ATOM    406 2HB  SER A  27      10.488   5.442  -5.283  1.00  1.95           H  
ATOM    407  HG  SER A  27       9.504   3.471  -5.315  1.00  1.95           H  
ATOM    408  N   PRO A  28      13.524   3.040  -5.822  1.00  1.73           N  
ATOM    409  CA  PRO A  28      14.043   2.340  -6.983  1.00  1.73           C  
ATOM    410  C   PRO A  28      12.958   1.505  -7.652  1.00  1.73           C  
ATOM    411  O   PRO A  28      13.213   0.763  -8.608  1.00  1.73           O  
ATOM    412  CB  PRO A  28      15.107   1.439  -6.364  1.00  1.73           C  
ATOM    413  CG  PRO A  28      14.509   1.051  -5.029  1.00  1.73           C  
ATOM    414  CD  PRO A  28      13.772   2.294  -4.556  1.00  1.73           C  
ATOM    415  HA  PRO A  28      14.479   3.065  -7.685  1.00  1.73           H  
ATOM    416 1HB  PRO A  28      15.292   0.571  -7.015  1.00  1.73           H  
ATOM    417 2HB  PRO A  28      16.055   1.985  -6.270  1.00  1.73           H  
ATOM    418 1HG  PRO A  28      13.829   0.190  -5.153  1.00  1.73           H  
ATOM    419 2HG  PRO A  28      15.298   0.737  -4.333  1.00  1.73           H  
ATOM    420 1HD  PRO A  28      12.825   1.981  -4.086  1.00  1.73           H  
ATOM    421 2HD  PRO A  28      14.425   2.873  -3.877  1.00  1.73           H  
ATOM    422  N   HIS A  29      11.739   1.578  -7.126  1.00  1.50           N  
ATOM    423  CA  HIS A  29      10.703   0.661  -7.565  1.00  1.50           C  
ATOM    424  C   HIS A  29      10.051   1.131  -8.843  1.00  1.50           C  
ATOM    425  O   HIS A  29       8.987   1.754  -8.840  1.00  1.50           O  
ATOM    426  CB  HIS A  29       9.651   0.467  -6.477  1.00  1.50           C  
ATOM    427  CG  HIS A  29      10.196  -0.154  -5.234  1.00  1.50           C  
ATOM    428  ND1 HIS A  29      10.737  -1.427  -5.207  1.00  1.50           N  
ATOM    429  CD2 HIS A  29      10.289   0.321  -3.972  1.00  1.50           C  
ATOM    430  CE1 HIS A  29      11.139  -1.702  -3.976  1.00  1.50           C  
ATOM    431  NE2 HIS A  29      10.878  -0.659  -3.211  1.00  1.50           N  
ATOM    432  H   HIS A  29      11.507   2.241  -6.389  1.00  1.50           H  
ATOM    433  HA  HIS A  29      11.149  -0.312  -7.768  1.00  1.50           H  
ATOM    434 1HB  HIS A  29       9.191   1.416  -6.227  1.00  1.50           H  
ATOM    435 2HB  HIS A  29       8.872  -0.185  -6.854  1.00  1.50           H  
ATOM    436  HD2 HIS A  29       9.957   1.300  -3.622  1.00  1.50           H  
ATOM    437  HE1 HIS A  29      11.607  -2.630  -3.650  1.00  1.50           H  
ATOM    438  HE2 HIS A  29      11.077  -0.588  -2.224  1.00  1.50           H  
ATOM    439  N   VAL A  30      10.720   0.842  -9.939  1.00  1.32           N  
ATOM    440  CA  VAL A  30      10.245   1.245 -11.245  1.00  1.32           C  
ATOM    441  C   VAL A  30       9.122   0.355 -11.749  1.00  1.32           C  
ATOM    442  O   VAL A  30       9.232  -0.875 -11.763  1.00  1.32           O  
ATOM    443  CB  VAL A  30      11.394   1.253 -12.249  1.00  1.32           C  
ATOM    444  CG1 VAL A  30      10.876   1.555 -13.629  1.00  1.32           C  
ATOM    445  CG2 VAL A  30      12.378   2.311 -11.840  1.00  1.32           C  
ATOM    446  H   VAL A  30      11.615   0.366  -9.825  1.00  1.32           H  
ATOM    447  HA  VAL A  30       9.865   2.253 -11.168  1.00  1.32           H  
ATOM    448  HB  VAL A  30      11.873   0.275 -12.264  1.00  1.32           H  
ATOM    449 1HG1 VAL A  30      11.714   1.557 -14.322  1.00  1.32           H  
ATOM    450 2HG1 VAL A  30      10.159   0.795 -13.937  1.00  1.32           H  
ATOM    451 3HG1 VAL A  30      10.393   2.530 -13.629  1.00  1.32           H  
ATOM    452 1HG2 VAL A  30      13.209   2.339 -12.544  1.00  1.32           H  
ATOM    453 2HG2 VAL A  30      11.867   3.263 -11.846  1.00  1.32           H  
ATOM    454 3HG2 VAL A  30      12.756   2.102 -10.840  1.00  1.32           H  
ATOM    455  N   VAL A  31       8.040   1.001 -12.152  1.00  1.20           N  
ATOM    456  CA  VAL A  31       6.854   0.356 -12.675  1.00  1.20           C  
ATOM    457  C   VAL A  31       6.582   0.895 -14.072  1.00  1.20           C  
ATOM    458  O   VAL A  31       6.630   2.106 -14.287  1.00  1.20           O  
ATOM    459  CB  VAL A  31       5.651   0.636 -11.749  1.00  1.20           C  
ATOM    460  CG1 VAL A  31       4.437   0.032 -12.275  1.00  1.20           C  
ATOM    461  CG2 VAL A  31       5.911   0.087 -10.369  1.00  1.20           C  
ATOM    462  H   VAL A  31       8.046   2.017 -12.078  1.00  1.20           H  
ATOM    463  HA  VAL A  31       7.024  -0.720 -12.732  1.00  1.20           H  
ATOM    464  HB  VAL A  31       5.492   1.713 -11.691  1.00  1.20           H  
ATOM    465 1HG1 VAL A  31       3.611   0.247 -11.611  1.00  1.20           H  
ATOM    466 2HG1 VAL A  31       4.235   0.443 -13.258  1.00  1.20           H  
ATOM    467 3HG1 VAL A  31       4.562  -1.051 -12.347  1.00  1.20           H  
ATOM    468 1HG2 VAL A  31       5.053   0.304  -9.743  1.00  1.20           H  
ATOM    469 2HG2 VAL A  31       6.060  -0.991 -10.425  1.00  1.20           H  
ATOM    470 3HG2 VAL A  31       6.800   0.558  -9.951  1.00  1.20           H  
ATOM    471  N   LYS A  32       6.342   0.018 -15.038  1.00  1.14           N  
ATOM    472  CA  LYS A  32       6.047   0.506 -16.380  1.00  1.14           C  
ATOM    473  C   LYS A  32       4.582   0.943 -16.423  1.00  1.14           C  
ATOM    474  O   LYS A  32       3.710   0.237 -15.908  1.00  1.14           O  
ATOM    475  CB  LYS A  32       6.380  -0.550 -17.444  1.00  1.14           C  
ATOM    476  CG  LYS A  32       6.252  -0.066 -18.899  1.00  1.14           C  
ATOM    477  CD  LYS A  32       6.866  -1.084 -19.888  1.00  1.14           C  
ATOM    478  CE  LYS A  32       6.032  -2.361 -19.977  1.00  1.14           C  
ATOM    479  NZ  LYS A  32       6.577  -3.347 -20.968  1.00  1.14           N  
ATOM    480  H   LYS A  32       6.333  -0.972 -14.837  1.00  1.14           H  
ATOM    481  HA  LYS A  32       6.662   1.376 -16.578  1.00  1.14           H  
ATOM    482 1HB  LYS A  32       7.404  -0.896 -17.302  1.00  1.14           H  
ATOM    483 2HB  LYS A  32       5.725  -1.410 -17.320  1.00  1.14           H  
ATOM    484 1HG  LYS A  32       5.206   0.101 -19.147  1.00  1.14           H  
ATOM    485 2HG  LYS A  32       6.777   0.883 -18.996  1.00  1.14           H  
ATOM    486 1HD  LYS A  32       6.925  -0.634 -20.879  1.00  1.14           H  
ATOM    487 2HD  LYS A  32       7.875  -1.341 -19.562  1.00  1.14           H  
ATOM    488 1HE  LYS A  32       6.001  -2.831 -18.994  1.00  1.14           H  
ATOM    489 2HE  LYS A  32       5.024  -2.101 -20.273  1.00  1.14           H  
ATOM    490 1HZ  LYS A  32       5.957  -4.185 -20.961  1.00  1.14           H  
ATOM    491 2HZ  LYS A  32       6.595  -2.946 -21.888  1.00  1.14           H  
ATOM    492 3HZ  LYS A  32       7.506  -3.623 -20.699  1.00  1.14           H  
ATOM    493  N   THR A  33       4.312   2.098 -17.031  1.00  1.14           N  
ATOM    494  CA  THR A  33       2.959   2.620 -17.155  1.00  1.14           C  
ATOM    495  C   THR A  33       2.569   2.748 -18.618  1.00  1.14           C  
ATOM    496  O   THR A  33       3.428   2.940 -19.481  1.00  1.14           O  
ATOM    497  CB  THR A  33       2.893   4.016 -16.520  1.00  1.14           C  
ATOM    498  OG1 THR A  33       3.739   4.912 -17.266  1.00  1.14           O  
ATOM    499  CG2 THR A  33       3.428   3.956 -15.105  1.00  1.14           C  
ATOM    500  H   THR A  33       5.085   2.648 -17.388  1.00  1.14           H  
ATOM    501  HA  THR A  33       2.259   1.943 -16.664  1.00  1.14           H  
ATOM    502  HB  THR A  33       1.864   4.385 -16.524  1.00  1.14           H  
ATOM    503  HG1 THR A  33       4.665   4.577 -17.195  1.00  1.14           H  
ATOM    504 1HG2 THR A  33       3.401   4.950 -14.691  1.00  1.14           H  
ATOM    505 2HG2 THR A  33       2.827   3.289 -14.511  1.00  1.14           H  
ATOM    506 3HG2 THR A  33       4.461   3.600 -15.116  1.00  1.14           H  
ATOM    507  N   ALA A  34       1.264   2.747 -18.891  1.00  1.19           N  
ATOM    508  CA  ALA A  34       0.776   2.914 -20.258  1.00  1.19           C  
ATOM    509  C   ALA A  34       1.206   4.235 -20.933  1.00  1.19           C  
ATOM    510  O   ALA A  34       1.494   4.227 -22.133  1.00  1.19           O  
ATOM    511  CB  ALA A  34      -0.739   2.818 -20.266  1.00  1.19           C  
ATOM    512  H   ALA A  34       0.590   2.562 -18.145  1.00  1.19           H  
ATOM    513  HA  ALA A  34       1.180   2.094 -20.852  1.00  1.19           H  
ATOM    514 1HB  ALA A  34      -1.104   2.890 -21.287  1.00  1.19           H  
ATOM    515 2HB  ALA A  34      -1.045   1.867 -19.836  1.00  1.19           H  
ATOM    516 3HB  ALA A  34      -1.155   3.634 -19.677  1.00  1.19           H  
ATOM    517  N   THR A  35       1.274   5.354 -20.191  1.00  1.28           N  
ATOM    518  CA  THR A  35       1.650   6.633 -20.810  1.00  1.28           C  
ATOM    519  C   THR A  35       3.094   7.090 -20.635  1.00  1.28           C  
ATOM    520  O   THR A  35       3.633   7.743 -21.530  1.00  1.28           O  
ATOM    521  CB  THR A  35       0.802   7.794 -20.284  1.00  1.28           C  
ATOM    522  OG1 THR A  35      -0.576   7.564 -20.559  1.00  1.28           O  
ATOM    523  CG2 THR A  35       1.234   9.117 -20.915  1.00  1.28           C  
ATOM    524  H   THR A  35       1.004   5.354 -19.201  1.00  1.28           H  
ATOM    525  HA  THR A  35       1.468   6.544 -21.879  1.00  1.28           H  
ATOM    526  HB  THR A  35       0.944   7.861 -19.211  1.00  1.28           H  
ATOM    527  HG1 THR A  35      -1.069   7.827 -19.757  1.00  1.28           H  
ATOM    528 1HG2 THR A  35       0.628   9.920 -20.512  1.00  1.28           H  
ATOM    529 2HG2 THR A  35       2.283   9.306 -20.692  1.00  1.28           H  
ATOM    530 3HG2 THR A  35       1.099   9.066 -21.993  1.00  1.28           H  
ATOM    531  N   GLN A  36       3.700   6.872 -19.462  1.00  1.36           N  
ATOM    532  CA  GLN A  36       5.005   7.479 -19.206  1.00  1.36           C  
ATOM    533  C   GLN A  36       6.151   6.472 -19.169  1.00  1.36           C  
ATOM    534  O   GLN A  36       7.252   6.785 -18.721  1.00  1.36           O  
ATOM    535  CB  GLN A  36       4.943   8.319 -17.917  1.00  1.36           C  
ATOM    536  CG  GLN A  36       3.953   9.500 -18.033  1.00  1.36           C  
ATOM    537  CD  GLN A  36       3.904  10.474 -16.828  1.00  1.36           C  
ATOM    538  OE1 GLN A  36       3.735  10.138 -15.625  1.00  1.36           O  
ATOM    539  NE2 GLN A  36       4.056  11.745 -17.195  1.00  1.36           N  
ATOM    540  H   GLN A  36       3.297   6.278 -18.737  1.00  1.36           H  
ATOM    541  HA  GLN A  36       5.221   8.169 -20.019  1.00  1.36           H  
ATOM    542 1HB  GLN A  36       4.616   7.687 -17.095  1.00  1.36           H  
ATOM    543 2HB  GLN A  36       5.932   8.703 -17.675  1.00  1.36           H  
ATOM    544 1HG  GLN A  36       4.212  10.077 -18.921  1.00  1.36           H  
ATOM    545 2HG  GLN A  36       2.953   9.084 -18.150  1.00  1.36           H  
ATOM    546 1HE2 GLN A  36       4.041  12.479 -16.531  1.00  1.36           H  
ATOM    547 2HE2 GLN A  36       4.182  11.968 -18.166  1.00  1.36           H  
ATOM    548  N   GLY A  37       5.903   5.270 -19.668  1.00  1.43           N  
ATOM    549  CA  GLY A  37       6.917   4.227 -19.706  1.00  1.43           C  
ATOM    550  C   GLY A  37       7.395   3.873 -18.311  1.00  1.43           C  
ATOM    551  O   GLY A  37       6.581   3.620 -17.426  1.00  1.43           O  
ATOM    552  H   GLY A  37       4.977   5.068 -20.027  1.00  1.43           H  
ATOM    553 1HA  GLY A  37       6.504   3.341 -20.189  1.00  1.43           H  
ATOM    554 2HA  GLY A  37       7.761   4.560 -20.308  1.00  1.43           H  
ATOM    555  N   GLU A  38       8.705   3.846 -18.108  1.00  1.47           N  
ATOM    556  CA  GLU A  38       9.255   3.476 -16.807  1.00  1.47           C  
ATOM    557  C   GLU A  38       9.240   4.610 -15.791  1.00  1.47           C  
ATOM    558  O   GLU A  38       9.919   5.624 -15.961  1.00  1.47           O  
ATOM    559  CB  GLU A  38      10.669   2.950 -16.998  1.00  1.47           C  
ATOM    560  CG  GLU A  38      10.735   1.620 -17.737  1.00  1.47           C  
ATOM    561  CD  GLU A  38      12.132   1.058 -17.839  1.00  1.47           C  
ATOM    562  OE1 GLU A  38      13.043   1.677 -17.341  1.00  1.47           O  
ATOM    563  OE2 GLU A  38      12.285   0.005 -18.414  1.00  1.47           O  
ATOM    564  H   GLU A  38       9.331   4.086 -18.864  1.00  1.47           H  
ATOM    565  HA  GLU A  38       8.649   2.668 -16.399  1.00  1.47           H  
ATOM    566 1HB  GLU A  38      11.235   3.674 -17.584  1.00  1.47           H  
ATOM    567 2HB  GLU A  38      11.163   2.864 -16.055  1.00  1.47           H  
ATOM    568 1HG  GLU A  38      10.104   0.903 -17.208  1.00  1.47           H  
ATOM    569 2HG  GLU A  38      10.324   1.750 -18.738  1.00  1.47           H  
ATOM    570  N   VAL A  39       8.463   4.415 -14.725  1.00  1.48           N  
ATOM    571  CA  VAL A  39       8.280   5.418 -13.691  1.00  1.48           C  
ATOM    572  C   VAL A  39       8.679   4.931 -12.298  1.00  1.48           C  
ATOM    573  O   VAL A  39       8.244   3.871 -11.853  1.00  1.48           O  
ATOM    574  CB  VAL A  39       6.790   5.829 -13.656  1.00  1.48           C  
ATOM    575  CG1 VAL A  39       6.548   6.821 -12.566  1.00  1.48           C  
ATOM    576  CG2 VAL A  39       6.382   6.408 -15.008  1.00  1.48           C  
ATOM    577  H   VAL A  39       7.923   3.553 -14.655  1.00  1.48           H  
ATOM    578  HA  VAL A  39       8.884   6.289 -13.946  1.00  1.48           H  
ATOM    579  HB  VAL A  39       6.182   4.945 -13.438  1.00  1.48           H  
ATOM    580 1HG1 VAL A  39       5.501   7.066 -12.563  1.00  1.48           H  
ATOM    581 2HG1 VAL A  39       6.822   6.396 -11.607  1.00  1.48           H  
ATOM    582 3HG1 VAL A  39       7.140   7.715 -12.745  1.00  1.48           H  
ATOM    583 1HG2 VAL A  39       5.330   6.682 -14.980  1.00  1.48           H  
ATOM    584 2HG2 VAL A  39       6.982   7.288 -15.228  1.00  1.48           H  
ATOM    585 3HG2 VAL A  39       6.534   5.668 -15.791  1.00  1.48           H  
ATOM    586  N   ASN A  40       9.524   5.690 -11.604  1.00  1.45           N  
ATOM    587  CA  ASN A  40       9.870   5.327 -10.228  1.00  1.45           C  
ATOM    588  C   ASN A  40       8.670   5.637  -9.328  1.00  1.45           C  
ATOM    589  O   ASN A  40       8.217   6.782  -9.281  1.00  1.45           O  
ATOM    590  CB  ASN A  40      11.113   6.057  -9.773  1.00  1.45           C  
ATOM    591  CG  ASN A  40      12.364   5.616 -10.452  1.00  1.45           C  
ATOM    592  OD1 ASN A  40      12.569   5.864 -11.649  1.00  1.45           O  
ATOM    593  ND2 ASN A  40      13.235   4.984  -9.704  1.00  1.45           N  
ATOM    594  H   ASN A  40       9.894   6.537 -12.014  1.00  1.45           H  
ATOM    595  HA  ASN A  40      10.053   4.257 -10.166  1.00  1.45           H  
ATOM    596 1HB  ASN A  40      10.987   7.133  -9.917  1.00  1.45           H  
ATOM    597 2HB  ASN A  40      11.241   5.864  -8.712  1.00  1.45           H  
ATOM    598 1HD2 ASN A  40      14.097   4.669 -10.095  1.00  1.45           H  
ATOM    599 2HD2 ASN A  40      13.046   4.845  -8.712  1.00  1.45           H  
ATOM    600  N   VAL A  41       8.145   4.638  -8.625  1.00  1.40           N  
ATOM    601  CA  VAL A  41       6.956   4.823  -7.788  1.00  1.40           C  
ATOM    602  C   VAL A  41       7.258   4.559  -6.301  1.00  1.40           C  
ATOM    603  O   VAL A  41       7.932   3.590  -5.947  1.00  1.40           O  
ATOM    604  CB  VAL A  41       5.816   3.924  -8.313  1.00  1.40           C  
ATOM    605  CG1 VAL A  41       4.596   4.027  -7.448  1.00  1.40           C  
ATOM    606  CG2 VAL A  41       5.452   4.326  -9.736  1.00  1.40           C  
ATOM    607  H   VAL A  41       8.542   3.699  -8.700  1.00  1.40           H  
ATOM    608  HA  VAL A  41       6.623   5.853  -7.881  1.00  1.40           H  
ATOM    609  HB  VAL A  41       6.156   2.899  -8.306  1.00  1.40           H  
ATOM    610 1HG1 VAL A  41       3.822   3.376  -7.818  1.00  1.40           H  
ATOM    611 2HG1 VAL A  41       4.853   3.729  -6.465  1.00  1.40           H  
ATOM    612 3HG1 VAL A  41       4.231   5.055  -7.439  1.00  1.40           H  
ATOM    613 1HG2 VAL A  41       4.668   3.676 -10.103  1.00  1.40           H  
ATOM    614 2HG2 VAL A  41       5.105   5.362  -9.750  1.00  1.40           H  
ATOM    615 3HG2 VAL A  41       6.313   4.228 -10.376  1.00  1.40           H  
ATOM    616  N   THR A  42       6.780   5.458  -5.438  1.00  1.35           N  
ATOM    617  CA  THR A  42       7.020   5.430  -3.987  1.00  1.35           C  
ATOM    618  C   THR A  42       6.385   4.242  -3.259  1.00  1.35           C  
ATOM    619  O   THR A  42       6.872   3.816  -2.212  1.00  1.35           O  
ATOM    620  CB  THR A  42       6.494   6.726  -3.365  1.00  1.35           C  
ATOM    621  OG1 THR A  42       5.098   6.815  -3.646  1.00  1.35           O  
ATOM    622  CG2 THR A  42       7.227   7.948  -3.970  1.00  1.35           C  
ATOM    623  H   THR A  42       6.212   6.213  -5.816  1.00  1.35           H  
ATOM    624  HA  THR A  42       8.092   5.386  -3.826  1.00  1.35           H  
ATOM    625  HB  THR A  42       6.642   6.711  -2.285  1.00  1.35           H  
ATOM    626  HG1 THR A  42       4.839   7.744  -3.722  1.00  1.35           H  
ATOM    627 1HG2 THR A  42       6.833   8.872  -3.535  1.00  1.35           H  
ATOM    628 2HG2 THR A  42       8.296   7.884  -3.764  1.00  1.35           H  
ATOM    629 3HG2 THR A  42       7.069   7.966  -5.044  1.00  1.35           H  
ATOM    630  N   GLY A  43       5.322   3.690  -3.822  1.00  1.29           N  
ATOM    631  CA  GLY A  43       4.664   2.530  -3.238  1.00  1.29           C  
ATOM    632  C   GLY A  43       4.156   1.645  -4.352  1.00  1.29           C  
ATOM    633  O   GLY A  43       3.372   2.084  -5.198  1.00  1.29           O  
ATOM    634  H   GLY A  43       4.971   4.105  -4.671  1.00  1.29           H  
ATOM    635 1HA  GLY A  43       5.360   1.979  -2.606  1.00  1.29           H  
ATOM    636 2HA  GLY A  43       3.834   2.859  -2.620  1.00  1.29           H  
ATOM    637  N   VAL A  44       4.589   0.388  -4.313  1.00  1.25           N  
ATOM    638  CA  VAL A  44       4.264  -0.604  -5.330  1.00  1.25           C  
ATOM    639  C   VAL A  44       3.849  -1.944  -4.716  1.00  1.25           C  
ATOM    640  O   VAL A  44       4.483  -2.411  -3.765  1.00  1.25           O  
ATOM    641  CB  VAL A  44       5.484  -0.802  -6.250  1.00  1.25           C  
ATOM    642  CG1 VAL A  44       5.170  -1.788  -7.297  1.00  1.25           C  
ATOM    643  CG2 VAL A  44       5.892   0.537  -6.869  1.00  1.25           C  
ATOM    644  H   VAL A  44       5.210   0.120  -3.563  1.00  1.25           H  
ATOM    645  HA  VAL A  44       3.432  -0.232  -5.931  1.00  1.25           H  
ATOM    646  HB  VAL A  44       6.319  -1.197  -5.670  1.00  1.25           H  
ATOM    647 1HG1 VAL A  44       6.042  -1.912  -7.927  1.00  1.25           H  
ATOM    648 2HG1 VAL A  44       4.908  -2.737  -6.841  1.00  1.25           H  
ATOM    649 3HG1 VAL A  44       4.337  -1.429  -7.897  1.00  1.25           H  
ATOM    650 1HG2 VAL A  44       6.744   0.393  -7.518  1.00  1.25           H  
ATOM    651 2HG2 VAL A  44       5.063   0.928  -7.445  1.00  1.25           H  
ATOM    652 3HG2 VAL A  44       6.164   1.253  -6.101  1.00  1.25           H  
ATOM    653  N   ILE A  45       2.786  -2.552  -5.241  1.00  1.23           N  
ATOM    654  CA  ILE A  45       2.346  -3.867  -4.772  1.00  1.23           C  
ATOM    655  C   ILE A  45       2.452  -4.882  -5.912  1.00  1.23           C  
ATOM    656  O   ILE A  45       1.880  -4.648  -6.980  1.00  1.23           O  
ATOM    657  CB  ILE A  45       0.890  -3.847  -4.250  1.00  1.23           C  
ATOM    658  CG1 ILE A  45       0.768  -2.863  -3.064  1.00  1.23           C  
ATOM    659  CG2 ILE A  45       0.440  -5.219  -3.848  1.00  1.23           C  
ATOM    660  CD1 ILE A  45      -0.656  -2.623  -2.603  1.00  1.23           C  
ATOM    661  H   ILE A  45       2.312  -2.107  -6.031  1.00  1.23           H  
ATOM    662  HA  ILE A  45       2.980  -4.141  -3.940  1.00  1.23           H  
ATOM    663  HB  ILE A  45       0.227  -3.521  -5.035  1.00  1.23           H  
ATOM    664 1HG1 ILE A  45       1.342  -3.255  -2.226  1.00  1.23           H  
ATOM    665 2HG1 ILE A  45       1.193  -1.907  -3.352  1.00  1.23           H  
ATOM    666 1HG2 ILE A  45      -0.588  -5.172  -3.506  1.00  1.23           H  
ATOM    667 2HG2 ILE A  45       0.504  -5.881  -4.705  1.00  1.23           H  
ATOM    668 3HG2 ILE A  45       1.071  -5.593  -3.051  1.00  1.23           H  
ATOM    669 1HD1 ILE A  45      -0.656  -1.935  -1.775  1.00  1.23           H  
ATOM    670 2HD1 ILE A  45      -1.247  -2.214  -3.415  1.00  1.23           H  
ATOM    671 3HD1 ILE A  45      -1.087  -3.566  -2.281  1.00  1.23           H  
ATOM    672  N   PRO A  46       3.189  -5.997  -5.758  1.00  1.25           N  
ATOM    673  CA  PRO A  46       3.323  -7.007  -6.784  1.00  1.25           C  
ATOM    674  C   PRO A  46       1.997  -7.705  -7.012  1.00  1.25           C  
ATOM    675  O   PRO A  46       1.202  -7.891  -6.082  1.00  1.25           O  
ATOM    676  CB  PRO A  46       4.408  -7.936  -6.211  1.00  1.25           C  
ATOM    677  CG  PRO A  46       4.377  -7.710  -4.711  1.00  1.25           C  
ATOM    678  CD  PRO A  46       3.955  -6.259  -4.525  1.00  1.25           C  
ATOM    679  HA  PRO A  46       3.665  -6.538  -7.709  1.00  1.25           H  
ATOM    680 1HB  PRO A  46       4.187  -8.982  -6.491  1.00  1.25           H  
ATOM    681 2HB  PRO A  46       5.383  -7.692  -6.662  1.00  1.25           H  
ATOM    682 1HG  PRO A  46       3.695  -8.410  -4.236  1.00  1.25           H  
ATOM    683 2HG  PRO A  46       5.373  -7.911  -4.288  1.00  1.25           H  
ATOM    684 1HD  PRO A  46       3.319  -6.222  -3.634  1.00  1.25           H  
ATOM    685 2HD  PRO A  46       4.828  -5.589  -4.452  1.00  1.25           H  
ATOM    686  N   LEU A  47       1.781  -8.126  -8.247  1.00  1.31           N  
ATOM    687  CA  LEU A  47       0.590  -8.863  -8.633  1.00  1.31           C  
ATOM    688  C   LEU A  47       0.906 -10.335  -8.837  1.00  1.31           C  
ATOM    689  O   LEU A  47       0.015 -11.174  -8.977  1.00  1.31           O  
ATOM    690  CB  LEU A  47       0.072  -8.258  -9.902  1.00  1.31           C  
ATOM    691  CG  LEU A  47      -0.251  -6.821  -9.795  1.00  1.31           C  
ATOM    692  CD1 LEU A  47      -0.590  -6.372 -11.104  1.00  1.31           C  
ATOM    693  CD2 LEU A  47      -1.389  -6.629  -8.811  1.00  1.31           C  
ATOM    694  H   LEU A  47       2.472  -7.908  -8.972  1.00  1.31           H  
ATOM    695  HA  LEU A  47      -0.158  -8.766  -7.848  1.00  1.31           H  
ATOM    696 1HB  LEU A  47       0.821  -8.385 -10.684  1.00  1.31           H  
ATOM    697 2HB  LEU A  47      -0.835  -8.774 -10.191  1.00  1.31           H  
ATOM    698  HG  LEU A  47       0.621  -6.258  -9.453  1.00  1.31           H  
ATOM    699 1HD1 LEU A  47      -0.833  -5.327 -11.093  1.00  1.31           H  
ATOM    700 2HD1 LEU A  47       0.265  -6.541 -11.757  1.00  1.31           H  
ATOM    701 3HD1 LEU A  47      -1.439  -6.949 -11.453  1.00  1.31           H  
ATOM    702 1HD2 LEU A  47      -1.647  -5.585  -8.735  1.00  1.31           H  
ATOM    703 2HD2 LEU A  47      -2.262  -7.187  -9.150  1.00  1.31           H  
ATOM    704 3HD2 LEU A  47      -1.080  -6.993  -7.831  1.00  1.31           H  
ATOM    705  N   THR A  48       2.202 -10.611  -8.850  1.00  1.43           N  
ATOM    706  CA  THR A  48       2.773 -11.921  -9.079  1.00  1.43           C  
ATOM    707  C   THR A  48       3.494 -12.455  -7.861  1.00  1.43           C  
ATOM    708  O   THR A  48       4.148 -11.695  -7.138  1.00  1.43           O  
ATOM    709  CB  THR A  48       3.786 -11.843 -10.234  1.00  1.43           C  
ATOM    710  OG1 THR A  48       4.741 -10.807  -9.943  1.00  1.43           O  
ATOM    711  CG2 THR A  48       3.158 -11.600 -11.589  1.00  1.43           C  
ATOM    712  H   THR A  48       2.836  -9.840  -8.703  1.00  1.43           H  
ATOM    713  HA  THR A  48       1.977 -12.615  -9.326  1.00  1.43           H  
ATOM    714  HB  THR A  48       4.321 -12.772 -10.248  1.00  1.43           H  
ATOM    715  HG1 THR A  48       5.219 -11.042  -9.138  1.00  1.43           H  
ATOM    716 1HG2 THR A  48       3.930 -11.561 -12.358  1.00  1.43           H  
ATOM    717 2HG2 THR A  48       2.511 -12.393 -11.813  1.00  1.43           H  
ATOM    718 3HG2 THR A  48       2.618 -10.675 -11.569  1.00  1.43           H  
ATOM    719  N   THR A  49       3.432 -13.770  -7.676  1.00  1.59           N  
ATOM    720  CA  THR A  49       4.163 -14.402  -6.586  1.00  1.59           C  
ATOM    721  C   THR A  49       4.680 -15.811  -6.881  1.00  1.59           C  
ATOM    722  O   THR A  49       4.537 -16.330  -7.992  1.00  1.59           O  
ATOM    723  CB  THR A  49       3.285 -14.414  -5.337  1.00  1.59           C  
ATOM    724  OG1 THR A  49       4.069 -14.809  -4.191  1.00  1.59           O  
ATOM    725  CG2 THR A  49       2.069 -15.309  -5.573  1.00  1.59           C  
ATOM    726  H   THR A  49       2.826 -14.322  -8.285  1.00  1.59           H  
ATOM    727  HA  THR A  49       5.034 -13.784  -6.370  1.00  1.59           H  
ATOM    728  HB  THR A  49       2.948 -13.423  -5.144  1.00  1.59           H  
ATOM    729  HG1 THR A  49       4.390 -15.688  -4.308  1.00  1.59           H  
ATOM    730 1HG2 THR A  49       1.428 -15.300  -4.694  1.00  1.59           H  
ATOM    731 2HG2 THR A  49       1.527 -14.937  -6.432  1.00  1.59           H  
ATOM    732 3HG2 THR A  49       2.368 -16.293  -5.789  1.00  1.59           H  
ATOM    733  N   THR A  50       5.370 -16.387  -5.890  1.00  1.80           N  
ATOM    734  CA  THR A  50       5.921 -17.735  -6.024  1.00  1.80           C  
ATOM    735  C   THR A  50       5.899 -18.640  -4.766  1.00  1.80           C  
ATOM    736  O   THR A  50       6.963 -19.097  -4.357  1.00  1.80           O  
ATOM    737  CB  THR A  50       7.380 -17.681  -6.531  1.00  1.80           C  
ATOM    738  OG1 THR A  50       8.177 -16.882  -5.651  1.00  1.80           O  
ATOM    739  CG2 THR A  50       7.469 -17.129  -7.921  1.00  1.80           C  
ATOM    740  H   THR A  50       5.427 -15.875  -5.017  1.00  1.80           H  
ATOM    741  HA  THR A  50       5.347 -18.236  -6.795  1.00  1.80           H  
ATOM    742  HB  THR A  50       7.769 -18.699  -6.543  1.00  1.80           H  
ATOM    743  HG1 THR A  50       8.172 -17.268  -4.774  1.00  1.80           H  
ATOM    744 1HG2 THR A  50       8.507 -17.147  -8.253  1.00  1.80           H  
ATOM    745 2HG2 THR A  50       6.866 -17.746  -8.559  1.00  1.80           H  
ATOM    746 3HG2 THR A  50       7.116 -16.113  -7.960  1.00  1.80           H  
ATOM    747  N   PRO A  51       4.759 -18.896  -4.097  1.00  2.03           N  
ATOM    748  CA  PRO A  51       4.665 -19.786  -2.960  1.00  2.03           C  
ATOM    749  C   PRO A  51       4.837 -21.218  -3.410  1.00  2.03           C  
ATOM    750  O   PRO A  51       4.420 -21.563  -4.519  1.00  2.03           O  
ATOM    751  CB  PRO A  51       3.247 -19.535  -2.457  1.00  2.03           C  
ATOM    752  CG  PRO A  51       2.506 -19.065  -3.669  1.00  2.03           C  
ATOM    753  CD  PRO A  51       3.527 -18.258  -4.434  1.00  2.03           C  
ATOM    754  HA  PRO A  51       5.421 -19.511  -2.209  1.00  2.03           H  
ATOM    755 1HB  PRO A  51       2.825 -20.461  -2.035  1.00  2.03           H  
ATOM    756 2HB  PRO A  51       3.250 -18.790  -1.649  1.00  2.03           H  
ATOM    757 1HG  PRO A  51       2.105 -19.923  -4.232  1.00  2.03           H  
ATOM    758 2HG  PRO A  51       1.646 -18.464  -3.349  1.00  2.03           H  
ATOM    759 1HD  PRO A  51       3.340 -18.272  -5.490  1.00  2.03           H  
ATOM    760 2HD  PRO A  51       3.516 -17.267  -4.017  1.00  2.03           H  
ATOM    761  N   THR A  52       5.401 -22.052  -2.548  1.00  2.23           N  
ATOM    762  CA  THR A  52       5.511 -23.471  -2.860  1.00  2.23           C  
ATOM    763  C   THR A  52       5.194 -24.387  -1.689  1.00  2.23           C  
ATOM    764  O   THR A  52       4.764 -25.520  -1.869  1.00  2.23           O  
ATOM    765  CB  THR A  52       6.948 -23.824  -3.278  1.00  2.23           C  
ATOM    766  OG1 THR A  52       7.834 -23.589  -2.160  1.00  2.23           O  
ATOM    767  CG2 THR A  52       7.415 -23.000  -4.499  1.00  2.23           C  
ATOM    768  H   THR A  52       5.747 -21.699  -1.672  1.00  2.23           H  
ATOM    769  HA  THR A  52       4.821 -23.708  -3.667  1.00  2.23           H  
ATOM    770  HB  THR A  52       6.984 -24.881  -3.517  1.00  2.23           H  
ATOM    771  HG1 THR A  52       7.693 -24.317  -1.481  1.00  2.23           H  
ATOM    772 1HG2 THR A  52       8.428 -23.287  -4.763  1.00  2.23           H  
ATOM    773 2HG2 THR A  52       6.753 -23.193  -5.342  1.00  2.23           H  
ATOM    774 3HG2 THR A  52       7.400 -21.939  -4.266  1.00  2.23           H  
ATOM    775  N   LYS A  53       5.472 -23.920  -0.479  1.00  2.37           N  
ATOM    776  CA  LYS A  53       5.516 -24.840   0.642  1.00  2.37           C  
ATOM    777  C   LYS A  53       6.375 -26.002   0.143  1.00  2.37           C  
ATOM    778  O   LYS A  53       7.433 -25.752  -0.452  1.00  2.37           O  
ATOM    779  CB  LYS A  53       4.129 -25.285   1.150  1.00  2.37           C  
ATOM    780  CG  LYS A  53       3.324 -24.159   1.786  1.00  2.37           C  
ATOM    781  CD  LYS A  53       2.188 -24.672   2.703  1.00  2.37           C  
ATOM    782  CE  LYS A  53       0.983 -25.226   1.965  1.00  2.37           C  
ATOM    783  NZ  LYS A  53      -0.146 -25.475   2.921  1.00  2.37           N  
ATOM    784  H   LYS A  53       5.749 -22.963  -0.356  1.00  2.37           H  
ATOM    785  HA  LYS A  53       6.039 -24.371   1.475  1.00  2.37           H  
ATOM    786 1HB  LYS A  53       3.541 -25.703   0.332  1.00  2.37           H  
ATOM    787 2HB  LYS A  53       4.242 -26.057   1.906  1.00  2.37           H  
ATOM    788 1HG  LYS A  53       3.989 -23.522   2.366  1.00  2.37           H  
ATOM    789 2HG  LYS A  53       2.878 -23.558   0.988  1.00  2.37           H  
ATOM    790 1HD  LYS A  53       2.584 -25.457   3.349  1.00  2.37           H  
ATOM    791 2HD  LYS A  53       1.849 -23.852   3.338  1.00  2.37           H  
ATOM    792 1HE  LYS A  53       0.662 -24.513   1.220  1.00  2.37           H  
ATOM    793 2HE  LYS A  53       1.243 -26.163   1.468  1.00  2.37           H  
ATOM    794 1HZ  LYS A  53      -0.980 -25.828   2.428  1.00  2.37           H  
ATOM    795 2HZ  LYS A  53       0.136 -26.148   3.613  1.00  2.37           H  
ATOM    796 3HZ  LYS A  53      -0.394 -24.613   3.375  1.00  2.37           H  
ATOM    797  N   SER A  54       5.921 -27.240   0.329  1.00  2.43           N  
ATOM    798  CA  SER A  54       6.641 -28.406  -0.165  1.00  2.43           C  
ATOM    799  C   SER A  54       5.709 -29.612  -0.320  1.00  2.43           C  
ATOM    800  O   SER A  54       4.482 -29.461  -0.386  1.00  2.43           O  
ATOM    801  CB  SER A  54       7.822 -28.728   0.743  1.00  2.43           C  
ATOM    802  OG  SER A  54       8.654 -29.683   0.149  1.00  2.43           O  
ATOM    803  H   SER A  54       5.050 -27.382   0.809  1.00  2.43           H  
ATOM    804  HA  SER A  54       7.031 -28.167  -1.157  1.00  2.43           H  
ATOM    805 1HB  SER A  54       8.392 -27.821   0.937  1.00  2.43           H  
ATOM    806 2HB  SER A  54       7.462 -29.088   1.693  1.00  2.43           H  
ATOM    807  HG  SER A  54       9.085 -29.229  -0.587  1.00  2.43           H  
ATOM    808  N   TYR A  55       6.319 -30.804  -0.416  1.00  2.42           N  
ATOM    809  CA  TYR A  55       5.622 -32.083  -0.557  1.00  2.42           C  
ATOM    810  C   TYR A  55       4.466 -31.975  -1.549  1.00  2.42           C  
ATOM    811  O   TYR A  55       4.591 -31.282  -2.549  1.00  2.42           O  
ATOM    812  CB  TYR A  55       5.104 -32.503   0.800  1.00  2.42           C  
ATOM    813  CG  TYR A  55       6.102 -32.833   1.831  1.00  2.42           C  
ATOM    814  CD1 TYR A  55       6.648 -31.851   2.625  1.00  2.42           C  
ATOM    815  CD2 TYR A  55       6.436 -34.141   2.017  1.00  2.42           C  
ATOM    816  CE1 TYR A  55       7.560 -32.188   3.599  1.00  2.42           C  
ATOM    817  CE2 TYR A  55       7.340 -34.502   2.980  1.00  2.42           C  
ATOM    818  CZ  TYR A  55       7.912 -33.529   3.774  1.00  2.42           C  
ATOM    819  OH  TYR A  55       8.820 -33.878   4.745  1.00  2.42           O  
ATOM    820  H   TYR A  55       7.326 -30.793  -0.355  1.00  2.42           H  
ATOM    821  HA  TYR A  55       6.323 -32.831  -0.930  1.00  2.42           H  
ATOM    822 1HB  TYR A  55       4.478 -31.740   1.169  1.00  2.42           H  
ATOM    823 2HB  TYR A  55       4.529 -33.348   0.695  1.00  2.42           H  
ATOM    824  HD1 TYR A  55       6.357 -30.819   2.485  1.00  2.42           H  
ATOM    825  HD2 TYR A  55       5.968 -34.887   1.398  1.00  2.42           H  
ATOM    826  HE1 TYR A  55       7.998 -31.414   4.227  1.00  2.42           H  
ATOM    827  HE2 TYR A  55       7.599 -35.554   3.118  1.00  2.42           H  
ATOM    828  HH  TYR A  55       9.120 -33.088   5.199  1.00  2.42           H  
ATOM    829  N   PHE A  56       3.354 -32.669  -1.304  1.00  2.39           N  
ATOM    830  CA  PHE A  56       2.170 -32.537  -2.145  1.00  2.39           C  
ATOM    831  C   PHE A  56       0.982 -32.121  -1.303  1.00  2.39           C  
ATOM    832  O   PHE A  56       0.415 -32.919  -0.568  1.00  2.39           O  
ATOM    833  CB  PHE A  56       1.864 -33.864  -2.778  1.00  2.39           C  
ATOM    834  CG  PHE A  56       0.734 -33.944  -3.666  1.00  2.39           C  
ATOM    835  CD1 PHE A  56       0.915 -34.133  -5.012  1.00  2.39           C  
ATOM    836  CD2 PHE A  56      -0.532 -33.826  -3.166  1.00  2.39           C  
ATOM    837  CE1 PHE A  56      -0.161 -34.232  -5.827  1.00  2.39           C  
ATOM    838  CE2 PHE A  56      -1.611 -33.917  -3.973  1.00  2.39           C  
ATOM    839  CZ  PHE A  56      -1.430 -34.127  -5.311  1.00  2.39           C  
ATOM    840  H   PHE A  56       3.301 -33.318  -0.519  1.00  2.39           H  
ATOM    841  HA  PHE A  56       2.346 -31.780  -2.910  1.00  2.39           H  
ATOM    842 1HB  PHE A  56       2.722 -34.128  -3.372  1.00  2.39           H  
ATOM    843 2HB  PHE A  56       1.765 -34.620  -2.017  1.00  2.39           H  
ATOM    844  HD1 PHE A  56       1.930 -34.221  -5.415  1.00  2.39           H  
ATOM    845  HD2 PHE A  56      -0.662 -33.655  -2.103  1.00  2.39           H  
ATOM    846  HE1 PHE A  56      -0.015 -34.392  -6.863  1.00  2.39           H  
ATOM    847  HE2 PHE A  56      -2.613 -33.821  -3.556  1.00  2.39           H  
ATOM    848  HZ  PHE A  56      -2.289 -34.202  -5.958  1.00  2.39           H  
ATOM    849  N   ALA A  57       0.593 -30.878  -1.385  1.00  2.40           N  
ATOM    850  CA  ALA A  57      -0.499 -30.443  -0.541  1.00  2.40           C  
ATOM    851  C   ALA A  57      -1.826 -30.995  -1.027  1.00  2.40           C  
ATOM    852  O   ALA A  57      -2.040 -31.161  -2.220  1.00  2.40           O  
ATOM    853  CB  ALA A  57      -0.494 -28.942  -0.483  1.00  2.40           C  
ATOM    854  H   ALA A  57       1.058 -30.234  -2.008  1.00  2.40           H  
ATOM    855  HA  ALA A  57      -0.357 -30.848   0.449  1.00  2.40           H  
ATOM    856 1HB  ALA A  57      -1.292 -28.600   0.149  1.00  2.40           H  
ATOM    857 2HB  ALA A  57       0.456 -28.598  -0.087  1.00  2.40           H  
ATOM    858 3HB  ALA A  57      -0.628 -28.565  -1.462  1.00  2.40           H  
ATOM    859  N   ASN A  58      -2.730 -31.268  -0.110  1.00  2.49           N  
ATOM    860  CA  ASN A  58      -4.065 -31.688  -0.506  1.00  2.49           C  
ATOM    861  C   ASN A  58      -4.830 -30.565  -1.201  1.00  2.49           C  
ATOM    862  O   ASN A  58      -4.852 -29.437  -0.721  1.00  2.49           O  
ATOM    863  CB  ASN A  58      -4.826 -32.193   0.701  1.00  2.49           C  
ATOM    864  CG  ASN A  58      -4.314 -33.509   1.154  1.00  2.49           C  
ATOM    865  OD1 ASN A  58      -3.824 -34.273   0.321  1.00  2.49           O  
ATOM    866  ND2 ASN A  58      -4.422 -33.805   2.424  1.00  2.49           N  
ATOM    867  H   ASN A  58      -2.478 -31.162   0.880  1.00  2.49           H  
ATOM    868  HA  ASN A  58      -3.965 -32.505  -1.222  1.00  2.49           H  
ATOM    869 1HB  ASN A  58      -4.708 -31.480   1.517  1.00  2.49           H  
ATOM    870 2HB  ASN A  58      -5.889 -32.260   0.481  1.00  2.49           H  
ATOM    871 1HD2 ASN A  58      -4.087 -34.680   2.764  1.00  2.49           H  
ATOM    872 2HD2 ASN A  58      -4.815 -33.142   3.056  1.00  2.49           H  
ATOM    873  N   LEU A  59      -5.486 -30.853  -2.318  1.00  2.69           N  
ATOM    874  CA  LEU A  59      -6.282 -29.801  -2.940  1.00  2.69           C  
ATOM    875  C   LEU A  59      -7.555 -29.494  -2.161  1.00  2.69           C  
ATOM    876  O   LEU A  59      -8.232 -30.398  -1.686  1.00  2.69           O  
ATOM    877  CB  LEU A  59      -6.619 -30.117  -4.402  1.00  2.69           C  
ATOM    878  CG  LEU A  59      -5.460 -30.054  -5.406  1.00  2.69           C  
ATOM    879  CD1 LEU A  59      -5.934 -30.505  -6.776  1.00  2.69           C  
ATOM    880  CD2 LEU A  59      -4.989 -28.610  -5.487  1.00  2.69           C  
ATOM    881  H   LEU A  59      -5.443 -31.777  -2.719  1.00  2.69           H  
ATOM    882  HA  LEU A  59      -5.674 -28.905  -2.960  1.00  2.69           H  
ATOM    883 1HB  LEU A  59      -7.020 -31.123  -4.440  1.00  2.69           H  
ATOM    884 2HB  LEU A  59      -7.390 -29.428  -4.739  1.00  2.69           H  
ATOM    885  HG  LEU A  59      -4.648 -30.697  -5.089  1.00  2.69           H  
ATOM    886 1HD1 LEU A  59      -5.112 -30.423  -7.480  1.00  2.69           H  
ATOM    887 2HD1 LEU A  59      -6.280 -31.539  -6.733  1.00  2.69           H  
ATOM    888 3HD1 LEU A  59      -6.752 -29.863  -7.103  1.00  2.69           H  
ATOM    889 1HD2 LEU A  59      -4.189 -28.521  -6.212  1.00  2.69           H  
ATOM    890 2HD2 LEU A  59      -5.822 -27.988  -5.803  1.00  2.69           H  
ATOM    891 3HD2 LEU A  59      -4.637 -28.275  -4.508  1.00  2.69           H  
ATOM    892  N   LYS A  60      -7.895 -28.209  -2.092  1.00  3.01           N  
ATOM    893  CA  LYS A  60      -9.119 -27.702  -1.454  1.00  3.01           C  
ATOM    894  C   LYS A  60     -10.314 -27.557  -2.389  1.00  3.01           C  
ATOM    895  O   LYS A  60     -11.354 -27.032  -1.994  1.00  3.01           O  
ATOM    896  CB  LYS A  60      -8.878 -26.342  -0.824  1.00  3.01           C  
ATOM    897  CG  LYS A  60      -7.929 -26.337   0.323  1.00  3.01           C  
ATOM    898  CD  LYS A  60      -7.898 -24.958   0.961  1.00  3.01           C  
ATOM    899  CE  LYS A  60      -7.307 -24.004  -0.014  1.00  3.01           C  
ATOM    900  NZ  LYS A  60      -7.154 -22.608   0.492  1.00  3.01           N  
ATOM    901  H   LYS A  60      -7.218 -27.537  -2.458  1.00  3.01           H  
ATOM    902  HA  LYS A  60      -9.402 -28.398  -0.670  1.00  3.01           H  
ATOM    903 1HB  LYS A  60      -8.477 -25.659  -1.581  1.00  3.01           H  
ATOM    904 2HB  LYS A  60      -9.821 -25.927  -0.477  1.00  3.01           H  
ATOM    905 1HG  LYS A  60      -8.253 -27.072   1.055  1.00  3.01           H  
ATOM    906 2HG  LYS A  60      -6.936 -26.606  -0.031  1.00  3.01           H  
ATOM    907 1HD  LYS A  60      -8.907 -24.645   1.211  1.00  3.01           H  
ATOM    908 2HD  LYS A  60      -7.299 -24.971   1.872  1.00  3.01           H  
ATOM    909 1HE  LYS A  60      -6.333 -24.371  -0.309  1.00  3.01           H  
ATOM    910 2HE  LYS A  60      -7.953 -23.994  -0.876  1.00  3.01           H  
ATOM    911 1HZ  LYS A  60      -6.753 -22.055  -0.303  1.00  3.01           H  
ATOM    912 2HZ  LYS A  60      -8.052 -22.233   0.743  1.00  3.01           H  
ATOM    913 3HZ  LYS A  60      -6.536 -22.580   1.283  1.00  3.01           H  
ATOM    914  N   GLY A  61     -10.165 -27.971  -3.634  1.00  3.41           N  
ATOM    915  CA  GLY A  61     -11.229 -27.780  -4.612  1.00  3.41           C  
ATOM    916  C   GLY A  61     -12.551 -28.480  -4.279  1.00  3.41           C  
ATOM    917  O   GLY A  61     -12.607 -29.558  -3.655  1.00  3.41           O  
ATOM    918  H   GLY A  61      -9.291 -28.401  -3.903  1.00  3.41           H  
ATOM    919 1HA  GLY A  61     -11.414 -26.711  -4.723  1.00  3.41           H  
ATOM    920 2HA  GLY A  61     -10.878 -28.129  -5.584  1.00  3.41           H  
ATOM    921  N   THR A  62     -13.638 -27.857  -4.728  1.00  3.81           N  
ATOM    922  CA  THR A  62     -14.968 -28.408  -4.542  1.00  3.81           C  
ATOM    923  C   THR A  62     -15.021 -29.753  -5.252  1.00  3.81           C  
ATOM    924  O   THR A  62     -14.591 -29.864  -6.400  1.00  3.81           O  
ATOM    925  CB  THR A  62     -16.032 -27.426  -5.080  1.00  3.81           C  
ATOM    926  OG1 THR A  62     -15.905 -26.176  -4.389  1.00  3.81           O  
ATOM    927  CG2 THR A  62     -17.430 -27.962  -4.887  1.00  3.81           C  
ATOM    928  H   THR A  62     -13.534 -26.980  -5.214  1.00  3.81           H  
ATOM    929  HA  THR A  62     -15.144 -28.568  -3.478  1.00  3.81           H  
ATOM    930  HB  THR A  62     -15.864 -27.258  -6.143  1.00  3.81           H  
ATOM    931  HG1 THR A  62     -15.990 -26.325  -3.443  1.00  3.81           H  
ATOM    932 1HG2 THR A  62     -18.153 -27.244  -5.273  1.00  3.81           H  
ATOM    933 2HG2 THR A  62     -17.523 -28.876  -5.421  1.00  3.81           H  
ATOM    934 3HG2 THR A  62     -17.620 -28.132  -3.828  1.00  3.81           H  
ATOM    935  N   ARG A  63     -15.479 -30.788  -4.542  1.00  4.10           N  
ATOM    936  CA  ARG A  63     -15.547 -32.166  -5.054  1.00  4.10           C  
ATOM    937  C   ARG A  63     -14.174 -32.760  -5.433  1.00  4.10           C  
ATOM    938  O   ARG A  63     -14.107 -33.800  -6.088  1.00  4.10           O  
ATOM    939  CB  ARG A  63     -16.492 -32.268  -6.250  1.00  4.10           C  
ATOM    940  CG  ARG A  63     -17.953 -31.934  -5.950  1.00  4.10           C  
ATOM    941  CD  ARG A  63     -18.821 -32.078  -7.150  1.00  4.10           C  
ATOM    942  NE  ARG A  63     -20.207 -31.736  -6.861  1.00  4.10           N  
ATOM    943  CZ  ARG A  63     -20.723 -30.489  -6.941  1.00  4.10           C  
ATOM    944  NH1 ARG A  63     -19.962 -29.482  -7.311  1.00  4.10           N  
ATOM    945  NH2 ARG A  63     -21.996 -30.280  -6.652  1.00  4.10           N  
ATOM    946  H   ARG A  63     -15.807 -30.606  -3.603  1.00  4.10           H  
ATOM    947  HA  ARG A  63     -15.967 -32.785  -4.262  1.00  4.10           H  
ATOM    948 1HB  ARG A  63     -16.160 -31.631  -7.062  1.00  4.10           H  
ATOM    949 2HB  ARG A  63     -16.473 -33.291  -6.622  1.00  4.10           H  
ATOM    950 1HG  ARG A  63     -18.321 -32.625  -5.193  1.00  4.10           H  
ATOM    951 2HG  ARG A  63     -18.049 -30.940  -5.582  1.00  4.10           H  
ATOM    952 1HD  ARG A  63     -18.463 -31.410  -7.934  1.00  4.10           H  
ATOM    953 2HD  ARG A  63     -18.789 -33.106  -7.508  1.00  4.10           H  
ATOM    954  HE  ARG A  63     -20.826 -32.483  -6.575  1.00  4.10           H  
ATOM    955 1HH1 ARG A  63     -18.990 -29.640  -7.537  1.00  4.10           H  
ATOM    956 2HH1 ARG A  63     -20.350 -28.552  -7.373  1.00  4.10           H  
ATOM    957 1HH2 ARG A  63     -22.583 -31.052  -6.369  1.00  4.10           H  
ATOM    958 2HH2 ARG A  63     -22.382 -29.350  -6.714  1.00  4.10           H  
ATOM    959  N   THR A  64     -13.091 -32.128  -4.972  1.00  4.20           N  
ATOM    960  CA  THR A  64     -11.725 -32.601  -5.168  1.00  4.20           C  
ATOM    961  C   THR A  64     -11.121 -32.988  -3.826  1.00  4.20           C  
ATOM    962  O   THR A  64     -10.504 -34.049  -3.687  1.00  4.20           O  
ATOM    963  CB  THR A  64     -10.837 -31.533  -5.827  1.00  4.20           C  
ATOM    964  OG1 THR A  64     -11.370 -31.168  -7.114  1.00  4.20           O  
ATOM    965  CG2 THR A  64      -9.433 -32.054  -5.980  1.00  4.20           C  
ATOM    966  H   THR A  64     -13.211 -31.253  -4.470  1.00  4.20           H  
ATOM    967  HA  THR A  64     -11.743 -33.484  -5.807  1.00  4.20           H  
ATOM    968  HB  THR A  64     -10.809 -30.657  -5.197  1.00  4.20           H  
ATOM    969  HG1 THR A  64     -12.260 -30.795  -7.013  1.00  4.20           H  
ATOM    970 1HG2 THR A  64      -8.817 -31.287  -6.435  1.00  4.20           H  
ATOM    971 2HG2 THR A  64      -9.034 -32.312  -5.000  1.00  4.20           H  
ATOM    972 3HG2 THR A  64      -9.440 -32.937  -6.613  1.00  4.20           H  
ATOM    973  N   ARG A  65     -11.341 -32.136  -2.824  1.00  4.06           N  
ATOM    974  CA  ARG A  65     -10.818 -32.321  -1.468  1.00  4.06           C  
ATOM    975  C   ARG A  65     -11.146 -33.691  -0.864  1.00  4.06           C  
ATOM    976  O   ARG A  65     -10.415 -34.183  -0.012  1.00  4.06           O  
ATOM    977  CB  ARG A  65     -11.343 -31.219  -0.556  1.00  4.06           C  
ATOM    978  CG  ARG A  65     -10.925 -31.290   0.945  1.00  4.06           C  
ATOM    979  CD  ARG A  65      -9.445 -31.109   1.156  1.00  4.06           C  
ATOM    980  NE  ARG A  65      -9.059 -31.170   2.575  1.00  4.06           N  
ATOM    981  CZ  ARG A  65      -8.841 -32.296   3.284  1.00  4.06           C  
ATOM    982  NH1 ARG A  65      -8.997 -33.466   2.726  1.00  4.06           N  
ATOM    983  NH2 ARG A  65      -8.474 -32.217   4.553  1.00  4.06           N  
ATOM    984  H   ARG A  65     -11.847 -31.275  -3.030  1.00  4.06           H  
ATOM    985  HA  ARG A  65      -9.739 -32.232  -1.517  1.00  4.06           H  
ATOM    986 1HB  ARG A  65     -11.013 -30.259  -0.946  1.00  4.06           H  
ATOM    987 2HB  ARG A  65     -12.429 -31.219  -0.592  1.00  4.06           H  
ATOM    988 1HG  ARG A  65     -11.440 -30.507   1.500  1.00  4.06           H  
ATOM    989 2HG  ARG A  65     -11.206 -32.264   1.349  1.00  4.06           H  
ATOM    990 1HD  ARG A  65      -8.906 -31.881   0.624  1.00  4.06           H  
ATOM    991 2HD  ARG A  65      -9.139 -30.143   0.778  1.00  4.06           H  
ATOM    992  HE  ARG A  65      -8.922 -30.272   3.062  1.00  4.06           H  
ATOM    993 1HH1 ARG A  65      -9.306 -33.520   1.765  1.00  4.06           H  
ATOM    994 2HH1 ARG A  65      -8.838 -34.309   3.260  1.00  4.06           H  
ATOM    995 1HH2 ARG A  65      -8.360 -31.308   4.996  1.00  4.06           H  
ATOM    996 2HH2 ARG A  65      -8.313 -33.056   5.084  1.00  4.06           H  
ATOM    997  N   GLY A  66     -12.285 -34.278  -1.235  1.00  3.75           N  
ATOM    998  CA  GLY A  66     -12.674 -35.575  -0.684  1.00  3.75           C  
ATOM    999  C   GLY A  66     -12.178 -36.779  -1.510  1.00  3.75           C  
ATOM   1000  O   GLY A  66     -12.494 -37.923  -1.184  1.00  3.75           O  
ATOM   1001  H   GLY A  66     -12.871 -33.830  -1.925  1.00  3.75           H  
ATOM   1002 1HA  GLY A  66     -12.293 -35.658   0.333  1.00  3.75           H  
ATOM   1003 2HA  GLY A  66     -13.759 -35.616  -0.611  1.00  3.75           H  
ATOM   1004  N   LYS A  67     -11.439 -36.522  -2.593  1.00  3.36           N  
ATOM   1005  CA  LYS A  67     -10.956 -37.573  -3.494  1.00  3.36           C  
ATOM   1006  C   LYS A  67      -9.421 -37.591  -3.523  1.00  3.36           C  
ATOM   1007  O   LYS A  67      -8.778 -38.644  -3.499  1.00  3.36           O  
ATOM   1008  CB  LYS A  67     -11.521 -37.302  -4.884  1.00  3.36           C  
ATOM   1009  CG  LYS A  67     -13.070 -37.332  -4.931  1.00  3.36           C  
ATOM   1010  CD  LYS A  67     -13.627 -37.085  -6.338  1.00  3.36           C  
ATOM   1011  CE  LYS A  67     -15.141 -37.006  -6.341  1.00  3.36           C  
ATOM   1012  NZ  LYS A  67     -15.680 -36.745  -7.710  1.00  3.36           N  
ATOM   1013  H   LYS A  67     -11.198 -35.562  -2.809  1.00  3.36           H  
ATOM   1014  HA  LYS A  67     -11.306 -38.541  -3.137  1.00  3.36           H  
ATOM   1015 1HB  LYS A  67     -11.184 -36.326  -5.239  1.00  3.36           H  
ATOM   1016 2HB  LYS A  67     -11.145 -38.040  -5.560  1.00  3.36           H  
ATOM   1017 1HG  LYS A  67     -13.419 -38.297  -4.574  1.00  3.36           H  
ATOM   1018 2HG  LYS A  67     -13.459 -36.556  -4.274  1.00  3.36           H  
ATOM   1019 1HD  LYS A  67     -13.212 -36.165  -6.748  1.00  3.36           H  
ATOM   1020 2HD  LYS A  67     -13.356 -37.898  -6.984  1.00  3.36           H  
ATOM   1021 1HE  LYS A  67     -15.548 -37.944  -5.972  1.00  3.36           H  
ATOM   1022 2HE  LYS A  67     -15.455 -36.197  -5.681  1.00  3.36           H  
ATOM   1023 1HZ  LYS A  67     -16.686 -36.696  -7.670  1.00  3.36           H  
ATOM   1024 2HZ  LYS A  67     -15.315 -35.869  -8.066  1.00  3.36           H  
ATOM   1025 3HZ  LYS A  67     -15.405 -37.489  -8.331  1.00  3.36           H  
ATOM   1026  N   LEU A  68      -8.862 -36.389  -3.556  1.00  2.98           N  
ATOM   1027  CA  LEU A  68      -7.440 -36.078  -3.557  1.00  2.98           C  
ATOM   1028  C   LEU A  68      -6.504 -36.833  -4.506  1.00  2.98           C  
ATOM   1029  O   LEU A  68      -6.717 -36.860  -5.737  1.00  2.98           O  
ATOM   1030  CB  LEU A  68      -6.920 -36.229  -2.125  1.00  2.98           C  
ATOM   1031  CG  LEU A  68      -7.591 -35.378  -1.136  1.00  2.98           C  
ATOM   1032  CD1 LEU A  68      -7.082 -35.719   0.232  1.00  2.98           C  
ATOM   1033  CD2 LEU A  68      -7.295 -33.931  -1.489  1.00  2.98           C  
ATOM   1034  H   LEU A  68      -9.489 -35.591  -3.584  1.00  2.98           H  
ATOM   1035  HA  LEU A  68      -7.365 -35.022  -3.817  1.00  2.98           H  
ATOM   1036 1HB  LEU A  68      -7.006 -37.267  -1.805  1.00  2.98           H  
ATOM   1037 2HB  LEU A  68      -5.880 -35.903  -2.079  1.00  2.98           H  
ATOM   1038  HG  LEU A  68      -8.665 -35.551  -1.154  1.00  2.98           H  
ATOM   1039 1HD1 LEU A  68      -7.565 -35.086   0.966  1.00  2.98           H  
ATOM   1040 2HD1 LEU A  68      -7.303 -36.762   0.451  1.00  2.98           H  
ATOM   1041 3HD1 LEU A  68      -6.018 -35.570   0.267  1.00  2.98           H  
ATOM   1042 1HD2 LEU A  68      -7.769 -33.282  -0.770  1.00  2.98           H  
ATOM   1043 2HD2 LEU A  68      -6.225 -33.772  -1.472  1.00  2.98           H  
ATOM   1044 3HD2 LEU A  68      -7.682 -33.712  -2.483  1.00  2.98           H  
ATOM   1045  N   CYS A  69      -5.404 -37.332  -3.901  1.00  2.67           N  
ATOM   1046  CA  CYS A  69      -4.282 -37.951  -4.573  1.00  2.67           C  
ATOM   1047  C   CYS A  69      -3.510 -39.060  -3.862  1.00  2.67           C  
ATOM   1048  O   CYS A  69      -2.415 -38.799  -3.390  1.00  2.67           O  
ATOM   1049  CB  CYS A  69      -3.270 -36.887  -4.858  1.00  2.67           C  
ATOM   1050  SG  CYS A  69      -1.911 -37.478  -5.747  1.00  2.67           S  
ATOM   1051  H   CYS A  69      -5.343 -37.287  -2.900  1.00  2.67           H  
ATOM   1052  HA  CYS A  69      -4.665 -38.353  -5.485  1.00  2.67           H  
ATOM   1053 1HB  CYS A  69      -3.735 -36.098  -5.419  1.00  2.67           H  
ATOM   1054 2HB  CYS A  69      -2.917 -36.469  -3.936  1.00  2.67           H  
ATOM   1055  HG  CYS A  69      -2.668 -38.038  -6.717  1.00  2.67           H  
ATOM   1056  N   PRO A  70      -3.983 -40.293  -3.805  1.00  2.43           N  
ATOM   1057  CA  PRO A  70      -3.339 -41.393  -3.110  1.00  2.43           C  
ATOM   1058  C   PRO A  70      -1.874 -41.615  -3.549  1.00  2.43           C  
ATOM   1059  O   PRO A  70      -1.541 -41.535  -4.740  1.00  2.43           O  
ATOM   1060  CB  PRO A  70      -4.219 -42.571  -3.542  1.00  2.43           C  
ATOM   1061  CG  PRO A  70      -5.576 -41.931  -3.831  1.00  2.43           C  
ATOM   1062  CD  PRO A  70      -5.234 -40.618  -4.446  1.00  2.43           C  
ATOM   1063  HA  PRO A  70      -3.396 -41.224  -2.025  1.00  2.43           H  
ATOM   1064 1HB  PRO A  70      -3.780 -43.058  -4.420  1.00  2.43           H  
ATOM   1065 2HB  PRO A  70      -4.258 -43.330  -2.744  1.00  2.43           H  
ATOM   1066 1HG  PRO A  70      -6.166 -42.536  -4.517  1.00  2.43           H  
ATOM   1067 2HG  PRO A  70      -6.167 -41.835  -2.905  1.00  2.43           H  
ATOM   1068 1HD  PRO A  70      -5.071 -40.729  -5.522  1.00  2.43           H  
ATOM   1069 2HD  PRO A  70      -6.029 -39.895  -4.203  1.00  2.43           H  
ATOM   1070  N   ASP A  71      -1.021 -41.914  -2.554  1.00  2.25           N  
ATOM   1071  CA  ASP A  71       0.413 -42.178  -2.740  1.00  2.25           C  
ATOM   1072  C   ASP A  71       0.732 -43.668  -2.916  1.00  2.25           C  
ATOM   1073  O   ASP A  71       0.469 -44.458  -2.005  1.00  2.25           O  
ATOM   1074  CB  ASP A  71       1.217 -41.720  -1.495  1.00  2.25           C  
ATOM   1075  CG  ASP A  71       1.368 -40.203  -1.265  1.00  2.25           C  
ATOM   1076  OD1 ASP A  71       1.468 -39.497  -2.213  1.00  2.25           O  
ATOM   1077  OD2 ASP A  71       1.403 -39.769  -0.119  1.00  2.25           O  
ATOM   1078  H   ASP A  71      -1.388 -41.958  -1.614  1.00  2.25           H  
ATOM   1079  HA  ASP A  71       0.757 -41.645  -3.628  1.00  2.25           H  
ATOM   1080 1HB  ASP A  71       0.760 -42.151  -0.603  1.00  2.25           H  
ATOM   1081 2HB  ASP A  71       2.215 -42.138  -1.570  1.00  2.25           H  
ATOM   1082  N   CYS A  72       1.311 -44.058  -4.050  1.00  2.12           N  
ATOM   1083  CA  CYS A  72       1.713 -45.451  -4.218  1.00  2.12           C  
ATOM   1084  C   CYS A  72       3.242 -45.504  -4.146  1.00  2.12           C  
ATOM   1085  O   CYS A  72       3.932 -44.923  -4.987  1.00  2.12           O  
ATOM   1086  CB  CYS A  72       1.210 -46.069  -5.531  1.00  2.12           C  
ATOM   1087  SG  CYS A  72       1.390 -47.929  -5.604  1.00  2.12           S  
ATOM   1088  H   CYS A  72       1.483 -43.384  -4.798  1.00  2.12           H  
ATOM   1089  HA  CYS A  72       1.312 -46.042  -3.388  1.00  2.12           H  
ATOM   1090 1HB  CYS A  72       0.156 -45.820  -5.672  1.00  2.12           H  
ATOM   1091 2HB  CYS A  72       1.763 -45.638  -6.373  1.00  2.12           H  
ATOM   1092  N   LEU A  73       3.784 -46.094  -3.086  1.00  2.03           N  
ATOM   1093  CA  LEU A  73       5.234 -46.025  -2.910  1.00  2.03           C  
ATOM   1094  C   LEU A  73       6.030 -47.045  -3.703  1.00  2.03           C  
ATOM   1095  O   LEU A  73       5.688 -48.225  -3.717  1.00  2.03           O  
ATOM   1096  CB  LEU A  73       5.569 -46.138  -1.425  1.00  2.03           C  
ATOM   1097  CG  LEU A  73       5.478 -44.817  -0.646  1.00  2.03           C  
ATOM   1098  CD1 LEU A  73       4.049 -44.260  -0.732  1.00  2.03           C  
ATOM   1099  CD2 LEU A  73       5.874 -45.057   0.792  1.00  2.03           C  
ATOM   1100  H   LEU A  73       3.199 -46.567  -2.411  1.00  2.03           H  
ATOM   1101  HA  LEU A  73       5.532 -45.058  -3.241  1.00  2.03           H  
ATOM   1102 1HB  LEU A  73       4.892 -46.854  -0.966  1.00  2.03           H  
ATOM   1103 2HB  LEU A  73       6.592 -46.515  -1.334  1.00  2.03           H  
ATOM   1104  HG  LEU A  73       6.155 -44.090  -1.083  1.00  2.03           H  
ATOM   1105 1HD1 LEU A  73       3.992 -43.320  -0.182  1.00  2.03           H  
ATOM   1106 2HD1 LEU A  73       3.790 -44.079  -1.767  1.00  2.03           H  
ATOM   1107 3HD1 LEU A  73       3.345 -44.972  -0.302  1.00  2.03           H  
ATOM   1108 1HD2 LEU A  73       5.819 -44.119   1.349  1.00  2.03           H  
ATOM   1109 2HD2 LEU A  73       5.195 -45.784   1.242  1.00  2.03           H  
ATOM   1110 3HD2 LEU A  73       6.893 -45.442   0.830  1.00  2.03           H  
ATOM   1111  N   ASN A  74       7.133 -46.581  -4.340  1.00  1.95           N  
ATOM   1112  CA  ASN A  74       8.042 -47.414  -5.144  1.00  1.95           C  
ATOM   1113  C   ASN A  74       7.191 -48.168  -6.152  1.00  1.95           C  
ATOM   1114  O   ASN A  74       7.336 -49.373  -6.375  1.00  1.95           O  
ATOM   1115  CB  ASN A  74       8.838 -48.339  -4.262  1.00  1.95           C  
ATOM   1116  CG  ASN A  74       9.663 -47.565  -3.231  1.00  1.95           C  
ATOM   1117  OD1 ASN A  74       9.442 -47.747  -2.025  1.00  1.95           O  
ATOM   1118  ND2 ASN A  74      10.567 -46.710  -3.662  1.00  1.95           N  
ATOM   1119  H   ASN A  74       7.355 -45.588  -4.322  1.00  1.95           H  
ATOM   1120  HA  ASN A  74       8.727 -46.764  -5.696  1.00  1.95           H  
ATOM   1121 1HB  ASN A  74       8.172 -49.031  -3.746  1.00  1.95           H  
ATOM   1122 2HB  ASN A  74       9.514 -48.931  -4.878  1.00  1.95           H  
ATOM   1123 1HD2 ASN A  74      11.111 -46.188  -3.007  1.00  1.95           H  
ATOM   1124 2HD2 ASN A  74      10.722 -46.560  -4.657  1.00  1.95           H  
ATOM   1125  N   CYS A  75       6.280 -47.408  -6.727  1.00  1.87           N  
ATOM   1126  CA  CYS A  75       5.221 -47.833  -7.607  1.00  1.87           C  
ATOM   1127  C   CYS A  75       4.726 -46.794  -8.598  1.00  1.87           C  
ATOM   1128  O   CYS A  75       4.381 -45.682  -8.199  1.00  1.87           O  
ATOM   1129  CB  CYS A  75       4.098 -48.146  -6.643  1.00  1.87           C  
ATOM   1130  SG  CYS A  75       2.561 -48.507  -7.248  1.00  1.87           S  
ATOM   1131  H   CYS A  75       6.304 -46.429  -6.475  1.00  1.87           H  
ATOM   1132  HA  CYS A  75       5.554 -48.719  -8.147  1.00  1.87           H  
ATOM   1133 1HB  CYS A  75       4.405 -48.992  -6.022  1.00  1.87           H  
ATOM   1134 2HB  CYS A  75       4.004 -47.316  -5.992  1.00  1.87           H  
ATOM   1135  N   THR A  76       4.620 -47.161  -9.879  1.00  1.80           N  
ATOM   1136  CA  THR A  76       4.001 -46.243 -10.841  1.00  1.80           C  
ATOM   1137  C   THR A  76       2.501 -46.512 -10.998  1.00  1.80           C  
ATOM   1138  O   THR A  76       2.007 -47.585 -10.642  1.00  1.80           O  
ATOM   1139  CB  THR A  76       4.646 -46.313 -12.236  1.00  1.80           C  
ATOM   1140  OG1 THR A  76       4.475 -47.631 -12.778  1.00  1.80           O  
ATOM   1141  CG2 THR A  76       6.109 -45.967 -12.179  1.00  1.80           C  
ATOM   1142  H   THR A  76       4.966 -48.075 -10.202  1.00  1.80           H  
ATOM   1143  HA  THR A  76       4.130 -45.234 -10.472  1.00  1.80           H  
ATOM   1144  HB  THR A  76       4.135 -45.602 -12.891  1.00  1.80           H  
ATOM   1145  HG1 THR A  76       5.091 -48.244 -12.310  1.00  1.80           H  
ATOM   1146 1HG2 THR A  76       6.534 -46.012 -13.178  1.00  1.80           H  
ATOM   1147 2HG2 THR A  76       6.226 -44.955 -11.777  1.00  1.80           H  
ATOM   1148 3HG2 THR A  76       6.611 -46.665 -11.547  1.00  1.80           H  
ATOM   1149  N   ASP A  77       1.792 -45.569 -11.610  1.00  1.75           N  
ATOM   1150  CA  ASP A  77       0.379 -45.724 -11.947  1.00  1.75           C  
ATOM   1151  C   ASP A  77       0.102 -47.051 -12.668  1.00  1.75           C  
ATOM   1152  O   ASP A  77      -0.881 -47.741 -12.392  1.00  1.75           O  
ATOM   1153  CB  ASP A  77      -0.045 -44.549 -12.815  1.00  1.75           C  
ATOM   1154  CG  ASP A  77       0.830 -44.373 -14.132  1.00  1.75           C  
ATOM   1155  OD1 ASP A  77       1.781 -45.111 -14.342  1.00  1.75           O  
ATOM   1156  OD2 ASP A  77       0.518 -43.505 -14.894  1.00  1.75           O  
ATOM   1157  H   ASP A  77       2.257 -44.692 -11.847  1.00  1.75           H  
ATOM   1158  HA  ASP A  77      -0.197 -45.712 -11.021  1.00  1.75           H  
ATOM   1159 1HB  ASP A  77      -1.086 -44.662 -13.073  1.00  1.75           H  
ATOM   1160 2HB  ASP A  77       0.047 -43.629 -12.231  1.00  1.75           H  
ATOM   1161  N   LEU A  78       0.981 -47.380 -13.604  1.00  1.71           N  
ATOM   1162  CA  LEU A  78       0.912 -48.587 -14.393  1.00  1.71           C  
ATOM   1163  C   LEU A  78       1.145 -49.796 -13.530  1.00  1.71           C  
ATOM   1164  O   LEU A  78       0.409 -50.775 -13.619  1.00  1.71           O  
ATOM   1165  CB  LEU A  78       1.904 -48.547 -15.556  1.00  1.71           C  
ATOM   1166  CG  LEU A  78       1.882 -49.774 -16.424  1.00  1.71           C  
ATOM   1167  CD1 LEU A  78       0.492 -49.953 -16.864  1.00  1.71           C  
ATOM   1168  CD2 LEU A  78       2.806 -49.565 -17.652  1.00  1.71           C  
ATOM   1169  H   LEU A  78       1.723 -46.709 -13.781  1.00  1.71           H  
ATOM   1170  HA  LEU A  78      -0.087 -48.653 -14.817  1.00  1.71           H  
ATOM   1171 1HB  LEU A  78       1.689 -47.673 -16.176  1.00  1.71           H  
ATOM   1172 2HB  LEU A  78       2.914 -48.442 -15.146  1.00  1.71           H  
ATOM   1173  HG  LEU A  78       2.202 -50.648 -15.865  1.00  1.71           H  
ATOM   1174 1HD1 LEU A  78       0.412 -50.822 -17.513  1.00  1.71           H  
ATOM   1175 2HD1 LEU A  78      -0.142 -50.087 -16.002  1.00  1.71           H  
ATOM   1176 3HD1 LEU A  78       0.199 -49.077 -17.369  1.00  1.71           H  
ATOM   1177 1HD2 LEU A  78       2.763 -50.442 -18.297  1.00  1.71           H  
ATOM   1178 2HD2 LEU A  78       2.471 -48.687 -18.213  1.00  1.71           H  
ATOM   1179 3HD2 LEU A  78       3.829 -49.411 -17.314  1.00  1.71           H  
ATOM   1180  N   ASP A  79       2.129 -49.726 -12.646  1.00  1.69           N  
ATOM   1181  CA  ASP A  79       2.395 -50.863 -11.785  1.00  1.69           C  
ATOM   1182  C   ASP A  79       1.127 -51.191 -10.997  1.00  1.69           C  
ATOM   1183  O   ASP A  79       0.811 -52.368 -10.809  1.00  1.69           O  
ATOM   1184  CB  ASP A  79       3.540 -50.521 -10.859  1.00  1.69           C  
ATOM   1185  CG  ASP A  79       4.770 -50.354 -11.643  1.00  1.69           C  
ATOM   1186  OD1 ASP A  79       4.820 -50.850 -12.743  1.00  1.69           O  
ATOM   1187  OD2 ASP A  79       5.600 -49.573 -11.251  1.00  1.69           O  
ATOM   1188  H   ASP A  79       2.722 -48.893 -12.597  1.00  1.69           H  
ATOM   1189  HA  ASP A  79       2.662 -51.721 -12.401  1.00  1.69           H  
ATOM   1190 1HB  ASP A  79       3.314 -49.632 -10.285  1.00  1.69           H  
ATOM   1191 2HB  ASP A  79       3.696 -51.334 -10.168  1.00  1.69           H  
ATOM   1192  N   VAL A  80       0.374 -50.155 -10.578  1.00  1.70           N  
ATOM   1193  CA  VAL A  80      -0.880 -50.375  -9.857  1.00  1.70           C  
ATOM   1194  C   VAL A  80      -1.921 -51.013 -10.759  1.00  1.70           C  
ATOM   1195  O   VAL A  80      -2.577 -51.981 -10.372  1.00  1.70           O  
ATOM   1196  CB  VAL A  80      -1.530 -49.073  -9.362  1.00  1.70           C  
ATOM   1197  CG1 VAL A  80      -2.880 -49.409  -8.797  1.00  1.70           C  
ATOM   1198  CG2 VAL A  80      -0.696 -48.416  -8.363  1.00  1.70           C  
ATOM   1199  H   VAL A  80       0.712 -49.205 -10.750  1.00  1.70           H  
ATOM   1200  HA  VAL A  80      -0.684 -51.029  -9.007  1.00  1.70           H  
ATOM   1201  HB  VAL A  80      -1.684 -48.406 -10.199  1.00  1.70           H  
ATOM   1202 1HG1 VAL A  80      -3.365 -48.509  -8.477  1.00  1.70           H  
ATOM   1203 2HG1 VAL A  80      -3.483 -49.886  -9.565  1.00  1.70           H  
ATOM   1204 3HG1 VAL A  80      -2.766 -50.089  -7.956  1.00  1.70           H  
ATOM   1205 1HG2 VAL A  80      -1.175 -47.501  -8.022  1.00  1.70           H  
ATOM   1206 2HG2 VAL A  80      -0.550 -49.088  -7.524  1.00  1.70           H  
ATOM   1207 3HG2 VAL A  80       0.253 -48.176  -8.824  1.00  1.70           H  
ATOM   1208  N   ALA A  81      -2.071 -50.457 -11.969  1.00  1.74           N  
ATOM   1209  CA  ALA A  81      -3.039 -50.929 -12.956  1.00  1.74           C  
ATOM   1210  C   ALA A  81      -2.792 -52.375 -13.344  1.00  1.74           C  
ATOM   1211  O   ALA A  81      -3.723 -53.114 -13.640  1.00  1.74           O  
ATOM   1212  CB  ALA A  81      -3.002 -50.057 -14.191  1.00  1.74           C  
ATOM   1213  H   ALA A  81      -1.496 -49.646 -12.205  1.00  1.74           H  
ATOM   1214  HA  ALA A  81      -4.023 -50.864 -12.515  1.00  1.74           H  
ATOM   1215 1HB  ALA A  81      -3.750 -50.401 -14.903  1.00  1.74           H  
ATOM   1216 2HB  ALA A  81      -3.207 -49.025 -13.909  1.00  1.74           H  
ATOM   1217 3HB  ALA A  81      -2.020 -50.125 -14.634  1.00  1.74           H  
ATOM   1218  N   LEU A  82      -1.537 -52.780 -13.361  1.00  1.81           N  
ATOM   1219  CA  LEU A  82      -1.225 -54.153 -13.691  1.00  1.81           C  
ATOM   1220  C   LEU A  82      -1.186 -55.001 -12.418  1.00  1.81           C  
ATOM   1221  O   LEU A  82      -1.462 -56.206 -12.452  1.00  1.81           O  
ATOM   1222  CB  LEU A  82       0.096 -54.210 -14.417  1.00  1.81           C  
ATOM   1223  CG  LEU A  82       0.146 -53.431 -15.671  1.00  1.81           C  
ATOM   1224  CD1 LEU A  82       1.512 -53.514 -16.219  1.00  1.81           C  
ATOM   1225  CD2 LEU A  82      -0.890 -53.943 -16.654  1.00  1.81           C  
ATOM   1226  H   LEU A  82      -0.793 -52.113 -13.167  1.00  1.81           H  
ATOM   1227  HA  LEU A  82      -2.005 -54.543 -14.345  1.00  1.81           H  
ATOM   1228 1HB  LEU A  82       0.889 -53.854 -13.753  1.00  1.81           H  
ATOM   1229 2HB  LEU A  82       0.280 -55.223 -14.687  1.00  1.81           H  
ATOM   1230  HG  LEU A  82      -0.062 -52.400 -15.448  1.00  1.81           H  
ATOM   1231 1HD1 LEU A  82       1.538 -52.918 -17.108  1.00  1.81           H  
ATOM   1232 2HD1 LEU A  82       2.223 -53.123 -15.489  1.00  1.81           H  
ATOM   1233 3HD1 LEU A  82       1.757 -54.549 -16.453  1.00  1.81           H  
ATOM   1234 1HD2 LEU A  82      -0.850 -53.351 -17.566  1.00  1.81           H  
ATOM   1235 2HD2 LEU A  82      -0.693 -54.976 -16.888  1.00  1.81           H  
ATOM   1236 3HD2 LEU A  82      -1.883 -53.856 -16.210  1.00  1.81           H  
ATOM   1237  N   GLY A  83      -0.851 -54.383 -11.290  1.00  1.92           N  
ATOM   1238  CA  GLY A  83      -0.760 -55.101 -10.035  1.00  1.92           C  
ATOM   1239  C   GLY A  83       0.588 -55.763  -9.802  1.00  1.92           C  
ATOM   1240  O   GLY A  83       0.656 -56.912  -9.375  1.00  1.92           O  
ATOM   1241  H   GLY A  83      -0.628 -53.394 -11.286  1.00  1.92           H  
ATOM   1242 1HA  GLY A  83      -0.962 -54.403  -9.222  1.00  1.92           H  
ATOM   1243 2HA  GLY A  83      -1.536 -55.852 -10.009  1.00  1.92           H  
ATOM   1244  N   ARG A  84       1.684 -55.087 -10.088  1.00  2.08           N  
ATOM   1245  CA  ARG A  84       2.946 -55.782  -9.844  1.00  2.08           C  
ATOM   1246  C   ARG A  84       2.936 -56.180  -8.358  1.00  2.08           C  
ATOM   1247  O   ARG A  84       2.386 -55.433  -7.552  1.00  2.08           O  
ATOM   1248  CB  ARG A  84       4.147 -54.922 -10.178  1.00  2.08           C  
ATOM   1249  CG  ARG A  84       4.276 -54.603 -11.636  1.00  2.08           C  
ATOM   1250  CD  ARG A  84       5.541 -53.921 -11.942  1.00  2.08           C  
ATOM   1251  NE  ARG A  84       5.540 -53.336 -13.263  1.00  2.08           N  
ATOM   1252  CZ  ARG A  84       5.829 -53.925 -14.424  1.00  2.08           C  
ATOM   1253  NH1 ARG A  84       6.147 -55.180 -14.488  1.00  2.08           N  
ATOM   1254  NH2 ARG A  84       5.788 -53.214 -15.528  1.00  2.08           N  
ATOM   1255  H   ARG A  84       1.617 -54.130 -10.444  1.00  2.08           H  
ATOM   1256  HA  ARG A  84       2.962 -56.660 -10.484  1.00  2.08           H  
ATOM   1257 1HB  ARG A  84       4.069 -53.972  -9.648  1.00  2.08           H  
ATOM   1258 2HB  ARG A  84       5.072 -55.394  -9.863  1.00  2.08           H  
ATOM   1259 1HG  ARG A  84       4.274 -55.537 -12.180  1.00  2.08           H  
ATOM   1260 2HG  ARG A  84       3.439 -53.981 -11.959  1.00  2.08           H  
ATOM   1261 1HD  ARG A  84       5.703 -53.124 -11.223  1.00  2.08           H  
ATOM   1262 2HD  ARG A  84       6.366 -54.632 -11.886  1.00  2.08           H  
ATOM   1263  HE  ARG A  84       5.305 -52.348 -13.293  1.00  2.08           H  
ATOM   1264 1HH1 ARG A  84       6.167 -55.736 -13.645  1.00  2.08           H  
ATOM   1265 2HH1 ARG A  84       6.350 -55.575 -15.391  1.00  2.08           H  
ATOM   1266 1HH2 ARG A  84       5.547 -52.228 -15.484  1.00  2.08           H  
ATOM   1267 2HH2 ARG A  84       6.012 -53.647 -16.406  1.00  2.08           H  
ATOM   1268  N   PRO A  85       3.587 -57.282  -7.928  1.00  2.30           N  
ATOM   1269  CA  PRO A  85       3.504 -57.859  -6.589  1.00  2.30           C  
ATOM   1270  C   PRO A  85       3.868 -56.929  -5.446  1.00  2.30           C  
ATOM   1271  O   PRO A  85       3.535 -57.201  -4.296  1.00  2.30           O  
ATOM   1272  CB  PRO A  85       4.521 -59.000  -6.650  1.00  2.30           C  
ATOM   1273  CG  PRO A  85       4.647 -59.332  -8.077  1.00  2.30           C  
ATOM   1274  CD  PRO A  85       4.563 -57.988  -8.776  1.00  2.30           C  
ATOM   1275  HA  PRO A  85       2.486 -58.257  -6.447  1.00  2.30           H  
ATOM   1276 1HB  PRO A  85       5.477 -58.678  -6.209  1.00  2.30           H  
ATOM   1277 2HB  PRO A  85       4.162 -59.846  -6.061  1.00  2.30           H  
ATOM   1278 1HG  PRO A  85       5.589 -59.874  -8.243  1.00  2.30           H  
ATOM   1279 2HG  PRO A  85       3.843 -60.008  -8.381  1.00  2.30           H  
ATOM   1280 1HD  PRO A  85       5.540 -57.490  -8.727  1.00  2.30           H  
ATOM   1281 2HD  PRO A  85       4.245 -58.135  -9.779  1.00  2.30           H  
ATOM   1282  N   MET A  86       4.595 -55.859  -5.727  1.00  2.59           N  
ATOM   1283  CA  MET A  86       4.986 -54.945  -4.669  1.00  2.59           C  
ATOM   1284  C   MET A  86       3.920 -53.866  -4.421  1.00  2.59           C  
ATOM   1285  O   MET A  86       3.995 -53.108  -3.452  1.00  2.59           O  
ATOM   1286  CB  MET A  86       6.322 -54.315  -5.026  1.00  2.59           C  
ATOM   1287  CG  MET A  86       7.488 -55.322  -5.137  1.00  2.59           C  
ATOM   1288  SD  MET A  86       7.903 -56.162  -3.574  1.00  2.59           S  
ATOM   1289  CE  MET A  86       7.116 -57.775  -3.735  1.00  2.59           C  
ATOM   1290  H   MET A  86       4.865 -55.656  -6.676  1.00  2.59           H  
ATOM   1291  HA  MET A  86       5.102 -55.513  -3.745  1.00  2.59           H  
ATOM   1292 1HB  MET A  86       6.235 -53.797  -5.984  1.00  2.59           H  
ATOM   1293 2HB  MET A  86       6.588 -53.569  -4.276  1.00  2.59           H  
ATOM   1294 1HG  MET A  86       7.232 -56.083  -5.876  1.00  2.59           H  
ATOM   1295 2HG  MET A  86       8.379 -54.797  -5.492  1.00  2.59           H  
ATOM   1296 1HE  MET A  86       7.325 -58.358  -2.850  1.00  2.59           H  
ATOM   1297 2HE  MET A  86       6.050 -57.655  -3.837  1.00  2.59           H  
ATOM   1298 3HE  MET A  86       7.514 -58.298  -4.609  1.00  2.59           H  
ATOM   1299  N   CYS A  87       2.887 -53.810  -5.265  1.00  2.90           N  
ATOM   1300  CA  CYS A  87       1.846 -52.784  -5.148  1.00  2.90           C  
ATOM   1301  C   CYS A  87       0.775 -53.243  -4.162  1.00  2.90           C  
ATOM   1302  O   CYS A  87      -0.386 -53.482  -4.525  1.00  2.90           O  
ATOM   1303  CB  CYS A  87       1.205 -52.528  -6.509  1.00  2.90           C  
ATOM   1304  SG  CYS A  87       2.338 -51.955  -7.741  1.00  2.90           S  
ATOM   1305  H   CYS A  87       2.818 -54.481  -6.027  1.00  2.90           H  
ATOM   1306  HA  CYS A  87       2.296 -51.858  -4.786  1.00  2.90           H  
ATOM   1307 1HB  CYS A  87       0.754 -53.450  -6.878  1.00  2.90           H  
ATOM   1308 2HB  CYS A  87       0.414 -51.785  -6.409  1.00  2.90           H  
ATOM   1309  HG  CYS A  87       2.539 -50.753  -7.184  1.00  2.90           H  
ATOM   1310  N   VAL A  88       1.194 -53.359  -2.906  1.00  3.18           N  
ATOM   1311  CA  VAL A  88       0.377 -53.897  -1.824  1.00  3.18           C  
ATOM   1312  C   VAL A  88       0.083 -52.893  -0.723  1.00  3.18           C  
ATOM   1313  O   VAL A  88      -0.181 -53.264   0.422  1.00  3.18           O  
ATOM   1314  CB  VAL A  88       1.037 -55.151  -1.242  1.00  3.18           C  
ATOM   1315  CG1 VAL A  88       1.064 -56.244  -2.302  1.00  3.18           C  
ATOM   1316  CG2 VAL A  88       2.441 -54.821  -0.780  1.00  3.18           C  
ATOM   1317  H   VAL A  88       2.170 -53.113  -2.736  1.00  3.18           H  
ATOM   1318  HA  VAL A  88      -0.579 -54.202  -2.249  1.00  3.18           H  
ATOM   1319  HB  VAL A  88       0.447 -55.510  -0.400  1.00  3.18           H  
ATOM   1320 1HG1 VAL A  88       1.524 -57.141  -1.893  1.00  3.18           H  
ATOM   1321 2HG1 VAL A  88       0.047 -56.470  -2.617  1.00  3.18           H  
ATOM   1322 3HG1 VAL A  88       1.643 -55.907  -3.159  1.00  3.18           H  
ATOM   1323 1HG2 VAL A  88       2.906 -55.712  -0.363  1.00  3.18           H  
ATOM   1324 2HG2 VAL A  88       3.024 -54.472  -1.620  1.00  3.18           H  
ATOM   1325 3HG2 VAL A  88       2.398 -54.042  -0.019  1.00  3.18           H  
ATOM   1326  N   GLY A  89       0.136 -51.621  -1.080  1.00  3.41           N  
ATOM   1327  CA  GLY A  89      -0.253 -50.548  -0.185  1.00  3.41           C  
ATOM   1328  C   GLY A  89      -1.732 -50.381  -0.447  1.00  3.41           C  
ATOM   1329  O   GLY A  89      -2.374 -51.333  -0.885  1.00  3.41           O  
ATOM   1330  H   GLY A  89       0.407 -51.406  -2.028  1.00  3.41           H  
ATOM   1331 1HA  GLY A  89      -0.067 -50.821   0.854  1.00  3.41           H  
ATOM   1332 2HA  GLY A  89       0.289 -49.633  -0.416  1.00  3.41           H  
ATOM   1333  N   THR A  90      -2.299 -49.205  -0.222  1.00  3.55           N  
ATOM   1334  CA  THR A  90      -3.734 -49.125  -0.469  1.00  3.55           C  
ATOM   1335  C   THR A  90      -3.979 -48.870  -1.942  1.00  3.55           C  
ATOM   1336  O   THR A  90      -5.053 -49.183  -2.466  1.00  3.55           O  
ATOM   1337  CB  THR A  90      -4.378 -47.954   0.271  1.00  3.55           C  
ATOM   1338  OG1 THR A  90      -3.863 -46.737  -0.281  1.00  3.55           O  
ATOM   1339  CG2 THR A  90      -4.053 -48.025   1.756  1.00  3.55           C  
ATOM   1340  H   THR A  90      -1.775 -48.417   0.131  1.00  3.55           H  
ATOM   1341  HA  THR A  90      -4.210 -50.063  -0.184  1.00  3.55           H  
ATOM   1342  HB  THR A  90      -5.458 -47.979   0.127  1.00  3.55           H  
ATOM   1343  HG1 THR A  90      -4.143 -46.686  -1.246  1.00  3.55           H  
ATOM   1344 1HG2 THR A  90      -4.510 -47.179   2.270  1.00  3.55           H  
ATOM   1345 2HG2 THR A  90      -4.446 -48.955   2.169  1.00  3.55           H  
ATOM   1346 3HG2 THR A  90      -2.975 -47.994   1.895  1.00  3.55           H  
ATOM   1347  N   THR A  91      -2.952 -48.325  -2.614  1.00  3.58           N  
ATOM   1348  CA  THR A  91      -3.077 -47.899  -3.995  1.00  3.58           C  
ATOM   1349  C   THR A  91      -4.313 -46.979  -4.005  1.00  3.58           C  
ATOM   1350  O   THR A  91      -4.784 -46.618  -2.915  1.00  3.58           O  
ATOM   1351  CB  THR A  91      -3.161 -49.129  -4.936  1.00  3.58           C  
ATOM   1352  OG1 THR A  91      -4.327 -49.886  -4.658  1.00  3.58           O  
ATOM   1353  CG2 THR A  91      -1.929 -50.031  -4.732  1.00  3.58           C  
ATOM   1354  H   THR A  91      -2.091 -48.158  -2.119  1.00  3.58           H  
ATOM   1355  HA  THR A  91      -2.196 -47.317  -4.265  1.00  3.58           H  
ATOM   1356  HB  THR A  91      -3.175 -48.820  -5.949  1.00  3.58           H  
ATOM   1357  HG1 THR A  91      -4.968 -49.341  -4.161  1.00  3.58           H  
ATOM   1358 1HG2 THR A  91      -1.990 -50.890  -5.394  1.00  3.58           H  
ATOM   1359 2HG2 THR A  91      -1.031 -49.472  -4.950  1.00  3.58           H  
ATOM   1360 3HG2 THR A  91      -1.892 -50.378  -3.697  1.00  3.58           H  
ATOM   1361  N   PRO A  92      -4.691 -46.329  -5.112  1.00  3.49           N  
ATOM   1362  CA  PRO A  92      -5.914 -45.565  -5.175  1.00  3.49           C  
ATOM   1363  C   PRO A  92      -7.131 -46.460  -4.922  1.00  3.49           C  
ATOM   1364  O   PRO A  92      -7.213 -47.594  -5.416  1.00  3.49           O  
ATOM   1365  CB  PRO A  92      -5.881 -44.998  -6.593  1.00  3.49           C  
ATOM   1366  CG  PRO A  92      -4.407 -45.010  -6.971  1.00  3.49           C  
ATOM   1367  CD  PRO A  92      -3.857 -46.244  -6.311  1.00  3.49           C  
ATOM   1368  HA  PRO A  92      -5.876 -44.779  -4.422  1.00  3.49           H  
ATOM   1369 1HB  PRO A  92      -6.518 -45.584  -7.231  1.00  3.49           H  
ATOM   1370 2HB  PRO A  92      -6.307 -43.983  -6.597  1.00  3.49           H  
ATOM   1371 1HG  PRO A  92      -4.306 -45.031  -8.072  1.00  3.49           H  
ATOM   1372 2HG  PRO A  92      -3.916 -44.091  -6.624  1.00  3.49           H  
ATOM   1373 1HD  PRO A  92      -4.056 -47.085  -6.956  1.00  3.49           H  
ATOM   1374 2HD  PRO A  92      -2.791 -46.121  -6.078  1.00  3.49           H  
ATOM   1375  N   SER A  93      -8.077 -45.911  -4.181  1.00  3.29           N  
ATOM   1376  CA  SER A  93      -9.343 -46.542  -3.850  1.00  3.29           C  
ATOM   1377  C   SER A  93     -10.351 -45.423  -3.832  1.00  3.29           C  
ATOM   1378  O   SER A  93     -11.365 -45.472  -3.135  1.00  3.29           O  
ATOM   1379  CB  SER A  93      -9.287 -47.215  -2.504  1.00  3.29           C  
ATOM   1380  OG  SER A  93      -9.047 -46.274  -1.494  1.00  3.29           O  
ATOM   1381  H   SER A  93      -7.912 -44.989  -3.802  1.00  3.29           H  
ATOM   1382  HA  SER A  93      -9.619 -47.263  -4.621  1.00  3.29           H  
ATOM   1383 1HB  SER A  93     -10.226 -47.732  -2.313  1.00  3.29           H  
ATOM   1384 2HB  SER A  93      -8.490 -47.960  -2.509  1.00  3.29           H  
ATOM   1385  HG  SER A  93      -9.794 -45.668  -1.522  1.00  3.29           H  
ATOM   1386  N   ALA A  94      -9.989 -44.368  -4.545  1.00  3.02           N  
ATOM   1387  CA  ALA A  94     -10.746 -43.142  -4.603  1.00  3.02           C  
ATOM   1388  C   ALA A  94     -10.689 -42.591  -5.995  1.00  3.02           C  
ATOM   1389  O   ALA A  94      -9.692 -42.760  -6.716  1.00  3.02           O  
ATOM   1390  CB  ALA A  94     -10.173 -42.108  -3.637  1.00  3.02           C  
ATOM   1391  H   ALA A  94      -9.155 -44.442  -5.113  1.00  3.02           H  
ATOM   1392  HA  ALA A  94     -11.783 -43.363  -4.356  1.00  3.02           H  
ATOM   1393 1HB  ALA A  94     -10.755 -41.184  -3.695  1.00  3.02           H  
ATOM   1394 2HB  ALA A  94     -10.213 -42.493  -2.616  1.00  3.02           H  
ATOM   1395 3HB  ALA A  94      -9.135 -41.890  -3.901  1.00  3.02           H  
ATOM   1396  N   LYS A  95     -11.712 -41.840  -6.364  1.00  2.72           N  
ATOM   1397  CA  LYS A  95     -11.695 -41.242  -7.675  1.00  2.72           C  
ATOM   1398  C   LYS A  95     -10.868 -39.963  -7.672  1.00  2.72           C  
ATOM   1399  O   LYS A  95     -11.367 -38.854  -7.831  1.00  2.72           O  
ATOM   1400  CB  LYS A  95     -13.119 -41.034  -8.158  1.00  2.72           C  
ATOM   1401  CG  LYS A  95     -13.837 -42.369  -8.352  1.00  2.72           C  
ATOM   1402  CD  LYS A  95     -15.286 -42.224  -8.771  1.00  2.72           C  
ATOM   1403  CE  LYS A  95     -15.923 -43.608  -8.937  1.00  2.72           C  
ATOM   1404  NZ  LYS A  95     -17.364 -43.538  -9.270  1.00  2.72           N  
ATOM   1405  H   LYS A  95     -12.505 -41.713  -5.749  1.00  2.72           H  
ATOM   1406  HA  LYS A  95     -11.226 -41.956  -8.332  1.00  2.72           H  
ATOM   1407 1HB  LYS A  95     -13.672 -40.441  -7.435  1.00  2.72           H  
ATOM   1408 2HB  LYS A  95     -13.112 -40.494  -9.111  1.00  2.72           H  
ATOM   1409 1HG  LYS A  95     -13.308 -42.960  -9.102  1.00  2.72           H  
ATOM   1410 2HG  LYS A  95     -13.805 -42.919  -7.412  1.00  2.72           H  
ATOM   1411 1HD  LYS A  95     -15.834 -41.668  -8.012  1.00  2.72           H  
ATOM   1412 2HD  LYS A  95     -15.346 -41.687  -9.716  1.00  2.72           H  
ATOM   1413 1HE  LYS A  95     -15.407 -44.145  -9.733  1.00  2.72           H  
ATOM   1414 2HE  LYS A  95     -15.809 -44.168  -8.007  1.00  2.72           H  
ATOM   1415 1HZ  LYS A  95     -17.708 -44.504  -9.363  1.00  2.72           H  
ATOM   1416 2HZ  LYS A  95     -17.863 -43.071  -8.534  1.00  2.72           H  
ATOM   1417 3HZ  LYS A  95     -17.496 -43.048 -10.136  1.00  2.72           H  
ATOM   1418  N   ALA A  96      -9.579 -40.170  -7.484  1.00  2.42           N  
ATOM   1419  CA  ALA A  96      -8.567 -39.158  -7.336  1.00  2.42           C  
ATOM   1420  C   ALA A  96      -8.472 -38.284  -8.558  1.00  2.42           C  
ATOM   1421  O   ALA A  96      -8.627 -38.758  -9.686  1.00  2.42           O  
ATOM   1422  CB  ALA A  96      -7.256 -39.841  -7.078  1.00  2.42           C  
ATOM   1423  H   ALA A  96      -9.298 -41.137  -7.382  1.00  2.42           H  
ATOM   1424  HA  ALA A  96      -8.824 -38.530  -6.483  1.00  2.42           H  
ATOM   1425 1HB  ALA A  96      -6.479 -39.105  -6.934  1.00  2.42           H  
ATOM   1426 2HB  ALA A  96      -7.370 -40.448  -6.193  1.00  2.42           H  
ATOM   1427 3HB  ALA A  96      -7.015 -40.465  -7.921  1.00  2.42           H  
ATOM   1428  N   SER A  97      -8.191 -37.004  -8.336  1.00  2.16           N  
ATOM   1429  CA  SER A  97      -8.018 -36.086  -9.455  1.00  2.16           C  
ATOM   1430  C   SER A  97      -6.565 -36.101  -9.914  1.00  2.16           C  
ATOM   1431  O   SER A  97      -6.241 -35.703 -11.040  1.00  2.16           O  
ATOM   1432  CB  SER A  97      -8.430 -34.693  -9.034  1.00  2.16           C  
ATOM   1433  OG  SER A  97      -7.573 -34.191  -8.044  1.00  2.16           O  
ATOM   1434  H   SER A  97      -8.048 -36.691  -7.375  1.00  2.16           H  
ATOM   1435  HA  SER A  97      -8.649 -36.414 -10.283  1.00  2.16           H  
ATOM   1436 1HB  SER A  97      -8.429 -34.030  -9.895  1.00  2.16           H  
ATOM   1437 2HB  SER A  97      -9.451 -34.726  -8.646  1.00  2.16           H  
ATOM   1438  HG  SER A  97      -7.402 -34.925  -7.439  1.00  2.16           H  
ATOM   1439  N   ILE A  98      -5.699 -36.499  -8.998  1.00  1.95           N  
ATOM   1440  CA  ILE A  98      -4.269 -36.546  -9.220  1.00  1.95           C  
ATOM   1441  C   ILE A  98      -3.735 -37.875  -8.689  1.00  1.95           C  
ATOM   1442  O   ILE A  98      -4.176 -38.301  -7.640  1.00  1.95           O  
ATOM   1443  CB  ILE A  98      -3.577 -35.344  -8.531  1.00  1.95           C  
ATOM   1444  CG1 ILE A  98      -4.089 -34.015  -9.051  1.00  1.95           C  
ATOM   1445  CG2 ILE A  98      -2.157 -35.359  -8.767  1.00  1.95           C  
ATOM   1446  CD1 ILE A  98      -3.563 -32.856  -8.277  1.00  1.95           C  
ATOM   1447  H   ILE A  98      -6.052 -36.781  -8.083  1.00  1.95           H  
ATOM   1448  HA  ILE A  98      -4.077 -36.494 -10.285  1.00  1.95           H  
ATOM   1449  HB  ILE A  98      -3.774 -35.383  -7.484  1.00  1.95           H  
ATOM   1450 1HG1 ILE A  98      -3.789 -33.914 -10.090  1.00  1.95           H  
ATOM   1451 2HG1 ILE A  98      -5.161 -33.975  -8.994  1.00  1.95           H  
ATOM   1452 1HG2 ILE A  98      -1.722 -34.513  -8.279  1.00  1.95           H  
ATOM   1453 2HG2 ILE A  98      -1.704 -36.269  -8.399  1.00  1.95           H  
ATOM   1454 3HG2 ILE A  98      -1.999 -35.274  -9.823  1.00  1.95           H  
ATOM   1455 1HD1 ILE A  98      -3.951 -31.942  -8.702  1.00  1.95           H  
ATOM   1456 2HD1 ILE A  98      -3.880 -32.938  -7.240  1.00  1.95           H  
ATOM   1457 3HD1 ILE A  98      -2.476 -32.844  -8.326  1.00  1.95           H  
ATOM   1458  N   LEU A  99      -2.850 -38.569  -9.387  1.00  1.81           N  
ATOM   1459  CA  LEU A  99      -2.276 -39.789  -8.773  1.00  1.81           C  
ATOM   1460  C   LEU A  99      -0.819 -39.510  -8.434  1.00  1.81           C  
ATOM   1461  O   LEU A  99      -0.174 -38.782  -9.178  1.00  1.81           O  
ATOM   1462  CB  LEU A  99      -2.374 -41.010  -9.692  1.00  1.81           C  
ATOM   1463  CG  LEU A  99      -3.780 -41.407 -10.143  1.00  1.81           C  
ATOM   1464  CD1 LEU A  99      -3.676 -42.605 -11.079  1.00  1.81           C  
ATOM   1465  CD2 LEU A  99      -4.628 -41.725  -8.916  1.00  1.81           C  
ATOM   1466  H   LEU A  99      -2.525 -38.192 -10.277  1.00  1.81           H  
ATOM   1467  HA  LEU A  99      -2.804 -40.016  -7.847  1.00  1.81           H  
ATOM   1468 1HB  LEU A  99      -1.783 -40.817 -10.565  1.00  1.81           H  
ATOM   1469 2HB  LEU A  99      -1.940 -41.868  -9.173  1.00  1.81           H  
ATOM   1470  HG  LEU A  99      -4.236 -40.585 -10.698  1.00  1.81           H  
ATOM   1471 1HD1 LEU A  99      -4.671 -42.895 -11.417  1.00  1.81           H  
ATOM   1472 2HD1 LEU A  99      -3.066 -42.345 -11.929  1.00  1.81           H  
ATOM   1473 3HD1 LEU A  99      -3.217 -43.442 -10.553  1.00  1.81           H  
ATOM   1474 1HD2 LEU A  99      -5.634 -42.014  -9.220  1.00  1.81           H  
ATOM   1475 2HD2 LEU A  99      -4.168 -42.533  -8.372  1.00  1.81           H  
ATOM   1476 3HD2 LEU A  99      -4.676 -40.847  -8.273  1.00  1.81           H  
ATOM   1477  N   HIS A 100      -0.275 -40.070  -7.344  1.00  1.72           N  
ATOM   1478  CA  HIS A 100       1.140 -39.796  -7.057  1.00  1.72           C  
ATOM   1479  C   HIS A 100       2.041 -41.026  -6.945  1.00  1.72           C  
ATOM   1480  O   HIS A 100       1.735 -42.002  -6.245  1.00  1.72           O  
ATOM   1481  CB  HIS A 100       1.276 -38.946  -5.804  1.00  1.72           C  
ATOM   1482  CG  HIS A 100       2.654 -38.695  -5.428  1.00  1.72           C  
ATOM   1483  ND1 HIS A 100       3.093 -38.940  -4.188  1.00  1.72           N  
ATOM   1484  CD2 HIS A 100       3.707 -38.199  -6.113  1.00  1.72           C  
ATOM   1485  CE1 HIS A 100       4.338 -38.638  -4.095  1.00  1.72           C  
ATOM   1486  NE2 HIS A 100       4.759 -38.165  -5.254  1.00  1.72           N  
ATOM   1487  H   HIS A 100      -0.813 -40.647  -6.687  1.00  1.72           H  
ATOM   1488  HA  HIS A 100       1.557 -39.207  -7.872  1.00  1.72           H  
ATOM   1489 1HB  HIS A 100       0.840 -37.976  -5.984  1.00  1.72           H  
ATOM   1490 2HB  HIS A 100       0.746 -39.406  -4.960  1.00  1.72           H  
ATOM   1491  HD1 HIS A 100       2.516 -39.281  -3.428  1.00  1.72           H  
ATOM   1492  HD2 HIS A 100       3.835 -37.855  -7.125  1.00  1.72           H  
ATOM   1493  HE1 HIS A 100       4.840 -38.771  -3.150  1.00  1.72           H  
ATOM   1494  N   GLU A 101       3.164 -40.943  -7.666  1.00  1.68           N  
ATOM   1495  CA  GLU A 101       4.186 -41.983  -7.732  1.00  1.68           C  
ATOM   1496  C   GLU A 101       5.431 -41.633  -6.906  1.00  1.68           C  
ATOM   1497  O   GLU A 101       6.112 -40.641  -7.199  1.00  1.68           O  
ATOM   1498  CB  GLU A 101       4.621 -42.124  -9.193  1.00  1.68           C  
ATOM   1499  CG  GLU A 101       3.506 -42.480 -10.114  1.00  1.68           C  
ATOM   1500  CD  GLU A 101       3.911 -42.611 -11.563  1.00  1.68           C  
ATOM   1501  OE1 GLU A 101       4.930 -42.118 -11.996  1.00  1.68           O  
ATOM   1502  OE2 GLU A 101       3.197 -43.261 -12.250  1.00  1.68           O  
ATOM   1503  H   GLU A 101       3.306 -40.100  -8.225  1.00  1.68           H  
ATOM   1504  HA  GLU A 101       3.771 -42.922  -7.359  1.00  1.68           H  
ATOM   1505 1HB  GLU A 101       5.061 -41.186  -9.538  1.00  1.68           H  
ATOM   1506 2HB  GLU A 101       5.387 -42.901  -9.273  1.00  1.68           H  
ATOM   1507 1HG  GLU A 101       3.037 -43.396  -9.771  1.00  1.68           H  
ATOM   1508 2HG  GLU A 101       2.759 -41.689 -10.042  1.00  1.68           H  
ATOM   1509  N   VAL A 102       5.776 -42.458  -5.908  1.00  1.69           N  
ATOM   1510  CA  VAL A 102       6.976 -42.125  -5.133  1.00  1.69           C  
ATOM   1511  C   VAL A 102       8.174 -42.889  -5.664  1.00  1.69           C  
ATOM   1512  O   VAL A 102       8.267 -44.113  -5.524  1.00  1.69           O  
ATOM   1513  CB  VAL A 102       6.828 -42.454  -3.650  1.00  1.69           C  
ATOM   1514  CG1 VAL A 102       8.091 -42.081  -2.909  1.00  1.69           C  
ATOM   1515  CG2 VAL A 102       5.635 -41.745  -3.087  1.00  1.69           C  
ATOM   1516  H   VAL A 102       5.198 -43.272  -5.680  1.00  1.69           H  
ATOM   1517  HA  VAL A 102       7.172 -41.064  -5.234  1.00  1.69           H  
ATOM   1518  HB  VAL A 102       6.734 -43.474  -3.550  1.00  1.69           H  
ATOM   1519 1HG1 VAL A 102       7.993 -42.347  -1.857  1.00  1.69           H  
ATOM   1520 2HG1 VAL A 102       8.942 -42.618  -3.341  1.00  1.69           H  
ATOM   1521 3HG1 VAL A 102       8.260 -41.010  -2.997  1.00  1.69           H  
ATOM   1522 1HG2 VAL A 102       5.517 -41.975  -2.034  1.00  1.69           H  
ATOM   1523 2HG2 VAL A 102       5.808 -40.708  -3.203  1.00  1.69           H  
ATOM   1524 3HG2 VAL A 102       4.731 -42.043  -3.627  1.00  1.69           H  
ATOM   1525  N   ARG A 103       9.076 -42.141  -6.286  1.00  1.74           N  
ATOM   1526  CA  ARG A 103      10.258 -42.648  -6.961  1.00  1.74           C  
ATOM   1527  C   ARG A 103      11.456 -42.696  -6.014  1.00  1.74           C  
ATOM   1528  O   ARG A 103      11.519 -41.888  -5.077  1.00  1.74           O  
ATOM   1529  CB  ARG A 103      10.569 -41.781  -8.177  1.00  1.74           C  
ATOM   1530  CG  ARG A 103       9.521 -41.826  -9.281  1.00  1.74           C  
ATOM   1531  CD  ARG A 103       9.852 -40.901 -10.397  1.00  1.74           C  
ATOM   1532  NE  ARG A 103      11.080 -41.279 -11.094  1.00  1.74           N  
ATOM   1533  CZ  ARG A 103      11.145 -42.141 -12.133  1.00  1.74           C  
ATOM   1534  NH1 ARG A 103      10.050 -42.710 -12.591  1.00  1.74           N  
ATOM   1535  NH2 ARG A 103      12.312 -42.410 -12.697  1.00  1.74           N  
ATOM   1536  H   ARG A 103       8.951 -41.135  -6.274  1.00  1.74           H  
ATOM   1537  HA  ARG A 103      10.018 -43.642  -7.304  1.00  1.74           H  
ATOM   1538 1HB  ARG A 103      10.647 -40.741  -7.860  1.00  1.74           H  
ATOM   1539 2HB  ARG A 103      11.520 -42.051  -8.609  1.00  1.74           H  
ATOM   1540 1HG  ARG A 103       9.462 -42.828  -9.687  1.00  1.74           H  
ATOM   1541 2HG  ARG A 103       8.546 -41.541  -8.870  1.00  1.74           H  
ATOM   1542 1HD  ARG A 103       9.038 -40.912 -11.120  1.00  1.74           H  
ATOM   1543 2HD  ARG A 103       9.979 -39.892 -10.006  1.00  1.74           H  
ATOM   1544  HE  ARG A 103      11.947 -40.863 -10.778  1.00  1.74           H  
ATOM   1545 1HH1 ARG A 103       9.157 -42.503 -12.165  1.00  1.74           H  
ATOM   1546 2HH1 ARG A 103      10.103 -43.349 -13.371  1.00  1.74           H  
ATOM   1547 1HH2 ARG A 103      13.154 -41.970 -12.351  1.00  1.74           H  
ATOM   1548 2HH2 ARG A 103      12.361 -43.049 -13.477  1.00  1.74           H  
ATOM   1549  N   PRO A 104      12.471 -43.533  -6.301  1.00  1.83           N  
ATOM   1550  CA  PRO A 104      12.668 -44.513  -7.381  1.00  1.83           C  
ATOM   1551  C   PRO A 104      11.660 -45.641  -7.440  1.00  1.83           C  
ATOM   1552  O   PRO A 104      11.154 -46.091  -6.410  1.00  1.83           O  
ATOM   1553  CB  PRO A 104      14.058 -45.081  -7.065  1.00  1.83           C  
ATOM   1554  CG  PRO A 104      14.729 -44.028  -6.223  1.00  1.83           C  
ATOM   1555  CD  PRO A 104      13.615 -43.439  -5.397  1.00  1.83           C  
ATOM   1556  HA  PRO A 104      12.699 -43.988  -8.348  1.00  1.83           H  
ATOM   1557 1HB  PRO A 104      13.951 -46.042  -6.535  1.00  1.83           H  
ATOM   1558 2HB  PRO A 104      14.597 -45.297  -7.999  1.00  1.83           H  
ATOM   1559 1HG  PRO A 104      15.519 -44.478  -5.605  1.00  1.83           H  
ATOM   1560 2HG  PRO A 104      15.218 -43.283  -6.869  1.00  1.83           H  
ATOM   1561 1HD  PRO A 104      13.436 -44.037  -4.492  1.00  1.83           H  
ATOM   1562 2HD  PRO A 104      13.827 -42.385  -5.159  1.00  1.83           H  
ATOM   1563  N   VAL A 105      11.381 -46.119  -8.641  1.00  1.96           N  
ATOM   1564  CA  VAL A 105      10.529 -47.280  -8.798  1.00  1.96           C  
ATOM   1565  C   VAL A 105      11.377 -48.302  -9.514  1.00  1.96           C  
ATOM   1566  O   VAL A 105      11.869 -48.032 -10.605  1.00  1.96           O  
ATOM   1567  CB  VAL A 105       9.260 -46.994  -9.614  1.00  1.96           C  
ATOM   1568  CG1 VAL A 105       8.459 -48.299  -9.700  1.00  1.96           C  
ATOM   1569  CG2 VAL A 105       8.473 -45.851  -8.967  1.00  1.96           C  
ATOM   1570  H   VAL A 105      11.803 -45.705  -9.462  1.00  1.96           H  
ATOM   1571  HA  VAL A 105      10.246 -47.671  -7.821  1.00  1.96           H  
ATOM   1572  HB  VAL A 105       9.527 -46.712 -10.632  1.00  1.96           H  
ATOM   1573 1HG1 VAL A 105       7.559 -48.163 -10.274  1.00  1.96           H  
ATOM   1574 2HG1 VAL A 105       9.062 -49.061 -10.178  1.00  1.96           H  
ATOM   1575 3HG1 VAL A 105       8.191 -48.626  -8.711  1.00  1.96           H  
ATOM   1576 1HG2 VAL A 105       7.571 -45.651  -9.536  1.00  1.96           H  
ATOM   1577 2HG2 VAL A 105       8.209 -46.108  -7.966  1.00  1.96           H  
ATOM   1578 3HG2 VAL A 105       9.081 -44.972  -8.952  1.00  1.96           H  
ATOM   1579  N   THR A 106      11.575 -49.449  -8.882  1.00  2.08           N  
ATOM   1580  CA  THR A 106      12.472 -50.461  -9.417  1.00  2.08           C  
ATOM   1581  C   THR A 106      11.830 -51.809  -9.691  1.00  2.08           C  
ATOM   1582  O   THR A 106      12.533 -52.811  -9.803  1.00  2.08           O  
ATOM   1583  CB  THR A 106      13.657 -50.658  -8.469  1.00  2.08           C  
ATOM   1584  OG1 THR A 106      13.170 -51.029  -7.168  1.00  2.08           O  
ATOM   1585  CG2 THR A 106      14.471 -49.367  -8.364  1.00  2.08           C  
ATOM   1586  H   THR A 106      11.122 -49.605  -7.994  1.00  2.08           H  
ATOM   1587  HA  THR A 106      12.867 -50.095 -10.369  1.00  2.08           H  
ATOM   1588  HB  THR A 106      14.296 -51.457  -8.855  1.00  2.08           H  
ATOM   1589  HG1 THR A 106      13.917 -51.208  -6.586  1.00  2.08           H  
ATOM   1590 1HG2 THR A 106      15.315 -49.525  -7.693  1.00  2.08           H  
ATOM   1591 2HG2 THR A 106      14.841 -49.098  -9.359  1.00  2.08           H  
ATOM   1592 3HG2 THR A 106      13.850 -48.562  -7.978  1.00  2.08           H  
ATOM   1593  N   SER A 107      10.501 -51.876  -9.814  1.00  2.21           N  
ATOM   1594  CA  SER A 107       9.871 -53.179 -10.058  1.00  2.21           C  
ATOM   1595  C   SER A 107       9.985 -53.612 -11.520  1.00  2.21           C  
ATOM   1596  O   SER A 107       8.990 -53.868 -12.199  1.00  2.21           O  
ATOM   1597  CB  SER A 107       8.401 -53.157  -9.672  1.00  2.21           C  
ATOM   1598  OG  SER A 107       8.218 -52.968  -8.295  1.00  2.21           O  
ATOM   1599  H   SER A 107       9.943 -51.038  -9.735  1.00  2.21           H  
ATOM   1600  HA  SER A 107      10.377 -53.925  -9.444  1.00  2.21           H  
ATOM   1601 1HB  SER A 107       7.897 -52.359 -10.221  1.00  2.21           H  
ATOM   1602 2HB  SER A 107       7.943 -54.100  -9.972  1.00  2.21           H  
ATOM   1603  HG  SER A 107       8.672 -52.155  -8.069  1.00  2.21           H  
ATOM   1604  N   GLY A 108      11.216 -53.776 -11.987  1.00  2.32           N  
ATOM   1605  CA  GLY A 108      11.533 -54.161 -13.362  1.00  2.32           C  
ATOM   1606  C   GLY A 108      11.422 -55.665 -13.528  1.00  2.32           C  
ATOM   1607  O   GLY A 108      12.395 -56.370 -13.838  1.00  2.32           O  
ATOM   1608  H   GLY A 108      11.974 -53.585 -11.338  1.00  2.32           H  
ATOM   1609 1HA  GLY A 108      10.837 -53.662 -14.039  1.00  2.32           H  
ATOM   1610 2HA  GLY A 108      12.522 -53.817 -13.628  1.00  2.32           H  
ATOM   1611  N   CYS A 109      10.234 -56.155 -13.227  1.00  2.41           N  
ATOM   1612  CA  CYS A 109       9.880 -57.564 -13.217  1.00  2.41           C  
ATOM   1613  C   CYS A 109       9.845 -58.213 -14.605  1.00  2.41           C  
ATOM   1614  O   CYS A 109      10.247 -59.358 -14.749  1.00  2.41           O  
ATOM   1615  CB  CYS A 109       8.537 -57.773 -12.559  1.00  2.41           C  
ATOM   1616  SG  CYS A 109       8.543 -57.640 -10.771  1.00  2.41           S  
ATOM   1617  H   CYS A 109       9.521 -55.469 -12.971  1.00  2.41           H  
ATOM   1618  HA  CYS A 109      10.636 -58.089 -12.633  1.00  2.41           H  
ATOM   1619 1HB  CYS A 109       7.830 -57.040 -12.940  1.00  2.41           H  
ATOM   1620 2HB  CYS A 109       8.165 -58.738 -12.819  1.00  2.41           H  
ATOM   1621  N   PHE A 110       9.330 -57.495 -15.605  1.00  2.49           N  
ATOM   1622  CA  PHE A 110       9.212 -58.128 -16.918  1.00  2.49           C  
ATOM   1623  C   PHE A 110       9.726 -57.209 -18.051  1.00  2.49           C  
ATOM   1624  O   PHE A 110       9.383 -56.027 -18.071  1.00  2.49           O  
ATOM   1625  CB  PHE A 110       7.752 -58.490 -17.181  1.00  2.49           C  
ATOM   1626  CG  PHE A 110       7.172 -59.416 -16.171  1.00  2.49           C  
ATOM   1627  CD1 PHE A 110       6.572 -58.954 -15.023  1.00  2.49           C  
ATOM   1628  CD2 PHE A 110       7.276 -60.743 -16.346  1.00  2.49           C  
ATOM   1629  CE1 PHE A 110       6.110 -59.827 -14.069  1.00  2.49           C  
ATOM   1630  CE2 PHE A 110       6.833 -61.616 -15.407  1.00  2.49           C  
ATOM   1631  CZ  PHE A 110       6.261 -61.148 -14.259  1.00  2.49           C  
ATOM   1632  H   PHE A 110       9.039 -56.544 -15.456  1.00  2.49           H  
ATOM   1633  HA  PHE A 110       9.748 -59.061 -16.875  1.00  2.49           H  
ATOM   1634 1HB  PHE A 110       7.141 -57.594 -17.230  1.00  2.49           H  
ATOM   1635 2HB  PHE A 110       7.712 -58.998 -18.134  1.00  2.49           H  
ATOM   1636  HD1 PHE A 110       6.478 -57.890 -14.865  1.00  2.49           H  
ATOM   1637  HD2 PHE A 110       7.749 -61.105 -17.245  1.00  2.49           H  
ATOM   1638  HE1 PHE A 110       5.645 -59.453 -13.153  1.00  2.49           H  
ATOM   1639  HE2 PHE A 110       6.961 -62.678 -15.573  1.00  2.49           H  
ATOM   1640  HZ  PHE A 110       5.937 -61.832 -13.503  1.00  2.49           H  
ATOM   1641  N   PRO A 111      10.545 -57.714 -18.997  1.00  2.57           N  
ATOM   1642  CA  PRO A 111      11.027 -57.033 -20.193  1.00  2.57           C  
ATOM   1643  C   PRO A 111       9.940 -56.624 -21.179  1.00  2.57           C  
ATOM   1644  O   PRO A 111       8.989 -57.372 -21.388  1.00  2.57           O  
ATOM   1645  CB  PRO A 111      11.928 -58.077 -20.829  1.00  2.57           C  
ATOM   1646  CG  PRO A 111      12.301 -59.005 -19.717  1.00  2.57           C  
ATOM   1647  CD  PRO A 111      11.134 -59.043 -18.815  1.00  2.57           C  
ATOM   1648  HA  PRO A 111      11.609 -56.154 -19.886  1.00  2.57           H  
ATOM   1649 1HB  PRO A 111      11.397 -58.567 -21.633  1.00  2.57           H  
ATOM   1650 2HB  PRO A 111      12.800 -57.585 -21.284  1.00  2.57           H  
ATOM   1651 1HG  PRO A 111      12.512 -60.002 -20.110  1.00  2.57           H  
ATOM   1652 2HG  PRO A 111      13.214 -58.661 -19.208  1.00  2.57           H  
ATOM   1653 1HD  PRO A 111      10.424 -59.834 -19.111  1.00  2.57           H  
ATOM   1654 2HD  PRO A 111      11.563 -59.191 -17.814  1.00  2.57           H  
ATOM   1655  N   ILE A 112      10.208 -55.518 -21.876  1.00  2.68           N  
ATOM   1656  CA  ILE A 112       9.448 -54.919 -22.991  1.00  2.68           C  
ATOM   1657  C   ILE A 112       8.329 -53.968 -22.568  1.00  2.68           C  
ATOM   1658  O   ILE A 112       8.566 -52.763 -22.501  1.00  2.68           O  
ATOM   1659  CB  ILE A 112       8.830 -55.934 -23.988  1.00  2.68           C  
ATOM   1660  CG1 ILE A 112       9.836 -56.767 -24.689  1.00  2.68           C  
ATOM   1661  CG2 ILE A 112       8.162 -55.195 -25.097  1.00  2.68           C  
ATOM   1662  CD1 ILE A 112       9.120 -57.828 -25.514  1.00  2.68           C  
ATOM   1663  H   ILE A 112      11.031 -55.007 -21.591  1.00  2.68           H  
ATOM   1664  HA  ILE A 112      10.149 -54.329 -23.576  1.00  2.68           H  
ATOM   1665  HB  ILE A 112       8.118 -56.575 -23.507  1.00  2.68           H  
ATOM   1666 1HG1 ILE A 112      10.442 -56.147 -25.344  1.00  2.68           H  
ATOM   1667 2HG1 ILE A 112      10.487 -57.243 -23.966  1.00  2.68           H  
ATOM   1668 1HG2 ILE A 112       7.762 -55.907 -25.789  1.00  2.68           H  
ATOM   1669 2HG2 ILE A 112       7.394 -54.586 -24.770  1.00  2.68           H  
ATOM   1670 3HG2 ILE A 112       8.901 -54.578 -25.601  1.00  2.68           H  
ATOM   1671 1HD1 ILE A 112       9.823 -58.438 -26.038  1.00  2.68           H  
ATOM   1672 2HD1 ILE A 112       8.506 -58.446 -24.866  1.00  2.68           H  
ATOM   1673 3HD1 ILE A 112       8.479 -57.336 -26.242  1.00  2.68           H  
ATOM   1674  N   MET A 113       7.108 -54.476 -22.303  1.00  2.81           N  
ATOM   1675  CA  MET A 113       5.994 -53.566 -22.017  1.00  2.81           C  
ATOM   1676  C   MET A 113       5.934 -52.451 -23.070  1.00  2.81           C  
ATOM   1677  O   MET A 113       6.188 -51.291 -22.758  1.00  2.81           O  
ATOM   1678  CB  MET A 113       6.091 -52.973 -20.622  1.00  2.81           C  
ATOM   1679  CG  MET A 113       5.970 -53.976 -19.521  1.00  2.81           C  
ATOM   1680  SD  MET A 113       4.384 -54.789 -19.560  1.00  2.81           S  
ATOM   1681  CE  MET A 113       3.374 -53.403 -19.116  1.00  2.81           C  
ATOM   1682  H   MET A 113       6.941 -55.488 -22.325  1.00  2.81           H  
ATOM   1683  HA  MET A 113       5.067 -54.135 -22.084  1.00  2.81           H  
ATOM   1684 1HB  MET A 113       7.039 -52.461 -20.500  1.00  2.81           H  
ATOM   1685 2HB  MET A 113       5.302 -52.235 -20.493  1.00  2.81           H  
ATOM   1686 1HG  MET A 113       6.758 -54.729 -19.613  1.00  2.81           H  
ATOM   1687 2HG  MET A 113       6.079 -53.473 -18.567  1.00  2.81           H  
ATOM   1688 1HE  MET A 113       2.337 -53.709 -19.075  1.00  2.81           H  
ATOM   1689 2HE  MET A 113       3.690 -53.028 -18.145  1.00  2.81           H  
ATOM   1690 3HE  MET A 113       3.484 -52.616 -19.864  1.00  2.81           H  
ATOM   1691  N   HIS A 114       5.627 -52.798 -24.319  1.00  2.95           N  
ATOM   1692  CA  HIS A 114       5.723 -51.820 -25.391  1.00  2.95           C  
ATOM   1693  C   HIS A 114       4.852 -50.605 -25.154  1.00  2.95           C  
ATOM   1694  O   HIS A 114       3.715 -50.712 -24.698  1.00  2.95           O  
ATOM   1695  CB  HIS A 114       5.282 -52.404 -26.753  1.00  2.95           C  
ATOM   1696  CG  HIS A 114       6.200 -53.410 -27.420  1.00  2.95           C  
ATOM   1697  ND1 HIS A 114       7.499 -53.114 -27.786  1.00  2.95           N  
ATOM   1698  CD2 HIS A 114       5.972 -54.677 -27.844  1.00  2.95           C  
ATOM   1699  CE1 HIS A 114       8.035 -54.170 -28.388  1.00  2.95           C  
ATOM   1700  NE2 HIS A 114       7.127 -55.126 -28.436  1.00  2.95           N  
ATOM   1701  H   HIS A 114       5.380 -53.752 -24.525  1.00  2.95           H  
ATOM   1702  HA  HIS A 114       6.756 -51.480 -25.476  1.00  2.95           H  
ATOM   1703 1HB  HIS A 114       4.314 -52.890 -26.623  1.00  2.95           H  
ATOM   1704 2HB  HIS A 114       5.125 -51.580 -27.453  1.00  2.95           H  
ATOM   1705  HD2 HIS A 114       5.048 -55.233 -27.745  1.00  2.95           H  
ATOM   1706  HE1 HIS A 114       9.049 -54.236 -28.781  1.00  2.95           H  
ATOM   1707  HE2 HIS A 114       7.253 -56.042 -28.844  1.00  2.95           H  
ATOM   1708  N   ASP A 115       5.395 -49.448 -25.524  1.00  3.05           N  
ATOM   1709  CA  ASP A 115       4.707 -48.167 -25.440  1.00  3.05           C  
ATOM   1710  C   ASP A 115       4.131 -47.858 -24.063  1.00  3.05           C  
ATOM   1711  O   ASP A 115       2.962 -47.471 -23.929  1.00  3.05           O  
ATOM   1712  CB  ASP A 115       3.649 -48.060 -26.530  1.00  3.05           C  
ATOM   1713  CG  ASP A 115       3.114 -46.625 -26.705  1.00  3.05           C  
ATOM   1714  OD1 ASP A 115       3.714 -45.674 -26.186  1.00  3.05           O  
ATOM   1715  OD2 ASP A 115       2.128 -46.483 -27.379  1.00  3.05           O  
ATOM   1716  H   ASP A 115       6.341 -49.468 -25.880  1.00  3.05           H  
ATOM   1717  HA  ASP A 115       5.445 -47.392 -25.655  1.00  3.05           H  
ATOM   1718 1HB  ASP A 115       4.061 -48.406 -27.479  1.00  3.05           H  
ATOM   1719 2HB  ASP A 115       2.810 -48.714 -26.280  1.00  3.05           H  
ATOM   1720  N   ARG A 116       5.003 -47.910 -23.050  1.00  3.07           N  
ATOM   1721  CA  ARG A 116       4.605 -47.616 -21.684  1.00  3.07           C  
ATOM   1722  C   ARG A 116       4.017 -46.226 -21.579  1.00  3.07           C  
ATOM   1723  O   ARG A 116       3.148 -45.999 -20.750  1.00  3.07           O  
ATOM   1724  CB  ARG A 116       5.778 -47.725 -20.718  1.00  3.07           C  
ATOM   1725  CG  ARG A 116       6.251 -49.137 -20.455  1.00  3.07           C  
ATOM   1726  CD  ARG A 116       7.184 -49.232 -19.298  1.00  3.07           C  
ATOM   1727  NE  ARG A 116       8.453 -48.549 -19.558  1.00  3.07           N  
ATOM   1728  CZ  ARG A 116       9.516 -49.126 -20.169  1.00  3.07           C  
ATOM   1729  NH1 ARG A 116       9.444 -50.376 -20.566  1.00  3.07           N  
ATOM   1730  NH2 ARG A 116      10.625 -48.432 -20.369  1.00  3.07           N  
ATOM   1731  H   ARG A 116       5.946 -48.228 -23.233  1.00  3.07           H  
ATOM   1732  HA  ARG A 116       3.850 -48.333 -21.383  1.00  3.07           H  
ATOM   1733 1HB  ARG A 116       6.622 -47.161 -21.109  1.00  3.07           H  
ATOM   1734 2HB  ARG A 116       5.502 -47.281 -19.759  1.00  3.07           H  
ATOM   1735 1HG  ARG A 116       5.398 -49.794 -20.286  1.00  3.07           H  
ATOM   1736 2HG  ARG A 116       6.800 -49.474 -21.326  1.00  3.07           H  
ATOM   1737 1HD  ARG A 116       6.724 -48.778 -18.420  1.00  3.07           H  
ATOM   1738 2HD  ARG A 116       7.395 -50.281 -19.095  1.00  3.07           H  
ATOM   1739  HE  ARG A 116       8.540 -47.585 -19.266  1.00  3.07           H  
ATOM   1740 1HH1 ARG A 116       8.595 -50.905 -20.409  1.00  3.07           H  
ATOM   1741 2HH1 ARG A 116      10.225 -50.815 -21.032  1.00  3.07           H  
ATOM   1742 1HH2 ARG A 116      10.682 -47.470 -20.064  1.00  3.07           H  
ATOM   1743 2HH2 ARG A 116      11.413 -48.866 -20.826  1.00  3.07           H  
ATOM   1744  N   THR A 117       4.486 -45.275 -22.383  1.00  3.04           N  
ATOM   1745  CA  THR A 117       3.937 -43.933 -22.285  1.00  3.04           C  
ATOM   1746  C   THR A 117       2.448 -43.914 -22.616  1.00  3.04           C  
ATOM   1747  O   THR A 117       1.669 -43.373 -21.829  1.00  3.04           O  
ATOM   1748  CB  THR A 117       4.638 -42.960 -23.209  1.00  3.04           C  
ATOM   1749  OG1 THR A 117       6.020 -42.855 -22.860  1.00  3.04           O  
ATOM   1750  CG2 THR A 117       3.981 -41.584 -23.105  1.00  3.04           C  
ATOM   1751  H   THR A 117       5.197 -45.490 -23.066  1.00  3.04           H  
ATOM   1752  HA  THR A 117       4.065 -43.581 -21.262  1.00  3.04           H  
ATOM   1753  HB  THR A 117       4.556 -43.338 -24.200  1.00  3.04           H  
ATOM   1754  HG1 THR A 117       6.128 -42.109 -22.235  1.00  3.04           H  
ATOM   1755 1HG2 THR A 117       4.474 -40.887 -23.769  1.00  3.04           H  
ATOM   1756 2HG2 THR A 117       2.928 -41.661 -23.375  1.00  3.04           H  
ATOM   1757 3HG2 THR A 117       4.070 -41.221 -22.081  1.00  3.04           H  
ATOM   1758  N   LYS A 118       2.019 -44.513 -23.749  1.00  2.96           N  
ATOM   1759  CA  LYS A 118       0.576 -44.485 -24.007  1.00  2.96           C  
ATOM   1760  C   LYS A 118      -0.168 -45.293 -22.957  1.00  2.96           C  
ATOM   1761  O   LYS A 118      -1.295 -44.964 -22.594  1.00  2.96           O  
ATOM   1762  CB  LYS A 118       0.189 -44.986 -25.392  1.00  2.96           C  
ATOM   1763  CG  LYS A 118       0.636 -44.095 -26.556  1.00  2.96           C  
ATOM   1764  CD  LYS A 118      -0.038 -42.739 -26.545  1.00  2.96           C  
ATOM   1765  CE  LYS A 118      -1.514 -42.829 -26.915  1.00  2.96           C  
ATOM   1766  NZ  LYS A 118      -2.119 -41.472 -27.045  1.00  2.96           N  
ATOM   1767  H   LYS A 118       2.664 -44.957 -24.428  1.00  2.96           H  
ATOM   1768  HA  LYS A 118       0.236 -43.456 -23.930  1.00  2.96           H  
ATOM   1769 1HB  LYS A 118       0.591 -45.984 -25.539  1.00  2.96           H  
ATOM   1770 2HB  LYS A 118      -0.890 -45.063 -25.454  1.00  2.96           H  
ATOM   1771 1HG  LYS A 118       1.713 -43.961 -26.486  1.00  2.96           H  
ATOM   1772 2HG  LYS A 118       0.419 -44.598 -27.498  1.00  2.96           H  
ATOM   1773 1HD  LYS A 118       0.060 -42.316 -25.552  1.00  2.96           H  
ATOM   1774 2HD  LYS A 118       0.453 -42.080 -27.249  1.00  2.96           H  
ATOM   1775 1HE  LYS A 118      -1.625 -43.365 -27.856  1.00  2.96           H  
ATOM   1776 2HE  LYS A 118      -2.040 -43.375 -26.131  1.00  2.96           H  
ATOM   1777 1HZ  LYS A 118      -3.097 -41.546 -27.268  1.00  2.96           H  
ATOM   1778 2HZ  LYS A 118      -2.002 -40.996 -26.141  1.00  2.96           H  
ATOM   1779 3HZ  LYS A 118      -1.647 -40.950 -27.764  1.00  2.96           H  
ATOM   1780  N   ILE A 119       0.455 -46.351 -22.429  1.00  2.86           N  
ATOM   1781  CA  ILE A 119      -0.258 -47.123 -21.424  1.00  2.86           C  
ATOM   1782  C   ILE A 119      -0.444 -46.211 -20.185  1.00  2.86           C  
ATOM   1783  O   ILE A 119      -1.529 -46.132 -19.612  1.00  2.86           O  
ATOM   1784  CB  ILE A 119       0.490 -48.383 -20.969  1.00  2.86           C  
ATOM   1785  CG1 ILE A 119       0.667 -49.428 -22.079  1.00  2.86           C  
ATOM   1786  CG2 ILE A 119      -0.420 -49.003 -20.001  1.00  2.86           C  
ATOM   1787  CD1 ILE A 119       1.643 -50.567 -21.718  1.00  2.86           C  
ATOM   1788  H   ILE A 119       1.382 -46.630 -22.760  1.00  2.86           H  
ATOM   1789  HA  ILE A 119      -1.236 -47.399 -21.800  1.00  2.86           H  
ATOM   1790  HB  ILE A 119       1.448 -48.144 -20.518  1.00  2.86           H  
ATOM   1791 1HG1 ILE A 119      -0.276 -49.873 -22.289  1.00  2.86           H  
ATOM   1792 2HG1 ILE A 119       1.035 -48.931 -22.981  1.00  2.86           H  
ATOM   1793 1HG2 ILE A 119       0.029 -49.915 -19.632  1.00  2.86           H  
ATOM   1794 2HG2 ILE A 119      -0.595 -48.302 -19.199  1.00  2.86           H  
ATOM   1795 3HG2 ILE A 119      -1.368 -49.234 -20.486  1.00  2.86           H  
ATOM   1796 1HD1 ILE A 119       1.705 -51.265 -22.560  1.00  2.86           H  
ATOM   1797 2HD1 ILE A 119       2.627 -50.174 -21.520  1.00  2.86           H  
ATOM   1798 3HD1 ILE A 119       1.283 -51.094 -20.839  1.00  2.86           H  
ATOM   1799  N   ARG A 120       0.619 -45.480 -19.796  1.00  2.76           N  
ATOM   1800  CA  ARG A 120       0.600 -44.534 -18.668  1.00  2.76           C  
ATOM   1801  C   ARG A 120      -0.376 -43.381 -18.906  1.00  2.76           C  
ATOM   1802  O   ARG A 120      -0.842 -42.751 -17.964  1.00  2.76           O  
ATOM   1803  CB  ARG A 120       1.974 -43.924 -18.388  1.00  2.76           C  
ATOM   1804  CG  ARG A 120       3.049 -44.797 -17.705  1.00  2.76           C  
ATOM   1805  CD  ARG A 120       4.334 -44.023 -17.688  1.00  2.76           C  
ATOM   1806  NE  ARG A 120       4.210 -42.768 -16.897  1.00  2.76           N  
ATOM   1807  CZ  ARG A 120       4.578 -42.576 -15.588  1.00  2.76           C  
ATOM   1808  NH1 ARG A 120       5.183 -43.472 -14.875  1.00  2.76           N  
ATOM   1809  NH2 ARG A 120       4.336 -41.438 -14.978  1.00  2.76           N  
ATOM   1810  H   ARG A 120       1.489 -45.588 -20.302  1.00  2.76           H  
ATOM   1811  HA  ARG A 120       0.284 -45.073 -17.772  1.00  2.76           H  
ATOM   1812 1HB  ARG A 120       2.400 -43.573 -19.324  1.00  2.76           H  
ATOM   1813 2HB  ARG A 120       1.841 -43.049 -17.751  1.00  2.76           H  
ATOM   1814 1HG  ARG A 120       2.750 -45.004 -16.674  1.00  2.76           H  
ATOM   1815 2HG  ARG A 120       3.187 -45.731 -18.243  1.00  2.76           H  
ATOM   1816 1HD  ARG A 120       5.126 -44.631 -17.251  1.00  2.76           H  
ATOM   1817 2HD  ARG A 120       4.594 -43.763 -18.711  1.00  2.76           H  
ATOM   1818  HE  ARG A 120       3.722 -42.008 -17.344  1.00  2.76           H  
ATOM   1819 1HH1 ARG A 120       5.403 -44.378 -15.249  1.00  2.76           H  
ATOM   1820 2HH1 ARG A 120       5.405 -43.193 -13.900  1.00  2.76           H  
ATOM   1821 1HH2 ARG A 120       3.851 -40.690 -15.443  1.00  2.76           H  
ATOM   1822 2HH2 ARG A 120       4.621 -41.358 -13.988  1.00  2.76           H  
ATOM   1823  N   GLN A 121      -0.720 -43.088 -20.149  1.00  2.68           N  
ATOM   1824  CA  GLN A 121      -1.712 -42.044 -20.357  1.00  2.68           C  
ATOM   1825  C   GLN A 121      -3.097 -42.493 -19.875  1.00  2.68           C  
ATOM   1826  O   GLN A 121      -3.947 -41.648 -19.611  1.00  2.68           O  
ATOM   1827  CB  GLN A 121      -1.789 -41.568 -21.809  1.00  2.68           C  
ATOM   1828  CG  GLN A 121      -0.568 -40.774 -22.271  1.00  2.68           C  
ATOM   1829  CD  GLN A 121      -0.694 -40.232 -23.701  1.00  2.68           C  
ATOM   1830  OE1 GLN A 121      -1.642 -40.556 -24.447  1.00  2.68           O  
ATOM   1831  NE2 GLN A 121       0.265 -39.396 -24.089  1.00  2.68           N  
ATOM   1832  H   GLN A 121      -0.277 -43.562 -20.936  1.00  2.68           H  
ATOM   1833  HA  GLN A 121      -1.422 -41.187 -19.753  1.00  2.68           H  
ATOM   1834 1HB  GLN A 121      -1.895 -42.431 -22.461  1.00  2.68           H  
ATOM   1835 2HB  GLN A 121      -2.676 -40.946 -21.938  1.00  2.68           H  
ATOM   1836 1HG  GLN A 121      -0.424 -39.931 -21.600  1.00  2.68           H  
ATOM   1837 2HG  GLN A 121       0.297 -41.417 -22.238  1.00  2.68           H  
ATOM   1838 1HE2 GLN A 121       0.254 -38.993 -25.004  1.00  2.68           H  
ATOM   1839 2HE2 GLN A 121       1.004 -39.160 -23.457  1.00  2.68           H  
ATOM   1840  N   LEU A 122      -3.347 -43.803 -19.723  1.00  2.63           N  
ATOM   1841  CA  LEU A 122      -4.681 -44.211 -19.302  1.00  2.63           C  
ATOM   1842  C   LEU A 122      -5.205 -43.517 -18.041  1.00  2.63           C  
ATOM   1843  O   LEU A 122      -6.281 -42.945 -18.121  1.00  2.63           O  
ATOM   1844  CB  LEU A 122      -4.735 -45.727 -19.040  1.00  2.63           C  
ATOM   1845  CG  LEU A 122      -4.790 -46.613 -20.218  1.00  2.63           C  
ATOM   1846  CD1 LEU A 122      -4.585 -48.037 -19.740  1.00  2.63           C  
ATOM   1847  CD2 LEU A 122      -6.148 -46.440 -20.853  1.00  2.63           C  
ATOM   1848  H   LEU A 122      -2.629 -44.507 -19.901  1.00  2.63           H  
ATOM   1849  HA  LEU A 122      -5.365 -43.987 -20.113  1.00  2.63           H  
ATOM   1850 1HB  LEU A 122      -3.849 -46.029 -18.513  1.00  2.63           H  
ATOM   1851 2HB  LEU A 122      -5.600 -45.940 -18.417  1.00  2.63           H  
ATOM   1852  HG  LEU A 122      -3.998 -46.364 -20.936  1.00  2.63           H  
ATOM   1853 1HD1 LEU A 122      -4.637 -48.713 -20.557  1.00  2.63           H  
ATOM   1854 2HD1 LEU A 122      -3.603 -48.115 -19.269  1.00  2.63           H  
ATOM   1855 3HD1 LEU A 122      -5.354 -48.287 -19.020  1.00  2.63           H  
ATOM   1856 1HD2 LEU A 122      -6.247 -47.083 -21.706  1.00  2.63           H  
ATOM   1857 2HD2 LEU A 122      -6.911 -46.688 -20.121  1.00  2.63           H  
ATOM   1858 3HD2 LEU A 122      -6.270 -45.403 -21.169  1.00  2.63           H  
ATOM   1859  N   PRO A 123      -4.475 -43.425 -16.902  1.00  2.60           N  
ATOM   1860  CA  PRO A 123      -4.925 -42.732 -15.712  1.00  2.60           C  
ATOM   1861  C   PRO A 123      -5.177 -41.254 -15.911  1.00  2.60           C  
ATOM   1862  O   PRO A 123      -6.014 -40.688 -15.198  1.00  2.60           O  
ATOM   1863  CB  PRO A 123      -3.791 -42.985 -14.723  1.00  2.60           C  
ATOM   1864  CG  PRO A 123      -2.653 -43.404 -15.555  1.00  2.60           C  
ATOM   1865  CD  PRO A 123      -3.262 -44.188 -16.664  1.00  2.60           C  
ATOM   1866  HA  PRO A 123      -5.804 -43.206 -15.340  1.00  2.60           H  
ATOM   1867 1HB  PRO A 123      -3.587 -42.063 -14.167  1.00  2.60           H  
ATOM   1868 2HB  PRO A 123      -4.087 -43.752 -13.997  1.00  2.60           H  
ATOM   1869 1HG  PRO A 123      -2.109 -42.520 -15.910  1.00  2.60           H  
ATOM   1870 2HG  PRO A 123      -1.946 -43.987 -14.994  1.00  2.60           H  
ATOM   1871 1HD  PRO A 123      -2.592 -44.243 -17.465  1.00  2.60           H  
ATOM   1872 2HD  PRO A 123      -3.528 -45.190 -16.290  1.00  2.60           H  
ATOM   1873  N   ASN A 124      -4.567 -40.634 -16.924  1.00  2.59           N  
ATOM   1874  CA  ASN A 124      -4.756 -39.209 -17.155  1.00  2.59           C  
ATOM   1875  C   ASN A 124      -6.093 -38.942 -17.838  1.00  2.59           C  
ATOM   1876  O   ASN A 124      -6.524 -37.791 -17.978  1.00  2.59           O  
ATOM   1877  CB  ASN A 124      -3.617 -38.642 -17.974  1.00  2.59           C  
ATOM   1878  CG  ASN A 124      -2.283 -38.471 -17.207  1.00  2.59           C  
ATOM   1879  OD1 ASN A 124      -2.266 -38.365 -15.979  1.00  2.59           O  
ATOM   1880  ND2 ASN A 124      -1.184 -38.439 -17.932  1.00  2.59           N  
ATOM   1881  H   ASN A 124      -3.963 -41.139 -17.570  1.00  2.59           H  
ATOM   1882  HA  ASN A 124      -4.757 -38.701 -16.199  1.00  2.59           H  
ATOM   1883 1HB  ASN A 124      -3.446 -39.274 -18.844  1.00  2.59           H  
ATOM   1884 2HB  ASN A 124      -3.944 -37.687 -18.343  1.00  2.59           H  
ATOM   1885 1HD2 ASN A 124      -0.270 -38.331 -17.499  1.00  2.59           H  
ATOM   1886 2HD2 ASN A 124      -1.244 -38.524 -18.924  1.00  2.59           H  
ATOM   1887  N   LEU A 125      -6.737 -40.021 -18.284  1.00  2.58           N  
ATOM   1888  CA  LEU A 125      -8.006 -39.979 -18.972  1.00  2.58           C  
ATOM   1889  C   LEU A 125      -9.132 -40.548 -18.099  1.00  2.58           C  
ATOM   1890  O   LEU A 125     -10.259 -40.749 -18.580  1.00  2.58           O  
ATOM   1891  CB  LEU A 125      -7.863 -40.797 -20.255  1.00  2.58           C  
ATOM   1892  CG  LEU A 125      -6.753 -40.303 -21.202  1.00  2.58           C  
ATOM   1893  CD1 LEU A 125      -6.622 -41.264 -22.359  1.00  2.58           C  
ATOM   1894  CD2 LEU A 125      -7.067 -38.891 -21.678  1.00  2.58           C  
ATOM   1895  H   LEU A 125      -6.337 -40.949 -18.141  1.00  2.58           H  
ATOM   1896  HA  LEU A 125      -8.240 -38.947 -19.218  1.00  2.58           H  
ATOM   1897 1HB  LEU A 125      -7.639 -41.828 -19.988  1.00  2.58           H  
ATOM   1898 2HB  LEU A 125      -8.804 -40.772 -20.795  1.00  2.58           H  
ATOM   1899  HG  LEU A 125      -5.804 -40.297 -20.671  1.00  2.58           H  
ATOM   1900 1HD1 LEU A 125      -5.822 -40.928 -23.017  1.00  2.58           H  
ATOM   1901 2HD1 LEU A 125      -6.384 -42.259 -21.977  1.00  2.58           H  
ATOM   1902 3HD1 LEU A 125      -7.559 -41.301 -22.913  1.00  2.58           H  
ATOM   1903 1HD2 LEU A 125      -6.273 -38.546 -22.338  1.00  2.58           H  
ATOM   1904 2HD2 LEU A 125      -8.015 -38.890 -22.215  1.00  2.58           H  
ATOM   1905 3HD2 LEU A 125      -7.138 -38.227 -20.816  1.00  2.58           H  
ATOM   1906  N   LEU A 126      -8.824 -40.862 -16.824  1.00  2.56           N  
ATOM   1907  CA  LEU A 126      -9.826 -41.514 -15.986  1.00  2.56           C  
ATOM   1908  C   LEU A 126     -10.553 -40.626 -14.986  1.00  2.56           C  
ATOM   1909  O   LEU A 126     -11.693 -40.894 -14.657  1.00  2.56           O  
ATOM   1910  CB  LEU A 126      -9.201 -42.638 -15.159  1.00  2.56           C  
ATOM   1911  CG  LEU A 126      -8.510 -43.724 -15.907  1.00  2.56           C  
ATOM   1912  CD1 LEU A 126      -7.929 -44.739 -14.891  1.00  2.56           C  
ATOM   1913  CD2 LEU A 126      -9.437 -44.339 -16.921  1.00  2.56           C  
ATOM   1914  H   LEU A 126      -7.892 -40.683 -16.446  1.00  2.56           H  
ATOM   1915  HA  LEU A 126     -10.567 -41.956 -16.642  1.00  2.56           H  
ATOM   1916 1HB  LEU A 126      -8.504 -42.211 -14.447  1.00  2.56           H  
ATOM   1917 2HB  LEU A 126     -10.011 -43.110 -14.612  1.00  2.56           H  
ATOM   1918  HG  LEU A 126      -7.718 -43.304 -16.412  1.00  2.56           H  
ATOM   1919 1HD1 LEU A 126      -7.370 -45.503 -15.422  1.00  2.56           H  
ATOM   1920 2HD1 LEU A 126      -7.271 -44.242 -14.190  1.00  2.56           H  
ATOM   1921 3HD1 LEU A 126      -8.701 -45.190 -14.333  1.00  2.56           H  
ATOM   1922 1HD2 LEU A 126      -8.919 -45.113 -17.481  1.00  2.56           H  
ATOM   1923 2HD2 LEU A 126     -10.273 -44.752 -16.413  1.00  2.56           H  
ATOM   1924 3HD2 LEU A 126      -9.785 -43.568 -17.609  1.00  2.56           H  
ATOM   1925  N   ARG A 127      -9.912 -39.604 -14.441  1.00  2.57           N  
ATOM   1926  CA  ARG A 127     -10.548 -38.852 -13.342  1.00  2.57           C  
ATOM   1927  C   ARG A 127     -10.905 -39.790 -12.192  1.00  2.57           C  
ATOM   1928  O   ARG A 127     -11.968 -39.675 -11.578  1.00  2.57           O  
ATOM   1929  CB  ARG A 127     -11.803 -38.096 -13.773  1.00  2.57           C  
ATOM   1930  CG  ARG A 127     -12.426 -37.244 -12.681  1.00  2.57           C  
ATOM   1931  CD  ARG A 127     -13.560 -36.383 -13.192  1.00  2.57           C  
ATOM   1932  NE  ARG A 127     -14.709 -37.164 -13.649  1.00  2.57           N  
ATOM   1933  CZ  ARG A 127     -15.842 -36.636 -14.161  1.00  2.57           C  
ATOM   1934  NH1 ARG A 127     -15.975 -35.329 -14.261  1.00  2.57           N  
ATOM   1935  NH2 ARG A 127     -16.822 -37.432 -14.559  1.00  2.57           N  
ATOM   1936  H   ARG A 127      -8.982 -39.362 -14.753  1.00  2.57           H  
ATOM   1937  HA  ARG A 127      -9.849 -38.112 -12.962  1.00  2.57           H  
ATOM   1938 1HB  ARG A 127     -11.555 -37.442 -14.570  1.00  2.57           H  
ATOM   1939 2HB  ARG A 127     -12.579 -38.766 -14.120  1.00  2.57           H  
ATOM   1940 1HG  ARG A 127     -12.815 -37.892 -11.896  1.00  2.57           H  
ATOM   1941 2HG  ARG A 127     -11.657 -36.592 -12.263  1.00  2.57           H  
ATOM   1942 1HD  ARG A 127     -13.895 -35.722 -12.396  1.00  2.57           H  
ATOM   1943 2HD  ARG A 127     -13.202 -35.786 -14.029  1.00  2.57           H  
ATOM   1944  HE  ARG A 127     -14.642 -38.176 -13.606  1.00  2.57           H  
ATOM   1945 1HH1 ARG A 127     -15.231 -34.721 -13.956  1.00  2.57           H  
ATOM   1946 2HH1 ARG A 127     -16.823 -34.938 -14.642  1.00  2.57           H  
ATOM   1947 1HH2 ARG A 127     -16.723 -38.438 -14.478  1.00  2.57           H  
ATOM   1948 2HH2 ARG A 127     -17.668 -37.039 -14.940  1.00  2.57           H  
ATOM   1949  N   GLY A 128      -9.998 -40.719 -11.895  1.00  2.63           N  
ATOM   1950  CA  GLY A 128     -10.194 -41.646 -10.801  1.00  2.63           C  
ATOM   1951  C   GLY A 128      -9.921 -43.108 -11.128  1.00  2.63           C  
ATOM   1952  O   GLY A 128     -10.124 -43.577 -12.250  1.00  2.63           O  
ATOM   1953  H   GLY A 128      -9.152 -40.764 -12.442  1.00  2.63           H  
ATOM   1954 1HA  GLY A 128      -9.559 -41.340  -9.972  1.00  2.63           H  
ATOM   1955 2HA  GLY A 128     -11.225 -41.555 -10.477  1.00  2.63           H  
ATOM   1956  N   TYR A 129      -9.458 -43.839 -10.118  1.00  2.75           N  
ATOM   1957  CA  TYR A 129      -9.084 -45.242 -10.286  1.00  2.75           C  
ATOM   1958  C   TYR A 129      -9.332 -45.976  -8.992  1.00  2.75           C  
ATOM   1959  O   TYR A 129      -9.005 -45.444  -7.933  1.00  2.75           O  
ATOM   1960  CB  TYR A 129      -7.595 -45.357 -10.625  1.00  2.75           C  
ATOM   1961  CG  TYR A 129      -7.130 -46.780 -10.803  1.00  2.75           C  
ATOM   1962  CD1 TYR A 129      -7.244 -47.406 -12.020  1.00  2.75           C  
ATOM   1963  CD2 TYR A 129      -6.631 -47.481  -9.706  1.00  2.75           C  
ATOM   1964  CE1 TYR A 129      -6.839 -48.699 -12.144  1.00  2.75           C  
ATOM   1965  CE2 TYR A 129      -6.248 -48.775  -9.828  1.00  2.75           C  
ATOM   1966  CZ  TYR A 129      -6.342 -49.389 -11.030  1.00  2.75           C  
ATOM   1967  OH  TYR A 129      -5.961 -50.686 -11.148  1.00  2.75           O  
ATOM   1968  H   TYR A 129      -9.363 -43.415  -9.189  1.00  2.75           H  
ATOM   1969  HA  TYR A 129      -9.692 -45.698 -11.066  1.00  2.75           H  
ATOM   1970 1HB  TYR A 129      -7.392 -44.813 -11.549  1.00  2.75           H  
ATOM   1971 2HB  TYR A 129      -7.000 -44.900  -9.834  1.00  2.75           H  
ATOM   1972  HD1 TYR A 129      -7.644 -46.874 -12.880  1.00  2.75           H  
ATOM   1973  HD2 TYR A 129      -6.558 -47.011  -8.751  1.00  2.75           H  
ATOM   1974  HE1 TYR A 129      -6.915 -49.182 -13.106  1.00  2.75           H  
ATOM   1975  HE2 TYR A 129      -5.871 -49.316  -8.959  1.00  2.75           H  
ATOM   1976  HH  TYR A 129      -5.655 -51.019 -10.299  1.00  2.75           H  
ATOM   1977  N   GLU A 130      -9.919 -47.169  -9.048  1.00  2.97           N  
ATOM   1978  CA  GLU A 130     -10.143 -47.842  -7.783  1.00  2.97           C  
ATOM   1979  C   GLU A 130      -9.770 -49.317  -7.808  1.00  2.97           C  
ATOM   1980  O   GLU A 130     -10.316 -50.110  -8.586  1.00  2.97           O  
ATOM   1981  CB  GLU A 130     -11.616 -47.701  -7.360  1.00  2.97           C  
ATOM   1982  CG  GLU A 130     -12.132 -46.253  -7.130  1.00  2.97           C  
ATOM   1983  CD  GLU A 130     -13.557 -46.197  -6.597  1.00  2.97           C  
ATOM   1984  OE1 GLU A 130     -14.148 -47.227  -6.439  1.00  2.97           O  
ATOM   1985  OE2 GLU A 130     -14.043 -45.118  -6.343  1.00  2.97           O  
ATOM   1986  H   GLU A 130     -10.179 -47.608  -9.937  1.00  2.97           H  
ATOM   1987  HA  GLU A 130      -9.516 -47.370  -7.029  1.00  2.97           H  
ATOM   1988 1HB  GLU A 130     -12.254 -48.160  -8.114  1.00  2.97           H  
ATOM   1989 2HB  GLU A 130     -11.760 -48.241  -6.428  1.00  2.97           H  
ATOM   1990 1HG  GLU A 130     -11.474 -45.750  -6.443  1.00  2.97           H  
ATOM   1991 2HG  GLU A 130     -12.096 -45.709  -8.073  1.00  2.97           H  
ATOM   1992  N   LYS A 131      -8.913 -49.731  -6.879  1.00  3.32           N  
ATOM   1993  CA  LYS A 131      -8.550 -51.143  -6.825  1.00  3.32           C  
ATOM   1994  C   LYS A 131      -9.623 -51.942  -6.067  1.00  3.32           C  
ATOM   1995  O   LYS A 131      -9.438 -52.367  -4.928  1.00  3.32           O  
ATOM   1996  CB  LYS A 131      -7.156 -51.311  -6.214  1.00  3.32           C  
ATOM   1997  CG  LYS A 131      -6.593 -52.745  -6.215  1.00  3.32           C  
ATOM   1998  CD  LYS A 131      -5.142 -52.742  -5.704  1.00  3.32           C  
ATOM   1999  CE  LYS A 131      -4.502 -54.128  -5.677  1.00  3.32           C  
ATOM   2000  NZ  LYS A 131      -3.074 -54.044  -5.260  1.00  3.32           N  
ATOM   2001  H   LYS A 131      -8.466 -49.056  -6.252  1.00  3.32           H  
ATOM   2002  HA  LYS A 131      -8.510 -51.526  -7.845  1.00  3.32           H  
ATOM   2003 1HB  LYS A 131      -6.445 -50.674  -6.745  1.00  3.32           H  
ATOM   2004 2HB  LYS A 131      -7.173 -50.966  -5.178  1.00  3.32           H  
ATOM   2005 1HG  LYS A 131      -7.201 -53.375  -5.565  1.00  3.32           H  
ATOM   2006 2HG  LYS A 131      -6.624 -53.155  -7.225  1.00  3.32           H  
ATOM   2007 1HD  LYS A 131      -4.534 -52.082  -6.329  1.00  3.32           H  
ATOM   2008 2HD  LYS A 131      -5.128 -52.345  -4.685  1.00  3.32           H  
ATOM   2009 1HE  LYS A 131      -5.042 -54.755  -4.967  1.00  3.32           H  
ATOM   2010 2HE  LYS A 131      -4.557 -54.583  -6.666  1.00  3.32           H  
ATOM   2011 1HZ  LYS A 131      -2.644 -54.953  -5.226  1.00  3.32           H  
ATOM   2012 2HZ  LYS A 131      -2.578 -53.471  -5.927  1.00  3.32           H  
ATOM   2013 3HZ  LYS A 131      -3.007 -53.623  -4.342  1.00  3.32           H  
ATOM   2014  N   ILE A 132     -10.743 -52.143  -6.764  1.00  3.79           N  
ATOM   2015  CA  ILE A 132     -11.965 -52.814  -6.297  1.00  3.79           C  
ATOM   2016  C   ILE A 132     -11.876 -54.321  -6.376  1.00  3.79           C  
ATOM   2017  O   ILE A 132     -12.581 -55.053  -5.672  1.00  3.79           O  
ATOM   2018  CB  ILE A 132     -13.202 -52.376  -7.089  1.00  3.79           C  
ATOM   2019  CG1 ILE A 132     -13.404 -50.901  -6.921  1.00  3.79           C  
ATOM   2020  CG2 ILE A 132     -14.414 -53.155  -6.613  1.00  3.79           C  
ATOM   2021  CD1 ILE A 132     -13.520 -50.476  -5.479  1.00  3.79           C  
ATOM   2022  H   ILE A 132     -10.746 -51.710  -7.687  1.00  3.79           H  
ATOM   2023  HA  ILE A 132     -12.116 -52.544  -5.253  1.00  3.79           H  
ATOM   2024  HB  ILE A 132     -13.044 -52.562  -8.151  1.00  3.79           H  
ATOM   2025 1HG1 ILE A 132     -12.574 -50.391  -7.374  1.00  3.79           H  
ATOM   2026 2HG1 ILE A 132     -14.315 -50.602  -7.436  1.00  3.79           H  
ATOM   2027 1HG2 ILE A 132     -15.288 -52.850  -7.161  1.00  3.79           H  
ATOM   2028 2HG2 ILE A 132     -14.252 -54.206  -6.761  1.00  3.79           H  
ATOM   2029 3HG2 ILE A 132     -14.576 -52.963  -5.554  1.00  3.79           H  
ATOM   2030 1HD1 ILE A 132     -13.665 -49.398  -5.429  1.00  3.79           H  
ATOM   2031 2HD1 ILE A 132     -14.371 -50.973  -5.017  1.00  3.79           H  
ATOM   2032 3HD1 ILE A 132     -12.609 -50.741  -4.945  1.00  3.79           H  
ATOM   2033  N   ARG A 133     -11.122 -54.786  -7.356  1.00  4.32           N  
ATOM   2034  CA  ARG A 133     -10.964 -56.201  -7.628  1.00  4.32           C  
ATOM   2035  C   ARG A 133     -12.313 -56.816  -8.007  1.00  4.32           C  
ATOM   2036  O   ARG A 133     -12.608 -57.980  -7.706  1.00  4.32           O  
ATOM   2037  CB  ARG A 133     -10.397 -56.886  -6.383  1.00  4.32           C  
ATOM   2038  CG  ARG A 133      -9.054 -56.328  -5.861  1.00  4.32           C  
ATOM   2039  CD  ARG A 133      -8.567 -57.079  -4.670  1.00  4.32           C  
ATOM   2040  NE  ARG A 133      -9.402 -56.834  -3.504  1.00  4.32           N  
ATOM   2041  CZ  ARG A 133      -9.330 -57.523  -2.346  1.00  4.32           C  
ATOM   2042  NH1 ARG A 133      -8.461 -58.498  -2.209  1.00  4.32           N  
ATOM   2043  NH2 ARG A 133     -10.137 -57.213  -1.345  1.00  4.32           N  
ATOM   2044  H   ARG A 133     -10.589 -54.119  -7.895  1.00  4.32           H  
ATOM   2045  HA  ARG A 133     -10.277 -56.322  -8.451  1.00  4.32           H  
ATOM   2046 1HB  ARG A 133     -11.108 -56.907  -5.567  1.00  4.32           H  
ATOM   2047 2HB  ARG A 133     -10.192 -57.900  -6.629  1.00  4.32           H  
ATOM   2048 1HG  ARG A 133      -8.291 -56.381  -6.616  1.00  4.32           H  
ATOM   2049 2HG  ARG A 133      -9.185 -55.285  -5.562  1.00  4.32           H  
ATOM   2050 1HD  ARG A 133      -8.578 -58.150  -4.879  1.00  4.32           H  
ATOM   2051 2HD  ARG A 133      -7.553 -56.764  -4.431  1.00  4.32           H  
ATOM   2052  HE  ARG A 133     -10.085 -56.088  -3.564  1.00  4.32           H  
ATOM   2053 1HH1 ARG A 133      -7.850 -58.749  -2.977  1.00  4.32           H  
ATOM   2054 2HH1 ARG A 133      -8.412 -59.017  -1.347  1.00  4.32           H  
ATOM   2055 1HH2 ARG A 133     -10.806 -56.461  -1.451  1.00  4.32           H  
ATOM   2056 2HH2 ARG A 133     -10.084 -57.726  -0.478  1.00  4.32           H  
ATOM   2057  N   LEU A 134     -13.153 -55.994  -8.647  1.00  4.77           N  
ATOM   2058  CA  LEU A 134     -14.483 -56.350  -9.142  1.00  4.77           C  
ATOM   2059  C   LEU A 134     -15.405 -56.982  -8.104  1.00  4.77           C  
ATOM   2060  O   LEU A 134     -16.415 -57.580  -8.465  1.00  4.77           O  
ATOM   2061  CB  LEU A 134     -14.318 -57.329 -10.305  1.00  4.77           C  
ATOM   2062  CG  LEU A 134     -13.973 -56.703 -11.622  1.00  4.77           C  
ATOM   2063  CD1 LEU A 134     -12.824 -55.736 -11.424  1.00  4.77           C  
ATOM   2064  CD2 LEU A 134     -13.596 -57.781 -12.577  1.00  4.77           C  
ATOM   2065  H   LEU A 134     -12.832 -55.053  -8.824  1.00  4.77           H  
ATOM   2066  HA  LEU A 134     -14.955 -55.439  -9.501  1.00  4.77           H  
ATOM   2067 1HB  LEU A 134     -13.550 -58.055 -10.070  1.00  4.77           H  
ATOM   2068 2HB  LEU A 134     -15.262 -57.861 -10.435  1.00  4.77           H  
ATOM   2069  HG  LEU A 134     -14.808 -56.185 -12.016  1.00  4.77           H  
ATOM   2070 1HD1 LEU A 134     -12.565 -55.288 -12.384  1.00  4.77           H  
ATOM   2071 2HD1 LEU A 134     -13.123 -54.951 -10.724  1.00  4.77           H  
ATOM   2072 3HD1 LEU A 134     -11.992 -56.270 -11.030  1.00  4.77           H  
ATOM   2073 1HD2 LEU A 134     -13.339 -57.348 -13.548  1.00  4.77           H  
ATOM   2074 2HD2 LEU A 134     -12.742 -58.337 -12.190  1.00  4.77           H  
ATOM   2075 3HD2 LEU A 134     -14.444 -58.453 -12.691  1.00  4.77           H  
ATOM   2076  N   SER A 135     -15.046 -56.893  -6.821  1.00  5.01           N  
ATOM   2077  CA  SER A 135     -15.766 -57.543  -5.734  1.00  5.01           C  
ATOM   2078  C   SER A 135     -15.878 -59.078  -5.916  1.00  5.01           C  
ATOM   2079  O   SER A 135     -16.756 -59.704  -5.315  1.00  5.01           O  
ATOM   2080  CB  SER A 135     -17.153 -56.937  -5.583  1.00  5.01           C  
ATOM   2081  OG  SER A 135     -17.078 -55.564  -5.296  1.00  5.01           O  
ATOM   2082  H   SER A 135     -14.209 -56.358  -6.574  1.00  5.01           H  
ATOM   2083  HA  SER A 135     -15.215 -57.354  -4.812  1.00  5.01           H  
ATOM   2084 1HB  SER A 135     -17.738 -57.091  -6.485  1.00  5.01           H  
ATOM   2085 2HB  SER A 135     -17.676 -57.445  -4.777  1.00  5.01           H  
ATOM   2086  HG  SER A 135     -16.557 -55.491  -4.492  1.00  5.01           H  
ATOM   2087  N   THR A 136     -14.980 -59.677  -6.729  1.00  4.97           N  
ATOM   2088  CA  THR A 136     -14.947 -61.129  -6.948  1.00  4.97           C  
ATOM   2089  C   THR A 136     -13.523 -61.614  -6.850  1.00  4.97           C  
ATOM   2090  O   THR A 136     -13.247 -62.790  -6.627  1.00  4.97           O  
ATOM   2091  CB  THR A 136     -15.448 -61.541  -8.352  1.00  4.97           C  
ATOM   2092  OG1 THR A 136     -14.560 -61.005  -9.352  1.00  4.97           O  
ATOM   2093  CG2 THR A 136     -16.861 -61.048  -8.618  1.00  4.97           C  
ATOM   2094  H   THR A 136     -14.269 -59.098  -7.180  1.00  4.97           H  
ATOM   2095  HA  THR A 136     -15.540 -61.626  -6.181  1.00  4.97           H  
ATOM   2096  HB  THR A 136     -15.433 -62.629  -8.421  1.00  4.97           H  
ATOM   2097  HG1 THR A 136     -14.647 -60.045  -9.363  1.00  4.97           H  
ATOM   2098 1HG2 THR A 136     -17.177 -61.365  -9.610  1.00  4.97           H  
ATOM   2099 2HG2 THR A 136     -17.537 -61.463  -7.872  1.00  4.97           H  
ATOM   2100 3HG2 THR A 136     -16.890 -59.972  -8.565  1.00  4.97           H  
ATOM   2101  N   GLN A 137     -12.628 -60.672  -7.098  1.00  4.71           N  
ATOM   2102  CA  GLN A 137     -11.188 -60.840  -7.225  1.00  4.71           C  
ATOM   2103  C   GLN A 137     -10.720 -61.671  -8.429  1.00  4.71           C  
ATOM   2104  O   GLN A 137      -9.528 -62.000  -8.493  1.00  4.71           O  
ATOM   2105  CB  GLN A 137     -10.602 -61.446  -5.942  1.00  4.71           C  
ATOM   2106  CG  GLN A 137     -10.923 -60.645  -4.678  1.00  4.71           C  
ATOM   2107  CD  GLN A 137     -10.155 -61.125  -3.460  1.00  4.71           C  
ATOM   2108  OE1 GLN A 137      -8.918 -61.105  -3.448  1.00  4.71           O  
ATOM   2109  NE2 GLN A 137     -10.878 -61.555  -2.429  1.00  4.71           N  
ATOM   2110  H   GLN A 137     -12.970 -59.725  -7.237  1.00  4.71           H  
ATOM   2111  HA  GLN A 137     -10.765 -59.855  -7.350  1.00  4.71           H  
ATOM   2112 1HB  GLN A 137     -10.959 -62.463  -5.807  1.00  4.71           H  
ATOM   2113 2HB  GLN A 137      -9.520 -61.500  -6.034  1.00  4.71           H  
ATOM   2114 1HG  GLN A 137     -10.676 -59.603  -4.848  1.00  4.71           H  
ATOM   2115 2HG  GLN A 137     -11.985 -60.740  -4.461  1.00  4.71           H  
ATOM   2116 1HE2 GLN A 137     -10.425 -61.886  -1.600  1.00  4.71           H  
ATOM   2117 2HE2 GLN A 137     -11.878 -61.556  -2.483  1.00  4.71           H  
ATOM   2118  N   ASN A 138     -11.622 -62.005  -9.373  1.00  4.36           N  
ATOM   2119  CA  ASN A 138     -11.233 -62.717 -10.595  1.00  4.36           C  
ATOM   2120  C   ASN A 138     -12.368 -62.896 -11.606  1.00  4.36           C  
ATOM   2121  O   ASN A 138     -13.174 -63.821 -11.471  1.00  4.36           O  
ATOM   2122  CB  ASN A 138     -10.630 -64.084 -10.334  1.00  4.36           C  
ATOM   2123  CG  ASN A 138     -10.131 -64.646 -11.625  1.00  4.36           C  
ATOM   2124  OD1 ASN A 138     -10.201 -63.946 -12.652  1.00  4.36           O  
ATOM   2125  ND2 ASN A 138      -9.671 -65.858 -11.630  1.00  4.36           N  
ATOM   2126  H   ASN A 138     -12.597 -61.721  -9.266  1.00  4.36           H  
ATOM   2127  HA  ASN A 138     -10.481 -62.114 -11.096  1.00  4.36           H  
ATOM   2128 1HB  ASN A 138      -9.803 -64.043  -9.642  1.00  4.36           H  
ATOM   2129 2HB  ASN A 138     -11.385 -64.745  -9.915  1.00  4.36           H  
ATOM   2130 1HD2 ASN A 138      -9.402 -66.257 -12.521  1.00  4.36           H  
ATOM   2131 2HD2 ASN A 138      -9.640 -66.395 -10.788  1.00  4.36           H  
ATOM   2132  N   VAL A 139     -12.437 -62.056 -12.629  1.00  4.02           N  
ATOM   2133  CA  VAL A 139     -13.475 -62.212 -13.654  1.00  4.02           C  
ATOM   2134  C   VAL A 139     -13.455 -63.567 -14.412  1.00  4.02           C  
ATOM   2135  O   VAL A 139     -14.497 -64.003 -14.901  1.00  4.02           O  
ATOM   2136  CB  VAL A 139     -13.494 -60.994 -14.622  1.00  4.02           C  
ATOM   2137  CG1 VAL A 139     -12.264 -60.903 -15.453  1.00  4.02           C  
ATOM   2138  CG2 VAL A 139     -14.689 -61.117 -15.546  1.00  4.02           C  
ATOM   2139  H   VAL A 139     -11.752 -61.300 -12.702  1.00  4.02           H  
ATOM   2140  HA  VAL A 139     -14.432 -62.169 -13.119  1.00  4.02           H  
ATOM   2141  HB  VAL A 139     -13.557 -60.098 -14.048  1.00  4.02           H  
ATOM   2142 1HG1 VAL A 139     -12.322 -60.030 -16.102  1.00  4.02           H  
ATOM   2143 2HG1 VAL A 139     -11.429 -60.814 -14.822  1.00  4.02           H  
ATOM   2144 3HG1 VAL A 139     -12.163 -61.749 -16.028  1.00  4.02           H  
ATOM   2145 1HG2 VAL A 139     -14.722 -60.257 -16.216  1.00  4.02           H  
ATOM   2146 2HG2 VAL A 139     -14.600 -62.036 -16.135  1.00  4.02           H  
ATOM   2147 3HG2 VAL A 139     -15.603 -61.152 -14.953  1.00  4.02           H  
ATOM   2148  N   ILE A 140     -12.269 -64.194 -14.571  1.00  3.77           N  
ATOM   2149  CA  ILE A 140     -12.118 -65.488 -15.267  1.00  3.77           C  
ATOM   2150  C   ILE A 140     -11.466 -66.578 -14.416  1.00  3.77           C  
ATOM   2151  O   ILE A 140     -10.250 -66.571 -14.208  1.00  3.77           O  
ATOM   2152  CB  ILE A 140     -11.303 -65.345 -16.578  1.00  3.77           C  
ATOM   2153  CG1 ILE A 140     -11.982 -64.414 -17.515  1.00  3.77           C  
ATOM   2154  CG2 ILE A 140     -11.018 -66.683 -17.233  1.00  3.77           C  
ATOM   2155  CD1 ILE A 140     -13.342 -64.835 -17.978  1.00  3.77           C  
ATOM   2156  H   ILE A 140     -11.454 -63.807 -14.106  1.00  3.77           H  
ATOM   2157  HA  ILE A 140     -13.113 -65.838 -15.536  1.00  3.77           H  
ATOM   2158  HB  ILE A 140     -10.344 -64.880 -16.333  1.00  3.77           H  
ATOM   2159 1HG1 ILE A 140     -12.076 -63.495 -17.067  1.00  3.77           H  
ATOM   2160 2HG1 ILE A 140     -11.354 -64.316 -18.375  1.00  3.77           H  
ATOM   2161 1HG2 ILE A 140     -10.418 -66.531 -18.129  1.00  3.77           H  
ATOM   2162 2HG2 ILE A 140     -10.468 -67.286 -16.540  1.00  3.77           H  
ATOM   2163 3HG2 ILE A 140     -11.953 -67.173 -17.502  1.00  3.77           H  
ATOM   2164 1HD1 ILE A 140     -13.728 -64.087 -18.670  1.00  3.77           H  
ATOM   2165 2HD1 ILE A 140     -13.288 -65.789 -18.469  1.00  3.77           H  
ATOM   2166 3HD1 ILE A 140     -14.013 -64.918 -17.137  1.00  3.77           H  
ATOM   2167  N   ASP A 141     -12.240 -67.588 -14.007  1.00  3.62           N  
ATOM   2168  CA  ASP A 141     -11.675 -68.637 -13.146  1.00  3.62           C  
ATOM   2169  C   ASP A 141     -10.903 -69.690 -13.930  1.00  3.62           C  
ATOM   2170  O   ASP A 141     -10.388 -70.654 -13.380  1.00  3.62           O  
ATOM   2171  CB  ASP A 141     -12.816 -69.332 -12.390  1.00  3.62           C  
ATOM   2172  CG  ASP A 141     -13.818 -70.163 -13.301  1.00  3.62           C  
ATOM   2173  OD1 ASP A 141     -13.579 -70.319 -14.500  1.00  3.62           O  
ATOM   2174  OD2 ASP A 141     -14.848 -70.584 -12.773  1.00  3.62           O  
ATOM   2175  H   ASP A 141     -13.227 -67.576 -14.228  1.00  3.62           H  
ATOM   2176  HA  ASP A 141     -10.999 -68.176 -12.430  1.00  3.62           H  
ATOM   2177 1HB  ASP A 141     -12.391 -70.004 -11.641  1.00  3.62           H  
ATOM   2178 2HB  ASP A 141     -13.389 -68.574 -11.852  1.00  3.62           H  
ATOM   2179  N   ALA A 142     -10.881 -69.515 -15.238  1.00  3.58           N  
ATOM   2180  CA  ALA A 142     -10.231 -70.309 -16.287  1.00  3.58           C  
ATOM   2181  C   ALA A 142     -10.677 -71.782 -16.373  1.00  3.58           C  
ATOM   2182  O   ALA A 142     -10.638 -72.359 -17.453  1.00  3.58           O  
ATOM   2183  CB  ALA A 142      -8.735 -70.245 -16.112  1.00  3.58           C  
ATOM   2184  H   ALA A 142     -11.386 -68.703 -15.550  1.00  3.58           H  
ATOM   2185  HA  ALA A 142     -10.474 -69.843 -17.240  1.00  3.58           H  
ATOM   2186 1HB  ALA A 142      -8.274 -70.768 -16.929  1.00  3.58           H  
ATOM   2187 2HB  ALA A 142      -8.427 -69.220 -16.132  1.00  3.58           H  
ATOM   2188 3HB  ALA A 142      -8.442 -70.706 -15.171  1.00  3.58           H  
ATOM   2189  N   GLU A 143     -11.270 -72.337 -15.321  1.00  3.59           N  
ATOM   2190  CA  GLU A 143     -11.817 -73.684 -15.351  1.00  3.59           C  
ATOM   2191  C   GLU A 143     -12.955 -73.758 -16.351  1.00  3.59           C  
ATOM   2192  O   GLU A 143     -13.161 -74.784 -16.997  1.00  3.59           O  
ATOM   2193  CB  GLU A 143     -12.273 -74.136 -13.958  1.00  3.59           C  
ATOM   2194  CG  GLU A 143     -11.120 -74.380 -12.968  1.00  3.59           C  
ATOM   2195  CD  GLU A 143     -11.581 -74.864 -11.601  1.00  3.59           C  
ATOM   2196  OE1 GLU A 143     -12.766 -74.894 -11.365  1.00  3.59           O  
ATOM   2197  OE2 GLU A 143     -10.741 -75.212 -10.800  1.00  3.59           O  
ATOM   2198  H   GLU A 143     -11.276 -71.822 -14.453  1.00  3.59           H  
ATOM   2199  HA  GLU A 143     -11.031 -74.364 -15.684  1.00  3.59           H  
ATOM   2200 1HB  GLU A 143     -12.931 -73.372 -13.529  1.00  3.59           H  
ATOM   2201 2HB  GLU A 143     -12.851 -75.054 -14.044  1.00  3.59           H  
ATOM   2202 1HG  GLU A 143     -10.446 -75.123 -13.395  1.00  3.59           H  
ATOM   2203 2HG  GLU A 143     -10.560 -73.449 -12.852  1.00  3.59           H  
ATOM   2204  N   LYS A 144     -13.677 -72.648 -16.506  1.00  3.64           N  
ATOM   2205  CA  LYS A 144     -14.784 -72.597 -17.448  1.00  3.64           C  
ATOM   2206  C   LYS A 144     -14.341 -72.301 -18.891  1.00  3.64           C  
ATOM   2207  O   LYS A 144     -15.178 -72.255 -19.794  1.00  3.64           O  
ATOM   2208  CB  LYS A 144     -15.786 -71.537 -16.999  1.00  3.64           C  
ATOM   2209  CG  LYS A 144     -16.477 -71.857 -15.677  1.00  3.64           C  
ATOM   2210  CD  LYS A 144     -17.493 -70.793 -15.298  1.00  3.64           C  
ATOM   2211  CE  LYS A 144     -18.150 -71.120 -13.966  1.00  3.64           C  
ATOM   2212  NZ  LYS A 144     -17.196 -70.945 -12.824  1.00  3.64           N  
ATOM   2213  H   LYS A 144     -13.494 -71.828 -15.905  1.00  3.64           H  
ATOM   2214  HA  LYS A 144     -15.276 -73.569 -17.445  1.00  3.64           H  
ATOM   2215 1HB  LYS A 144     -15.265 -70.586 -16.870  1.00  3.64           H  
ATOM   2216 2HB  LYS A 144     -16.546 -71.401 -17.764  1.00  3.64           H  
ATOM   2217 1HG  LYS A 144     -16.977 -72.819 -15.747  1.00  3.64           H  
ATOM   2218 2HG  LYS A 144     -15.725 -71.915 -14.885  1.00  3.64           H  
ATOM   2219 1HD  LYS A 144     -16.974 -69.835 -15.204  1.00  3.64           H  
ATOM   2220 2HD  LYS A 144     -18.250 -70.709 -16.071  1.00  3.64           H  
ATOM   2221 1HE  LYS A 144     -19.009 -70.469 -13.816  1.00  3.64           H  
ATOM   2222 2HE  LYS A 144     -18.492 -72.155 -13.982  1.00  3.64           H  
ATOM   2223 1HZ  LYS A 144     -17.637 -71.168 -11.955  1.00  3.64           H  
ATOM   2224 2HZ  LYS A 144     -16.362 -71.538 -12.938  1.00  3.64           H  
ATOM   2225 3HZ  LYS A 144     -16.857 -69.995 -12.788  1.00  3.64           H  
ATOM   2226  N   ALA A 145     -13.050 -72.026 -19.115  1.00  3.68           N  
ATOM   2227  CA  ALA A 145     -12.579 -71.716 -20.456  1.00  3.68           C  
ATOM   2228  C   ALA A 145     -12.570 -73.015 -21.289  1.00  3.68           C  
ATOM   2229  O   ALA A 145     -12.065 -74.030 -20.815  1.00  3.68           O  
ATOM   2230  CB  ALA A 145     -11.203 -71.084 -20.389  1.00  3.68           C  
ATOM   2231  H   ALA A 145     -12.365 -72.093 -18.366  1.00  3.68           H  
ATOM   2232  HA  ALA A 145     -13.265 -70.996 -20.884  1.00  3.68           H  
ATOM   2233 1HB  ALA A 145     -10.880 -70.841 -21.366  1.00  3.68           H  
ATOM   2234 2HB  ALA A 145     -11.249 -70.181 -19.786  1.00  3.68           H  
ATOM   2235 3HB  ALA A 145     -10.502 -71.787 -19.939  1.00  3.68           H  
ATOM   2236  N   PRO A 146     -13.110 -73.032 -22.519  1.00  3.71           N  
ATOM   2237  CA  PRO A 146     -13.204 -74.209 -23.379  1.00  3.71           C  
ATOM   2238  C   PRO A 146     -11.939 -74.669 -24.110  1.00  3.71           C  
ATOM   2239  O   PRO A 146     -11.103 -73.867 -24.517  1.00  3.71           O  
ATOM   2240  CB  PRO A 146     -14.229 -73.743 -24.416  1.00  3.71           C  
ATOM   2241  CG  PRO A 146     -14.019 -72.238 -24.508  1.00  3.71           C  
ATOM   2242  CD  PRO A 146     -13.691 -71.806 -23.096  1.00  3.71           C  
ATOM   2243  HA  PRO A 146     -13.617 -75.036 -22.784  1.00  3.71           H  
ATOM   2244 1HB  PRO A 146     -14.053 -74.260 -25.369  1.00  3.71           H  
ATOM   2245 2HB  PRO A 146     -15.243 -74.010 -24.082  1.00  3.71           H  
ATOM   2246 1HG  PRO A 146     -13.208 -72.021 -25.213  1.00  3.71           H  
ATOM   2247 2HG  PRO A 146     -14.922 -71.747 -24.901  1.00  3.71           H  
ATOM   2248 1HD  PRO A 146     -12.969 -70.974 -23.116  1.00  3.71           H  
ATOM   2249 2HD  PRO A 146     -14.628 -71.539 -22.573  1.00  3.71           H  
ATOM   2250  N   GLY A 147     -11.874 -75.974 -24.390  1.00  3.71           N  
ATOM   2251  CA  GLY A 147     -10.934 -76.568 -25.356  1.00  3.71           C  
ATOM   2252  C   GLY A 147      -9.438 -76.611 -25.014  1.00  3.71           C  
ATOM   2253  O   GLY A 147      -8.838 -77.682 -24.911  1.00  3.71           O  
ATOM   2254  H   GLY A 147     -12.550 -76.586 -23.955  1.00  3.71           H  
ATOM   2255 1HA  GLY A 147     -11.264 -77.586 -25.562  1.00  3.71           H  
ATOM   2256 2HA  GLY A 147     -11.048 -76.035 -26.301  1.00  3.71           H  
ATOM   2257  N   GLY A 148      -8.846 -75.433 -24.960  1.00  3.65           N  
ATOM   2258  CA  GLY A 148      -7.412 -75.206 -24.783  1.00  3.65           C  
ATOM   2259  C   GLY A 148      -6.950 -74.875 -23.345  1.00  3.65           C  
ATOM   2260  O   GLY A 148      -7.636 -75.188 -22.377  1.00  3.65           O  
ATOM   2261  H   GLY A 148      -9.471 -74.631 -25.024  1.00  3.65           H  
ATOM   2262 1HA  GLY A 148      -6.891 -76.105 -25.113  1.00  3.65           H  
ATOM   2263 2HA  GLY A 148      -7.122 -74.430 -25.481  1.00  3.65           H  
ATOM   2264  N   PRO A 149      -5.753 -74.257 -23.208  1.00  3.52           N  
ATOM   2265  CA  PRO A 149      -5.037 -73.874 -21.993  1.00  3.52           C  
ATOM   2266  C   PRO A 149      -5.830 -73.033 -21.021  1.00  3.52           C  
ATOM   2267  O   PRO A 149      -6.580 -72.127 -21.409  1.00  3.52           O  
ATOM   2268  CB  PRO A 149      -3.869 -73.086 -22.574  1.00  3.52           C  
ATOM   2269  CG  PRO A 149      -3.662 -73.671 -23.894  1.00  3.52           C  
ATOM   2270  CD  PRO A 149      -5.007 -73.928 -24.413  1.00  3.52           C  
ATOM   2271  HA  PRO A 149      -4.699 -74.784 -21.485  1.00  3.52           H  
ATOM   2272 1HB  PRO A 149      -4.114 -72.039 -22.615  1.00  3.52           H  
ATOM   2273 2HB  PRO A 149      -3.029 -73.143 -21.973  1.00  3.52           H  
ATOM   2274 1HG  PRO A 149      -3.120 -73.018 -24.512  1.00  3.52           H  
ATOM   2275 2HG  PRO A 149      -3.077 -74.588 -23.814  1.00  3.52           H  
ATOM   2276 1HD  PRO A 149      -5.392 -73.013 -24.882  1.00  3.52           H  
ATOM   2277 2HD  PRO A 149      -4.954 -74.748 -25.104  1.00  3.52           H  
ATOM   2278  N   TYR A 150      -5.660 -73.359 -19.743  1.00  3.31           N  
ATOM   2279  CA  TYR A 150      -6.415 -72.700 -18.689  1.00  3.31           C  
ATOM   2280  C   TYR A 150      -5.691 -72.538 -17.352  1.00  3.31           C  
ATOM   2281  O   TYR A 150      -6.204 -71.893 -16.443  1.00  3.31           O  
ATOM   2282  CB  TYR A 150      -7.702 -73.476 -18.476  1.00  3.31           C  
ATOM   2283  CG  TYR A 150      -7.515 -74.874 -17.978  1.00  3.31           C  
ATOM   2284  CD1 TYR A 150      -7.488 -75.122 -16.613  1.00  3.31           C  
ATOM   2285  CD2 TYR A 150      -7.363 -75.913 -18.878  1.00  3.31           C  
ATOM   2286  CE1 TYR A 150      -7.326 -76.414 -16.151  1.00  3.31           C  
ATOM   2287  CE2 TYR A 150      -7.198 -77.203 -18.421  1.00  3.31           C  
ATOM   2288  CZ  TYR A 150      -7.185 -77.458 -17.065  1.00  3.31           C  
ATOM   2289  OH  TYR A 150      -7.040 -78.752 -16.614  1.00  3.31           O  
ATOM   2290  H   TYR A 150      -4.970 -74.067 -19.504  1.00  3.31           H  
ATOM   2291  HA  TYR A 150      -6.667 -71.702 -19.040  1.00  3.31           H  
ATOM   2292 1HB  TYR A 150      -8.301 -72.958 -17.756  1.00  3.31           H  
ATOM   2293 2HB  TYR A 150      -8.275 -73.515 -19.405  1.00  3.31           H  
ATOM   2294  HD1 TYR A 150      -7.605 -74.296 -15.909  1.00  3.31           H  
ATOM   2295  HD2 TYR A 150      -7.380 -75.712 -19.949  1.00  3.31           H  
ATOM   2296  HE1 TYR A 150      -7.316 -76.612 -15.081  1.00  3.31           H  
ATOM   2297  HE2 TYR A 150      -7.085 -78.022 -19.133  1.00  3.31           H  
ATOM   2298  HH  TYR A 150      -6.803 -79.318 -17.358  1.00  3.31           H  
ATOM   2299  N   ARG A 151      -4.545 -73.172 -17.168  1.00  3.05           N  
ATOM   2300  CA  ARG A 151      -3.927 -73.080 -15.859  1.00  3.05           C  
ATOM   2301  C   ARG A 151      -3.565 -71.645 -15.601  1.00  3.05           C  
ATOM   2302  O   ARG A 151      -2.927 -71.033 -16.453  1.00  3.05           O  
ATOM   2303  CB  ARG A 151      -2.682 -73.939 -15.780  1.00  3.05           C  
ATOM   2304  CG  ARG A 151      -1.946 -73.943 -14.457  1.00  3.05           C  
ATOM   2305  CD  ARG A 151      -0.721 -74.788 -14.539  1.00  3.05           C  
ATOM   2306  NE  ARG A 151       0.006 -74.839 -13.283  1.00  3.05           N  
ATOM   2307  CZ  ARG A 151       1.119 -75.575 -13.073  1.00  3.05           C  
ATOM   2308  NH1 ARG A 151       1.618 -76.312 -14.043  1.00  3.05           N  
ATOM   2309  NH2 ARG A 151       1.711 -75.559 -11.892  1.00  3.05           N  
ATOM   2310  H   ARG A 151      -4.071 -73.670 -17.912  1.00  3.05           H  
ATOM   2311  HA  ARG A 151      -4.641 -73.410 -15.104  1.00  3.05           H  
ATOM   2312 1HB  ARG A 151      -2.975 -74.956 -15.960  1.00  3.05           H  
ATOM   2313 2HB  ARG A 151      -2.013 -73.686 -16.549  1.00  3.05           H  
ATOM   2314 1HG  ARG A 151      -1.646 -72.926 -14.196  1.00  3.05           H  
ATOM   2315 2HG  ARG A 151      -2.595 -74.345 -13.680  1.00  3.05           H  
ATOM   2316 1HD  ARG A 151      -0.984 -75.789 -14.822  1.00  3.05           H  
ATOM   2317 2HD  ARG A 151      -0.058 -74.368 -15.296  1.00  3.05           H  
ATOM   2318  HE  ARG A 151      -0.344 -74.284 -12.512  1.00  3.05           H  
ATOM   2319 1HH1 ARG A 151       1.172 -76.328 -14.948  1.00  3.05           H  
ATOM   2320 2HH1 ARG A 151       2.448 -76.864 -13.883  1.00  3.05           H  
ATOM   2321 1HH2 ARG A 151       1.331 -74.996 -11.143  1.00  3.05           H  
ATOM   2322 2HH2 ARG A 151       2.541 -76.111 -11.737  1.00  3.05           H  
ATOM   2323  N   LEU A 152      -3.915 -71.119 -14.426  1.00  2.79           N  
ATOM   2324  CA  LEU A 152      -3.631 -69.726 -14.069  1.00  2.79           C  
ATOM   2325  C   LEU A 152      -2.192 -69.577 -13.617  1.00  2.79           C  
ATOM   2326  O   LEU A 152      -1.880 -69.609 -12.424  1.00  2.79           O  
ATOM   2327  CB  LEU A 152      -4.591 -69.259 -12.969  1.00  2.79           C  
ATOM   2328  CG  LEU A 152      -6.077 -69.198 -13.368  1.00  2.79           C  
ATOM   2329  CD1 LEU A 152      -6.932 -68.874 -12.153  1.00  2.79           C  
ATOM   2330  CD2 LEU A 152      -6.246 -68.118 -14.411  1.00  2.79           C  
ATOM   2331  H   LEU A 152      -4.430 -71.690 -13.776  1.00  2.79           H  
ATOM   2332  HA  LEU A 152      -3.783 -69.103 -14.953  1.00  2.79           H  
ATOM   2333 1HB  LEU A 152      -4.499 -69.930 -12.117  1.00  2.79           H  
ATOM   2334 2HB  LEU A 152      -4.292 -68.260 -12.653  1.00  2.79           H  
ATOM   2335  HG  LEU A 152      -6.396 -70.163 -13.773  1.00  2.79           H  
ATOM   2336 1HD1 LEU A 152      -7.985 -68.826 -12.455  1.00  2.79           H  
ATOM   2337 2HD1 LEU A 152      -6.807 -69.653 -11.401  1.00  2.79           H  
ATOM   2338 3HD1 LEU A 152      -6.630 -67.915 -11.739  1.00  2.79           H  
ATOM   2339 1HD2 LEU A 152      -7.286 -68.046 -14.695  1.00  2.79           H  
ATOM   2340 2HD2 LEU A 152      -5.932 -67.178 -13.992  1.00  2.79           H  
ATOM   2341 3HD2 LEU A 152      -5.637 -68.352 -15.292  1.00  2.79           H  
ATOM   2342  N   GLY A 153      -1.316 -69.504 -14.603  1.00  2.56           N  
ATOM   2343  CA  GLY A 153       0.113 -69.520 -14.375  1.00  2.56           C  
ATOM   2344  C   GLY A 153       0.681 -68.192 -13.902  1.00  2.56           C  
ATOM   2345  O   GLY A 153       0.120 -67.113 -14.136  1.00  2.56           O  
ATOM   2346  H   GLY A 153      -1.698 -69.467 -15.555  1.00  2.56           H  
ATOM   2347 1HA  GLY A 153       0.341 -70.289 -13.638  1.00  2.56           H  
ATOM   2348 2HA  GLY A 153       0.613 -69.818 -15.294  1.00  2.56           H  
ATOM   2349  N   THR A 154       1.863 -68.295 -13.300  1.00  2.36           N  
ATOM   2350  CA  THR A 154       2.662 -67.180 -12.811  1.00  2.36           C  
ATOM   2351  C   THR A 154       4.053 -67.325 -13.391  1.00  2.36           C  
ATOM   2352  O   THR A 154       4.308 -68.284 -14.123  1.00  2.36           O  
ATOM   2353  CB  THR A 154       2.741 -67.164 -11.272  1.00  2.36           C  
ATOM   2354  OG1 THR A 154       3.446 -68.321 -10.827  1.00  2.36           O  
ATOM   2355  CG2 THR A 154       1.365 -67.136 -10.661  1.00  2.36           C  
ATOM   2356  H   THR A 154       2.234 -69.226 -13.160  1.00  2.36           H  
ATOM   2357  HA  THR A 154       2.230 -66.244 -13.163  1.00  2.36           H  
ATOM   2358  HB  THR A 154       3.287 -66.282 -10.953  1.00  2.36           H  
ATOM   2359  HG1 THR A 154       4.353 -68.283 -11.167  1.00  2.36           H  
ATOM   2360 1HG2 THR A 154       1.455 -67.115  -9.575  1.00  2.36           H  
ATOM   2361 2HG2 THR A 154       0.840 -66.241 -11.000  1.00  2.36           H  
ATOM   2362 3HG2 THR A 154       0.806 -68.020 -10.961  1.00  2.36           H  
ATOM   2363  N   SER A 155       4.930 -66.374 -13.108  1.00  2.22           N  
ATOM   2364  CA  SER A 155       6.297 -66.437 -13.577  1.00  2.22           C  
ATOM   2365  C   SER A 155       7.222 -66.969 -12.490  1.00  2.22           C  
ATOM   2366  O   SER A 155       6.960 -66.815 -11.293  1.00  2.22           O  
ATOM   2367  CB  SER A 155       6.793 -65.095 -14.027  1.00  2.22           C  
ATOM   2368  OG  SER A 155       8.131 -65.212 -14.436  1.00  2.22           O  
ATOM   2369  H   SER A 155       4.687 -65.596 -12.495  1.00  2.22           H  
ATOM   2370  HA  SER A 155       6.343 -67.120 -14.426  1.00  2.22           H  
ATOM   2371 1HB  SER A 155       6.180 -64.720 -14.838  1.00  2.22           H  
ATOM   2372 2HB  SER A 155       6.728 -64.388 -13.191  1.00  2.22           H  
ATOM   2373  HG  SER A 155       8.540 -64.339 -14.312  1.00  2.22           H  
ATOM   2374  N   GLY A 156       8.327 -67.591 -12.907  1.00  2.15           N  
ATOM   2375  CA  GLY A 156       9.349 -68.011 -11.951  1.00  2.15           C  
ATOM   2376  C   GLY A 156      10.213 -66.811 -11.530  1.00  2.15           C  
ATOM   2377  O   GLY A 156      11.038 -66.912 -10.623  1.00  2.15           O  
ATOM   2378  H   GLY A 156       8.475 -67.719 -13.900  1.00  2.15           H  
ATOM   2379 1HA  GLY A 156       8.870 -68.447 -11.082  1.00  2.15           H  
ATOM   2380 2HA  GLY A 156       9.975 -68.781 -12.399  1.00  2.15           H  
ATOM   2381  N   SER A 157      10.020 -65.690 -12.232  1.00  2.16           N  
ATOM   2382  CA  SER A 157      10.703 -64.423 -12.004  1.00  2.16           C  
ATOM   2383  C   SER A 157       9.828 -63.548 -11.124  1.00  2.16           C  
ATOM   2384  O   SER A 157       8.700 -63.911 -10.823  1.00  2.16           O  
ATOM   2385  CB  SER A 157      10.954 -63.677 -13.306  1.00  2.16           C  
ATOM   2386  OG  SER A 157       9.747 -63.157 -13.848  1.00  2.16           O  
ATOM   2387  H   SER A 157       9.332 -65.710 -12.973  1.00  2.16           H  
ATOM   2388  HA  SER A 157      11.651 -64.612 -11.505  1.00  2.16           H  
ATOM   2389 1HB  SER A 157      11.648 -62.862 -13.119  1.00  2.16           H  
ATOM   2390 2HB  SER A 157      11.427 -64.343 -14.025  1.00  2.16           H  
ATOM   2391  HG  SER A 157       9.997 -62.333 -14.308  1.00  2.16           H  
ATOM   2392  N   CYS A 158      10.338 -62.382 -10.743  1.00  2.26           N  
ATOM   2393  CA  CYS A 158       9.550 -61.398  -9.998  1.00  2.26           C  
ATOM   2394  C   CYS A 158       8.773 -61.985  -8.814  1.00  2.26           C  
ATOM   2395  O   CYS A 158       7.543 -61.989  -8.832  1.00  2.26           O  
ATOM   2396  CB  CYS A 158       8.530 -60.780 -10.945  1.00  2.26           C  
ATOM   2397  SG  CYS A 158       7.547 -59.391 -10.256  1.00  2.26           S  
ATOM   2398  H   CYS A 158      11.293 -62.157 -11.015  1.00  2.26           H  
ATOM   2399  HA  CYS A 158      10.214 -60.605  -9.671  1.00  2.26           H  
ATOM   2400 1HB  CYS A 158       9.048 -60.459 -11.833  1.00  2.26           H  
ATOM   2401 2HB  CYS A 158       7.817 -61.543 -11.258  1.00  2.26           H  
ATOM   2402  N   PRO A 159       9.456 -62.377  -7.733  1.00  2.42           N  
ATOM   2403  CA  PRO A 159       8.880 -63.032  -6.579  1.00  2.42           C  
ATOM   2404  C   PRO A 159       7.937 -62.111  -5.835  1.00  2.42           C  
ATOM   2405  O   PRO A 159       8.173 -60.900  -5.778  1.00  2.42           O  
ATOM   2406  CB  PRO A 159      10.117 -63.340  -5.727  1.00  2.42           C  
ATOM   2407  CG  PRO A 159      11.164 -62.348  -6.165  1.00  2.42           C  
ATOM   2408  CD  PRO A 159      10.899 -62.116  -7.628  1.00  2.42           C  
ATOM   2409  HA  PRO A 159       8.379 -63.952  -6.892  1.00  2.42           H  
ATOM   2410 1HB  PRO A 159       9.851 -63.240  -4.660  1.00  2.42           H  
ATOM   2411 2HB  PRO A 159      10.443 -64.353  -5.869  1.00  2.42           H  
ATOM   2412 1HG  PRO A 159      11.080 -61.431  -5.563  1.00  2.42           H  
ATOM   2413 2HG  PRO A 159      12.164 -62.762  -5.976  1.00  2.42           H  
ATOM   2414 1HD  PRO A 159      11.150 -61.079  -7.842  1.00  2.42           H  
ATOM   2415 2HD  PRO A 159      11.460 -62.823  -8.242  1.00  2.42           H  
ATOM   2416  N   ASN A 160       6.908 -62.671  -5.201  1.00  2.65           N  
ATOM   2417  CA  ASN A 160       6.059 -61.805  -4.395  1.00  2.65           C  
ATOM   2418  C   ASN A 160       6.699 -61.640  -3.024  1.00  2.65           C  
ATOM   2419  O   ASN A 160       7.692 -62.292  -2.707  1.00  2.65           O  
ATOM   2420  CB  ASN A 160       4.613 -62.310  -4.321  1.00  2.65           C  
ATOM   2421  CG  ASN A 160       4.330 -63.559  -3.488  1.00  2.65           C  
ATOM   2422  OD1 ASN A 160       4.832 -63.765  -2.367  1.00  2.65           O  
ATOM   2423  ND2 ASN A 160       3.502 -64.417  -4.039  1.00  2.65           N  
ATOM   2424  H   ASN A 160       6.705 -63.665  -5.318  1.00  2.65           H  
ATOM   2425  HA  ASN A 160       6.037 -60.816  -4.852  1.00  2.65           H  
ATOM   2426 1HB  ASN A 160       3.982 -61.504  -3.944  1.00  2.65           H  
ATOM   2427 2HB  ASN A 160       4.279 -62.515  -5.340  1.00  2.65           H  
ATOM   2428 1HD2 ASN A 160       3.262 -65.263  -3.560  1.00  2.65           H  
ATOM   2429 2HD2 ASN A 160       3.111 -64.230  -4.939  1.00  2.65           H  
ATOM   2430  N   ALA A 161       6.080 -60.842  -2.172  1.00  2.89           N  
ATOM   2431  CA  ALA A 161       6.615 -60.507  -0.852  1.00  2.89           C  
ATOM   2432  C   ALA A 161       6.861 -61.696   0.079  1.00  2.89           C  
ATOM   2433  O   ALA A 161       7.616 -61.572   1.045  1.00  2.89           O  
ATOM   2434  CB  ALA A 161       5.660 -59.551  -0.163  1.00  2.89           C  
ATOM   2435  H   ALA A 161       5.233 -60.382  -2.471  1.00  2.89           H  
ATOM   2436  HA  ALA A 161       7.572 -60.009  -1.007  1.00  2.89           H  
ATOM   2437 1HB  ALA A 161       6.079 -59.256   0.798  1.00  2.89           H  
ATOM   2438 2HB  ALA A 161       5.512 -58.666  -0.783  1.00  2.89           H  
ATOM   2439 3HB  ALA A 161       4.704 -60.047  -0.005  1.00  2.89           H  
ATOM   2440  N   THR A 162       6.174 -62.806  -0.151  1.00  3.07           N  
ATOM   2441  CA  THR A 162       6.260 -63.959   0.728  1.00  3.07           C  
ATOM   2442  C   THR A 162       6.852 -65.209   0.078  1.00  3.07           C  
ATOM   2443  O   THR A 162       6.851 -66.273   0.704  1.00  3.07           O  
ATOM   2444  CB  THR A 162       4.856 -64.319   1.239  1.00  3.07           C  
ATOM   2445  OG1 THR A 162       4.010 -64.691   0.127  1.00  3.07           O  
ATOM   2446  CG2 THR A 162       4.248 -63.107   1.929  1.00  3.07           C  
ATOM   2447  H   THR A 162       5.597 -62.878  -0.979  1.00  3.07           H  
ATOM   2448  HA  THR A 162       6.890 -63.696   1.577  1.00  3.07           H  
ATOM   2449  HB  THR A 162       4.915 -65.146   1.945  1.00  3.07           H  
ATOM   2450  HG1 THR A 162       4.339 -64.296  -0.707  1.00  3.07           H  
ATOM   2451 1HG2 THR A 162       3.251 -63.356   2.290  1.00  3.07           H  
ATOM   2452 2HG2 THR A 162       4.877 -62.813   2.770  1.00  3.07           H  
ATOM   2453 3HG2 THR A 162       4.179 -62.283   1.225  1.00  3.07           H  
ATOM   2454  N   SER A 163       7.289 -65.130  -1.181  1.00  3.11           N  
ATOM   2455  CA  SER A 163       7.710 -66.368  -1.838  1.00  3.11           C  
ATOM   2456  C   SER A 163       8.785 -66.203  -2.922  1.00  3.11           C  
ATOM   2457  O   SER A 163       9.447 -65.175  -3.030  1.00  3.11           O  
ATOM   2458  CB  SER A 163       6.478 -67.062  -2.423  1.00  3.11           C  
ATOM   2459  OG  SER A 163       6.774 -68.386  -2.804  1.00  3.11           O  
ATOM   2460  H   SER A 163       7.329 -64.232  -1.669  1.00  3.11           H  
ATOM   2461  HA  SER A 163       8.128 -67.023  -1.073  1.00  3.11           H  
ATOM   2462 1HB  SER A 163       5.668 -67.059  -1.693  1.00  3.11           H  
ATOM   2463 2HB  SER A 163       6.134 -66.497  -3.295  1.00  3.11           H  
ATOM   2464  HG  SER A 163       6.938 -68.863  -1.978  1.00  3.11           H  
ATOM   2465  N   LYS A 164       8.990 -67.287  -3.674  1.00  2.98           N  
ATOM   2466  CA  LYS A 164       9.947 -67.387  -4.770  1.00  2.98           C  
ATOM   2467  C   LYS A 164       9.362 -66.913  -6.091  1.00  2.98           C  
ATOM   2468  O   LYS A 164      10.075 -66.445  -6.966  1.00  2.98           O  
ATOM   2469  CB  LYS A 164      10.436 -68.816  -4.944  1.00  2.98           C  
ATOM   2470  CG  LYS A 164      11.478 -68.967  -6.045  1.00  2.98           C  
ATOM   2471  CD  LYS A 164      12.045 -70.376  -6.113  1.00  2.98           C  
ATOM   2472  CE  LYS A 164      13.091 -70.489  -7.217  1.00  2.98           C  
ATOM   2473  NZ  LYS A 164      13.656 -71.866  -7.310  1.00  2.98           N  
ATOM   2474  H   LYS A 164       8.395 -68.074  -3.482  1.00  2.98           H  
ATOM   2475  HA  LYS A 164      10.801 -66.750  -4.539  1.00  2.98           H  
ATOM   2476 1HB  LYS A 164      10.876 -69.172  -4.013  1.00  2.98           H  
ATOM   2477 2HB  LYS A 164       9.593 -69.465  -5.179  1.00  2.98           H  
ATOM   2478 1HG  LYS A 164      11.023 -68.720  -7.008  1.00  2.98           H  
ATOM   2479 2HG  LYS A 164      12.292 -68.268  -5.864  1.00  2.98           H  
ATOM   2480 1HD  LYS A 164      12.503 -70.637  -5.157  1.00  2.98           H  
ATOM   2481 2HD  LYS A 164      11.239 -71.082  -6.315  1.00  2.98           H  
ATOM   2482 1HE  LYS A 164      12.629 -70.229  -8.169  1.00  2.98           H  
ATOM   2483 2HE  LYS A 164      13.900 -69.786  -7.014  1.00  2.98           H  
ATOM   2484 1HZ  LYS A 164      14.342 -71.899  -8.052  1.00  2.98           H  
ATOM   2485 2HZ  LYS A 164      14.096 -72.111  -6.434  1.00  2.98           H  
ATOM   2486 3HZ  LYS A 164      12.914 -72.522  -7.509  1.00  2.98           H  
ATOM   2487  N   ILE A 165       8.065 -67.093  -6.265  1.00  2.74           N  
ATOM   2488  CA  ILE A 165       7.444 -66.814  -7.553  1.00  2.74           C  
ATOM   2489  C   ILE A 165       6.399 -65.723  -7.448  1.00  2.74           C  
ATOM   2490  O   ILE A 165       6.031 -65.294  -6.346  1.00  2.74           O  
ATOM   2491  CB  ILE A 165       6.799 -68.092  -8.107  1.00  2.74           C  
ATOM   2492  CG1 ILE A 165       5.684 -68.559  -7.166  1.00  2.74           C  
ATOM   2493  CG2 ILE A 165       7.861 -69.178  -8.241  1.00  2.74           C  
ATOM   2494  CD1 ILE A 165       4.840 -69.676  -7.724  1.00  2.74           C  
ATOM   2495  H   ILE A 165       7.506 -67.452  -5.505  1.00  2.74           H  
ATOM   2496  HA  ILE A 165       8.210 -66.481  -8.257  1.00  2.74           H  
ATOM   2497  HB  ILE A 165       6.360 -67.883  -9.079  1.00  2.74           H  
ATOM   2498 1HG1 ILE A 165       6.133 -68.898  -6.232  1.00  2.74           H  
ATOM   2499 2HG1 ILE A 165       5.033 -67.713  -6.950  1.00  2.74           H  
ATOM   2500 1HG2 ILE A 165       7.408 -70.080  -8.645  1.00  2.74           H  
ATOM   2501 2HG2 ILE A 165       8.645 -68.836  -8.902  1.00  2.74           H  
ATOM   2502 3HG2 ILE A 165       8.287 -69.396  -7.270  1.00  2.74           H  
ATOM   2503 1HD1 ILE A 165       4.075 -69.947  -6.998  1.00  2.74           H  
ATOM   2504 2HD1 ILE A 165       4.366 -69.346  -8.644  1.00  2.74           H  
ATOM   2505 3HD1 ILE A 165       5.467 -70.541  -7.929  1.00  2.74           H  
ATOM   2506  N   GLY A 166       5.948 -65.236  -8.593  1.00  2.45           N  
ATOM   2507  CA  GLY A 166       4.955 -64.170  -8.588  1.00  2.45           C  
ATOM   2508  C   GLY A 166       4.634 -63.704  -9.995  1.00  2.45           C  
ATOM   2509  O   GLY A 166       5.078 -64.302 -10.976  1.00  2.45           O  
ATOM   2510  H   GLY A 166       6.294 -65.618  -9.480  1.00  2.45           H  
ATOM   2511 1HA  GLY A 166       4.047 -64.520  -8.095  1.00  2.45           H  
ATOM   2512 2HA  GLY A 166       5.336 -63.329  -8.008  1.00  2.45           H  
ATOM   2513  N   PHE A 167       3.804 -62.678 -10.113  1.00  2.18           N  
ATOM   2514  CA  PHE A 167       3.479 -62.200 -11.443  1.00  2.18           C  
ATOM   2515  C   PHE A 167       2.851 -60.804 -11.401  1.00  2.18           C  
ATOM   2516  O   PHE A 167       3.549 -59.812 -11.233  1.00  2.18           O  
ATOM   2517  CB  PHE A 167       2.603 -63.252 -12.156  1.00  2.18           C  
ATOM   2518  CG  PHE A 167       2.269 -62.903 -13.488  1.00  2.18           C  
ATOM   2519  CD1 PHE A 167       3.262 -62.770 -14.402  1.00  2.18           C  
ATOM   2520  CD2 PHE A 167       0.982 -62.728 -13.860  1.00  2.18           C  
ATOM   2521  CE1 PHE A 167       2.996 -62.408 -15.677  1.00  2.18           C  
ATOM   2522  CE2 PHE A 167       0.693 -62.391 -15.090  1.00  2.18           C  
ATOM   2523  CZ  PHE A 167       1.712 -62.211 -16.039  1.00  2.18           C  
ATOM   2524  H   PHE A 167       3.439 -62.214  -9.295  1.00  2.18           H  
ATOM   2525  HA  PHE A 167       4.407 -62.120 -11.998  1.00  2.18           H  
ATOM   2526 1HB  PHE A 167       3.104 -64.187 -12.203  1.00  2.18           H  
ATOM   2527 2HB  PHE A 167       1.680 -63.416 -11.599  1.00  2.18           H  
ATOM   2528  HD1 PHE A 167       4.268 -62.939 -14.082  1.00  2.18           H  
ATOM   2529  HD2 PHE A 167       0.174 -62.856 -13.129  1.00  2.18           H  
ATOM   2530  HE1 PHE A 167       3.804 -62.278 -16.397  1.00  2.18           H  
ATOM   2531  HE2 PHE A 167      -0.335 -62.259 -15.306  1.00  2.18           H  
ATOM   2532  HZ  PHE A 167       1.497 -61.921 -17.046  1.00  2.18           H  
ATOM   2533  N   PHE A 168       1.546 -60.741 -11.578  1.00  1.96           N  
ATOM   2534  CA  PHE A 168       0.769 -59.524 -11.451  1.00  1.96           C  
ATOM   2535  C   PHE A 168      -0.561 -59.831 -10.778  1.00  1.96           C  
ATOM   2536  O   PHE A 168      -1.277 -60.738 -11.193  1.00  1.96           O  
ATOM   2537  CB  PHE A 168       0.477 -58.872 -12.786  1.00  1.96           C  
ATOM   2538  CG  PHE A 168       1.599 -58.332 -13.615  1.00  1.96           C  
ATOM   2539  CD1 PHE A 168       2.248 -59.119 -14.480  1.00  1.96           C  
ATOM   2540  CD2 PHE A 168       1.931 -57.008 -13.569  1.00  1.96           C  
ATOM   2541  CE1 PHE A 168       3.205 -58.648 -15.311  1.00  1.96           C  
ATOM   2542  CE2 PHE A 168       2.899 -56.497 -14.407  1.00  1.96           C  
ATOM   2543  CZ  PHE A 168       3.535 -57.325 -15.291  1.00  1.96           C  
ATOM   2544  H   PHE A 168       1.047 -61.592 -11.759  1.00  1.96           H  
ATOM   2545  HA  PHE A 168       1.320 -58.817 -10.829  1.00  1.96           H  
ATOM   2546 1HB  PHE A 168      -0.054 -59.598 -13.402  1.00  1.96           H  
ATOM   2547 2HB  PHE A 168      -0.196 -58.089 -12.615  1.00  1.96           H  
ATOM   2548  HD1 PHE A 168       1.982 -60.124 -14.503  1.00  1.96           H  
ATOM   2549  HD2 PHE A 168       1.410 -56.356 -12.874  1.00  1.96           H  
ATOM   2550  HE1 PHE A 168       3.699 -59.329 -15.995  1.00  1.96           H  
ATOM   2551  HE2 PHE A 168       3.144 -55.440 -14.369  1.00  1.96           H  
ATOM   2552  HZ  PHE A 168       4.297 -56.940 -15.966  1.00  1.96           H  
ATOM   2553  N   ALA A 169      -0.950 -59.024  -9.817  1.00  1.81           N  
ATOM   2554  CA  ALA A 169      -2.206 -59.181  -9.110  1.00  1.81           C  
ATOM   2555  C   ALA A 169      -3.434 -59.090 -10.015  1.00  1.81           C  
ATOM   2556  O   ALA A 169      -4.488 -59.636  -9.642  1.00  1.81           O  
ATOM   2557  CB  ALA A 169      -2.306 -58.154  -8.003  1.00  1.81           C  
ATOM   2558  H   ALA A 169      -0.339 -58.276  -9.539  1.00  1.81           H  
ATOM   2559  HA  ALA A 169      -2.199 -60.178  -8.663  1.00  1.81           H  
ATOM   2560 1HB  ALA A 169      -3.225 -58.317  -7.444  1.00  1.81           H  
ATOM   2561 2HB  ALA A 169      -1.448 -58.259  -7.341  1.00  1.81           H  
ATOM   2562 3HB  ALA A 169      -2.317 -57.167  -8.421  1.00  1.81           H  
ATOM   2563  N   THR A 170      -3.369 -58.366 -11.153  1.00  1.71           N  
ATOM   2564  CA  THR A 170      -4.565 -58.227 -11.977  1.00  1.71           C  
ATOM   2565  C   THR A 170      -4.650 -59.147 -13.205  1.00  1.71           C  
ATOM   2566  O   THR A 170      -5.626 -59.033 -13.974  1.00  1.71           O  
ATOM   2567  CB  THR A 170      -4.710 -56.798 -12.506  1.00  1.71           C  
ATOM   2568  OG1 THR A 170      -3.679 -56.536 -13.437  1.00  1.71           O  
ATOM   2569  CG2 THR A 170      -4.567 -55.818 -11.336  1.00  1.71           C  
ATOM   2570  H   THR A 170      -2.509 -57.892 -11.447  1.00  1.71           H  
ATOM   2571  HA  THR A 170      -5.407 -58.452 -11.348  1.00  1.71           H  
ATOM   2572  HB  THR A 170      -5.679 -56.664 -12.987  1.00  1.71           H  
ATOM   2573  HG1 THR A 170      -2.831 -56.818 -13.068  1.00  1.71           H  
ATOM   2574 1HG2 THR A 170      -4.637 -54.800 -11.706  1.00  1.71           H  
ATOM   2575 2HG2 THR A 170      -5.334 -55.990 -10.605  1.00  1.71           H  
ATOM   2576 3HG2 THR A 170      -3.608 -55.959 -10.880  1.00  1.71           H  
ATOM   2577  N   MET A 171      -3.632 -60.002 -13.436  1.00  1.66           N  
ATOM   2578  CA  MET A 171      -3.582 -60.835 -14.654  1.00  1.66           C  
ATOM   2579  C   MET A 171      -3.051 -62.257 -14.396  1.00  1.66           C  
ATOM   2580  O   MET A 171      -2.376 -62.507 -13.404  1.00  1.66           O  
ATOM   2581  CB  MET A 171      -2.704 -60.177 -15.732  1.00  1.66           C  
ATOM   2582  CG  MET A 171      -3.104 -58.788 -16.198  1.00  1.66           C  
ATOM   2583  SD  MET A 171      -1.960 -58.086 -17.413  1.00  1.66           S  
ATOM   2584  CE  MET A 171      -0.572 -57.759 -16.356  1.00  1.66           C  
ATOM   2585  H   MET A 171      -2.879 -60.088 -12.745  1.00  1.66           H  
ATOM   2586  HA  MET A 171      -4.597 -60.936 -15.038  1.00  1.66           H  
ATOM   2587 1HB  MET A 171      -1.664 -60.156 -15.416  1.00  1.66           H  
ATOM   2588 2HB  MET A 171      -2.787 -60.778 -16.616  1.00  1.66           H  
ATOM   2589 1HG  MET A 171      -4.084 -58.849 -16.652  1.00  1.66           H  
ATOM   2590 2HG  MET A 171      -3.157 -58.112 -15.362  1.00  1.66           H  
ATOM   2591 1HE  MET A 171       0.240 -57.318 -16.933  1.00  1.66           H  
ATOM   2592 2HE  MET A 171      -0.874 -57.077 -15.560  1.00  1.66           H  
ATOM   2593 3HE  MET A 171      -0.235 -58.693 -15.918  1.00  1.66           H  
ATOM   2594  N   ALA A 172      -3.318 -63.200 -15.309  1.00  1.66           N  
ATOM   2595  CA  ALA A 172      -2.745 -64.551 -15.146  1.00  1.66           C  
ATOM   2596  C   ALA A 172      -2.488 -65.245 -16.477  1.00  1.66           C  
ATOM   2597  O   ALA A 172      -3.185 -65.007 -17.463  1.00  1.66           O  
ATOM   2598  CB  ALA A 172      -3.677 -65.392 -14.318  1.00  1.66           C  
ATOM   2599  H   ALA A 172      -3.919 -62.968 -16.101  1.00  1.66           H  
ATOM   2600  HA  ALA A 172      -1.789 -64.459 -14.632  1.00  1.66           H  
ATOM   2601 1HB  ALA A 172      -3.238 -66.385 -14.173  1.00  1.66           H  
ATOM   2602 2HB  ALA A 172      -3.823 -64.916 -13.351  1.00  1.66           H  
ATOM   2603 3HB  ALA A 172      -4.624 -65.478 -14.833  1.00  1.66           H  
ATOM   2604  N   TRP A 173      -1.490 -66.127 -16.522  1.00  1.72           N  
ATOM   2605  CA  TRP A 173      -1.200 -66.791 -17.793  1.00  1.72           C  
ATOM   2606  C   TRP A 173      -2.134 -67.954 -18.028  1.00  1.72           C  
ATOM   2607  O   TRP A 173      -2.414 -68.683 -17.095  1.00  1.72           O  
ATOM   2608  CB  TRP A 173       0.219 -67.355 -17.838  1.00  1.72           C  
ATOM   2609  CG  TRP A 173       1.285 -66.355 -17.839  1.00  1.72           C  
ATOM   2610  CD1 TRP A 173       2.118 -66.063 -16.818  1.00  1.72           C  
ATOM   2611  CD2 TRP A 173       1.619 -65.452 -18.899  1.00  1.72           C  
ATOM   2612  NE1 TRP A 173       2.965 -65.072 -17.180  1.00  1.72           N  
ATOM   2613  CE2 TRP A 173       2.662 -64.664 -18.443  1.00  1.72           C  
ATOM   2614  CE3 TRP A 173       1.124 -65.253 -20.161  1.00  1.72           C  
ATOM   2615  CZ2 TRP A 173       3.218 -63.662 -19.216  1.00  1.72           C  
ATOM   2616  CZ3 TRP A 173       1.662 -64.256 -20.938  1.00  1.72           C  
ATOM   2617  CH2 TRP A 173       2.686 -63.467 -20.470  1.00  1.72           C  
ATOM   2618  H   TRP A 173      -0.938 -66.350 -15.688  1.00  1.72           H  
ATOM   2619  HA  TRP A 173      -1.319 -66.073 -18.596  1.00  1.72           H  
ATOM   2620 1HB  TRP A 173       0.369 -68.012 -16.991  1.00  1.72           H  
ATOM   2621 2HB  TRP A 173       0.325 -67.957 -18.737  1.00  1.72           H  
ATOM   2622  HD1 TRP A 173       2.121 -66.558 -15.853  1.00  1.72           H  
ATOM   2623  HE1 TRP A 173       3.679 -64.684 -16.589  1.00  1.72           H  
ATOM   2624  HE3 TRP A 173       0.319 -65.873 -20.524  1.00  1.72           H  
ATOM   2625  HZ2 TRP A 173       4.036 -63.038 -18.863  1.00  1.72           H  
ATOM   2626  HZ3 TRP A 173       1.245 -64.108 -21.933  1.00  1.72           H  
ATOM   2627  HH2 TRP A 173       3.089 -62.685 -21.103  1.00  1.72           H  
ATOM   2628  N   ALA A 174      -2.571 -68.180 -19.268  1.00  1.85           N  
ATOM   2629  CA  ALA A 174      -3.319 -69.404 -19.556  1.00  1.85           C  
ATOM   2630  C   ALA A 174      -2.379 -70.402 -20.237  1.00  1.85           C  
ATOM   2631  O   ALA A 174      -1.966 -70.236 -21.408  1.00  1.85           O  
ATOM   2632  CB  ALA A 174      -4.556 -69.152 -20.371  1.00  1.85           C  
ATOM   2633  H   ALA A 174      -2.370 -67.510 -19.999  1.00  1.85           H  
ATOM   2634  HA  ALA A 174      -3.639 -69.838 -18.609  1.00  1.85           H  
ATOM   2635 1HB  ALA A 174      -5.069 -70.096 -20.522  1.00  1.85           H  
ATOM   2636 2HB  ALA A 174      -5.210 -68.460 -19.842  1.00  1.85           H  
ATOM   2637 3HB  ALA A 174      -4.306 -68.760 -21.285  1.00  1.85           H  
ATOM   2638  N   VAL A 175      -2.028 -71.406 -19.422  1.00  2.10           N  
ATOM   2639  CA  VAL A 175      -1.066 -72.481 -19.654  1.00  2.10           C  
ATOM   2640  C   VAL A 175      -1.784 -73.866 -19.822  1.00  2.10           C  
ATOM   2641  O   VAL A 175      -2.784 -74.141 -19.141  1.00  2.10           O  
ATOM   2642  CB  VAL A 175      -0.056 -72.451 -18.474  1.00  2.10           C  
ATOM   2643  CG1 VAL A 175       0.965 -73.568 -18.540  1.00  2.10           C  
ATOM   2644  CG2 VAL A 175       0.634 -71.094 -18.467  1.00  2.10           C  
ATOM   2645  H   VAL A 175      -2.446 -71.370 -18.485  1.00  2.10           H  
ATOM   2646  HA  VAL A 175      -0.514 -72.216 -20.546  1.00  2.10           H  
ATOM   2647  HB  VAL A 175      -0.585 -72.554 -17.564  1.00  2.10           H  
ATOM   2648 1HG1 VAL A 175       1.630 -73.493 -17.679  1.00  2.10           H  
ATOM   2649 2HG1 VAL A 175       0.466 -74.529 -18.523  1.00  2.10           H  
ATOM   2650 3HG1 VAL A 175       1.554 -73.471 -19.439  1.00  2.10           H  
ATOM   2651 1HG2 VAL A 175       1.318 -71.035 -17.624  1.00  2.10           H  
ATOM   2652 2HG2 VAL A 175       1.190 -70.954 -19.395  1.00  2.10           H  
ATOM   2653 3HG2 VAL A 175      -0.116 -70.315 -18.372  1.00  2.10           H  
ATOM   2654  N   PRO A 176      -1.366 -74.727 -20.788  1.00  2.50           N  
ATOM   2655  CA  PRO A 176      -1.944 -76.039 -21.099  1.00  2.50           C  
ATOM   2656  C   PRO A 176      -2.269 -76.975 -19.932  1.00  2.50           C  
ATOM   2657  O   PRO A 176      -3.142 -77.824 -20.087  1.00  2.50           O  
ATOM   2658  CB  PRO A 176      -0.863 -76.659 -21.992  1.00  2.50           C  
ATOM   2659  CG  PRO A 176      -0.248 -75.483 -22.704  1.00  2.50           C  
ATOM   2660  CD  PRO A 176      -0.243 -74.364 -21.704  1.00  2.50           C  
ATOM   2661  HA  PRO A 176      -2.839 -75.896 -21.705  1.00  2.50           H  
ATOM   2662 1HB  PRO A 176      -0.137 -77.214 -21.372  1.00  2.50           H  
ATOM   2663 2HB  PRO A 176      -1.314 -77.387 -22.682  1.00  2.50           H  
ATOM   2664 1HG  PRO A 176       0.771 -75.751 -23.033  1.00  2.50           H  
ATOM   2665 2HG  PRO A 176      -0.812 -75.248 -23.612  1.00  2.50           H  
ATOM   2666 1HD  PRO A 176       0.720 -74.352 -21.215  1.00  2.50           H  
ATOM   2667 2HD  PRO A 176      -0.456 -73.443 -22.258  1.00  2.50           H  
ATOM   2668  N   LYS A 177      -1.548 -76.895 -18.802  1.00  3.04           N  
ATOM   2669  CA  LYS A 177      -1.748 -77.761 -17.606  1.00  3.04           C  
ATOM   2670  C   LYS A 177      -1.272 -79.205 -17.793  1.00  3.04           C  
ATOM   2671  O   LYS A 177      -0.548 -79.743 -16.957  1.00  3.04           O  
ATOM   2672  CB  LYS A 177      -3.234 -77.810 -17.182  1.00  3.04           C  
ATOM   2673  CG  LYS A 177      -3.523 -78.619 -15.898  1.00  3.04           C  
ATOM   2674  CD  LYS A 177      -3.005 -77.943 -14.644  1.00  3.04           C  
ATOM   2675  CE  LYS A 177      -3.348 -78.748 -13.390  1.00  3.04           C  
ATOM   2676  NZ  LYS A 177      -4.821 -78.840 -13.163  1.00  3.04           N  
ATOM   2677  H   LYS A 177      -0.829 -76.193 -18.745  1.00  3.04           H  
ATOM   2678  HA  LYS A 177      -1.174 -77.334 -16.787  1.00  3.04           H  
ATOM   2679 1HB  LYS A 177      -3.636 -76.811 -17.075  1.00  3.04           H  
ATOM   2680 2HB  LYS A 177      -3.830 -78.311 -17.929  1.00  3.04           H  
ATOM   2681 1HG  LYS A 177      -4.593 -78.760 -15.797  1.00  3.04           H  
ATOM   2682 2HG  LYS A 177      -3.057 -79.599 -15.988  1.00  3.04           H  
ATOM   2683 1HD  LYS A 177      -1.925 -77.861 -14.709  1.00  3.04           H  
ATOM   2684 2HD  LYS A 177      -3.437 -76.949 -14.558  1.00  3.04           H  
ATOM   2685 1HE  LYS A 177      -2.943 -79.753 -13.495  1.00  3.04           H  
ATOM   2686 2HE  LYS A 177      -2.887 -78.270 -12.525  1.00  3.04           H  
ATOM   2687 1HZ  LYS A 177      -5.002 -79.379 -12.329  1.00  3.04           H  
ATOM   2688 2HZ  LYS A 177      -5.205 -77.913 -13.053  1.00  3.04           H  
ATOM   2689 3HZ  LYS A 177      -5.256 -79.293 -13.956  1.00  3.04           H  
ATOM   2690  N   ASP A 178      -1.685 -79.812 -18.890  1.00  3.70           N  
ATOM   2691  CA  ASP A 178      -1.345 -81.170 -19.267  1.00  3.70           C  
ATOM   2692  C   ASP A 178       0.149 -81.437 -19.167  1.00  3.70           C  
ATOM   2693  O   ASP A 178       0.982 -80.626 -19.571  1.00  3.70           O  
ATOM   2694  CB  ASP A 178      -1.866 -81.526 -20.654  1.00  3.70           C  
ATOM   2695  CG  ASP A 178      -1.718 -83.026 -20.949  1.00  3.70           C  
ATOM   2696  OD1 ASP A 178      -1.138 -83.732 -20.124  1.00  3.70           O  
ATOM   2697  OD2 ASP A 178      -2.174 -83.462 -21.976  1.00  3.70           O  
ATOM   2698  H   ASP A 178      -2.297 -79.277 -19.493  1.00  3.70           H  
ATOM   2699  HA  ASP A 178      -1.841 -81.839 -18.564  1.00  3.70           H  
ATOM   2700 1HB  ASP A 178      -2.916 -81.243 -20.734  1.00  3.70           H  
ATOM   2701 2HB  ASP A 178      -1.313 -80.959 -21.408  1.00  3.70           H  
ATOM   2702  N   ASN A 179       0.464 -82.573 -18.551  1.00  4.37           N  
ATOM   2703  CA  ASN A 179       1.826 -83.056 -18.319  1.00  4.37           C  
ATOM   2704  C   ASN A 179       2.494 -83.358 -19.656  1.00  4.37           C  
ATOM   2705  O   ASN A 179       3.725 -83.369 -19.792  1.00  4.37           O  
ATOM   2706  CB  ASN A 179       1.803 -84.292 -17.444  1.00  4.37           C  
ATOM   2707  CG  ASN A 179       1.466 -83.986 -16.010  1.00  4.37           C  
ATOM   2708  OD1 ASN A 179       1.615 -82.853 -15.540  1.00  4.37           O  
ATOM   2709  ND2 ASN A 179       1.007 -84.985 -15.298  1.00  4.37           N  
ATOM   2710  H   ASN A 179      -0.324 -83.177 -18.346  1.00  4.37           H  
ATOM   2711  HA  ASN A 179       2.400 -82.271 -17.827  1.00  4.37           H  
ATOM   2712 1HB  ASN A 179       1.068 -84.996 -17.839  1.00  4.37           H  
ATOM   2713 2HB  ASN A 179       2.776 -84.780 -17.484  1.00  4.37           H  
ATOM   2714 1HD2 ASN A 179       0.764 -84.844 -14.338  1.00  4.37           H  
ATOM   2715 2HD2 ASN A 179       0.899 -85.887 -15.714  1.00  4.37           H  
ATOM   2716  N   TYR A 180       1.669 -83.586 -20.665  1.00  4.91           N  
ATOM   2717  CA  TYR A 180       2.149 -83.859 -22.001  1.00  4.91           C  
ATOM   2718  C   TYR A 180       2.688 -82.578 -22.628  1.00  4.91           C  
ATOM   2719  O   TYR A 180       2.034 -81.928 -23.443  1.00  4.91           O  
ATOM   2720  CB  TYR A 180       1.036 -84.432 -22.874  1.00  4.91           C  
ATOM   2721  CG  TYR A 180       1.495 -84.911 -24.235  1.00  4.91           C  
ATOM   2722  CD1 TYR A 180       2.597 -85.744 -24.344  1.00  4.91           C  
ATOM   2723  CD2 TYR A 180       0.813 -84.516 -25.373  1.00  4.91           C  
ATOM   2724  CE1 TYR A 180       3.005 -86.186 -25.587  1.00  4.91           C  
ATOM   2725  CE2 TYR A 180       1.225 -84.948 -26.615  1.00  4.91           C  
ATOM   2726  CZ  TYR A 180       2.314 -85.781 -26.725  1.00  4.91           C  
ATOM   2727  OH  TYR A 180       2.722 -86.216 -27.966  1.00  4.91           O  
ATOM   2728  H   TYR A 180       0.661 -83.583 -20.479  1.00  4.91           H  
ATOM   2729  HA  TYR A 180       2.965 -84.580 -21.942  1.00  4.91           H  
ATOM   2730 1HB  TYR A 180       0.555 -85.265 -22.357  1.00  4.91           H  
ATOM   2731 2HB  TYR A 180       0.274 -83.668 -23.026  1.00  4.91           H  
ATOM   2732  HD1 TYR A 180       3.136 -86.057 -23.449  1.00  4.91           H  
ATOM   2733  HD2 TYR A 180      -0.052 -83.862 -25.284  1.00  4.91           H  
ATOM   2734  HE1 TYR A 180       3.868 -86.845 -25.674  1.00  4.91           H  
ATOM   2735  HE2 TYR A 180       0.686 -84.635 -27.509  1.00  4.91           H  
ATOM   2736  HH  TYR A 180       2.158 -85.831 -28.641  1.00  4.91           H  
ATOM   2737  N   LYS A 181       3.931 -82.254 -22.281  1.00  5.19           N  
ATOM   2738  CA  LYS A 181       4.628 -81.035 -22.710  1.00  5.19           C  
ATOM   2739  C   LYS A 181       4.745 -80.926 -24.227  1.00  5.19           C  
ATOM   2740  O   LYS A 181       4.976 -79.851 -24.761  1.00  5.19           O  
ATOM   2741  CB  LYS A 181       6.020 -80.954 -22.083  1.00  5.19           C  
ATOM   2742  CG  LYS A 181       6.012 -80.703 -20.583  1.00  5.19           C  
ATOM   2743  CD  LYS A 181       7.422 -80.630 -20.017  1.00  5.19           C  
ATOM   2744  CE  LYS A 181       7.397 -80.380 -18.514  1.00  5.19           C  
ATOM   2745  NZ  LYS A 181       8.767 -80.346 -17.931  1.00  5.19           N  
ATOM   2746  H   LYS A 181       4.364 -82.857 -21.582  1.00  5.19           H  
ATOM   2747  HA  LYS A 181       4.052 -80.176 -22.361  1.00  5.19           H  
ATOM   2748 1HB  LYS A 181       6.556 -81.884 -22.267  1.00  5.19           H  
ATOM   2749 2HB  LYS A 181       6.586 -80.147 -22.554  1.00  5.19           H  
ATOM   2750 1HG  LYS A 181       5.510 -79.752 -20.392  1.00  5.19           H  
ATOM   2751 2HG  LYS A 181       5.457 -81.493 -20.082  1.00  5.19           H  
ATOM   2752 1HD  LYS A 181       7.950 -81.562 -20.218  1.00  5.19           H  
ATOM   2753 2HD  LYS A 181       7.958 -79.811 -20.507  1.00  5.19           H  
ATOM   2754 1HE  LYS A 181       6.908 -79.426 -18.323  1.00  5.19           H  
ATOM   2755 2HE  LYS A 181       6.828 -81.173 -18.032  1.00  5.19           H  
ATOM   2756 1HZ  LYS A 181       8.705 -80.178 -16.938  1.00  5.19           H  
ATOM   2757 2HZ  LYS A 181       9.226 -81.231 -18.096  1.00  5.19           H  
ATOM   2758 3HZ  LYS A 181       9.298 -79.604 -18.368  1.00  5.19           H  
ATOM   2759  N   ASN A 182       4.546 -82.040 -24.920  1.00  5.18           N  
ATOM   2760  CA  ASN A 182       4.616 -82.107 -26.364  1.00  5.18           C  
ATOM   2761  C   ASN A 182       3.229 -81.895 -26.995  1.00  5.18           C  
ATOM   2762  O   ASN A 182       3.024 -82.144 -28.193  1.00  5.18           O  
ATOM   2763  CB  ASN A 182       5.239 -83.416 -26.789  1.00  5.18           C  
ATOM   2764  CG  ASN A 182       6.700 -83.490 -26.439  1.00  5.18           C  
ATOM   2765  OD1 ASN A 182       7.430 -82.497 -26.528  1.00  5.18           O  
ATOM   2766  ND2 ASN A 182       7.142 -84.656 -26.038  1.00  5.18           N  
ATOM   2767  H   ASN A 182       4.336 -82.883 -24.408  1.00  5.18           H  
ATOM   2768  HA  ASN A 182       5.254 -81.294 -26.716  1.00  5.18           H  
ATOM   2769 1HB  ASN A 182       4.743 -84.220 -26.290  1.00  5.18           H  
ATOM   2770 2HB  ASN A 182       5.112 -83.561 -27.860  1.00  5.18           H  
ATOM   2771 1HD2 ASN A 182       8.106 -84.770 -25.791  1.00  5.18           H  
ATOM   2772 2HD2 ASN A 182       6.517 -85.435 -25.983  1.00  5.18           H  
ATOM   2773  N   ALA A 183       2.284 -81.353 -26.209  1.00  4.92           N  
ATOM   2774  CA  ALA A 183       0.937 -81.037 -26.686  1.00  4.92           C  
ATOM   2775  C   ALA A 183       1.018 -79.869 -27.657  1.00  4.92           C  
ATOM   2776  O   ALA A 183       0.715 -78.723 -27.333  1.00  4.92           O  
ATOM   2777  CB  ALA A 183       0.016 -80.674 -25.531  1.00  4.92           C  
ATOM   2778  H   ALA A 183       2.487 -81.203 -25.222  1.00  4.92           H  
ATOM   2779  HA  ALA A 183       0.541 -81.904 -27.211  1.00  4.92           H  
ATOM   2780 1HB  ALA A 183      -0.977 -80.445 -25.914  1.00  4.92           H  
ATOM   2781 2HB  ALA A 183      -0.048 -81.510 -24.835  1.00  4.92           H  
ATOM   2782 3HB  ALA A 183       0.415 -79.806 -25.009  1.00  4.92           H  
ATOM   2783  N   THR A 184       1.431 -80.223 -28.862  1.00  4.48           N  
ATOM   2784  CA  THR A 184       1.756 -79.373 -29.991  1.00  4.48           C  
ATOM   2785  C   THR A 184       0.658 -78.371 -30.367  1.00  4.48           C  
ATOM   2786  O   THR A 184       0.942 -77.205 -30.646  1.00  4.48           O  
ATOM   2787  CB  THR A 184       2.037 -80.310 -31.185  1.00  4.48           C  
ATOM   2788  OG1 THR A 184       3.089 -81.234 -30.830  1.00  4.48           O  
ATOM   2789  CG2 THR A 184       2.486 -79.545 -32.389  1.00  4.48           C  
ATOM   2790  H   THR A 184       1.643 -81.213 -28.963  1.00  4.48           H  
ATOM   2791  HA  THR A 184       2.658 -78.816 -29.751  1.00  4.48           H  
ATOM   2792  HB  THR A 184       1.127 -80.859 -31.422  1.00  4.48           H  
ATOM   2793  HG1 THR A 184       2.907 -81.639 -29.947  1.00  4.48           H  
ATOM   2794 1HG2 THR A 184       2.668 -80.232 -33.211  1.00  4.48           H  
ATOM   2795 2HG2 THR A 184       1.732 -78.826 -32.680  1.00  4.48           H  
ATOM   2796 3HG2 THR A 184       3.401 -79.031 -32.155  1.00  4.48           H  
ATOM   2797  N   ASN A 185      -0.592 -78.837 -30.390  1.00  3.96           N  
ATOM   2798  CA  ASN A 185      -1.731 -78.010 -30.795  1.00  3.96           C  
ATOM   2799  C   ASN A 185      -2.915 -78.081 -29.818  1.00  3.96           C  
ATOM   2800  O   ASN A 185      -3.918 -78.731 -30.125  1.00  3.96           O  
ATOM   2801  CB  ASN A 185      -2.235 -78.410 -32.174  1.00  3.96           C  
ATOM   2802  CG  ASN A 185      -1.240 -78.217 -33.277  1.00  3.96           C  
ATOM   2803  OD1 ASN A 185      -0.982 -77.091 -33.710  1.00  3.96           O  
ATOM   2804  ND2 ASN A 185      -0.691 -79.301 -33.761  1.00  3.96           N  
ATOM   2805  H   ASN A 185      -0.743 -79.799 -30.123  1.00  3.96           H  
ATOM   2806  HA  ASN A 185      -1.399 -76.978 -30.856  1.00  3.96           H  
ATOM   2807 1HB  ASN A 185      -2.526 -79.461 -32.158  1.00  3.96           H  
ATOM   2808 2HB  ASN A 185      -3.129 -77.832 -32.410  1.00  3.96           H  
ATOM   2809 1HD2 ASN A 185      -0.023 -79.233 -34.505  1.00  3.96           H  
ATOM   2810 2HD2 ASN A 185      -0.937 -80.196 -33.389  1.00  3.96           H  
ATOM   2811  N   PRO A 186      -2.876 -77.404 -28.653  1.00  3.42           N  
ATOM   2812  CA  PRO A 186      -3.870 -77.494 -27.588  1.00  3.42           C  
ATOM   2813  C   PRO A 186      -5.143 -76.694 -27.912  1.00  3.42           C  
ATOM   2814  O   PRO A 186      -5.509 -75.745 -27.224  1.00  3.42           O  
ATOM   2815  CB  PRO A 186      -3.110 -76.913 -26.399  1.00  3.42           C  
ATOM   2816  CG  PRO A 186      -2.211 -75.882 -27.007  1.00  3.42           C  
ATOM   2817  CD  PRO A 186      -1.782 -76.472 -28.360  1.00  3.42           C  
ATOM   2818  HA  PRO A 186      -4.113 -78.553 -27.415  1.00  3.42           H  
ATOM   2819 1HB  PRO A 186      -3.806 -76.521 -25.668  1.00  3.42           H  
ATOM   2820 2HB  PRO A 186      -2.543 -77.715 -25.894  1.00  3.42           H  
ATOM   2821 1HG  PRO A 186      -2.754 -74.926 -27.111  1.00  3.42           H  
ATOM   2822 2HG  PRO A 186      -1.360 -75.698 -26.337  1.00  3.42           H  
ATOM   2823 1HD  PRO A 186      -1.748 -75.672 -29.107  1.00  3.42           H  
ATOM   2824 2HD  PRO A 186      -0.825 -76.993 -28.266  1.00  3.42           H  
ATOM   2825  N   GLN A 187      -5.809 -77.117 -28.974  1.00  2.93           N  
ATOM   2826  CA  GLN A 187      -7.041 -76.529 -29.493  1.00  2.93           C  
ATOM   2827  C   GLN A 187      -6.993 -74.990 -29.597  1.00  2.93           C  
ATOM   2828  O   GLN A 187      -6.015 -74.405 -30.082  1.00  2.93           O  
ATOM   2829  CB  GLN A 187      -8.195 -76.945 -28.567  1.00  2.93           C  
ATOM   2830  CG  GLN A 187      -8.423 -78.450 -28.458  1.00  2.93           C  
ATOM   2831  CD  GLN A 187      -8.927 -79.068 -29.742  1.00  2.93           C  
ATOM   2832  OE1 GLN A 187      -9.956 -78.644 -30.279  1.00  2.93           O  
ATOM   2833  NE2 GLN A 187      -8.218 -80.074 -30.245  1.00  2.93           N  
ATOM   2834  H   GLN A 187      -5.412 -77.912 -29.471  1.00  2.93           H  
ATOM   2835  HA  GLN A 187      -7.215 -76.932 -30.490  1.00  2.93           H  
ATOM   2836 1HB  GLN A 187      -8.032 -76.541 -27.572  1.00  2.93           H  
ATOM   2837 2HB  GLN A 187      -9.134 -76.551 -28.940  1.00  2.93           H  
ATOM   2838 1HG  GLN A 187      -7.477 -78.924 -28.200  1.00  2.93           H  
ATOM   2839 2HG  GLN A 187      -9.157 -78.638 -27.673  1.00  2.93           H  
ATOM   2840 1HE2 GLN A 187      -8.508 -80.517 -31.093  1.00  2.93           H  
ATOM   2841 2HE2 GLN A 187      -7.390 -80.389 -29.780  1.00  2.93           H  
ATOM   2842  N   THR A 188      -8.087 -74.331 -29.211  1.00  2.51           N  
ATOM   2843  CA  THR A 188      -8.157 -72.874 -29.148  1.00  2.51           C  
ATOM   2844  C   THR A 188      -9.156 -72.490 -28.063  1.00  2.51           C  
ATOM   2845  O   THR A 188     -10.201 -73.133 -27.939  1.00  2.51           O  
ATOM   2846  CB  THR A 188      -8.488 -72.246 -30.508  1.00  2.51           C  
ATOM   2847  OG1 THR A 188      -7.522 -72.714 -31.472  1.00  2.51           O  
ATOM   2848  CG2 THR A 188      -8.406 -70.713 -30.422  1.00  2.51           C  
ATOM   2849  H   THR A 188      -8.883 -74.844 -28.878  1.00  2.51           H  
ATOM   2850  HA  THR A 188      -7.183 -72.491 -28.841  1.00  2.51           H  
ATOM   2851  HB  THR A 188      -9.488 -72.536 -30.824  1.00  2.51           H  
ATOM   2852  HG1 THR A 188      -6.730 -73.071 -30.993  1.00  2.51           H  
ATOM   2853 1HG2 THR A 188      -8.626 -70.284 -31.395  1.00  2.51           H  
ATOM   2854 2HG2 THR A 188      -9.128 -70.341 -29.700  1.00  2.51           H  
ATOM   2855 3HG2 THR A 188      -7.409 -70.422 -30.117  1.00  2.51           H  
ATOM   2856  N   VAL A 189      -8.852 -71.460 -27.288  1.00  2.20           N  
ATOM   2857  CA  VAL A 189      -9.736 -71.024 -26.215  1.00  2.20           C  
ATOM   2858  C   VAL A 189     -10.369 -69.668 -26.501  1.00  2.20           C  
ATOM   2859  O   VAL A 189      -9.691 -68.759 -26.968  1.00  2.20           O  
ATOM   2860  CB  VAL A 189      -8.955 -70.840 -24.926  1.00  2.20           C  
ATOM   2861  CG1 VAL A 189      -9.880 -70.451 -23.843  1.00  2.20           C  
ATOM   2862  CG2 VAL A 189      -8.243 -72.006 -24.588  1.00  2.20           C  
ATOM   2863  H   VAL A 189      -7.971 -70.971 -27.437  1.00  2.20           H  
ATOM   2864  HA  VAL A 189     -10.523 -71.769 -26.075  1.00  2.20           H  
ATOM   2865  HB  VAL A 189      -8.262 -70.044 -25.076  1.00  2.20           H  
ATOM   2866 1HG1 VAL A 189      -9.325 -70.297 -22.939  1.00  2.20           H  
ATOM   2867 2HG1 VAL A 189     -10.385 -69.563 -24.095  1.00  2.20           H  
ATOM   2868 3HG1 VAL A 189     -10.597 -71.258 -23.698  1.00  2.20           H  
ATOM   2869 1HG2 VAL A 189      -7.678 -71.845 -23.680  1.00  2.20           H  
ATOM   2870 2HG2 VAL A 189      -8.938 -72.797 -24.438  1.00  2.20           H  
ATOM   2871 3HG2 VAL A 189      -7.571 -72.232 -25.402  1.00  2.20           H  
ATOM   2872  N   GLU A 190     -11.673 -69.535 -26.250  1.00  1.99           N  
ATOM   2873  CA  GLU A 190     -12.368 -68.257 -26.409  1.00  1.99           C  
ATOM   2874  C   GLU A 190     -12.914 -67.814 -25.045  1.00  1.99           C  
ATOM   2875  O   GLU A 190     -13.825 -68.453 -24.515  1.00  1.99           O  
ATOM   2876  CB  GLU A 190     -13.528 -68.405 -27.393  1.00  1.99           C  
ATOM   2877  CG  GLU A 190     -13.131 -68.862 -28.805  1.00  1.99           C  
ATOM   2878  CD  GLU A 190     -14.303 -68.954 -29.757  1.00  1.99           C  
ATOM   2879  OE1 GLU A 190     -15.406 -68.676 -29.348  1.00  1.99           O  
ATOM   2880  OE2 GLU A 190     -14.090 -69.304 -30.895  1.00  1.99           O  
ATOM   2881  H   GLU A 190     -12.182 -70.332 -25.902  1.00  1.99           H  
ATOM   2882  HA  GLU A 190     -11.669 -67.499 -26.763  1.00  1.99           H  
ATOM   2883 1HB  GLU A 190     -14.245 -69.126 -27.004  1.00  1.99           H  
ATOM   2884 2HB  GLU A 190     -14.044 -67.453 -27.487  1.00  1.99           H  
ATOM   2885 1HG  GLU A 190     -12.408 -68.196 -29.222  1.00  1.99           H  
ATOM   2886 2HG  GLU A 190     -12.661 -69.840 -28.725  1.00  1.99           H  
ATOM   2887  N   VAL A 191     -12.356 -66.742 -24.470  1.00  1.87           N  
ATOM   2888  CA  VAL A 191     -12.764 -66.296 -23.138  1.00  1.87           C  
ATOM   2889  C   VAL A 191     -13.535 -64.965 -23.155  1.00  1.87           C  
ATOM   2890  O   VAL A 191     -12.966 -63.941 -23.533  1.00  1.87           O  
ATOM   2891  CB  VAL A 191     -11.524 -66.097 -22.257  1.00  1.87           C  
ATOM   2892  CG1 VAL A 191     -11.930 -65.641 -20.940  1.00  1.87           C  
ATOM   2893  CG2 VAL A 191     -10.780 -67.369 -22.156  1.00  1.87           C  
ATOM   2894  H   VAL A 191     -11.610 -66.248 -24.955  1.00  1.87           H  
ATOM   2895  HA  VAL A 191     -13.348 -67.093 -22.701  1.00  1.87           H  
ATOM   2896  HB  VAL A 191     -10.885 -65.326 -22.694  1.00  1.87           H  
ATOM   2897 1HG1 VAL A 191     -11.047 -65.496 -20.330  1.00  1.87           H  
ATOM   2898 2HG1 VAL A 191     -12.481 -64.706 -21.021  1.00  1.87           H  
ATOM   2899 3HG1 VAL A 191     -12.565 -66.397 -20.500  1.00  1.87           H  
ATOM   2900 1HG2 VAL A 191      -9.902 -67.235 -21.536  1.00  1.87           H  
ATOM   2901 2HG2 VAL A 191     -11.417 -68.138 -21.724  1.00  1.87           H  
ATOM   2902 3HG2 VAL A 191     -10.483 -67.648 -23.146  1.00  1.87           H  
ATOM   2903  N   PRO A 192     -14.846 -64.950 -22.848  1.00  1.85           N  
ATOM   2904  CA  PRO A 192     -15.694 -63.769 -22.847  1.00  1.85           C  
ATOM   2905  C   PRO A 192     -15.476 -62.895 -21.624  1.00  1.85           C  
ATOM   2906  O   PRO A 192     -15.253 -63.412 -20.529  1.00  1.85           O  
ATOM   2907  CB  PRO A 192     -17.097 -64.370 -22.841  1.00  1.85           C  
ATOM   2908  CG  PRO A 192     -16.939 -65.682 -22.098  1.00  1.85           C  
ATOM   2909  CD  PRO A 192     -15.548 -66.190 -22.466  1.00  1.85           C  
ATOM   2910  HA  PRO A 192     -15.524 -63.196 -23.770  1.00  1.85           H  
ATOM   2911 1HB  PRO A 192     -17.793 -63.676 -22.347  1.00  1.85           H  
ATOM   2912 2HB  PRO A 192     -17.448 -64.500 -23.876  1.00  1.85           H  
ATOM   2913 1HG  PRO A 192     -17.049 -65.513 -21.016  1.00  1.85           H  
ATOM   2914 2HG  PRO A 192     -17.734 -66.383 -22.392  1.00  1.85           H  
ATOM   2915 1HD  PRO A 192     -15.105 -66.636 -21.561  1.00  1.85           H  
ATOM   2916 2HD  PRO A 192     -15.595 -66.896 -23.316  1.00  1.85           H  
ATOM   2917  N   TYR A 193     -15.696 -61.599 -21.796  1.00  1.88           N  
ATOM   2918  CA  TYR A 193     -15.703 -60.612 -20.726  1.00  1.88           C  
ATOM   2919  C   TYR A 193     -16.928 -59.703 -20.862  1.00  1.88           C  
ATOM   2920  O   TYR A 193     -17.300 -59.309 -21.974  1.00  1.88           O  
ATOM   2921  CB  TYR A 193     -14.413 -59.787 -20.785  1.00  1.88           C  
ATOM   2922  CG  TYR A 193     -13.183 -60.620 -20.583  1.00  1.88           C  
ATOM   2923  CD1 TYR A 193     -12.589 -61.274 -21.661  1.00  1.88           C  
ATOM   2924  CD2 TYR A 193     -12.650 -60.742 -19.323  1.00  1.88           C  
ATOM   2925  CE1 TYR A 193     -11.483 -62.047 -21.453  1.00  1.88           C  
ATOM   2926  CE2 TYR A 193     -11.544 -61.504 -19.130  1.00  1.88           C  
ATOM   2927  CZ  TYR A 193     -10.961 -62.159 -20.177  1.00  1.88           C  
ATOM   2928  OH  TYR A 193      -9.858 -62.928 -19.951  1.00  1.88           O  
ATOM   2929  H   TYR A 193     -15.836 -61.272 -22.743  1.00  1.88           H  
ATOM   2930  HA  TYR A 193     -15.765 -61.128 -19.768  1.00  1.88           H  
ATOM   2931 1HB  TYR A 193     -14.339 -59.296 -21.759  1.00  1.88           H  
ATOM   2932 2HB  TYR A 193     -14.434 -59.009 -20.020  1.00  1.88           H  
ATOM   2933  HD1 TYR A 193     -13.013 -61.184 -22.668  1.00  1.88           H  
ATOM   2934  HD2 TYR A 193     -13.112 -60.231 -18.482  1.00  1.88           H  
ATOM   2935  HE1 TYR A 193     -11.027 -62.569 -22.284  1.00  1.88           H  
ATOM   2936  HE2 TYR A 193     -11.116 -61.602 -18.135  1.00  1.88           H  
ATOM   2937  HH  TYR A 193      -9.592 -62.827 -19.021  1.00  1.88           H  
ATOM   2938  N   ILE A 194     -17.548 -59.359 -19.730  1.00  1.94           N  
ATOM   2939  CA  ILE A 194     -18.701 -58.455 -19.731  1.00  1.94           C  
ATOM   2940  C   ILE A 194     -18.541 -57.328 -18.719  1.00  1.94           C  
ATOM   2941  O   ILE A 194     -18.252 -57.599 -17.555  1.00  1.94           O  
ATOM   2942  CB  ILE A 194     -19.994 -59.208 -19.370  1.00  1.94           C  
ATOM   2943  CG1 ILE A 194     -20.255 -60.359 -20.352  1.00  1.94           C  
ATOM   2944  CG2 ILE A 194     -21.180 -58.233 -19.360  1.00  1.94           C  
ATOM   2945  CD1 ILE A 194     -21.404 -61.228 -19.947  1.00  1.94           C  
ATOM   2946  H   ILE A 194     -17.210 -59.726 -18.852  1.00  1.94           H  
ATOM   2947  HA  ILE A 194     -18.805 -58.009 -20.720  1.00  1.94           H  
ATOM   2948  HB  ILE A 194     -19.892 -59.644 -18.377  1.00  1.94           H  
ATOM   2949 1HG1 ILE A 194     -20.451 -59.960 -21.331  1.00  1.94           H  
ATOM   2950 2HG1 ILE A 194     -19.375 -60.991 -20.407  1.00  1.94           H  
ATOM   2951 1HG2 ILE A 194     -22.084 -58.766 -19.085  1.00  1.94           H  
ATOM   2952 2HG2 ILE A 194     -21.001 -57.450 -18.647  1.00  1.94           H  
ATOM   2953 3HG2 ILE A 194     -21.312 -57.788 -20.330  1.00  1.94           H  
ATOM   2954 1HD1 ILE A 194     -21.530 -62.025 -20.679  1.00  1.94           H  
ATOM   2955 2HD1 ILE A 194     -21.205 -61.661 -18.967  1.00  1.94           H  
ATOM   2956 3HD1 ILE A 194     -22.312 -60.629 -19.903  1.00  1.94           H  
ATOM   2957  N   CYS A 195     -18.745 -56.075 -19.135  1.00  2.01           N  
ATOM   2958  CA  CYS A 195     -18.700 -54.957 -18.186  1.00  2.01           C  
ATOM   2959  C   CYS A 195     -20.135 -54.798 -17.645  1.00  2.01           C  
ATOM   2960  O   CYS A 195     -21.062 -54.500 -18.409  1.00  2.01           O  
ATOM   2961  CB  CYS A 195     -18.187 -53.690 -18.886  1.00  2.01           C  
ATOM   2962  SG  CYS A 195     -17.977 -52.225 -17.820  1.00  2.01           S  
ATOM   2963  H   CYS A 195     -18.952 -55.883 -20.119  1.00  2.01           H  
ATOM   2964  HA  CYS A 195     -18.030 -55.199 -17.359  1.00  2.01           H  
ATOM   2965 1HB  CYS A 195     -17.219 -53.902 -19.338  1.00  2.01           H  
ATOM   2966 2HB  CYS A 195     -18.864 -53.422 -19.704  1.00  2.01           H  
ATOM   2967  HG  CYS A 195     -17.397 -52.863 -16.774  1.00  2.01           H  
ATOM   2968  N   THR A 196     -20.339 -55.053 -16.345  1.00  2.05           N  
ATOM   2969  CA  THR A 196     -21.689 -55.103 -15.766  1.00  2.05           C  
ATOM   2970  C   THR A 196     -21.987 -53.953 -14.814  1.00  2.05           C  
ATOM   2971  O   THR A 196     -23.143 -53.658 -14.503  1.00  2.05           O  
ATOM   2972  CB  THR A 196     -21.849 -56.404 -14.965  1.00  2.05           C  
ATOM   2973  OG1 THR A 196     -20.902 -56.407 -13.877  1.00  2.05           O  
ATOM   2974  CG2 THR A 196     -21.594 -57.613 -15.846  1.00  2.05           C  
ATOM   2975  H   THR A 196     -19.546 -55.220 -15.722  1.00  2.05           H  
ATOM   2976  HA  THR A 196     -22.417 -55.077 -16.577  1.00  2.05           H  
ATOM   2977  HB  THR A 196     -22.858 -56.465 -14.561  1.00  2.05           H  
ATOM   2978  HG1 THR A 196     -20.145 -55.800 -14.083  1.00  2.05           H  
ATOM   2979 1HG2 THR A 196     -21.708 -58.521 -15.257  1.00  2.05           H  
ATOM   2980 2HG2 THR A 196     -22.311 -57.616 -16.661  1.00  2.05           H  
ATOM   2981 3HG2 THR A 196     -20.582 -57.566 -16.244  1.00  2.05           H  
ATOM   2982  N   GLU A 197     -20.929 -53.351 -14.334  1.00  2.06           N  
ATOM   2983  CA  GLU A 197     -20.935 -52.249 -13.396  1.00  2.06           C  
ATOM   2984  C   GLU A 197     -21.308 -50.960 -14.101  1.00  2.06           C  
ATOM   2985  O   GLU A 197     -21.298 -50.912 -15.321  1.00  2.06           O  
ATOM   2986  CB  GLU A 197     -19.576 -52.227 -12.727  1.00  2.06           C  
ATOM   2987  CG  GLU A 197     -18.485 -52.022 -13.700  1.00  2.06           C  
ATOM   2988  CD  GLU A 197     -18.165 -53.368 -14.399  1.00  2.06           C  
ATOM   2989  OE1 GLU A 197     -18.898 -54.340 -14.179  1.00  2.06           O  
ATOM   2990  OE2 GLU A 197     -17.220 -53.432 -15.132  1.00  2.06           O  
ATOM   2991  H   GLU A 197     -20.036 -53.661 -14.668  1.00  2.06           H  
ATOM   2992  HA  GLU A 197     -21.689 -52.447 -12.634  1.00  2.06           H  
ATOM   2993 1HB  GLU A 197     -19.531 -51.424 -11.988  1.00  2.06           H  
ATOM   2994 2HB  GLU A 197     -19.411 -53.165 -12.211  1.00  2.06           H  
ATOM   2995 1HG  GLU A 197     -18.813 -51.310 -14.447  1.00  2.06           H  
ATOM   2996 2HG  GLU A 197     -17.598 -51.622 -13.208  1.00  2.06           H  
ATOM   2997  N   GLY A 198     -21.643 -49.913 -13.346  1.00  2.03           N  
ATOM   2998  CA  GLY A 198     -21.995 -48.625 -13.956  1.00  2.03           C  
ATOM   2999  C   GLY A 198     -20.769 -47.767 -14.279  1.00  2.03           C  
ATOM   3000  O   GLY A 198     -20.893 -46.633 -14.741  1.00  2.03           O  
ATOM   3001  H   GLY A 198     -21.653 -50.005 -12.340  1.00  2.03           H  
ATOM   3002 1HA  GLY A 198     -22.559 -48.805 -14.870  1.00  2.03           H  
ATOM   3003 2HA  GLY A 198     -22.652 -48.076 -13.282  1.00  2.03           H  
ATOM   3004  N   GLU A 199     -19.594 -48.312 -14.006  1.00  1.96           N  
ATOM   3005  CA  GLU A 199     -18.320 -47.643 -14.202  1.00  1.96           C  
ATOM   3006  C   GLU A 199     -17.524 -48.299 -15.322  1.00  1.96           C  
ATOM   3007  O   GLU A 199     -17.791 -49.432 -15.698  1.00  1.96           O  
ATOM   3008  CB  GLU A 199     -17.542 -47.666 -12.893  1.00  1.96           C  
ATOM   3009  CG  GLU A 199     -18.242 -46.890 -11.778  1.00  1.96           C  
ATOM   3010  CD  GLU A 199     -17.530 -46.929 -10.472  1.00  1.96           C  
ATOM   3011  OE1 GLU A 199     -16.515 -47.566 -10.387  1.00  1.96           O  
ATOM   3012  OE2 GLU A 199     -17.997 -46.284  -9.550  1.00  1.96           O  
ATOM   3013  H   GLU A 199     -19.588 -49.256 -13.646  1.00  1.96           H  
ATOM   3014  HA  GLU A 199     -18.505 -46.607 -14.484  1.00  1.96           H  
ATOM   3015 1HB  GLU A 199     -17.405 -48.698 -12.565  1.00  1.96           H  
ATOM   3016 2HB  GLU A 199     -16.556 -47.237 -13.044  1.00  1.96           H  
ATOM   3017 1HG  GLU A 199     -18.343 -45.852 -12.091  1.00  1.96           H  
ATOM   3018 2HG  GLU A 199     -19.243 -47.297 -11.646  1.00  1.96           H  
ATOM   3019  N   ASP A 200     -16.580 -47.571 -15.888  1.00  1.87           N  
ATOM   3020  CA  ASP A 200     -15.712 -48.138 -16.914  1.00  1.87           C  
ATOM   3021  C   ASP A 200     -14.778 -49.221 -16.350  1.00  1.87           C  
ATOM   3022  O   ASP A 200     -14.385 -49.176 -15.179  1.00  1.87           O  
ATOM   3023  CB  ASP A 200     -14.903 -47.042 -17.602  1.00  1.87           C  
ATOM   3024  CG  ASP A 200     -15.752 -46.152 -18.486  1.00  1.87           C  
ATOM   3025  OD1 ASP A 200     -16.917 -46.449 -18.653  1.00  1.87           O  
ATOM   3026  OD2 ASP A 200     -15.236 -45.191 -19.042  1.00  1.87           O  
ATOM   3027  H   ASP A 200     -16.406 -46.631 -15.555  1.00  1.87           H  
ATOM   3028  HA  ASP A 200     -16.340 -48.610 -17.670  1.00  1.87           H  
ATOM   3029 1HB  ASP A 200     -14.436 -46.414 -16.844  1.00  1.87           H  
ATOM   3030 2HB  ASP A 200     -14.114 -47.498 -18.197  1.00  1.87           H  
ATOM   3031  N   GLN A 201     -14.403 -50.185 -17.193  1.00  1.78           N  
ATOM   3032  CA  GLN A 201     -13.420 -51.211 -16.812  1.00  1.78           C  
ATOM   3033  C   GLN A 201     -12.186 -51.167 -17.695  1.00  1.78           C  
ATOM   3034  O   GLN A 201     -12.291 -51.033 -18.920  1.00  1.78           O  
ATOM   3035  CB  GLN A 201     -14.007 -52.632 -16.850  1.00  1.78           C  
ATOM   3036  CG  GLN A 201     -12.960 -53.746 -16.486  1.00  1.78           C  
ATOM   3037  CD  GLN A 201     -13.536 -55.163 -16.375  1.00  1.78           C  
ATOM   3038  OE1 GLN A 201     -14.314 -55.491 -15.458  1.00  1.78           O  
ATOM   3039  NE2 GLN A 201     -13.141 -56.037 -17.321  1.00  1.78           N  
ATOM   3040  H   GLN A 201     -14.806 -50.188 -18.132  1.00  1.78           H  
ATOM   3041  HA  GLN A 201     -13.094 -51.012 -15.792  1.00  1.78           H  
ATOM   3042 1HB  GLN A 201     -14.845 -52.702 -16.148  1.00  1.78           H  
ATOM   3043 2HB  GLN A 201     -14.397 -52.839 -17.846  1.00  1.78           H  
ATOM   3044 1HG  GLN A 201     -12.205 -53.774 -17.272  1.00  1.78           H  
ATOM   3045 2HG  GLN A 201     -12.486 -53.505 -15.550  1.00  1.78           H  
ATOM   3046 1HE2 GLN A 201     -13.481 -56.978 -17.303  1.00  1.78           H  
ATOM   3047 2HE2 GLN A 201     -12.494 -55.752 -18.066  1.00  1.78           H  
ATOM   3048  N   ILE A 202     -11.005 -51.277 -17.089  1.00  1.69           N  
ATOM   3049  CA  ILE A 202      -9.805 -51.284 -17.913  1.00  1.69           C  
ATOM   3050  C   ILE A 202      -9.366 -52.722 -18.027  1.00  1.69           C  
ATOM   3051  O   ILE A 202      -9.115 -53.386 -17.025  1.00  1.69           O  
ATOM   3052  CB  ILE A 202      -8.651 -50.479 -17.321  1.00  1.69           C  
ATOM   3053  CG1 ILE A 202      -9.086 -49.082 -17.094  1.00  1.69           C  
ATOM   3054  CG2 ILE A 202      -7.467 -50.514 -18.296  1.00  1.69           C  
ATOM   3055  CD1 ILE A 202      -8.126 -48.253 -16.339  1.00  1.69           C  
ATOM   3056  H   ILE A 202     -10.943 -51.404 -16.075  1.00  1.69           H  
ATOM   3057  HA  ILE A 202     -10.028 -50.906 -18.907  1.00  1.69           H  
ATOM   3058  HB  ILE A 202      -8.356 -50.900 -16.381  1.00  1.69           H  
ATOM   3059 1HG1 ILE A 202      -9.280 -48.610 -18.021  1.00  1.69           H  
ATOM   3060 2HG1 ILE A 202     -10.002 -49.128 -16.535  1.00  1.69           H  
ATOM   3061 1HG2 ILE A 202      -6.641 -49.946 -17.884  1.00  1.69           H  
ATOM   3062 2HG2 ILE A 202      -7.156 -51.543 -18.452  1.00  1.69           H  
ATOM   3063 3HG2 ILE A 202      -7.765 -50.084 -19.252  1.00  1.69           H  
ATOM   3064 1HD1 ILE A 202      -8.557 -47.273 -16.212  1.00  1.69           H  
ATOM   3065 2HD1 ILE A 202      -7.943 -48.703 -15.363  1.00  1.69           H  
ATOM   3066 3HD1 ILE A 202      -7.192 -48.175 -16.888  1.00  1.69           H  
ATOM   3067  N   THR A 203      -9.319 -53.215 -19.242  1.00  1.62           N  
ATOM   3068  CA  THR A 203      -8.980 -54.593 -19.457  1.00  1.62           C  
ATOM   3069  C   THR A 203      -7.568 -54.635 -20.017  1.00  1.62           C  
ATOM   3070  O   THR A 203      -7.245 -53.933 -20.980  1.00  1.62           O  
ATOM   3071  CB  THR A 203     -10.001 -55.239 -20.423  1.00  1.62           C  
ATOM   3072  OG1 THR A 203     -11.344 -55.152 -19.860  1.00  1.62           O  
ATOM   3073  CG2 THR A 203      -9.677 -56.675 -20.658  1.00  1.62           C  
ATOM   3074  H   THR A 203      -9.527 -52.619 -20.039  1.00  1.62           H  
ATOM   3075  HA  THR A 203      -8.992 -55.130 -18.508  1.00  1.62           H  
ATOM   3076  HB  THR A 203      -9.977 -54.702 -21.375  1.00  1.62           H  
ATOM   3077  HG1 THR A 203     -11.619 -54.229 -19.846  1.00  1.62           H  
ATOM   3078 1HG2 THR A 203     -10.405 -57.114 -21.342  1.00  1.62           H  
ATOM   3079 2HG2 THR A 203      -8.681 -56.762 -21.083  1.00  1.62           H  
ATOM   3080 3HG2 THR A 203      -9.723 -57.181 -19.704  1.00  1.62           H  
ATOM   3081  N   VAL A 204      -6.715 -55.430 -19.394  1.00  1.57           N  
ATOM   3082  CA  VAL A 204      -5.345 -55.562 -19.860  1.00  1.57           C  
ATOM   3083  C   VAL A 204      -5.067 -57.013 -20.175  1.00  1.57           C  
ATOM   3084  O   VAL A 204      -5.532 -57.902 -19.475  1.00  1.57           O  
ATOM   3085  CB  VAL A 204      -4.362 -55.032 -18.798  1.00  1.57           C  
ATOM   3086  CG1 VAL A 204      -4.534 -53.530 -18.618  1.00  1.57           C  
ATOM   3087  CG2 VAL A 204      -4.645 -55.723 -17.493  1.00  1.57           C  
ATOM   3088  H   VAL A 204      -7.029 -55.959 -18.592  1.00  1.57           H  
ATOM   3089  HA  VAL A 204      -5.219 -54.981 -20.770  1.00  1.57           H  
ATOM   3090  HB  VAL A 204      -3.343 -55.233 -19.121  1.00  1.57           H  
ATOM   3091 1HG1 VAL A 204      -3.836 -53.169 -17.865  1.00  1.57           H  
ATOM   3092 2HG1 VAL A 204      -4.338 -53.036 -19.565  1.00  1.57           H  
ATOM   3093 3HG1 VAL A 204      -5.548 -53.316 -18.299  1.00  1.57           H  
ATOM   3094 1HG2 VAL A 204      -3.950 -55.379 -16.725  1.00  1.57           H  
ATOM   3095 2HG2 VAL A 204      -5.666 -55.511 -17.177  1.00  1.57           H  
ATOM   3096 3HG2 VAL A 204      -4.534 -56.779 -17.638  1.00  1.57           H  
ATOM   3097  N   TRP A 205      -4.282 -57.254 -21.199  1.00  1.54           N  
ATOM   3098  CA  TRP A 205      -3.992 -58.633 -21.574  1.00  1.54           C  
ATOM   3099  C   TRP A 205      -2.653 -58.672 -22.244  1.00  1.54           C  
ATOM   3100  O   TRP A 205      -2.126 -57.632 -22.620  1.00  1.54           O  
ATOM   3101  CB  TRP A 205      -5.076 -59.186 -22.511  1.00  1.54           C  
ATOM   3102  CG  TRP A 205      -5.129 -58.559 -23.831  1.00  1.54           C  
ATOM   3103  CD1 TRP A 205      -4.554 -59.009 -24.969  1.00  1.54           C  
ATOM   3104  CD2 TRP A 205      -5.785 -57.337 -24.172  1.00  1.54           C  
ATOM   3105  NE1 TRP A 205      -4.826 -58.153 -26.000  1.00  1.54           N  
ATOM   3106  CE2 TRP A 205      -5.557 -57.117 -25.529  1.00  1.54           C  
ATOM   3107  CE3 TRP A 205      -6.532 -56.429 -23.455  1.00  1.54           C  
ATOM   3108  CZ2 TRP A 205      -6.036 -56.004 -26.179  1.00  1.54           C  
ATOM   3109  CZ3 TRP A 205      -7.017 -55.330 -24.091  1.00  1.54           C  
ATOM   3110  CH2 TRP A 205      -6.771 -55.104 -25.426  1.00  1.54           C  
ATOM   3111  H   TRP A 205      -3.912 -56.463 -21.731  1.00  1.54           H  
ATOM   3112  HA  TRP A 205      -3.950 -59.251 -20.674  1.00  1.54           H  
ATOM   3113 1HB  TRP A 205      -4.943 -60.257 -22.642  1.00  1.54           H  
ATOM   3114 2HB  TRP A 205      -6.045 -59.031 -22.057  1.00  1.54           H  
ATOM   3115  HD1 TRP A 205      -3.974 -59.927 -25.056  1.00  1.54           H  
ATOM   3116  HE1 TRP A 205      -4.539 -58.275 -26.966  1.00  1.54           H  
ATOM   3117  HE3 TRP A 205      -6.731 -56.582 -22.405  1.00  1.54           H  
ATOM   3118  HZ2 TRP A 205      -5.853 -55.826 -27.244  1.00  1.54           H  
ATOM   3119  HZ3 TRP A 205      -7.598 -54.641 -23.499  1.00  1.54           H  
ATOM   3120  HH2 TRP A 205      -7.166 -54.211 -25.906  1.00  1.54           H  
ATOM   3121  N   GLY A 206      -2.119 -59.848 -22.470  1.00  1.53           N  
ATOM   3122  CA  GLY A 206      -0.807 -59.853 -23.086  1.00  1.53           C  
ATOM   3123  C   GLY A 206      -0.284 -61.174 -23.610  1.00  1.53           C  
ATOM   3124  O   GLY A 206      -1.028 -62.148 -23.779  1.00  1.53           O  
ATOM   3125  H   GLY A 206      -2.600 -60.690 -22.160  1.00  1.53           H  
ATOM   3126 1HA  GLY A 206      -0.798 -59.125 -23.895  1.00  1.53           H  
ATOM   3127 2HA  GLY A 206      -0.107 -59.490 -22.338  1.00  1.53           H  
ATOM   3128  N   PHE A 207       1.017 -61.168 -23.912  1.00  1.52           N  
ATOM   3129  CA  PHE A 207       1.647 -62.300 -24.570  1.00  1.52           C  
ATOM   3130  C   PHE A 207       2.978 -62.706 -23.914  1.00  1.52           C  
ATOM   3131  O   PHE A 207       3.741 -61.844 -23.455  1.00  1.52           O  
ATOM   3132  CB  PHE A 207       1.920 -61.849 -25.999  1.00  1.52           C  
ATOM   3133  CG  PHE A 207       0.694 -61.249 -26.619  1.00  1.52           C  
ATOM   3134  CD1 PHE A 207       0.500 -59.866 -26.563  1.00  1.52           C  
ATOM   3135  CD2 PHE A 207      -0.258 -62.006 -27.186  1.00  1.52           C  
ATOM   3136  CE1 PHE A 207      -0.621 -59.290 -27.076  1.00  1.52           C  
ATOM   3137  CE2 PHE A 207      -1.399 -61.438 -27.698  1.00  1.52           C  
ATOM   3138  CZ  PHE A 207      -1.578 -60.072 -27.646  1.00  1.52           C  
ATOM   3139  H   PHE A 207       1.534 -60.312 -23.721  1.00  1.52           H  
ATOM   3140  HA  PHE A 207       0.965 -63.152 -24.548  1.00  1.52           H  
ATOM   3141 1HB  PHE A 207       2.715 -61.107 -26.010  1.00  1.52           H  
ATOM   3142 2HB  PHE A 207       2.244 -62.698 -26.605  1.00  1.52           H  
ATOM   3143  HD1 PHE A 207       1.252 -59.240 -26.102  1.00  1.52           H  
ATOM   3144  HD2 PHE A 207      -0.094 -63.058 -27.219  1.00  1.52           H  
ATOM   3145  HE1 PHE A 207      -0.754 -58.210 -27.025  1.00  1.52           H  
ATOM   3146  HE2 PHE A 207      -2.161 -62.058 -28.148  1.00  1.52           H  
ATOM   3147  HZ  PHE A 207      -2.481 -59.620 -28.059  1.00  1.52           H  
ATOM   3148  N   HIS A 208       3.292 -64.016 -23.952  1.00  1.51           N  
ATOM   3149  CA  HIS A 208       4.572 -64.553 -23.448  1.00  1.51           C  
ATOM   3150  C   HIS A 208       5.577 -64.914 -24.551  1.00  1.51           C  
ATOM   3151  O   HIS A 208       5.398 -65.909 -25.255  1.00  1.51           O  
ATOM   3152  CB  HIS A 208       4.293 -65.828 -22.618  1.00  1.51           C  
ATOM   3153  CG  HIS A 208       5.473 -66.516 -21.981  1.00  1.51           C  
ATOM   3154  ND1 HIS A 208       5.340 -67.707 -21.277  1.00  1.51           N  
ATOM   3155  CD2 HIS A 208       6.788 -66.213 -21.945  1.00  1.51           C  
ATOM   3156  CE1 HIS A 208       6.534 -68.097 -20.857  1.00  1.51           C  
ATOM   3157  NE2 HIS A 208       7.424 -67.220 -21.254  1.00  1.51           N  
ATOM   3158  H   HIS A 208       2.593 -64.684 -24.282  1.00  1.51           H  
ATOM   3159  HA  HIS A 208       5.046 -63.813 -22.800  1.00  1.51           H  
ATOM   3160 1HB  HIS A 208       3.637 -65.626 -21.839  1.00  1.51           H  
ATOM   3161 2HB  HIS A 208       3.793 -66.558 -23.257  1.00  1.51           H  
ATOM   3162  HD2 HIS A 208       7.259 -65.351 -22.388  1.00  1.51           H  
ATOM   3163  HE1 HIS A 208       6.750 -68.987 -20.284  1.00  1.51           H  
ATOM   3164  HE2 HIS A 208       8.450 -67.285 -21.084  1.00  1.51           H  
ATOM   3165  N   SER A 209       6.628 -64.096 -24.707  1.00  1.51           N  
ATOM   3166  CA  SER A 209       7.672 -64.341 -25.717  1.00  1.51           C  
ATOM   3167  C   SER A 209       8.809 -65.068 -25.013  1.00  1.51           C  
ATOM   3168  O   SER A 209       9.094 -64.764 -23.852  1.00  1.51           O  
ATOM   3169  CB  SER A 209       8.179 -63.052 -26.321  1.00  1.51           C  
ATOM   3170  OG  SER A 209       9.244 -63.296 -27.229  1.00  1.51           O  
ATOM   3171  H   SER A 209       6.731 -63.296 -24.079  1.00  1.51           H  
ATOM   3172  HA  SER A 209       7.279 -64.973 -26.515  1.00  1.51           H  
ATOM   3173 1HB  SER A 209       7.368 -62.544 -26.829  1.00  1.51           H  
ATOM   3174 2HB  SER A 209       8.511 -62.406 -25.535  1.00  1.51           H  
ATOM   3175  HG  SER A 209       8.960 -64.083 -27.763  1.00  1.51           H  
ATOM   3176  N   ASP A 210       9.494 -65.998 -25.671  1.00  1.52           N  
ATOM   3177  CA  ASP A 210      10.577 -66.677 -24.937  1.00  1.52           C  
ATOM   3178  C   ASP A 210      11.554 -67.381 -25.873  1.00  1.52           C  
ATOM   3179  O   ASP A 210      11.458 -67.241 -27.085  1.00  1.52           O  
ATOM   3180  CB  ASP A 210       9.974 -67.650 -23.894  1.00  1.52           C  
ATOM   3181  CG  ASP A 210      10.842 -67.818 -22.553  1.00  1.52           C  
ATOM   3182  OD1 ASP A 210      12.059 -67.949 -22.633  1.00  1.52           O  
ATOM   3183  OD2 ASP A 210      10.256 -67.746 -21.472  1.00  1.52           O  
ATOM   3184  H   ASP A 210       9.271 -66.198 -26.650  1.00  1.52           H  
ATOM   3185  HA  ASP A 210      11.145 -65.924 -24.404  1.00  1.52           H  
ATOM   3186 1HB  ASP A 210       8.977 -67.335 -23.627  1.00  1.52           H  
ATOM   3187 2HB  ASP A 210       9.878 -68.640 -24.355  1.00  1.52           H  
ATOM   3188  N   ASN A 211      12.523 -68.114 -25.331  1.00  1.54           N  
ATOM   3189  CA  ASN A 211      13.462 -68.785 -26.229  1.00  1.54           C  
ATOM   3190  C   ASN A 211      12.850 -70.089 -26.739  1.00  1.54           C  
ATOM   3191  O   ASN A 211      11.754 -70.462 -26.313  1.00  1.54           O  
ATOM   3192  CB  ASN A 211      14.810 -68.973 -25.550  1.00  1.54           C  
ATOM   3193  CG  ASN A 211      14.833 -69.929 -24.392  1.00  1.54           C  
ATOM   3194  OD1 ASN A 211      14.092 -70.916 -24.333  1.00  1.54           O  
ATOM   3195  ND2 ASN A 211      15.693 -69.639 -23.437  1.00  1.54           N  
ATOM   3196  H   ASN A 211      12.593 -68.183 -24.312  1.00  1.54           H  
ATOM   3197  HA  ASN A 211      13.627 -68.150 -27.099  1.00  1.54           H  
ATOM   3198 1HB  ASN A 211      15.537 -69.310 -26.293  1.00  1.54           H  
ATOM   3199 2HB  ASN A 211      15.158 -67.998 -25.196  1.00  1.54           H  
ATOM   3200 1HD2 ASN A 211      15.768 -70.223 -22.631  1.00  1.54           H  
ATOM   3201 2HD2 ASN A 211      16.272 -68.824 -23.520  1.00  1.54           H  
ATOM   3202  N   LYS A 212      13.557 -70.805 -27.622  1.00  1.58           N  
ATOM   3203  CA  LYS A 212      12.997 -72.017 -28.234  1.00  1.58           C  
ATOM   3204  C   LYS A 212      12.738 -73.146 -27.256  1.00  1.58           C  
ATOM   3205  O   LYS A 212      11.711 -73.831 -27.332  1.00  1.58           O  
ATOM   3206  CB  LYS A 212      13.945 -72.544 -29.315  1.00  1.58           C  
ATOM   3207  CG  LYS A 212      14.044 -71.709 -30.578  1.00  1.58           C  
ATOM   3208  CD  LYS A 212      15.038 -72.293 -31.561  1.00  1.58           C  
ATOM   3209  CE  LYS A 212      15.118 -71.446 -32.828  1.00  1.58           C  
ATOM   3210  NZ  LYS A 212      16.118 -71.980 -33.795  1.00  1.58           N  
ATOM   3211  H   LYS A 212      14.469 -70.475 -27.913  1.00  1.58           H  
ATOM   3212  HA  LYS A 212      12.041 -71.758 -28.689  1.00  1.58           H  
ATOM   3213 1HB  LYS A 212      14.950 -72.629 -28.897  1.00  1.58           H  
ATOM   3214 2HB  LYS A 212      13.635 -73.549 -29.604  1.00  1.58           H  
ATOM   3215 1HG  LYS A 212      13.076 -71.682 -31.069  1.00  1.58           H  
ATOM   3216 2HG  LYS A 212      14.348 -70.695 -30.325  1.00  1.58           H  
ATOM   3217 1HD  LYS A 212      16.025 -72.333 -31.096  1.00  1.58           H  
ATOM   3218 2HD  LYS A 212      14.739 -73.307 -31.825  1.00  1.58           H  
ATOM   3219 1HE  LYS A 212      14.138 -71.427 -33.308  1.00  1.58           H  
ATOM   3220 2HE  LYS A 212      15.397 -70.427 -32.557  1.00  1.58           H  
ATOM   3221 1HZ  LYS A 212      16.140 -71.391 -34.615  1.00  1.58           H  
ATOM   3222 2HZ  LYS A 212      17.032 -71.990 -33.364  1.00  1.58           H  
ATOM   3223 3HZ  LYS A 212      15.863 -72.920 -34.063  1.00  1.58           H  
ATOM   3224  N   THR A 213      13.657 -73.328 -26.317  1.00  1.65           N  
ATOM   3225  CA  THR A 213      13.534 -74.405 -25.355  1.00  1.65           C  
ATOM   3226  C   THR A 213      12.321 -74.212 -24.477  1.00  1.65           C  
ATOM   3227  O   THR A 213      11.532 -75.141 -24.275  1.00  1.65           O  
ATOM   3228  CB  THR A 213      14.786 -74.498 -24.465  1.00  1.65           C  
ATOM   3229  OG1 THR A 213      15.936 -74.802 -25.272  1.00  1.65           O  
ATOM   3230  CG2 THR A 213      14.593 -75.563 -23.396  1.00  1.65           C  
ATOM   3231  H   THR A 213      14.456 -72.714 -26.282  1.00  1.65           H  
ATOM   3232  HA  THR A 213      13.416 -75.344 -25.897  1.00  1.65           H  
ATOM   3233  HB  THR A 213      14.948 -73.536 -23.978  1.00  1.65           H  
ATOM   3234  HG1 THR A 213      16.706 -74.911 -24.706  1.00  1.65           H  
ATOM   3235 1HG2 THR A 213      15.480 -75.613 -22.766  1.00  1.65           H  
ATOM   3236 2HG2 THR A 213      13.725 -75.310 -22.783  1.00  1.65           H  
ATOM   3237 3HG2 THR A 213      14.432 -76.529 -23.870  1.00  1.65           H  
ATOM   3238  N   GLN A 214      12.155 -72.997 -23.970  1.00  1.75           N  
ATOM   3239  CA  GLN A 214      11.068 -72.729 -23.057  1.00  1.75           C  
ATOM   3240  C   GLN A 214       9.734 -72.642 -23.766  1.00  1.75           C  
ATOM   3241  O   GLN A 214       8.731 -73.136 -23.245  1.00  1.75           O  
ATOM   3242  CB  GLN A 214      11.329 -71.440 -22.298  1.00  1.75           C  
ATOM   3243  CG  GLN A 214      12.530 -71.491 -21.367  1.00  1.75           C  
ATOM   3244  CD  GLN A 214      12.411 -72.553 -20.297  1.00  1.75           C  
ATOM   3245  OE1 GLN A 214      11.372 -72.697 -19.646  1.00  1.75           O  
ATOM   3246  NE2 GLN A 214      13.489 -73.310 -20.099  1.00  1.75           N  
ATOM   3247  H   GLN A 214      12.820 -72.259 -24.194  1.00  1.75           H  
ATOM   3248  HA  GLN A 214      11.018 -73.543 -22.339  1.00  1.75           H  
ATOM   3249 1HB  GLN A 214      11.518 -70.640 -23.020  1.00  1.75           H  
ATOM   3250 2HB  GLN A 214      10.450 -71.155 -21.722  1.00  1.75           H  
ATOM   3251 1HG  GLN A 214      13.415 -71.703 -21.959  1.00  1.75           H  
ATOM   3252 2HG  GLN A 214      12.631 -70.512 -20.885  1.00  1.75           H  
ATOM   3253 1HE2 GLN A 214      13.475 -74.029 -19.400  1.00  1.75           H  
ATOM   3254 2HE2 GLN A 214      14.314 -73.159 -20.642  1.00  1.75           H  
ATOM   3255  N   MET A 215       9.703 -72.077 -24.978  1.00  1.87           N  
ATOM   3256  CA  MET A 215       8.428 -71.974 -25.661  1.00  1.87           C  
ATOM   3257  C   MET A 215       7.891 -73.380 -25.867  1.00  1.87           C  
ATOM   3258  O   MET A 215       6.734 -73.655 -25.571  1.00  1.87           O  
ATOM   3259  CB  MET A 215       8.570 -71.282 -27.018  1.00  1.87           C  
ATOM   3260  CG  MET A 215       7.235 -70.927 -27.712  1.00  1.87           C  
ATOM   3261  SD  MET A 215       6.338 -69.603 -26.870  1.00  1.87           S  
ATOM   3262  CE  MET A 215       7.259 -68.158 -27.412  1.00  1.87           C  
ATOM   3263  H   MET A 215      10.540 -71.681 -25.410  1.00  1.87           H  
ATOM   3264  HA  MET A 215       7.730 -71.423 -25.034  1.00  1.87           H  
ATOM   3265 1HB  MET A 215       9.142 -70.359 -26.892  1.00  1.87           H  
ATOM   3266 2HB  MET A 215       9.145 -71.923 -27.692  1.00  1.87           H  
ATOM   3267 1HG  MET A 215       7.405 -70.618 -28.715  1.00  1.87           H  
ATOM   3268 2HG  MET A 215       6.596 -71.819 -27.737  1.00  1.87           H  
ATOM   3269 1HE  MET A 215       6.832 -67.269 -26.963  1.00  1.87           H  
ATOM   3270 2HE  MET A 215       8.301 -68.251 -27.104  1.00  1.87           H  
ATOM   3271 3HE  MET A 215       7.205 -68.071 -28.496  1.00  1.87           H  
ATOM   3272  N   LYS A 216       8.752 -74.293 -26.327  1.00  2.00           N  
ATOM   3273  CA  LYS A 216       8.318 -75.660 -26.571  1.00  2.00           C  
ATOM   3274  C   LYS A 216       8.053 -76.445 -25.282  1.00  2.00           C  
ATOM   3275  O   LYS A 216       7.050 -77.150 -25.167  1.00  2.00           O  
ATOM   3276  CB  LYS A 216       9.357 -76.376 -27.421  1.00  2.00           C  
ATOM   3277  CG  LYS A 216       9.429 -75.866 -28.853  1.00  2.00           C  
ATOM   3278  CD  LYS A 216      10.491 -76.603 -29.639  1.00  2.00           C  
ATOM   3279  CE  LYS A 216      10.567 -76.114 -31.074  1.00  2.00           C  
ATOM   3280  NZ  LYS A 216      11.631 -76.826 -31.838  1.00  2.00           N  
ATOM   3281  H   LYS A 216       9.719 -74.039 -26.545  1.00  2.00           H  
ATOM   3282  HA  LYS A 216       7.386 -75.623 -27.137  1.00  2.00           H  
ATOM   3283 1HB  LYS A 216      10.345 -76.252 -26.967  1.00  2.00           H  
ATOM   3284 2HB  LYS A 216       9.132 -77.441 -27.452  1.00  2.00           H  
ATOM   3285 1HG  LYS A 216       8.456 -76.000 -29.336  1.00  2.00           H  
ATOM   3286 2HG  LYS A 216       9.668 -74.801 -28.838  1.00  2.00           H  
ATOM   3287 1HD  LYS A 216      11.459 -76.444 -29.156  1.00  2.00           H  
ATOM   3288 2HD  LYS A 216      10.270 -77.669 -29.636  1.00  2.00           H  
ATOM   3289 1HE  LYS A 216       9.605 -76.282 -31.561  1.00  2.00           H  
ATOM   3290 2HE  LYS A 216      10.783 -75.044 -31.079  1.00  2.00           H  
ATOM   3291 1HZ  LYS A 216      11.659 -76.483 -32.788  1.00  2.00           H  
ATOM   3292 2HZ  LYS A 216      12.525 -76.663 -31.394  1.00  2.00           H  
ATOM   3293 3HZ  LYS A 216      11.434 -77.817 -31.846  1.00  2.00           H  
ATOM   3294  N   SER A 217       8.884 -76.256 -24.254  1.00  2.13           N  
ATOM   3295  CA  SER A 217       8.689 -76.987 -23.007  1.00  2.13           C  
ATOM   3296  C   SER A 217       7.324 -76.693 -22.403  1.00  2.13           C  
ATOM   3297  O   SER A 217       6.686 -77.575 -21.827  1.00  2.13           O  
ATOM   3298  CB  SER A 217       9.756 -76.607 -22.003  1.00  2.13           C  
ATOM   3299  OG  SER A 217      11.028 -77.015 -22.437  1.00  2.13           O  
ATOM   3300  H   SER A 217       9.701 -75.653 -24.341  1.00  2.13           H  
ATOM   3301  HA  SER A 217       8.755 -78.054 -23.217  1.00  2.13           H  
ATOM   3302 1HB  SER A 217       9.745 -75.527 -21.860  1.00  2.13           H  
ATOM   3303 2HB  SER A 217       9.528 -77.065 -21.044  1.00  2.13           H  
ATOM   3304  HG  SER A 217      11.201 -76.498 -23.254  1.00  2.13           H  
ATOM   3305  N   LEU A 218       6.891 -75.444 -22.524  1.00  2.28           N  
ATOM   3306  CA  LEU A 218       5.618 -75.014 -21.991  1.00  2.28           C  
ATOM   3307  C   LEU A 218       4.442 -75.145 -22.951  1.00  2.28           C  
ATOM   3308  O   LEU A 218       3.321 -75.429 -22.524  1.00  2.28           O  
ATOM   3309  CB  LEU A 218       5.735 -73.550 -21.618  1.00  2.28           C  
ATOM   3310  CG  LEU A 218       6.721 -73.236 -20.543  1.00  2.28           C  
ATOM   3311  CD1 LEU A 218       6.822 -71.748 -20.425  1.00  2.28           C  
ATOM   3312  CD2 LEU A 218       6.257 -73.871 -19.242  1.00  2.28           C  
ATOM   3313  H   LEU A 218       7.487 -74.752 -22.981  1.00  2.28           H  
ATOM   3314  HA  LEU A 218       5.406 -75.604 -21.103  1.00  2.28           H  
ATOM   3315 1HB  LEU A 218       6.052 -73.009 -22.507  1.00  2.28           H  
ATOM   3316 2HB  LEU A 218       4.760 -73.185 -21.312  1.00  2.28           H  
ATOM   3317  HG  LEU A 218       7.706 -73.625 -20.814  1.00  2.28           H  
ATOM   3318 1HD1 LEU A 218       7.543 -71.490 -19.650  1.00  2.28           H  
ATOM   3319 2HD1 LEU A 218       7.154 -71.339 -21.384  1.00  2.28           H  
ATOM   3320 3HD1 LEU A 218       5.844 -71.339 -20.171  1.00  2.28           H  
ATOM   3321 1HD2 LEU A 218       6.971 -73.641 -18.451  1.00  2.28           H  
ATOM   3322 2HD2 LEU A 218       5.274 -73.481 -18.973  1.00  2.28           H  
ATOM   3323 3HD2 LEU A 218       6.194 -74.954 -19.372  1.00  2.28           H  
ATOM   3324  N   TYR A 219       4.668 -74.890 -24.240  1.00  2.44           N  
ATOM   3325  CA  TYR A 219       3.561 -74.805 -25.174  1.00  2.44           C  
ATOM   3326  C   TYR A 219       3.583 -75.822 -26.334  1.00  2.44           C  
ATOM   3327  O   TYR A 219       2.776 -75.728 -27.264  1.00  2.44           O  
ATOM   3328  CB  TYR A 219       3.520 -73.360 -25.662  1.00  2.44           C  
ATOM   3329  CG  TYR A 219       3.432 -72.381 -24.499  1.00  2.44           C  
ATOM   3330  CD1 TYR A 219       4.444 -71.469 -24.314  1.00  2.44           C  
ATOM   3331  CD2 TYR A 219       2.376 -72.437 -23.595  1.00  2.44           C  
ATOM   3332  CE1 TYR A 219       4.422 -70.598 -23.252  1.00  2.44           C  
ATOM   3333  CE2 TYR A 219       2.346 -71.575 -22.515  1.00  2.44           C  
ATOM   3334  CZ  TYR A 219       3.368 -70.651 -22.340  1.00  2.44           C  
ATOM   3335  OH  TYR A 219       3.342 -69.792 -21.255  1.00  2.44           O  
ATOM   3336  H   TYR A 219       5.602 -74.683 -24.581  1.00  2.44           H  
ATOM   3337  HA  TYR A 219       2.643 -74.990 -24.621  1.00  2.44           H  
ATOM   3338 1HB  TYR A 219       4.404 -73.129 -26.256  1.00  2.44           H  
ATOM   3339 2HB  TYR A 219       2.695 -73.212 -26.249  1.00  2.44           H  
ATOM   3340  HD1 TYR A 219       5.267 -71.450 -25.013  1.00  2.44           H  
ATOM   3341  HD2 TYR A 219       1.586 -73.168 -23.733  1.00  2.44           H  
ATOM   3342  HE1 TYR A 219       5.236 -69.882 -23.121  1.00  2.44           H  
ATOM   3343  HE2 TYR A 219       1.525 -71.622 -21.803  1.00  2.44           H  
ATOM   3344  HH  TYR A 219       4.031 -69.102 -21.351  1.00  2.44           H  
ATOM   3345  N   GLY A 220       4.521 -76.766 -26.319  1.00  2.64           N  
ATOM   3346  CA  GLY A 220       4.618 -77.831 -27.317  1.00  2.64           C  
ATOM   3347  C   GLY A 220       5.265 -77.394 -28.623  1.00  2.64           C  
ATOM   3348  O   GLY A 220       6.354 -77.851 -28.974  1.00  2.64           O  
ATOM   3349  H   GLY A 220       5.218 -76.790 -25.581  1.00  2.64           H  
ATOM   3350 1HA  GLY A 220       5.202 -78.647 -26.895  1.00  2.64           H  
ATOM   3351 2HA  GLY A 220       3.623 -78.230 -27.512  1.00  2.64           H  
ATOM   3352  N   ASP A 221       4.590 -76.524 -29.360  1.00  2.88           N  
ATOM   3353  CA  ASP A 221       5.155 -76.033 -30.612  1.00  2.88           C  
ATOM   3354  C   ASP A 221       5.634 -74.600 -30.464  1.00  2.88           C  
ATOM   3355  O   ASP A 221       5.375 -73.925 -29.463  1.00  2.88           O  
ATOM   3356  CB  ASP A 221       4.159 -76.159 -31.780  1.00  2.88           C  
ATOM   3357  CG  ASP A 221       4.837 -76.325 -33.234  1.00  2.88           C  
ATOM   3358  OD1 ASP A 221       5.985 -75.903 -33.410  1.00  2.88           O  
ATOM   3359  OD2 ASP A 221       4.211 -76.894 -34.101  1.00  2.88           O  
ATOM   3360  H   ASP A 221       3.692 -76.199 -28.996  1.00  2.88           H  
ATOM   3361  HA  ASP A 221       6.020 -76.643 -30.864  1.00  2.88           H  
ATOM   3362 1HB  ASP A 221       3.471 -76.952 -31.585  1.00  2.88           H  
ATOM   3363 2HB  ASP A 221       3.564 -75.264 -31.827  1.00  2.88           H  
ATOM   3364  N   SER A 222       6.270 -74.136 -31.512  1.00  3.18           N  
ATOM   3365  CA  SER A 222       6.778 -72.799 -31.676  1.00  3.18           C  
ATOM   3366  C   SER A 222       5.737 -71.760 -32.119  1.00  3.18           C  
ATOM   3367  O   SER A 222       4.644 -72.103 -32.581  1.00  3.18           O  
ATOM   3368  CB  SER A 222       7.883 -72.903 -32.704  1.00  3.18           C  
ATOM   3369  OG  SER A 222       7.362 -73.342 -33.944  1.00  3.18           O  
ATOM   3370  H   SER A 222       6.417 -74.784 -32.281  1.00  3.18           H  
ATOM   3371  HA  SER A 222       7.189 -72.489 -30.717  1.00  3.18           H  
ATOM   3372 1HB  SER A 222       8.349 -71.946 -32.843  1.00  3.18           H  
ATOM   3373 2HB  SER A 222       8.644 -73.598 -32.357  1.00  3.18           H  
ATOM   3374  HG  SER A 222       6.924 -74.232 -33.773  1.00  3.18           H  
ATOM   3375  N   ASN A 223       6.102 -70.482 -31.970  1.00  3.55           N  
ATOM   3376  CA  ASN A 223       5.372 -69.332 -32.508  1.00  3.55           C  
ATOM   3377  C   ASN A 223       3.841 -69.335 -32.399  1.00  3.55           C  
ATOM   3378  O   ASN A 223       3.173 -69.188 -33.422  1.00  3.55           O  
ATOM   3379  CB  ASN A 223       5.776 -69.139 -33.949  1.00  3.55           C  
ATOM   3380  CG  ASN A 223       7.233 -68.778 -34.074  1.00  3.55           C  
ATOM   3381  OD1 ASN A 223       7.763 -67.996 -33.276  1.00  3.55           O  
ATOM   3382  ND2 ASN A 223       7.891 -69.338 -35.053  1.00  3.55           N  
ATOM   3383  H   ASN A 223       6.986 -70.302 -31.521  1.00  3.55           H  
ATOM   3384  HA  ASN A 223       5.719 -68.451 -31.967  1.00  3.55           H  
ATOM   3385 1HB  ASN A 223       5.588 -70.059 -34.507  1.00  3.55           H  
ATOM   3386 2HB  ASN A 223       5.173 -68.352 -34.400  1.00  3.55           H  
ATOM   3387 1HD2 ASN A 223       8.863 -69.138 -35.185  1.00  3.55           H  
ATOM   3388 2HD2 ASN A 223       7.423 -69.968 -35.674  1.00  3.55           H  
ATOM   3389  N   PRO A 224       3.248 -69.452 -31.203  1.00  3.99           N  
ATOM   3390  CA  PRO A 224       1.810 -69.494 -31.021  1.00  3.99           C  
ATOM   3391  C   PRO A 224       1.134 -68.209 -31.465  1.00  3.99           C  
ATOM   3392  O   PRO A 224       1.682 -67.107 -31.301  1.00  3.99           O  
ATOM   3393  CB  PRO A 224       1.673 -69.707 -29.507  1.00  3.99           C  
ATOM   3394  CG  PRO A 224       2.990 -69.277 -28.907  1.00  3.99           C  
ATOM   3395  CD  PRO A 224       4.033 -69.572 -29.966  1.00  3.99           C  
ATOM   3396  HA  PRO A 224       1.398 -70.348 -31.578  1.00  3.99           H  
ATOM   3397 1HB  PRO A 224       0.827 -69.112 -29.133  1.00  3.99           H  
ATOM   3398 2HB  PRO A 224       1.440 -70.705 -29.294  1.00  3.99           H  
ATOM   3399 1HG  PRO A 224       2.936 -68.244 -28.634  1.00  3.99           H  
ATOM   3400 2HG  PRO A 224       3.173 -69.840 -27.976  1.00  3.99           H  
ATOM   3401 1HD  PRO A 224       4.838 -68.839 -29.917  1.00  3.99           H  
ATOM   3402 2HD  PRO A 224       4.398 -70.600 -29.833  1.00  3.99           H  
ATOM   3403  N   GLN A 225      -0.083 -68.360 -32.000  1.00  4.44           N  
ATOM   3404  CA  GLN A 225      -0.871 -67.226 -32.467  1.00  4.44           C  
ATOM   3405  C   GLN A 225      -2.040 -66.912 -31.564  1.00  4.44           C  
ATOM   3406  O   GLN A 225      -2.643 -67.814 -30.953  1.00  4.44           O  
ATOM   3407  CB  GLN A 225      -1.444 -67.468 -33.856  1.00  4.44           C  
ATOM   3408  CG  GLN A 225      -0.434 -67.653 -34.947  1.00  4.44           C  
ATOM   3409  CD  GLN A 225      -1.088 -67.723 -36.310  1.00  4.44           C  
ATOM   3410  OE1 GLN A 225      -2.003 -66.935 -36.630  1.00  4.44           O  
ATOM   3411  NE2 GLN A 225      -0.625 -68.658 -37.133  1.00  4.44           N  
ATOM   3412  H   GLN A 225      -0.475 -69.297 -32.097  1.00  4.44           H  
ATOM   3413  HA  GLN A 225      -0.229 -66.345 -32.499  1.00  4.44           H  
ATOM   3414 1HB  GLN A 225      -2.077 -68.354 -33.831  1.00  4.44           H  
ATOM   3415 2HB  GLN A 225      -2.080 -66.626 -34.123  1.00  4.44           H  
ATOM   3416 1HG  GLN A 225       0.231 -66.822 -34.938  1.00  4.44           H  
ATOM   3417 2HG  GLN A 225       0.122 -68.578 -34.774  1.00  4.44           H  
ATOM   3418 1HE2 GLN A 225      -1.010 -68.755 -38.053  1.00  4.44           H  
ATOM   3419 2HE2 GLN A 225       0.112 -69.268 -36.829  1.00  4.44           H  
ATOM   3420  N   LYS A 226      -2.361 -65.622 -31.505  1.00  4.86           N  
ATOM   3421  CA  LYS A 226      -3.500 -65.148 -30.755  1.00  4.86           C  
ATOM   3422  C   LYS A 226      -4.264 -64.047 -31.469  1.00  4.86           C  
ATOM   3423  O   LYS A 226      -3.716 -63.275 -32.259  1.00  4.86           O  
ATOM   3424  CB  LYS A 226      -3.046 -64.675 -29.388  1.00  4.86           C  
ATOM   3425  CG  LYS A 226      -2.307 -65.739 -28.676  1.00  4.86           C  
ATOM   3426  CD  LYS A 226      -2.030 -65.462 -27.307  1.00  4.86           C  
ATOM   3427  CE  LYS A 226      -1.292 -66.613 -26.788  1.00  4.86           C  
ATOM   3428  NZ  LYS A 226       0.126 -66.618 -27.138  1.00  4.86           N  
ATOM   3429  H   LYS A 226      -1.765 -64.942 -31.977  1.00  4.86           H  
ATOM   3430  HA  LYS A 226      -4.190 -65.980 -30.618  1.00  4.86           H  
ATOM   3431 1HB  LYS A 226      -2.397 -63.815 -29.504  1.00  4.86           H  
ATOM   3432 2HB  LYS A 226      -3.911 -64.386 -28.788  1.00  4.86           H  
ATOM   3433 1HG  LYS A 226      -2.866 -66.666 -28.732  1.00  4.86           H  
ATOM   3434 2HG  LYS A 226      -1.335 -65.887 -29.145  1.00  4.86           H  
ATOM   3435 1HD  LYS A 226      -1.454 -64.593 -27.197  1.00  4.86           H  
ATOM   3436 2HD  LYS A 226      -2.958 -65.337 -26.770  1.00  4.86           H  
ATOM   3437 1HE  LYS A 226      -1.367 -66.650 -25.759  1.00  4.86           H  
ATOM   3438 2HE  LYS A 226      -1.747 -67.507 -27.212  1.00  4.86           H  
ATOM   3439 1HZ  LYS A 226       0.498 -67.494 -26.742  1.00  4.86           H  
ATOM   3440 2HZ  LYS A 226       0.258 -66.605 -28.135  1.00  4.86           H  
ATOM   3441 3HZ  LYS A 226       0.587 -65.819 -26.731  1.00  4.86           H  
ATOM   3442  N   PHE A 227      -5.537 -63.957 -31.143  1.00  5.19           N  
ATOM   3443  CA  PHE A 227      -6.422 -62.899 -31.592  1.00  5.19           C  
ATOM   3444  C   PHE A 227      -7.137 -62.542 -30.335  1.00  5.19           C  
ATOM   3445  O   PHE A 227      -7.961 -63.314 -29.869  1.00  5.19           O  
ATOM   3446  CB  PHE A 227      -7.381 -63.383 -32.660  1.00  5.19           C  
ATOM   3447  CG  PHE A 227      -8.270 -62.306 -33.185  1.00  5.19           C  
ATOM   3448  CD1 PHE A 227      -7.822 -61.411 -34.142  1.00  5.19           C  
ATOM   3449  CD2 PHE A 227      -9.576 -62.194 -32.722  1.00  5.19           C  
ATOM   3450  CE1 PHE A 227      -8.660 -60.427 -34.630  1.00  5.19           C  
ATOM   3451  CE2 PHE A 227     -10.415 -61.214 -33.211  1.00  5.19           C  
ATOM   3452  CZ  PHE A 227      -9.960 -60.334 -34.164  1.00  5.19           C  
ATOM   3453  H   PHE A 227      -5.926 -64.624 -30.476  1.00  5.19           H  
ATOM   3454  HA  PHE A 227      -5.855 -62.048 -31.948  1.00  5.19           H  
ATOM   3455 1HB  PHE A 227      -6.816 -63.803 -33.491  1.00  5.19           H  
ATOM   3456 2HB  PHE A 227      -8.006 -64.175 -32.249  1.00  5.19           H  
ATOM   3457  HD1 PHE A 227      -6.804 -61.493 -34.506  1.00  5.19           H  
ATOM   3458  HD2 PHE A 227      -9.937 -62.898 -31.966  1.00  5.19           H  
ATOM   3459  HE1 PHE A 227      -8.300 -59.729 -35.386  1.00  5.19           H  
ATOM   3460  HE2 PHE A 227     -11.439 -61.139 -32.850  1.00  5.19           H  
ATOM   3461  HZ  PHE A 227     -10.626 -59.565 -34.554  1.00  5.19           H  
ATOM   3462  N   THR A 228      -6.853 -61.382 -29.793  1.00  5.40           N  
ATOM   3463  CA  THR A 228      -7.287 -61.199 -28.443  1.00  5.40           C  
ATOM   3464  C   THR A 228      -8.447 -60.295 -28.213  1.00  5.40           C  
ATOM   3465  O   THR A 228      -9.571 -60.684 -28.498  1.00  5.40           O  
ATOM   3466  CB  THR A 228      -6.100 -60.714 -27.616  1.00  5.40           C  
ATOM   3467  OG1 THR A 228      -5.572 -59.508 -28.207  1.00  5.40           O  
ATOM   3468  CG2 THR A 228      -5.014 -61.785 -27.574  1.00  5.40           C  
ATOM   3469  H   THR A 228      -6.261 -60.714 -30.281  1.00  5.40           H  
ATOM   3470  HA  THR A 228      -7.563 -62.174 -28.060  1.00  5.40           H  
ATOM   3471  HB  THR A 228      -6.433 -60.502 -26.603  1.00  5.40           H  
ATOM   3472  HG1 THR A 228      -5.327 -59.696 -29.134  1.00  5.40           H  
ATOM   3473 1HG2 THR A 228      -4.188 -61.425 -26.977  1.00  5.40           H  
ATOM   3474 2HG2 THR A 228      -5.402 -62.700 -27.132  1.00  5.40           H  
ATOM   3475 3HG2 THR A 228      -4.670 -61.994 -28.584  1.00  5.40           H  
ATOM   3476  N   SER A 229      -8.247 -59.092 -27.739  1.00  5.42           N  
ATOM   3477  CA  SER A 229      -9.472 -58.461 -27.299  1.00  5.42           C  
ATOM   3478  C   SER A 229     -10.297 -57.873 -28.400  1.00  5.42           C  
ATOM   3479  O   SER A 229     -10.049 -56.771 -28.874  1.00  5.42           O  
ATOM   3480  CB  SER A 229      -9.196 -57.392 -26.294  1.00  5.42           C  
ATOM   3481  OG  SER A 229     -10.381 -56.781 -25.870  1.00  5.42           O  
ATOM   3482  H   SER A 229      -7.316 -58.715 -27.583  1.00  5.42           H  
ATOM   3483  HA  SER A 229     -10.084 -59.218 -26.807  1.00  5.42           H  
ATOM   3484 1HB  SER A 229      -8.658 -57.808 -25.444  1.00  5.42           H  
ATOM   3485 2HB  SER A 229      -8.581 -56.658 -26.765  1.00  5.42           H  
ATOM   3486  HG  SER A 229     -10.758 -56.378 -26.657  1.00  5.42           H  
ATOM   3487  N   SER A 230     -11.322 -58.624 -28.754  1.00  5.24           N  
ATOM   3488  CA  SER A 230     -12.303 -58.208 -29.728  1.00  5.24           C  
ATOM   3489  C   SER A 230     -13.378 -57.526 -28.899  1.00  5.24           C  
ATOM   3490  O   SER A 230     -14.089 -58.188 -28.138  1.00  5.24           O  
ATOM   3491  CB  SER A 230     -12.854 -59.398 -30.477  1.00  5.24           C  
ATOM   3492  OG  SER A 230     -13.833 -59.012 -31.406  1.00  5.24           O  
ATOM   3493  H   SER A 230     -11.369 -59.557 -28.335  1.00  5.24           H  
ATOM   3494  HA  SER A 230     -11.864 -57.502 -30.426  1.00  5.24           H  
ATOM   3495 1HB  SER A 230     -12.044 -59.915 -30.977  1.00  5.24           H  
ATOM   3496 2HB  SER A 230     -13.285 -60.095 -29.755  1.00  5.24           H  
ATOM   3497  HG  SER A 230     -14.395 -58.378 -30.946  1.00  5.24           H  
ATOM   3498  N   ALA A 231     -13.444 -56.203 -28.983  1.00  4.88           N  
ATOM   3499  CA  ALA A 231     -14.324 -55.409 -28.118  1.00  4.88           C  
ATOM   3500  C   ALA A 231     -14.762 -54.122 -28.819  1.00  4.88           C  
ATOM   3501  O   ALA A 231     -14.573 -53.949 -30.030  1.00  4.88           O  
ATOM   3502  CB  ALA A 231     -13.652 -55.121 -26.772  1.00  4.88           C  
ATOM   3503  H   ALA A 231     -12.820 -55.738 -29.647  1.00  4.88           H  
ATOM   3504  HA  ALA A 231     -15.221 -55.999 -27.920  1.00  4.88           H  
ATOM   3505 1HB  ALA A 231     -14.334 -54.578 -26.128  1.00  4.88           H  
ATOM   3506 2HB  ALA A 231     -13.393 -56.062 -26.294  1.00  4.88           H  
ATOM   3507 3HB  ALA A 231     -12.767 -54.545 -26.909  1.00  4.88           H  
ATOM   3508  N   ASN A 232     -15.342 -53.201 -28.059  1.00  4.39           N  
ATOM   3509  CA  ASN A 232     -15.976 -52.004 -28.599  1.00  4.39           C  
ATOM   3510  C   ASN A 232     -15.019 -50.983 -29.205  1.00  4.39           C  
ATOM   3511  O   ASN A 232     -14.779 -49.918 -28.642  1.00  4.39           O  
ATOM   3512  CB  ASN A 232     -16.739 -51.322 -27.479  1.00  4.39           C  
ATOM   3513  CG  ASN A 232     -17.611 -50.186 -27.938  1.00  4.39           C  
ATOM   3514  OD1 ASN A 232     -18.190 -50.216 -29.030  1.00  4.39           O  
ATOM   3515  ND2 ASN A 232     -17.698 -49.162 -27.119  1.00  4.39           N  
ATOM   3516  H   ASN A 232     -15.422 -53.370 -27.068  1.00  4.39           H  
ATOM   3517  HA  ASN A 232     -16.670 -52.309 -29.383  1.00  4.39           H  
ATOM   3518 1HB  ASN A 232     -17.366 -52.059 -26.972  1.00  4.39           H  
ATOM   3519 2HB  ASN A 232     -16.030 -50.943 -26.741  1.00  4.39           H  
ATOM   3520 1HD2 ASN A 232     -18.249 -48.365 -27.371  1.00  4.39           H  
ATOM   3521 2HD2 ASN A 232     -17.200 -49.174 -26.254  1.00  4.39           H  
ATOM   3522  N   GLY A 233     -14.523 -51.309 -30.397  1.00  3.85           N  
ATOM   3523  CA  GLY A 233     -13.584 -50.462 -31.122  1.00  3.85           C  
ATOM   3524  C   GLY A 233     -12.176 -51.036 -31.208  1.00  3.85           C  
ATOM   3525  O   GLY A 233     -11.241 -50.326 -31.585  1.00  3.85           O  
ATOM   3526  H   GLY A 233     -14.777 -52.221 -30.762  1.00  3.85           H  
ATOM   3527 1HA  GLY A 233     -13.965 -50.295 -32.128  1.00  3.85           H  
ATOM   3528 2HA  GLY A 233     -13.541 -49.486 -30.640  1.00  3.85           H  
ATOM   3529  N   VAL A 234     -12.015 -52.310 -30.858  1.00  3.32           N  
ATOM   3530  CA  VAL A 234     -10.687 -52.921 -30.913  1.00  3.32           C  
ATOM   3531  C   VAL A 234     -10.637 -54.384 -31.322  1.00  3.32           C  
ATOM   3532  O   VAL A 234     -11.451 -55.201 -30.890  1.00  3.32           O  
ATOM   3533  CB  VAL A 234     -10.042 -52.826 -29.520  1.00  3.32           C  
ATOM   3534  CG1 VAL A 234     -10.917 -53.535 -28.578  1.00  3.32           C  
ATOM   3535  CG2 VAL A 234      -8.645 -53.474 -29.481  1.00  3.32           C  
ATOM   3536  H   VAL A 234     -12.822 -52.853 -30.557  1.00  3.32           H  
ATOM   3537  HA  VAL A 234     -10.086 -52.352 -31.623  1.00  3.32           H  
ATOM   3538  HB  VAL A 234      -9.969 -51.779 -29.224  1.00  3.32           H  
ATOM   3539 1HG1 VAL A 234     -10.494 -53.496 -27.594  1.00  3.32           H  
ATOM   3540 2HG1 VAL A 234     -11.899 -53.072 -28.584  1.00  3.32           H  
ATOM   3541 3HG1 VAL A 234     -11.001 -54.562 -28.883  1.00  3.32           H  
ATOM   3542 1HG2 VAL A 234      -8.240 -53.391 -28.474  1.00  3.32           H  
ATOM   3543 2HG2 VAL A 234      -8.709 -54.528 -29.738  1.00  3.32           H  
ATOM   3544 3HG2 VAL A 234      -7.984 -52.968 -30.181  1.00  3.32           H  
ATOM   3545  N   THR A 235      -9.641 -54.708 -32.143  1.00  2.84           N  
ATOM   3546  CA  THR A 235      -9.251 -56.085 -32.416  1.00  2.84           C  
ATOM   3547  C   THR A 235      -7.723 -56.133 -32.371  1.00  2.84           C  
ATOM   3548  O   THR A 235      -7.063 -55.133 -32.675  1.00  2.84           O  
ATOM   3549  CB  THR A 235      -9.783 -56.591 -33.767  1.00  2.84           C  
ATOM   3550  OG1 THR A 235      -9.288 -55.752 -34.816  1.00  2.84           O  
ATOM   3551  CG2 THR A 235     -11.311 -56.639 -33.797  1.00  2.84           C  
ATOM   3552  H   THR A 235      -9.073 -53.964 -32.518  1.00  2.84           H  
ATOM   3553  HA  THR A 235      -9.635 -56.733 -31.625  1.00  2.84           H  
ATOM   3554  HB  THR A 235      -9.398 -57.584 -33.924  1.00  2.84           H  
ATOM   3555  HG1 THR A 235      -8.330 -55.785 -34.827  1.00  2.84           H  
ATOM   3556 1HG2 THR A 235     -11.643 -57.019 -34.761  1.00  2.84           H  
ATOM   3557 2HG2 THR A 235     -11.668 -57.299 -33.005  1.00  2.84           H  
ATOM   3558 3HG2 THR A 235     -11.722 -55.644 -33.647  1.00  2.84           H  
ATOM   3559  N   THR A 236      -7.136 -57.270 -32.001  1.00  2.44           N  
ATOM   3560  CA  THR A 236      -5.675 -57.375 -32.076  1.00  2.44           C  
ATOM   3561  C   THR A 236      -5.147 -58.787 -32.339  1.00  2.44           C  
ATOM   3562  O   THR A 236      -5.463 -59.720 -31.599  1.00  2.44           O  
ATOM   3563  CB  THR A 236      -5.035 -56.792 -30.800  1.00  2.44           C  
ATOM   3564  OG1 THR A 236      -5.452 -55.420 -30.669  1.00  2.44           O  
ATOM   3565  CG2 THR A 236      -3.497 -56.875 -30.859  1.00  2.44           C  
ATOM   3566  H   THR A 236      -7.701 -58.055 -31.715  1.00  2.44           H  
ATOM   3567  HA  THR A 236      -5.342 -56.755 -32.909  1.00  2.44           H  
ATOM   3568  HB  THR A 236      -5.377 -57.348 -29.928  1.00  2.44           H  
ATOM   3569  HG1 THR A 236      -5.717 -55.074 -31.554  1.00  2.44           H  
ATOM   3570 1HG2 THR A 236      -3.073 -56.450 -29.943  1.00  2.44           H  
ATOM   3571 2HG2 THR A 236      -3.182 -57.916 -30.946  1.00  2.44           H  
ATOM   3572 3HG2 THR A 236      -3.133 -56.318 -31.719  1.00  2.44           H  
ATOM   3573  N   HIS A 237      -4.260 -58.929 -33.326  1.00  2.14           N  
ATOM   3574  CA  HIS A 237      -3.621 -60.223 -33.595  1.00  2.14           C  
ATOM   3575  C   HIS A 237      -2.167 -60.153 -33.170  1.00  2.14           C  
ATOM   3576  O   HIS A 237      -1.543 -59.090 -33.253  1.00  2.14           O  
ATOM   3577  CB  HIS A 237      -3.739 -60.647 -35.067  1.00  2.14           C  
ATOM   3578  CG  HIS A 237      -3.067 -62.009 -35.401  1.00  2.14           C  
ATOM   3579  ND1 HIS A 237      -1.721 -62.117 -35.704  1.00  2.14           N  
ATOM   3580  CD2 HIS A 237      -3.563 -63.284 -35.465  1.00  2.14           C  
ATOM   3581  CE1 HIS A 237      -1.420 -63.388 -35.944  1.00  2.14           C  
ATOM   3582  NE2 HIS A 237      -2.508 -64.116 -35.810  1.00  2.14           N  
ATOM   3583  H   HIS A 237      -4.027 -58.132 -33.902  1.00  2.14           H  
ATOM   3584  HA  HIS A 237      -4.092 -60.996 -33.001  1.00  2.14           H  
ATOM   3585 1HB  HIS A 237      -4.786 -60.711 -35.346  1.00  2.14           H  
ATOM   3586 2HB  HIS A 237      -3.283 -59.886 -35.698  1.00  2.14           H  
ATOM   3587  HD2 HIS A 237      -4.594 -63.585 -35.278  1.00  2.14           H  
ATOM   3588  HE1 HIS A 237      -0.442 -63.774 -36.211  1.00  2.14           H  
ATOM   3589  HE2 HIS A 237      -2.528 -65.141 -35.952  1.00  2.14           H  
ATOM   3590  N   TYR A 238      -1.633 -61.273 -32.697  1.00  1.92           N  
ATOM   3591  CA  TYR A 238      -0.251 -61.290 -32.260  1.00  1.92           C  
ATOM   3592  C   TYR A 238       0.380 -62.682 -32.318  1.00  1.92           C  
ATOM   3593  O   TYR A 238      -0.276 -63.708 -32.115  1.00  1.92           O  
ATOM   3594  CB  TYR A 238      -0.182 -60.773 -30.823  1.00  1.92           C  
ATOM   3595  CG  TYR A 238       1.167 -60.286 -30.358  1.00  1.92           C  
ATOM   3596  CD1 TYR A 238       1.545 -58.994 -30.657  1.00  1.92           C  
ATOM   3597  CD2 TYR A 238       2.017 -61.103 -29.643  1.00  1.92           C  
ATOM   3598  CE1 TYR A 238       2.772 -58.521 -30.249  1.00  1.92           C  
ATOM   3599  CE2 TYR A 238       3.243 -60.631 -29.234  1.00  1.92           C  
ATOM   3600  CZ  TYR A 238       3.620 -59.349 -29.541  1.00  1.92           C  
ATOM   3601  OH  TYR A 238       4.848 -58.885 -29.161  1.00  1.92           O  
ATOM   3602  H   TYR A 238      -2.214 -62.106 -32.636  1.00  1.92           H  
ATOM   3603  HA  TYR A 238       0.324 -60.637 -32.915  1.00  1.92           H  
ATOM   3604 1HB  TYR A 238      -0.905 -59.969 -30.678  1.00  1.92           H  
ATOM   3605 2HB  TYR A 238      -0.468 -61.589 -30.188  1.00  1.92           H  
ATOM   3606  HD1 TYR A 238       0.869 -58.349 -31.223  1.00  1.92           H  
ATOM   3607  HD2 TYR A 238       1.723 -62.124 -29.407  1.00  1.92           H  
ATOM   3608  HE1 TYR A 238       3.073 -57.501 -30.492  1.00  1.92           H  
ATOM   3609  HE2 TYR A 238       3.919 -61.281 -28.678  1.00  1.92           H  
ATOM   3610  HH  TYR A 238       5.345 -59.603 -28.758  1.00  1.92           H  
ATOM   3611  N   VAL A 239       1.679 -62.711 -32.581  1.00  1.77           N  
ATOM   3612  CA  VAL A 239       2.452 -63.947 -32.510  1.00  1.77           C  
ATOM   3613  C   VAL A 239       3.422 -63.754 -31.369  1.00  1.77           C  
ATOM   3614  O   VAL A 239       4.071 -62.714 -31.288  1.00  1.77           O  
ATOM   3615  CB  VAL A 239       3.206 -64.243 -33.809  1.00  1.77           C  
ATOM   3616  CG1 VAL A 239       4.023 -65.541 -33.651  1.00  1.77           C  
ATOM   3617  CG2 VAL A 239       2.222 -64.346 -34.935  1.00  1.77           C  
ATOM   3618  H   VAL A 239       2.155 -61.843 -32.788  1.00  1.77           H  
ATOM   3619  HA  VAL A 239       1.795 -64.786 -32.282  1.00  1.77           H  
ATOM   3620  HB  VAL A 239       3.905 -63.442 -34.013  1.00  1.77           H  
ATOM   3621 1HG1 VAL A 239       4.564 -65.747 -34.571  1.00  1.77           H  
ATOM   3622 2HG1 VAL A 239       4.727 -65.433 -32.846  1.00  1.77           H  
ATOM   3623 3HG1 VAL A 239       3.344 -66.372 -33.434  1.00  1.77           H  
ATOM   3624 1HG2 VAL A 239       2.747 -64.554 -35.866  1.00  1.77           H  
ATOM   3625 2HG2 VAL A 239       1.538 -65.137 -34.719  1.00  1.77           H  
ATOM   3626 3HG2 VAL A 239       1.678 -63.409 -35.028  1.00  1.77           H  
ATOM   3627  N   SER A 240       3.523 -64.730 -30.479  1.00  1.66           N  
ATOM   3628  CA  SER A 240       4.376 -64.543 -29.302  1.00  1.66           C  
ATOM   3629  C   SER A 240       5.837 -64.217 -29.599  1.00  1.66           C  
ATOM   3630  O   SER A 240       6.426 -63.406 -28.892  1.00  1.66           O  
ATOM   3631  CB  SER A 240       4.324 -65.749 -28.422  1.00  1.66           C  
ATOM   3632  OG  SER A 240       3.056 -65.900 -27.859  1.00  1.66           O  
ATOM   3633  H   SER A 240       2.978 -65.587 -30.622  1.00  1.66           H  
ATOM   3634  HA  SER A 240       3.968 -63.708 -28.735  1.00  1.66           H  
ATOM   3635 1HB  SER A 240       4.586 -66.623 -29.001  1.00  1.66           H  
ATOM   3636 2HB  SER A 240       5.062 -65.646 -27.646  1.00  1.66           H  
ATOM   3637  HG  SER A 240       3.170 -66.589 -27.189  1.00  1.66           H  
ATOM   3638  N   GLN A 241       6.392 -64.828 -30.647  1.00  1.61           N  
ATOM   3639  CA  GLN A 241       7.790 -64.667 -31.075  1.00  1.61           C  
ATOM   3640  C   GLN A 241       8.785 -65.406 -30.183  1.00  1.61           C  
ATOM   3641  O   GLN A 241       8.654 -65.445 -28.946  1.00  1.61           O  
ATOM   3642  CB  GLN A 241       8.236 -63.192 -31.176  1.00  1.61           C  
ATOM   3643  CG  GLN A 241       7.460 -62.319 -32.177  1.00  1.61           C  
ATOM   3644  CD  GLN A 241       7.607 -62.757 -33.613  1.00  1.61           C  
ATOM   3645  OE1 GLN A 241       8.644 -63.274 -34.035  1.00  1.61           O  
ATOM   3646  NE2 GLN A 241       6.562 -62.525 -34.393  1.00  1.61           N  
ATOM   3647  H   GLN A 241       5.803 -65.454 -31.174  1.00  1.61           H  
ATOM   3648  HA  GLN A 241       7.879 -65.097 -32.074  1.00  1.61           H  
ATOM   3649 1HB  GLN A 241       8.226 -62.709 -30.210  1.00  1.61           H  
ATOM   3650 2HB  GLN A 241       9.276 -63.180 -31.504  1.00  1.61           H  
ATOM   3651 1HG  GLN A 241       6.407 -62.342 -31.926  1.00  1.61           H  
ATOM   3652 2HG  GLN A 241       7.827 -61.299 -32.099  1.00  1.61           H  
ATOM   3653 1HE2 GLN A 241       6.591 -62.778 -35.360  1.00  1.61           H  
ATOM   3654 2HE2 GLN A 241       5.751 -62.071 -34.017  1.00  1.61           H  
ATOM   3655  N   ILE A 242       9.747 -66.025 -30.854  1.00  1.59           N  
ATOM   3656  CA  ILE A 242      10.800 -66.787 -30.214  1.00  1.59           C  
ATOM   3657  C   ILE A 242      12.195 -66.223 -30.471  1.00  1.59           C  
ATOM   3658  O   ILE A 242      12.536 -65.870 -31.603  1.00  1.59           O  
ATOM   3659  CB  ILE A 242      10.777 -68.248 -30.660  1.00  1.59           C  
ATOM   3660  CG1 ILE A 242       9.515 -68.898 -30.280  1.00  1.59           C  
ATOM   3661  CG2 ILE A 242      11.869 -68.993 -30.024  1.00  1.59           C  
ATOM   3662  CD1 ILE A 242       9.407 -70.220 -30.891  1.00  1.59           C  
ATOM   3663  H   ILE A 242       9.756 -65.950 -31.864  1.00  1.59           H  
ATOM   3664  HA  ILE A 242      10.611 -66.762 -29.152  1.00  1.59           H  
ATOM   3665  HB  ILE A 242      10.875 -68.306 -31.743  1.00  1.59           H  
ATOM   3666 1HG1 ILE A 242       9.487 -69.006 -29.197  1.00  1.59           H  
ATOM   3667 2HG1 ILE A 242       8.671 -68.296 -30.598  1.00  1.59           H  
ATOM   3668 1HG2 ILE A 242      11.804 -70.004 -30.348  1.00  1.59           H  
ATOM   3669 2HG2 ILE A 242      12.832 -68.588 -30.296  1.00  1.59           H  
ATOM   3670 3HG2 ILE A 242      11.732 -68.937 -28.961  1.00  1.59           H  
ATOM   3671 1HD1 ILE A 242       8.512 -70.673 -30.593  1.00  1.59           H  
ATOM   3672 2HD1 ILE A 242       9.430 -70.107 -31.975  1.00  1.59           H  
ATOM   3673 3HD1 ILE A 242      10.243 -70.837 -30.569  1.00  1.59           H  
ATOM   3674  N   GLY A 243      12.999 -66.143 -29.416  1.00  1.63           N  
ATOM   3675  CA  GLY A 243      14.373 -65.669 -29.561  1.00  1.63           C  
ATOM   3676  C   GLY A 243      15.167 -65.736 -28.265  1.00  1.63           C  
ATOM   3677  O   GLY A 243      14.614 -65.785 -27.167  1.00  1.63           O  
ATOM   3678  H   GLY A 243      12.630 -66.452 -28.516  1.00  1.63           H  
ATOM   3679 1HA  GLY A 243      14.878 -66.269 -30.319  1.00  1.63           H  
ATOM   3680 2HA  GLY A 243      14.362 -64.644 -29.927  1.00  1.63           H  
ATOM   3681  N   ASP A 244      16.483 -65.660 -28.390  1.00  1.74           N  
ATOM   3682  CA  ASP A 244      17.371 -65.833 -27.245  1.00  1.74           C  
ATOM   3683  C   ASP A 244      17.612 -64.586 -26.403  1.00  1.74           C  
ATOM   3684  O   ASP A 244      18.718 -64.051 -26.351  1.00  1.74           O  
ATOM   3685  CB  ASP A 244      18.694 -66.394 -27.739  1.00  1.74           C  
ATOM   3686  CG  ASP A 244      18.510 -67.803 -28.295  1.00  1.74           C  
ATOM   3687  OD1 ASP A 244      17.761 -68.553 -27.708  1.00  1.74           O  
ATOM   3688  OD2 ASP A 244      19.085 -68.105 -29.306  1.00  1.74           O  
ATOM   3689  H   ASP A 244      16.885 -65.549 -29.310  1.00  1.74           H  
ATOM   3690  HA  ASP A 244      16.923 -66.580 -26.590  1.00  1.74           H  
ATOM   3691 1HB  ASP A 244      19.104 -65.748 -28.517  1.00  1.74           H  
ATOM   3692 2HB  ASP A 244      19.409 -66.420 -26.917  1.00  1.74           H  
ATOM   3693  N   PHE A 245      16.561 -64.136 -25.743  1.00  1.91           N  
ATOM   3694  CA  PHE A 245      16.650 -62.990 -24.844  1.00  1.91           C  
ATOM   3695  C   PHE A 245      17.486 -63.387 -23.599  1.00  1.91           C  
ATOM   3696  O   PHE A 245      17.343 -64.511 -23.120  1.00  1.91           O  
ATOM   3697  CB  PHE A 245      15.253 -62.512 -24.440  1.00  1.91           C  
ATOM   3698  CG  PHE A 245      15.258 -61.336 -23.516  1.00  1.91           C  
ATOM   3699  CD1 PHE A 245      15.519 -60.048 -23.971  1.00  1.91           C  
ATOM   3700  CD2 PHE A 245      15.000 -61.515 -22.185  1.00  1.91           C  
ATOM   3701  CE1 PHE A 245      15.518 -58.985 -23.098  1.00  1.91           C  
ATOM   3702  CE2 PHE A 245      15.005 -60.470 -21.321  1.00  1.91           C  
ATOM   3703  CZ  PHE A 245      15.262 -59.202 -21.772  1.00  1.91           C  
ATOM   3704  H   PHE A 245      15.682 -64.639 -25.883  1.00  1.91           H  
ATOM   3705  HA  PHE A 245      17.108 -62.181 -25.394  1.00  1.91           H  
ATOM   3706 1HB  PHE A 245      14.686 -62.246 -25.332  1.00  1.91           H  
ATOM   3707 2HB  PHE A 245      14.719 -63.318 -23.956  1.00  1.91           H  
ATOM   3708  HD1 PHE A 245      15.728 -59.885 -25.030  1.00  1.91           H  
ATOM   3709  HD2 PHE A 245      14.797 -62.516 -21.807  1.00  1.91           H  
ATOM   3710  HE1 PHE A 245      15.725 -57.981 -23.457  1.00  1.91           H  
ATOM   3711  HE2 PHE A 245      14.804 -60.656 -20.265  1.00  1.91           H  
ATOM   3712  HZ  PHE A 245      15.259 -58.371 -21.072  1.00  1.91           H  
ATOM   3713  N   PRO A 246      18.433 -62.551 -23.122  1.00  2.16           N  
ATOM   3714  CA  PRO A 246      19.217 -62.731 -21.904  1.00  2.16           C  
ATOM   3715  C   PRO A 246      18.397 -62.840 -20.619  1.00  2.16           C  
ATOM   3716  O   PRO A 246      17.323 -62.269 -20.481  1.00  2.16           O  
ATOM   3717  CB  PRO A 246      20.098 -61.482 -21.877  1.00  2.16           C  
ATOM   3718  CG  PRO A 246      20.197 -61.039 -23.303  1.00  2.16           C  
ATOM   3719  CD  PRO A 246      18.874 -61.385 -23.926  1.00  2.16           C  
ATOM   3720  HA  PRO A 246      19.840 -63.633 -22.026  1.00  2.16           H  
ATOM   3721 1HB  PRO A 246      19.653 -60.734 -21.234  1.00  2.16           H  
ATOM   3722 2HB  PRO A 246      21.075 -61.728 -21.441  1.00  2.16           H  
ATOM   3723 1HG  PRO A 246      20.420 -59.963 -23.353  1.00  2.16           H  
ATOM   3724 2HG  PRO A 246      21.038 -61.555 -23.795  1.00  2.16           H  
ATOM   3725 1HD  PRO A 246      18.188 -60.550 -23.840  1.00  2.16           H  
ATOM   3726 2HD  PRO A 246      19.091 -61.668 -24.969  1.00  2.16           H  
ATOM   3727  N   ASP A 247      18.958 -63.520 -19.636  1.00  2.47           N  
ATOM   3728  CA  ASP A 247      18.292 -63.692 -18.348  1.00  2.47           C  
ATOM   3729  C   ASP A 247      18.369 -62.407 -17.516  1.00  2.47           C  
ATOM   3730  O   ASP A 247      19.337 -62.184 -16.787  1.00  2.47           O  
ATOM   3731  CB  ASP A 247      18.961 -64.834 -17.589  1.00  2.47           C  
ATOM   3732  CG  ASP A 247      18.761 -66.185 -18.238  1.00  2.47           C  
ATOM   3733  OD1 ASP A 247      17.691 -66.454 -18.713  1.00  2.47           O  
ATOM   3734  OD2 ASP A 247      19.700 -66.933 -18.276  1.00  2.47           O  
ATOM   3735  H   ASP A 247      19.853 -63.958 -19.785  1.00  2.47           H  
ATOM   3736  HA  ASP A 247      17.249 -63.933 -18.524  1.00  2.47           H  
ATOM   3737 1HB  ASP A 247      20.029 -64.639 -17.496  1.00  2.47           H  
ATOM   3738 2HB  ASP A 247      18.557 -64.886 -16.595  1.00  2.47           H  
ATOM   3739  N   GLN A 248      17.360 -61.546 -17.670  1.00  2.80           N  
ATOM   3740  CA  GLN A 248      17.387 -60.207 -17.058  1.00  2.80           C  
ATOM   3741  C   GLN A 248      16.351 -59.949 -15.964  1.00  2.80           C  
ATOM   3742  O   GLN A 248      15.316 -60.608 -15.888  1.00  2.80           O  
ATOM   3743  CB  GLN A 248      17.179 -59.111 -18.116  1.00  2.80           C  
ATOM   3744  CG  GLN A 248      18.227 -59.059 -19.202  1.00  2.80           C  
ATOM   3745  CD  GLN A 248      18.048 -57.867 -20.149  1.00  2.80           C  
ATOM   3746  OE1 GLN A 248      17.135 -57.049 -19.985  1.00  2.80           O  
ATOM   3747  NE2 GLN A 248      18.923 -57.766 -21.142  1.00  2.80           N  
ATOM   3748  H   GLN A 248      16.600 -61.844 -18.292  1.00  2.80           H  
ATOM   3749  HA  GLN A 248      18.371 -60.066 -16.611  1.00  2.80           H  
ATOM   3750 1HB  GLN A 248      16.211 -59.256 -18.594  1.00  2.80           H  
ATOM   3751 2HB  GLN A 248      17.158 -58.138 -17.630  1.00  2.80           H  
ATOM   3752 1HG  GLN A 248      19.219 -59.017 -18.756  1.00  2.80           H  
ATOM   3753 2HG  GLN A 248      18.116 -59.957 -19.787  1.00  2.80           H  
ATOM   3754 1HE2 GLN A 248      18.859 -57.008 -21.793  1.00  2.80           H  
ATOM   3755 2HE2 GLN A 248      19.645 -58.449 -21.241  1.00  2.80           H  
ATOM   3756  N   THR A 249      16.677 -58.976 -15.108  1.00  3.08           N  
ATOM   3757  CA  THR A 249      15.817 -58.424 -14.051  1.00  3.08           C  
ATOM   3758  C   THR A 249      16.434 -57.114 -13.551  1.00  3.08           C  
ATOM   3759  O   THR A 249      17.661 -56.989 -13.492  1.00  3.08           O  
ATOM   3760  CB  THR A 249      15.610 -59.427 -12.895  1.00  3.08           C  
ATOM   3761  OG1 THR A 249      14.833 -58.811 -11.846  1.00  3.08           O  
ATOM   3762  CG2 THR A 249      16.945 -59.931 -12.352  1.00  3.08           C  
ATOM   3763  H   THR A 249      17.581 -58.539 -15.231  1.00  3.08           H  
ATOM   3764  HA  THR A 249      14.837 -58.193 -14.472  1.00  3.08           H  
ATOM   3765  HB  THR A 249      15.038 -60.271 -13.272  1.00  3.08           H  
ATOM   3766  HG1 THR A 249      15.443 -58.500 -11.122  1.00  3.08           H  
ATOM   3767 1HG2 THR A 249      16.765 -60.640 -11.551  1.00  3.08           H  
ATOM   3768 2HG2 THR A 249      17.508 -60.416 -13.142  1.00  3.08           H  
ATOM   3769 3HG2 THR A 249      17.514 -59.092 -11.968  1.00  3.08           H  
ATOM   3770  N   GLU A 250      15.605 -56.145 -13.162  1.00  3.26           N  
ATOM   3771  CA  GLU A 250      16.158 -54.891 -12.637  1.00  3.26           C  
ATOM   3772  C   GLU A 250      16.557 -54.958 -11.171  1.00  3.26           C  
ATOM   3773  O   GLU A 250      15.776 -55.367 -10.319  1.00  3.26           O  
ATOM   3774  CB  GLU A 250      15.175 -53.745 -12.831  1.00  3.26           C  
ATOM   3775  CG  GLU A 250      15.685 -52.371 -12.385  1.00  3.26           C  
ATOM   3776  CD  GLU A 250      14.726 -51.257 -12.692  1.00  3.26           C  
ATOM   3777  OE1 GLU A 250      13.755 -51.502 -13.371  1.00  3.26           O  
ATOM   3778  OE2 GLU A 250      14.972 -50.158 -12.255  1.00  3.26           O  
ATOM   3779  H   GLU A 250      14.593 -56.272 -13.245  1.00  3.26           H  
ATOM   3780  HA  GLU A 250      17.055 -54.660 -13.210  1.00  3.26           H  
ATOM   3781 1HB  GLU A 250      14.882 -53.683 -13.878  1.00  3.26           H  
ATOM   3782 2HB  GLU A 250      14.290 -53.953 -12.238  1.00  3.26           H  
ATOM   3783 1HG  GLU A 250      15.842 -52.392 -11.308  1.00  3.26           H  
ATOM   3784 2HG  GLU A 250      16.642 -52.171 -12.862  1.00  3.26           H  
ATOM   3785  N   ASP A 251      17.776 -54.494 -10.886  1.00  3.28           N  
ATOM   3786  CA  ASP A 251      18.337 -54.434  -9.535  1.00  3.28           C  
ATOM   3787  C   ASP A 251      18.316 -55.792  -8.836  1.00  3.28           C  
ATOM   3788  O   ASP A 251      17.958 -55.897  -7.663  1.00  3.28           O  
ATOM   3789  CB  ASP A 251      17.588 -53.408  -8.677  1.00  3.28           C  
ATOM   3790  CG  ASP A 251      18.388 -52.963  -7.425  1.00  3.28           C  
ATOM   3791  OD1 ASP A 251      19.597 -52.992  -7.478  1.00  3.28           O  
ATOM   3792  OD2 ASP A 251      17.778 -52.591  -6.443  1.00  3.28           O  
ATOM   3793  H   ASP A 251      18.345 -54.176 -11.656  1.00  3.28           H  
ATOM   3794  HA  ASP A 251      19.377 -54.117  -9.616  1.00  3.28           H  
ATOM   3795 1HB  ASP A 251      17.353 -52.529  -9.276  1.00  3.28           H  
ATOM   3796 2HB  ASP A 251      16.638 -53.840  -8.347  1.00  3.28           H  
ATOM   3797  N   GLY A 252      18.739 -56.829  -9.544  1.00  3.13           N  
ATOM   3798  CA  GLY A 252      18.762 -58.157  -8.957  1.00  3.13           C  
ATOM   3799  C   GLY A 252      17.367 -58.767  -8.904  1.00  3.13           C  
ATOM   3800  O   GLY A 252      16.496 -58.437  -9.715  1.00  3.13           O  
ATOM   3801  H   GLY A 252      19.025 -56.692 -10.502  1.00  3.13           H  
ATOM   3802 1HA  GLY A 252      19.416 -58.800  -9.545  1.00  3.13           H  
ATOM   3803 2HA  GLY A 252      19.180 -58.103  -7.953  1.00  3.13           H  
ATOM   3804  N   GLY A 253      17.167 -59.687  -7.966  1.00  2.86           N  
ATOM   3805  CA  GLY A 253      15.927 -60.442  -7.916  1.00  2.86           C  
ATOM   3806  C   GLY A 253      16.088 -61.624  -8.850  1.00  2.86           C  
ATOM   3807  O   GLY A 253      17.214 -61.963  -9.212  1.00  2.86           O  
ATOM   3808  H   GLY A 253      17.901 -59.886  -7.301  1.00  2.86           H  
ATOM   3809 1HA  GLY A 253      15.734 -60.784  -6.899  1.00  2.86           H  
ATOM   3810 2HA  GLY A 253      15.091 -59.817  -8.232  1.00  2.86           H  
ATOM   3811  N   LEU A 254      14.994 -62.276  -9.204  1.00  2.53           N  
ATOM   3812  CA  LEU A 254      15.086 -63.474 -10.030  1.00  2.53           C  
ATOM   3813  C   LEU A 254      14.973 -63.137 -11.531  1.00  2.53           C  
ATOM   3814  O   LEU A 254      13.967 -62.543 -11.930  1.00  2.53           O  
ATOM   3815  CB  LEU A 254      13.973 -64.430  -9.641  1.00  2.53           C  
ATOM   3816  CG  LEU A 254      13.980 -64.865  -8.196  1.00  2.53           C  
ATOM   3817  CD1 LEU A 254      12.779 -65.743  -7.952  1.00  2.53           C  
ATOM   3818  CD2 LEU A 254      15.283 -65.589  -7.896  1.00  2.53           C  
ATOM   3819  H   LEU A 254      14.097 -61.941  -8.888  1.00  2.53           H  
ATOM   3820  HA  LEU A 254      16.013 -63.968  -9.785  1.00  2.53           H  
ATOM   3821 1HB  LEU A 254      13.023 -63.949  -9.822  1.00  2.53           H  
ATOM   3822 2HB  LEU A 254      14.034 -65.325 -10.264  1.00  2.53           H  
ATOM   3823  HG  LEU A 254      13.892 -63.995  -7.550  1.00  2.53           H  
ATOM   3824 1HD1 LEU A 254      12.749 -66.054  -6.911  1.00  2.53           H  
ATOM   3825 2HD1 LEU A 254      11.870 -65.188  -8.184  1.00  2.53           H  
ATOM   3826 3HD1 LEU A 254      12.826 -66.624  -8.592  1.00  2.53           H  
ATOM   3827 1HD2 LEU A 254      15.295 -65.907  -6.853  1.00  2.53           H  
ATOM   3828 2HD2 LEU A 254      15.368 -66.463  -8.543  1.00  2.53           H  
ATOM   3829 3HD2 LEU A 254      16.126 -64.918  -8.081  1.00  2.53           H  
ATOM   3830  N   PRO A 255      15.983 -63.484 -12.364  1.00  2.20           N  
ATOM   3831  CA  PRO A 255      16.058 -63.284 -13.808  1.00  2.20           C  
ATOM   3832  C   PRO A 255      14.962 -63.953 -14.614  1.00  2.20           C  
ATOM   3833  O   PRO A 255      14.513 -65.051 -14.268  1.00  2.20           O  
ATOM   3834  CB  PRO A 255      17.401 -63.910 -14.162  1.00  2.20           C  
ATOM   3835  CG  PRO A 255      18.201 -63.887 -12.918  1.00  2.20           C  
ATOM   3836  CD  PRO A 255      17.225 -64.090 -11.814  1.00  2.20           C  
ATOM   3837  HA  PRO A 255      16.073 -62.206 -14.017  1.00  2.20           H  
ATOM   3838 1HB  PRO A 255      17.240 -64.925 -14.556  1.00  2.20           H  
ATOM   3839 2HB  PRO A 255      17.866 -63.331 -14.951  1.00  2.20           H  
ATOM   3840 1HG  PRO A 255      18.973 -64.666 -12.947  1.00  2.20           H  
ATOM   3841 2HG  PRO A 255      18.725 -62.923 -12.838  1.00  2.20           H  
ATOM   3842 1HD  PRO A 255      17.090 -65.158 -11.587  1.00  2.20           H  
ATOM   3843 2HD  PRO A 255      17.636 -63.520 -10.980  1.00  2.20           H  
ATOM   3844  N   GLN A 256      14.588 -63.335 -15.730  1.00  1.92           N  
ATOM   3845  CA  GLN A 256      13.625 -63.902 -16.664  1.00  1.92           C  
ATOM   3846  C   GLN A 256      14.249 -64.113 -18.050  1.00  1.92           C  
ATOM   3847  O   GLN A 256      14.924 -63.222 -18.573  1.00  1.92           O  
ATOM   3848  CB  GLN A 256      12.406 -62.989 -16.794  1.00  1.92           C  
ATOM   3849  CG  GLN A 256      11.350 -63.548 -17.690  1.00  1.92           C  
ATOM   3850  CD  GLN A 256      10.137 -62.724 -17.784  1.00  1.92           C  
ATOM   3851  OE1 GLN A 256      10.126 -61.591 -17.319  1.00  1.92           O  
ATOM   3852  NE2 GLN A 256       9.092 -63.284 -18.402  1.00  1.92           N  
ATOM   3853  H   GLN A 256      14.973 -62.412 -15.930  1.00  1.92           H  
ATOM   3854  HA  GLN A 256      13.303 -64.873 -16.290  1.00  1.92           H  
ATOM   3855 1HB  GLN A 256      11.977 -62.801 -15.824  1.00  1.92           H  
ATOM   3856 2HB  GLN A 256      12.721 -62.024 -17.199  1.00  1.92           H  
ATOM   3857 1HG  GLN A 256      11.768 -63.567 -18.658  1.00  1.92           H  
ATOM   3858 2HG  GLN A 256      11.080 -64.548 -17.365  1.00  1.92           H  
ATOM   3859 1HE2 GLN A 256       8.238 -62.781 -18.518  1.00  1.92           H  
ATOM   3860 2HE2 GLN A 256       9.163 -64.216 -18.760  1.00  1.92           H  
ATOM   3861  N   SER A 257      14.038 -65.303 -18.642  1.00  1.71           N  
ATOM   3862  CA  SER A 257      14.564 -65.584 -19.993  1.00  1.71           C  
ATOM   3863  C   SER A 257      13.622 -65.099 -21.088  1.00  1.71           C  
ATOM   3864  O   SER A 257      14.025 -64.887 -22.227  1.00  1.71           O  
ATOM   3865  CB  SER A 257      14.791 -67.076 -20.182  1.00  1.71           C  
ATOM   3866  OG  SER A 257      13.570 -67.809 -20.150  1.00  1.71           O  
ATOM   3867  H   SER A 257      13.510 -66.020 -18.165  1.00  1.71           H  
ATOM   3868  HA  SER A 257      15.520 -65.067 -20.110  1.00  1.71           H  
ATOM   3869 1HB  SER A 257      15.299 -67.249 -21.130  1.00  1.71           H  
ATOM   3870 2HB  SER A 257      15.450 -67.433 -19.391  1.00  1.71           H  
ATOM   3871  HG  SER A 257      13.138 -67.719 -21.052  1.00  1.71           H  
ATOM   3872  N   GLY A 258      12.359 -64.934 -20.734  1.00  1.56           N  
ATOM   3873  CA  GLY A 258      11.349 -64.490 -21.678  1.00  1.56           C  
ATOM   3874  C   GLY A 258      11.091 -63.001 -21.563  1.00  1.56           C  
ATOM   3875  O   GLY A 258      11.839 -62.287 -20.898  1.00  1.56           O  
ATOM   3876  H   GLY A 258      12.095 -65.143 -19.789  1.00  1.56           H  
ATOM   3877 1HA  GLY A 258      11.681 -64.715 -22.687  1.00  1.56           H  
ATOM   3878 2HA  GLY A 258      10.424 -65.042 -21.518  1.00  1.56           H  
ATOM   3879  N   ARG A 259      10.046 -62.552 -22.255  1.00  1.47           N  
ATOM   3880  CA  ARG A 259       9.665 -61.138 -22.297  1.00  1.47           C  
ATOM   3881  C   ARG A 259       8.127 -61.013 -22.232  1.00  1.47           C  
ATOM   3882  O   ARG A 259       7.422 -61.985 -22.532  1.00  1.47           O  
ATOM   3883  CB  ARG A 259      10.191 -60.521 -23.575  1.00  1.47           C  
ATOM   3884  CG  ARG A 259      11.702 -60.679 -23.836  1.00  1.47           C  
ATOM   3885  CD  ARG A 259      12.108 -60.054 -25.115  1.00  1.47           C  
ATOM   3886  NE  ARG A 259      11.458 -60.697 -26.243  1.00  1.47           N  
ATOM   3887  CZ  ARG A 259      11.538 -60.291 -27.521  1.00  1.47           C  
ATOM   3888  NH1 ARG A 259      12.262 -59.239 -27.844  1.00  1.47           N  
ATOM   3889  NH2 ARG A 259      10.874 -60.961 -28.442  1.00  1.47           N  
ATOM   3890  H   ARG A 259       9.513 -63.238 -22.784  1.00  1.47           H  
ATOM   3891  HA  ARG A 259      10.100 -60.624 -21.445  1.00  1.47           H  
ATOM   3892 1HB  ARG A 259       9.648 -60.871 -24.429  1.00  1.47           H  
ATOM   3893 2HB  ARG A 259      10.022 -59.468 -23.489  1.00  1.47           H  
ATOM   3894 1HG  ARG A 259      12.271 -60.227 -23.030  1.00  1.47           H  
ATOM   3895 2HG  ARG A 259      11.957 -61.733 -23.906  1.00  1.47           H  
ATOM   3896 1HD  ARG A 259      11.864 -59.004 -25.114  1.00  1.47           H  
ATOM   3897 2HD  ARG A 259      13.159 -60.164 -25.254  1.00  1.47           H  
ATOM   3898  HE  ARG A 259      10.883 -61.513 -26.053  1.00  1.47           H  
ATOM   3899 1HH1 ARG A 259      12.764 -58.733 -27.129  1.00  1.47           H  
ATOM   3900 2HH1 ARG A 259      12.315 -58.938 -28.807  1.00  1.47           H  
ATOM   3901 1HH2 ARG A 259      10.308 -61.770 -28.155  1.00  1.47           H  
ATOM   3902 2HH2 ARG A 259      10.911 -60.678 -29.409  1.00  1.47           H  
ATOM   3903  N   ILE A 260       7.586 -59.834 -21.874  1.00  1.43           N  
ATOM   3904  CA  ILE A 260       6.120 -59.736 -21.824  1.00  1.43           C  
ATOM   3905  C   ILE A 260       5.600 -58.510 -22.559  1.00  1.43           C  
ATOM   3906  O   ILE A 260       6.118 -57.393 -22.416  1.00  1.43           O  
ATOM   3907  CB  ILE A 260       5.625 -59.559 -20.375  1.00  1.43           C  
ATOM   3908  CG1 ILE A 260       4.132 -59.681 -20.223  1.00  1.43           C  
ATOM   3909  CG2 ILE A 260       5.924 -58.112 -19.976  1.00  1.43           C  
ATOM   3910  CD1 ILE A 260       3.738 -59.795 -18.759  1.00  1.43           C  
ATOM   3911  H   ILE A 260       8.162 -59.024 -21.639  1.00  1.43           H  
ATOM   3912  HA  ILE A 260       5.675 -60.624 -22.274  1.00  1.43           H  
ATOM   3913  HB  ILE A 260       6.119 -60.265 -19.707  1.00  1.43           H  
ATOM   3914 1HG1 ILE A 260       3.661 -58.810 -20.641  1.00  1.43           H  
ATOM   3915 2HG1 ILE A 260       3.773 -60.550 -20.765  1.00  1.43           H  
ATOM   3916 1HG2 ILE A 260       5.581 -57.933 -18.967  1.00  1.43           H  
ATOM   3917 2HG2 ILE A 260       6.988 -57.915 -20.041  1.00  1.43           H  
ATOM   3918 3HG2 ILE A 260       5.399 -57.445 -20.651  1.00  1.43           H  
ATOM   3919 1HD1 ILE A 260       2.678 -59.858 -18.663  1.00  1.43           H  
ATOM   3920 2HD1 ILE A 260       4.197 -60.679 -18.323  1.00  1.43           H  
ATOM   3921 3HD1 ILE A 260       4.092 -58.911 -18.239  1.00  1.43           H  
ATOM   3922  N   VAL A 261       4.515 -58.707 -23.279  1.00  1.43           N  
ATOM   3923  CA  VAL A 261       3.849 -57.608 -23.946  1.00  1.43           C  
ATOM   3924  C   VAL A 261       2.441 -57.475 -23.423  1.00  1.43           C  
ATOM   3925  O   VAL A 261       1.722 -58.466 -23.364  1.00  1.43           O  
ATOM   3926  CB  VAL A 261       3.866 -57.820 -25.464  1.00  1.43           C  
ATOM   3927  CG1 VAL A 261       3.081 -56.726 -26.164  1.00  1.43           C  
ATOM   3928  CG2 VAL A 261       5.301 -57.798 -25.922  1.00  1.43           C  
ATOM   3929  H   VAL A 261       4.157 -59.666 -23.362  1.00  1.43           H  
ATOM   3930  HA  VAL A 261       4.386 -56.684 -23.727  1.00  1.43           H  
ATOM   3931  HB  VAL A 261       3.419 -58.773 -25.709  1.00  1.43           H  
ATOM   3932 1HG1 VAL A 261       3.108 -56.890 -27.242  1.00  1.43           H  
ATOM   3933 2HG1 VAL A 261       2.038 -56.747 -25.826  1.00  1.43           H  
ATOM   3934 3HG1 VAL A 261       3.512 -55.754 -25.931  1.00  1.43           H  
ATOM   3935 1HG2 VAL A 261       5.352 -57.937 -26.982  1.00  1.43           H  
ATOM   3936 2HG2 VAL A 261       5.722 -56.837 -25.666  1.00  1.43           H  
ATOM   3937 3HG2 VAL A 261       5.867 -58.584 -25.430  1.00  1.43           H  
ATOM   3938  N   VAL A 262       2.063 -56.267 -22.987  1.00  1.46           N  
ATOM   3939  CA  VAL A 262       0.724 -56.045 -22.449  1.00  1.46           C  
ATOM   3940  C   VAL A 262      -0.009 -54.927 -23.191  1.00  1.46           C  
ATOM   3941  O   VAL A 262       0.505 -53.815 -23.323  1.00  1.46           O  
ATOM   3942  CB  VAL A 262       0.779 -55.697 -20.942  1.00  1.46           C  
ATOM   3943  CG1 VAL A 262      -0.637 -55.450 -20.389  1.00  1.46           C  
ATOM   3944  CG2 VAL A 262       1.445 -56.823 -20.167  1.00  1.46           C  
ATOM   3945  H   VAL A 262       2.705 -55.491 -23.053  1.00  1.46           H  
ATOM   3946  HA  VAL A 262       0.156 -56.960 -22.565  1.00  1.46           H  
ATOM   3947  HB  VAL A 262       1.335 -54.783 -20.821  1.00  1.46           H  
ATOM   3948 1HG1 VAL A 262      -0.570 -55.192 -19.342  1.00  1.46           H  
ATOM   3949 2HG1 VAL A 262      -1.114 -54.634 -20.934  1.00  1.46           H  
ATOM   3950 3HG1 VAL A 262      -1.238 -56.354 -20.500  1.00  1.46           H  
ATOM   3951 1HG2 VAL A 262       1.492 -56.566 -19.109  1.00  1.46           H  
ATOM   3952 2HG2 VAL A 262       0.875 -57.738 -20.292  1.00  1.46           H  
ATOM   3953 3HG2 VAL A 262       2.443 -56.961 -20.543  1.00  1.46           H  
ATOM   3954  N   ASP A 263      -1.191 -55.265 -23.682  1.00  1.49           N  
ATOM   3955  CA  ASP A 263      -2.104 -54.400 -24.418  1.00  1.49           C  
ATOM   3956  C   ASP A 263      -3.263 -53.957 -23.526  1.00  1.49           C  
ATOM   3957  O   ASP A 263      -3.542 -54.589 -22.503  1.00  1.49           O  
ATOM   3958  CB  ASP A 263      -2.621 -55.120 -25.657  1.00  1.49           C  
ATOM   3959  CG  ASP A 263      -1.543 -55.369 -26.725  1.00  1.49           C  
ATOM   3960  OD1 ASP A 263      -0.509 -54.749 -26.676  1.00  1.49           O  
ATOM   3961  OD2 ASP A 263      -1.775 -56.178 -27.584  1.00  1.49           O  
ATOM   3962  H   ASP A 263      -1.498 -56.209 -23.490  1.00  1.49           H  
ATOM   3963  HA  ASP A 263      -1.561 -53.510 -24.735  1.00  1.49           H  
ATOM   3964 1HB  ASP A 263      -3.006 -56.085 -25.346  1.00  1.49           H  
ATOM   3965 2HB  ASP A 263      -3.442 -54.558 -26.097  1.00  1.49           H  
ATOM   3966  N   TYR A 264      -3.974 -52.897 -23.924  1.00  1.51           N  
ATOM   3967  CA  TYR A 264      -5.120 -52.465 -23.122  1.00  1.51           C  
ATOM   3968  C   TYR A 264      -6.314 -51.937 -23.918  1.00  1.51           C  
ATOM   3969  O   TYR A 264      -6.178 -51.432 -25.035  1.00  1.51           O  
ATOM   3970  CB  TYR A 264      -4.683 -51.364 -22.163  1.00  1.51           C  
ATOM   3971  CG  TYR A 264      -4.219 -50.150 -22.905  1.00  1.51           C  
ATOM   3972  CD1 TYR A 264      -5.111 -49.143 -23.231  1.00  1.51           C  
ATOM   3973  CD2 TYR A 264      -2.896 -50.045 -23.265  1.00  1.51           C  
ATOM   3974  CE1 TYR A 264      -4.666 -48.029 -23.920  1.00  1.51           C  
ATOM   3975  CE2 TYR A 264      -2.450 -48.937 -23.954  1.00  1.51           C  
ATOM   3976  CZ  TYR A 264      -3.328 -47.934 -24.281  1.00  1.51           C  
ATOM   3977  OH  TYR A 264      -2.882 -46.842 -24.978  1.00  1.51           O  
ATOM   3978  H   TYR A 264      -3.721 -52.397 -24.764  1.00  1.51           H  
ATOM   3979  HA  TYR A 264      -5.469 -53.318 -22.547  1.00  1.51           H  
ATOM   3980 1HB  TYR A 264      -5.516 -51.087 -21.512  1.00  1.51           H  
ATOM   3981 2HB  TYR A 264      -3.866 -51.720 -21.538  1.00  1.51           H  
ATOM   3982  HD1 TYR A 264      -6.162 -49.231 -22.946  1.00  1.51           H  
ATOM   3983  HD2 TYR A 264      -2.203 -50.845 -23.007  1.00  1.51           H  
ATOM   3984  HE1 TYR A 264      -5.363 -47.234 -24.182  1.00  1.51           H  
ATOM   3985  HE2 TYR A 264      -1.401 -48.856 -24.244  1.00  1.51           H  
ATOM   3986  HH  TYR A 264      -1.952 -46.964 -25.189  1.00  1.51           H  
ATOM   3987  N   MET A 265      -7.481 -52.034 -23.277  1.00  1.51           N  
ATOM   3988  CA  MET A 265      -8.769 -51.531 -23.754  1.00  1.51           C  
ATOM   3989  C   MET A 265      -9.640 -51.016 -22.616  1.00  1.51           C  
ATOM   3990  O   MET A 265      -9.758 -51.671 -21.580  1.00  1.51           O  
ATOM   3991  CB  MET A 265      -9.516 -52.624 -24.515  1.00  1.51           C  
ATOM   3992  CG  MET A 265     -10.912 -52.239 -25.004  1.00  1.51           C  
ATOM   3993  SD  MET A 265     -10.925 -50.948 -26.236  1.00  1.51           S  
ATOM   3994  CE  MET A 265     -12.682 -50.769 -26.444  1.00  1.51           C  
ATOM   3995  H   MET A 265      -7.464 -52.527 -22.383  1.00  1.51           H  
ATOM   3996  HA  MET A 265      -8.582 -50.696 -24.429  1.00  1.51           H  
ATOM   3997 1HB  MET A 265      -8.944 -52.907 -25.390  1.00  1.51           H  
ATOM   3998 2HB  MET A 265      -9.618 -53.507 -23.885  1.00  1.51           H  
ATOM   3999 1HG  MET A 265     -11.406 -53.116 -25.411  1.00  1.51           H  
ATOM   4000 2HG  MET A 265     -11.500 -51.895 -24.166  1.00  1.51           H  
ATOM   4001 1HE  MET A 265     -12.865 -49.991 -27.175  1.00  1.51           H  
ATOM   4002 2HE  MET A 265     -13.112 -51.705 -26.788  1.00  1.51           H  
ATOM   4003 3HE  MET A 265     -13.136 -50.487 -25.498  1.00  1.51           H  
ATOM   4004  N   VAL A 266     -10.268 -49.860 -22.791  1.00  1.49           N  
ATOM   4005  CA  VAL A 266     -11.185 -49.408 -21.751  1.00  1.49           C  
ATOM   4006  C   VAL A 266     -12.609 -49.609 -22.261  1.00  1.49           C  
ATOM   4007  O   VAL A 266     -12.955 -49.139 -23.348  1.00  1.49           O  
ATOM   4008  CB  VAL A 266     -10.949 -47.939 -21.376  1.00  1.49           C  
ATOM   4009  CG1 VAL A 266     -11.941 -47.538 -20.261  1.00  1.49           C  
ATOM   4010  CG2 VAL A 266      -9.498 -47.758 -20.953  1.00  1.49           C  
ATOM   4011  H   VAL A 266     -10.140 -49.325 -23.640  1.00  1.49           H  
ATOM   4012  HA  VAL A 266     -11.051 -50.013 -20.858  1.00  1.49           H  
ATOM   4013  HB  VAL A 266     -11.157 -47.302 -22.235  1.00  1.49           H  
ATOM   4014 1HG1 VAL A 266     -11.796 -46.493 -19.990  1.00  1.49           H  
ATOM   4015 2HG1 VAL A 266     -12.966 -47.678 -20.612  1.00  1.49           H  
ATOM   4016 3HG1 VAL A 266     -11.771 -48.167 -19.381  1.00  1.49           H  
ATOM   4017 1HG2 VAL A 266      -9.325 -46.718 -20.683  1.00  1.49           H  
ATOM   4018 2HG2 VAL A 266      -9.295 -48.386 -20.124  1.00  1.49           H  
ATOM   4019 3HG2 VAL A 266      -8.840 -48.033 -21.776  1.00  1.49           H  
ATOM   4020  N   GLN A 267     -13.417 -50.351 -21.500  1.00  1.45           N  
ATOM   4021  CA  GLN A 267     -14.774 -50.669 -21.930  1.00  1.45           C  
ATOM   4022  C   GLN A 267     -15.852 -50.048 -21.055  1.00  1.45           C  
ATOM   4023  O   GLN A 267     -15.734 -49.972 -19.829  1.00  1.45           O  
ATOM   4024  CB  GLN A 267     -14.989 -52.186 -22.003  1.00  1.45           C  
ATOM   4025  CG  GLN A 267     -14.155 -52.903 -23.068  1.00  1.45           C  
ATOM   4026  CD  GLN A 267     -14.546 -54.371 -23.216  1.00  1.45           C  
ATOM   4027  OE1 GLN A 267     -15.712 -54.669 -23.470  1.00  1.45           O  
ATOM   4028  NE2 GLN A 267     -13.584 -55.273 -23.070  1.00  1.45           N  
ATOM   4029  H   GLN A 267     -13.070 -50.692 -20.605  1.00  1.45           H  
ATOM   4030  HA  GLN A 267     -14.911 -50.273 -22.935  1.00  1.45           H  
ATOM   4031 1HB  GLN A 267     -14.741 -52.626 -21.036  1.00  1.45           H  
ATOM   4032 2HB  GLN A 267     -16.045 -52.396 -22.191  1.00  1.45           H  
ATOM   4033 1HG  GLN A 267     -14.280 -52.403 -24.029  1.00  1.45           H  
ATOM   4034 2HG  GLN A 267     -13.110 -52.867 -22.757  1.00  1.45           H  
ATOM   4035 1HE2 GLN A 267     -13.785 -56.249 -23.158  1.00  1.45           H  
ATOM   4036 2HE2 GLN A 267     -12.651 -54.979 -22.871  1.00  1.45           H  
ATOM   4037  N   LYS A 268     -16.928 -49.636 -21.719  1.00  1.42           N  
ATOM   4038  CA  LYS A 268     -18.090 -49.011 -21.102  1.00  1.42           C  
ATOM   4039  C   LYS A 268     -19.078 -50.053 -20.568  1.00  1.42           C  
ATOM   4040  O   LYS A 268     -19.103 -51.176 -21.074  1.00  1.42           O  
ATOM   4041  CB  LYS A 268     -18.806 -48.146 -22.149  1.00  1.42           C  
ATOM   4042  CG  LYS A 268     -17.958 -47.046 -22.770  1.00  1.42           C  
ATOM   4043  CD  LYS A 268     -17.582 -46.051 -21.726  1.00  1.42           C  
ATOM   4044  CE  LYS A 268     -16.828 -44.858 -22.277  1.00  1.42           C  
ATOM   4045  NZ  LYS A 268     -16.508 -43.890 -21.192  1.00  1.42           N  
ATOM   4046  H   LYS A 268     -16.929 -49.747 -22.722  1.00  1.42           H  
ATOM   4047  HA  LYS A 268     -17.726 -48.376 -20.298  1.00  1.42           H  
ATOM   4048 1HB  LYS A 268     -19.160 -48.779 -22.955  1.00  1.42           H  
ATOM   4049 2HB  LYS A 268     -19.679 -47.677 -21.715  1.00  1.42           H  
ATOM   4050 1HG  LYS A 268     -17.051 -47.477 -23.193  1.00  1.42           H  
ATOM   4051 2HG  LYS A 268     -18.514 -46.546 -23.562  1.00  1.42           H  
ATOM   4052 1HD  LYS A 268     -18.461 -45.716 -21.179  1.00  1.42           H  
ATOM   4053 2HD  LYS A 268     -16.922 -46.553 -21.031  1.00  1.42           H  
ATOM   4054 1HE  LYS A 268     -15.897 -45.205 -22.724  1.00  1.42           H  
ATOM   4055 2HE  LYS A 268     -17.424 -44.358 -23.039  1.00  1.42           H  
ATOM   4056 1HZ  LYS A 268     -15.994 -43.113 -21.557  1.00  1.42           H  
ATOM   4057 2HZ  LYS A 268     -17.359 -43.563 -20.770  1.00  1.42           H  
ATOM   4058 3HZ  LYS A 268     -15.946 -44.359 -20.460  1.00  1.42           H  
ATOM   4059  N   PRO A 269     -19.905 -49.719 -19.569  1.00  1.40           N  
ATOM   4060  CA  PRO A 269     -20.970 -50.562 -19.054  1.00  1.40           C  
ATOM   4061  C   PRO A 269     -21.859 -51.062 -20.162  1.00  1.40           C  
ATOM   4062  O   PRO A 269     -22.277 -50.289 -21.024  1.00  1.40           O  
ATOM   4063  CB  PRO A 269     -21.725 -49.590 -18.158  1.00  1.40           C  
ATOM   4064  CG  PRO A 269     -20.666 -48.631 -17.681  1.00  1.40           C  
ATOM   4065  CD  PRO A 269     -19.752 -48.433 -18.846  1.00  1.40           C  
ATOM   4066  HA  PRO A 269     -20.563 -51.396 -18.470  1.00  1.40           H  
ATOM   4067 1HB  PRO A 269     -22.518 -49.092 -18.733  1.00  1.40           H  
ATOM   4068 2HB  PRO A 269     -22.222 -50.136 -17.357  1.00  1.40           H  
ATOM   4069 1HG  PRO A 269     -21.115 -47.695 -17.321  1.00  1.40           H  
ATOM   4070 2HG  PRO A 269     -20.136 -49.077 -16.828  1.00  1.40           H  
ATOM   4071 1HD  PRO A 269     -20.069 -47.578 -19.447  1.00  1.40           H  
ATOM   4072 2HD  PRO A 269     -18.737 -48.312 -18.433  1.00  1.40           H  
ATOM   4073  N   GLY A 270     -22.176 -52.350 -20.125  1.00  1.41           N  
ATOM   4074  CA  GLY A 270     -23.034 -52.963 -21.126  1.00  1.41           C  
ATOM   4075  C   GLY A 270     -22.242 -53.524 -22.300  1.00  1.41           C  
ATOM   4076  O   GLY A 270     -22.790 -54.254 -23.130  1.00  1.41           O  
ATOM   4077  H   GLY A 270     -21.792 -52.960 -19.400  1.00  1.41           H  
ATOM   4078 1HA  GLY A 270     -23.610 -53.762 -20.660  1.00  1.41           H  
ATOM   4079 2HA  GLY A 270     -23.748 -52.226 -21.488  1.00  1.41           H  
ATOM   4080  N   LYS A 271     -20.952 -53.202 -22.381  1.00  1.44           N  
ATOM   4081  CA  LYS A 271     -20.157 -53.712 -23.479  1.00  1.44           C  
ATOM   4082  C   LYS A 271     -19.525 -55.030 -23.125  1.00  1.44           C  
ATOM   4083  O   LYS A 271     -19.285 -55.341 -21.951  1.00  1.44           O  
ATOM   4084  CB  LYS A 271     -19.106 -52.708 -23.918  1.00  1.44           C  
ATOM   4085  CG  LYS A 271     -19.709 -51.375 -24.362  1.00  1.44           C  
ATOM   4086  CD  LYS A 271     -20.614 -51.567 -25.587  1.00  1.44           C  
ATOM   4087  CE  LYS A 271     -21.186 -50.243 -26.089  1.00  1.44           C  
ATOM   4088  NZ  LYS A 271     -22.101 -50.438 -27.257  1.00  1.44           N  
ATOM   4089  H   LYS A 271     -20.514 -52.580 -21.699  1.00  1.44           H  
ATOM   4090  HA  LYS A 271     -20.815 -53.887 -24.329  1.00  1.44           H  
ATOM   4091 1HB  LYS A 271     -18.416 -52.519 -23.099  1.00  1.44           H  
ATOM   4092 2HB  LYS A 271     -18.525 -53.119 -24.744  1.00  1.44           H  
ATOM   4093 1HG  LYS A 271     -20.301 -50.959 -23.540  1.00  1.44           H  
ATOM   4094 2HG  LYS A 271     -18.913 -50.677 -24.605  1.00  1.44           H  
ATOM   4095 1HD  LYS A 271     -20.043 -52.034 -26.393  1.00  1.44           H  
ATOM   4096 2HD  LYS A 271     -21.439 -52.228 -25.319  1.00  1.44           H  
ATOM   4097 1HE  LYS A 271     -21.743 -49.771 -25.279  1.00  1.44           H  
ATOM   4098 2HE  LYS A 271     -20.375 -49.589 -26.384  1.00  1.44           H  
ATOM   4099 1HZ  LYS A 271     -22.460 -49.543 -27.556  1.00  1.44           H  
ATOM   4100 2HZ  LYS A 271     -21.591 -50.866 -28.020  1.00  1.44           H  
ATOM   4101 3HZ  LYS A 271     -22.868 -51.037 -26.988  1.00  1.44           H  
ATOM   4102  N   THR A 272     -19.276 -55.812 -24.161  1.00  1.50           N  
ATOM   4103  CA  THR A 272     -18.647 -57.102 -24.002  1.00  1.50           C  
ATOM   4104  C   THR A 272     -17.517 -57.279 -24.991  1.00  1.50           C  
ATOM   4105  O   THR A 272     -17.381 -56.519 -25.957  1.00  1.50           O  
ATOM   4106  CB  THR A 272     -19.658 -58.240 -24.235  1.00  1.50           C  
ATOM   4107  OG1 THR A 272     -20.027 -58.273 -25.616  1.00  1.50           O  
ATOM   4108  CG2 THR A 272     -20.902 -58.008 -23.412  1.00  1.50           C  
ATOM   4109  H   THR A 272     -19.520 -55.498 -25.088  1.00  1.50           H  
ATOM   4110  HA  THR A 272     -18.231 -57.175 -22.999  1.00  1.50           H  
ATOM   4111  HB  THR A 272     -19.204 -59.190 -23.948  1.00  1.50           H  
ATOM   4112  HG1 THR A 272     -19.234 -58.442 -26.137  1.00  1.50           H  
ATOM   4113 1HG2 THR A 272     -21.605 -58.822 -23.573  1.00  1.50           H  
ATOM   4114 2HG2 THR A 272     -20.621 -57.967 -22.387  1.00  1.50           H  
ATOM   4115 3HG2 THR A 272     -21.373 -57.070 -23.695  1.00  1.50           H  
ATOM   4116  N   GLY A 273     -16.781 -58.357 -24.802  1.00  1.59           N  
ATOM   4117  CA  GLY A 273     -15.732 -58.725 -25.731  1.00  1.59           C  
ATOM   4118  C   GLY A 273     -15.158 -60.091 -25.410  1.00  1.59           C  
ATOM   4119  O   GLY A 273     -15.489 -60.691 -24.388  1.00  1.59           O  
ATOM   4120  H   GLY A 273     -16.943 -58.903 -23.956  1.00  1.59           H  
ATOM   4121 1HA  GLY A 273     -16.128 -58.722 -26.747  1.00  1.59           H  
ATOM   4122 2HA  GLY A 273     -14.941 -57.979 -25.695  1.00  1.59           H  
ATOM   4123  N   THR A 274     -14.314 -60.583 -26.301  1.00  1.70           N  
ATOM   4124  CA  THR A 274     -13.726 -61.915 -26.144  1.00  1.70           C  
ATOM   4125  C   THR A 274     -12.237 -61.942 -26.443  1.00  1.70           C  
ATOM   4126  O   THR A 274     -11.799 -61.285 -27.381  1.00  1.70           O  
ATOM   4127  CB  THR A 274     -14.445 -62.925 -27.074  1.00  1.70           C  
ATOM   4128  OG1 THR A 274     -15.849 -62.936 -26.774  1.00  1.70           O  
ATOM   4129  CG2 THR A 274     -13.900 -64.363 -26.894  1.00  1.70           C  
ATOM   4130  H   THR A 274     -14.093 -59.991 -27.105  1.00  1.70           H  
ATOM   4131  HA  THR A 274     -13.856 -62.231 -25.112  1.00  1.70           H  
ATOM   4132  HB  THR A 274     -14.302 -62.618 -28.109  1.00  1.70           H  
ATOM   4133  HG1 THR A 274     -16.288 -63.589 -27.326  1.00  1.70           H  
ATOM   4134 1HG2 THR A 274     -14.431 -65.033 -27.562  1.00  1.70           H  
ATOM   4135 2HG2 THR A 274     -12.847 -64.406 -27.126  1.00  1.70           H  
ATOM   4136 3HG2 THR A 274     -14.052 -64.684 -25.880  1.00  1.70           H  
ATOM   4137  N   ILE A 275     -11.469 -62.697 -25.651  1.00  1.82           N  
ATOM   4138  CA  ILE A 275     -10.054 -62.942 -25.939  1.00  1.82           C  
ATOM   4139  C   ILE A 275      -9.861 -64.365 -26.451  1.00  1.82           C  
ATOM   4140  O   ILE A 275     -10.285 -65.323 -25.800  1.00  1.82           O  
ATOM   4141  CB  ILE A 275      -9.141 -62.657 -24.721  1.00  1.82           C  
ATOM   4142  CG1 ILE A 275      -9.209 -61.154 -24.354  1.00  1.82           C  
ATOM   4143  CG2 ILE A 275      -7.715 -63.103 -24.971  1.00  1.82           C  
ATOM   4144  CD1 ILE A 275      -8.469 -60.789 -23.084  1.00  1.82           C  
ATOM   4145  H   ILE A 275     -11.907 -63.163 -24.858  1.00  1.82           H  
ATOM   4146  HA  ILE A 275      -9.747 -62.277 -26.729  1.00  1.82           H  
ATOM   4147  HB  ILE A 275      -9.521 -63.213 -23.867  1.00  1.82           H  
ATOM   4148 1HG1 ILE A 275      -8.785 -60.579 -25.172  1.00  1.82           H  
ATOM   4149 2HG1 ILE A 275     -10.254 -60.870 -24.234  1.00  1.82           H  
ATOM   4150 1HG2 ILE A 275      -7.109 -62.908 -24.091  1.00  1.82           H  
ATOM   4151 2HG2 ILE A 275      -7.699 -64.163 -25.191  1.00  1.82           H  
ATOM   4152 3HG2 ILE A 275      -7.323 -62.567 -25.794  1.00  1.82           H  
ATOM   4153 1HD1 ILE A 275      -8.562 -59.717 -22.897  1.00  1.82           H  
ATOM   4154 2HD1 ILE A 275      -8.879 -61.335 -22.248  1.00  1.82           H  
ATOM   4155 3HD1 ILE A 275      -7.418 -61.044 -23.195  1.00  1.82           H  
ATOM   4156  N   VAL A 276      -9.265 -64.508 -27.640  1.00  1.93           N  
ATOM   4157  CA  VAL A 276      -9.101 -65.823 -28.238  1.00  1.93           C  
ATOM   4158  C   VAL A 276      -7.626 -66.193 -28.363  1.00  1.93           C  
ATOM   4159  O   VAL A 276      -6.786 -65.397 -28.795  1.00  1.93           O  
ATOM   4160  CB  VAL A 276      -9.784 -65.879 -29.621  1.00  1.93           C  
ATOM   4161  CG1 VAL A 276      -9.599 -67.261 -30.237  1.00  1.93           C  
ATOM   4162  CG2 VAL A 276     -11.249 -65.486 -29.457  1.00  1.93           C  
ATOM   4163  H   VAL A 276      -8.926 -63.711 -28.177  1.00  1.93           H  
ATOM   4164  HA  VAL A 276      -9.583 -66.543 -27.597  1.00  1.93           H  
ATOM   4165  HB  VAL A 276      -9.314 -65.187 -30.294  1.00  1.93           H  
ATOM   4166 1HG1 VAL A 276     -10.073 -67.291 -31.214  1.00  1.93           H  
ATOM   4167 2HG1 VAL A 276      -8.539 -67.474 -30.347  1.00  1.93           H  
ATOM   4168 3HG1 VAL A 276     -10.054 -68.008 -29.589  1.00  1.93           H  
ATOM   4169 1HG2 VAL A 276     -11.744 -65.514 -30.424  1.00  1.93           H  
ATOM   4170 2HG2 VAL A 276     -11.735 -66.164 -28.783  1.00  1.93           H  
ATOM   4171 3HG2 VAL A 276     -11.306 -64.478 -29.052  1.00  1.93           H  
ATOM   4172  N   TYR A 277      -7.285 -67.397 -27.945  1.00  2.01           N  
ATOM   4173  CA  TYR A 277      -5.887 -67.762 -28.010  1.00  2.01           C  
ATOM   4174  C   TYR A 277      -5.600 -69.231 -28.153  1.00  2.01           C  
ATOM   4175  O   TYR A 277      -6.378 -70.078 -27.713  1.00  2.01           O  
ATOM   4176  CB  TYR A 277      -5.226 -67.263 -26.740  1.00  2.01           C  
ATOM   4177  CG  TYR A 277      -5.787 -67.869 -25.464  1.00  2.01           C  
ATOM   4178  CD1 TYR A 277      -5.205 -69.006 -24.922  1.00  2.01           C  
ATOM   4179  CD2 TYR A 277      -6.878 -67.276 -24.822  1.00  2.01           C  
ATOM   4180  CE1 TYR A 277      -5.691 -69.542 -23.755  1.00  2.01           C  
ATOM   4181  CE2 TYR A 277      -7.353 -67.815 -23.649  1.00  2.01           C  
ATOM   4182  CZ  TYR A 277      -6.759 -68.949 -23.109  1.00  2.01           C  
ATOM   4183  OH  TYR A 277      -7.242 -69.500 -21.930  1.00  2.01           O  
ATOM   4184  H   TYR A 277      -8.005 -68.026 -27.585  1.00  2.01           H  
ATOM   4185  HA  TYR A 277      -5.445 -67.264 -28.871  1.00  2.01           H  
ATOM   4186 1HB  TYR A 277      -4.172 -67.508 -26.778  1.00  2.01           H  
ATOM   4187 2HB  TYR A 277      -5.313 -66.178 -26.677  1.00  2.01           H  
ATOM   4188  HD1 TYR A 277      -4.362 -69.468 -25.417  1.00  2.01           H  
ATOM   4189  HD2 TYR A 277      -7.343 -66.388 -25.239  1.00  2.01           H  
ATOM   4190  HE1 TYR A 277      -5.239 -70.419 -23.337  1.00  2.01           H  
ATOM   4191  HE2 TYR A 277      -8.186 -67.351 -23.151  1.00  2.01           H  
ATOM   4192  HH  TYR A 277      -6.934 -70.440 -21.834  1.00  2.01           H  
ATOM   4193  N   GLN A 278      -4.427 -69.542 -28.700  1.00  2.04           N  
ATOM   4194  CA  GLN A 278      -3.993 -70.926 -28.726  1.00  2.04           C  
ATOM   4195  C   GLN A 278      -3.339 -71.337 -27.403  1.00  2.04           C  
ATOM   4196  O   GLN A 278      -3.733 -72.329 -26.802  1.00  2.04           O  
ATOM   4197  CB  GLN A 278      -3.008 -71.128 -29.872  1.00  2.04           C  
ATOM   4198  CG  GLN A 278      -3.621 -70.986 -31.258  1.00  2.04           C  
ATOM   4199  CD  GLN A 278      -2.575 -71.081 -32.374  1.00  2.04           C  
ATOM   4200  OE1 GLN A 278      -1.365 -70.898 -32.137  1.00  2.04           O  
ATOM   4201  NE2 GLN A 278      -3.032 -71.357 -33.588  1.00  2.04           N  
ATOM   4202  H   GLN A 278      -3.840 -68.827 -29.137  1.00  2.04           H  
ATOM   4203  HA  GLN A 278      -4.861 -71.563 -28.890  1.00  2.04           H  
ATOM   4204 1HB  GLN A 278      -2.204 -70.392 -29.794  1.00  2.04           H  
ATOM   4205 2HB  GLN A 278      -2.559 -72.116 -29.792  1.00  2.04           H  
ATOM   4206 1HG  GLN A 278      -4.356 -71.785 -31.400  1.00  2.04           H  
ATOM   4207 2HG  GLN A 278      -4.110 -70.013 -31.328  1.00  2.04           H  
ATOM   4208 1HE2 GLN A 278      -2.401 -71.426 -34.361  1.00  2.04           H  
ATOM   4209 2HE2 GLN A 278      -4.014 -71.494 -33.730  1.00  2.04           H  
ATOM   4210  N   ARG A 279      -2.327 -70.573 -26.958  1.00  2.02           N  
ATOM   4211  CA  ARG A 279      -1.590 -70.890 -25.724  1.00  2.02           C  
ATOM   4212  C   ARG A 279      -0.619 -69.781 -25.258  1.00  2.02           C  
ATOM   4213  O   ARG A 279      -0.008 -69.109 -26.099  1.00  2.02           O  
ATOM   4214  CB  ARG A 279      -0.847 -72.200 -25.982  1.00  2.02           C  
ATOM   4215  CG  ARG A 279       0.135 -72.144 -27.142  1.00  2.02           C  
ATOM   4216  CD  ARG A 279       0.453 -73.520 -27.712  1.00  2.02           C  
ATOM   4217  NE  ARG A 279       1.627 -73.474 -28.578  1.00  2.02           N  
ATOM   4218  CZ  ARG A 279       1.684 -73.236 -29.892  1.00  2.02           C  
ATOM   4219  NH1 ARG A 279       0.601 -73.074 -30.626  1.00  2.02           N  
ATOM   4220  NH2 ARG A 279       2.883 -73.147 -30.404  1.00  2.02           N  
ATOM   4221  H   ARG A 279      -2.063 -69.768 -27.498  1.00  2.02           H  
ATOM   4222  HA  ARG A 279      -2.316 -71.034 -24.927  1.00  2.02           H  
ATOM   4223 1HB  ARG A 279      -0.283 -72.463 -25.091  1.00  2.02           H  
ATOM   4224 2HB  ARG A 279      -1.521 -73.016 -26.177  1.00  2.02           H  
ATOM   4225 1HG  ARG A 279      -0.312 -71.554 -27.937  1.00  2.02           H  
ATOM   4226 2HG  ARG A 279       1.056 -71.665 -26.816  1.00  2.02           H  
ATOM   4227 1HD  ARG A 279       0.636 -74.238 -26.914  1.00  2.02           H  
ATOM   4228 2HD  ARG A 279      -0.386 -73.849 -28.312  1.00  2.02           H  
ATOM   4229  HE  ARG A 279       2.523 -73.600 -28.118  1.00  2.02           H  
ATOM   4230 1HH1 ARG A 279      -0.309 -73.143 -30.202  1.00  2.02           H  
ATOM   4231 2HH1 ARG A 279       0.681 -72.886 -31.619  1.00  2.02           H  
ATOM   4232 1HH2 ARG A 279       3.697 -73.260 -29.778  1.00  2.02           H  
ATOM   4233 2HH2 ARG A 279       3.065 -72.944 -31.395  1.00  2.02           H  
ATOM   4234  N   GLY A 280      -0.386 -69.645 -23.931  1.00  1.97           N  
ATOM   4235  CA  GLY A 280       0.626 -68.692 -23.439  1.00  1.97           C  
ATOM   4236  C   GLY A 280       0.130 -67.252 -23.496  1.00  1.97           C  
ATOM   4237  O   GLY A 280       0.846 -66.345 -23.954  1.00  1.97           O  
ATOM   4238  H   GLY A 280      -0.919 -70.170 -23.234  1.00  1.97           H  
ATOM   4239 1HA  GLY A 280       0.867 -68.942 -22.404  1.00  1.97           H  
ATOM   4240 2HA  GLY A 280       1.546 -68.793 -24.013  1.00  1.97           H  
ATOM   4241  N   VAL A 281      -1.135 -67.071 -23.126  1.00  1.91           N  
ATOM   4242  CA  VAL A 281      -1.776 -65.745 -23.188  1.00  1.91           C  
ATOM   4243  C   VAL A 281      -1.957 -65.205 -21.808  1.00  1.91           C  
ATOM   4244  O   VAL A 281      -2.224 -65.951 -20.868  1.00  1.91           O  
ATOM   4245  CB  VAL A 281      -3.193 -65.816 -23.751  1.00  1.91           C  
ATOM   4246  CG1 VAL A 281      -3.931 -66.528 -22.784  1.00  1.91           C  
ATOM   4247  CG2 VAL A 281      -3.813 -64.409 -24.055  1.00  1.91           C  
ATOM   4248  H   VAL A 281      -1.633 -67.890 -22.757  1.00  1.91           H  
ATOM   4249  HA  VAL A 281      -1.160 -65.058 -23.772  1.00  1.91           H  
ATOM   4250  HB  VAL A 281      -3.204 -66.400 -24.639  1.00  1.91           H  
ATOM   4251 1HG1 VAL A 281      -4.921 -66.651 -23.084  1.00  1.91           H  
ATOM   4252 2HG1 VAL A 281      -3.441 -67.477 -22.680  1.00  1.91           H  
ATOM   4253 3HG1 VAL A 281      -3.914 -65.988 -21.853  1.00  1.91           H  
ATOM   4254 1HG2 VAL A 281      -4.826 -64.541 -24.438  1.00  1.91           H  
ATOM   4255 2HG2 VAL A 281      -3.864 -63.799 -23.169  1.00  1.91           H  
ATOM   4256 3HG2 VAL A 281      -3.210 -63.892 -24.803  1.00  1.91           H  
ATOM   4257  N   LEU A 282      -1.812 -63.915 -21.668  1.00  1.88           N  
ATOM   4258  CA  LEU A 282      -2.052 -63.303 -20.390  1.00  1.88           C  
ATOM   4259  C   LEU A 282      -3.461 -62.761 -20.328  1.00  1.88           C  
ATOM   4260  O   LEU A 282      -3.812 -61.868 -21.102  1.00  1.88           O  
ATOM   4261  CB  LEU A 282      -1.032 -62.224 -20.183  1.00  1.88           C  
ATOM   4262  CG  LEU A 282      -1.118 -61.511 -19.059  1.00  1.88           C  
ATOM   4263  CD1 LEU A 282      -0.998 -62.438 -18.022  1.00  1.88           C  
ATOM   4264  CD2 LEU A 282       0.014 -60.552 -19.067  1.00  1.88           C  
ATOM   4265  H   LEU A 282      -1.561 -63.341 -22.471  1.00  1.88           H  
ATOM   4266  HA  LEU A 282      -1.937 -64.051 -19.611  1.00  1.88           H  
ATOM   4267 1HB  LEU A 282      -0.098 -62.654 -20.132  1.00  1.88           H  
ATOM   4268 2HB  LEU A 282      -1.043 -61.574 -20.981  1.00  1.88           H  
ATOM   4269  HG  LEU A 282      -2.074 -60.989 -18.965  1.00  1.88           H  
ATOM   4270 1HD1 LEU A 282      -1.034 -61.923 -17.141  1.00  1.88           H  
ATOM   4271 2HD1 LEU A 282      -1.816 -63.111 -18.082  1.00  1.88           H  
ATOM   4272 3HD1 LEU A 282      -0.076 -62.986 -18.113  1.00  1.88           H  
ATOM   4273 1HD2 LEU A 282       0.044 -59.995 -18.152  1.00  1.88           H  
ATOM   4274 2HD2 LEU A 282       0.930 -61.121 -19.176  1.00  1.88           H  
ATOM   4275 3HD2 LEU A 282      -0.093 -59.872 -19.907  1.00  1.88           H  
ATOM   4276  N   LEU A 283      -4.279 -63.318 -19.442  1.00  1.91           N  
ATOM   4277  CA  LEU A 283      -5.660 -62.902 -19.348  1.00  1.91           C  
ATOM   4278  C   LEU A 283      -5.878 -61.964 -18.160  1.00  1.91           C  
ATOM   4279  O   LEU A 283      -5.277 -62.156 -17.104  1.00  1.91           O  
ATOM   4280  CB  LEU A 283      -6.572 -64.128 -19.183  1.00  1.91           C  
ATOM   4281  CG  LEU A 283      -6.545 -65.132 -20.321  1.00  1.91           C  
ATOM   4282  CD1 LEU A 283      -7.451 -66.303 -19.984  1.00  1.91           C  
ATOM   4283  CD2 LEU A 283      -6.985 -64.448 -21.610  1.00  1.91           C  
ATOM   4284  H   LEU A 283      -3.924 -64.042 -18.820  1.00  1.91           H  
ATOM   4285  HA  LEU A 283      -5.898 -62.418 -20.287  1.00  1.91           H  
ATOM   4286 1HB  LEU A 283      -6.258 -64.661 -18.284  1.00  1.91           H  
ATOM   4287 2HB  LEU A 283      -7.591 -63.798 -19.040  1.00  1.91           H  
ATOM   4288  HG  LEU A 283      -5.543 -65.509 -20.431  1.00  1.91           H  
ATOM   4289 1HD1 LEU A 283      -7.419 -67.031 -20.786  1.00  1.91           H  
ATOM   4290 2HD1 LEU A 283      -7.112 -66.769 -19.060  1.00  1.91           H  
ATOM   4291 3HD1 LEU A 283      -8.472 -65.944 -19.857  1.00  1.91           H  
ATOM   4292 1HD2 LEU A 283      -6.953 -65.157 -22.430  1.00  1.91           H  
ATOM   4293 2HD2 LEU A 283      -8.002 -64.071 -21.500  1.00  1.91           H  
ATOM   4294 3HD2 LEU A 283      -6.312 -63.618 -21.823  1.00  1.91           H  
ATOM   4295  N   PRO A 284      -6.733 -60.945 -18.289  1.00  1.98           N  
ATOM   4296  CA  PRO A 284      -7.130 -60.056 -17.223  1.00  1.98           C  
ATOM   4297  C   PRO A 284      -7.979 -60.761 -16.205  1.00  1.98           C  
ATOM   4298  O   PRO A 284      -8.792 -61.621 -16.546  1.00  1.98           O  
ATOM   4299  CB  PRO A 284      -7.934 -58.986 -17.955  1.00  1.98           C  
ATOM   4300  CG  PRO A 284      -8.372 -59.649 -19.236  1.00  1.98           C  
ATOM   4301  CD  PRO A 284      -7.323 -60.645 -19.573  1.00  1.98           C  
ATOM   4302  HA  PRO A 284      -6.244 -59.619 -16.751  1.00  1.98           H  
ATOM   4303 1HB  PRO A 284      -8.795 -58.711 -17.331  1.00  1.98           H  
ATOM   4304 2HB  PRO A 284      -7.354 -58.081 -18.069  1.00  1.98           H  
ATOM   4305 1HG  PRO A 284      -9.347 -60.050 -19.125  1.00  1.98           H  
ATOM   4306 2HG  PRO A 284      -8.414 -58.935 -20.036  1.00  1.98           H  
ATOM   4307 1HD  PRO A 284      -7.812 -61.508 -20.008  1.00  1.98           H  
ATOM   4308 2HD  PRO A 284      -6.574 -60.210 -20.228  1.00  1.98           H  
ATOM   4309  N   GLN A 285      -7.849 -60.321 -14.967  1.00  2.10           N  
ATOM   4310  CA  GLN A 285      -8.687 -60.771 -13.871  1.00  2.10           C  
ATOM   4311  C   GLN A 285      -9.512 -59.622 -13.267  1.00  2.10           C  
ATOM   4312  O   GLN A 285     -10.595 -59.842 -12.716  1.00  2.10           O  
ATOM   4313  CB  GLN A 285      -7.842 -61.402 -12.773  1.00  2.10           C  
ATOM   4314  CG  GLN A 285      -7.103 -62.668 -13.147  1.00  2.10           C  
ATOM   4315  CD  GLN A 285      -6.396 -63.239 -11.929  1.00  2.10           C  
ATOM   4316  OE1 GLN A 285      -6.063 -62.492 -11.000  1.00  2.10           O  
ATOM   4317  NE2 GLN A 285      -6.182 -64.546 -11.918  1.00  2.10           N  
ATOM   4318  H   GLN A 285      -7.107 -59.662 -14.766  1.00  2.10           H  
ATOM   4319  HA  GLN A 285      -9.369 -61.532 -14.248  1.00  2.10           H  
ATOM   4320 1HB  GLN A 285      -7.094 -60.687 -12.452  1.00  2.10           H  
ATOM   4321 2HB  GLN A 285      -8.459 -61.621 -11.918  1.00  2.10           H  
ATOM   4322 1HG  GLN A 285      -7.807 -63.409 -13.529  1.00  2.10           H  
ATOM   4323 2HG  GLN A 285      -6.354 -62.438 -13.907  1.00  2.10           H  
ATOM   4324 1HE2 GLN A 285      -5.723 -64.976 -11.139  1.00  2.10           H  
ATOM   4325 2HE2 GLN A 285      -6.489 -65.102 -12.691  1.00  2.10           H  
ATOM   4326  N   LYS A 286      -8.964 -58.401 -13.310  1.00  2.23           N  
ATOM   4327  CA  LYS A 286      -9.594 -57.265 -12.616  1.00  2.23           C  
ATOM   4328  C   LYS A 286      -9.115 -55.875 -13.067  1.00  2.23           C  
ATOM   4329  O   LYS A 286      -8.228 -55.794 -13.912  1.00  2.23           O  
ATOM   4330  CB  LYS A 286      -9.377 -57.449 -11.117  1.00  2.23           C  
ATOM   4331  CG  LYS A 286      -7.939 -57.537 -10.794  1.00  2.23           C  
ATOM   4332  CD  LYS A 286      -7.608 -57.681  -9.314  1.00  2.23           C  
ATOM   4333  CE  LYS A 286      -7.952 -59.065  -8.747  1.00  2.23           C  
ATOM   4334  NZ  LYS A 286      -7.130 -60.158  -9.359  1.00  2.23           N  
ATOM   4335  H   LYS A 286      -8.053 -58.293 -13.756  1.00  2.23           H  
ATOM   4336  HA  LYS A 286     -10.660 -57.312 -12.821  1.00  2.23           H  
ATOM   4337 1HB  LYS A 286      -9.768 -56.597 -10.598  1.00  2.23           H  
ATOM   4338 2HB  LYS A 286      -9.896 -58.337 -10.752  1.00  2.23           H  
ATOM   4339 1HG  LYS A 286      -7.566 -58.410 -11.311  1.00  2.23           H  
ATOM   4340 2HG  LYS A 286      -7.456 -56.659 -11.198  1.00  2.23           H  
ATOM   4341 1HD  LYS A 286      -6.537 -57.531  -9.175  1.00  2.23           H  
ATOM   4342 2HD  LYS A 286      -8.121 -56.921  -8.773  1.00  2.23           H  
ATOM   4343 1HE  LYS A 286      -7.776 -59.054  -7.673  1.00  2.23           H  
ATOM   4344 2HE  LYS A 286      -9.002 -59.272  -8.929  1.00  2.23           H  
ATOM   4345 1HZ  LYS A 286      -7.376 -61.066  -8.960  1.00  2.23           H  
ATOM   4346 2HZ  LYS A 286      -7.311 -60.174 -10.344  1.00  2.23           H  
ATOM   4347 3HZ  LYS A 286      -6.129 -60.005  -9.224  1.00  2.23           H  
ATOM   4348  N   VAL A 287      -9.741 -54.805 -12.482  1.00  2.36           N  
ATOM   4349  CA  VAL A 287      -9.442 -53.339 -12.601  1.00  2.36           C  
ATOM   4350  C   VAL A 287     -10.543 -52.371 -13.071  1.00  2.36           C  
ATOM   4351  O   VAL A 287     -10.792 -52.227 -14.269  1.00  2.36           O  
ATOM   4352  CB  VAL A 287      -8.217 -53.015 -13.468  1.00  2.36           C  
ATOM   4353  CG1 VAL A 287      -8.164 -51.534 -13.651  1.00  2.36           C  
ATOM   4354  CG2 VAL A 287      -6.929 -53.406 -12.739  1.00  2.36           C  
ATOM   4355  H   VAL A 287     -10.495 -55.039 -11.856  1.00  2.36           H  
ATOM   4356  HA  VAL A 287      -9.167 -53.015 -11.594  1.00  2.36           H  
ATOM   4357  HB  VAL A 287      -8.296 -53.482 -14.450  1.00  2.36           H  
ATOM   4358 1HG1 VAL A 287      -7.288 -51.275 -14.242  1.00  2.36           H  
ATOM   4359 2HG1 VAL A 287      -9.057 -51.182 -14.151  1.00  2.36           H  
ATOM   4360 3HG1 VAL A 287      -8.103 -51.087 -12.677  1.00  2.36           H  
ATOM   4361 1HG2 VAL A 287      -6.095 -53.114 -13.357  1.00  2.36           H  
ATOM   4362 2HG2 VAL A 287      -6.884 -52.887 -11.797  1.00  2.36           H  
ATOM   4363 3HG2 VAL A 287      -6.864 -54.444 -12.547  1.00  2.36           H  
ATOM   4364  N   TRP A 288     -11.170 -51.667 -12.117  1.00  2.44           N  
ATOM   4365  CA  TRP A 288     -12.206 -50.660 -12.414  1.00  2.44           C  
ATOM   4366  C   TRP A 288     -11.721 -49.207 -12.395  1.00  2.44           C  
ATOM   4367  O   TRP A 288     -10.749 -48.858 -11.707  1.00  2.44           O  
ATOM   4368  CB  TRP A 288     -13.387 -50.810 -11.467  1.00  2.44           C  
ATOM   4369  CG  TRP A 288     -14.219 -51.976 -11.817  1.00  2.44           C  
ATOM   4370  CD1 TRP A 288     -14.086 -52.708 -12.946  1.00  2.44           C  
ATOM   4371  CD2 TRP A 288     -15.315 -52.557 -11.088  1.00  2.44           C  
ATOM   4372  NE1 TRP A 288     -14.998 -53.692 -12.984  1.00  2.44           N  
ATOM   4373  CE2 TRP A 288     -15.775 -53.623 -11.843  1.00  2.44           C  
ATOM   4374  CE3 TRP A 288     -15.934 -52.259  -9.880  1.00  2.44           C  
ATOM   4375  CZ2 TRP A 288     -16.836 -54.414 -11.428  1.00  2.44           C  
ATOM   4376  CZ3 TRP A 288     -16.997 -53.050  -9.461  1.00  2.44           C  
ATOM   4377  CH2 TRP A 288     -17.433 -54.100 -10.216  1.00  2.44           C  
ATOM   4378  H   TRP A 288     -10.917 -51.818 -11.147  1.00  2.44           H  
ATOM   4379  HA  TRP A 288     -12.580 -50.854 -13.421  1.00  2.44           H  
ATOM   4380 1HB  TRP A 288     -13.030 -50.924 -10.440  1.00  2.44           H  
ATOM   4381 2HB  TRP A 288     -14.008 -49.911 -11.507  1.00  2.44           H  
ATOM   4382  HD1 TRP A 288     -13.354 -52.521 -13.714  1.00  2.44           H  
ATOM   4383  HE1 TRP A 288     -15.072 -54.368 -13.764  1.00  2.44           H  
ATOM   4384  HE3 TRP A 288     -15.590 -51.423  -9.278  1.00  2.44           H  
ATOM   4385  HZ2 TRP A 288     -17.200 -55.251 -12.026  1.00  2.44           H  
ATOM   4386  HZ3 TRP A 288     -17.474 -52.812  -8.510  1.00  2.44           H  
ATOM   4387  HH2 TRP A 288     -18.270 -54.702  -9.858  1.00  2.44           H  
ATOM   4388  N   CYS A 289     -12.422 -48.344 -13.136  1.00  2.47           N  
ATOM   4389  CA  CYS A 289     -12.060 -46.935 -13.190  1.00  2.47           C  
ATOM   4390  C   CYS A 289     -13.209 -45.973 -13.493  1.00  2.47           C  
ATOM   4391  O   CYS A 289     -14.310 -46.375 -13.859  1.00  2.47           O  
ATOM   4392  CB  CYS A 289     -11.059 -46.732 -14.291  1.00  2.47           C  
ATOM   4393  SG  CYS A 289     -11.741 -47.062 -15.911  1.00  2.47           S  
ATOM   4394  H   CYS A 289     -13.210 -48.670 -13.702  1.00  2.47           H  
ATOM   4395  HA  CYS A 289     -11.621 -46.658 -12.233  1.00  2.47           H  
ATOM   4396 1HB  CYS A 289     -10.767 -45.700 -14.279  1.00  2.47           H  
ATOM   4397 2HB  CYS A 289     -10.179 -47.353 -14.134  1.00  2.47           H  
ATOM   4398  HG  CYS A 289     -12.412 -45.886 -15.978  1.00  2.47           H  
ATOM   4399  N   ALA A 290     -12.909 -44.691 -13.345  1.00  2.44           N  
ATOM   4400  CA  ALA A 290     -13.799 -43.591 -13.674  1.00  2.44           C  
ATOM   4401  C   ALA A 290     -13.458 -43.120 -15.087  1.00  2.44           C  
ATOM   4402  O   ALA A 290     -12.657 -43.767 -15.766  1.00  2.44           O  
ATOM   4403  CB  ALA A 290     -13.656 -42.476 -12.649  1.00  2.44           C  
ATOM   4404  H   ALA A 290     -11.980 -44.433 -13.004  1.00  2.44           H  
ATOM   4405  HA  ALA A 290     -14.827 -43.953 -13.675  1.00  2.44           H  
ATOM   4406 1HB  ALA A 290     -14.317 -41.652 -12.899  1.00  2.44           H  
ATOM   4407 2HB  ALA A 290     -13.903 -42.849 -11.663  1.00  2.44           H  
ATOM   4408 3HB  ALA A 290     -12.634 -42.126 -12.654  1.00  2.44           H  
ATOM   4409  N   SER A 291     -14.115 -42.057 -15.565  1.00  2.36           N  
ATOM   4410  CA  SER A 291     -13.751 -41.495 -16.871  1.00  2.36           C  
ATOM   4411  C   SER A 291     -13.668 -39.965 -16.764  1.00  2.36           C  
ATOM   4412  O   SER A 291     -14.465 -39.344 -16.054  1.00  2.36           O  
ATOM   4413  CB  SER A 291     -14.775 -41.879 -17.910  1.00  2.36           C  
ATOM   4414  OG  SER A 291     -16.021 -41.307 -17.612  1.00  2.36           O  
ATOM   4415  H   SER A 291     -14.806 -41.593 -14.999  1.00  2.36           H  
ATOM   4416  HA  SER A 291     -12.777 -41.875 -17.171  1.00  2.36           H  
ATOM   4417 1HB  SER A 291     -14.439 -41.545 -18.890  1.00  2.36           H  
ATOM   4418 2HB  SER A 291     -14.866 -42.964 -17.944  1.00  2.36           H  
ATOM   4419  HG  SER A 291     -15.868 -40.360 -17.568  1.00  2.36           H  
ATOM   4420  N   GLY A 292     -12.755 -39.342 -17.523  1.00  2.25           N  
ATOM   4421  CA  GLY A 292     -12.619 -37.879 -17.472  1.00  2.25           C  
ATOM   4422  C   GLY A 292     -11.165 -37.467 -17.708  1.00  2.25           C  
ATOM   4423  O   GLY A 292     -10.530 -37.921 -18.660  1.00  2.25           O  
ATOM   4424  H   GLY A 292     -12.092 -39.893 -18.072  1.00  2.25           H  
ATOM   4425 1HA  GLY A 292     -13.257 -37.427 -18.230  1.00  2.25           H  
ATOM   4426 2HA  GLY A 292     -12.959 -37.510 -16.507  1.00  2.25           H  
ATOM   4427  N   ARG A 293     -10.671 -36.535 -16.891  1.00  2.13           N  
ATOM   4428  CA  ARG A 293      -9.278 -36.097 -16.956  1.00  2.13           C  
ATOM   4429  C   ARG A 293      -8.686 -36.038 -15.549  1.00  2.13           C  
ATOM   4430  O   ARG A 293      -9.385 -35.699 -14.588  1.00  2.13           O  
ATOM   4431  CB  ARG A 293      -9.123 -34.735 -17.623  1.00  2.13           C  
ATOM   4432  CG  ARG A 293      -9.518 -34.674 -19.101  1.00  2.13           C  
ATOM   4433  CD  ARG A 293      -8.545 -35.440 -19.938  1.00  2.13           C  
ATOM   4434  NE  ARG A 293      -8.829 -35.340 -21.368  1.00  2.13           N  
ATOM   4435  CZ  ARG A 293      -9.666 -36.148 -22.060  1.00  2.13           C  
ATOM   4436  NH1 ARG A 293     -10.330 -37.119 -21.463  1.00  2.13           N  
ATOM   4437  NH2 ARG A 293      -9.821 -35.961 -23.362  1.00  2.13           N  
ATOM   4438  H   ARG A 293     -11.263 -36.159 -16.169  1.00  2.13           H  
ATOM   4439  HA  ARG A 293      -8.713 -36.822 -17.536  1.00  2.13           H  
ATOM   4440 1HB  ARG A 293      -9.717 -33.998 -17.089  1.00  2.13           H  
ATOM   4441 2HB  ARG A 293      -8.079 -34.418 -17.552  1.00  2.13           H  
ATOM   4442 1HG  ARG A 293     -10.508 -35.094 -19.247  1.00  2.13           H  
ATOM   4443 2HG  ARG A 293      -9.511 -33.635 -19.433  1.00  2.13           H  
ATOM   4444 1HD  ARG A 293      -7.538 -35.059 -19.760  1.00  2.13           H  
ATOM   4445 2HD  ARG A 293      -8.580 -36.490 -19.655  1.00  2.13           H  
ATOM   4446  HE  ARG A 293      -8.352 -34.617 -21.885  1.00  2.13           H  
ATOM   4447 1HH1 ARG A 293     -10.241 -37.286 -20.447  1.00  2.13           H  
ATOM   4448 2HH1 ARG A 293     -10.947 -37.709 -21.998  1.00  2.13           H  
ATOM   4449 1HH2 ARG A 293      -9.318 -35.220 -23.830  1.00  2.13           H  
ATOM   4450 2HH2 ARG A 293     -10.443 -36.558 -23.886  1.00  2.13           H  
ATOM   4451  N   SER A 294      -7.393 -36.341 -15.462  1.00  2.01           N  
ATOM   4452  CA  SER A 294      -6.611 -36.331 -14.219  1.00  2.01           C  
ATOM   4453  C   SER A 294      -5.141 -36.108 -14.525  1.00  2.01           C  
ATOM   4454  O   SER A 294      -4.745 -36.060 -15.689  1.00  2.01           O  
ATOM   4455  CB  SER A 294      -6.732 -37.656 -13.501  1.00  2.01           C  
ATOM   4456  OG  SER A 294      -6.119 -38.629 -14.244  1.00  2.01           O  
ATOM   4457  H   SER A 294      -6.927 -36.634 -16.321  1.00  2.01           H  
ATOM   4458  HA  SER A 294      -6.966 -35.522 -13.577  1.00  2.01           H  
ATOM   4459 1HB  SER A 294      -6.266 -37.609 -12.527  1.00  2.01           H  
ATOM   4460 2HB  SER A 294      -7.750 -37.896 -13.355  1.00  2.01           H  
ATOM   4461  HG  SER A 294      -6.351 -39.485 -13.862  1.00  2.01           H  
ATOM   4462  N   LYS A 295      -4.323 -35.970 -13.487  1.00  1.92           N  
ATOM   4463  CA  LYS A 295      -2.887 -35.873 -13.739  1.00  1.92           C  
ATOM   4464  C   LYS A 295      -2.044 -36.800 -12.860  1.00  1.92           C  
ATOM   4465  O   LYS A 295      -2.121 -36.750 -11.637  1.00  1.92           O  
ATOM   4466  CB  LYS A 295      -2.395 -34.445 -13.536  1.00  1.92           C  
ATOM   4467  CG  LYS A 295      -0.926 -34.282 -13.889  1.00  1.92           C  
ATOM   4468  CD  LYS A 295      -0.421 -32.873 -13.713  1.00  1.92           C  
ATOM   4469  CE  LYS A 295       1.051 -32.796 -14.156  1.00  1.92           C  
ATOM   4470  NZ  LYS A 295       1.636 -31.480 -13.917  1.00  1.92           N  
ATOM   4471  H   LYS A 295      -4.721 -35.955 -12.547  1.00  1.92           H  
ATOM   4472  HA  LYS A 295      -2.698 -36.151 -14.776  1.00  1.92           H  
ATOM   4473 1HB  LYS A 295      -2.975 -33.760 -14.158  1.00  1.92           H  
ATOM   4474 2HB  LYS A 295      -2.529 -34.149 -12.494  1.00  1.92           H  
ATOM   4475 1HG  LYS A 295      -0.325 -34.936 -13.262  1.00  1.92           H  
ATOM   4476 2HG  LYS A 295      -0.774 -34.579 -14.929  1.00  1.92           H  
ATOM   4477 1HD  LYS A 295      -1.017 -32.187 -14.303  1.00  1.92           H  
ATOM   4478 2HD  LYS A 295      -0.508 -32.574 -12.684  1.00  1.92           H  
ATOM   4479 1HE  LYS A 295       1.627 -33.542 -13.622  1.00  1.92           H  
ATOM   4480 2HE  LYS A 295       1.109 -33.015 -15.227  1.00  1.92           H  
ATOM   4481 1HZ  LYS A 295       2.597 -31.465 -14.230  1.00  1.92           H  
ATOM   4482 2HZ  LYS A 295       1.138 -30.750 -14.416  1.00  1.92           H  
ATOM   4483 3HZ  LYS A 295       1.603 -31.237 -12.948  1.00  1.92           H  
ATOM   4484  N   VAL A 296      -1.183 -37.599 -13.479  1.00  1.89           N  
ATOM   4485  CA  VAL A 296      -0.244 -38.401 -12.698  1.00  1.89           C  
ATOM   4486  C   VAL A 296       0.996 -37.557 -12.375  1.00  1.89           C  
ATOM   4487  O   VAL A 296       1.573 -36.937 -13.265  1.00  1.89           O  
ATOM   4488  CB  VAL A 296       0.170 -39.679 -13.447  1.00  1.89           C  
ATOM   4489  CG1 VAL A 296       1.214 -40.452 -12.623  1.00  1.89           C  
ATOM   4490  CG2 VAL A 296      -1.057 -40.562 -13.691  1.00  1.89           C  
ATOM   4491  H   VAL A 296      -1.210 -37.676 -14.497  1.00  1.89           H  
ATOM   4492  HA  VAL A 296      -0.717 -38.692 -11.761  1.00  1.89           H  
ATOM   4493  HB  VAL A 296       0.623 -39.409 -14.402  1.00  1.89           H  
ATOM   4494 1HG1 VAL A 296       1.509 -41.358 -13.163  1.00  1.89           H  
ATOM   4495 2HG1 VAL A 296       2.096 -39.834 -12.457  1.00  1.89           H  
ATOM   4496 3HG1 VAL A 296       0.788 -40.733 -11.659  1.00  1.89           H  
ATOM   4497 1HG2 VAL A 296      -0.743 -41.458 -14.224  1.00  1.89           H  
ATOM   4498 2HG2 VAL A 296      -1.491 -40.838 -12.758  1.00  1.89           H  
ATOM   4499 3HG2 VAL A 296      -1.794 -40.038 -14.279  1.00  1.89           H  
ATOM   4500  N   ILE A 297       1.371 -37.523 -11.104  1.00  1.90           N  
ATOM   4501  CA  ILE A 297       2.504 -36.758 -10.591  1.00  1.90           C  
ATOM   4502  C   ILE A 297       3.700 -37.604 -10.216  1.00  1.90           C  
ATOM   4503  O   ILE A 297       3.587 -38.572  -9.456  1.00  1.90           O  
ATOM   4504  CB  ILE A 297       2.055 -35.975  -9.334  1.00  1.90           C  
ATOM   4505  CG1 ILE A 297       0.966 -35.092  -9.713  1.00  1.90           C  
ATOM   4506  CG2 ILE A 297       3.176 -35.205  -8.639  1.00  1.90           C  
ATOM   4507  CD1 ILE A 297       1.342 -34.100 -10.710  1.00  1.90           C  
ATOM   4508  H   ILE A 297       0.823 -38.053 -10.440  1.00  1.90           H  
ATOM   4509  HA  ILE A 297       2.821 -36.052 -11.362  1.00  1.90           H  
ATOM   4510  HB  ILE A 297       1.643 -36.694  -8.621  1.00  1.90           H  
ATOM   4511 1HG1 ILE A 297       0.172 -35.697 -10.127  1.00  1.90           H  
ATOM   4512 2HG1 ILE A 297       0.614 -34.573  -8.857  1.00  1.90           H  
ATOM   4513 1HG2 ILE A 297       2.783 -34.705  -7.757  1.00  1.90           H  
ATOM   4514 2HG2 ILE A 297       3.967 -35.883  -8.338  1.00  1.90           H  
ATOM   4515 3HG2 ILE A 297       3.578 -34.478  -9.301  1.00  1.90           H  
ATOM   4516 1HD1 ILE A 297       0.479 -33.500 -10.930  1.00  1.90           H  
ATOM   4517 2HD1 ILE A 297       2.138 -33.473 -10.317  1.00  1.90           H  
ATOM   4518 3HD1 ILE A 297       1.692 -34.609 -11.606  1.00  1.90           H  
ATOM   4519  N   LYS A 298       4.855 -37.204 -10.726  1.00  1.96           N  
ATOM   4520  CA  LYS A 298       6.111 -37.847 -10.357  1.00  1.96           C  
ATOM   4521  C   LYS A 298       6.867 -36.830  -9.517  1.00  1.96           C  
ATOM   4522  O   LYS A 298       6.409 -35.704  -9.390  1.00  1.96           O  
ATOM   4523  CB  LYS A 298       6.905 -38.292 -11.587  1.00  1.96           C  
ATOM   4524  CG  LYS A 298       7.353 -37.162 -12.500  1.00  1.96           C  
ATOM   4525  CD  LYS A 298       8.106 -37.683 -13.728  1.00  1.96           C  
ATOM   4526  CE  LYS A 298       8.603 -36.526 -14.596  1.00  1.96           C  
ATOM   4527  NZ  LYS A 298       9.335 -37.005 -15.807  1.00  1.96           N  
ATOM   4528  H   LYS A 298       4.859 -36.416 -11.399  1.00  1.96           H  
ATOM   4529  HA  LYS A 298       5.907 -38.722  -9.736  1.00  1.96           H  
ATOM   4530 1HB  LYS A 298       7.783 -38.836 -11.269  1.00  1.96           H  
ATOM   4531 2HB  LYS A 298       6.292 -38.976 -12.175  1.00  1.96           H  
ATOM   4532 1HG  LYS A 298       6.478 -36.626 -12.841  1.00  1.96           H  
ATOM   4533 2HG  LYS A 298       7.986 -36.466 -11.951  1.00  1.96           H  
ATOM   4534 1HD  LYS A 298       8.959 -38.280 -13.405  1.00  1.96           H  
ATOM   4535 2HD  LYS A 298       7.444 -38.312 -14.324  1.00  1.96           H  
ATOM   4536 1HE  LYS A 298       7.748 -35.924 -14.913  1.00  1.96           H  
ATOM   4537 2HE  LYS A 298       9.272 -35.904 -14.003  1.00  1.96           H  
ATOM   4538 1HZ  LYS A 298       9.648 -36.210 -16.346  1.00  1.96           H  
ATOM   4539 2HZ  LYS A 298      10.133 -37.554 -15.525  1.00  1.96           H  
ATOM   4540 3HZ  LYS A 298       8.716 -37.575 -16.377  1.00  1.96           H  
ATOM   4541  N   GLY A 299       7.976 -37.206  -8.895  1.00  2.03           N  
ATOM   4542  CA  GLY A 299       8.723 -36.223  -8.102  1.00  2.03           C  
ATOM   4543  C   GLY A 299       8.873 -36.590  -6.625  1.00  2.03           C  
ATOM   4544  O   GLY A 299       9.584 -35.904  -5.894  1.00  2.03           O  
ATOM   4545  H   GLY A 299       8.322 -38.148  -8.992  1.00  2.03           H  
ATOM   4546 1HA  GLY A 299       9.713 -36.097  -8.541  1.00  2.03           H  
ATOM   4547 2HA  GLY A 299       8.231 -35.251  -8.176  1.00  2.03           H  
ATOM   4548  N   SER A 300       8.247 -37.690  -6.204  1.00  2.10           N  
ATOM   4549  CA  SER A 300       8.360 -38.181  -4.824  1.00  2.10           C  
ATOM   4550  C   SER A 300       7.979 -37.139  -3.766  1.00  2.10           C  
ATOM   4551  O   SER A 300       8.783 -36.775  -2.904  1.00  2.10           O  
ATOM   4552  CB  SER A 300       9.766 -38.696  -4.591  1.00  2.10           C  
ATOM   4553  OG  SER A 300      10.068 -39.700  -5.531  1.00  2.10           O  
ATOM   4554  H   SER A 300       7.654 -38.190  -6.854  1.00  2.10           H  
ATOM   4555  HA  SER A 300       7.667 -39.009  -4.709  1.00  2.10           H  
ATOM   4556 1HB  SER A 300      10.495 -37.891  -4.655  1.00  2.10           H  
ATOM   4557 2HB  SER A 300       9.832 -39.111  -3.588  1.00  2.10           H  
ATOM   4558  HG  SER A 300      10.693 -40.341  -5.098  1.00  2.10           H  
ATOM   4559  N   LEU A 301       6.746 -36.655  -3.859  1.00  2.13           N  
ATOM   4560  CA  LEU A 301       6.162 -35.628  -3.003  1.00  2.13           C  
ATOM   4561  C   LEU A 301       4.953 -36.143  -2.184  1.00  2.13           C  
ATOM   4562  O   LEU A 301       3.839 -36.059  -2.679  1.00  2.13           O  
ATOM   4563  CB  LEU A 301       5.650 -34.478  -3.878  1.00  2.13           C  
ATOM   4564  CG  LEU A 301       6.631 -33.734  -4.746  1.00  2.13           C  
ATOM   4565  CD1 LEU A 301       5.847 -32.721  -5.580  1.00  2.13           C  
ATOM   4566  CD2 LEU A 301       7.662 -33.049  -3.887  1.00  2.13           C  
ATOM   4567  H   LEU A 301       6.152 -37.057  -4.579  1.00  2.13           H  
ATOM   4568  HA  LEU A 301       6.932 -35.251  -2.333  1.00  2.13           H  
ATOM   4569 1HB  LEU A 301       4.897 -34.889  -4.549  1.00  2.13           H  
ATOM   4570 2HB  LEU A 301       5.175 -33.777  -3.267  1.00  2.13           H  
ATOM   4571  HG  LEU A 301       7.128 -34.423  -5.426  1.00  2.13           H  
ATOM   4572 1HD1 LEU A 301       6.533 -32.179  -6.213  1.00  2.13           H  
ATOM   4573 2HD1 LEU A 301       5.115 -33.237  -6.200  1.00  2.13           H  
ATOM   4574 3HD1 LEU A 301       5.336 -32.019  -4.922  1.00  2.13           H  
ATOM   4575 1HD2 LEU A 301       8.361 -32.504  -4.528  1.00  2.13           H  
ATOM   4576 2HD2 LEU A 301       7.166 -32.349  -3.219  1.00  2.13           H  
ATOM   4577 3HD2 LEU A 301       8.205 -33.796  -3.304  1.00  2.13           H  
ATOM   4578  N   PRO A 302       5.133 -36.747  -0.993  1.00  2.12           N  
ATOM   4579  CA  PRO A 302       4.079 -37.349  -0.157  1.00  2.12           C  
ATOM   4580  C   PRO A 302       2.983 -36.351   0.218  1.00  2.12           C  
ATOM   4581  O   PRO A 302       3.248 -35.160   0.354  1.00  2.12           O  
ATOM   4582  CB  PRO A 302       4.861 -37.776   1.093  1.00  2.12           C  
ATOM   4583  CG  PRO A 302       6.280 -37.997   0.605  1.00  2.12           C  
ATOM   4584  CD  PRO A 302       6.497 -36.969  -0.486  1.00  2.12           C  
ATOM   4585  HA  PRO A 302       3.649 -38.216  -0.678  1.00  2.12           H  
ATOM   4586 1HB  PRO A 302       4.777 -37.008   1.877  1.00  2.12           H  
ATOM   4587 2HB  PRO A 302       4.406 -38.692   1.503  1.00  2.12           H  
ATOM   4588 1HG  PRO A 302       6.995 -37.881   1.436  1.00  2.12           H  
ATOM   4589 2HG  PRO A 302       6.389 -39.027   0.239  1.00  2.12           H  
ATOM   4590 1HD  PRO A 302       6.958 -36.055  -0.117  1.00  2.12           H  
ATOM   4591 2HD  PRO A 302       7.109 -37.443  -1.231  1.00  2.12           H  
ATOM   4592  N   LEU A 303       1.751 -36.825   0.409  1.00  2.06           N  
ATOM   4593  CA  LEU A 303       0.688 -35.866   0.752  1.00  2.06           C  
ATOM   4594  C   LEU A 303       0.803 -35.192   2.139  1.00  2.06           C  
ATOM   4595  O   LEU A 303       1.092 -35.846   3.146  1.00  2.06           O  
ATOM   4596  CB  LEU A 303      -0.690 -36.541   0.634  1.00  2.06           C  
ATOM   4597  CG  LEU A 303      -1.389 -36.396  -0.735  1.00  2.06           C  
ATOM   4598  CD1 LEU A 303      -0.520 -37.000  -1.826  1.00  2.06           C  
ATOM   4599  CD2 LEU A 303      -2.766 -37.102  -0.698  1.00  2.06           C  
ATOM   4600  H   LEU A 303       1.554 -37.833   0.279  1.00  2.06           H  
ATOM   4601  HA  LEU A 303       0.718 -35.098   0.003  1.00  2.06           H  
ATOM   4602 1HB  LEU A 303      -0.571 -37.607   0.831  1.00  2.06           H  
ATOM   4603 2HB  LEU A 303      -1.353 -36.112   1.390  1.00  2.06           H  
ATOM   4604  HG  LEU A 303      -1.532 -35.343  -0.939  1.00  2.06           H  
ATOM   4605 1HD1 LEU A 303      -0.988 -36.883  -2.785  1.00  2.06           H  
ATOM   4606 2HD1 LEU A 303       0.444 -36.516  -1.849  1.00  2.06           H  
ATOM   4607 3HD1 LEU A 303      -0.385 -38.051  -1.628  1.00  2.06           H  
ATOM   4608 1HD2 LEU A 303      -3.255 -36.981  -1.650  1.00  2.06           H  
ATOM   4609 2HD2 LEU A 303      -2.617 -38.162  -0.498  1.00  2.06           H  
ATOM   4610 3HD2 LEU A 303      -3.384 -36.674   0.081  1.00  2.06           H  
ATOM   4611  N   ILE A 304       0.525 -33.875   2.152  1.00  1.97           N  
ATOM   4612  CA  ILE A 304       0.494 -32.991   3.335  1.00  1.97           C  
ATOM   4613  C   ILE A 304      -0.809 -32.173   3.358  1.00  1.97           C  
ATOM   4614  O   ILE A 304      -1.728 -32.423   2.579  1.00  1.97           O  
ATOM   4615  CB  ILE A 304       1.708 -32.026   3.459  1.00  1.97           C  
ATOM   4616  CG1 ILE A 304       1.764 -31.047   2.292  1.00  1.97           C  
ATOM   4617  CG2 ILE A 304       2.982 -32.847   3.528  1.00  1.97           C  
ATOM   4618  CD1 ILE A 304       2.761 -29.896   2.440  1.00  1.97           C  
ATOM   4619  H   ILE A 304       0.332 -33.458   1.242  1.00  1.97           H  
ATOM   4620  HA  ILE A 304       0.505 -33.620   4.224  1.00  1.97           H  
ATOM   4621  HB  ILE A 304       1.632 -31.446   4.369  1.00  1.97           H  
ATOM   4622 1HG1 ILE A 304       2.004 -31.602   1.390  1.00  1.97           H  
ATOM   4623 2HG1 ILE A 304       0.797 -30.598   2.185  1.00  1.97           H  
ATOM   4624 1HG2 ILE A 304       3.834 -32.189   3.636  1.00  1.97           H  
ATOM   4625 2HG2 ILE A 304       2.934 -33.522   4.382  1.00  1.97           H  
ATOM   4626 3HG2 ILE A 304       3.083 -33.431   2.619  1.00  1.97           H  
ATOM   4627 1HD1 ILE A 304       2.702 -29.265   1.548  1.00  1.97           H  
ATOM   4628 2HD1 ILE A 304       2.506 -29.309   3.319  1.00  1.97           H  
ATOM   4629 3HD1 ILE A 304       3.764 -30.264   2.550  1.00  1.97           H  
ATOM   4630  N   GLY A 305      -0.906 -31.218   4.290  1.00  1.88           N  
ATOM   4631  CA  GLY A 305      -2.107 -30.395   4.441  1.00  1.88           C  
ATOM   4632  C   GLY A 305      -2.452 -29.593   3.183  1.00  1.88           C  
ATOM   4633  O   GLY A 305      -1.881 -29.799   2.125  1.00  1.88           O  
ATOM   4634  H   GLY A 305      -0.131 -31.059   4.916  1.00  1.88           H  
ATOM   4635 1HA  GLY A 305      -2.949 -31.038   4.697  1.00  1.88           H  
ATOM   4636 2HA  GLY A 305      -1.971 -29.712   5.277  1.00  1.88           H  
ATOM   4637  N   GLU A 306      -3.437 -28.722   3.301  1.00  1.79           N  
ATOM   4638  CA  GLU A 306      -4.099 -28.066   2.166  1.00  1.79           C  
ATOM   4639  C   GLU A 306      -3.403 -26.984   1.306  1.00  1.79           C  
ATOM   4640  O   GLU A 306      -2.565 -26.202   1.775  1.00  1.79           O  
ATOM   4641  CB  GLU A 306      -5.386 -27.468   2.709  1.00  1.79           C  
ATOM   4642  CG  GLU A 306      -6.428 -28.506   3.150  1.00  1.79           C  
ATOM   4643  CD  GLU A 306      -7.688 -27.885   3.734  1.00  1.79           C  
ATOM   4644  OE1 GLU A 306      -7.667 -26.720   4.049  1.00  1.79           O  
ATOM   4645  OE2 GLU A 306      -8.674 -28.584   3.844  1.00  1.79           O  
ATOM   4646  H   GLU A 306      -3.811 -28.555   4.224  1.00  1.79           H  
ATOM   4647  HA  GLU A 306      -4.371 -28.870   1.493  1.00  1.79           H  
ATOM   4648 1HB  GLU A 306      -5.154 -26.842   3.568  1.00  1.79           H  
ATOM   4649 2HB  GLU A 306      -5.807 -26.835   1.967  1.00  1.79           H  
ATOM   4650 1HG  GLU A 306      -6.701 -29.109   2.279  1.00  1.79           H  
ATOM   4651 2HG  GLU A 306      -5.977 -29.171   3.886  1.00  1.79           H  
ATOM   4652  N   ALA A 307      -3.833 -26.942   0.025  1.00  1.74           N  
ATOM   4653  CA  ALA A 307      -3.480 -25.933  -0.994  1.00  1.74           C  
ATOM   4654  C   ALA A 307      -4.580 -25.817  -2.059  1.00  1.74           C  
ATOM   4655  O   ALA A 307      -5.399 -26.714  -2.239  1.00  1.74           O  
ATOM   4656  CB  ALA A 307      -2.179 -26.262  -1.707  1.00  1.74           C  
ATOM   4657  H   ALA A 307      -4.450 -27.700  -0.259  1.00  1.74           H  
ATOM   4658  HA  ALA A 307      -3.380 -24.969  -0.494  1.00  1.74           H  
ATOM   4659 1HB  ALA A 307      -1.945 -25.485  -2.440  1.00  1.74           H  
ATOM   4660 2HB  ALA A 307      -1.379 -26.314  -0.978  1.00  1.74           H  
ATOM   4661 3HB  ALA A 307      -2.284 -27.216  -2.223  1.00  1.74           H  
ATOM   4662  N   ASP A 308      -4.587 -24.700  -2.775  1.00  1.72           N  
ATOM   4663  CA  ASP A 308      -5.491 -24.519  -3.909  1.00  1.72           C  
ATOM   4664  C   ASP A 308      -4.921 -25.047  -5.222  1.00  1.72           C  
ATOM   4665  O   ASP A 308      -5.681 -25.497  -6.086  1.00  1.72           O  
ATOM   4666  CB  ASP A 308      -5.841 -23.046  -4.080  1.00  1.72           C  
ATOM   4667  CG  ASP A 308      -6.720 -22.467  -2.959  1.00  1.72           C  
ATOM   4668  OD1 ASP A 308      -7.882 -22.806  -2.927  1.00  1.72           O  
ATOM   4669  OD2 ASP A 308      -6.215 -21.772  -2.089  1.00  1.72           O  
ATOM   4670  H   ASP A 308      -3.924 -23.969  -2.558  1.00  1.72           H  
ATOM   4671  HA  ASP A 308      -6.412 -25.064  -3.705  1.00  1.72           H  
ATOM   4672 1HB  ASP A 308      -4.919 -22.465  -4.139  1.00  1.72           H  
ATOM   4673 2HB  ASP A 308      -6.361 -22.917  -5.034  1.00  1.72           H  
ATOM   4674  N   CYS A 309      -3.589 -25.022  -5.328  1.00  1.75           N  
ATOM   4675  CA  CYS A 309      -2.859 -25.333  -6.555  1.00  1.75           C  
ATOM   4676  C   CYS A 309      -1.614 -26.158  -6.304  1.00  1.75           C  
ATOM   4677  O   CYS A 309      -0.865 -25.883  -5.355  1.00  1.75           O  
ATOM   4678  CB  CYS A 309      -2.423 -24.051  -7.243  1.00  1.75           C  
ATOM   4679  SG  CYS A 309      -1.535 -24.307  -8.787  1.00  1.75           S  
ATOM   4680  H   CYS A 309      -3.065 -24.694  -4.531  1.00  1.75           H  
ATOM   4681  HA  CYS A 309      -3.522 -25.895  -7.218  1.00  1.75           H  
ATOM   4682 1HB  CYS A 309      -3.284 -23.445  -7.440  1.00  1.75           H  
ATOM   4683 2HB  CYS A 309      -1.779 -23.483  -6.572  1.00  1.75           H  
ATOM   4684  N   LEU A 310      -1.386 -27.164  -7.147  1.00  1.81           N  
ATOM   4685  CA  LEU A 310      -0.186 -27.968  -7.037  1.00  1.81           C  
ATOM   4686  C   LEU A 310       0.769 -27.967  -8.224  1.00  1.81           C  
ATOM   4687  O   LEU A 310       0.379 -27.991  -9.396  1.00  1.81           O  
ATOM   4688  CB  LEU A 310      -0.586 -29.394  -6.769  1.00  1.81           C  
ATOM   4689  CG  LEU A 310      -1.329 -29.566  -5.534  1.00  1.81           C  
ATOM   4690  CD1 LEU A 310      -1.780 -30.900  -5.480  1.00  1.81           C  
ATOM   4691  CD2 LEU A 310      -0.445 -29.253  -4.381  1.00  1.81           C  
ATOM   4692  H   LEU A 310      -2.051 -27.384  -7.891  1.00  1.81           H  
ATOM   4693  HA  LEU A 310       0.359 -27.603  -6.182  1.00  1.81           H  
ATOM   4694 1HB  LEU A 310      -1.208 -29.737  -7.583  1.00  1.81           H  
ATOM   4695 2HB  LEU A 310       0.310 -30.011  -6.722  1.00  1.81           H  
ATOM   4696  HG  LEU A 310      -2.165 -28.915  -5.514  1.00  1.81           H  
ATOM   4697 1HD1 LEU A 310      -2.334 -31.066  -4.575  1.00  1.81           H  
ATOM   4698 2HD1 LEU A 310      -2.409 -31.104  -6.332  1.00  1.81           H  
ATOM   4699 3HD1 LEU A 310      -0.909 -31.517  -5.505  1.00  1.81           H  
ATOM   4700 1HD2 LEU A 310      -1.008 -29.388  -3.486  1.00  1.81           H  
ATOM   4701 2HD2 LEU A 310       0.416 -29.919  -4.386  1.00  1.81           H  
ATOM   4702 3HD2 LEU A 310      -0.116 -28.224  -4.454  1.00  1.81           H  
ATOM   4703  N   HIS A 311       2.053 -28.023  -7.905  1.00  1.87           N  
ATOM   4704  CA  HIS A 311       3.084 -28.181  -8.924  1.00  1.87           C  
ATOM   4705  C   HIS A 311       3.732 -29.560  -8.777  1.00  1.87           C  
ATOM   4706  O   HIS A 311       3.958 -30.045  -7.666  1.00  1.87           O  
ATOM   4707  CB  HIS A 311       4.109 -27.069  -8.825  1.00  1.87           C  
ATOM   4708  CG  HIS A 311       5.169 -27.047  -9.888  1.00  1.87           C  
ATOM   4709  ND1 HIS A 311       6.251 -27.886  -9.867  1.00  1.87           N  
ATOM   4710  CD2 HIS A 311       5.341 -26.248 -10.971  1.00  1.87           C  
ATOM   4711  CE1 HIS A 311       7.038 -27.615 -10.912  1.00  1.87           C  
ATOM   4712  NE2 HIS A 311       6.520 -26.630 -11.574  1.00  1.87           N  
ATOM   4713  H   HIS A 311       2.302 -27.948  -6.915  1.00  1.87           H  
ATOM   4714  HA  HIS A 311       2.637 -28.130  -9.916  1.00  1.87           H  
ATOM   4715 1HB  HIS A 311       3.595 -26.123  -8.874  1.00  1.87           H  
ATOM   4716 2HB  HIS A 311       4.588 -27.133  -7.861  1.00  1.87           H  
ATOM   4717  HD2 HIS A 311       4.689 -25.453 -11.295  1.00  1.87           H  
ATOM   4718  HE1 HIS A 311       7.972 -28.106 -11.178  1.00  1.87           H  
ATOM   4719  HE2 HIS A 311       6.960 -26.224 -12.410  1.00  1.87           H  
ATOM   4720  N   GLU A 312       4.085 -30.164  -9.902  1.00  1.93           N  
ATOM   4721  CA  GLU A 312       4.707 -31.490  -9.935  1.00  1.93           C  
ATOM   4722  C   GLU A 312       6.031 -31.604  -9.163  1.00  1.93           C  
ATOM   4723  O   GLU A 312       6.354 -32.674  -8.658  1.00  1.93           O  
ATOM   4724  CB  GLU A 312       4.857 -31.937 -11.395  1.00  1.93           C  
ATOM   4725  CG  GLU A 312       5.359 -33.369 -11.603  1.00  1.93           C  
ATOM   4726  CD  GLU A 312       5.158 -33.856 -13.001  1.00  1.93           C  
ATOM   4727  OE1 GLU A 312       5.331 -33.087 -13.923  1.00  1.93           O  
ATOM   4728  OE2 GLU A 312       4.778 -35.006 -13.152  1.00  1.93           O  
ATOM   4729  H   GLU A 312       3.902 -29.692 -10.777  1.00  1.93           H  
ATOM   4730  HA  GLU A 312       4.014 -32.180  -9.461  1.00  1.93           H  
ATOM   4731 1HB  GLU A 312       3.894 -31.849 -11.896  1.00  1.93           H  
ATOM   4732 2HB  GLU A 312       5.550 -31.263 -11.902  1.00  1.93           H  
ATOM   4733 1HG  GLU A 312       6.427 -33.407 -11.367  1.00  1.93           H  
ATOM   4734 2HG  GLU A 312       4.862 -34.037 -10.941  1.00  1.93           H  
ATOM   4735  N   GLU A 313       6.823 -30.536  -9.099  1.00  1.96           N  
ATOM   4736  CA  GLU A 313       8.083 -30.598  -8.367  1.00  1.96           C  
ATOM   4737  C   GLU A 313       8.004 -29.770  -7.084  1.00  1.96           C  
ATOM   4738  O   GLU A 313       8.647 -30.102  -6.085  1.00  1.96           O  
ATOM   4739  CB  GLU A 313       9.250 -30.107  -9.228  1.00  1.96           C  
ATOM   4740  CG  GLU A 313       9.479 -30.944 -10.493  1.00  1.96           C  
ATOM   4741  CD  GLU A 313      10.630 -30.457 -11.364  1.00  1.96           C  
ATOM   4742  OE1 GLU A 313      11.198 -29.426 -11.070  1.00  1.96           O  
ATOM   4743  OE2 GLU A 313      10.934 -31.120 -12.326  1.00  1.96           O  
ATOM   4744  H   GLU A 313       6.536 -29.665  -9.519  1.00  1.96           H  
ATOM   4745  HA  GLU A 313       8.275 -31.634  -8.087  1.00  1.96           H  
ATOM   4746 1HB  GLU A 313       9.110 -29.070  -9.490  1.00  1.96           H  
ATOM   4747 2HB  GLU A 313      10.165 -30.160  -8.641  1.00  1.96           H  
ATOM   4748 1HG  GLU A 313       9.675 -31.973 -10.193  1.00  1.96           H  
ATOM   4749 2HG  GLU A 313       8.559 -30.939 -11.081  1.00  1.96           H  
ATOM   4750  N   TYR A 314       7.205 -28.694  -7.108  1.00  1.97           N  
ATOM   4751  CA  TYR A 314       7.140 -27.798  -5.952  1.00  1.97           C  
ATOM   4752  C   TYR A 314       5.968 -27.933  -4.980  1.00  1.97           C  
ATOM   4753  O   TYR A 314       5.991 -27.280  -3.946  1.00  1.97           O  
ATOM   4754  CB  TYR A 314       7.243 -26.348  -6.397  1.00  1.97           C  
ATOM   4755  CG  TYR A 314       8.591 -25.976  -6.880  1.00  1.97           C  
ATOM   4756  CD1 TYR A 314       8.848 -25.883  -8.218  1.00  1.97           C  
ATOM   4757  CD2 TYR A 314       9.595 -25.730  -5.958  1.00  1.97           C  
ATOM   4758  CE1 TYR A 314      10.098 -25.548  -8.650  1.00  1.97           C  
ATOM   4759  CE2 TYR A 314      10.855 -25.387  -6.388  1.00  1.97           C  
ATOM   4760  CZ  TYR A 314      11.111 -25.297  -7.736  1.00  1.97           C  
ATOM   4761  OH  TYR A 314      12.371 -24.956  -8.179  1.00  1.97           O  
ATOM   4762  H   TYR A 314       6.706 -28.472  -7.965  1.00  1.97           H  
ATOM   4763  HA  TYR A 314       8.034 -27.993  -5.361  1.00  1.97           H  
ATOM   4764 1HB  TYR A 314       6.546 -26.167  -7.201  1.00  1.97           H  
ATOM   4765 2HB  TYR A 314       6.971 -25.700  -5.593  1.00  1.97           H  
ATOM   4766  HD1 TYR A 314       8.065 -26.073  -8.933  1.00  1.97           H  
ATOM   4767  HD2 TYR A 314       9.385 -25.807  -4.889  1.00  1.97           H  
ATOM   4768  HE1 TYR A 314      10.286 -25.481  -9.700  1.00  1.97           H  
ATOM   4769  HE2 TYR A 314      11.646 -25.192  -5.661  1.00  1.97           H  
ATOM   4770  HH  TYR A 314      12.920 -24.718  -7.427  1.00  1.97           H  
ATOM   4771  N   GLY A 315       4.992 -28.795  -5.225  1.00  2.00           N  
ATOM   4772  CA  GLY A 315       3.971 -28.978  -4.199  1.00  2.00           C  
ATOM   4773  C   GLY A 315       2.929 -27.888  -3.976  1.00  2.00           C  
ATOM   4774  O   GLY A 315       2.270 -27.426  -4.907  1.00  2.00           O  
ATOM   4775  H   GLY A 315       4.930 -29.324  -6.092  1.00  2.00           H  
ATOM   4776 1HA  GLY A 315       3.462 -29.923  -4.385  1.00  2.00           H  
ATOM   4777 2HA  GLY A 315       4.497 -29.097  -3.258  1.00  2.00           H  
ATOM   4778  N   GLY A 316       2.748 -27.527  -2.701  1.00  2.03           N  
ATOM   4779  CA  GLY A 316       1.690 -26.607  -2.247  1.00  2.03           C  
ATOM   4780  C   GLY A 316       1.780 -25.124  -2.640  1.00  2.03           C  
ATOM   4781  O   GLY A 316       2.108 -24.255  -1.820  1.00  2.03           O  
ATOM   4782  H   GLY A 316       3.375 -27.936  -1.997  1.00  2.03           H  
ATOM   4783 1HA  GLY A 316       0.738 -26.986  -2.611  1.00  2.03           H  
ATOM   4784 2HA  GLY A 316       1.637 -26.668  -1.163  1.00  2.03           H  
ATOM   4785  N   LEU A 317       1.393 -24.816  -3.879  1.00  2.07           N  
ATOM   4786  CA  LEU A 317       1.405 -23.438  -4.384  1.00  2.07           C  
ATOM   4787  C   LEU A 317       0.255 -22.629  -3.783  1.00  2.07           C  
ATOM   4788  O   LEU A 317      -0.751 -22.307  -4.429  1.00  2.07           O  
ATOM   4789  CB  LEU A 317       1.326 -23.409  -5.917  1.00  2.07           C  
ATOM   4790  CG  LEU A 317       2.636 -23.596  -6.659  1.00  2.07           C  
ATOM   4791  CD1 LEU A 317       3.271 -24.884  -6.255  1.00  2.07           C  
ATOM   4792  CD2 LEU A 317       2.353 -23.569  -8.186  1.00  2.07           C  
ATOM   4793  H   LEU A 317       1.102 -25.581  -4.496  1.00  2.07           H  
ATOM   4794  HA  LEU A 317       2.339 -22.970  -4.083  1.00  2.07           H  
ATOM   4795 1HB  LEU A 317       0.671 -24.197  -6.247  1.00  2.07           H  
ATOM   4796 2HB  LEU A 317       0.898 -22.458  -6.227  1.00  2.07           H  
ATOM   4797  HG  LEU A 317       3.306 -22.815  -6.389  1.00  2.07           H  
ATOM   4798 1HD1 LEU A 317       4.215 -25.004  -6.772  1.00  2.07           H  
ATOM   4799 2HD1 LEU A 317       3.450 -24.888  -5.184  1.00  2.07           H  
ATOM   4800 3HD1 LEU A 317       2.601 -25.679  -6.513  1.00  2.07           H  
ATOM   4801 1HD2 LEU A 317       3.288 -23.689  -8.733  1.00  2.07           H  
ATOM   4802 2HD2 LEU A 317       1.671 -24.383  -8.440  1.00  2.07           H  
ATOM   4803 3HD2 LEU A 317       1.898 -22.617  -8.457  1.00  2.07           H  
ATOM   4804  N   ASN A 318       0.440 -22.269  -2.523  1.00  2.10           N  
ATOM   4805  CA  ASN A 318      -0.546 -21.568  -1.714  1.00  2.10           C  
ATOM   4806  C   ASN A 318      -0.657 -20.111  -2.156  1.00  2.10           C  
ATOM   4807  O   ASN A 318      -0.109 -19.199  -1.537  1.00  2.10           O  
ATOM   4808  CB  ASN A 318      -0.166 -21.681  -0.246  1.00  2.10           C  
ATOM   4809  CG  ASN A 318      -1.217 -21.188   0.715  1.00  2.10           C  
ATOM   4810  OD1 ASN A 318      -2.415 -21.203   0.423  1.00  2.10           O  
ATOM   4811  ND2 ASN A 318      -0.781 -20.756   1.878  1.00  2.10           N  
ATOM   4812  H   ASN A 318       1.301 -22.599  -2.093  1.00  2.10           H  
ATOM   4813  HA  ASN A 318      -1.521 -22.032  -1.868  1.00  2.10           H  
ATOM   4814 1HB  ASN A 318       0.044 -22.719  -0.028  1.00  2.10           H  
ATOM   4815 2HB  ASN A 318       0.755 -21.126  -0.073  1.00  2.10           H  
ATOM   4816 1HD2 ASN A 318      -1.429 -20.417   2.561  1.00  2.10           H  
ATOM   4817 2HD2 ASN A 318       0.198 -20.762   2.079  1.00  2.10           H  
ATOM   4818  N   LYS A 319      -1.366 -19.934  -3.265  1.00  2.07           N  
ATOM   4819  CA  LYS A 319      -1.561 -18.667  -3.954  1.00  2.07           C  
ATOM   4820  C   LYS A 319      -2.281 -17.651  -3.077  1.00  2.07           C  
ATOM   4821  O   LYS A 319      -3.104 -18.014  -2.240  1.00  2.07           O  
ATOM   4822  CB  LYS A 319      -2.416 -18.924  -5.195  1.00  2.07           C  
ATOM   4823  CG  LYS A 319      -3.886 -19.247  -4.849  1.00  2.07           C  
ATOM   4824  CD  LYS A 319      -4.730 -19.656  -6.070  1.00  2.07           C  
ATOM   4825  CE  LYS A 319      -6.202 -19.736  -5.707  1.00  2.07           C  
ATOM   4826  NZ  LYS A 319      -6.813 -18.390  -5.597  1.00  2.07           N  
ATOM   4827  H   LYS A 319      -1.735 -20.782  -3.692  1.00  2.07           H  
ATOM   4828  HA  LYS A 319      -0.591 -18.263  -4.238  1.00  2.07           H  
ATOM   4829 1HB  LYS A 319      -2.397 -18.051  -5.857  1.00  2.07           H  
ATOM   4830 2HB  LYS A 319      -2.005 -19.771  -5.745  1.00  2.07           H  
ATOM   4831 1HG  LYS A 319      -3.911 -20.062  -4.119  1.00  2.07           H  
ATOM   4832 2HG  LYS A 319      -4.341 -18.368  -4.393  1.00  2.07           H  
ATOM   4833 1HD  LYS A 319      -4.606 -18.930  -6.882  1.00  2.07           H  
ATOM   4834 2HD  LYS A 319      -4.418 -20.642  -6.420  1.00  2.07           H  
ATOM   4835 1HE  LYS A 319      -6.740 -20.318  -6.457  1.00  2.07           H  
ATOM   4836 2HE  LYS A 319      -6.290 -20.225  -4.747  1.00  2.07           H  
ATOM   4837 1HZ  LYS A 319      -7.777 -18.475  -5.339  1.00  2.07           H  
ATOM   4838 2HZ  LYS A 319      -6.327 -17.841  -4.909  1.00  2.07           H  
ATOM   4839 3HZ  LYS A 319      -6.749 -17.932  -6.516  1.00  2.07           H  
ATOM   4840  N   SER A 320      -1.990 -16.370  -3.291  1.00  1.98           N  
ATOM   4841  CA  SER A 320      -2.680 -15.294  -2.595  1.00  1.98           C  
ATOM   4842  C   SER A 320      -2.866 -14.168  -3.594  1.00  1.98           C  
ATOM   4843  O   SER A 320      -3.454 -13.125  -3.306  1.00  1.98           O  
ATOM   4844  CB  SER A 320      -1.881 -14.842  -1.391  1.00  1.98           C  
ATOM   4845  OG  SER A 320      -0.646 -14.308  -1.777  1.00  1.98           O  
ATOM   4846  H   SER A 320      -1.304 -16.115  -3.985  1.00  1.98           H  
ATOM   4847  HA  SER A 320      -3.660 -15.643  -2.269  1.00  1.98           H  
ATOM   4848 1HB  SER A 320      -2.445 -14.096  -0.833  1.00  1.98           H  
ATOM   4849 2HB  SER A 320      -1.721 -15.695  -0.730  1.00  1.98           H  
ATOM   4850  HG  SER A 320      -0.124 -14.249  -0.973  1.00  1.98           H  
ATOM   4851  N   LYS A 321      -2.322 -14.418  -4.776  1.00  1.85           N  
ATOM   4852  CA  LYS A 321      -2.328 -13.487  -5.896  1.00  1.85           C  
ATOM   4853  C   LYS A 321      -2.802 -14.218  -7.147  1.00  1.85           C  
ATOM   4854  O   LYS A 321      -2.644 -15.435  -7.222  1.00  1.85           O  
ATOM   4855  CB  LYS A 321      -0.939 -12.893  -6.091  1.00  1.85           C  
ATOM   4856  CG  LYS A 321      -0.474 -12.020  -4.951  1.00  1.85           C  
ATOM   4857  CD  LYS A 321       0.803 -11.323  -5.307  1.00  1.85           C  
ATOM   4858  CE  LYS A 321       1.405 -10.620  -4.127  1.00  1.85           C  
ATOM   4859  NZ  LYS A 321       0.656  -9.390  -3.793  1.00  1.85           N  
ATOM   4860  H   LYS A 321      -1.872 -15.316  -4.878  1.00  1.85           H  
ATOM   4861  HA  LYS A 321      -3.026 -12.684  -5.662  1.00  1.85           H  
ATOM   4862 1HB  LYS A 321      -0.243 -13.695  -6.161  1.00  1.85           H  
ATOM   4863 2HB  LYS A 321      -0.854 -12.339  -7.005  1.00  1.85           H  
ATOM   4864 1HG  LYS A 321      -1.242 -11.283  -4.714  1.00  1.85           H  
ATOM   4865 2HG  LYS A 321      -0.301 -12.637  -4.069  1.00  1.85           H  
ATOM   4866 1HD  LYS A 321       1.492 -11.987  -5.766  1.00  1.85           H  
ATOM   4867 2HD  LYS A 321       0.566 -10.551  -6.028  1.00  1.85           H  
ATOM   4868 1HE  LYS A 321       1.390 -11.290  -3.271  1.00  1.85           H  
ATOM   4869 2HE  LYS A 321       2.434 -10.364  -4.356  1.00  1.85           H  
ATOM   4870 1HZ  LYS A 321       1.077  -8.928  -3.006  1.00  1.85           H  
ATOM   4871 2HZ  LYS A 321       0.715  -8.782  -4.631  1.00  1.85           H  
ATOM   4872 3HZ  LYS A 321      -0.306  -9.610  -3.583  1.00  1.85           H  
ATOM   4873  N   PRO A 322      -3.378 -13.513  -8.140  1.00  1.73           N  
ATOM   4874  CA  PRO A 322      -3.866 -14.042  -9.406  1.00  1.73           C  
ATOM   4875  C   PRO A 322      -2.800 -14.562 -10.366  1.00  1.73           C  
ATOM   4876  O   PRO A 322      -3.141 -15.272 -11.324  1.00  1.73           O  
ATOM   4877  CB  PRO A 322      -4.521 -12.809 -10.039  1.00  1.73           C  
ATOM   4878  CG  PRO A 322      -3.806 -11.632  -9.423  1.00  1.73           C  
ATOM   4879  CD  PRO A 322      -3.573 -12.038  -8.007  1.00  1.73           C  
ATOM   4880  HA  PRO A 322      -4.618 -14.821  -9.204  1.00  1.73           H  
ATOM   4881 1HB  PRO A 322      -4.429 -12.853 -11.124  1.00  1.73           H  
ATOM   4882 2HB  PRO A 322      -5.590 -12.788  -9.811  1.00  1.73           H  
ATOM   4883 1HG  PRO A 322      -2.859 -11.479  -9.939  1.00  1.73           H  
ATOM   4884 2HG  PRO A 322      -4.363 -10.701  -9.548  1.00  1.73           H  
ATOM   4885 1HD  PRO A 322      -2.698 -11.501  -7.664  1.00  1.73           H  
ATOM   4886 2HD  PRO A 322      -4.465 -11.821  -7.393  1.00  1.73           H  
ATOM   4887  N   TYR A 323      -1.536 -14.170 -10.152  1.00  1.68           N  
ATOM   4888  CA  TYR A 323      -0.471 -14.502 -11.097  1.00  1.68           C  
ATOM   4889  C   TYR A 323       0.752 -15.195 -10.434  1.00  1.68           C  
ATOM   4890  O   TYR A 323       1.074 -14.927  -9.268  1.00  1.68           O  
ATOM   4891  CB  TYR A 323      -0.031 -13.216 -11.767  1.00  1.68           C  
ATOM   4892  CG  TYR A 323      -1.136 -12.375 -12.396  1.00  1.68           C  
ATOM   4893  CD1 TYR A 323      -1.167 -11.019 -12.123  1.00  1.68           C  
ATOM   4894  CD2 TYR A 323      -2.132 -12.935 -13.143  1.00  1.68           C  
ATOM   4895  CE1 TYR A 323      -2.188 -10.226 -12.607  1.00  1.68           C  
ATOM   4896  CE2 TYR A 323      -3.165 -12.157 -13.632  1.00  1.68           C  
ATOM   4897  CZ  TYR A 323      -3.197 -10.809 -13.365  1.00  1.68           C  
ATOM   4898  OH  TYR A 323      -4.230 -10.043 -13.857  1.00  1.68           O  
ATOM   4899  H   TYR A 323      -1.308 -13.605  -9.345  1.00  1.68           H  
ATOM   4900  HA  TYR A 323      -0.867 -15.182 -11.849  1.00  1.68           H  
ATOM   4901 1HB  TYR A 323       0.444 -12.599 -11.033  1.00  1.68           H  
ATOM   4902 2HB  TYR A 323       0.685 -13.458 -12.504  1.00  1.68           H  
ATOM   4903  HD1 TYR A 323      -0.378 -10.584 -11.520  1.00  1.68           H  
ATOM   4904  HD2 TYR A 323      -2.113 -13.985 -13.329  1.00  1.68           H  
ATOM   4905  HE1 TYR A 323      -2.207  -9.159 -12.392  1.00  1.68           H  
ATOM   4906  HE2 TYR A 323      -3.961 -12.608 -14.218  1.00  1.68           H  
ATOM   4907  HH  TYR A 323      -4.814 -10.601 -14.378  1.00  1.68           H  
ATOM   4908  N   TYR A 324       1.465 -16.046 -11.200  1.00  1.75           N  
ATOM   4909  CA  TYR A 324       2.608 -16.801 -10.647  1.00  1.75           C  
ATOM   4910  C   TYR A 324       3.854 -16.778 -11.588  1.00  1.75           C  
ATOM   4911  O   TYR A 324       3.759 -16.904 -12.823  1.00  1.75           O  
ATOM   4912  CB  TYR A 324       2.146 -18.237 -10.365  1.00  1.75           C  
ATOM   4913  CG  TYR A 324       3.022 -19.109  -9.469  1.00  1.75           C  
ATOM   4914  CD1 TYR A 324       2.619 -19.393  -8.165  1.00  1.75           C  
ATOM   4915  CD2 TYR A 324       4.182 -19.586  -9.905  1.00  1.75           C  
ATOM   4916  CE1 TYR A 324       3.409 -20.184  -7.361  1.00  1.75           C  
ATOM   4917  CE2 TYR A 324       4.980 -20.374  -9.097  1.00  1.75           C  
ATOM   4918  CZ  TYR A 324       4.603 -20.675  -7.840  1.00  1.75           C  
ATOM   4919  OH  TYR A 324       5.417 -21.461  -7.042  1.00  1.75           O  
ATOM   4920  H   TYR A 324       1.151 -16.224 -12.152  1.00  1.75           H  
ATOM   4921  HA  TYR A 324       2.898 -16.338  -9.712  1.00  1.75           H  
ATOM   4922 1HB  TYR A 324       1.198 -18.157  -9.896  1.00  1.75           H  
ATOM   4923 2HB  TYR A 324       1.994 -18.765 -11.310  1.00  1.75           H  
ATOM   4924  HD1 TYR A 324       1.677 -19.007  -7.783  1.00  1.75           H  
ATOM   4925  HD2 TYR A 324       4.478 -19.337 -10.902  1.00  1.75           H  
ATOM   4926  HE1 TYR A 324       3.094 -20.422  -6.350  1.00  1.75           H  
ATOM   4927  HE2 TYR A 324       5.907 -20.758  -9.466  1.00  1.75           H  
ATOM   4928  HH  TYR A 324       5.007 -21.550  -6.149  1.00  1.75           H  
ATOM   4929  N   THR A 325       5.022 -16.523 -10.995  1.00  1.95           N  
ATOM   4930  CA  THR A 325       6.278 -16.363 -11.753  1.00  1.95           C
[truncated: 3,199,897 more chars]
