# Supplementary material for: Strategies targeting hemagglutinin cocktail as a potential universal influenza vaccine
Source: Front Microbiol. 2022 Sep 29;13:1014122. doi: 10.3389/fmicb.2022.1014122 (PMC9558277; doi:10.3389/fmicb.2022.1014122)
Supplement: Supplementary file 1 [file Data_Sheet_1.ZIP › 9.9-new-Supplementary Materials/Supplementary Material 1-3D structure model/SWISS-MODEL_A-California-4109-2014-H3N2-HA-model_-4WE8.pdb]

TITLE     SWISS-MODEL SERVER (https://swissmodel.expasy.org)
TITLE    2 A/California/4109/2014(H3N2)-HA
EXPDTA    THEORETICAL MODEL (SWISS-MODEL SERVER)
AUTHOR    SWISS-MODEL SERVER (SEE REFERENCE IN JRNL Records)
REVDAT   1   03-SEP-22 1MOD    1       04:15
JRNL        AUTH   A.WATERHOUSE,M.BERTONI,S.BIENERT,G.STUDER,G.TAURIELLO,
JRNL        AUTH 2 R.GUMIENNY,F.T.HEER,T.A.P.DE BEER,C.REMPFER,L.BORDOLI,
JRNL        AUTH 3 R.LEPORE,T.SCHWEDE
JRNL        TITL   SWISS-MODEL: HOMOLOGY MODELLING OF PROTEIN STRUCTURES AND
JRNL        TITL 2 COMPLEXES
JRNL        REF    NUCLEIC.ACIDS.RES..           V.  46 W296  2018
JRNL        PMID   29788355
JRNL        DOI    10.1093/nar/gky427
REMARK   1
REMARK   1 REFERENCE 1
REMARK   1  AUTH   S.BIENERT,A.WATERHOUSE,T.A.P.DE BEER,G.TAURIELLO,G.STUDER,
REMARK   1  AUTH 2 L.BORDOLI,T.SCHWEDE
REMARK   1  TITL   THE SWISS-MODEL REPOSITORY - NEW FEATURES AND FUNCTIONALITY
REMARK   1  REF    NUCLEIC.ACIDS.RES..           V.  45       2017
REMARK   1  REFN                   ISSN 0305-1048
REMARK   1  PMID   27899672
REMARK   1  DOI    10.1093/nar/gkw1132
REMARK   1
REMARK   1 REFERENCE 2
REMARK   1  AUTH   N.GUEX,M.C.PEITSCH,T.SCHWEDE
REMARK   1  TITL   AUTOMATED COMPARATIVE PROTEIN STRUCTURE MODELING WITH
REMARK   1  TITL 2 SWISS-MODEL AND SWISS-PDBVIEWER: A HISTORICAL PERSPECTIVE
REMARK   1  REF    ELECTROPHORESIS               V.  30       2009
REMARK   1  REFN                   ISSN 0173-0835
REMARK   1  PMID   19517507
REMARK   1  DOI    10.1002/elps.200900140
REMARK   1
REMARK   1 REFERENCE 3
REMARK   1  AUTH   G.STUDER,G.TAURIELLO,S.BIENERT,M.BIASINI,N.JOHNER,T.SCHWEDE
REMARK   1  TITL   PROMOD3 - A VERSATILE HOMOLOGY MODELLING TOOLBOX
REMARK   1  REF    PLOS COMP. BIOL.              V.  17       2021
REMARK   1  REFN                   ISSN 
REMARK   1  PMID   33507980
REMARK   1  DOI    https://doi.org/10.1371/journal.pcbi.1008667
REMARK   1
REMARK   1 REFERENCE 4
REMARK   1  AUTH   G.STUDER,C.REMPFER,A.WATERHOUSE,R.GUMIENNY,J.HAAS,T.SCHWEDE
REMARK   1  TITL   QMEANDISCO - DISTANCE CONSTRAINTS APPLIED ON MODEL QUALITY 
REMARK   1  TITL 2 ESTIMATION
REMARK   1  REF    BIOINFORMATICS                V.  36       2020
REMARK   1  REFN                   ISSN 
REMARK   1  PMID   31697312
REMARK   1  DOI    https://doi.org/10.1093/bioinformatics/btz828
REMARK   1
REMARK   1 REFERENCE 5
REMARK   1  AUTH   P.BENKERT,M.BIASINI,T.SCHWEDE
REMARK   1  TITL   TOWARD THE ESTIMATION OF THE ABSOLUTE QUALITY OF INDIVIDUAL
REMARK   1  TITL 2 PROTEIN STRUCTURE MODELS
REMARK   1  REF    BIOINFORMATICS                V.  27       2011
REMARK   1  REFN                   ISSN 1367-4803
REMARK   1  PMID   21134891
REMARK   1  DOI    10.1093/bioinformatics/btq662
REMARK   1
REMARK   1 REFERENCE 6
REMARK   1  AUTH   M.BERTONI,F.KIEFER,M.BIASINI,L.BORDOLI,T.SCHWEDE
REMARK   1  TITL   MODELING PROTEIN QUATERNARY STRUCTURE OF HOMO- AND
REMARK   1  TITL 2 HETERO-OLIGOMERS BEYOND BINARY INTERACTIONS BY HOMOLOGY
REMARK   1  REF    SCI.REP.                      V.   7       2017
REMARK   1  REFN                   ISSN
REMARK   1  PMID   28874689
REMARK   1  DOI    10.1038/s41598-017-09654-8
REMARK   1
REMARK   1 DISCLAIMER
REMARK   1 The SWISS-MODEL SERVER produces theoretical models for proteins.
REMARK   1 The results of any theoretical modelling procedure is
REMARK   1 NON-EXPERIMENTAL and MUST be considered with care. These models may
REMARK   1 contain significant errors. This is especially true for automated
REMARK   1 modeling since there is no human intervention during model
REMARK   1 building. Please read the header section and the logfile carefully
REMARK   1 to know what templates and alignments were used during the model
REMARK   1 building process. All information by the SWISS-MODEL SERVER is
REMARK   1 provided "AS-IS", without any warranty, expressed or implied.
REMARK   2
REMARK   2 COPYRIGHT NOTICE
REMARK   2 This SWISS-MODEL protein model is copyright. It is produced by the
REMARK   2 SWISS-MODEL server, developed by the Computational Structural
REMARK   2 Biology Group at the SIB Swiss Institute of Bioinformatics at the
REMARK   2 Biozentrum, University of Basel (https://swissmodel.expasy.org). This
REMARK   2 model is licensed under the CC BY-SA 4.0 Creative Commons
REMARK   2 Attribution-ShareAlike 4.0 International License
REMARK   2 (https://creativecommons.org/licenses/by-sa/4.0/legalcode), i.e. you
REMARK   2 can copy and redistribute the model in any medium or format,
REMARK   2 transform and build upon the model for any purpose, even
REMARK   2 commercially, under the following terms:
REMARK   2 Attribution - You must give appropriate credit, provide a link to
REMARK   2 the license, and indicate if changes were made. You may do so in any
REMARK   2 reasonable manner, but not in any way that suggests the licensor
REMARK   2 endorses you or your use. When you publish, patent or distribute
REMARK   2 results that were fully or partially based on the model, please cite
REMARK   2 the corresponding papers mentioned under JRNL.
REMARK   2 ShareAlike - If you remix, transform, or build upon the material,
REMARK   2 you must distribute your contributions under the same license as the
REMARK   2 original.
REMARK   2 No additional restrictions - you may not apply legal terms or
REMARK   2 technological measures that legally restrict others from doing
REMARK   2 anything the license permits.
REMARK   2 Find a human-readable summary of (and not a substitute for) the
REMARK   2 CC BY-SA 4.0 license at this link:
REMARK   2 https://creativecommons.org/licenses/by-sa/4.0/
REMARK   3 
REMARK   3 MODEL INFORMATION
REMARK   3  ENGIN   PROMOD3
REMARK   3  VERSN   3.2.1
REMARK   3  OSTAT   homo-trimer
REMARK   3  OSRSN   PREDICTION
REMARK   3  QSPRD   0.914
REMARK   3  GMQE    0.79
REMARK   3  QMNV    4.3.0
REMARK   3  QMNDG   0.81
REMARK   3  MODT    FALSE
REMARK   3 
REMARK   3 TEMPLATE 1
REMARK   3  PDBID   4we8
REMARK   3  CHAIN   A
REMARK   3  MMCIF   A
REMARK   3  PDBV    2022-08-26
REMARK   3  SMTLE   4we8.1.A
REMARK   3  SMTLV   2022-08-31
REMARK   3  MTHD    X-RAY DIFFRACTION 2.10 A
REMARK   3  FOUND   BLAST
REMARK   3  GMQE    0.82
REMARK   3  SIM     0.62
REMARK   3  SID     98.21
REMARK   3  OSTAT   homo-trimer
REMARK   3  LIGND   NAG-NAG
REMARK   3  LIGND 2 NAG-NAG
REMARK   3  LIGND 3 NAG-NAG
REMARK   3  LIGND 4 NAG
REMARK   3  LIGND 5 NAG
REMARK   3  LIGND 6 NAG
REMARK   3  LIGND 7 NAG
REMARK   3  LIGND 8 NAG
REMARK   3  LIGND 9 NAG
REMARK   3  LIGND 10 NAG
REMARK   3  LIGND 11 NAG
REMARK   3  LIGND 12 NAG
REMARK   3  LIGND 13 NAG
REMARK   3  LIGND 14 NAG
REMARK   3  LIGND 15 NAG
REMARK   3  LIGND 16 NAG
REMARK   3  LIGND 17 NAG
REMARK   3  LIGND 18 NAG
REMARK   3  LIGND 19 NAG
REMARK   3  LIGND 20 NAG
REMARK   3  LIGND 21 NAG
REMARK   3  LIGND 22 NAG
REMARK   3  LIGND 23 NAG
REMARK   3  LIGND 24 NAG
REMARK   3  ALN A TRG MKTIIALSYILCLVFAQKIPGNDNSTATLCLGHHAVPNGTIVKTITNDRIEVTNATEL
REMARK   3  ALN A TRG VQNSSIGEICDSPHQILDGENCTLIDALLGDPQCDGFQNKKWDLFVERSKAYSNCYPY
REMARK   3  ALN A TRG DVPDYASLRSLVASSGTLEFNNESFNWTGVTQNGTSSACIRRSSSSFFSRLNWLTHLN
REMARK   3  ALN A TRG YTYPALNVTMPNNEQFDKLYIWGVHHPGTDKDQIFLYAQSSGRITVSTKRSQQAVIPN
REMARK   3  ALN A TRG IGSRPRIRDIPSRISIYWTIVKPGDILLINSTGNLIAPRGYFKIRSGKSSIMRSDAPI
REMARK   3  ALN A TRG GKCKSECITPNGSIPNDKPFQNVNRITYGACPRYVKQSTLKLATGMRNVPEKQTRGIF
REMARK   3  ALN A TRG GAIAGFIENGWEGMVDGWYGFRHQNSEGRGQAADLKSTQAAIDQINGKLNRLIGKTNE
REMARK   3  ALN A TRG KFHQIEKEFSEVEGRIQDLEKYVEDTKIDLWSYNAELLVALENQHTIDLTDSEMNKLF
REMARK   3  ALN A TRG EKTKKQLRENAEDMGNGCFKIYHKCDNACIGSIRNGTYDHNVYRDEALNNRFQIKGVE
REMARK   3  ALN A TRG LKSGYKDWILWISFAISCFLLCVALLGFIMWACQKGNIRCNICI
REMARK   3  ALN A TPL ----------------QKLPGNDNSTATLCLGHHAVPNGTIVKTITNDQIEVTNATEL
REMARK   3  ALN A TPL VQNSSIGEICDSPHQILDGENCTLIDALLGDPQCDGFQNKKWDLFVERSKAYSNCYPY
REMARK   3  ALN A TPL DVPDYASLRSLVASSGTLEFNNESFNWTGVTQNGTSSACIRRSNNSFFSRLNWLTHLN
REMARK   3  ALN A TPL FKYPALNVTMPNNEQFDKLYIWGVHHPGTDKDQIFLYAQSSGRITVSTKRSQQAVIPN
REMARK   3  ALN A TPL IGSRPRIRNIPSRISIYWTIVKPGDILLINSTGNLIAPRGYFKIRSGKSSIMRSDAPI
REMARK   3  ALN A TPL GKCNSECITPNGSIPNDKPFQNVNRITYGACPRYVKQSTLKLATGMRNVPEKQTRGIF
REMARK   3  ALN A TPL GAIAGFIENGWEGMVDGWYGFRHQNSEGRGQAADLKSTQAAIDQINGKLNRLIGKTNE
REMARK   3  ALN A TPL KFHQIEKEFSEVEGRIQDLEKYVEDTKIDLWSYNAELLVALENQHTIDLTDSEMNKLF
REMARK   3  ALN A TPL EKTKKQLRENAEDMGNGCFKIYHKCDNACIGSIRNGTYDHDVYRDEALNNRFQIK---
REMARK   3  ALN A TPL --------------------------------------------
REMARK   3  ALN A OFF 5
ATOM      1  N   ASN A  24      -5.094 -38.621  75.620  1.00  0.61           N  
ATOM      2  CA  ASN A  24      -4.068 -37.512  75.682  1.00  0.61           C  
ATOM      3  C   ASN A  24      -2.702 -37.890  76.290  1.00  0.61           C  
ATOM      4  O   ASN A  24      -1.765 -37.110  76.230  1.00  0.61           O  
ATOM      5  CB  ASN A  24      -4.717 -36.247  76.329  1.00  0.61           C  
ATOM      6  CG  ASN A  24      -5.097 -36.524  77.778  1.00  0.61           C  
ATOM      7  OD1 ASN A  24      -5.204 -37.698  78.136  1.00  0.61           O  
ATOM      8  ND2 ASN A  24      -5.324 -35.473  78.586  1.00  0.61           N  
ATOM      9  N   SER A  25      -2.543 -39.133  76.806  1.00  0.76           N  
ATOM     10  CA  SER A  25      -1.290 -39.814  77.092  1.00  0.76           C  
ATOM     11  C   SER A  25      -0.959 -40.726  75.911  1.00  0.76           C  
ATOM     12  O   SER A  25      -0.255 -41.719  76.026  1.00  0.76           O  
ATOM     13  CB  SER A  25      -1.497 -40.700  78.355  1.00  0.76           C  
ATOM     14  OG  SER A  25      -2.723 -41.441  78.260  1.00  0.76           O  
ATOM     15  N   THR A  26      -1.534 -40.395  74.736  1.00  0.83           N  
ATOM     16  CA  THR A  26      -1.567 -41.182  73.518  1.00  0.83           C  
ATOM     17  C   THR A  26      -1.401 -40.184  72.408  1.00  0.83           C  
ATOM     18  O   THR A  26      -1.627 -38.989  72.623  1.00  0.83           O  
ATOM     19  CB  THR A  26      -2.903 -41.933  73.323  1.00  0.83           C  
ATOM     20  OG1 THR A  26      -2.942 -42.778  72.187  1.00  0.83           O  
ATOM     21  CG2 THR A  26      -4.099 -40.977  73.180  1.00  0.83           C  
ATOM     22  N   ALA A  27      -1.042 -40.664  71.212  1.00  0.91           N  
ATOM     23  CA  ALA A  27      -0.950 -39.893  70.002  1.00  0.91           C  
ATOM     24  C   ALA A  27      -1.548 -40.705  68.869  1.00  0.91           C  
ATOM     25  O   ALA A  27      -1.783 -41.906  68.985  1.00  0.91           O  
ATOM     26  CB  ALA A  27       0.516 -39.520  69.683  1.00  0.91           C  
ATOM     27  N   THR A  28      -1.828 -40.045  67.738  1.00  0.90           N  
ATOM     28  CA  THR A  28      -2.397 -40.686  66.562  1.00  0.90           C  
ATOM     29  C   THR A  28      -1.490 -40.388  65.403  1.00  0.90           C  
ATOM     30  O   THR A  28      -1.087 -39.243  65.202  1.00  0.90           O  
ATOM     31  CB  THR A  28      -3.802 -40.202  66.228  1.00  0.90           C  
ATOM     32  OG1 THR A  28      -4.702 -40.613  67.245  1.00  0.90           O  
ATOM     33  CG2 THR A  28      -4.345 -40.792  64.915  1.00  0.90           C  
ATOM     34  N   LEU A  29      -1.139 -41.416  64.607  1.00  0.92           N  
ATOM     35  CA  LEU A  29      -0.377 -41.258  63.386  1.00  0.92           C  
ATOM     36  C   LEU A  29      -1.114 -41.941  62.248  1.00  0.92           C  
ATOM     37  O   LEU A  29      -1.347 -43.144  62.279  1.00  0.92           O  
ATOM     38  CB  LEU A  29       1.033 -41.877  63.531  1.00  0.92           C  
ATOM     39  CG  LEU A  29       1.954 -41.734  62.303  1.00  0.92           C  
ATOM     40  CD1 LEU A  29       2.341 -40.271  62.038  1.00  0.92           C  
ATOM     41  CD2 LEU A  29       3.214 -42.589  62.489  1.00  0.92           C  
ATOM     42  N   CYS A  30      -1.494 -41.186  61.206  1.00  0.91           N  
ATOM     43  CA  CYS A  30      -2.279 -41.639  60.078  1.00  0.91           C  
ATOM     44  C   CYS A  30      -1.458 -41.607  58.821  1.00  0.91           C  
ATOM     45  O   CYS A  30      -0.760 -40.637  58.534  1.00  0.91           O  
ATOM     46  CB  CYS A  30      -3.517 -40.746  59.858  1.00  0.91           C  
ATOM     47  SG  CYS A  30      -4.725 -40.876  61.206  1.00  0.91           S  
ATOM     48  N   LEU A  31      -1.532 -42.693  58.042  1.00  0.88           N  
ATOM     49  CA  LEU A  31      -0.889 -42.850  56.762  1.00  0.88           C  
ATOM     50  C   LEU A  31      -1.876 -42.474  55.688  1.00  0.88           C  
ATOM     51  O   LEU A  31      -3.074 -42.726  55.799  1.00  0.88           O  
ATOM     52  CB  LEU A  31      -0.434 -44.314  56.542  1.00  0.88           C  
ATOM     53  CG  LEU A  31       0.920 -44.685  57.188  1.00  0.88           C  
ATOM     54  CD1 LEU A  31       2.072 -43.987  56.458  1.00  0.88           C  
ATOM     55  CD2 LEU A  31       0.996 -44.445  58.705  1.00  0.88           C  
ATOM     56  N   GLY A  32      -1.402 -41.829  54.612  1.00  0.88           N  
ATOM     57  CA  GLY A  32      -2.314 -41.439  53.560  1.00  0.88           C  
ATOM     58  C   GLY A  32      -1.608 -41.147  52.288  1.00  0.88           C  
ATOM     59  O   GLY A  32      -0.391 -41.275  52.168  1.00  0.88           O  
ATOM     60  N   HIS A  33      -2.397 -40.720  51.297  1.00  0.81           N  
ATOM     61  CA  HIS A  33      -1.935 -40.436  49.967  1.00  0.81           C  
ATOM     62  C   HIS A  33      -2.603 -39.167  49.496  1.00  0.81           C  
ATOM     63  O   HIS A  33      -3.551 -38.694  50.116  1.00  0.81           O  
ATOM     64  CB  HIS A  33      -2.210 -41.612  49.000  1.00  0.81           C  
ATOM     65  CG  HIS A  33      -3.641 -42.049  48.938  1.00  0.81           C  
ATOM     66  ND1 HIS A  33      -4.466 -41.497  47.989  1.00  0.81           N  
ATOM     67  CD2 HIS A  33      -4.344 -42.905  49.722  1.00  0.81           C  
ATOM     68  CE1 HIS A  33      -5.650 -42.018  48.203  1.00  0.81           C  
ATOM     69  NE2 HIS A  33      -5.639 -42.880  49.249  1.00  0.81           N  
ATOM     70  N   HIS A  34      -2.075 -38.537  48.432  1.00  0.78           N  
ATOM     71  CA  HIS A  34      -2.617 -37.302  47.887  1.00  0.78           C  
ATOM     72  C   HIS A  34      -3.854 -37.507  47.019  1.00  0.78           C  
ATOM     73  O   HIS A  34      -4.158 -38.607  46.574  1.00  0.78           O  
ATOM     74  CB  HIS A  34      -1.572 -36.487  47.087  1.00  0.78           C  
ATOM     75  CG  HIS A  34      -1.235 -37.037  45.736  1.00  0.78           C  
ATOM     76  ND1 HIS A  34      -0.683 -36.200  44.791  1.00  0.78           N  
ATOM     77  CD2 HIS A  34      -1.387 -38.283  45.222  1.00  0.78           C  
ATOM     78  CE1 HIS A  34      -0.513 -36.945  43.726  1.00  0.78           C  
ATOM     79  NE2 HIS A  34      -0.922 -38.220  43.929  1.00  0.78           N  
ATOM     80  N   ALA A  35      -4.601 -36.434  46.733  1.00  0.84           N  
ATOM     81  CA  ALA A  35      -5.693 -36.490  45.792  1.00  0.84           C  
ATOM     82  C   ALA A  35      -5.728 -35.149  45.108  1.00  0.84           C  
ATOM     83  O   ALA A  35      -5.075 -34.212  45.564  1.00  0.84           O  
ATOM     84  CB  ALA A  35      -7.040 -36.787  46.485  1.00  0.84           C  
ATOM     85  N   VAL A  36      -6.456 -35.029  43.985  1.00  0.81           N  
ATOM     86  CA  VAL A  36      -6.575 -33.776  43.266  1.00  0.81           C  
ATOM     87  C   VAL A  36      -8.039 -33.472  42.995  1.00  0.81           C  
ATOM     88  O   VAL A  36      -8.845 -34.402  42.936  1.00  0.81           O  
ATOM     89  CB  VAL A  36      -5.826 -33.773  41.924  1.00  0.81           C  
ATOM     90  CG1 VAL A  36      -4.324 -34.016  42.168  1.00  0.81           C  
ATOM     91  CG2 VAL A  36      -6.398 -34.805  40.927  1.00  0.81           C  
ATOM     92  N   PRO A  37      -8.434 -32.219  42.773  1.00  0.78           N  
ATOM     93  CA  PRO A  37      -9.815 -31.883  42.455  1.00  0.78           C  
ATOM     94  C   PRO A  37     -10.134 -32.178  40.998  1.00  0.78           C  
ATOM     95  O   PRO A  37     -11.291 -32.403  40.656  1.00  0.78           O  
ATOM     96  CB  PRO A  37      -9.897 -30.370  42.735  1.00  0.78           C  
ATOM     97  CG  PRO A  37      -8.461 -29.866  42.586  1.00  0.78           C  
ATOM     98  CD  PRO A  37      -7.658 -31.034  43.140  1.00  0.78           C  
ATOM     99  N   ASN A  38      -9.132 -32.120  40.101  1.00  0.76           N  
ATOM    100  CA  ASN A  38      -9.297 -32.285  38.675  1.00  0.76           C  
ATOM    101  C   ASN A  38      -8.735 -33.613  38.198  1.00  0.76           C  
ATOM    102  O   ASN A  38      -7.715 -33.657  37.514  1.00  0.76           O  
ATOM    103  CB  ASN A  38      -8.693 -31.080  37.886  1.00  0.76           C  
ATOM    104  CG  ASN A  38      -7.205 -30.814  38.137  1.00  0.76           C  
ATOM    105  OD1 ASN A  38      -6.667 -30.966  39.232  1.00  0.76           O  
ATOM    106  ND2 ASN A  38      -6.516 -30.339  37.067  1.00  0.76           N  
ATOM    107  N   GLY A  39      -9.372 -34.747  38.555  1.00  0.86           N  
ATOM    108  CA  GLY A  39      -8.911 -36.039  38.075  1.00  0.86           C  
ATOM    109  C   GLY A  39      -9.210 -36.316  36.629  1.00  0.86           C  
ATOM    110  O   GLY A  39      -9.958 -35.612  35.952  1.00  0.86           O  
ATOM    111  N   THR A  40      -8.631 -37.416  36.127  1.00  0.85           N  
ATOM    112  CA  THR A  40      -8.738 -37.799  34.728  1.00  0.85           C  
ATOM    113  C   THR A  40      -9.195 -39.230  34.646  1.00  0.85           C  
ATOM    114  O   THR A  40      -8.671 -40.112  35.321  1.00  0.85           O  
ATOM    115  CB  THR A  40      -7.433 -37.684  33.953  1.00  0.85           C  
ATOM    116  OG1 THR A  40      -6.996 -36.336  33.893  1.00  0.85           O  
ATOM    117  CG2 THR A  40      -7.602 -38.052  32.476  1.00  0.85           C  
ATOM    118  N   ILE A  41     -10.193 -39.511  33.788  1.00  0.83           N  
ATOM    119  CA  ILE A  41     -10.709 -40.847  33.574  1.00  0.83           C  
ATOM    120  C   ILE A  41      -9.809 -41.637  32.635  1.00  0.83           C  
ATOM    121  O   ILE A  41      -9.421 -41.163  31.565  1.00  0.83           O  
ATOM    122  CB  ILE A  41     -12.115 -40.807  32.996  1.00  0.83           C  
ATOM    123  CG1 ILE A  41     -13.111 -40.017  33.885  1.00  0.83           C  
ATOM    124  CG2 ILE A  41     -12.648 -42.227  32.740  1.00  0.83           C  
ATOM    125  CD1 ILE A  41     -13.510 -40.717  35.191  1.00  0.83           C  
ATOM    126  N   VAL A  42      -9.471 -42.880  33.020  1.00  0.86           N  
ATOM    127  CA  VAL A  42      -8.717 -43.806  32.207  1.00  0.86           C  
ATOM    128  C   VAL A  42      -9.425 -45.148  32.175  1.00  0.86           C  
ATOM    129  O   VAL A  42     -10.332 -45.421  32.961  1.00  0.86           O  
ATOM    130  CB  VAL A  42      -7.275 -43.989  32.682  1.00  0.86           C  
ATOM    131  CG1 VAL A  42      -6.544 -42.632  32.641  1.00  0.86           C  
ATOM    132  CG2 VAL A  42      -7.196 -44.612  34.092  1.00  0.86           C  
ATOM    133  N   LYS A  43      -9.029 -46.008  31.215  1.00  0.82           N  
ATOM    134  CA  LYS A  43      -9.508 -47.367  31.069  1.00  0.82           C  
ATOM    135  C   LYS A  43      -8.497 -48.335  31.643  1.00  0.82           C  
ATOM    136  O   LYS A  43      -7.289 -48.134  31.519  1.00  0.82           O  
ATOM    137  CB  LYS A  43      -9.698 -47.748  29.582  1.00  0.82           C  
ATOM    138  CG  LYS A  43     -10.778 -46.925  28.876  1.00  0.82           C  
ATOM    139  CD  LYS A  43     -10.962 -47.377  27.419  1.00  0.82           C  
ATOM    140  CE  LYS A  43     -12.099 -46.684  26.677  1.00  0.82           C  
ATOM    141  NZ  LYS A  43     -13.364 -47.264  27.141  1.00  0.82           N  
ATOM    142  N   THR A  44      -8.975 -49.416  32.277  1.00  0.84           N  
ATOM    143  CA  THR A  44      -8.162 -50.494  32.816  1.00  0.84           C  
ATOM    144  C   THR A  44      -8.658 -51.816  32.266  1.00  0.84           C  
ATOM    145  O   THR A  44      -9.588 -51.884  31.466  1.00  0.84           O  
ATOM    146  CB  THR A  44      -8.126 -50.568  34.346  1.00  0.84           C  
ATOM    147  OG1 THR A  44      -9.392 -50.804  34.943  1.00  0.84           O  
ATOM    148  CG2 THR A  44      -7.620 -49.245  34.914  1.00  0.84           C  
ATOM    149  N   ILE A  45      -8.016 -52.933  32.666  1.00  0.73           N  
ATOM    150  CA  ILE A  45      -8.453 -54.290  32.364  1.00  0.73           C  
ATOM    151  C   ILE A  45      -9.824 -54.622  32.932  1.00  0.73           C  
ATOM    152  O   ILE A  45     -10.638 -55.280  32.279  1.00  0.73           O  
ATOM    153  CB  ILE A  45      -7.405 -55.291  32.854  1.00  0.73           C  
ATOM    154  CG1 ILE A  45      -6.122 -55.224  31.990  1.00  0.73           C  
ATOM    155  CG2 ILE A  45      -7.913 -56.747  32.949  1.00  0.73           C  
ATOM    156  CD1 ILE A  45      -6.322 -55.517  30.494  1.00  0.73           C  
ATOM    157  N   THR A  46     -10.112 -54.170  34.166  1.00  0.71           N  
ATOM    158  CA  THR A  46     -11.332 -54.507  34.876  1.00  0.71           C  
ATOM    159  C   THR A  46     -12.343 -53.382  34.920  1.00  0.71           C  
ATOM    160  O   THR A  46     -13.444 -53.566  35.430  1.00  0.71           O  
ATOM    161  CB  THR A  46     -11.044 -54.897  36.318  1.00  0.71           C  
ATOM    162  OG1 THR A  46     -10.308 -53.896  37.008  1.00  0.71           O  
ATOM    163  CG2 THR A  46     -10.187 -56.169  36.320  1.00  0.71           C  
ATOM    164  N   ASN A  47     -12.037 -52.183  34.386  1.00  0.75           N  
ATOM    165  CA  ASN A  47     -13.012 -51.120  34.371  1.00  0.75           C  
ATOM    166  C   ASN A  47     -12.809 -50.186  33.197  1.00  0.75           C  
ATOM    167  O   ASN A  47     -11.706 -49.789  32.832  1.00  0.75           O  
ATOM    168  CB  ASN A  47     -12.982 -50.347  35.712  1.00  0.75           C  
ATOM    169  CG  ASN A  47     -14.216 -49.484  35.950  1.00  0.75           C  
ATOM    170  OD1 ASN A  47     -14.754 -48.819  35.080  1.00  0.75           O  
ATOM    171  ND2 ASN A  47     -14.735 -49.474  37.192  1.00  0.75           N  
ATOM    172  N   ASP A  48     -13.942 -49.799  32.597  1.00  0.76           N  
ATOM    173  CA  ASP A  48     -14.046 -48.865  31.519  1.00  0.76           C  
ATOM    174  C   ASP A  48     -13.758 -47.406  31.897  1.00  0.76           C  
ATOM    175  O   ASP A  48     -13.351 -46.591  31.064  1.00  0.76           O  
ATOM    176  CB  ASP A  48     -15.476 -49.004  30.951  1.00  0.76           C  
ATOM    177  CG  ASP A  48     -15.446 -48.452  29.546  1.00  0.76           C  
ATOM    178  OD1 ASP A  48     -14.575 -48.920  28.758  1.00  0.76           O  
ATOM    179  OD2 ASP A  48     -16.167 -47.477  29.215  1.00  0.76           O  
ATOM    180  N   ARG A  49     -14.037 -47.020  33.153  1.00  0.68           N  
ATOM    181  CA  ARG A  49     -13.958 -45.656  33.601  1.00  0.68           C  
ATOM    182  C   ARG A  49     -13.454 -45.605  35.027  1.00  0.68           C  
ATOM    183  O   ARG A  49     -14.201 -45.798  35.982  1.00  0.68           O  
ATOM    184  CB  ARG A  49     -15.371 -45.007  33.550  1.00  0.68           C  
ATOM    185  CG  ARG A  49     -16.007 -44.893  32.147  1.00  0.68           C  
ATOM    186  CD  ARG A  49     -15.412 -43.748  31.335  1.00  0.68           C  
ATOM    187  NE  ARG A  49     -16.107 -43.657  30.020  1.00  0.68           N  
ATOM    188  CZ  ARG A  49     -15.688 -44.292  28.929  1.00  0.68           C  
ATOM    189  NH1 ARG A  49     -16.414 -44.276  27.816  1.00  0.68           N  
ATOM    190  NH2 ARG A  49     -14.608 -45.060  28.958  1.00  0.68           N  
ATOM    191  N   ILE A  50     -12.162 -45.298  35.216  1.00  0.77           N  
ATOM    192  CA  ILE A  50     -11.629 -45.047  36.529  1.00  0.77           C  
ATOM    193  C   ILE A  50     -10.851 -43.775  36.584  1.00  0.77           C  
ATOM    194  O   ILE A  50     -10.075 -43.459  35.688  1.00  0.77           O  
ATOM    195  CB  ILE A  50     -10.778 -46.179  37.012  1.00  0.77           C  
ATOM    196  CG1 ILE A  50     -10.301 -45.931  38.439  1.00  0.77           C  
ATOM    197  CG2 ILE A  50      -9.587 -46.557  36.107  1.00  0.77           C  
ATOM    198  CD1 ILE A  50     -10.079 -47.305  38.985  1.00  0.77           C  
ATOM    199  N   GLU A  51     -11.041 -42.995  37.659  1.00  0.79           N  
ATOM    200  CA  GLU A  51     -10.359 -41.746  37.818  1.00  0.79           C  
ATOM    201  C   GLU A  51      -9.008 -41.891  38.505  1.00  0.79           C  
ATOM    202  O   GLU A  51      -8.868 -42.490  39.577  1.00  0.79           O  
ATOM    203  CB  GLU A  51     -11.256 -40.798  38.606  1.00  0.79           C  
ATOM    204  CG  GLU A  51     -10.788 -39.333  38.630  1.00  0.79           C  
ATOM    205  CD  GLU A  51     -11.693 -38.517  39.545  1.00  0.79           C  
ATOM    206  OE1 GLU A  51     -12.684 -39.088  40.060  1.00  0.79           O  
ATOM    207  OE2 GLU A  51     -11.353 -37.332  39.782  1.00  0.79           O  
ATOM    208  N   VAL A  52      -7.974 -41.324  37.868  1.00  0.89           N  
ATOM    209  CA  VAL A  52      -6.615 -41.244  38.353  1.00  0.89           C  
ATOM    210  C   VAL A  52      -6.253 -39.785  38.493  1.00  0.89           C  
ATOM    211  O   VAL A  52      -6.906 -38.904  37.936  1.00  0.89           O  
ATOM    212  CB  VAL A  52      -5.593 -41.969  37.473  1.00  0.89           C  
ATOM    213  CG1 VAL A  52      -5.876 -43.485  37.529  1.00  0.89           C  
ATOM    214  CG2 VAL A  52      -5.617 -41.435  36.026  1.00  0.89           C  
ATOM    215  N   THR A  53      -5.210 -39.492  39.292  1.00  0.87           N  
ATOM    216  CA  THR A  53      -4.732 -38.146  39.591  1.00  0.87           C  
ATOM    217  C   THR A  53      -4.194 -37.408  38.389  1.00  0.87           C  
ATOM    218  O   THR A  53      -4.257 -36.185  38.316  1.00  0.87           O  
ATOM    219  CB  THR A  53      -3.652 -38.091  40.672  1.00  0.87           C  
ATOM    220  OG1 THR A  53      -2.511 -38.883  40.382  1.00  0.87           O  
ATOM    221  CG2 THR A  53      -4.203 -38.626  41.993  1.00  0.87           C  
ATOM    222  N   ASN A  54      -3.611 -38.143  37.427  1.00  0.89           N  
ATOM    223  CA  ASN A  54      -2.995 -37.552  36.274  1.00  0.89           C  
ATOM    224  C   ASN A  54      -2.925 -38.613  35.186  1.00  0.89           C  
ATOM    225  O   ASN A  54      -2.909 -39.812  35.462  1.00  0.89           O  
ATOM    226  CB  ASN A  54      -1.586 -37.051  36.678  1.00  0.89           C  
ATOM    227  CG  ASN A  54      -0.966 -36.155  35.622  1.00  0.89           C  
ATOM    228  OD1 ASN A  54      -1.620 -35.700  34.684  1.00  0.89           O  
ATOM    229  ND2 ASN A  54       0.353 -35.891  35.772  1.00  0.89           N  
ATOM    230  N   ALA A  55      -2.879 -38.187  33.913  1.00  0.92           N  
ATOM    231  CA  ALA A  55      -2.740 -39.088  32.802  1.00  0.92           C  
ATOM    232  C   ALA A  55      -2.172 -38.321  31.635  1.00  0.92           C  
ATOM    233  O   ALA A  55      -2.323 -37.106  31.545  1.00  0.92           O  
ATOM    234  CB  ALA A  55      -4.096 -39.690  32.366  1.00  0.92           C  
ATOM    235  N   THR A  56      -1.542 -39.025  30.681  1.00  0.89           N  
ATOM    236  CA  THR A  56      -1.011 -38.422  29.470  1.00  0.89           C  
ATOM    237  C   THR A  56      -1.662 -39.073  28.271  1.00  0.89           C  
ATOM    238  O   THR A  56      -2.093 -40.223  28.326  1.00  0.89           O  
ATOM    239  CB  THR A  56       0.512 -38.439  29.378  1.00  0.89           C  
ATOM    240  OG1 THR A  56       0.965 -37.589  28.334  1.00  0.89           O  
ATOM    241  CG2 THR A  56       1.089 -39.845  29.148  1.00  0.89           C  
ATOM    242  N   GLU A  57      -1.807 -38.308  27.174  1.00  0.88           N  
ATOM    243  CA  GLU A  57      -2.377 -38.747  25.916  1.00  0.88           C  
ATOM    244  C   GLU A  57      -1.336 -39.473  25.079  1.00  0.88           C  
ATOM    245  O   GLU A  57      -0.219 -38.983  24.909  1.00  0.88           O  
ATOM    246  CB  GLU A  57      -2.900 -37.518  25.121  1.00  0.88           C  
ATOM    247  CG  GLU A  57      -3.466 -37.840  23.722  1.00  0.88           C  
ATOM    248  CD  GLU A  57      -4.598 -38.830  23.895  1.00  0.88           C  
ATOM    249  OE1 GLU A  57      -5.607 -38.428  24.531  1.00  0.88           O  
ATOM    250  OE2 GLU A  57      -4.433 -40.005  23.472  1.00  0.88           O  
ATOM    251  N   LEU A  58      -1.675 -40.660  24.534  1.00  0.88           N  
ATOM    252  CA  LEU A  58      -0.772 -41.443  23.714  1.00  0.88           C  
ATOM    253  C   LEU A  58      -1.096 -41.405  22.234  1.00  0.88           C  
ATOM    254  O   LEU A  58      -0.320 -41.916  21.425  1.00  0.88           O  
ATOM    255  CB  LEU A  58      -0.774 -42.924  24.146  1.00  0.88           C  
ATOM    256  CG  LEU A  58      -0.220 -43.195  25.556  1.00  0.88           C  
ATOM    257  CD1 LEU A  58      -0.094 -44.712  25.739  1.00  0.88           C  
ATOM    258  CD2 LEU A  58       1.136 -42.521  25.830  1.00  0.88           C  
ATOM    259  N   VAL A  59      -2.205 -40.767  21.822  1.00  0.89           N  
ATOM    260  CA  VAL A  59      -2.531 -40.616  20.420  1.00  0.89           C  
ATOM    261  C   VAL A  59      -2.359 -39.174  19.976  1.00  0.89           C  
ATOM    262  O   VAL A  59      -3.008 -38.242  20.444  1.00  0.89           O  
ATOM    263  CB  VAL A  59      -3.939 -41.096  20.123  1.00  0.89           C  
ATOM    264  CG1 VAL A  59      -4.300 -40.874  18.649  1.00  0.89           C  
ATOM    265  CG2 VAL A  59      -4.036 -42.602  20.428  1.00  0.89           C  
ATOM    266  N   GLN A  60      -1.447 -38.930  19.016  1.00  0.82           N  
ATOM    267  CA  GLN A  60      -1.340 -37.642  18.363  1.00  0.82           C  
ATOM    268  C   GLN A  60      -2.489 -37.437  17.378  1.00  0.82           C  
ATOM    269  O   GLN A  60      -2.650 -38.208  16.433  1.00  0.82           O  
ATOM    270  CB  GLN A  60       0.019 -37.519  17.630  1.00  0.82           C  
ATOM    271  CG  GLN A  60       0.300 -36.130  17.014  1.00  0.82           C  
ATOM    272  CD  GLN A  60       0.348 -35.045  18.092  1.00  0.82           C  
ATOM    273  OE1 GLN A  60       0.762 -35.249  19.236  1.00  0.82           O  
ATOM    274  NE2 GLN A  60      -0.142 -33.832  17.737  1.00  0.82           N  
ATOM    275  N   ASN A  61      -3.337 -36.404  17.571  1.00  0.86           N  
ATOM    276  CA  ASN A  61      -4.535 -36.232  16.771  1.00  0.86           C  
ATOM    277  C   ASN A  61      -4.520 -34.990  15.888  1.00  0.86           C  
ATOM    278  O   ASN A  61      -5.464 -34.736  15.145  1.00  0.86           O  
ATOM    279  CB  ASN A  61      -5.784 -36.259  17.696  1.00  0.86           C  
ATOM    280  CG  ASN A  61      -5.886 -35.074  18.658  1.00  0.86           C  
ATOM    281  OD1 ASN A  61      -5.004 -34.225  18.770  1.00  0.86           O  
ATOM    282  ND2 ASN A  61      -7.026 -35.023  19.387  1.00  0.86           N  
ATOM    283  N   SER A  62      -3.435 -34.197  15.923  1.00  0.86           N  
ATOM    284  CA  SER A  62      -3.385 -32.925  15.240  1.00  0.86           C  
ATOM    285  C   SER A  62      -2.080 -32.740  14.508  1.00  0.86           C  
ATOM    286  O   SER A  62      -1.039 -33.296  14.862  1.00  0.86           O  
ATOM    287  CB  SER A  62      -3.597 -31.731  16.211  1.00  0.86           C  
ATOM    288  OG  SER A  62      -2.574 -31.645  17.208  1.00  0.86           O  
ATOM    289  N   SER A  63      -2.150 -31.921  13.447  1.00  0.89           N  
ATOM    290  CA  SER A  63      -1.041 -31.437  12.659  1.00  0.89           C  
ATOM    291  C   SER A  63      -1.152 -29.933  12.700  1.00  0.89           C  
ATOM    292  O   SER A  63      -2.236 -29.391  12.897  1.00  0.89           O  
ATOM    293  CB  SER A  63      -1.110 -31.931  11.183  1.00  0.89           C  
ATOM    294  OG  SER A  63      -0.141 -31.312  10.338  1.00  0.89           O  
ATOM    295  N   ILE A  64      -0.012 -29.243  12.503  1.00  0.84           N  
ATOM    296  CA  ILE A  64       0.117 -27.801  12.399  1.00  0.84           C  
ATOM    297  C   ILE A  64      -0.224 -27.335  10.990  1.00  0.84           C  
ATOM    298  O   ILE A  64      -0.369 -26.145  10.731  1.00  0.84           O  
ATOM    299  CB  ILE A  64       1.497 -27.292  12.862  1.00  0.84           C  
ATOM    300  CG1 ILE A  64       2.705 -28.247  12.646  1.00  0.84           C  
ATOM    301  CG2 ILE A  64       1.378 -26.875  14.346  1.00  0.84           C  
ATOM    302  CD1 ILE A  64       3.300 -28.193  11.236  1.00  0.84           C  
ATOM    303  N   GLY A  65      -0.420 -28.278  10.041  1.00  0.92           N  
ATOM    304  CA  GLY A  65      -0.945 -27.983   8.709  1.00  0.92           C  
ATOM    305  C   GLY A  65       0.085 -27.682   7.658  1.00  0.92           C  
ATOM    306  O   GLY A  65      -0.240 -27.507   6.487  1.00  0.92           O  
ATOM    307  N   GLU A  66       1.362 -27.662   8.056  1.00  0.87           N  
ATOM    308  CA  GLU A  66       2.493 -27.396   7.199  1.00  0.87           C  
ATOM    309  C   GLU A  66       3.378 -28.611   7.130  1.00  0.87           C  
ATOM    310  O   GLU A  66       3.605 -29.307   8.115  1.00  0.87           O  
ATOM    311  CB  GLU A  66       3.387 -26.269   7.752  1.00  0.87           C  
ATOM    312  CG  GLU A  66       2.751 -24.865   7.722  1.00  0.87           C  
ATOM    313  CD  GLU A  66       3.704 -23.840   8.329  1.00  0.87           C  
ATOM    314  OE1 GLU A  66       4.376 -24.178   9.339  1.00  0.87           O  
ATOM    315  OE2 GLU A  66       3.790 -22.720   7.766  1.00  0.87           O  
ATOM    316  N   ILE A  67       3.939 -28.890   5.945  1.00  0.91           N  
ATOM    317  CA  ILE A  67       5.018 -29.848   5.807  1.00  0.91           C  
ATOM    318  C   ILE A  67       6.297 -29.084   6.050  1.00  0.91           C  
ATOM    319  O   ILE A  67       6.686 -28.229   5.263  1.00  0.91           O  
ATOM    320  CB  ILE A  67       5.058 -30.513   4.437  1.00  0.91           C  
ATOM    321  CG1 ILE A  67       3.736 -31.281   4.208  1.00  0.91           C  
ATOM    322  CG2 ILE A  67       6.301 -31.434   4.315  1.00  0.91           C  
ATOM    323  CD1 ILE A  67       3.635 -31.957   2.838  1.00  0.91           C  
ATOM    324  N   CYS A  68       6.973 -29.354   7.176  1.00  0.89           N  
ATOM    325  CA  CYS A  68       8.272 -28.765   7.478  1.00  0.89           C  
ATOM    326  C   CYS A  68       9.339 -29.148   6.459  1.00  0.89           C  
ATOM    327  O   CYS A  68       9.406 -30.301   6.037  1.00  0.89           O  
ATOM    328  CB  CYS A  68       8.772 -29.140   8.897  1.00  0.89           C  
ATOM    329  SG  CYS A  68       7.755 -28.429  10.231  1.00  0.89           S  
ATOM    330  N   ASP A  69      10.212 -28.193   6.062  1.00  0.86           N  
ATOM    331  CA  ASP A  69      11.232 -28.386   5.052  1.00  0.86           C  
ATOM    332  C   ASP A  69      12.485 -29.064   5.584  1.00  0.86           C  
ATOM    333  O   ASP A  69      13.379 -29.440   4.828  1.00  0.86           O  
ATOM    334  CB  ASP A  69      11.570 -27.035   4.334  1.00  0.86           C  
ATOM    335  CG  ASP A  69      12.154 -25.881   5.159  1.00  0.86           C  
ATOM    336  OD1 ASP A  69      12.295 -25.979   6.405  1.00  0.86           O  
ATOM    337  OD2 ASP A  69      12.485 -24.833   4.531  1.00  0.86           O  
ATOM    338  N   SER A  70      12.549 -29.247   6.913  1.00  0.84           N  
ATOM    339  CA  SER A  70      13.676 -29.847   7.596  1.00  0.84           C  
ATOM    340  C   SER A  70      13.197 -30.984   8.498  1.00  0.84           C  
ATOM    341  O   SER A  70      12.102 -30.908   9.060  1.00  0.84           O  
ATOM    342  CB  SER A  70      14.433 -28.865   8.537  1.00  0.84           C  
ATOM    343  OG  SER A  70      15.089 -27.762   7.907  1.00  0.84           O  
ATOM    344  N   PRO A  71      13.954 -32.056   8.717  1.00  0.86           N  
ATOM    345  CA  PRO A  71      15.329 -32.235   8.274  1.00  0.86           C  
ATOM    346  C   PRO A  71      15.385 -33.067   7.014  1.00  0.86           C  
ATOM    347  O   PRO A  71      16.487 -33.337   6.551  1.00  0.86           O  
ATOM    348  CB  PRO A  71      15.965 -32.963   9.460  1.00  0.86           C  
ATOM    349  CG  PRO A  71      14.848 -33.863   9.983  1.00  0.86           C  
ATOM    350  CD  PRO A  71      13.577 -33.056   9.721  1.00  0.86           C  
ATOM    351  N   HIS A  72      14.233 -33.447   6.429  1.00  0.83           N  
ATOM    352  CA  HIS A  72      14.204 -34.243   5.217  1.00  0.83           C  
ATOM    353  C   HIS A  72      14.238 -33.329   4.016  1.00  0.83           C  
ATOM    354  O   HIS A  72      13.595 -32.284   4.012  1.00  0.83           O  
ATOM    355  CB  HIS A  72      12.917 -35.092   5.105  1.00  0.83           C  
ATOM    356  CG  HIS A  72      12.685 -35.964   6.288  1.00  0.83           C  
ATOM    357  ND1 HIS A  72      13.584 -36.968   6.561  1.00  0.83           N  
ATOM    358  CD2 HIS A  72      11.715 -35.926   7.236  1.00  0.83           C  
ATOM    359  CE1 HIS A  72      13.154 -37.519   7.675  1.00  0.83           C  
ATOM    360  NE2 HIS A  72      12.022 -36.930   8.125  1.00  0.83           N  
ATOM    361  N   GLN A  73      14.963 -33.682   2.944  1.00  0.83           N  
ATOM    362  CA  GLN A  73      14.994 -32.899   1.732  1.00  0.83           C  
ATOM    363  C   GLN A  73      13.679 -32.969   0.971  1.00  0.83           C  
ATOM    364  O   GLN A  73      13.350 -33.958   0.309  1.00  0.83           O  
ATOM    365  CB  GLN A  73      16.167 -33.305   0.806  1.00  0.83           C  
ATOM    366  CG  GLN A  73      16.361 -32.343  -0.388  1.00  0.83           C  
ATOM    367  CD  GLN A  73      17.442 -32.810  -1.362  1.00  0.83           C  
ATOM    368  OE1 GLN A  73      17.921 -33.939  -1.391  1.00  0.83           O  
ATOM    369  NE2 GLN A  73      17.843 -31.878  -2.260  1.00  0.83           N  
ATOM    370  N   ILE A  74      12.887 -31.887   1.040  1.00  0.90           N  
ATOM    371  CA  ILE A  74      11.596 -31.820   0.393  1.00  0.90           C  
ATOM    372  C   ILE A  74      11.723 -31.293  -1.018  1.00  0.90           C  
ATOM    373  O   ILE A  74      12.418 -30.315  -1.297  1.00  0.90           O  
ATOM    374  CB  ILE A  74      10.608 -30.968   1.176  1.00  0.90           C  
ATOM    375  CG1 ILE A  74      10.513 -31.408   2.657  1.00  0.90           C  
ATOM    376  CG2 ILE A  74       9.210 -31.001   0.528  1.00  0.90           C  
ATOM    377  CD1 ILE A  74      10.096 -32.866   2.879  1.00  0.90           C  
ATOM    378  N   LEU A  75      11.025 -31.940  -1.963  1.00  0.93           N  
ATOM    379  CA  LEU A  75      10.846 -31.381  -3.274  1.00  0.93           C  
ATOM    380  C   LEU A  75       9.362 -31.210  -3.523  1.00  0.93           C  
ATOM    381  O   LEU A  75       8.628 -32.178  -3.695  1.00  0.93           O  
ATOM    382  CB  LEU A  75      11.553 -32.263  -4.326  1.00  0.93           C  
ATOM    383  CG  LEU A  75      11.480 -31.763  -5.780  1.00  0.93           C  
ATOM    384  CD1 LEU A  75      11.723 -30.251  -5.906  1.00  0.93           C  
ATOM    385  CD2 LEU A  75      12.485 -32.539  -6.648  1.00  0.93           C  
ATOM    386  N   ASP A  76       8.882 -29.942  -3.532  1.00  0.92           N  
ATOM    387  CA  ASP A  76       7.543 -29.605  -3.951  1.00  0.92           C  
ATOM    388  C   ASP A  76       7.483 -29.759  -5.465  1.00  0.92           C  
ATOM    389  O   ASP A  76       8.258 -29.160  -6.201  1.00  0.92           O  
ATOM    390  CB  ASP A  76       7.148 -28.192  -3.444  1.00  0.92           C  
ATOM    391  CG  ASP A  76       5.660 -27.954  -3.464  1.00  0.92           C  
ATOM    392  OD1 ASP A  76       4.901 -28.628  -4.213  1.00  0.92           O  
ATOM    393  OD2 ASP A  76       5.221 -27.097  -2.655  1.00  0.92           O  
ATOM    394  N   GLY A  77       6.580 -30.635  -5.956  1.00  0.95           N  
ATOM    395  CA  GLY A  77       6.366 -30.808  -7.381  1.00  0.95           C  
ATOM    396  C   GLY A  77       5.574 -29.683  -7.977  1.00  0.95           C  
ATOM    397  O   GLY A  77       5.592 -29.477  -9.187  1.00  0.95           O  
ATOM    398  N   GLU A  78       4.870 -28.900  -7.131  1.00  0.85           N  
ATOM    399  CA  GLU A  78       4.063 -27.770  -7.532  1.00  0.85           C  
ATOM    400  C   GLU A  78       3.023 -28.079  -8.600  1.00  0.85           C  
ATOM    401  O   GLU A  78       2.004 -28.710  -8.350  1.00  0.85           O  
ATOM    402  CB  GLU A  78       4.943 -26.560  -7.894  1.00  0.85           C  
ATOM    403  CG  GLU A  78       5.852 -26.082  -6.740  1.00  0.85           C  
ATOM    404  CD  GLU A  78       6.824 -25.025  -7.250  1.00  0.85           C  
ATOM    405  OE1 GLU A  78       7.984 -24.999  -6.768  1.00  0.85           O  
ATOM    406  OE2 GLU A  78       6.392 -24.231  -8.130  1.00  0.85           O  
ATOM    407  N   ASN A  79       3.240 -27.611  -9.836  1.00  0.85           N  
ATOM    408  CA  ASN A  79       2.362 -27.927 -10.939  1.00  0.85           C  
ATOM    409  C   ASN A  79       2.758 -29.207 -11.674  1.00  0.85           C  
ATOM    410  O   ASN A  79       2.022 -29.648 -12.549  1.00  0.85           O  
ATOM    411  CB  ASN A  79       2.397 -26.779 -11.961  1.00  0.85           C  
ATOM    412  CG  ASN A  79       1.653 -25.562 -11.436  1.00  0.85           C  
ATOM    413  OD1 ASN A  79       0.732 -25.637 -10.624  1.00  0.85           O  
ATOM    414  ND2 ASN A  79       2.049 -24.361 -11.922  1.00  0.85           N  
ATOM    415  N   CYS A  80       3.890 -29.853 -11.329  1.00  0.91           N  
ATOM    416  CA  CYS A  80       4.394 -31.016 -12.038  1.00  0.91           C  
ATOM    417  C   CYS A  80       4.238 -32.275 -11.218  1.00  0.91           C  
ATOM    418  O   CYS A  80       4.484 -32.307 -10.013  1.00  0.91           O  
ATOM    419  CB  CYS A  80       5.914 -30.929 -12.330  1.00  0.91           C  
ATOM    420  SG  CYS A  80       6.334 -29.570 -13.461  1.00  0.91           S  
ATOM    421  N   THR A  81       3.869 -33.384 -11.883  1.00  0.92           N  
ATOM    422  CA  THR A  81       4.000 -34.724 -11.322  1.00  0.92           C  
ATOM    423  C   THR A  81       5.445 -35.167 -11.389  1.00  0.92           C  
ATOM    424  O   THR A  81       6.281 -34.563 -12.064  1.00  0.92           O  
ATOM    425  CB  THR A  81       3.122 -35.785 -11.992  1.00  0.92           C  
ATOM    426  OG1 THR A  81       3.501 -36.050 -13.340  1.00  0.92           O  
ATOM    427  CG2 THR A  81       1.665 -35.299 -11.969  1.00  0.92           C  
ATOM    428  N   LEU A  82       5.796 -36.261 -10.687  1.00  0.94           N  
ATOM    429  CA  LEU A  82       7.127 -36.829 -10.806  1.00  0.94           C  
ATOM    430  C   LEU A  82       7.457 -37.325 -12.210  1.00  0.94           C  
ATOM    431  O   LEU A  82       8.550 -37.105 -12.728  1.00  0.94           O  
ATOM    432  CB  LEU A  82       7.318 -37.978  -9.801  1.00  0.94           C  
ATOM    433  CG  LEU A  82       8.698 -38.670  -9.849  1.00  0.94           C  
ATOM    434  CD1 LEU A  82       9.876 -37.683  -9.746  1.00  0.94           C  
ATOM    435  CD2 LEU A  82       8.787 -39.718  -8.736  1.00  0.94           C  
ATOM    436  N   ILE A  83       6.493 -37.986 -12.882  1.00  0.93           N  
ATOM    437  CA  ILE A  83       6.649 -38.440 -14.255  1.00  0.93           C  
ATOM    438  C   ILE A  83       6.845 -37.297 -15.239  1.00  0.93           C  
ATOM    439  O   ILE A  83       7.745 -37.357 -16.070  1.00  0.93           O  
ATOM    440  CB  ILE A  83       5.521 -39.368 -14.683  1.00  0.93           C  
ATOM    441  CG1 ILE A  83       5.408 -40.597 -13.742  1.00  0.93           C  
ATOM    442  CG2 ILE A  83       5.681 -39.817 -16.155  1.00  0.93           C  
ATOM    443  CD1 ILE A  83       6.693 -41.418 -13.582  1.00  0.93           C  
ATOM    444  N   ASP A  84       6.092 -36.183 -15.144  1.00  0.94           N  
ATOM    445  CA  ASP A  84       6.322 -35.033 -16.005  1.00  0.94           C  
ATOM    446  C   ASP A  84       7.715 -34.421 -15.852  1.00  0.94           C  
ATOM    447  O   ASP A  84       8.385 -34.088 -16.834  1.00  0.94           O  
ATOM    448  CB  ASP A  84       5.288 -33.941 -15.673  1.00  0.94           C  
ATOM    449  CG  ASP A  84       3.907 -34.262 -16.210  1.00  0.94           C  
ATOM    450  OD1 ASP A  84       3.792 -35.050 -17.188  1.00  0.94           O  
ATOM    451  OD2 ASP A  84       2.919 -33.745 -15.636  1.00  0.94           O  
ATOM    452  N   ALA A  85       8.204 -34.306 -14.597  1.00  0.95           N  
ATOM    453  CA  ALA A  85       9.556 -33.890 -14.282  1.00  0.95           C  
ATOM    454  C   ALA A  85      10.627 -34.832 -14.821  1.00  0.95           C  
ATOM    455  O   ALA A  85      11.663 -34.388 -15.313  1.00  0.95           O  
ATOM    456  CB  ALA A  85       9.718 -33.696 -12.759  1.00  0.95           C  
ATOM    457  N   LEU A  86      10.375 -36.157 -14.765  1.00  0.92           N  
ATOM    458  CA  LEU A  86      11.205 -37.180 -15.372  1.00  0.92           C  
ATOM    459  C   LEU A  86      11.277 -37.079 -16.886  1.00  0.92           C  
ATOM    460  O   LEU A  86      12.356 -37.026 -17.467  1.00  0.92           O  
ATOM    461  CB  LEU A  86      10.641 -38.575 -14.997  1.00  0.92           C  
ATOM    462  CG  LEU A  86      11.438 -39.791 -15.502  1.00  0.92           C  
ATOM    463  CD1 LEU A  86      12.678 -40.028 -14.634  1.00  0.92           C  
ATOM    464  CD2 LEU A  86      10.542 -41.038 -15.561  1.00  0.92           C  
ATOM    465  N   LEU A  87      10.125 -37.000 -17.578  1.00  0.94           N  
ATOM    466  CA  LEU A  87      10.083 -36.895 -19.025  1.00  0.94           C  
ATOM    467  C   LEU A  87      10.682 -35.604 -19.531  1.00  0.94           C  
ATOM    468  O   LEU A  87      11.366 -35.548 -20.556  1.00  0.94           O  
ATOM    469  CB  LEU A  87       8.638 -37.027 -19.553  1.00  0.94           C  
ATOM    470  CG  LEU A  87       7.941 -38.362 -19.226  1.00  0.94           C  
ATOM    471  CD1 LEU A  87       6.509 -38.353 -19.782  1.00  0.94           C  
ATOM    472  CD2 LEU A  87       8.725 -39.584 -19.727  1.00  0.94           C  
ATOM    473  N   GLY A  88      10.432 -34.514 -18.792  1.00  0.95           N  
ATOM    474  CA  GLY A  88      10.966 -33.223 -19.135  1.00  0.95           C  
ATOM    475  C   GLY A  88       9.945 -32.387 -19.816  1.00  0.95           C  
ATOM    476  O   GLY A  88      10.237 -31.785 -20.851  1.00  0.95           O  
ATOM    477  N   ASP A  89       8.714 -32.327 -19.247  1.00  0.92           N  
ATOM    478  CA  ASP A  89       7.720 -31.322 -19.586  1.00  0.92           C  
ATOM    479  C   ASP A  89       8.389 -29.924 -19.428  1.00  0.92           C  
ATOM    480  O   ASP A  89       9.103 -29.741 -18.441  1.00  0.92           O  
ATOM    481  CB  ASP A  89       6.435 -31.506 -18.709  1.00  0.92           C  
ATOM    482  CG  ASP A  89       5.286 -30.594 -19.123  1.00  0.92           C  
ATOM    483  OD1 ASP A  89       5.501 -29.356 -19.099  1.00  0.92           O  
ATOM    484  OD2 ASP A  89       4.195 -31.113 -19.487  1.00  0.92           O  
ATOM    485  N   PRO A  90       8.276 -28.949 -20.337  1.00  0.88           N  
ATOM    486  CA  PRO A  90       8.898 -27.624 -20.255  1.00  0.88           C  
ATOM    487  C   PRO A  90       8.692 -26.894 -18.955  1.00  0.88           C  
ATOM    488  O   PRO A  90       9.578 -26.190 -18.481  1.00  0.88           O  
ATOM    489  CB  PRO A  90       8.260 -26.852 -21.417  1.00  0.88           C  
ATOM    490  CG  PRO A  90       7.883 -27.914 -22.448  1.00  0.88           C  
ATOM    491  CD  PRO A  90       7.558 -29.131 -21.588  1.00  0.88           C  
ATOM    492  N   GLN A  91       7.507 -27.071 -18.363  1.00  0.81           N  
ATOM    493  CA  GLN A  91       7.093 -26.515 -17.103  1.00  0.81           C  
ATOM    494  C   GLN A  91       7.942 -26.982 -15.925  1.00  0.81           C  
ATOM    495  O   GLN A  91       8.040 -26.327 -14.889  1.00  0.81           O  
ATOM    496  CB  GLN A  91       5.639 -26.979 -16.943  1.00  0.81           C  
ATOM    497  CG  GLN A  91       4.932 -26.460 -15.689  1.00  0.81           C  
ATOM    498  CD  GLN A  91       3.434 -26.692 -15.823  1.00  0.81           C  
ATOM    499  OE1 GLN A  91       2.924 -27.468 -16.622  1.00  0.81           O  
ATOM    500  NE2 GLN A  91       2.667 -25.905 -15.039  1.00  0.81           N  
ATOM    501  N   CYS A  92       8.600 -28.141 -16.092  1.00  0.89           N  
ATOM    502  CA  CYS A  92       9.340 -28.861 -15.093  1.00  0.89           C  
ATOM    503  C   CYS A  92      10.845 -28.824 -15.379  1.00  0.89           C  
ATOM    504  O   CYS A  92      11.606 -29.568 -14.760  1.00  0.89           O  
ATOM    505  CB  CYS A  92       8.853 -30.333 -15.086  1.00  0.89           C  
ATOM    506  SG  CYS A  92       7.039 -30.516 -15.108  1.00  0.89           S  
ATOM    507  N   ASP A  93      11.335 -27.930 -16.287  1.00  0.82           N  
ATOM    508  CA  ASP A  93      12.750 -27.767 -16.633  1.00  0.82           C  
ATOM    509  C   ASP A  93      13.635 -27.436 -15.412  1.00  0.82           C  
ATOM    510  O   ASP A  93      14.792 -27.845 -15.329  1.00  0.82           O  
ATOM    511  CB  ASP A  93      12.971 -26.696 -17.754  1.00  0.82           C  
ATOM    512  CG  ASP A  93      12.683 -27.134 -19.183  1.00  0.82           C  
ATOM    513  OD1 ASP A  93      12.510 -28.346 -19.473  1.00  0.82           O  
ATOM    514  OD2 ASP A  93      12.710 -26.235 -20.069  1.00  0.82           O  
ATOM    515  N   GLY A  94      13.098 -26.738 -14.382  1.00  0.85           N  
ATOM    516  CA  GLY A  94      13.840 -26.402 -13.162  1.00  0.85           C  
ATOM    517  C   GLY A  94      14.057 -27.553 -12.206  1.00  0.85           C  
ATOM    518  O   GLY A  94      14.770 -27.430 -11.214  1.00  0.85           O  
ATOM    519  N   PHE A  95      13.455 -28.724 -12.495  1.00  0.84           N  
ATOM    520  CA  PHE A  95      13.611 -29.919 -11.693  1.00  0.84           C  
ATOM    521  C   PHE A  95      14.694 -30.842 -12.218  1.00  0.84           C  
ATOM    522  O   PHE A  95      14.906 -31.933 -11.689  1.00  0.84           O  
ATOM    523  CB  PHE A  95      12.299 -30.736 -11.618  1.00  0.84           C  
ATOM    524  CG  PHE A  95      11.221 -30.019 -10.852  1.00  0.84           C  
ATOM    525  CD1 PHE A  95       9.910 -30.031 -11.345  1.00  0.84           C  
ATOM    526  CD2 PHE A  95      11.469 -29.359  -9.635  1.00  0.84           C  
ATOM    527  CE1 PHE A  95       8.886 -29.357 -10.675  1.00  0.84           C  
ATOM    528  CE2 PHE A  95      10.437 -28.707  -8.949  1.00  0.84           C  
ATOM    529  CZ  PHE A  95       9.145 -28.709  -9.469  1.00  0.84           C  
ATOM    530  N   GLN A  96      15.442 -30.433 -13.259  1.00  0.81           N  
ATOM    531  CA  GLN A  96      16.507 -31.246 -13.805  1.00  0.81           C  
ATOM    532  C   GLN A  96      17.617 -31.603 -12.824  1.00  0.81           C  
ATOM    533  O   GLN A  96      18.240 -30.743 -12.211  1.00  0.81           O  
ATOM    534  CB  GLN A  96      17.131 -30.578 -15.044  1.00  0.81           C  
ATOM    535  CG  GLN A  96      16.209 -30.657 -16.276  1.00  0.81           C  
ATOM    536  CD  GLN A  96      16.937 -30.190 -17.533  1.00  0.81           C  
ATOM    537  OE1 GLN A  96      18.145 -29.966 -17.552  1.00  0.81           O  
ATOM    538  NE2 GLN A  96      16.180 -30.120 -18.652  1.00  0.81           N  
ATOM    539  N   ASN A  97      17.879 -32.920 -12.665  1.00  0.84           N  
ATOM    540  CA  ASN A  97      18.955 -33.463 -11.849  1.00  0.84           C  
ATOM    541  C   ASN A  97      18.755 -33.297 -10.344  1.00  0.84           C  
ATOM    542  O   ASN A  97      19.666 -33.508  -9.544  1.00  0.84           O  
ATOM    543  CB  ASN A  97      20.362 -32.992 -12.284  1.00  0.84           C  
ATOM    544  CG  ASN A  97      20.544 -33.266 -13.765  1.00  0.84           C  
ATOM    545  OD1 ASN A  97      20.672 -34.409 -14.197  1.00  0.84           O  
ATOM    546  ND2 ASN A  97      20.558 -32.201 -14.597  1.00  0.84           N  
ATOM    547  N   LYS A  98      17.533 -32.935  -9.909  1.00  0.82           N  
ATOM    548  CA  LYS A  98      17.190 -32.802  -8.511  1.00  0.82           C  
ATOM    549  C   LYS A  98      17.168 -34.114  -7.753  1.00  0.82           C  
ATOM    550  O   LYS A  98      16.865 -35.169  -8.299  1.00  0.82           O  
ATOM    551  CB  LYS A  98      15.832 -32.098  -8.340  1.00  0.82           C  
ATOM    552  CG  LYS A  98      15.866 -30.632  -8.787  1.00  0.82           C  
ATOM    553  CD  LYS A  98      16.241 -29.631  -7.686  1.00  0.82           C  
ATOM    554  CE  LYS A  98      14.984 -29.001  -7.086  1.00  0.82           C  
ATOM    555  NZ  LYS A  98      15.326 -28.018  -6.040  1.00  0.82           N  
ATOM    556  N   LYS A  99      17.470 -34.050  -6.444  1.00  0.85           N  
ATOM    557  CA  LYS A  99      17.327 -35.169  -5.544  1.00  0.85           C  
ATOM    558  C   LYS A  99      16.344 -34.772  -4.478  1.00  0.85           C  
ATOM    559  O   LYS A  99      16.028 -33.588  -4.337  1.00  0.85           O  
ATOM    560  CB  LYS A  99      18.643 -35.575  -4.850  1.00  0.85           C  
ATOM    561  CG  LYS A  99      19.817 -35.735  -5.815  1.00  0.85           C  
ATOM    562  CD  LYS A  99      21.001 -36.397  -5.101  1.00  0.85           C  
ATOM    563  CE  LYS A  99      22.353 -36.180  -5.774  1.00  0.85           C  
ATOM    564  NZ  LYS A  99      22.753 -34.765  -5.641  1.00  0.85           N  
ATOM    565  N   TRP A 100      15.827 -35.765  -3.740  1.00  0.89           N  
ATOM    566  CA  TRP A 100      14.893 -35.542  -2.674  1.00  0.89           C  
ATOM    567  C   TRP A 100      14.878 -36.736  -1.737  1.00  0.89           C  
ATOM    568  O   TRP A 100      15.148 -37.863  -2.154  1.00  0.89           O  
ATOM    569  CB  TRP A 100      13.454 -35.344  -3.246  1.00  0.89           C  
ATOM    570  CG  TRP A 100      12.846 -36.550  -3.988  1.00  0.89           C  
ATOM    571  CD1 TRP A 100      12.142 -37.601  -3.469  1.00  0.89           C  
ATOM    572  CD2 TRP A 100      13.016 -36.848  -5.385  1.00  0.89           C  
ATOM    573  NE1 TRP A 100      11.829 -38.514  -4.449  1.00  0.89           N  
ATOM    574  CE2 TRP A 100      12.360 -38.071  -5.636  1.00  0.89           C  
ATOM    575  CE3 TRP A 100      13.694 -36.185  -6.397  1.00  0.89           C  
ATOM    576  CZ2 TRP A 100      12.374 -38.638  -6.904  1.00  0.89           C  
ATOM    577  CZ3 TRP A 100      13.732 -36.772  -7.664  1.00  0.89           C  
ATOM    578  CH2 TRP A 100      13.076 -37.980  -7.922  1.00  0.89           C  
ATOM    579  N   ASP A 101      14.491 -36.509  -0.467  1.00  0.90           N  
ATOM    580  CA  ASP A 101      14.026 -37.527   0.450  1.00  0.90           C  
ATOM    581  C   ASP A 101      12.532 -37.733   0.230  1.00  0.90           C  
ATOM    582  O   ASP A 101      12.036 -38.852   0.126  1.00  0.90           O  
ATOM    583  CB  ASP A 101      14.264 -37.091   1.914  1.00  0.90           C  
ATOM    584  CG  ASP A 101      15.746 -37.030   2.239  1.00  0.90           C  
ATOM    585  OD1 ASP A 101      16.479 -37.981   1.880  1.00  0.90           O  
ATOM    586  OD2 ASP A 101      16.154 -36.029   2.881  1.00  0.90           O  
ATOM    587  N   LEU A 102      11.761 -36.631   0.086  1.00  0.92           N  
ATOM    588  CA  LEU A 102      10.338 -36.730  -0.171  1.00  0.92           C  
ATOM    589  C   LEU A 102       9.894 -35.805  -1.293  1.00  0.92           C  
ATOM    590  O   LEU A 102      10.048 -34.585  -1.228  1.00  0.92           O  
ATOM    591  CB  LEU A 102       9.525 -36.461   1.116  1.00  0.92           C  
ATOM    592  CG  LEU A 102       8.001 -36.664   0.985  1.00  0.92           C  
ATOM    593  CD1 LEU A 102       7.643 -38.131   0.709  1.00  0.92           C  
ATOM    594  CD2 LEU A 102       7.284 -36.167   2.246  1.00  0.92           C  
ATOM    595  N   PHE A 103       9.304 -36.386  -2.360  1.00  0.93           N  
ATOM    596  CA  PHE A 103       8.688 -35.648  -3.445  1.00  0.93           C  
ATOM    597  C   PHE A 103       7.221 -35.409  -3.092  1.00  0.93           C  
ATOM    598  O   PHE A 103       6.504 -36.332  -2.715  1.00  0.93           O  
ATOM    599  CB  PHE A 103       8.850 -36.432  -4.779  1.00  0.93           C  
ATOM    600  CG  PHE A 103       8.512 -35.616  -6.000  1.00  0.93           C  
ATOM    601  CD1 PHE A 103       7.183 -35.401  -6.394  1.00  0.93           C  
ATOM    602  CD2 PHE A 103       9.537 -35.052  -6.775  1.00  0.93           C  
ATOM    603  CE1 PHE A 103       6.884 -34.631  -7.522  1.00  0.93           C  
ATOM    604  CE2 PHE A 103       9.243 -34.295  -7.915  1.00  0.93           C  
ATOM    605  CZ  PHE A 103       7.914 -34.087  -8.290  1.00  0.93           C  
ATOM    606  N   VAL A 104       6.728 -34.161  -3.185  1.00  0.94           N  
ATOM    607  CA  VAL A 104       5.353 -33.844  -2.839  1.00  0.94           C  
ATOM    608  C   VAL A 104       4.583 -33.523  -4.108  1.00  0.94           C  
ATOM    609  O   VAL A 104       4.826 -32.514  -4.767  1.00  0.94           O  
ATOM    610  CB  VAL A 104       5.242 -32.699  -1.838  1.00  0.94           C  
ATOM    611  CG1 VAL A 104       3.763 -32.479  -1.451  1.00  0.94           C  
ATOM    612  CG2 VAL A 104       6.075 -33.043  -0.582  1.00  0.94           C  
ATOM    613  N   GLU A 105       3.615 -34.384  -4.487  1.00  0.88           N  
ATOM    614  CA  GLU A 105       2.751 -34.150  -5.634  1.00  0.88           C  
ATOM    615  C   GLU A 105       1.513 -33.409  -5.193  1.00  0.88           C  
ATOM    616  O   GLU A 105       0.873 -33.761  -4.203  1.00  0.88           O  
ATOM    617  CB  GLU A 105       2.293 -35.438  -6.366  1.00  0.88           C  
ATOM    618  CG  GLU A 105       3.453 -36.105  -7.132  1.00  0.88           C  
ATOM    619  CD  GLU A 105       3.083 -37.326  -7.963  1.00  0.88           C  
ATOM    620  OE1 GLU A 105       2.335 -38.202  -7.455  1.00  0.88           O  
ATOM    621  OE2 GLU A 105       3.622 -37.458  -9.095  1.00  0.88           O  
ATOM    622  N   ARG A 106       1.155 -32.352  -5.939  1.00  0.81           N  
ATOM    623  CA  ARG A 106      -0.007 -31.538  -5.665  1.00  0.81           C  
ATOM    624  C   ARG A 106      -1.195 -31.980  -6.488  1.00  0.81           C  
ATOM    625  O   ARG A 106      -1.030 -32.494  -7.593  1.00  0.81           O  
ATOM    626  CB  ARG A 106       0.300 -30.062  -6.011  1.00  0.81           C  
ATOM    627  CG  ARG A 106       1.537 -29.496  -5.289  1.00  0.81           C  
ATOM    628  CD  ARG A 106       1.406 -29.685  -3.793  1.00  0.81           C  
ATOM    629  NE  ARG A 106       2.496 -28.962  -3.110  1.00  0.81           N  
ATOM    630  CZ  ARG A 106       2.514 -28.885  -1.778  1.00  0.81           C  
ATOM    631  NH1 ARG A 106       1.571 -29.449  -1.042  1.00  0.81           N  
ATOM    632  NH2 ARG A 106       3.482 -28.256  -1.142  1.00  0.81           N  
ATOM    633  N   SER A 107      -2.436 -31.757  -5.997  1.00  0.85           N  
ATOM    634  CA  SER A 107      -3.644 -32.146  -6.731  1.00  0.85           C  
ATOM    635  C   SER A 107      -3.948 -31.249  -7.912  1.00  0.85           C  
ATOM    636  O   SER A 107      -4.647 -31.623  -8.848  1.00  0.85           O  
ATOM    637  CB  SER A 107      -4.919 -32.223  -5.838  1.00  0.85           C  
ATOM    638  OG  SER A 107      -5.495 -30.963  -5.453  1.00  0.85           O  
ATOM    639  N   LYS A 108      -3.352 -30.043  -7.896  1.00  0.79           N  
ATOM    640  CA  LYS A 108      -3.495 -29.032  -8.918  1.00  0.79           C  
ATOM    641  C   LYS A 108      -2.615 -29.290 -10.129  1.00  0.79           C  
ATOM    642  O   LYS A 108      -2.720 -28.589 -11.132  1.00  0.79           O  
ATOM    643  CB  LYS A 108      -3.108 -27.638  -8.344  1.00  0.79           C  
ATOM    644  CG  LYS A 108      -1.592 -27.445  -8.152  1.00  0.79           C  
ATOM    645  CD  LYS A 108      -1.174 -26.109  -7.532  1.00  0.79           C  
ATOM    646  CE  LYS A 108       0.344 -26.075  -7.334  1.00  0.79           C  
ATOM    647  NZ  LYS A 108       0.795 -24.754  -6.858  1.00  0.79           N  
ATOM    648  N   ALA A 109      -1.674 -30.258 -10.020  1.00  0.89           N  
ATOM    649  CA  ALA A 109      -0.708 -30.591 -11.040  1.00  0.89           C  
ATOM    650  C   ALA A 109      -1.334 -31.028 -12.348  1.00  0.89           C  
ATOM    651  O   ALA A 109      -2.364 -31.699 -12.392  1.00  0.89           O  
ATOM    652  CB  ALA A 109       0.272 -31.675 -10.538  1.00  0.89           C  
ATOM    653  N   TYR A 110      -0.714 -30.636 -13.467  1.00  0.81           N  
ATOM    654  CA  TYR A 110      -1.288 -30.885 -14.755  1.00  0.81           C  
ATOM    655  C   TYR A 110      -0.152 -30.980 -15.737  1.00  0.81           C  
ATOM    656  O   TYR A 110       0.874 -30.326 -15.583  1.00  0.81           O  
ATOM    657  CB  TYR A 110      -2.341 -29.805 -15.168  1.00  0.81           C  
ATOM    658  CG  TYR A 110      -1.736 -28.437 -15.375  1.00  0.81           C  
ATOM    659  CD1 TYR A 110      -1.435 -27.599 -14.290  1.00  0.81           C  
ATOM    660  CD2 TYR A 110      -1.403 -28.001 -16.666  1.00  0.81           C  
ATOM    661  CE1 TYR A 110      -0.824 -26.356 -14.492  1.00  0.81           C  
ATOM    662  CE2 TYR A 110      -0.797 -26.755 -16.870  1.00  0.81           C  
ATOM    663  CZ  TYR A 110      -0.518 -25.927 -15.783  1.00  0.81           C  
ATOM    664  OH  TYR A 110       0.101 -24.679 -15.985  1.00  0.81           O  
ATOM    665  N   SER A 111      -0.328 -31.817 -16.770  1.00  0.87           N  
ATOM    666  CA  SER A 111       0.658 -32.016 -17.814  1.00  0.87           C  
ATOM    667  C   SER A 111       0.380 -31.026 -18.953  1.00  0.87           C  
ATOM    668  O   SER A 111      -0.786 -30.802 -19.292  1.00  0.87           O  
ATOM    669  CB  SER A 111       0.556 -33.420 -18.494  1.00  0.87           C  
ATOM    670  OG  SER A 111       0.463 -34.588 -17.658  1.00  0.87           O  
ATOM    671  N   ASN A 112       1.405 -30.442 -19.626  1.00  0.84           N  
ATOM    672  CA  ASN A 112       1.198 -29.456 -20.686  1.00  0.84           C  
ATOM    673  C   ASN A 112       2.182 -29.644 -21.843  1.00  0.84           C  
ATOM    674  O   ASN A 112       2.531 -28.716 -22.571  1.00  0.84           O  
ATOM    675  CB  ASN A 112       1.296 -28.017 -20.119  1.00  0.84           C  
ATOM    676  CG  ASN A 112       0.582 -27.016 -21.020  1.00  0.84           C  
ATOM    677  OD1 ASN A 112      -0.307 -27.353 -21.804  1.00  0.84           O  
ATOM    678  ND2 ASN A 112       0.953 -25.721 -20.883  1.00  0.84           N  
ATOM    679  N   CYS A 113       2.629 -30.893 -22.048  1.00  0.88           N  
ATOM    680  CA  CYS A 113       3.405 -31.296 -23.193  1.00  0.88           C  
ATOM    681  C   CYS A 113       2.561 -32.222 -24.038  1.00  0.88           C  
ATOM    682  O   CYS A 113       1.327 -32.182 -24.017  1.00  0.88           O  
ATOM    683  CB  CYS A 113       4.719 -31.967 -22.717  1.00  0.88           C  
ATOM    684  SG  CYS A 113       6.058 -32.182 -23.938  1.00  0.88           S  
ATOM    685  N   TYR A 114       3.211 -33.094 -24.833  1.00  0.88           N  
ATOM    686  CA  TYR A 114       2.530 -34.044 -25.679  1.00  0.88           C  
ATOM    687  C   TYR A 114       1.705 -35.045 -24.842  1.00  0.88           C  
ATOM    688  O   TYR A 114       2.214 -35.510 -23.825  1.00  0.88           O  
ATOM    689  CB  TYR A 114       3.553 -34.759 -26.589  1.00  0.88           C  
ATOM    690  CG  TYR A 114       2.904 -35.214 -27.850  1.00  0.88           C  
ATOM    691  CD1 TYR A 114       2.895 -34.372 -28.969  1.00  0.88           C  
ATOM    692  CD2 TYR A 114       2.297 -36.471 -27.933  1.00  0.88           C  
ATOM    693  CE1 TYR A 114       2.346 -34.812 -30.179  1.00  0.88           C  
ATOM    694  CE2 TYR A 114       1.728 -36.902 -29.132  1.00  0.88           C  
ATOM    695  CZ  TYR A 114       1.784 -36.084 -30.252  1.00  0.88           C  
ATOM    696  OH  TYR A 114       1.233 -36.559 -31.441  1.00  0.88           O  
ATOM    697  N   PRO A 115       0.466 -35.400 -25.156  1.00  0.89           N  
ATOM    698  CA  PRO A 115      -0.304 -36.424 -24.451  1.00  0.89           C  
ATOM    699  C   PRO A 115       0.346 -37.789 -24.345  1.00  0.89           C  
ATOM    700  O   PRO A 115       0.739 -38.350 -25.367  1.00  0.89           O  
ATOM    701  CB  PRO A 115      -1.595 -36.537 -25.257  1.00  0.89           C  
ATOM    702  CG  PRO A 115      -1.746 -35.203 -25.967  1.00  0.89           C  
ATOM    703  CD  PRO A 115      -0.311 -34.760 -26.208  1.00  0.89           C  
ATOM    704  N   TYR A 116       0.420 -38.371 -23.137  1.00  0.88           N  
ATOM    705  CA  TYR A 116       1.093 -39.628 -22.965  1.00  0.88           C  
ATOM    706  C   TYR A 116       0.343 -40.503 -21.991  1.00  0.88           C  
ATOM    707  O   TYR A 116      -0.442 -40.019 -21.179  1.00  0.88           O  
ATOM    708  CB  TYR A 116       2.590 -39.425 -22.564  1.00  0.88           C  
ATOM    709  CG  TYR A 116       2.776 -38.895 -21.159  1.00  0.88           C  
ATOM    710  CD1 TYR A 116       2.977 -39.794 -20.104  1.00  0.88           C  
ATOM    711  CD2 TYR A 116       2.704 -37.527 -20.860  1.00  0.88           C  
ATOM    712  CE1 TYR A 116       3.056 -39.346 -18.781  1.00  0.88           C  
ATOM    713  CE2 TYR A 116       2.814 -37.072 -19.536  1.00  0.88           C  
ATOM    714  CZ  TYR A 116       2.983 -37.985 -18.489  1.00  0.88           C  
ATOM    715  OH  TYR A 116       3.106 -37.566 -17.146  1.00  0.88           O  
ATOM    716  N   ASP A 117       0.588 -41.819 -22.075  1.00  0.87           N  
ATOM    717  CA  ASP A 117       0.173 -42.776 -21.087  1.00  0.87           C  
ATOM    718  C   ASP A 117       1.402 -43.593 -20.709  1.00  0.87           C  
ATOM    719  O   ASP A 117       2.408 -43.626 -21.416  1.00  0.87           O  
ATOM    720  CB  ASP A 117      -1.069 -43.611 -21.549  1.00  0.87           C  
ATOM    721  CG  ASP A 117      -0.870 -44.473 -22.795  1.00  0.87           C  
ATOM    722  OD1 ASP A 117      -0.158 -45.502 -22.667  1.00  0.87           O  
ATOM    723  OD2 ASP A 117      -1.468 -44.159 -23.869  1.00  0.87           O  
ATOM    724  N   VAL A 118       1.375 -44.216 -19.517  1.00  0.90           N  
ATOM    725  CA  VAL A 118       2.421 -45.120 -19.086  1.00  0.90           C  
ATOM    726  C   VAL A 118       1.719 -46.420 -18.688  1.00  0.90           C  
ATOM    727  O   VAL A 118       0.995 -46.417 -17.687  1.00  0.90           O  
ATOM    728  CB  VAL A 118       3.226 -44.577 -17.904  1.00  0.90           C  
ATOM    729  CG1 VAL A 118       4.460 -45.472 -17.672  1.00  0.90           C  
ATOM    730  CG2 VAL A 118       3.634 -43.101 -18.126  1.00  0.90           C  
ATOM    731  N   PRO A 119       1.844 -47.556 -19.375  1.00  0.87           N  
ATOM    732  CA  PRO A 119       1.520 -48.872 -18.837  1.00  0.87           C  
ATOM    733  C   PRO A 119       2.286 -49.155 -17.567  1.00  0.87           C  
ATOM    734  O   PRO A 119       3.504 -49.005 -17.560  1.00  0.87           O  
ATOM    735  CB  PRO A 119       1.890 -49.871 -19.950  1.00  0.87           C  
ATOM    736  CG  PRO A 119       1.995 -49.018 -21.217  1.00  0.87           C  
ATOM    737  CD  PRO A 119       2.453 -47.660 -20.690  1.00  0.87           C  
ATOM    738  N   ASP A 120       1.588 -49.520 -16.479  1.00  0.84           N  
ATOM    739  CA  ASP A 120       2.186 -49.669 -15.172  1.00  0.84           C  
ATOM    740  C   ASP A 120       2.845 -48.367 -14.658  1.00  0.84           C  
ATOM    741  O   ASP A 120       3.932 -48.331 -14.079  1.00  0.84           O  
ATOM    742  CB  ASP A 120       3.047 -50.962 -15.085  1.00  0.84           C  
ATOM    743  CG  ASP A 120       3.162 -51.442 -13.651  1.00  0.84           C  
ATOM    744  OD1 ASP A 120       4.032 -52.300 -13.360  1.00  0.84           O  
ATOM    745  OD2 ASP A 120       2.400 -50.926 -12.790  1.00  0.84           O  
ATOM    746  N   TYR A 121       2.113 -47.234 -14.827  1.00  0.86           N  
ATOM    747  CA  TYR A 121       2.461 -45.892 -14.379  1.00  0.86           C  
ATOM    748  C   TYR A 121       2.849 -45.844 -12.908  1.00  0.86           C  
ATOM    749  O   TYR A 121       3.805 -45.187 -12.504  1.00  0.86           O  
ATOM    750  CB  TYR A 121       1.214 -44.971 -14.600  1.00  0.86           C  
ATOM    751  CG  TYR A 121       1.386 -43.542 -14.137  1.00  0.86           C  
ATOM    752  CD1 TYR A 121       1.789 -42.533 -15.018  1.00  0.86           C  
ATOM    753  CD2 TYR A 121       1.127 -43.194 -12.802  1.00  0.86           C  
ATOM    754  CE1 TYR A 121       1.976 -41.219 -14.571  1.00  0.86           C  
ATOM    755  CE2 TYR A 121       1.308 -41.880 -12.351  1.00  0.86           C  
ATOM    756  CZ  TYR A 121       1.753 -40.893 -13.234  1.00  0.86           C  
ATOM    757  OH  TYR A 121       1.973 -39.571 -12.800  1.00  0.86           O  
ATOM    758  N   ALA A 122       2.074 -46.572 -12.082  1.00  0.92           N  
ATOM    759  CA  ALA A 122       2.263 -46.690 -10.661  1.00  0.92           C  
ATOM    760  C   ALA A 122       3.617 -47.298 -10.292  1.00  0.92           C  
ATOM    761  O   ALA A 122       4.309 -46.758  -9.431  1.00  0.92           O  
ATOM    762  CB  ALA A 122       1.110 -47.525 -10.066  1.00  0.92           C  
ATOM    763  N   SER A 123       4.058 -48.388 -10.971  1.00  0.89           N  
ATOM    764  CA  SER A 123       5.386 -48.971 -10.777  1.00  0.89           C  
ATOM    765  C   SER A 123       6.508 -48.042 -11.188  1.00  0.89           C  
ATOM    766  O   SER A 123       7.491 -47.905 -10.462  1.00  0.89           O  
ATOM    767  CB  SER A 123       5.617 -50.299 -11.537  1.00  0.89           C  
ATOM    768  OG  SER A 123       4.895 -51.376 -10.940  1.00  0.89           O  
ATOM    769  N   LEU A 124       6.394 -47.336 -12.340  1.00  0.92           N  
ATOM    770  CA  LEU A 124       7.405 -46.364 -12.744  1.00  0.92           C  
ATOM    771  C   LEU A 124       7.534 -45.202 -11.775  1.00  0.92           C  
ATOM    772  O   LEU A 124       8.626 -44.850 -11.335  1.00  0.92           O  
ATOM    773  CB  LEU A 124       7.139 -45.790 -14.156  1.00  0.92           C  
ATOM    774  CG  LEU A 124       8.150 -44.719 -14.640  1.00  0.92           C  
ATOM    775  CD1 LEU A 124       9.605 -45.222 -14.621  1.00  0.92           C  
ATOM    776  CD2 LEU A 124       7.774 -44.194 -16.034  1.00  0.92           C  
ATOM    777  N   ARG A 125       6.396 -44.618 -11.353  1.00  0.87           N  
ATOM    778  CA  ARG A 125       6.351 -43.556 -10.367  1.00  0.87           C  
ATOM    779  C   ARG A 125       6.961 -43.975  -9.045  1.00  0.87           C  
ATOM    780  O   ARG A 125       7.728 -43.231  -8.438  1.00  0.87           O  
ATOM    781  CB  ARG A 125       4.872 -43.174 -10.139  1.00  0.87           C  
ATOM    782  CG  ARG A 125       4.592 -42.133  -9.037  1.00  0.87           C  
ATOM    783  CD  ARG A 125       3.099 -41.819  -8.942  1.00  0.87           C  
ATOM    784  NE  ARG A 125       2.851 -40.855  -7.830  1.00  0.87           N  
ATOM    785  CZ  ARG A 125       2.632 -41.174  -6.543  1.00  0.87           C  
ATOM    786  NH1 ARG A 125       2.707 -42.412  -6.119  1.00  0.87           N  
ATOM    787  NH2 ARG A 125       2.326 -40.177  -5.721  1.00  0.87           N  
ATOM    788  N   SER A 126       6.652 -45.212  -8.604  1.00  0.92           N  
ATOM    789  CA  SER A 126       7.209 -45.804  -7.401  1.00  0.92           C  
ATOM    790  C   SER A 126       8.719 -45.975  -7.458  1.00  0.92           C  
ATOM    791  O   SER A 126       9.437 -45.497  -6.583  1.00  0.92           O  
ATOM    792  CB  SER A 126       6.554 -47.175  -7.079  1.00  0.92           C  
ATOM    793  OG  SER A 126       7.066 -47.695  -5.856  1.00  0.92           O  
ATOM    794  N   LEU A 127       9.269 -46.592  -8.531  1.00  0.90           N  
ATOM    795  CA  LEU A 127      10.696 -46.848  -8.593  1.00  0.90           C  
ATOM    796  C   LEU A 127      11.544 -45.585  -8.675  1.00  0.90           C  
ATOM    797  O   LEU A 127      12.598 -45.486  -8.049  1.00  0.90           O  
ATOM    798  CB  LEU A 127      11.057 -47.916  -9.658  1.00  0.90           C  
ATOM    799  CG  LEU A 127      11.074 -47.491 -11.142  1.00  0.90           C  
ATOM    800  CD1 LEU A 127      12.436 -46.926 -11.588  1.00  0.90           C  
ATOM    801  CD2 LEU A 127      10.703 -48.682 -12.040  1.00  0.90           C  
ATOM    802  N   VAL A 128      11.078 -44.555  -9.419  1.00  0.92           N  
ATOM    803  CA  VAL A 128      11.719 -43.247  -9.460  1.00  0.92           C  
ATOM    804  C   VAL A 128      11.662 -42.536  -8.114  1.00  0.92           C  
ATOM    805  O   VAL A 128      12.657 -41.986  -7.643  1.00  0.92           O  
ATOM    806  CB  VAL A 128      11.117 -42.337 -10.523  1.00  0.92           C  
ATOM    807  CG1 VAL A 128      11.832 -40.966 -10.541  1.00  0.92           C  
ATOM    808  CG2 VAL A 128      11.257 -42.993 -11.909  1.00  0.92           C  
ATOM    809  N   ALA A 129      10.494 -42.560  -7.434  1.00  0.95           N  
ATOM    810  CA  ALA A 129      10.299 -41.953  -6.134  1.00  0.95           C  
ATOM    811  C   ALA A 129      11.199 -42.522  -5.051  1.00  0.95           C  
ATOM    812  O   ALA A 129      11.810 -41.774  -4.294  1.00  0.95           O  
ATOM    813  CB  ALA A 129       8.840 -42.136  -5.696  1.00  0.95           C  
ATOM    814  N   SER A 130      11.313 -43.867  -5.019  1.00  0.88           N  
ATOM    815  CA  SER A 130      12.213 -44.638  -4.168  1.00  0.88           C  
ATOM    816  C   SER A 130      13.683 -44.367  -4.458  1.00  0.88           C  
ATOM    817  O   SER A 130      14.512 -44.280  -3.556  1.00  0.88           O  
ATOM    818  CB  SER A 130      11.899 -46.156  -4.278  1.00  0.88           C  
ATOM    819  OG  SER A 130      12.650 -46.958  -3.361  1.00  0.88           O  
ATOM    820  N   SER A 131      14.037 -44.195  -5.751  1.00  0.88           N  
ATOM    821  CA  SER A 131      15.381 -43.831  -6.196  1.00  0.88           C  
ATOM    822  C   SER A 131      15.828 -42.473  -5.698  1.00  0.88           C  
ATOM    823  O   SER A 131      16.962 -42.287  -5.260  1.00  0.88           O  
ATOM    824  CB  SER A 131      15.467 -43.862  -7.750  1.00  0.88           C  
ATOM    825  OG  SER A 131      16.764 -43.577  -8.282  1.00  0.88           O  
ATOM    826  N   GLY A 132      14.916 -41.481  -5.739  1.00  0.92           N  
ATOM    827  CA  GLY A 132      15.155 -40.199  -5.093  1.00  0.92           C  
ATOM    828  C   GLY A 132      16.008 -39.229  -5.841  1.00  0.92           C  
ATOM    829  O   GLY A 132      16.571 -38.302  -5.263  1.00  0.92           O  
ATOM    830  N   THR A 133      16.160 -39.438  -7.153  1.00  0.89           N  
ATOM    831  CA  THR A 133      17.026 -38.623  -7.974  1.00  0.89           C  
ATOM    832  C   THR A 133      16.472 -38.558  -9.378  1.00  0.89           C  
ATOM    833  O   THR A 133      15.860 -39.499  -9.878  1.00  0.89           O  
ATOM    834  CB  THR A 133      18.484 -39.101  -7.952  1.00  0.89           C  
ATOM    835  OG1 THR A 133      19.337 -38.278  -8.739  1.00  0.89           O  
ATOM    836  CG2 THR A 133      18.615 -40.552  -8.440  1.00  0.89           C  
ATOM    837  N   LEU A 134      16.665 -37.394 -10.029  1.00  0.89           N  
ATOM    838  CA  LEU A 134      16.425 -37.152 -11.435  1.00  0.89           C  
ATOM    839  C   LEU A 134      17.734 -36.904 -12.170  1.00  0.89           C  
ATOM    840  O   LEU A 134      17.724 -36.372 -13.282  1.00  0.89           O  
ATOM    841  CB  LEU A 134      15.499 -35.923 -11.630  1.00  0.89           C  
ATOM    842  CG  LEU A 134      14.014 -36.217 -11.367  1.00  0.89           C  
ATOM    843  CD1 LEU A 134      13.223 -34.906 -11.245  1.00  0.89           C  
ATOM    844  CD2 LEU A 134      13.422 -37.113 -12.462  1.00  0.89           C  
ATOM    845  N   GLU A 135      18.899 -37.267 -11.572  1.00  0.85           N  
ATOM    846  CA  GLU A 135      20.211 -37.229 -12.220  1.00  0.85           C  
ATOM    847  C   GLU A 135      20.245 -37.945 -13.563  1.00  0.85           C  
ATOM    848  O   GLU A 135      20.009 -39.150 -13.661  1.00  0.85           O  
ATOM    849  CB  GLU A 135      21.326 -37.863 -11.350  1.00  0.85           C  
ATOM    850  CG  GLU A 135      21.871 -37.016 -10.182  1.00  0.85           C  
ATOM    851  CD  GLU A 135      22.625 -37.946  -9.246  1.00  0.85           C  
ATOM    852  OE1 GLU A 135      22.009 -38.294  -8.200  1.00  0.85           O  
ATOM    853  OE2 GLU A 135      23.751 -38.447  -9.515  1.00  0.85           O  
ATOM    854  N   PHE A 136      20.559 -37.191 -14.626  1.00  0.88           N  
ATOM    855  CA  PHE A 136      20.475 -37.627 -15.993  1.00  0.88           C  
ATOM    856  C   PHE A 136      21.789 -37.370 -16.695  1.00  0.88           C  
ATOM    857  O   PHE A 136      22.310 -36.257 -16.689  1.00  0.88           O  
ATOM    858  CB  PHE A 136      19.361 -36.826 -16.702  1.00  0.88           C  
ATOM    859  CG  PHE A 136      19.100 -37.326 -18.097  1.00  0.88           C  
ATOM    860  CD1 PHE A 136      18.247 -38.413 -18.290  1.00  0.88           C  
ATOM    861  CD2 PHE A 136      19.739 -36.768 -19.215  1.00  0.88           C  
ATOM    862  CE1 PHE A 136      17.968 -38.892 -19.571  1.00  0.88           C  
ATOM    863  CE2 PHE A 136      19.471 -37.248 -20.503  1.00  0.88           C  
ATOM    864  CZ  PHE A 136      18.561 -38.292 -20.681  1.00  0.88           C  
ATOM    865  N   ASN A 137      22.313 -38.398 -17.380  1.00  0.87           N  
ATOM    866  CA  ASN A 137      23.515 -38.285 -18.168  1.00  0.87           C  
ATOM    867  C   ASN A 137      23.134 -38.549 -19.603  1.00  0.87           C  
ATOM    868  O   ASN A 137      22.569 -39.589 -19.934  1.00  0.87           O  
ATOM    869  CB  ASN A 137      24.574 -39.323 -17.749  1.00  0.87           C  
ATOM    870  CG  ASN A 137      25.234 -38.889 -16.454  1.00  0.87           C  
ATOM    871  OD1 ASN A 137      25.343 -37.708 -16.137  1.00  0.87           O  
ATOM    872  ND2 ASN A 137      25.776 -39.864 -15.691  1.00  0.87           N  
ATOM    873  N   ASN A 138      23.428 -37.572 -20.484  1.00  0.87           N  
ATOM    874  CA  ASN A 138      23.249 -37.672 -21.921  1.00  0.87           C  
ATOM    875  C   ASN A 138      24.185 -38.694 -22.535  1.00  0.87           C  
ATOM    876  O   ASN A 138      25.340 -38.805 -22.130  1.00  0.87           O  
ATOM    877  CB  ASN A 138      23.461 -36.321 -22.649  1.00  0.87           C  
ATOM    878  CG  ASN A 138      22.406 -35.322 -22.208  1.00  0.87           C  
ATOM    879  OD1 ASN A 138      21.315 -35.239 -22.774  1.00  0.87           O  
ATOM    880  ND2 ASN A 138      22.714 -34.514 -21.168  1.00  0.87           N  
ATOM    881  N   GLU A 139      23.702 -39.436 -23.544  1.00  0.84           N  
ATOM    882  CA  GLU A 139      24.497 -40.408 -24.260  1.00  0.84           C  
ATOM    883  C   GLU A 139      24.364 -40.189 -25.747  1.00  0.84           C  
ATOM    884  O   GLU A 139      23.312 -39.841 -26.283  1.00  0.84           O  
ATOM    885  CB  GLU A 139      24.150 -41.867 -23.918  1.00  0.84           C  
ATOM    886  CG  GLU A 139      24.597 -42.276 -22.499  1.00  0.84           C  
ATOM    887  CD  GLU A 139      24.342 -43.755 -22.278  1.00  0.84           C  
ATOM    888  OE1 GLU A 139      23.235 -44.177 -22.684  1.00  0.84           O  
ATOM    889  OE2 GLU A 139      25.174 -44.466 -21.644  1.00  0.84           O  
ATOM    890  N   SER A 140      25.483 -40.382 -26.462  1.00  0.84           N  
ATOM    891  CA  SER A 140      25.556 -40.169 -27.893  1.00  0.84           C  
ATOM    892  C   SER A 140      25.154 -41.412 -28.643  1.00  0.84           C  
ATOM    893  O   SER A 140      25.980 -42.260 -28.971  1.00  0.84           O  
ATOM    894  CB  SER A 140      26.971 -39.772 -28.370  1.00  0.84           C  
ATOM    895  OG  SER A 140      27.260 -38.436 -27.959  1.00  0.84           O  
ATOM    896  N   PHE A 141      23.853 -41.533 -28.952  1.00  0.85           N  
ATOM    897  CA  PHE A 141      23.324 -42.595 -29.778  1.00  0.85           C  
ATOM    898  C   PHE A 141      23.535 -42.290 -31.247  1.00  0.85           C  
ATOM    899  O   PHE A 141      23.446 -41.146 -31.693  1.00  0.85           O  
ATOM    900  CB  PHE A 141      21.807 -42.793 -29.559  1.00  0.85           C  
ATOM    901  CG  PHE A 141      21.501 -43.406 -28.228  1.00  0.85           C  
ATOM    902  CD1 PHE A 141      21.375 -44.797 -28.110  1.00  0.85           C  
ATOM    903  CD2 PHE A 141      21.311 -42.613 -27.088  1.00  0.85           C  
ATOM    904  CE1 PHE A 141      21.078 -45.387 -26.878  1.00  0.85           C  
ATOM    905  CE2 PHE A 141      21.021 -43.199 -25.851  1.00  0.85           C  
ATOM    906  CZ  PHE A 141      20.908 -44.587 -25.746  1.00  0.85           C  
ATOM    907  N   ASN A 142      23.799 -43.332 -32.056  1.00  0.83           N  
ATOM    908  CA  ASN A 142      23.976 -43.170 -33.475  1.00  0.83           C  
ATOM    909  C   ASN A 142      22.620 -43.311 -34.166  1.00  0.83           C  
ATOM    910  O   ASN A 142      22.167 -44.410 -34.474  1.00  0.83           O  
ATOM    911  CB  ASN A 142      25.029 -44.187 -33.989  1.00  0.83           C  
ATOM    912  CG  ASN A 142      25.559 -43.709 -35.330  1.00  0.83           C  
ATOM    913  OD1 ASN A 142      24.875 -42.994 -36.046  1.00  0.83           O  
ATOM    914  ND2 ASN A 142      26.821 -44.048 -35.681  1.00  0.83           N  
ATOM    915  N   TRP A 143      21.946 -42.171 -34.416  1.00  0.83           N  
ATOM    916  CA  TRP A 143      20.710 -42.115 -35.170  1.00  0.83           C  
ATOM    917  C   TRP A 143      20.976 -41.729 -36.623  1.00  0.83           C  
ATOM    918  O   TRP A 143      20.349 -40.821 -37.169  1.00  0.83           O  
ATOM    919  CB  TRP A 143      19.697 -41.127 -34.523  1.00  0.83           C  
ATOM    920  CG  TRP A 143      19.389 -41.352 -33.050  1.00  0.83           C  
ATOM    921  CD1 TRP A 143      19.587 -40.497 -32.001  1.00  0.83           C  
ATOM    922  CD2 TRP A 143      18.835 -42.554 -32.487  1.00  0.83           C  
ATOM    923  NE1 TRP A 143      19.182 -41.081 -30.820  1.00  0.83           N  
ATOM    924  CE2 TRP A 143      18.741 -42.351 -31.098  1.00  0.83           C  
ATOM    925  CE3 TRP A 143      18.441 -43.758 -33.061  1.00  0.83           C  
ATOM    926  CZ2 TRP A 143      18.288 -43.360 -30.262  1.00  0.83           C  
ATOM    927  CZ3 TRP A 143      17.924 -44.752 -32.219  1.00  0.83           C  
ATOM    928  CH2 TRP A 143      17.864 -44.564 -30.837  1.00  0.83           C  
ATOM    929  N   THR A 144      21.930 -42.399 -37.303  1.00  0.83           N  
ATOM    930  CA  THR A 144      22.167 -42.229 -38.733  1.00  0.83           C  
ATOM    931  C   THR A 144      20.984 -42.629 -39.582  1.00  0.83           C  
ATOM    932  O   THR A 144      20.457 -43.734 -39.513  1.00  0.83           O  
ATOM    933  CB  THR A 144      23.389 -42.961 -39.281  1.00  0.83           C  
ATOM    934  OG1 THR A 144      23.614 -44.166 -38.568  1.00  0.83           O  
ATOM    935  CG2 THR A 144      24.621 -42.064 -39.120  1.00  0.83           C  
ATOM    936  N   GLY A 145      20.556 -41.699 -40.457  1.00  0.86           N  
ATOM    937  CA  GLY A 145      19.512 -41.960 -41.434  1.00  0.86           C  
ATOM    938  C   GLY A 145      18.154 -41.425 -41.083  1.00  0.86           C  
ATOM    939  O   GLY A 145      17.222 -41.591 -41.862  1.00  0.86           O  
ATOM    940  N   VAL A 146      17.999 -40.754 -39.927  1.00  0.86           N  
ATOM    941  CA  VAL A 146      16.724 -40.211 -39.503  1.00  0.86           C  
ATOM    942  C   VAL A 146      16.892 -38.775 -39.045  1.00  0.86           C  
ATOM    943  O   VAL A 146      17.982 -38.324 -38.694  1.00  0.86           O  
ATOM    944  CB  VAL A 146      16.065 -41.028 -38.390  1.00  0.86           C  
ATOM    945  CG1 VAL A 146      15.646 -42.404 -38.943  1.00  0.86           C  
ATOM    946  CG2 VAL A 146      16.991 -41.177 -37.169  1.00  0.86           C  
ATOM    947  N   THR A 147      15.787 -38.009 -39.048  1.00  0.83           N  
ATOM    948  CA  THR A 147      15.735 -36.630 -38.573  1.00  0.83           C  
ATOM    949  C   THR A 147      15.537 -36.668 -37.078  1.00  0.83           C  
ATOM    950  O   THR A 147      14.663 -37.365 -36.572  1.00  0.83           O  
ATOM    951  CB  THR A 147      14.592 -35.819 -39.174  1.00  0.83           C  
ATOM    952  OG1 THR A 147      14.777 -35.659 -40.571  1.00  0.83           O  
ATOM    953  CG2 THR A 147      14.500 -34.386 -38.632  1.00  0.83           C  
ATOM    954  N   GLN A 148      16.377 -35.934 -36.327  1.00  0.83           N  
ATOM    955  CA  GLN A 148      16.337 -35.857 -34.882  1.00  0.83           C  
ATOM    956  C   GLN A 148      15.633 -34.611 -34.415  1.00  0.83           C  
ATOM    957  O   GLN A 148      15.401 -33.682 -35.182  1.00  0.83           O  
ATOM    958  CB  GLN A 148      17.752 -35.804 -34.273  1.00  0.83           C  
ATOM    959  CG  GLN A 148      18.551 -37.089 -34.538  1.00  0.83           C  
ATOM    960  CD  GLN A 148      19.843 -37.072 -33.735  1.00  0.83           C  
ATOM    961  OE1 GLN A 148      19.879 -36.598 -32.598  1.00  0.83           O  
ATOM    962  NE2 GLN A 148      20.922 -37.653 -34.304  1.00  0.83           N  
ATOM    963  N   ASN A 149      15.301 -34.568 -33.108  1.00  0.86           N  
ATOM    964  CA  ASN A 149      14.749 -33.409 -32.435  1.00  0.86           C  
ATOM    965  C   ASN A 149      13.400 -32.984 -32.988  1.00  0.86           C  
ATOM    966  O   ASN A 149      13.118 -31.797 -33.138  1.00  0.86           O  
ATOM    967  CB  ASN A 149      15.723 -32.200 -32.399  1.00  0.86           C  
ATOM    968  CG  ASN A 149      17.050 -32.592 -31.772  1.00  0.86           C  
ATOM    969  OD1 ASN A 149      17.117 -33.371 -30.815  1.00  0.86           O  
ATOM    970  ND2 ASN A 149      18.152 -32.010 -32.298  1.00  0.86           N  
ATOM    971  N   GLY A 150      12.526 -33.972 -33.285  1.00  0.90           N  
ATOM    972  CA  GLY A 150      11.129 -33.741 -33.615  1.00  0.90           C  
ATOM    973  C   GLY A 150      10.383 -32.999 -32.537  1.00  0.90           C  
ATOM    974  O   GLY A 150      10.696 -33.100 -31.353  1.00  0.90           O  
ATOM    975  N   THR A 151       9.362 -32.231 -32.939  1.00  0.83           N  
ATOM    976  CA  THR A 151       8.914 -31.098 -32.156  1.00  0.83           C  
ATOM    977  C   THR A 151       7.445 -30.910 -32.420  1.00  0.83           C  
ATOM    978  O   THR A 151       6.945 -31.281 -33.479  1.00  0.83           O  
ATOM    979  CB  THR A 151       9.743 -29.859 -32.510  1.00  0.83           C  
ATOM    980  OG1 THR A 151      10.697 -29.624 -31.491  1.00  0.83           O  
ATOM    981  CG2 THR A 151       8.969 -28.549 -32.637  1.00  0.83           C  
ATOM    982  N   SER A 152       6.692 -30.359 -31.446  1.00  0.82           N  
ATOM    983  CA  SER A 152       5.252 -30.223 -31.549  1.00  0.82           C  
ATOM    984  C   SER A 152       4.771 -28.920 -30.939  1.00  0.82           C  
ATOM    985  O   SER A 152       5.381 -28.354 -30.035  1.00  0.82           O  
ATOM    986  CB  SER A 152       4.558 -31.420 -30.844  1.00  0.82           C  
ATOM    987  OG  SER A 152       3.131 -31.303 -30.773  1.00  0.82           O  
ATOM    988  N   SER A 153       3.610 -28.433 -31.428  1.00  0.80           N  
ATOM    989  CA  SER A 153       2.899 -27.255 -30.953  1.00  0.80           C  
ATOM    990  C   SER A 153       2.104 -27.564 -29.692  1.00  0.80           C  
ATOM    991  O   SER A 153       1.631 -26.664 -29.009  1.00  0.80           O  
ATOM    992  CB  SER A 153       1.943 -26.680 -32.039  1.00  0.80           C  
ATOM    993  OG  SER A 153       0.951 -27.628 -32.440  1.00  0.80           O  
ATOM    994  N   ALA A 154       1.993 -28.863 -29.325  1.00  0.86           N  
ATOM    995  CA  ALA A 154       1.378 -29.321 -28.096  1.00  0.86           C  
ATOM    996  C   ALA A 154       2.325 -29.219 -26.911  1.00  0.86           C  
ATOM    997  O   ALA A 154       1.934 -29.428 -25.770  1.00  0.86           O  
ATOM    998  CB  ALA A 154       0.960 -30.801 -28.242  1.00  0.86           C  
ATOM    999  N   CYS A 155       3.615 -28.923 -27.165  1.00  0.86           N  
ATOM   1000  CA  CYS A 155       4.607 -28.851 -26.124  1.00  0.86           C  
ATOM   1001  C   CYS A 155       5.502 -27.658 -26.377  1.00  0.86           C  
ATOM   1002  O   CYS A 155       6.616 -27.780 -26.875  1.00  0.86           O  
ATOM   1003  CB  CYS A 155       5.420 -30.164 -26.100  1.00  0.86           C  
ATOM   1004  SG  CYS A 155       6.455 -30.329 -24.620  1.00  0.86           S  
ATOM   1005  N   ILE A 156       5.038 -26.439 -26.051  1.00  0.75           N  
ATOM   1006  CA  ILE A 156       5.813 -25.245 -26.319  1.00  0.75           C  
ATOM   1007  C   ILE A 156       6.707 -24.933 -25.132  1.00  0.75           C  
ATOM   1008  O   ILE A 156       6.293 -24.989 -23.980  1.00  0.75           O  
ATOM   1009  CB  ILE A 156       4.974 -24.055 -26.779  1.00  0.75           C  
ATOM   1010  CG1 ILE A 156       4.149 -23.360 -25.673  1.00  0.75           C  
ATOM   1011  CG2 ILE A 156       4.075 -24.515 -27.950  1.00  0.75           C  
ATOM   1012  CD1 ILE A 156       4.797 -22.053 -25.197  1.00  0.75           C  
ATOM   1013  N   ARG A 157       8.002 -24.650 -25.391  1.00  0.65           N  
ATOM   1014  CA  ARG A 157       8.941 -24.307 -24.336  1.00  0.65           C  
ATOM   1015  C   ARG A 157       9.033 -22.796 -24.174  1.00  0.65           C  
ATOM   1016  O   ARG A 157       8.125 -22.144 -23.674  1.00  0.65           O  
ATOM   1017  CB  ARG A 157      10.308 -25.007 -24.578  1.00  0.65           C  
ATOM   1018  CG  ARG A 157      11.275 -24.978 -23.375  1.00  0.65           C  
ATOM   1019  CD  ARG A 157      12.451 -25.959 -23.457  1.00  0.65           C  
ATOM   1020  NE  ARG A 157      12.200 -27.068 -22.489  1.00  0.65           N  
ATOM   1021  CZ  ARG A 157      11.733 -28.293 -22.759  1.00  0.65           C  
ATOM   1022  NH1 ARG A 157      11.372 -28.569 -24.001  1.00  0.65           N  
ATOM   1023  NH2 ARG A 157      11.572 -29.185 -21.792  1.00  0.65           N  
ATOM   1024  N   ARG A 158      10.130 -22.166 -24.635  1.00  0.55           N  
ATOM   1025  CA  ARG A 158      10.321 -20.726 -24.588  1.00  0.55           C  
ATOM   1026  C   ARG A 158       9.656 -20.058 -25.777  1.00  0.55           C  
ATOM   1027  O   ARG A 158      10.320 -19.470 -26.625  1.00  0.55           O  
ATOM   1028  CB  ARG A 158      11.828 -20.381 -24.592  1.00  0.55           C  
ATOM   1029  CG  ARG A 158      12.599 -21.045 -23.441  1.00  0.55           C  
ATOM   1030  CD  ARG A 158      14.111 -20.826 -23.496  1.00  0.55           C  
ATOM   1031  NE  ARG A 158      14.745 -21.859 -22.598  1.00  0.55           N  
ATOM   1032  CZ  ARG A 158      15.114 -23.093 -22.969  1.00  0.55           C  
ATOM   1033  NH1 ARG A 158      14.918 -23.537 -24.208  1.00  0.55           N  
ATOM   1034  NH2 ARG A 158      15.698 -23.903 -22.087  1.00  0.55           N  
ATOM   1035  N   SER A 159       8.326 -20.233 -25.891  1.00  0.62           N  
ATOM   1036  CA  SER A 159       7.459 -19.671 -26.925  1.00  0.62           C  
ATOM   1037  C   SER A 159       7.670 -20.260 -28.307  1.00  0.62           C  
ATOM   1038  O   SER A 159       7.084 -19.826 -29.294  1.00  0.62           O  
ATOM   1039  CB  SER A 159       7.476 -18.129 -26.998  1.00  0.62           C  
ATOM   1040  OG  SER A 159       7.138 -17.586 -25.720  1.00  0.62           O  
ATOM   1041  N   SER A 160       8.481 -21.327 -28.374  1.00  0.68           N  
ATOM   1042  CA  SER A 160       8.790 -22.094 -29.560  1.00  0.68           C  
ATOM   1043  C   SER A 160       8.254 -23.481 -29.328  1.00  0.68           C  
ATOM   1044  O   SER A 160       8.275 -23.985 -28.201  1.00  0.68           O  
ATOM   1045  CB  SER A 160      10.314 -22.225 -29.836  1.00  0.68           C  
ATOM   1046  OG  SER A 160      10.575 -22.954 -31.040  1.00  0.68           O  
ATOM   1047  N   SER A 161       7.766 -24.128 -30.404  1.00  0.77           N  
ATOM   1048  CA  SER A 161       7.363 -25.523 -30.434  1.00  0.77           C  
ATOM   1049  C   SER A 161       8.512 -26.412 -30.023  1.00  0.77           C  
ATOM   1050  O   SER A 161       9.646 -26.219 -30.455  1.00  0.77           O  
ATOM   1051  CB  SER A 161       6.914 -25.967 -31.849  1.00  0.77           C  
ATOM   1052  OG  SER A 161       5.756 -25.249 -32.276  1.00  0.77           O  
ATOM   1053  N   SER A 162       8.259 -27.403 -29.159  1.00  0.84           N  
ATOM   1054  CA  SER A 162       9.325 -28.220 -28.631  1.00  0.84           C  
ATOM   1055  C   SER A 162       8.791 -29.591 -28.278  1.00  0.84           C  
ATOM   1056  O   SER A 162       7.825 -30.083 -28.863  1.00  0.84           O  
ATOM   1057  CB  SER A 162      10.001 -27.514 -27.426  1.00  0.84           C  
ATOM   1058  OG  SER A 162      11.256 -28.121 -27.088  1.00  0.84           O  
ATOM   1059  N   PHE A 163       9.437 -30.258 -27.316  1.00  0.89           N  
ATOM   1060  CA  PHE A 163       9.171 -31.613 -26.928  1.00  0.89           C  
ATOM   1061  C   PHE A 163       9.700 -31.844 -25.521  1.00  0.89           C  
ATOM   1062  O   PHE A 163      10.272 -30.943 -24.898  1.00  0.89           O  
ATOM   1063  CB  PHE A 163       9.830 -32.573 -27.947  1.00  0.89           C  
ATOM   1064  CG  PHE A 163       9.194 -33.924 -27.941  1.00  0.89           C  
ATOM   1065  CD1 PHE A 163       7.807 -34.056 -28.102  1.00  0.89           C  
ATOM   1066  CD2 PHE A 163       9.973 -35.074 -27.769  1.00  0.89           C  
ATOM   1067  CE1 PHE A 163       7.208 -35.318 -28.095  1.00  0.89           C  
ATOM   1068  CE2 PHE A 163       9.378 -36.336 -27.776  1.00  0.89           C  
ATOM   1069  CZ  PHE A 163       8.000 -36.458 -27.951  1.00  0.89           C  
ATOM   1070  N   PHE A 164       9.489 -33.063 -24.977  1.00  0.92           N  
ATOM   1071  CA  PHE A 164      10.067 -33.543 -23.734  1.00  0.92           C  
ATOM   1072  C   PHE A 164      11.583 -33.475 -23.765  1.00  0.92           C  
ATOM   1073  O   PHE A 164      12.217 -33.979 -24.688  1.00  0.92           O  
ATOM   1074  CB  PHE A 164       9.685 -35.021 -23.482  1.00  0.92           C  
ATOM   1075  CG  PHE A 164       8.220 -35.185 -23.268  1.00  0.92           C  
ATOM   1076  CD1 PHE A 164       7.638 -34.782 -22.062  1.00  0.92           C  
ATOM   1077  CD2 PHE A 164       7.420 -35.796 -24.240  1.00  0.92           C  
ATOM   1078  CE1 PHE A 164       6.276 -34.989 -21.825  1.00  0.92           C  
ATOM   1079  CE2 PHE A 164       6.056 -35.999 -24.012  1.00  0.92           C  
ATOM   1080  CZ  PHE A 164       5.483 -35.591 -22.805  1.00  0.92           C  
ATOM   1081  N   SER A 165      12.210 -32.857 -22.742  1.00  0.92           N  
ATOM   1082  CA  SER A 165      13.644 -32.571 -22.731  1.00  0.92           C  
ATOM   1083  C   SER A 165      14.535 -33.795 -22.725  1.00  0.92           C  
ATOM   1084  O   SER A 165      15.684 -33.736 -23.153  1.00  0.92           O  
ATOM   1085  CB  SER A 165      14.110 -31.678 -21.543  1.00  0.92           C  
ATOM   1086  OG  SER A 165      13.981 -32.315 -20.269  1.00  0.92           O  
ATOM   1087  N   ARG A 166      14.029 -34.934 -22.215  1.00  0.88           N  
ATOM   1088  CA  ARG A 166      14.778 -36.166 -22.107  1.00  0.88           C  
ATOM   1089  C   ARG A 166      14.492 -37.153 -23.216  1.00  0.88           C  
ATOM   1090  O   ARG A 166      15.130 -38.204 -23.296  1.00  0.88           O  
ATOM   1091  CB  ARG A 166      14.495 -36.805 -20.727  1.00  0.88           C  
ATOM   1092  CG  ARG A 166      14.839 -35.867 -19.549  1.00  0.88           C  
ATOM   1093  CD  ARG A 166      16.225 -35.250 -19.697  1.00  0.88           C  
ATOM   1094  NE  ARG A 166      16.599 -34.592 -18.420  1.00  0.88           N  
ATOM   1095  CZ  ARG A 166      17.723 -33.877 -18.294  1.00  0.88           C  
ATOM   1096  NH1 ARG A 166      18.532 -33.678 -19.331  1.00  0.88           N  
ATOM   1097  NH2 ARG A 166      18.061 -33.373 -17.114  1.00  0.88           N  
ATOM   1098  N   LEU A 167      13.586 -36.796 -24.145  1.00  0.96           N  
ATOM   1099  CA  LEU A 167      13.197 -37.650 -25.238  1.00  0.96           C  
ATOM   1100  C   LEU A 167      13.522 -37.003 -26.570  1.00  0.96           C  
ATOM   1101  O   LEU A 167      13.517 -35.784 -26.748  1.00  0.96           O  
ATOM   1102  CB  LEU A 167      11.699 -38.022 -25.180  1.00  0.96           C  
ATOM   1103  CG  LEU A 167      11.273 -38.843 -23.940  1.00  0.96           C  
ATOM   1104  CD1 LEU A 167       9.746 -39.030 -23.899  1.00  0.96           C  
ATOM   1105  CD2 LEU A 167      11.969 -40.214 -23.886  1.00  0.96           C  
ATOM   1106  N   ASN A 168      13.876 -37.840 -27.552  1.00  0.94           N  
ATOM   1107  CA  ASN A 168      14.277 -37.448 -28.877  1.00  0.94           C  
ATOM   1108  C   ASN A 168      13.293 -38.043 -29.850  1.00  0.94           C  
ATOM   1109  O   ASN A 168      13.257 -39.247 -30.082  1.00  0.94           O  
ATOM   1110  CB  ASN A 168      15.723 -37.953 -29.127  1.00  0.94           C  
ATOM   1111  CG  ASN A 168      16.344 -37.378 -30.394  1.00  0.94           C  
ATOM   1112  OD1 ASN A 168      15.756 -36.549 -31.088  1.00  0.94           O  
ATOM   1113  ND2 ASN A 168      17.604 -37.785 -30.678  1.00  0.94           N  
ATOM   1114  N   TRP A 169      12.448 -37.199 -30.459  1.00  0.90           N  
ATOM   1115  CA  TRP A 169      11.526 -37.682 -31.452  1.00  0.90           C  
ATOM   1116  C   TRP A 169      12.244 -37.808 -32.792  1.00  0.90           C  
ATOM   1117  O   TRP A 169      12.762 -36.830 -33.326  1.00  0.90           O  
ATOM   1118  CB  TRP A 169      10.302 -36.744 -31.517  1.00  0.90           C  
ATOM   1119  CG  TRP A 169       9.117 -37.250 -32.327  1.00  0.90           C  
ATOM   1120  CD1 TRP A 169       9.016 -38.336 -33.155  1.00  0.90           C  
ATOM   1121  CD2 TRP A 169       7.804 -36.666 -32.289  1.00  0.90           C  
ATOM   1122  NE1 TRP A 169       7.747 -38.451 -33.643  1.00  0.90           N  
ATOM   1123  CE2 TRP A 169       6.986 -37.451 -33.122  1.00  0.90           C  
ATOM   1124  CE3 TRP A 169       7.287 -35.570 -31.609  1.00  0.90           C  
ATOM   1125  CZ2 TRP A 169       5.649 -37.163 -33.285  1.00  0.90           C  
ATOM   1126  CZ3 TRP A 169       5.922 -35.285 -31.767  1.00  0.90           C  
ATOM   1127  CH2 TRP A 169       5.112 -36.072 -32.595  1.00  0.90           C  
ATOM   1128  N   LEU A 170      12.308 -39.044 -33.332  1.00  0.90           N  
ATOM   1129  CA  LEU A 170      12.905 -39.342 -34.614  1.00  0.90           C  
ATOM   1130  C   LEU A 170      11.867 -39.425 -35.723  1.00  0.90           C  
ATOM   1131  O   LEU A 170      10.826 -40.064 -35.582  1.00  0.90           O  
ATOM   1132  CB  LEU A 170      13.661 -40.687 -34.566  1.00  0.90           C  
ATOM   1133  CG  LEU A 170      14.684 -40.793 -33.419  1.00  0.90           C  
ATOM   1134  CD1 LEU A 170      15.321 -42.187 -33.427  1.00  0.90           C  
ATOM   1135  CD2 LEU A 170      15.761 -39.698 -33.480  1.00  0.90           C  
ATOM   1136  N   THR A 171      12.144 -38.795 -36.874  1.00  0.85           N  
ATOM   1137  CA  THR A 171      11.284 -38.807 -38.055  1.00  0.85           C  
ATOM   1138  C   THR A 171      12.106 -39.185 -39.264  1.00  0.85           C  
ATOM   1139  O   THR A 171      13.317 -39.370 -39.186  1.00  0.85           O  
ATOM   1140  CB  THR A 171      10.535 -37.502 -38.341  1.00  0.85           C  
ATOM   1141  OG1 THR A 171      11.337 -36.344 -38.172  1.00  0.85           O  
ATOM   1142  CG2 THR A 171       9.365 -37.390 -37.360  1.00  0.85           C  
ATOM   1143  N   HIS A 172      11.461 -39.379 -40.436  1.00  0.76           N  
ATOM   1144  CA  HIS A 172      12.150 -39.650 -41.693  1.00  0.76           C  
ATOM   1145  C   HIS A 172      13.146 -38.576 -42.099  1.00  0.76           C  
ATOM   1146  O   HIS A 172      12.986 -37.401 -41.766  1.00  0.76           O  
ATOM   1147  CB  HIS A 172      11.174 -39.919 -42.878  1.00  0.76           C  
ATOM   1148  CG  HIS A 172      10.477 -38.716 -43.462  1.00  0.76           C  
ATOM   1149  ND1 HIS A 172      11.164 -37.807 -44.250  1.00  0.76           N  
ATOM   1150  CD2 HIS A 172       9.204 -38.297 -43.277  1.00  0.76           C  
ATOM   1151  CE1 HIS A 172      10.295 -36.850 -44.508  1.00  0.76           C  
ATOM   1152  NE2 HIS A 172       9.091 -37.100 -43.945  1.00  0.76           N  
ATOM   1153  N   LEU A 173      14.200 -38.960 -42.837  1.00  0.74           N  
ATOM   1154  CA  LEU A 173      15.082 -38.009 -43.471  1.00  0.74           C  
ATOM   1155  C   LEU A 173      15.103 -38.357 -44.941  1.00  0.74           C  
ATOM   1156  O   LEU A 173      15.330 -39.506 -45.316  1.00  0.74           O  
ATOM   1157  CB  LEU A 173      16.501 -38.092 -42.884  1.00  0.74           C  
ATOM   1158  CG  LEU A 173      17.511 -37.083 -43.457  1.00  0.74           C  
ATOM   1159  CD1 LEU A 173      17.176 -35.641 -43.044  1.00  0.74           C  
ATOM   1160  CD2 LEU A 173      18.923 -37.470 -42.997  1.00  0.74           C  
ATOM   1161  N   ASN A 174      14.799 -37.376 -45.819  1.00  0.63           N  
ATOM   1162  CA  ASN A 174      14.684 -37.557 -47.261  1.00  0.63           C  
ATOM   1163  C   ASN A 174      13.611 -38.566 -47.659  1.00  0.63           C  
ATOM   1164  O   ASN A 174      13.744 -39.260 -48.661  1.00  0.63           O  
ATOM   1165  CB  ASN A 174      16.028 -37.919 -47.949  1.00  0.63           C  
ATOM   1166  CG  ASN A 174      17.095 -36.914 -47.555  1.00  0.63           C  
ATOM   1167  OD1 ASN A 174      16.858 -35.708 -47.508  1.00  0.63           O  
ATOM   1168  ND2 ASN A 174      18.319 -37.412 -47.261  1.00  0.63           N  
ATOM   1169  N   TYR A 175      12.521 -38.646 -46.863  1.00  0.57           N  
ATOM   1170  CA  TYR A 175      11.384 -39.528 -47.062  1.00  0.57           C  
ATOM   1171  C   TYR A 175      11.683 -41.007 -46.861  1.00  0.57           C  
ATOM   1172  O   TYR A 175      10.949 -41.872 -47.332  1.00  0.57           O  
ATOM   1173  CB  TYR A 175      10.618 -39.263 -48.378  1.00  0.57           C  
ATOM   1174  CG  TYR A 175      10.177 -37.832 -48.441  1.00  0.57           C  
ATOM   1175  CD1 TYR A 175       9.054 -37.400 -47.722  1.00  0.57           C  
ATOM   1176  CD2 TYR A 175      10.884 -36.905 -49.221  1.00  0.57           C  
ATOM   1177  CE1 TYR A 175       8.630 -36.067 -47.802  1.00  0.57           C  
ATOM   1178  CE2 TYR A 175      10.464 -35.571 -49.296  1.00  0.57           C  
ATOM   1179  CZ  TYR A 175       9.331 -35.156 -48.592  1.00  0.57           C  
ATOM   1180  OH  TYR A 175       8.884 -33.826 -48.683  1.00  0.57           O  
ATOM   1181  N   THR A 176      12.734 -41.325 -46.077  1.00  0.74           N  
ATOM   1182  CA  THR A 176      13.154 -42.692 -45.812  1.00  0.74           C  
ATOM   1183  C   THR A 176      13.379 -42.812 -44.332  1.00  0.74           C  
ATOM   1184  O   THR A 176      13.929 -41.915 -43.694  1.00  0.74           O  
ATOM   1185  CB  THR A 176      14.415 -43.096 -46.568  1.00  0.74           C  
ATOM   1186  OG1 THR A 176      14.139 -43.100 -47.957  1.00  0.74           O  
ATOM   1187  CG2 THR A 176      14.878 -44.527 -46.260  1.00  0.74           C  
ATOM   1188  N   TYR A 177      12.928 -43.925 -43.724  1.00  0.80           N  
ATOM   1189  CA  TYR A 177      13.252 -44.247 -42.355  1.00  0.80           C  
ATOM   1190  C   TYR A 177      13.927 -45.611 -42.451  1.00  0.80           C  
ATOM   1191  O   TYR A 177      13.221 -46.612 -42.576  1.00  0.80           O  
ATOM   1192  CB  TYR A 177      11.958 -44.284 -41.500  1.00  0.80           C  
ATOM   1193  CG  TYR A 177      12.224 -44.263 -40.021  1.00  0.80           C  
ATOM   1194  CD1 TYR A 177      12.011 -43.089 -39.280  1.00  0.80           C  
ATOM   1195  CD2 TYR A 177      12.668 -45.408 -39.347  1.00  0.80           C  
ATOM   1196  CE1 TYR A 177      12.214 -43.069 -37.893  1.00  0.80           C  
ATOM   1197  CE2 TYR A 177      12.893 -45.384 -37.966  1.00  0.80           C  
ATOM   1198  CZ  TYR A 177      12.636 -44.225 -37.236  1.00  0.80           C  
ATOM   1199  OH  TYR A 177      12.782 -44.258 -35.840  1.00  0.80           O  
ATOM   1200  N   PRO A 178      15.253 -45.741 -42.450  1.00  0.85           N  
ATOM   1201  CA  PRO A 178      15.913 -47.037 -42.499  1.00  0.85           C  
ATOM   1202  C   PRO A 178      15.681 -47.800 -41.214  1.00  0.85           C  
ATOM   1203  O   PRO A 178      15.410 -47.193 -40.181  1.00  0.85           O  
ATOM   1204  CB  PRO A 178      17.398 -46.688 -42.701  1.00  0.85           C  
ATOM   1205  CG  PRO A 178      17.552 -45.318 -42.041  1.00  0.85           C  
ATOM   1206  CD  PRO A 178      16.208 -44.643 -42.310  1.00  0.85           C  
ATOM   1207  N   ALA A 179      15.763 -49.144 -41.253  1.00  0.85           N  
ATOM   1208  CA  ALA A 179      15.714 -49.951 -40.055  1.00  0.85           C  
ATOM   1209  C   ALA A 179      16.872 -49.642 -39.117  1.00  0.85           C  
ATOM   1210  O   ALA A 179      18.042 -49.761 -39.477  1.00  0.85           O  
ATOM   1211  CB  ALA A 179      15.730 -51.450 -40.417  1.00  0.85           C  
ATOM   1212  N   LEU A 180      16.556 -49.213 -37.886  1.00  0.83           N  
ATOM   1213  CA  LEU A 180      17.551 -48.866 -36.904  1.00  0.83           C  
ATOM   1214  C   LEU A 180      17.962 -50.099 -36.128  1.00  0.83           C  
ATOM   1215  O   LEU A 180      17.177 -51.020 -35.932  1.00  0.83           O  
ATOM   1216  CB  LEU A 180      17.027 -47.765 -35.953  1.00  0.83           C  
ATOM   1217  CG  LEU A 180      16.645 -46.447 -36.662  1.00  0.83           C  
ATOM   1218  CD1 LEU A 180      15.944 -45.493 -35.683  1.00  0.83           C  
ATOM   1219  CD2 LEU A 180      17.858 -45.754 -37.307  1.00  0.83           C  
ATOM   1220  N   ASN A 181      19.222 -50.145 -35.671  1.00  0.82           N  
ATOM   1221  CA  ASN A 181      19.740 -51.273 -34.935  1.00  0.82           C  
ATOM   1222  C   ASN A 181      20.833 -50.718 -34.040  1.00  0.82           C  
ATOM   1223  O   ASN A 181      22.024 -50.897 -34.282  1.00  0.82           O  
ATOM   1224  CB  ASN A 181      20.272 -52.360 -35.908  1.00  0.82           C  
ATOM   1225  CG  ASN A 181      20.573 -53.646 -35.156  1.00  0.82           C  
ATOM   1226  OD1 ASN A 181      19.833 -54.052 -34.262  1.00  0.82           O  
ATOM   1227  ND2 ASN A 181      21.685 -54.327 -35.518  1.00  0.82           N  
ATOM   1228  N   VAL A 182      20.433 -49.952 -33.010  1.00  0.86           N  
ATOM   1229  CA  VAL A 182      21.331 -49.074 -32.280  1.00  0.86           C  
ATOM   1230  C   VAL A 182      21.658 -49.674 -30.934  1.00  0.86           C  
ATOM   1231  O   VAL A 182      20.781 -50.186 -30.243  1.00  0.86           O  
ATOM   1232  CB  VAL A 182      20.732 -47.691 -32.070  1.00  0.86           C  
ATOM   1233  CG1 VAL A 182      21.822 -46.700 -31.613  1.00  0.86           C  
ATOM   1234  CG2 VAL A 182      20.116 -47.207 -33.394  1.00  0.86           C  
ATOM   1235  N   THR A 183      22.934 -49.648 -30.516  1.00  0.86           N  
ATOM   1236  CA  THR A 183      23.376 -50.310 -29.303  1.00  0.86           C  
ATOM   1237  C   THR A 183      24.026 -49.330 -28.364  1.00  0.86           C  
ATOM   1238  O   THR A 183      24.627 -48.340 -28.774  1.00  0.86           O  
ATOM   1239  CB  THR A 183      24.330 -51.470 -29.557  1.00  0.86           C  
ATOM   1240  OG1 THR A 183      25.444 -51.087 -30.351  1.00  0.86           O  
ATOM   1241  CG2 THR A 183      23.577 -52.557 -30.334  1.00  0.86           C  
ATOM   1242  N   MET A 184      23.890 -49.579 -27.049  1.00  0.85           N  
ATOM   1243  CA  MET A 184      24.591 -48.816 -26.044  1.00  0.85           C  
ATOM   1244  C   MET A 184      25.003 -49.731 -24.890  1.00  0.85           C  
ATOM   1245  O   MET A 184      24.126 -50.250 -24.194  1.00  0.85           O  
ATOM   1246  CB  MET A 184      23.701 -47.668 -25.531  1.00  0.85           C  
ATOM   1247  CG  MET A 184      24.412 -46.703 -24.569  1.00  0.85           C  
ATOM   1248  SD  MET A 184      25.864 -45.847 -25.263  1.00  0.85           S  
ATOM   1249  CE  MET A 184      24.984 -44.862 -26.510  1.00  0.85           C  
ATOM   1250  N   PRO A 185      26.276 -50.003 -24.621  1.00  0.88           N  
ATOM   1251  CA  PRO A 185      26.679 -50.863 -23.522  1.00  0.88           C  
ATOM   1252  C   PRO A 185      26.693 -50.138 -22.190  1.00  0.88           C  
ATOM   1253  O   PRO A 185      26.948 -48.935 -22.107  1.00  0.88           O  
ATOM   1254  CB  PRO A 185      28.073 -51.344 -23.951  1.00  0.88           C  
ATOM   1255  CG  PRO A 185      28.648 -50.174 -24.749  1.00  0.88           C  
ATOM   1256  CD  PRO A 185      27.417 -49.564 -25.421  1.00  0.88           C  
ATOM   1257  N   ASN A 186      26.400 -50.853 -21.092  1.00  0.85           N  
ATOM   1258  CA  ASN A 186      26.669 -50.344 -19.774  1.00  0.85           C  
ATOM   1259  C   ASN A 186      28.029 -50.871 -19.331  1.00  0.85           C  
ATOM   1260  O   ASN A 186      28.149 -52.004 -18.876  1.00  0.85           O  
ATOM   1261  CB  ASN A 186      25.532 -50.743 -18.802  1.00  0.85           C  
ATOM   1262  CG  ASN A 186      25.706 -49.999 -17.488  1.00  0.85           C  
ATOM   1263  OD1 ASN A 186      26.673 -49.253 -17.328  1.00  0.85           O  
ATOM   1264  ND2 ASN A 186      24.758 -50.146 -16.544  1.00  0.85           N  
ATOM   1265  N   ASN A 187      29.072 -50.019 -19.426  1.00  0.82           N  
ATOM   1266  CA  ASN A 187      30.412 -50.344 -18.975  1.00  0.82           C  
ATOM   1267  C   ASN A 187      30.738 -49.577 -17.704  1.00  0.82           C  
ATOM   1268  O   ASN A 187      31.898 -49.473 -17.313  1.00  0.82           O  
ATOM   1269  CB  ASN A 187      31.463 -50.040 -20.071  1.00  0.82           C  
ATOM   1270  CG  ASN A 187      31.210 -50.956 -21.259  1.00  0.82           C  
ATOM   1271  OD1 ASN A 187      30.818 -52.113 -21.123  1.00  0.82           O  
ATOM   1272  ND2 ASN A 187      31.454 -50.446 -22.487  1.00  0.82           N  
ATOM   1273  N   GLU A 188      29.701 -49.059 -17.013  1.00  0.79           N  
ATOM   1274  CA  GLU A 188      29.840 -48.341 -15.769  1.00  0.79           C  
ATOM   1275  C   GLU A 188      29.757 -49.333 -14.621  1.00  0.79           C  
ATOM   1276  O   GLU A 188      29.851 -50.546 -14.796  1.00  0.79           O  
ATOM   1277  CB  GLU A 188      28.752 -47.240 -15.620  1.00  0.79           C  
ATOM   1278  CG  GLU A 188      28.673 -46.253 -16.811  1.00  0.79           C  
ATOM   1279  CD  GLU A 188      29.999 -45.554 -17.068  1.00  0.79           C  
ATOM   1280  OE1 GLU A 188      30.669 -45.180 -16.072  1.00  0.79           O  
ATOM   1281  OE2 GLU A 188      30.309 -45.370 -18.272  1.00  0.79           O  
ATOM   1282  N   GLN A 189      29.620 -48.837 -13.379  1.00  0.75           N  
ATOM   1283  CA  GLN A 189      29.521 -49.667 -12.192  1.00  0.75           C  
ATOM   1284  C   GLN A 189      28.185 -49.474 -11.495  1.00  0.75           C  
ATOM   1285  O   GLN A 189      27.964 -49.944 -10.384  1.00  0.75           O  
ATOM   1286  CB  GLN A 189      30.659 -49.293 -11.218  1.00  0.75           C  
ATOM   1287  CG  GLN A 189      32.077 -49.407 -11.828  1.00  0.75           C  
ATOM   1288  CD  GLN A 189      32.543 -50.858 -11.915  1.00  0.75           C  
ATOM   1289  OE1 GLN A 189      33.089 -51.391 -10.950  1.00  0.75           O  
ATOM   1290  NE2 GLN A 189      32.349 -51.522 -13.076  1.00  0.75           N  
ATOM   1291  N   PHE A 190      27.248 -48.777 -12.158  1.00  0.77           N  
ATOM   1292  CA  PHE A 190      25.932 -48.499 -11.640  1.00  0.77           C  
ATOM   1293  C   PHE A 190      24.917 -48.843 -12.703  1.00  0.77           C  
ATOM   1294  O   PHE A 190      25.224 -48.892 -13.896  1.00  0.77           O  
ATOM   1295  CB  PHE A 190      25.765 -47.017 -11.162  1.00  0.77           C  
ATOM   1296  CG  PHE A 190      26.299 -45.998 -12.148  1.00  0.77           C  
ATOM   1297  CD1 PHE A 190      25.504 -45.555 -13.214  1.00  0.77           C  
ATOM   1298  CD2 PHE A 190      27.622 -45.528 -12.067  1.00  0.77           C  
ATOM   1299  CE1 PHE A 190      26.018 -44.686 -14.180  1.00  0.77           C  
ATOM   1300  CE2 PHE A 190      28.126 -44.626 -13.012  1.00  0.77           C  
ATOM   1301  CZ  PHE A 190      27.318 -44.196 -14.066  1.00  0.77           C  
ATOM   1302  N   ASP A 191      23.675 -49.116 -12.274  1.00  0.84           N  
ATOM   1303  CA  ASP A 191      22.555 -49.376 -13.141  1.00  0.84           C  
ATOM   1304  C   ASP A 191      22.118 -48.113 -13.881  1.00  0.84           C  
ATOM   1305  O   ASP A 191      22.240 -46.987 -13.395  1.00  0.84           O  
ATOM   1306  CB  ASP A 191      21.345 -49.980 -12.375  1.00  0.84           C  
ATOM   1307  CG  ASP A 191      21.584 -51.348 -11.750  1.00  0.84           C  
ATOM   1308  OD1 ASP A 191      22.755 -51.776 -11.615  1.00  0.84           O  
ATOM   1309  OD2 ASP A 191      20.558 -52.011 -11.432  1.00  0.84           O  
ATOM   1310  N   LYS A 192      21.591 -48.284 -15.101  1.00  0.86           N  
ATOM   1311  CA  LYS A 192      21.102 -47.193 -15.906  1.00  0.86           C  
ATOM   1312  C   LYS A 192      19.624 -47.374 -16.108  1.00  0.86           C  
ATOM   1313  O   LYS A 192      19.174 -48.453 -16.491  1.00  0.86           O  
ATOM   1314  CB  LYS A 192      21.756 -47.201 -17.303  1.00  0.86           C  
ATOM   1315  CG  LYS A 192      23.263 -46.915 -17.284  1.00  0.86           C  
ATOM   1316  CD  LYS A 192      23.845 -46.936 -18.710  1.00  0.86           C  
ATOM   1317  CE  LYS A 192      25.311 -46.490 -18.816  1.00  0.86           C  
ATOM   1318  NZ  LYS A 192      25.823 -46.548 -20.208  1.00  0.86           N  
ATOM   1319  N   LEU A 193      18.837 -46.310 -15.881  1.00  0.92           N  
ATOM   1320  CA  LEU A 193      17.420 -46.310 -16.149  1.00  0.92           C  
ATOM   1321  C   LEU A 193      17.158 -45.567 -17.451  1.00  0.92           C  
ATOM   1322  O   LEU A 193      17.351 -44.356 -17.549  1.00  0.92           O  
ATOM   1323  CB  LEU A 193      16.663 -45.636 -14.979  1.00  0.92           C  
ATOM   1324  CG  LEU A 193      15.152 -45.424 -15.203  1.00  0.92           C  
ATOM   1325  CD1 LEU A 193      14.423 -46.746 -15.489  1.00  0.92           C  
ATOM   1326  CD2 LEU A 193      14.516 -44.706 -14.002  1.00  0.92           C  
ATOM   1327  N   TYR A 194      16.698 -46.278 -18.495  1.00  0.93           N  
ATOM   1328  CA  TYR A 194      16.358 -45.693 -19.775  1.00  0.93           C  
ATOM   1329  C   TYR A 194      14.861 -45.511 -19.877  1.00  0.93           C  
ATOM   1330  O   TYR A 194      14.099 -46.443 -19.630  1.00  0.93           O  
ATOM   1331  CB  TYR A 194      16.780 -46.599 -20.949  1.00  0.93           C  
ATOM   1332  CG  TYR A 194      18.259 -46.549 -21.111  1.00  0.93           C  
ATOM   1333  CD1 TYR A 194      18.872 -45.497 -21.807  1.00  0.93           C  
ATOM   1334  CD2 TYR A 194      19.053 -47.569 -20.581  1.00  0.93           C  
ATOM   1335  CE1 TYR A 194      20.255 -45.502 -22.025  1.00  0.93           C  
ATOM   1336  CE2 TYR A 194      20.427 -47.581 -20.799  1.00  0.93           C  
ATOM   1337  CZ  TYR A 194      21.016 -46.572 -21.545  1.00  0.93           C  
ATOM   1338  OH  TYR A 194      22.378 -46.719 -21.805  1.00  0.93           O  
ATOM   1339  N   ILE A 195      14.412 -44.303 -20.273  1.00  0.95           N  
ATOM   1340  CA  ILE A 195      13.011 -43.992 -20.519  1.00  0.95           C  
ATOM   1341  C   ILE A 195      12.843 -43.711 -21.999  1.00  0.95           C  
ATOM   1342  O   ILE A 195      13.554 -42.886 -22.565  1.00  0.95           O  
ATOM   1343  CB  ILE A 195      12.525 -42.758 -19.760  1.00  0.95           C  
ATOM   1344  CG1 ILE A 195      12.867 -42.816 -18.250  1.00  0.95           C  
ATOM   1345  CG2 ILE A 195      11.007 -42.565 -19.983  1.00  0.95           C  
ATOM   1346  CD1 ILE A 195      12.278 -44.015 -17.502  1.00  0.95           C  
ATOM   1347  N   TRP A 196      11.893 -44.387 -22.665  1.00  0.94           N  
ATOM   1348  CA  TRP A 196      11.649 -44.218 -24.083  1.00  0.94           C  
ATOM   1349  C   TRP A 196      10.167 -44.350 -24.335  1.00  0.94           C  
ATOM   1350  O   TRP A 196       9.389 -44.653 -23.432  1.00  0.94           O  
ATOM   1351  CB  TRP A 196      12.449 -45.227 -24.954  1.00  0.94           C  
ATOM   1352  CG  TRP A 196      12.298 -46.676 -24.540  1.00  0.94           C  
ATOM   1353  CD1 TRP A 196      12.975 -47.309 -23.542  1.00  0.94           C  
ATOM   1354  CD2 TRP A 196      11.355 -47.636 -25.053  1.00  0.94           C  
ATOM   1355  NE1 TRP A 196      12.511 -48.587 -23.395  1.00  0.94           N  
ATOM   1356  CE2 TRP A 196      11.530 -48.815 -24.307  1.00  0.94           C  
ATOM   1357  CE3 TRP A 196      10.401 -47.571 -26.061  1.00  0.94           C  
ATOM   1358  CZ2 TRP A 196      10.775 -49.945 -24.555  1.00  0.94           C  
ATOM   1359  CZ3 TRP A 196       9.634 -48.718 -26.314  1.00  0.94           C  
ATOM   1360  CH2 TRP A 196       9.820 -49.892 -25.574  1.00  0.94           C  
ATOM   1361  N   GLY A 197       9.714 -44.077 -25.570  1.00  0.99           N  
ATOM   1362  CA  GLY A 197       8.300 -44.198 -25.868  1.00  0.99           C  
ATOM   1363  C   GLY A 197       8.011 -44.640 -27.266  1.00  0.99           C  
ATOM   1364  O   GLY A 197       8.895 -44.796 -28.107  1.00  0.99           O  
ATOM   1365  N   VAL A 198       6.714 -44.819 -27.542  1.00  0.97           N  
ATOM   1366  CA  VAL A 198       6.181 -45.177 -28.841  1.00  0.97           C  
ATOM   1367  C   VAL A 198       5.119 -44.177 -29.206  1.00  0.97           C  
ATOM   1368  O   VAL A 198       4.212 -43.911 -28.422  1.00  0.97           O  
ATOM   1369  CB  VAL A 198       5.559 -46.562 -28.833  1.00  0.97           C  
ATOM   1370  CG1 VAL A 198       4.851 -46.892 -30.168  1.00  0.97           C  
ATOM   1371  CG2 VAL A 198       6.694 -47.553 -28.531  1.00  0.97           C  
ATOM   1372  N   HIS A 199       5.195 -43.591 -30.413  1.00  0.92           N  
ATOM   1373  CA  HIS A 199       4.180 -42.678 -30.885  1.00  0.92           C  
ATOM   1374  C   HIS A 199       3.095 -43.414 -31.644  1.00  0.92           C  
ATOM   1375  O   HIS A 199       3.371 -44.220 -32.532  1.00  0.92           O  
ATOM   1376  CB  HIS A 199       4.749 -41.602 -31.822  1.00  0.92           C  
ATOM   1377  CG  HIS A 199       3.727 -40.605 -32.269  1.00  0.92           C  
ATOM   1378  ND1 HIS A 199       3.712 -40.190 -33.586  1.00  0.92           N  
ATOM   1379  CD2 HIS A 199       2.828 -39.901 -31.549  1.00  0.92           C  
ATOM   1380  CE1 HIS A 199       2.808 -39.241 -33.633  1.00  0.92           C  
ATOM   1381  NE2 HIS A 199       2.240 -39.024 -32.428  1.00  0.92           N  
ATOM   1382  N   HIS A 200       1.827 -43.105 -31.326  1.00  0.85           N  
ATOM   1383  CA  HIS A 200       0.662 -43.601 -32.022  1.00  0.85           C  
ATOM   1384  C   HIS A 200       0.001 -42.425 -32.734  1.00  0.85           C  
ATOM   1385  O   HIS A 200      -0.717 -41.673 -32.069  1.00  0.85           O  
ATOM   1386  CB  HIS A 200      -0.345 -44.152 -30.992  1.00  0.85           C  
ATOM   1387  CG  HIS A 200       0.271 -45.141 -30.078  1.00  0.85           C  
ATOM   1388  ND1 HIS A 200       0.352 -46.467 -30.443  1.00  0.85           N  
ATOM   1389  CD2 HIS A 200       0.827 -44.950 -28.861  1.00  0.85           C  
ATOM   1390  CE1 HIS A 200       0.962 -47.060 -29.438  1.00  0.85           C  
ATOM   1391  NE2 HIS A 200       1.267 -46.184 -28.463  1.00  0.85           N  
ATOM   1392  N   PRO A 201       0.191 -42.186 -34.035  1.00  0.89           N  
ATOM   1393  CA  PRO A 201      -0.494 -41.140 -34.787  1.00  0.89           C  
ATOM   1394  C   PRO A 201      -1.985 -41.364 -34.894  1.00  0.89           C  
ATOM   1395  O   PRO A 201      -2.444 -42.501 -34.836  1.00  0.89           O  
ATOM   1396  CB  PRO A 201       0.168 -41.149 -36.178  1.00  0.89           C  
ATOM   1397  CG  PRO A 201       1.531 -41.788 -35.943  1.00  0.89           C  
ATOM   1398  CD  PRO A 201       1.264 -42.781 -34.818  1.00  0.89           C  
ATOM   1399  N   GLY A 202      -2.780 -40.286 -35.058  1.00  0.84           N  
ATOM   1400  CA  GLY A 202      -4.227 -40.438 -35.168  1.00  0.84           C  
ATOM   1401  C   GLY A 202      -4.709 -40.803 -36.545  1.00  0.84           C  
ATOM   1402  O   GLY A 202      -5.869 -41.161 -36.724  1.00  0.84           O  
ATOM   1403  N   THR A 203      -3.826 -40.733 -37.559  1.00  0.80           N  
ATOM   1404  CA  THR A 203      -4.173 -41.064 -38.927  1.00  0.80           C  
ATOM   1405  C   THR A 203      -3.043 -41.851 -39.540  1.00  0.80           C  
ATOM   1406  O   THR A 203      -1.883 -41.716 -39.143  1.00  0.80           O  
ATOM   1407  CB  THR A 203      -4.495 -39.870 -39.844  1.00  0.80           C  
ATOM   1408  OG1 THR A 203      -3.380 -39.056 -40.209  1.00  0.80           O  
ATOM   1409  CG2 THR A 203      -5.465 -38.896 -39.204  1.00  0.80           C  
ATOM   1410  N   ASP A 204      -3.350 -42.679 -40.562  1.00  0.74           N  
ATOM   1411  CA  ASP A 204      -2.373 -43.283 -41.449  1.00  0.74           C  
ATOM   1412  C   ASP A 204      -1.584 -42.210 -42.191  1.00  0.74           C  
ATOM   1413  O   ASP A 204      -0.392 -42.329 -42.448  1.00  0.74           O  
ATOM   1414  CB  ASP A 204      -3.064 -44.231 -42.456  1.00  0.74           C  
ATOM   1415  CG  ASP A 204      -4.016 -45.124 -41.690  1.00  0.74           C  
ATOM   1416  OD1 ASP A 204      -3.585 -46.209 -41.234  1.00  0.74           O  
ATOM   1417  OD2 ASP A 204      -5.174 -44.665 -41.505  1.00  0.74           O  
ATOM   1418  N   LYS A 205      -2.234 -41.075 -42.515  1.00  0.70           N  
ATOM   1419  CA  LYS A 205      -1.597 -39.937 -43.145  1.00  0.70           C  
ATOM   1420  C   LYS A 205      -0.437 -39.325 -42.353  1.00  0.70           C  
ATOM   1421  O   LYS A 205       0.642 -39.109 -42.907  1.00  0.70           O  
ATOM   1422  CB  LYS A 205      -2.646 -38.831 -43.417  1.00  0.70           C  
ATOM   1423  CG  LYS A 205      -2.016 -37.499 -43.838  1.00  0.70           C  
ATOM   1424  CD  LYS A 205      -3.008 -36.497 -44.421  1.00  0.70           C  
ATOM   1425  CE  LYS A 205      -2.262 -35.328 -45.060  1.00  0.70           C  
ATOM   1426  NZ  LYS A 205      -3.209 -34.438 -45.756  1.00  0.70           N  
ATOM   1427  N   ASP A 206      -0.622 -39.060 -41.040  1.00  0.77           N  
ATOM   1428  CA  ASP A 206       0.392 -38.558 -40.130  1.00  0.77           C  
ATOM   1429  C   ASP A 206       1.515 -39.564 -39.954  1.00  0.77           C  
ATOM   1430  O   ASP A 206       2.689 -39.209 -39.922  1.00  0.77           O  
ATOM   1431  CB  ASP A 206      -0.213 -38.181 -38.758  1.00  0.77           C  
ATOM   1432  CG  ASP A 206      -0.974 -36.873 -38.861  1.00  0.77           C  
ATOM   1433  OD1 ASP A 206      -2.229 -36.925 -38.999  1.00  0.77           O  
ATOM   1434  OD2 ASP A 206      -0.306 -35.817 -38.753  1.00  0.77           O  
ATOM   1435  N   GLN A 207       1.179 -40.871 -39.905  1.00  0.78           N  
ATOM   1436  CA  GLN A 207       2.155 -41.947 -39.901  1.00  0.78           C  
ATOM   1437  C   GLN A 207       3.092 -41.909 -41.107  1.00  0.78           C  
ATOM   1438  O   GLN A 207       4.314 -41.949 -40.961  1.00  0.78           O  
ATOM   1439  CB  GLN A 207       1.415 -43.314 -39.882  1.00  0.78           C  
ATOM   1440  CG  GLN A 207       2.290 -44.577 -40.032  1.00  0.78           C  
ATOM   1441  CD  GLN A 207       3.188 -44.715 -38.820  1.00  0.78           C  
ATOM   1442  OE1 GLN A 207       2.806 -44.330 -37.715  1.00  0.78           O  
ATOM   1443  NE2 GLN A 207       4.420 -45.228 -39.010  1.00  0.78           N  
ATOM   1444  N   ILE A 208       2.540 -41.754 -42.329  1.00  0.68           N  
ATOM   1445  CA  ILE A 208       3.325 -41.577 -43.545  1.00  0.68           C  
ATOM   1446  C   ILE A 208       4.137 -40.297 -43.541  1.00  0.68           C  
ATOM   1447  O   ILE A 208       5.326 -40.299 -43.846  1.00  0.68           O  
ATOM   1448  CB  ILE A 208       2.449 -41.582 -44.795  1.00  0.68           C  
ATOM   1449  CG1 ILE A 208       1.666 -42.908 -44.959  1.00  0.68           C  
ATOM   1450  CG2 ILE A 208       3.268 -41.276 -46.073  1.00  0.68           C  
ATOM   1451  CD1 ILE A 208       2.522 -44.177 -44.990  1.00  0.68           C  
ATOM   1452  N   PHE A 209       3.524 -39.165 -43.145  1.00  0.64           N  
ATOM   1453  CA  PHE A 209       4.173 -37.870 -43.096  1.00  0.64           C  
ATOM   1454  C   PHE A 209       5.382 -37.859 -42.165  1.00  0.64           C  
ATOM   1455  O   PHE A 209       6.429 -37.305 -42.489  1.00  0.64           O  
ATOM   1456  CB  PHE A 209       3.123 -36.812 -42.660  1.00  0.64           C  
ATOM   1457  CG  PHE A 209       3.694 -35.423 -42.560  1.00  0.64           C  
ATOM   1458  CD1 PHE A 209       3.811 -34.602 -43.687  1.00  0.64           C  
ATOM   1459  CD2 PHE A 209       4.181 -34.954 -41.331  1.00  0.64           C  
ATOM   1460  CE1 PHE A 209       4.395 -33.333 -43.589  1.00  0.64           C  
ATOM   1461  CE2 PHE A 209       4.779 -33.695 -41.230  1.00  0.64           C  
ATOM   1462  CZ  PHE A 209       4.878 -32.879 -42.358  1.00  0.64           C  
ATOM   1463  N   LEU A 210       5.250 -38.483 -40.983  1.00  0.78           N  
ATOM   1464  CA  LEU A 210       6.306 -38.557 -40.003  1.00  0.78           C  
ATOM   1465  C   LEU A 210       7.369 -39.603 -40.280  1.00  0.78           C  
ATOM   1466  O   LEU A 210       8.566 -39.325 -40.181  1.00  0.78           O  
ATOM   1467  CB  LEU A 210       5.684 -38.822 -38.619  1.00  0.78           C  
ATOM   1468  CG  LEU A 210       4.854 -37.650 -38.065  1.00  0.78           C  
ATOM   1469  CD1 LEU A 210       4.166 -38.070 -36.759  1.00  0.78           C  
ATOM   1470  CD2 LEU A 210       5.711 -36.394 -37.840  1.00  0.78           C  
ATOM   1471  N   TYR A 211       6.978 -40.841 -40.638  1.00  0.77           N  
ATOM   1472  CA  TYR A 211       7.916 -41.944 -40.642  1.00  0.77           C  
ATOM   1473  C   TYR A 211       8.099 -42.591 -42.000  1.00  0.77           C  
ATOM   1474  O   TYR A 211       8.940 -43.468 -42.136  1.00  0.77           O  
ATOM   1475  CB  TYR A 211       7.473 -43.048 -39.651  1.00  0.77           C  
ATOM   1476  CG  TYR A 211       7.118 -42.447 -38.326  1.00  0.77           C  
ATOM   1477  CD1 TYR A 211       8.115 -41.956 -37.480  1.00  0.77           C  
ATOM   1478  CD2 TYR A 211       5.779 -42.315 -37.935  1.00  0.77           C  
ATOM   1479  CE1 TYR A 211       7.780 -41.365 -36.262  1.00  0.77           C  
ATOM   1480  CE2 TYR A 211       5.438 -41.743 -36.702  1.00  0.77           C  
ATOM   1481  CZ  TYR A 211       6.451 -41.262 -35.864  1.00  0.77           C  
ATOM   1482  OH  TYR A 211       6.239 -40.672 -34.606  1.00  0.77           O  
ATOM   1483  N   ALA A 212       7.296 -42.214 -43.021  1.00  0.78           N  
ATOM   1484  CA  ALA A 212       7.315 -42.746 -44.379  1.00  0.78           C  
ATOM   1485  C   ALA A 212       6.641 -44.107 -44.493  1.00  0.78           C  
ATOM   1486  O   ALA A 212       5.758 -44.339 -45.314  1.00  0.78           O  
ATOM   1487  CB  ALA A 212       8.703 -42.721 -45.048  1.00  0.78           C  
ATOM   1488  N   GLN A 213       7.066 -45.036 -43.624  1.00  0.72           N  
ATOM   1489  CA  GLN A 213       6.593 -46.389 -43.452  1.00  0.72           C  
ATOM   1490  C   GLN A 213       5.135 -46.443 -43.029  1.00  0.72           C  
ATOM   1491  O   GLN A 213       4.678 -45.636 -42.228  1.00  0.72           O  
ATOM   1492  CB  GLN A 213       7.414 -47.132 -42.360  1.00  0.72           C  
ATOM   1493  CG  GLN A 213       8.936 -46.853 -42.341  1.00  0.72           C  
ATOM   1494  CD  GLN A 213       9.730 -47.805 -43.223  1.00  0.72           C  
ATOM   1495  OE1 GLN A 213      10.065 -47.519 -44.369  1.00  0.72           O  
ATOM   1496  NE2 GLN A 213      10.065 -48.982 -42.648  1.00  0.72           N  
ATOM   1497  N   SER A 214       4.371 -47.435 -43.522  1.00  0.78           N  
ATOM   1498  CA  SER A 214       2.947 -47.538 -43.240  1.00  0.78           C  
ATOM   1499  C   SER A 214       2.593 -48.047 -41.849  1.00  0.78           C  
ATOM   1500  O   SER A 214       1.523 -47.761 -41.325  1.00  0.78           O  
ATOM   1501  CB  SER A 214       2.287 -48.482 -44.275  1.00  0.78           C  
ATOM   1502  OG  SER A 214       2.908 -49.773 -44.268  1.00  0.78           O  
ATOM   1503  N   SER A 215       3.504 -48.819 -41.229  1.00  0.83           N  
ATOM   1504  CA  SER A 215       3.278 -49.517 -39.971  1.00  0.83           C  
ATOM   1505  C   SER A 215       4.136 -48.933 -38.862  1.00  0.83           C  
ATOM   1506  O   SER A 215       3.661 -48.183 -38.017  1.00  0.83           O  
ATOM   1507  CB  SER A 215       3.528 -51.043 -40.166  1.00  0.83           C  
ATOM   1508  OG  SER A 215       3.375 -51.822 -38.977  1.00  0.83           O  
ATOM   1509  N   GLY A 216       5.446 -49.263 -38.850  1.00  0.84           N  
ATOM   1510  CA  GLY A 216       6.342 -48.933 -37.750  1.00  0.84           C  
ATOM   1511  C   GLY A 216       6.342 -50.001 -36.695  1.00  0.84           C  
ATOM   1512  O   GLY A 216       5.358 -50.700 -36.466  1.00  0.84           O  
ATOM   1513  N   ARG A 217       7.487 -50.200 -36.029  1.00  0.76           N  
ATOM   1514  CA  ARG A 217       7.589 -51.207 -35.006  1.00  0.76           C  
ATOM   1515  C   ARG A 217       8.816 -50.924 -34.177  1.00  0.76           C  
ATOM   1516  O   ARG A 217       9.843 -50.519 -34.718  1.00  0.76           O  
ATOM   1517  CB  ARG A 217       7.691 -52.599 -35.677  1.00  0.76           C  
ATOM   1518  CG  ARG A 217       7.850 -53.782 -34.712  1.00  0.76           C  
ATOM   1519  CD  ARG A 217       7.566 -55.153 -35.327  1.00  0.76           C  
ATOM   1520  NE  ARG A 217       6.137 -55.115 -35.796  1.00  0.76           N  
ATOM   1521  CZ  ARG A 217       5.269 -56.134 -35.770  1.00  0.76           C  
ATOM   1522  NH1 ARG A 217       5.606 -57.308 -35.251  1.00  0.76           N  
ATOM   1523  NH2 ARG A 217       4.027 -55.957 -36.220  1.00  0.76           N  
ATOM   1524  N   ILE A 218       8.737 -51.136 -32.847  1.00  0.86           N  
ATOM   1525  CA  ILE A 218       9.801 -50.803 -31.922  1.00  0.86           C  
ATOM   1526  C   ILE A 218      10.088 -52.010 -31.076  1.00  0.86           C  
ATOM   1527  O   ILE A 218       9.184 -52.644 -30.539  1.00  0.86           O  
ATOM   1528  CB  ILE A 218       9.458 -49.634 -31.006  1.00  0.86           C  
ATOM   1529  CG1 ILE A 218       9.143 -48.382 -31.843  1.00  0.86           C  
ATOM   1530  CG2 ILE A 218      10.615 -49.328 -30.027  1.00  0.86           C  
ATOM   1531  CD1 ILE A 218       7.655 -48.213 -32.149  1.00  0.86           C  
ATOM   1532  N   THR A 219      11.373 -52.361 -30.950  1.00  0.82           N  
ATOM   1533  CA  THR A 219      11.800 -53.476 -30.134  1.00  0.82           C  
ATOM   1534  C   THR A 219      13.068 -53.062 -29.449  1.00  0.82           C  
ATOM   1535  O   THR A 219      14.076 -52.795 -30.101  1.00  0.82           O  
ATOM   1536  CB  THR A 219      12.092 -54.713 -30.969  1.00  0.82           C  
ATOM   1537  OG1 THR A 219      10.904 -55.260 -31.518  1.00  0.82           O  
ATOM   1538  CG2 THR A 219      12.724 -55.858 -30.168  1.00  0.82           C  
ATOM   1539  N   VAL A 220      13.065 -53.018 -28.105  1.00  0.86           N  
ATOM   1540  CA  VAL A 220      14.256 -52.727 -27.335  1.00  0.86           C  
ATOM   1541  C   VAL A 220      14.566 -53.929 -26.485  1.00  0.86           C  
ATOM   1542  O   VAL A 220      13.679 -54.590 -25.946  1.00  0.86           O  
ATOM   1543  CB  VAL A 220      14.260 -51.403 -26.552  1.00  0.86           C  
ATOM   1544  CG1 VAL A 220      13.083 -50.511 -26.983  1.00  0.86           C  
ATOM   1545  CG2 VAL A 220      14.267 -51.553 -25.021  1.00  0.86           C  
ATOM   1546  N   SER A 221      15.858 -54.266 -26.394  1.00  0.82           N  
ATOM   1547  CA  SER A 221      16.284 -55.511 -25.801  1.00  0.82           C  
ATOM   1548  C   SER A 221      17.518 -55.311 -24.966  1.00  0.82           C  
ATOM   1549  O   SER A 221      18.318 -54.407 -25.198  1.00  0.82           O  
ATOM   1550  CB  SER A 221      16.657 -56.579 -26.864  1.00  0.82           C  
ATOM   1551  OG  SER A 221      15.587 -56.845 -27.775  1.00  0.82           O  
ATOM   1552  N   THR A 222      17.699 -56.200 -23.982  1.00  0.81           N  
ATOM   1553  CA  THR A 222      18.924 -56.370 -23.215  1.00  0.81           C  
ATOM   1554  C   THR A 222      19.332 -57.810 -23.389  1.00  0.81           C  
ATOM   1555  O   THR A 222      18.728 -58.554 -24.163  1.00  0.81           O  
ATOM   1556  CB  THR A 222      18.834 -56.020 -21.727  1.00  0.81           C  
ATOM   1557  OG1 THR A 222      17.934 -56.850 -21.018  1.00  0.81           O  
ATOM   1558  CG2 THR A 222      18.333 -54.584 -21.549  1.00  0.81           C  
ATOM   1559  N   LYS A 223      20.380 -58.281 -22.686  1.00  0.68           N  
ATOM   1560  CA  LYS A 223      20.650 -59.704 -22.616  1.00  0.68           C  
ATOM   1561  C   LYS A 223      19.526 -60.506 -21.973  1.00  0.68           C  
ATOM   1562  O   LYS A 223      19.278 -61.644 -22.378  1.00  0.68           O  
ATOM   1563  CB  LYS A 223      21.953 -60.010 -21.860  1.00  0.68           C  
ATOM   1564  CG  LYS A 223      23.208 -59.478 -22.560  1.00  0.68           C  
ATOM   1565  CD  LYS A 223      24.463 -60.200 -22.061  1.00  0.68           C  
ATOM   1566  CE  LYS A 223      25.715 -59.329 -22.132  1.00  0.68           C  
ATOM   1567  NZ  LYS A 223      26.828 -60.008 -21.443  1.00  0.68           N  
ATOM   1568  N   ARG A 224      18.835 -59.901 -20.976  1.00  0.62           N  
ATOM   1569  CA  ARG A 224      17.818 -60.536 -20.167  1.00  0.62           C  
ATOM   1570  C   ARG A 224      16.374 -60.210 -20.546  1.00  0.62           C  
ATOM   1571  O   ARG A 224      15.459 -60.917 -20.135  1.00  0.62           O  
ATOM   1572  CB  ARG A 224      17.991 -60.121 -18.674  1.00  0.62           C  
ATOM   1573  CG  ARG A 224      17.740 -58.626 -18.351  1.00  0.62           C  
ATOM   1574  CD  ARG A 224      17.853 -58.231 -16.873  1.00  0.62           C  
ATOM   1575  NE  ARG A 224      16.828 -59.009 -16.088  1.00  0.62           N  
ATOM   1576  CZ  ARG A 224      15.547 -58.666 -15.891  1.00  0.62           C  
ATOM   1577  NH1 ARG A 224      15.054 -57.520 -16.345  1.00  0.62           N  
ATOM   1578  NH2 ARG A 224      14.754 -59.472 -15.185  1.00  0.62           N  
ATOM   1579  N   SER A 225      16.105 -59.140 -21.324  1.00  0.74           N  
ATOM   1580  CA  SER A 225      14.744 -58.688 -21.562  1.00  0.74           C  
ATOM   1581  C   SER A 225      14.509 -58.285 -22.999  1.00  0.74           C  
ATOM   1582  O   SER A 225      15.423 -57.984 -23.762  1.00  0.74           O  
ATOM   1583  CB  SER A 225      14.308 -57.520 -20.617  1.00  0.74           C  
ATOM   1584  OG  SER A 225      15.085 -56.328 -20.761  1.00  0.74           O  
ATOM   1585  N   GLN A 226      13.228 -58.293 -23.407  1.00  0.71           N  
ATOM   1586  CA  GLN A 226      12.788 -57.769 -24.671  1.00  0.71           C  
ATOM   1587  C   GLN A 226      11.484 -57.050 -24.424  1.00  0.71           C  
ATOM   1588  O   GLN A 226      10.573 -57.585 -23.797  1.00  0.71           O  
ATOM   1589  CB  GLN A 226      12.531 -58.908 -25.682  1.00  0.71           C  
ATOM   1590  CG  GLN A 226      11.790 -58.468 -26.963  1.00  0.71           C  
ATOM   1591  CD  GLN A 226      11.280 -59.654 -27.767  1.00  0.71           C  
ATOM   1592  OE1 GLN A 226      10.820 -60.678 -27.265  1.00  0.71           O  
ATOM   1593  NE2 GLN A 226      11.329 -59.500 -29.102  1.00  0.71           N  
ATOM   1594  N   GLN A 227      11.360 -55.815 -24.934  1.00  0.75           N  
ATOM   1595  CA  GLN A 227      10.108 -55.100 -24.984  1.00  0.75           C  
ATOM   1596  C   GLN A 227       9.819 -54.766 -26.429  1.00  0.75           C  
ATOM   1597  O   GLN A 227      10.492 -53.937 -27.039  1.00  0.75           O  
ATOM   1598  CB  GLN A 227      10.205 -53.815 -24.140  1.00  0.75           C  
ATOM   1599  CG  GLN A 227      10.212 -54.148 -22.636  1.00  0.75           C  
ATOM   1600  CD  GLN A 227      10.934 -53.094 -21.810  1.00  0.75           C  
ATOM   1601  OE1 GLN A 227      12.115 -53.246 -21.497  1.00  0.75           O  
ATOM   1602  NE2 GLN A 227      10.213 -52.024 -21.414  1.00  0.75           N  
ATOM   1603  N   ALA A 228       8.794 -55.425 -27.003  1.00  0.81           N  
ATOM   1604  CA  ALA A 228       8.398 -55.278 -28.381  1.00  0.81           C  
ATOM   1605  C   ALA A 228       7.044 -54.597 -28.431  1.00  0.81           C  
ATOM   1606  O   ALA A 228       6.053 -55.105 -27.911  1.00  0.81           O  
ATOM   1607  CB  ALA A 228       8.310 -56.663 -29.060  1.00  0.81           C  
ATOM   1608  N   VAL A 229       6.982 -53.407 -29.050  1.00  0.83           N  
ATOM   1609  CA  VAL A 229       5.795 -52.583 -29.083  1.00  0.83           C  
ATOM   1610  C   VAL A 229       5.420 -52.335 -30.528  1.00  0.83           C  
ATOM   1611  O   VAL A 229       6.238 -51.961 -31.373  1.00  0.83           O  
ATOM   1612  CB  VAL A 229       5.953 -51.246 -28.369  1.00  0.83           C  
ATOM   1613  CG1 VAL A 229       4.564 -50.590 -28.195  1.00  0.83           C  
ATOM   1614  CG2 VAL A 229       6.619 -51.438 -26.990  1.00  0.83           C  
ATOM   1615  N   ILE A 230       4.138 -52.552 -30.854  1.00  0.78           N  
ATOM   1616  CA  ILE A 230       3.596 -52.302 -32.169  1.00  0.78           C  
ATOM   1617  C   ILE A 230       2.694 -51.087 -32.004  1.00  0.78           C  
ATOM   1618  O   ILE A 230       1.739 -51.175 -31.229  1.00  0.78           O  
ATOM   1619  CB  ILE A 230       2.832 -53.512 -32.685  1.00  0.78           C  
ATOM   1620  CG1 ILE A 230       3.827 -54.682 -32.854  1.00  0.78           C  
ATOM   1621  CG2 ILE A 230       2.131 -53.181 -34.024  1.00  0.78           C  
ATOM   1622  CD1 ILE A 230       3.168 -56.063 -32.802  1.00  0.78           C  
ATOM   1623  N   PRO A 231       2.952 -49.929 -32.611  1.00  0.87           N  
ATOM   1624  CA  PRO A 231       2.069 -48.772 -32.550  1.00  0.87           C  
ATOM   1625  C   PRO A 231       0.671 -49.040 -33.081  1.00  0.87           C  
ATOM   1626  O   PRO A 231       0.462 -49.919 -33.917  1.00  0.87           O  
ATOM   1627  CB  PRO A 231       2.819 -47.676 -33.329  1.00  0.87           C  
ATOM   1628  CG  PRO A 231       3.737 -48.444 -34.279  1.00  0.87           C  
ATOM   1629  CD  PRO A 231       4.091 -49.696 -33.490  1.00  0.87           C  
ATOM   1630  N   ASN A 232      -0.315 -48.289 -32.576  1.00  0.81           N  
ATOM   1631  CA  ASN A 232      -1.692 -48.400 -32.963  1.00  0.81           C  
ATOM   1632  C   ASN A 232      -2.109 -47.074 -33.547  1.00  0.81           C  
ATOM   1633  O   ASN A 232      -2.301 -46.092 -32.839  1.00  0.81           O  
ATOM   1634  CB  ASN A 232      -2.539 -48.756 -31.716  1.00  0.81           C  
ATOM   1635  CG  ASN A 232      -4.024 -48.847 -32.037  1.00  0.81           C  
ATOM   1636  OD1 ASN A 232      -4.800 -47.906 -31.889  1.00  0.81           O  
ATOM   1637  ND2 ASN A 232      -4.476 -50.043 -32.468  1.00  0.81           N  
ATOM   1638  N   ILE A 233      -2.281 -47.036 -34.875  1.00  0.75           N  
ATOM   1639  CA  ILE A 233      -2.805 -45.883 -35.566  1.00  0.75           C  
ATOM   1640  C   ILE A 233      -4.286 -45.716 -35.290  1.00  0.75           C  
ATOM   1641  O   ILE A 233      -5.079 -46.653 -35.415  1.00  0.75           O  
ATOM   1642  CB  ILE A 233      -2.537 -45.950 -37.058  1.00  0.75           C  
ATOM   1643  CG1 ILE A 233      -1.112 -46.471 -37.389  1.00  0.75           C  
ATOM   1644  CG2 ILE A 233      -2.777 -44.559 -37.668  1.00  0.75           C  
ATOM   1645  CD1 ILE A 233       0.030 -45.664 -36.766  1.00  0.75           C  
ATOM   1646  N   GLY A 234      -4.704 -44.512 -34.873  1.00  0.78           N  
ATOM   1647  CA  GLY A 234      -6.100 -44.315 -34.554  1.00  0.78           C  
ATOM   1648  C   GLY A 234      -6.312 -43.129 -33.679  1.00  0.78           C  
ATOM   1649  O   GLY A 234      -5.514 -42.811 -32.802  1.00  0.78           O  
ATOM   1650  N   SER A 235      -7.437 -42.431 -33.902  1.00  0.72           N  
ATOM   1651  CA  SER A 235      -7.793 -41.252 -33.136  1.00  0.72           C  
ATOM   1652  C   SER A 235      -8.409 -41.641 -31.820  1.00  0.72           C  
ATOM   1653  O   SER A 235      -9.332 -42.448 -31.750  1.00  0.72           O  
ATOM   1654  CB  SER A 235      -8.787 -40.309 -33.864  1.00  0.72           C  
ATOM   1655  OG  SER A 235      -8.090 -39.246 -34.517  1.00  0.72           O  
ATOM   1656  N   ARG A 236      -7.903 -41.054 -30.728  1.00  0.66           N  
ATOM   1657  CA  ARG A 236      -8.457 -41.193 -29.405  1.00  0.66           C  
ATOM   1658  C   ARG A 236      -9.168 -39.892 -29.055  1.00  0.66           C  
ATOM   1659  O   ARG A 236      -8.947 -38.896 -29.749  1.00  0.66           O  
ATOM   1660  CB  ARG A 236      -7.335 -41.504 -28.386  1.00  0.66           C  
ATOM   1661  CG  ARG A 236      -6.417 -42.666 -28.820  1.00  0.66           C  
ATOM   1662  CD  ARG A 236      -5.635 -43.236 -27.635  1.00  0.66           C  
ATOM   1663  NE  ARG A 236      -4.456 -44.006 -28.152  1.00  0.66           N  
ATOM   1664  CZ  ARG A 236      -3.478 -44.498 -27.375  1.00  0.66           C  
ATOM   1665  NH1 ARG A 236      -3.522 -44.444 -26.045  1.00  0.66           N  
ATOM   1666  NH2 ARG A 236      -2.401 -45.044 -27.926  1.00  0.66           N  
ATOM   1667  N   PRO A 237     -10.033 -39.793 -28.043  1.00  0.64           N  
ATOM   1668  CA  PRO A 237     -10.542 -38.521 -27.541  1.00  0.64           C  
ATOM   1669  C   PRO A 237      -9.477 -37.475 -27.308  1.00  0.64           C  
ATOM   1670  O   PRO A 237      -8.431 -37.779 -26.734  1.00  0.64           O  
ATOM   1671  CB  PRO A 237     -11.284 -38.884 -26.249  1.00  0.64           C  
ATOM   1672  CG  PRO A 237     -11.699 -40.341 -26.447  1.00  0.64           C  
ATOM   1673  CD  PRO A 237     -10.543 -40.917 -27.265  1.00  0.64           C  
ATOM   1674  N   ARG A 238      -9.687 -36.238 -27.774  1.00  0.62           N  
ATOM   1675  CA  ARG A 238      -8.636 -35.255 -27.728  1.00  0.62           C  
ATOM   1676  C   ARG A 238      -8.277 -34.767 -26.322  1.00  0.62           C  
ATOM   1677  O   ARG A 238      -9.122 -34.316 -25.552  1.00  0.62           O  
ATOM   1678  CB  ARG A 238      -8.954 -34.069 -28.654  1.00  0.62           C  
ATOM   1679  CG  ARG A 238      -8.978 -34.425 -30.155  1.00  0.62           C  
ATOM   1680  CD  ARG A 238      -9.216 -33.175 -31.001  1.00  0.62           C  
ATOM   1681  NE  ARG A 238      -9.132 -33.536 -32.452  1.00  0.62           N  
ATOM   1682  CZ  ARG A 238      -8.912 -32.616 -33.403  1.00  0.62           C  
ATOM   1683  NH1 ARG A 238      -8.702 -31.340 -33.096  1.00  0.62           N  
ATOM   1684  NH2 ARG A 238      -8.912 -32.975 -34.687  1.00  0.62           N  
ATOM   1685  N   ILE A 239      -6.977 -34.821 -25.966  1.00  0.69           N  
ATOM   1686  CA  ILE A 239      -6.454 -34.182 -24.769  1.00  0.69           C  
ATOM   1687  C   ILE A 239      -5.767 -32.953 -25.280  1.00  0.69           C  
ATOM   1688  O   ILE A 239      -4.899 -33.064 -26.138  1.00  0.69           O  
ATOM   1689  CB  ILE A 239      -5.491 -35.051 -23.959  1.00  0.69           C  
ATOM   1690  CG1 ILE A 239      -6.329 -36.059 -23.135  1.00  0.69           C  
ATOM   1691  CG2 ILE A 239      -4.537 -34.197 -23.084  1.00  0.69           C  
ATOM   1692  CD1 ILE A 239      -5.763 -36.406 -21.755  1.00  0.69           C  
ATOM   1693  N   ARG A 240      -6.207 -31.758 -24.812  1.00  0.62           N  
ATOM   1694  CA  ARG A 240      -5.783 -30.436 -25.275  1.00  0.62           C  
ATOM   1695  C   ARG A 240      -5.637 -30.322 -26.787  1.00  0.62           C  
ATOM   1696  O   ARG A 240      -4.614 -29.901 -27.314  1.00  0.62           O  
ATOM   1697  CB  ARG A 240      -4.601 -29.823 -24.469  1.00  0.62           C  
ATOM   1698  CG  ARG A 240      -3.265 -30.595 -24.525  1.00  0.62           C  
ATOM   1699  CD  ARG A 240      -2.254 -30.204 -23.440  1.00  0.62           C  
ATOM   1700  NE  ARG A 240      -2.634 -30.957 -22.191  1.00  0.62           N  
ATOM   1701  CZ  ARG A 240      -2.144 -32.150 -21.833  1.00  0.62           C  
ATOM   1702  NH1 ARG A 240      -1.208 -32.771 -22.538  1.00  0.62           N  
ATOM   1703  NH2 ARG A 240      -2.573 -32.716 -20.706  1.00  0.62           N  
ATOM   1704  N   ASP A 241      -6.690 -30.784 -27.488  1.00  0.68           N  
ATOM   1705  CA  ASP A 241      -6.812 -30.804 -28.925  1.00  0.68           C  
ATOM   1706  C   ASP A 241      -5.997 -31.864 -29.671  1.00  0.68           C  
ATOM   1707  O   ASP A 241      -5.969 -31.888 -30.898  1.00  0.68           O  
ATOM   1708  CB  ASP A 241      -6.732 -29.393 -29.553  1.00  0.68           C  
ATOM   1709  CG  ASP A 241      -7.930 -28.612 -29.052  1.00  0.68           C  
ATOM   1710  OD1 ASP A 241      -9.040 -29.213 -29.107  1.00  0.68           O  
ATOM   1711  OD2 ASP A 241      -7.768 -27.448 -28.620  1.00  0.68           O  
ATOM   1712  N   ILE A 242      -5.419 -32.863 -28.966  1.00  0.75           N  
ATOM   1713  CA  ILE A 242      -4.566 -33.854 -29.600  1.00  0.75           C  
ATOM   1714  C   ILE A 242      -5.181 -35.261 -29.540  1.00  0.75           C  
ATOM   1715  O   ILE A 242      -5.402 -35.800 -28.448  1.00  0.75           O  
ATOM   1716  CB  ILE A 242      -3.195 -33.895 -28.965  1.00  0.75           C  
ATOM   1717  CG1 ILE A 242      -2.523 -32.502 -28.896  1.00  0.75           C  
ATOM   1718  CG2 ILE A 242      -2.282 -34.902 -29.701  1.00  0.75           C  
ATOM   1719  CD1 ILE A 242      -2.301 -31.816 -30.250  1.00  0.75           C  
ATOM   1720  N   PRO A 243      -5.466 -35.919 -30.667  1.00  0.79           N  
ATOM   1721  CA  PRO A 243      -6.152 -37.207 -30.692  1.00  0.79           C  
ATOM   1722  C   PRO A 243      -5.162 -38.356 -30.686  1.00  0.79           C  
ATOM   1723  O   PRO A 243      -5.571 -39.509 -30.601  1.00  0.79           O  
ATOM   1724  CB  PRO A 243      -6.924 -37.164 -32.018  1.00  0.79           C  
ATOM   1725  CG  PRO A 243      -6.067 -36.297 -32.942  1.00  0.79           C  
ATOM   1726  CD  PRO A 243      -5.418 -35.300 -31.991  1.00  0.79           C  
ATOM   1727  N   SER A 244      -3.860 -38.072 -30.796  1.00  0.84           N  
ATOM   1728  CA  SER A 244      -2.785 -39.040 -30.848  1.00  0.84           C  
ATOM   1729  C   SER A 244      -2.114 -39.140 -29.494  1.00  0.84           C  
ATOM   1730  O   SER A 244      -2.387 -38.357 -28.582  1.00  0.84           O  
ATOM   1731  CB  SER A 244      -1.759 -38.661 -31.945  1.00  0.84           C  
ATOM   1732  OG  SER A 244      -1.287 -37.323 -31.784  1.00  0.84           O  
ATOM   1733  N   ARG A 245      -1.261 -40.164 -29.296  1.00  0.83           N  
ATOM   1734  CA  ARG A 245      -0.656 -40.426 -28.004  1.00  0.83           C  
ATOM   1735  C   ARG A 245       0.755 -40.933 -28.124  1.00  0.83           C  
ATOM   1736  O   ARG A 245       1.168 -41.449 -29.161  1.00  0.83           O  
ATOM   1737  CB  ARG A 245      -1.428 -41.521 -27.236  1.00  0.83           C  
ATOM   1738  CG  ARG A 245      -2.835 -41.104 -26.788  1.00  0.83           C  
ATOM   1739  CD  ARG A 245      -2.842 -40.002 -25.737  1.00  0.83           C  
ATOM   1740  NE  ARG A 245      -4.259 -39.779 -25.326  1.00  0.83           N  
ATOM   1741  CZ  ARG A 245      -5.120 -38.963 -25.947  1.00  0.83           C  
ATOM   1742  NH1 ARG A 245      -4.796 -38.269 -27.033  1.00  0.83           N  
ATOM   1743  NH2 ARG A 245      -6.341 -38.862 -25.432  1.00  0.83           N  
ATOM   1744  N   ILE A 246       1.508 -40.810 -27.018  1.00  0.92           N  
ATOM   1745  CA  ILE A 246       2.792 -41.449 -26.828  1.00  0.92           C  
ATOM   1746  C   ILE A 246       2.666 -42.381 -25.642  1.00  0.92           C  
ATOM   1747  O   ILE A 246       2.277 -41.981 -24.551  1.00  0.92           O  
ATOM   1748  CB  ILE A 246       3.918 -40.450 -26.587  1.00  0.92           C  
ATOM   1749  CG1 ILE A 246       4.100 -39.589 -27.856  1.00  0.92           C  
ATOM   1750  CG2 ILE A 246       5.232 -41.177 -26.198  1.00  0.92           C  
ATOM   1751  CD1 ILE A 246       5.121 -38.465 -27.689  1.00  0.92           C  
ATOM   1752  N   SER A 247       3.001 -43.663 -25.827  1.00  0.93           N  
ATOM   1753  CA  SER A 247       3.015 -44.642 -24.749  1.00  0.93           C  
ATOM   1754  C   SER A 247       4.440 -44.733 -24.235  1.00  0.93           C  
ATOM   1755  O   SER A 247       5.365 -44.904 -25.028  1.00  0.93           O  
ATOM   1756  CB  SER A 247       2.637 -46.077 -25.195  1.00  0.93           C  
ATOM   1757  OG  SER A 247       1.335 -46.177 -25.770  1.00  0.93           O  
ATOM   1758  N   ILE A 248       4.672 -44.607 -22.913  1.00  0.94           N  
ATOM   1759  CA  ILE A 248       6.005 -44.557 -22.311  1.00  0.94           C  
ATOM   1760  C   ILE A 248       6.384 -45.873 -21.672  1.00  0.94           C  
ATOM   1761  O   ILE A 248       5.593 -46.512 -20.983  1.00  0.94           O  
ATOM   1762  CB  ILE A 248       6.103 -43.458 -21.252  1.00  0.94           C  
ATOM   1763  CG1 ILE A 248       5.877 -42.058 -21.875  1.00  0.94           C  
ATOM   1764  CG2 ILE A 248       7.418 -43.486 -20.427  1.00  0.94           C  
ATOM   1765  CD1 ILE A 248       6.942 -41.642 -22.899  1.00  0.94           C  
ATOM   1766  N   TYR A 249       7.644 -46.297 -21.877  1.00  0.92           N  
ATOM   1767  CA  TYR A 249       8.170 -47.534 -21.361  1.00  0.92           C  
ATOM   1768  C   TYR A 249       9.520 -47.247 -20.746  1.00  0.92           C  
ATOM   1769  O   TYR A 249      10.142 -46.217 -21.005  1.00  0.92           O  
ATOM   1770  CB  TYR A 249       8.367 -48.583 -22.483  1.00  0.92           C  
ATOM   1771  CG  TYR A 249       7.064 -48.942 -23.136  1.00  0.92           C  
ATOM   1772  CD1 TYR A 249       6.568 -48.188 -24.210  1.00  0.92           C  
ATOM   1773  CD2 TYR A 249       6.317 -50.035 -22.681  1.00  0.92           C  
ATOM   1774  CE1 TYR A 249       5.343 -48.512 -24.803  1.00  0.92           C  
ATOM   1775  CE2 TYR A 249       5.097 -50.370 -23.285  1.00  0.92           C  
ATOM   1776  CZ  TYR A 249       4.606 -49.603 -24.344  1.00  0.92           C  
ATOM   1777  OH  TYR A 249       3.379 -49.917 -24.958  1.00  0.92           O  
ATOM   1778  N   TRP A 250      10.013 -48.165 -19.895  1.00  0.90           N  
ATOM   1779  CA  TRP A 250      11.307 -48.013 -19.277  1.00  0.90           C  
ATOM   1780  C   TRP A 250      12.066 -49.321 -19.342  1.00  0.90           C  
ATOM   1781  O   TRP A 250      11.474 -50.393 -19.450  1.00  0.90           O  
ATOM   1782  CB  TRP A 250      11.185 -47.518 -17.804  1.00  0.90           C  
ATOM   1783  CG  TRP A 250      10.602 -48.510 -16.800  1.00  0.90           C  
ATOM   1784  CD1 TRP A 250      11.267 -49.415 -16.018  1.00  0.90           C  
ATOM   1785  CD2 TRP A 250       9.202 -48.710 -16.538  1.00  0.90           C  
ATOM   1786  NE1 TRP A 250      10.374 -50.162 -15.283  1.00  0.90           N  
ATOM   1787  CE2 TRP A 250       9.104 -49.740 -15.582  1.00  0.90           C  
ATOM   1788  CE3 TRP A 250       8.062 -48.099 -17.048  1.00  0.90           C  
ATOM   1789  CZ2 TRP A 250       7.872 -50.154 -15.104  1.00  0.90           C  
ATOM   1790  CZ3 TRP A 250       6.817 -48.518 -16.562  1.00  0.90           C  
ATOM   1791  CH2 TRP A 250       6.727 -49.508 -15.578  1.00  0.90           C  
ATOM   1792  N   THR A 251      13.410 -49.253 -19.277  1.00  0.91           N  
ATOM   1793  CA  THR A 251      14.290 -50.417 -19.195  1.00  0.91           C  
ATOM   1794  C   THR A 251      15.363 -50.071 -18.204  1.00  0.91           C  
ATOM   1795  O   THR A 251      15.795 -48.933 -18.098  1.00  0.91           O  
ATOM   1796  CB  THR A 251      14.901 -50.973 -20.504  1.00  0.91           C  
ATOM   1797  OG1 THR A 251      16.167 -50.467 -20.899  1.00  0.91           O  
ATOM   1798  CG2 THR A 251      13.997 -50.583 -21.649  1.00  0.91           C  
ATOM   1799  N   ILE A 252      15.800 -51.071 -17.420  1.00  0.88           N  
ATOM   1800  CA  ILE A 252      16.970 -50.936 -16.586  1.00  0.88           C  
ATOM   1801  C   ILE A 252      18.049 -51.817 -17.171  1.00  0.88           C  
ATOM   1802  O   ILE A 252      17.826 -52.994 -17.464  1.00  0.88           O  
ATOM   1803  CB  ILE A 252      16.701 -51.265 -15.126  1.00  0.88           C  
ATOM   1804  CG1 ILE A 252      15.624 -50.275 -14.614  1.00  0.88           C  
ATOM   1805  CG2 ILE A 252      18.025 -51.173 -14.324  1.00  0.88           C  
ATOM   1806  CD1 ILE A 252      15.384 -50.330 -13.107  1.00  0.88           C  
ATOM   1807  N   VAL A 253      19.249 -51.238 -17.363  1.00  0.88           N  
ATOM   1808  CA  VAL A 253      20.407 -51.919 -17.904  1.00  0.88           C  
ATOM   1809  C   VAL A 253      21.482 -51.905 -16.838  1.00  0.88           C  
ATOM   1810  O   VAL A 253      21.952 -50.850 -16.420  1.00  0.88           O  
ATOM   1811  CB  VAL A 253      20.930 -51.261 -19.177  1.00  0.88           C  
ATOM   1812  CG1 VAL A 253      22.115 -52.060 -19.755  1.00  0.88           C  
ATOM   1813  CG2 VAL A 253      19.791 -51.237 -20.211  1.00  0.88           C  
ATOM   1814  N   LYS A 254      21.890 -53.095 -16.355  1.00  0.81           N  
ATOM   1815  CA  LYS A 254      22.921 -53.258 -15.346  1.00  0.81           C  
ATOM   1816  C   LYS A 254      24.321 -53.284 -15.955  1.00  0.81           C  
ATOM   1817  O   LYS A 254      24.437 -53.474 -17.166  1.00  0.81           O  
ATOM   1818  CB  LYS A 254      22.684 -54.555 -14.546  1.00  0.81           C  
ATOM   1819  CG  LYS A 254      21.370 -54.491 -13.767  1.00  0.81           C  
ATOM   1820  CD  LYS A 254      21.268 -55.581 -12.700  1.00  0.81           C  
ATOM   1821  CE  LYS A 254      19.986 -55.467 -11.878  1.00  0.81           C  
ATOM   1822  NZ  LYS A 254      20.000 -56.509 -10.844  1.00  0.81           N  
ATOM   1823  N   PRO A 255      25.407 -53.072 -15.211  1.00  0.85           N  
ATOM   1824  CA  PRO A 255      26.779 -53.218 -15.698  1.00  0.85           C  
ATOM   1825  C   PRO A 255      27.084 -54.520 -16.424  1.00  0.85           C  
ATOM   1826  O   PRO A 255      26.766 -55.592 -15.915  1.00  0.85           O  
ATOM   1827  CB  PRO A 255      27.638 -53.061 -14.439  1.00  0.85           C  
ATOM   1828  CG  PRO A 255      26.815 -52.141 -13.537  1.00  0.85           C  
ATOM   1829  CD  PRO A 255      25.373 -52.530 -13.850  1.00  0.85           C  
ATOM   1830  N   GLY A 256      27.688 -54.460 -17.627  1.00  0.84           N  
ATOM   1831  CA  GLY A 256      28.012 -55.635 -18.430  1.00  0.84           C  
ATOM   1832  C   GLY A 256      26.899 -56.073 -19.356  1.00  0.84           C  
ATOM   1833  O   GLY A 256      27.101 -56.943 -20.211  1.00  0.84           O  
ATOM   1834  N   ASP A 257      25.702 -55.464 -19.213  1.00  0.82           N  
ATOM   1835  CA  ASP A 257      24.564 -55.605 -20.093  1.00  0.82           C  
ATOM   1836  C   ASP A 257      24.576 -54.469 -21.115  1.00  0.82           C  
ATOM   1837  O   ASP A 257      25.366 -53.522 -21.056  1.00  0.82           O  
ATOM   1838  CB  ASP A 257      23.234 -55.703 -19.275  1.00  0.82           C  
ATOM   1839  CG  ASP A 257      22.125 -56.501 -19.946  1.00  0.82           C  
ATOM   1840  OD1 ASP A 257      22.174 -56.669 -21.192  1.00  0.82           O  
ATOM   1841  OD2 ASP A 257      21.190 -56.940 -19.226  1.00  0.82           O  
ATOM   1842  N   ILE A 258      23.725 -54.589 -22.137  1.00  0.83           N  
ATOM   1843  CA  ILE A 258      23.722 -53.762 -23.327  1.00  0.83           C  
ATOM   1844  C   ILE A 258      22.291 -53.446 -23.668  1.00  0.83           C  
ATOM   1845  O   ILE A 258      21.445 -54.329 -23.712  1.00  0.83           O  
ATOM   1846  CB  ILE A 258      24.386 -54.478 -24.511  1.00  0.83           C  
ATOM   1847  CG1 ILE A 258      25.907 -54.619 -24.261  1.00  0.83           C  
ATOM   1848  CG2 ILE A 258      24.114 -53.744 -25.849  1.00  0.83           C  
ATOM   1849  CD1 ILE A 258      26.656 -55.490 -25.274  1.00  0.83           C  
ATOM   1850  N   LEU A 259      21.983 -52.167 -23.953  1.00  0.87           N  
ATOM   1851  CA  LEU A 259      20.715 -51.792 -24.534  1.00  0.87           C  
ATOM   1852  C   LEU A 259      20.820 -51.905 -26.044  1.00  0.87           C  
ATOM   1853  O   LEU A 259      21.817 -51.486 -26.631  1.00  0.87           O  
ATOM   1854  CB  LEU A 259      20.363 -50.329 -24.179  1.00  0.87           C  
ATOM   1855  CG  LEU A 259      18.946 -49.888 -24.588  1.00  0.87           C  
ATOM   1856  CD1 LEU A 259      17.879 -50.566 -23.715  1.00  0.87           C  
ATOM   1857  CD2 LEU A 259      18.821 -48.361 -24.512  1.00  0.87           C  
ATOM   1858  N   LEU A 260      19.804 -52.484 -26.706  1.00  0.84           N  
ATOM   1859  CA  LEU A 260      19.729 -52.590 -28.144  1.00  0.84           C  
ATOM   1860  C   LEU A 260      18.368 -52.101 -28.593  1.00  0.84           C  
ATOM   1861  O   LEU A 260      17.356 -52.594 -28.111  1.00  0.84           O  
ATOM   1862  CB  LEU A 260      19.940 -54.065 -28.546  1.00  0.84           C  
ATOM   1863  CG  LEU A 260      20.067 -54.336 -30.057  1.00  0.84           C  
ATOM   1864  CD1 LEU A 260      21.064 -55.479 -30.301  1.00  0.84           C  
ATOM   1865  CD2 LEU A 260      18.729 -54.658 -30.746  1.00  0.84           C  
ATOM   1866  N   ILE A 261      18.306 -51.110 -29.507  1.00  0.87           N  
ATOM   1867  CA  ILE A 261      17.071 -50.511 -29.984  1.00  0.87           C  
ATOM   1868  C   ILE A 261      16.921 -50.754 -31.477  1.00  0.87           C  
ATOM   1869  O   ILE A 261      17.627 -50.169 -32.300  1.00  0.87           O  
ATOM   1870  CB  ILE A 261      16.999 -49.003 -29.714  1.00  0.87           C  
ATOM   1871  CG1 ILE A 261      17.314 -48.696 -28.226  1.00  0.87           C  
ATOM   1872  CG2 ILE A 261      15.597 -48.489 -30.128  1.00  0.87           C  
ATOM   1873  CD1 ILE A 261      17.254 -47.209 -27.847  1.00  0.87           C  
ATOM   1874  N   ASN A 262      15.945 -51.605 -31.856  1.00  0.85           N  
ATOM   1875  CA  ASN A 262      15.488 -51.779 -33.217  1.00  0.85           C  
ATOM   1876  C   ASN A 262      14.233 -50.934 -33.363  1.00  0.85           C  
ATOM   1877  O   ASN A 262      13.320 -50.979 -32.544  1.00  0.85           O  
ATOM   1878  CB  ASN A 262      15.252 -53.289 -33.553  1.00  0.85           C  
ATOM   1879  CG  ASN A 262      14.526 -53.558 -34.876  1.00  0.85           C  
ATOM   1880  OD1 ASN A 262      14.484 -52.751 -35.800  1.00  0.85           O  
ATOM   1881  ND2 ASN A 262      13.886 -54.748 -34.975  1.00  0.85           N  
ATOM   1882  N   SER A 263      14.184 -50.120 -34.431  1.00  0.88           N  
ATOM   1883  CA  SER A 263      12.979 -49.413 -34.797  1.00  0.88           C  
ATOM   1884  C   SER A 263      12.890 -49.306 -36.298  1.00  0.88           C  
ATOM   1885  O   SER A 263      13.845 -48.933 -36.976  1.00  0.88           O  
ATOM   1886  CB  SER A 263      12.888 -47.998 -34.163  1.00  0.88           C  
ATOM   1887  OG  SER A 263      11.827 -47.192 -34.690  1.00  0.88           O  
ATOM   1888  N   THR A 264      11.691 -49.603 -36.831  1.00  0.85           N  
ATOM   1889  CA  THR A 264      11.294 -49.355 -38.210  1.00  0.85           C  
ATOM   1890  C   THR A 264      10.292 -48.221 -38.272  1.00  0.85           C  
ATOM   1891  O   THR A 264       9.590 -48.059 -39.267  1.00  0.85           O  
ATOM   1892  CB  THR A 264      10.682 -50.567 -38.912  1.00  0.85           C  
ATOM   1893  OG1 THR A 264       9.640 -51.167 -38.156  1.00  0.85           O  
ATOM   1894  CG2 THR A 264      11.772 -51.624 -39.113  1.00  0.85           C  
ATOM   1895  N   GLY A 265      10.203 -47.396 -37.208  1.00  0.92           N  
ATOM   1896  CA  GLY A 265       9.362 -46.210 -37.163  1.00  0.92           C  
ATOM   1897  C   GLY A 265       8.744 -46.050 -35.807  1.00  0.92           C  
ATOM   1898  O   GLY A 265       8.712 -46.983 -35.015  1.00  0.92           O  
ATOM   1899  N   ASN A 266       8.254 -44.828 -35.500  1.00  0.93           N  
ATOM   1900  CA  ASN A 266       7.394 -44.523 -34.358  1.00  0.93           C  
ATOM   1901  C   ASN A 266       8.088 -44.496 -33.013  1.00  0.93           C  
ATOM   1902  O   ASN A 266       7.452 -44.422 -31.961  1.00  0.93           O  
ATOM   1903  CB  ASN A 266       6.147 -45.424 -34.253  1.00  0.93           C  
ATOM   1904  CG  ASN A 266       5.337 -45.311 -35.527  1.00  0.93           C  
ATOM   1905  OD1 ASN A 266       5.777 -45.669 -36.618  1.00  0.93           O  
ATOM   1906  ND2 ASN A 266       4.102 -44.796 -35.380  1.00  0.93           N  
ATOM   1907  N   LEU A 267       9.425 -44.514 -33.023  1.00  0.95           N  
ATOM   1908  CA  LEU A 267      10.230 -44.543 -31.829  1.00  0.95           C  
ATOM   1909  C   LEU A 267      10.449 -43.156 -31.270  1.00  0.95           C  
ATOM   1910  O   LEU A 267      10.987 -42.263 -31.923  1.00  0.95           O  
ATOM   1911  CB  LEU A 267      11.590 -45.213 -32.128  1.00  0.95           C  
ATOM   1912  CG  LEU A 267      12.673 -45.128 -31.031  1.00  0.95           C  
ATOM   1913  CD1 LEU A 267      12.292 -45.931 -29.777  1.00  0.95           C  
ATOM   1914  CD2 LEU A 267      14.041 -45.563 -31.581  1.00  0.95           C  
ATOM   1915  N   ILE A 268      10.068 -42.969 -29.998  1.00  0.95           N  
ATOM   1916  CA  ILE A 268      10.448 -41.808 -29.232  1.00  0.95           C  
ATOM   1917  C   ILE A 268      11.678 -42.222 -28.456  1.00  0.95           C  
ATOM   1918  O   ILE A 268      11.617 -43.010 -27.512  1.00  0.95           O  
ATOM   1919  CB  ILE A 268       9.329 -41.353 -28.313  1.00  0.95           C  
ATOM   1920  CG1 ILE A 268       8.017 -41.070 -29.087  1.00  0.95           C  
ATOM   1921  CG2 ILE A 268       9.791 -40.134 -27.504  1.00  0.95           C  
ATOM   1922  CD1 ILE A 268       8.145 -39.974 -30.149  1.00  0.95           C  
ATOM   1923  N   ALA A 269      12.850 -41.739 -28.895  1.00  0.98           N  
ATOM   1924  CA  ALA A 269      14.125 -42.215 -28.439  1.00  0.98           C  
ATOM   1925  C   ALA A 269      14.559 -41.588 -27.109  1.00  0.98           C  
ATOM   1926  O   ALA A 269      14.170 -40.461 -26.807  1.00  0.98           O  
ATOM   1927  CB  ALA A 269      15.172 -41.968 -29.540  1.00  0.98           C  
ATOM   1928  N   PRO A 270      15.349 -42.253 -26.277  1.00  0.98           N  
ATOM   1929  CA  PRO A 270      16.001 -41.645 -25.129  1.00  0.98           C  
ATOM   1930  C   PRO A 270      17.183 -40.793 -25.559  1.00  0.98           C  
ATOM   1931  O   PRO A 270      17.777 -41.042 -26.605  1.00  0.98           O  
ATOM   1932  CB  PRO A 270      16.446 -42.859 -24.295  1.00  0.98           C  
ATOM   1933  CG  PRO A 270      16.693 -43.971 -25.316  1.00  0.98           C  
ATOM   1934  CD  PRO A 270      15.695 -43.662 -26.429  1.00  0.98           C  
ATOM   1935  N   ARG A 271      17.536 -39.758 -24.770  1.00  0.86           N  
ATOM   1936  CA  ARG A 271      18.739 -38.976 -25.006  1.00  0.86           C  
ATOM   1937  C   ARG A 271      19.880 -39.381 -24.092  1.00  0.86           C  
ATOM   1938  O   ARG A 271      20.950 -38.780 -24.099  1.00  0.86           O  
ATOM   1939  CB  ARG A 271      18.457 -37.481 -24.763  1.00  0.86           C  
ATOM   1940  CG  ARG A 271      17.361 -36.926 -25.677  1.00  0.86           C  
ATOM   1941  CD  ARG A 271      17.210 -35.419 -25.523  1.00  0.86           C  
ATOM   1942  NE  ARG A 271      16.235 -34.953 -26.559  1.00  0.86           N  
ATOM   1943  CZ  ARG A 271      16.552 -34.651 -27.822  1.00  0.86           C  
ATOM   1944  NH1 ARG A 271      17.776 -34.796 -28.316  1.00  0.86           N  
ATOM   1945  NH2 ARG A 271      15.619 -34.198 -28.652  1.00  0.86           N  
ATOM   1946  N   GLY A 272      19.669 -40.411 -23.261  1.00  0.94           N  
ATOM   1947  CA  GLY A 272      20.622 -40.818 -22.259  1.00  0.94           C  
ATOM   1948  C   GLY A 272      19.889 -41.622 -21.248  1.00  0.94           C  
ATOM   1949  O   GLY A 272      18.799 -42.125 -21.520  1.00  0.94           O  
ATOM   1950  N   TYR A 273      20.462 -41.726 -20.046  1.00  0.92           N  
ATOM   1951  CA  TYR A 273      19.928 -42.537 -18.983  1.00  0.92           C  
ATOM   1952  C   TYR A 273      19.814 -41.725 -17.713  1.00  0.92           C  
ATOM   1953  O   TYR A 273      20.534 -40.753 -17.487  1.00  0.92           O  
ATOM   1954  CB  TYR A 273      20.784 -43.811 -18.729  1.00  0.92           C  
ATOM   1955  CG  TYR A 273      22.186 -43.496 -18.280  1.00  0.92           C  
ATOM   1956  CD1 TYR A 273      22.512 -43.383 -16.923  1.00  0.92           C  
ATOM   1957  CD2 TYR A 273      23.181 -43.250 -19.224  1.00  0.92           C  
ATOM   1958  CE1 TYR A 273      23.797 -42.996 -16.528  1.00  0.92           C  
ATOM   1959  CE2 TYR A 273      24.486 -42.922 -18.834  1.00  0.92           C  
ATOM   1960  CZ  TYR A 273      24.799 -42.802 -17.480  1.00  0.92           C  
ATOM   1961  OH  TYR A 273      26.105 -42.461 -17.069  1.00  0.92           O  
ATOM   1962  N   PHE A 274      18.908 -42.162 -16.828  1.00  0.90           N  
ATOM   1963  CA  PHE A 274      18.814 -41.678 -15.475  1.00  0.90           C  
ATOM   1964  C   PHE A 274      19.661 -42.574 -14.617  1.00  0.90           C  
ATOM   1965  O   PHE A 274      19.682 -43.796 -14.775  1.00  0.90           O  
ATOM   1966  CB  PHE A 274      17.378 -41.710 -14.907  1.00  0.90           C  
ATOM   1967  CG  PHE A 274      16.547 -40.700 -15.605  1.00  0.90           C  
ATOM   1968  CD1 PHE A 274      15.865 -41.031 -16.783  1.00  0.90           C  
ATOM   1969  CD2 PHE A 274      16.457 -39.400 -15.098  1.00  0.90           C  
ATOM   1970  CE1 PHE A 274      15.099 -40.072 -17.447  1.00  0.90           C  
ATOM   1971  CE2 PHE A 274      15.687 -38.438 -15.755  1.00  0.90           C  
ATOM   1972  CZ  PHE A 274      15.009 -38.781 -16.928  1.00  0.90           C  
ATOM   1973  N   LYS A 275      20.409 -41.984 -13.675  1.00  0.86           N  
ATOM   1974  CA  LYS A 275      20.955 -42.733 -12.567  1.00  0.86           C  
ATOM   1975  C   LYS A 275      19.852 -43.257 -11.672  1.00  0.86           C  
ATOM   1976  O   LYS A 275      18.884 -42.561 -11.383  1.00  0.86           O  
ATOM   1977  CB  LYS A 275      21.923 -41.883 -11.719  1.00  0.86           C  
ATOM   1978  CG  LYS A 275      23.272 -41.656 -12.414  1.00  0.86           C  
ATOM   1979  CD  LYS A 275      24.315 -40.991 -11.501  1.00  0.86           C  
ATOM   1980  CE  LYS A 275      25.768 -41.338 -11.846  1.00  0.86           C  
ATOM   1981  NZ  LYS A 275      26.328 -42.285 -10.850  1.00  0.86           N  
ATOM   1982  N   ILE A 276      19.988 -44.501 -11.192  1.00  0.84           N  
ATOM   1983  CA  ILE A 276      19.026 -45.084 -10.292  1.00  0.84           C  
ATOM   1984  C   ILE A 276      19.776 -45.439  -9.028  1.00  0.84           C  
ATOM   1985  O   ILE A 276      20.876 -45.985  -9.059  1.00  0.84           O  
ATOM   1986  CB  ILE A 276      18.246 -46.236 -10.927  1.00  0.84           C  
ATOM   1987  CG1 ILE A 276      17.135 -46.761  -9.985  1.00  0.84           C  
ATOM   1988  CG2 ILE A 276      19.206 -47.335 -11.424  1.00  0.84           C  
ATOM   1989  CD1 ILE A 276      16.227 -47.822 -10.616  1.00  0.84           C  
ATOM   1990  N   ARG A 277      19.223 -45.039  -7.872  1.00  0.75           N  
ATOM   1991  CA  ARG A 277      19.805 -45.253  -6.574  1.00  0.75           C  
ATOM   1992  C   ARG A 277      18.835 -46.028  -5.728  1.00  0.75           C  
ATOM   1993  O   ARG A 277      17.683 -46.256  -6.087  1.00  0.75           O  
ATOM   1994  CB  ARG A 277      20.130 -43.906  -5.882  1.00  0.75           C  
ATOM   1995  CG  ARG A 277      21.407 -43.271  -6.448  1.00  0.75           C  
ATOM   1996  CD  ARG A 277      21.714 -41.898  -5.862  1.00  0.75           C  
ATOM   1997  NE  ARG A 277      23.118 -41.547  -6.289  1.00  0.75           N  
ATOM   1998  CZ  ARG A 277      23.448 -41.088  -7.490  1.00  0.75           C  
ATOM   1999  NH1 ARG A 277      22.553 -40.915  -8.444  1.00  0.75           N  
ATOM   2000  NH2 ARG A 277      24.649 -40.567  -7.731  1.00  0.75           N  
ATOM   2001  N   SER A 278      19.321 -46.486  -4.571  1.00  0.78           N  
ATOM   2002  CA  SER A 278      18.519 -47.094  -3.544  1.00  0.78           C  
ATOM   2003  C   SER A 278      18.710 -46.266  -2.296  1.00  0.78           C  
ATOM   2004  O   SER A 278      19.806 -45.798  -1.995  1.00  0.78           O  
ATOM   2005  CB  SER A 278      18.904 -48.585  -3.320  1.00  0.78           C  
ATOM   2006  OG  SER A 278      20.280 -48.752  -2.966  1.00  0.78           O  
ATOM   2007  N   GLY A 279      17.625 -45.995  -1.550  1.00  0.80           N  
ATOM   2008  CA  GLY A 279      17.775 -45.243  -0.325  1.00  0.80           C  
ATOM   2009  C   GLY A 279      16.459 -45.077   0.354  1.00  0.80           C  
ATOM   2010  O   GLY A 279      15.578 -45.922   0.252  1.00  0.80           O  
ATOM   2011  N   LYS A 280      16.304 -43.966   1.092  1.00  0.79           N  
ATOM   2012  CA  LYS A 280      15.158 -43.724   1.936  1.00  0.79           C  
ATOM   2013  C   LYS A 280      14.118 -42.850   1.262  1.00  0.79           C  
ATOM   2014  O   LYS A 280      13.211 -42.329   1.904  1.00  0.79           O  
ATOM   2015  CB  LYS A 280      15.601 -42.961   3.203  1.00  0.79           C  
ATOM   2016  CG  LYS A 280      16.752 -43.598   3.991  1.00  0.79           C  
ATOM   2017  CD  LYS A 280      17.184 -42.657   5.126  1.00  0.79           C  
ATOM   2018  CE  LYS A 280      18.081 -43.313   6.175  1.00  0.79           C  
ATOM   2019  NZ  LYS A 280      18.308 -42.386   7.307  1.00  0.79           N  
ATOM   2020  N   SER A 281      14.240 -42.607  -0.045  1.00  0.89           N  
ATOM   2021  CA  SER A 281      13.404 -41.645  -0.723  1.00  0.89           C  
ATOM   2022  C   SER A 281      11.994 -42.142  -0.983  1.00  0.89           C  
ATOM   2023  O   SER A 281      11.730 -43.338  -1.023  1.00  0.89           O  
ATOM   2024  CB  SER A 281      14.051 -41.142  -2.018  1.00  0.89           C  
ATOM   2025  OG  SER A 281      15.406 -40.739  -1.778  1.00  0.89           O  
ATOM   2026  N   SER A 282      11.022 -41.222  -1.111  1.00  0.90           N  
ATOM   2027  CA  SER A 282       9.631 -41.572  -1.353  1.00  0.90           C  
ATOM   2028  C   SER A 282       8.913 -40.407  -1.998  1.00  0.90           C  
ATOM   2029  O   SER A 282       9.491 -39.362  -2.307  1.00  0.90           O  
ATOM   2030  CB  SER A 282       8.893 -42.038  -0.060  1.00  0.90           C  
ATOM   2031  OG  SER A 282       7.536 -42.457  -0.251  1.00  0.90           O  
ATOM   2032  N   ILE A 283       7.612 -40.591  -2.248  1.00  0.91           N  
ATOM   2033  CA  ILE A 283       6.698 -39.619  -2.790  1.00  0.91           C  
ATOM   2034  C   ILE A 283       5.429 -39.589  -1.962  1.00  0.91           C  
ATOM   2035  O   ILE A 283       5.026 -40.580  -1.359  1.00  0.91           O  
ATOM   2036  CB  ILE A 283       6.400 -39.928  -4.251  1.00  0.91           C  
ATOM   2037  CG1 ILE A 283       5.640 -38.801  -4.975  1.00  0.91           C  
ATOM   2038  CG2 ILE A 283       5.721 -41.313  -4.410  1.00  0.91           C  
ATOM   2039  CD1 ILE A 283       5.752 -38.953  -6.491  1.00  0.91           C  
ATOM   2040  N   MET A 284       4.756 -38.429  -1.890  1.00  0.88           N  
ATOM   2041  CA  MET A 284       3.521 -38.298  -1.158  1.00  0.88           C  
ATOM   2042  C   MET A 284       2.611 -37.325  -1.872  1.00  0.88           C  
ATOM   2043  O   MET A 284       3.043 -36.307  -2.404  1.00  0.88           O  
ATOM   2044  CB  MET A 284       3.823 -37.803   0.271  1.00  0.88           C  
ATOM   2045  CG  MET A 284       2.619 -37.596   1.197  1.00  0.88           C  
ATOM   2046  SD  MET A 284       3.088 -36.922   2.818  1.00  0.88           S  
ATOM   2047  CE  MET A 284       3.985 -38.361   3.468  1.00  0.88           C  
ATOM   2048  N   ARG A 285       1.300 -37.622  -1.912  1.00  0.83           N  
ATOM   2049  CA  ARG A 285       0.314 -36.697  -2.428  1.00  0.83           C  
ATOM   2050  C   ARG A 285      -0.186 -35.821  -1.295  1.00  0.83           C  
ATOM   2051  O   ARG A 285      -0.612 -36.331  -0.264  1.00  0.83           O  
ATOM   2052  CB  ARG A 285      -0.881 -37.453  -3.040  1.00  0.83           C  
ATOM   2053  CG  ARG A 285      -0.490 -38.364  -4.216  1.00  0.83           C  
ATOM   2054  CD  ARG A 285      -1.714 -39.023  -4.851  1.00  0.83           C  
ATOM   2055  NE  ARG A 285      -1.230 -39.928  -5.943  1.00  0.83           N  
ATOM   2056  CZ  ARG A 285      -1.080 -41.254  -5.836  1.00  0.83           C  
ATOM   2057  NH1 ARG A 285      -1.338 -41.905  -4.710  1.00  0.83           N  
ATOM   2058  NH2 ARG A 285      -0.640 -41.949  -6.881  1.00  0.83           N  
ATOM   2059  N   SER A 286      -0.105 -34.484  -1.440  1.00  0.90           N  
ATOM   2060  CA  SER A 286      -0.529 -33.569  -0.396  1.00  0.90           C  
ATOM   2061  C   SER A 286      -0.690 -32.182  -0.972  1.00  0.90           C  
ATOM   2062  O   SER A 286       0.061 -31.771  -1.855  1.00  0.90           O  
ATOM   2063  CB  SER A 286       0.519 -33.502   0.758  1.00  0.90           C  
ATOM   2064  OG  SER A 286       0.313 -32.426   1.682  1.00  0.90           O  
ATOM   2065  N   ASP A 287      -1.628 -31.396  -0.410  1.00  0.87           N  
ATOM   2066  CA  ASP A 287      -1.844 -30.013  -0.766  1.00  0.87           C  
ATOM   2067  C   ASP A 287      -1.434 -29.112   0.397  1.00  0.87           C  
ATOM   2068  O   ASP A 287      -1.590 -27.895   0.343  1.00  0.87           O  
ATOM   2069  CB  ASP A 287      -3.320 -29.791  -1.188  1.00  0.87           C  
ATOM   2070  CG  ASP A 287      -3.591 -30.446  -2.540  1.00  0.87           C  
ATOM   2071  OD1 ASP A 287      -2.667 -30.454  -3.401  1.00  0.87           O  
ATOM   2072  OD2 ASP A 287      -4.729 -30.939  -2.761  1.00  0.87           O  
ATOM   2073  N   ALA A 288      -0.837 -29.670   1.481  1.00  0.93           N  
ATOM   2074  CA  ALA A 288      -0.332 -28.867   2.579  1.00  0.93           C  
ATOM   2075  C   ALA A 288       0.845 -27.967   2.164  1.00  0.93           C  
ATOM   2076  O   ALA A 288       1.748 -28.461   1.479  1.00  0.93           O  
ATOM   2077  CB  ALA A 288       0.083 -29.755   3.772  1.00  0.93           C  
ATOM   2078  N   PRO A 289       0.913 -26.678   2.498  1.00  0.90           N  
ATOM   2079  CA  PRO A 289       2.061 -25.825   2.210  1.00  0.90           C  
ATOM   2080  C   PRO A 289       3.352 -26.331   2.829  1.00  0.90           C  
ATOM   2081  O   PRO A 289       3.332 -27.043   3.832  1.00  0.90           O  
ATOM   2082  CB  PRO A 289       1.644 -24.442   2.745  1.00  0.90           C  
ATOM   2083  CG  PRO A 289       0.647 -24.759   3.857  1.00  0.90           C  
ATOM   2084  CD  PRO A 289      -0.076 -25.991   3.324  1.00  0.90           C  
ATOM   2085  N   ILE A 290       4.499 -25.980   2.221  1.00  0.87           N  
ATOM   2086  CA  ILE A 290       5.802 -26.240   2.793  1.00  0.87           C  
ATOM   2087  C   ILE A 290       6.123 -25.105   3.747  1.00  0.87           C  
ATOM   2088  O   ILE A 290       6.003 -23.936   3.383  1.00  0.87           O  
ATOM   2089  CB  ILE A 290       6.899 -26.353   1.742  1.00  0.87           C  
ATOM   2090  CG1 ILE A 290       6.488 -27.273   0.563  1.00  0.87           C  
ATOM   2091  CG2 ILE A 290       8.206 -26.824   2.422  1.00  0.87           C  
ATOM   2092  CD1 ILE A 290       6.229 -28.726   0.971  1.00  0.87           C  
ATOM   2093  N   GLY A 291       6.503 -25.432   4.995  1.00  0.86           N  
ATOM   2094  CA  GLY A 291       6.804 -24.459   6.032  1.00  0.86           C  
ATOM   2095  C   GLY A 291       8.257 -24.470   6.368  1.00  0.86           C  
ATOM   2096  O   GLY A 291       8.943 -25.480   6.230  1.00  0.86           O  
ATOM   2097  N   LYS A 292       8.755 -23.329   6.873  1.00  0.80           N  
ATOM   2098  CA  LYS A 292      10.131 -23.175   7.293  1.00  0.80           C  
ATOM   2099  C   LYS A 292      10.272 -23.636   8.736  1.00  0.80           C  
ATOM   2100  O   LYS A 292      10.248 -22.847   9.680  1.00  0.80           O  
ATOM   2101  CB  LYS A 292      10.580 -21.697   7.117  1.00  0.80           C  
ATOM   2102  CG  LYS A 292      12.047 -21.396   7.474  1.00  0.80           C  
ATOM   2103  CD  LYS A 292      13.044 -22.255   6.688  1.00  0.80           C  
ATOM   2104  CE  LYS A 292      14.496 -21.901   6.974  1.00  0.80           C  
ATOM   2105  NZ  LYS A 292      15.355 -22.869   6.270  1.00  0.80           N  
ATOM   2106  N   CYS A 293      10.416 -24.952   8.949  1.00  0.85           N  
ATOM   2107  CA  CYS A 293      10.340 -25.520  10.279  1.00  0.85           C  
ATOM   2108  C   CYS A 293      11.051 -26.849  10.302  1.00  0.85           C  
ATOM   2109  O   CYS A 293      11.576 -27.309   9.296  1.00  0.85           O  
ATOM   2110  CB  CYS A 293       8.889 -25.594  10.847  1.00  0.85           C  
ATOM   2111  SG  CYS A 293       7.657 -26.441   9.801  1.00  0.85           S  
ATOM   2112  N   LYS A 294      11.151 -27.495  11.478  1.00  0.81           N  
ATOM   2113  CA  LYS A 294      11.850 -28.753  11.597  1.00  0.81           C  
ATOM   2114  C   LYS A 294      10.972 -29.791  12.266  1.00  0.81           C  
ATOM   2115  O   LYS A 294      10.582 -29.634  13.419  1.00  0.81           O  
ATOM   2116  CB  LYS A 294      13.156 -28.533  12.389  1.00  0.81           C  
ATOM   2117  CG  LYS A 294      14.034 -29.782  12.518  1.00  0.81           C  
ATOM   2118  CD  LYS A 294      15.354 -29.473  13.238  1.00  0.81           C  
ATOM   2119  CE  LYS A 294      16.241 -30.710  13.405  1.00  0.81           C  
ATOM   2120  NZ  LYS A 294      17.484 -30.370  14.134  1.00  0.81           N  
ATOM   2121  N   SER A 295      10.624 -30.879  11.549  1.00  0.89           N  
ATOM   2122  CA  SER A 295       9.860 -31.972  12.125  1.00  0.89           C  
ATOM   2123  C   SER A 295      10.201 -33.256  11.394  1.00  0.89           C  
ATOM   2124  O   SER A 295      10.331 -33.264  10.173  1.00  0.89           O  
ATOM   2125  CB  SER A 295       8.332 -31.739  12.064  1.00  0.89           C  
ATOM   2126  OG  SER A 295       7.622 -32.829  12.667  1.00  0.89           O  
ATOM   2127  N   GLU A 296      10.350 -34.374  12.133  1.00  0.85           N  
ATOM   2128  CA  GLU A 296      10.797 -35.649  11.602  1.00  0.85           C  
ATOM   2129  C   GLU A 296       9.703 -36.473  10.948  1.00  0.85           C  
ATOM   2130  O   GLU A 296       9.974 -37.319  10.097  1.00  0.85           O  
ATOM   2131  CB  GLU A 296      11.368 -36.507  12.753  1.00  0.85           C  
ATOM   2132  CG  GLU A 296      12.635 -35.910  13.411  1.00  0.85           C  
ATOM   2133  CD  GLU A 296      13.907 -36.102  12.591  1.00  0.85           C  
ATOM   2134  OE1 GLU A 296      13.857 -36.789  11.540  1.00  0.85           O  
ATOM   2135  OE2 GLU A 296      14.934 -35.506  13.014  1.00  0.85           O  
ATOM   2136  N   CYS A 297       8.428 -36.248  11.325  1.00  0.92           N  
ATOM   2137  CA  CYS A 297       7.318 -37.024  10.815  1.00  0.92           C  
ATOM   2138  C   CYS A 297       6.450 -36.159   9.927  1.00  0.92           C  
ATOM   2139  O   CYS A 297       5.959 -35.107  10.337  1.00  0.92           O  
ATOM   2140  CB  CYS A 297       6.441 -37.620  11.946  1.00  0.92           C  
ATOM   2141  SG  CYS A 297       5.084 -38.661  11.306  1.00  0.92           S  
ATOM   2142  N   ILE A 298       6.220 -36.627   8.688  1.00  0.93           N  
ATOM   2143  CA  ILE A 298       5.423 -35.948   7.686  1.00  0.93           C  
ATOM   2144  C   ILE A 298       4.185 -36.778   7.398  1.00  0.93           C  
ATOM   2145  O   ILE A 298       4.267 -37.992   7.207  1.00  0.93           O  
ATOM   2146  CB  ILE A 298       6.215 -35.739   6.394  1.00  0.93           C  
ATOM   2147  CG1 ILE A 298       7.469 -34.876   6.676  1.00  0.93           C  
ATOM   2148  CG2 ILE A 298       5.318 -35.096   5.308  1.00  0.93           C  
ATOM   2149  CD1 ILE A 298       8.412 -34.748   5.476  1.00  0.93           C  
ATOM   2150  N   THR A 299       2.997 -36.135   7.348  1.00  0.94           N  
ATOM   2151  CA  THR A 299       1.759 -36.734   6.861  1.00  0.94           C  
ATOM   2152  C   THR A 299       1.259 -35.872   5.710  1.00  0.94           C  
ATOM   2153  O   THR A 299       1.757 -34.760   5.526  1.00  0.94           O  
ATOM   2154  CB  THR A 299       0.646 -36.932   7.913  1.00  0.94           C  
ATOM   2155  OG1 THR A 299      -0.080 -35.764   8.264  1.00  0.94           O  
ATOM   2156  CG2 THR A 299       1.237 -37.490   9.209  1.00  0.94           C  
ATOM   2157  N   PRO A 300       0.288 -36.286   4.897  1.00  0.95           N  
ATOM   2158  CA  PRO A 300      -0.357 -35.424   3.914  1.00  0.95           C  
ATOM   2159  C   PRO A 300      -1.113 -34.265   4.521  1.00  0.95           C  
ATOM   2160  O   PRO A 300      -1.387 -33.292   3.829  1.00  0.95           O  
ATOM   2161  CB  PRO A 300      -1.301 -36.356   3.142  1.00  0.95           C  
ATOM   2162  CG  PRO A 300      -0.677 -37.740   3.296  1.00  0.95           C  
ATOM   2163  CD  PRO A 300      -0.067 -37.685   4.693  1.00  0.95           C  
ATOM   2164  N   ASN A 301      -1.472 -34.343   5.813  1.00  0.93           N  
ATOM   2165  CA  ASN A 301      -2.136 -33.275   6.527  1.00  0.93           C  
ATOM   2166  C   ASN A 301      -1.139 -32.231   7.011  1.00  0.93           C  
ATOM   2167  O   ASN A 301      -1.526 -31.165   7.475  1.00  0.93           O  
ATOM   2168  CB  ASN A 301      -2.868 -33.804   7.784  1.00  0.93           C  
ATOM   2169  CG  ASN A 301      -3.841 -34.920   7.433  1.00  0.93           C  
ATOM   2170  OD1 ASN A 301      -3.438 -36.034   7.099  1.00  0.93           O  
ATOM   2171  ND2 ASN A 301      -5.159 -34.652   7.548  1.00  0.93           N  
ATOM   2172  N   GLY A 302       0.171 -32.540   6.948  1.00  0.96           N  
ATOM   2173  CA  GLY A 302       1.249 -31.698   7.431  1.00  0.96           C  
ATOM   2174  C   GLY A 302       2.107 -32.486   8.367  1.00  0.96           C  
ATOM   2175  O   GLY A 302       1.825 -33.632   8.695  1.00  0.96           O  
ATOM   2176  N   SER A 303       3.212 -31.905   8.824  1.00  0.94           N  
ATOM   2177  CA  SER A 303       4.074 -32.528   9.805  1.00  0.94           C  
ATOM   2178  C   SER A 303       3.454 -32.665  11.189  1.00  0.94           C  
ATOM   2179  O   SER A 303       2.756 -31.771  11.661  1.00  0.94           O  
ATOM   2180  CB  SER A 303       5.393 -31.760   9.977  1.00  0.94           C  
ATOM   2181  OG  SER A 303       6.121 -31.663   8.751  1.00  0.94           O  
ATOM   2182  N   ILE A 304       3.727 -33.777  11.906  1.00  0.91           N  
ATOM   2183  CA  ILE A 304       3.151 -34.024  13.225  1.00  0.91           C  
ATOM   2184  C   ILE A 304       4.280 -34.175  14.243  1.00  0.91           C  
ATOM   2185  O   ILE A 304       5.351 -34.651  13.863  1.00  0.91           O  
ATOM   2186  CB  ILE A 304       2.180 -35.214  13.282  1.00  0.91           C  
ATOM   2187  CG1 ILE A 304       2.846 -36.575  12.981  1.00  0.91           C  
ATOM   2188  CG2 ILE A 304       1.000 -34.908  12.332  1.00  0.91           C  
ATOM   2189  CD1 ILE A 304       1.904 -37.781  13.118  1.00  0.91           C  
ATOM   2190  N   PRO A 305       4.162 -33.769  15.511  1.00  0.89           N  
ATOM   2191  CA  PRO A 305       5.006 -34.264  16.601  1.00  0.89           C  
ATOM   2192  C   PRO A 305       5.120 -35.781  16.692  1.00  0.89           C  
ATOM   2193  O   PRO A 305       4.157 -36.483  16.379  1.00  0.89           O  
ATOM   2194  CB  PRO A 305       4.396 -33.666  17.885  1.00  0.89           C  
ATOM   2195  CG  PRO A 305       3.423 -32.579  17.420  1.00  0.89           C  
ATOM   2196  CD  PRO A 305       3.012 -33.034  16.024  1.00  0.89           C  
ATOM   2197  N   ASN A 306       6.283 -36.313  17.120  1.00  0.84           N  
ATOM   2198  CA  ASN A 306       6.499 -37.737  17.253  1.00  0.84           C  
ATOM   2199  C   ASN A 306       6.827 -38.160  18.684  1.00  0.84           C  
ATOM   2200  O   ASN A 306       7.361 -39.244  18.902  1.00  0.84           O  
ATOM   2201  CB  ASN A 306       7.543 -38.249  16.219  1.00  0.84           C  
ATOM   2202  CG  ASN A 306       8.954 -37.712  16.442  1.00  0.84           C  
ATOM   2203  OD1 ASN A 306       9.196 -36.779  17.205  1.00  0.84           O  
ATOM   2204  ND2 ASN A 306       9.929 -38.320  15.725  1.00  0.84           N  
ATOM   2205  N   ASP A 307       6.503 -37.333  19.708  1.00  0.80           N  
ATOM   2206  CA  ASP A 307       6.671 -37.674  21.107  1.00  0.80           C  
ATOM   2207  C   ASP A 307       5.811 -38.873  21.503  1.00  0.80           C  
ATOM   2208  O   ASP A 307       6.231 -39.754  22.252  1.00  0.80           O  
ATOM   2209  CB  ASP A 307       6.386 -36.431  22.016  1.00  0.80           C  
ATOM   2210  CG  ASP A 307       4.998 -35.839  21.792  1.00  0.80           C  
ATOM   2211  OD1 ASP A 307       4.796 -35.307  20.672  1.00  0.80           O  
ATOM   2212  OD2 ASP A 307       4.106 -35.922  22.682  1.00  0.80           O  
ATOM   2213  N   LYS A 308       4.579 -38.924  20.962  1.00  0.80           N  
ATOM   2214  CA  LYS A 308       3.613 -39.952  21.257  1.00  0.80           C  
ATOM   2215  C   LYS A 308       3.857 -41.225  20.452  1.00  0.80           C  
ATOM   2216  O   LYS A 308       4.370 -41.153  19.337  1.00  0.80           O  
ATOM   2217  CB  LYS A 308       2.180 -39.443  21.003  1.00  0.80           C  
ATOM   2218  CG  LYS A 308       1.867 -38.220  21.863  1.00  0.80           C  
ATOM   2219  CD  LYS A 308       0.436 -37.722  21.667  1.00  0.80           C  
ATOM   2220  CE  LYS A 308       0.065 -36.544  22.557  1.00  0.80           C  
ATOM   2221  NZ  LYS A 308       1.015 -35.441  22.300  1.00  0.80           N  
ATOM   2222  N   PRO A 309       3.500 -42.411  20.934  1.00  0.86           N  
ATOM   2223  CA  PRO A 309       3.759 -43.654  20.222  1.00  0.86           C  
ATOM   2224  C   PRO A 309       2.741 -43.892  19.125  1.00  0.86           C  
ATOM   2225  O   PRO A 309       3.034 -44.646  18.194  1.00  0.86           O  
ATOM   2226  CB  PRO A 309       3.663 -44.741  21.307  1.00  0.86           C  
ATOM   2227  CG  PRO A 309       2.797 -44.121  22.405  1.00  0.86           C  
ATOM   2228  CD  PRO A 309       3.141 -42.641  22.327  1.00  0.86           C  
ATOM   2229  N   PHE A 310       1.544 -43.279  19.211  1.00  0.86           N  
ATOM   2230  CA  PHE A 310       0.468 -43.521  18.279  1.00  0.86           C  
ATOM   2231  C   PHE A 310      -0.072 -42.215  17.729  1.00  0.86           C  
ATOM   2232  O   PHE A 310       0.142 -41.130  18.270  1.00  0.86           O  
ATOM   2233  CB  PHE A 310      -0.705 -44.306  18.917  1.00  0.86           C  
ATOM   2234  CG  PHE A 310      -0.229 -45.540  19.625  1.00  0.86           C  
ATOM   2235  CD1 PHE A 310       0.327 -46.610  18.914  1.00  0.86           C  
ATOM   2236  CD2 PHE A 310      -0.320 -45.634  21.021  1.00  0.86           C  
ATOM   2237  CE1 PHE A 310       0.803 -47.744  19.582  1.00  0.86           C  
ATOM   2238  CE2 PHE A 310       0.157 -46.763  21.696  1.00  0.86           C  
ATOM   2239  CZ  PHE A 310       0.720 -47.820  20.975  1.00  0.86           C  
ATOM   2240  N   GLN A 311      -0.785 -42.292  16.595  1.00  0.82           N  
ATOM   2241  CA  GLN A 311      -1.356 -41.139  15.942  1.00  0.82           C  
ATOM   2242  C   GLN A 311      -2.608 -41.534  15.197  1.00  0.82           C  
ATOM   2243  O   GLN A 311      -2.797 -42.688  14.828  1.00  0.82           O  
ATOM   2244  CB  GLN A 311      -0.336 -40.427  15.013  1.00  0.82           C  
ATOM   2245  CG  GLN A 311       0.264 -41.307  13.894  1.00  0.82           C  
ATOM   2246  CD  GLN A 311      -0.409 -41.140  12.541  1.00  0.82           C  
ATOM   2247  OE1 GLN A 311      -1.310 -40.330  12.323  1.00  0.82           O  
ATOM   2248  NE2 GLN A 311       0.086 -41.939  11.572  1.00  0.82           N  
ATOM   2249  N   ASN A 312      -3.510 -40.557  15.017  1.00  0.87           N  
ATOM   2250  CA  ASN A 312      -4.818 -40.717  14.416  1.00  0.87           C  
ATOM   2251  C   ASN A 312      -4.962 -39.792  13.210  1.00  0.87           C  
ATOM   2252  O   ASN A 312      -6.043 -39.596  12.668  1.00  0.87           O  
ATOM   2253  CB  ASN A 312      -5.824 -40.327  15.526  1.00  0.87           C  
ATOM   2254  CG  ASN A 312      -7.285 -40.560  15.170  1.00  0.87           C  
ATOM   2255  OD1 ASN A 312      -7.680 -41.568  14.593  1.00  0.87           O  
ATOM   2256  ND2 ASN A 312      -8.148 -39.586  15.549  1.00  0.87           N  
ATOM   2257  N   VAL A 313      -3.862 -39.162  12.760  1.00  0.89           N  
ATOM   2258  CA  VAL A 313      -3.920 -38.126  11.746  1.00  0.89           C  
ATOM   2259  C   VAL A 313      -4.010 -38.704  10.350  1.00  0.89           C  
ATOM   2260  O   VAL A 313      -4.881 -38.334   9.566  1.00  0.89           O  
ATOM   2261  CB  VAL A 313      -2.696 -37.219  11.856  1.00  0.89           C  
ATOM   2262  CG1 VAL A 313      -2.648 -36.183  10.713  1.00  0.89           C  
ATOM   2263  CG2 VAL A 313      -2.738 -36.494  13.217  1.00  0.89           C  
ATOM   2264  N   ASN A 314      -3.106 -39.637   9.996  1.00  0.90           N  
ATOM   2265  CA  ASN A 314      -3.152 -40.220   8.679  1.00  0.90           C  
ATOM   2266  C   ASN A 314      -2.415 -41.546   8.668  1.00  0.90           C  
ATOM   2267  O   ASN A 314      -1.367 -41.693   9.285  1.00  0.90           O  
ATOM   2268  CB  ASN A 314      -2.518 -39.251   7.648  1.00  0.90           C  
ATOM   2269  CG  ASN A 314      -3.098 -39.502   6.264  1.00  0.90           C  
ATOM   2270  OD1 ASN A 314      -2.997 -40.613   5.744  1.00  0.90           O  
ATOM   2271  ND2 ASN A 314      -3.716 -38.466   5.657  1.00  0.90           N  
ATOM   2272  N   ARG A 315      -2.906 -42.546   7.912  1.00  0.80           N  
ATOM   2273  CA  ARG A 315      -2.209 -43.805   7.727  1.00  0.80           C  
ATOM   2274  C   ARG A 315      -1.010 -43.696   6.782  1.00  0.80           C  
ATOM   2275  O   ARG A 315      -0.114 -44.543   6.763  1.00  0.80           O  
ATOM   2276  CB  ARG A 315      -3.203 -44.872   7.205  1.00  0.80           C  
ATOM   2277  CG  ARG A 315      -3.802 -44.551   5.817  1.00  0.80           C  
ATOM   2278  CD  ARG A 315      -4.699 -45.642   5.231  1.00  0.80           C  
ATOM   2279  NE  ARG A 315      -5.880 -45.798   6.133  1.00  0.80           N  
ATOM   2280  CZ  ARG A 315      -6.710 -46.849   6.095  1.00  0.80           C  
ATOM   2281  NH1 ARG A 315      -6.544 -47.835   5.219  1.00  0.80           N  
ATOM   2282  NH2 ARG A 315      -7.719 -46.931   6.958  1.00  0.80           N  
ATOM   2283  N   ILE A 316      -0.961 -42.623   5.971  1.00  0.88           N  
ATOM   2284  CA  ILE A 316       0.151 -42.286   5.107  1.00  0.88           C  
ATOM   2285  C   ILE A 316       1.118 -41.421   5.888  1.00  0.88           C  
ATOM   2286  O   ILE A 316       0.773 -40.342   6.375  1.00  0.88           O  
ATOM   2287  CB  ILE A 316      -0.309 -41.539   3.861  1.00  0.88           C  
ATOM   2288  CG1 ILE A 316      -1.303 -42.390   3.036  1.00  0.88           C  
ATOM   2289  CG2 ILE A 316       0.911 -41.119   3.008  1.00  0.88           C  
ATOM   2290  CD1 ILE A 316      -2.075 -41.574   1.994  1.00  0.88           C  
ATOM   2291  N   THR A 317       2.368 -41.890   6.036  1.00  0.92           N  
ATOM   2292  CA  THR A 317       3.377 -41.201   6.808  1.00  0.92           C  
ATOM   2293  C   THR A 317       4.715 -41.334   6.117  1.00  0.92           C  
ATOM   2294  O   THR A 317       4.904 -42.195   5.261  1.00  0.92           O  
ATOM   2295  CB  THR A 317       3.513 -41.686   8.256  1.00  0.92           C  
ATOM   2296  OG1 THR A 317       3.962 -43.028   8.390  1.00  0.92           O  
ATOM   2297  CG2 THR A 317       2.174 -41.639   8.995  1.00  0.92           C  
ATOM   2298  N   TYR A 318       5.671 -40.457   6.472  1.00  0.90           N  
ATOM   2299  CA  TYR A 318       7.058 -40.569   6.083  1.00  0.90           C  
ATOM   2300  C   TYR A 318       7.897 -40.084   7.256  1.00  0.90           C  
ATOM   2301  O   TYR A 318       7.594 -39.051   7.858  1.00  0.90           O  
ATOM   2302  CB  TYR A 318       7.334 -39.712   4.812  1.00  0.90           C  
ATOM   2303  CG  TYR A 318       8.764 -39.756   4.347  1.00  0.90           C  
ATOM   2304  CD1 TYR A 318       9.712 -38.841   4.833  1.00  0.90           C  
ATOM   2305  CD2 TYR A 318       9.180 -40.735   3.438  1.00  0.90           C  
ATOM   2306  CE1 TYR A 318      11.048 -38.916   4.425  1.00  0.90           C  
ATOM   2307  CE2 TYR A 318      10.512 -40.789   3.006  1.00  0.90           C  
ATOM   2308  CZ  TYR A 318      11.448 -39.886   3.511  1.00  0.90           C  
ATOM   2309  OH  TYR A 318      12.807 -39.990   3.175  1.00  0.90           O  
ATOM   2310  N   GLY A 319       8.975 -40.824   7.596  1.00  0.92           N  
ATOM   2311  CA  GLY A 319       9.944 -40.454   8.618  1.00  0.92           C  
ATOM   2312  C   GLY A 319       9.752 -41.212   9.901  1.00  0.92           C  
ATOM   2313  O   GLY A 319       9.143 -42.280   9.938  1.00  0.92           O  
ATOM   2314  N   ALA A 320      10.300 -40.672  11.009  1.00  0.91           N  
ATOM   2315  CA  ALA A 320      10.184 -41.244  12.336  1.00  0.91           C  
ATOM   2316  C   ALA A 320       8.841 -40.894  12.954  1.00  0.91           C  
ATOM   2317  O   ALA A 320       8.679 -39.880  13.633  1.00  0.91           O  
ATOM   2318  CB  ALA A 320      11.318 -40.727  13.246  1.00  0.91           C  
ATOM   2319  N   CYS A 321       7.821 -41.739  12.728  1.00  0.90           N  
ATOM   2320  CA  CYS A 321       6.437 -41.373  12.938  1.00  0.90           C  
ATOM   2321  C   CYS A 321       5.785 -42.228  13.994  1.00  0.90           C  
ATOM   2322  O   CYS A 321       6.090 -43.419  14.067  1.00  0.90           O  
ATOM   2323  CB  CYS A 321       5.624 -41.542  11.643  1.00  0.90           C  
ATOM   2324  SG  CYS A 321       6.030 -40.233  10.466  1.00  0.90           S  
ATOM   2325  N   PRO A 322       4.896 -41.717  14.844  1.00  0.91           N  
ATOM   2326  CA  PRO A 322       3.978 -42.560  15.599  1.00  0.91           C  
ATOM   2327  C   PRO A 322       3.179 -43.529  14.747  1.00  0.91           C  
ATOM   2328  O   PRO A 322       2.915 -43.259  13.573  1.00  0.91           O  
ATOM   2329  CB  PRO A 322       3.053 -41.575  16.329  1.00  0.91           C  
ATOM   2330  CG  PRO A 322       3.683 -40.200  16.144  1.00  0.91           C  
ATOM   2331  CD  PRO A 322       4.416 -40.338  14.822  1.00  0.91           C  
ATOM   2332  N   ARG A 323       2.764 -44.672  15.310  1.00  0.78           N  
ATOM   2333  CA  ARG A 323       2.011 -45.636  14.545  1.00  0.78           C  
ATOM   2334  C   ARG A 323       0.552 -45.256  14.419  1.00  0.78           C  
ATOM   2335  O   ARG A 323      -0.089 -44.843  15.381  1.00  0.78           O  
ATOM   2336  CB  ARG A 323       2.151 -47.054  15.120  1.00  0.78           C  
ATOM   2337  CG  ARG A 323       3.611 -47.532  15.088  1.00  0.78           C  
ATOM   2338  CD  ARG A 323       3.712 -49.041  15.227  1.00  0.78           C  
ATOM   2339  NE  ARG A 323       5.108 -49.456  14.876  1.00  0.78           N  
ATOM   2340  CZ  ARG A 323       5.512 -49.862  13.669  1.00  0.78           C  
ATOM   2341  NH1 ARG A 323       4.703 -49.906  12.617  1.00  0.78           N  
ATOM   2342  NH2 ARG A 323       6.754 -50.312  13.535  1.00  0.78           N  
ATOM   2343  N   TYR A 324      -0.007 -45.363  13.198  1.00  0.87           N  
ATOM   2344  CA  TYR A 324      -1.408 -45.086  12.965  1.00  0.87           C  
ATOM   2345  C   TYR A 324      -2.316 -46.090  13.671  1.00  0.87           C  
ATOM   2346  O   TYR A 324      -2.148 -47.302  13.527  1.00  0.87           O  
ATOM   2347  CB  TYR A 324      -1.704 -45.026  11.448  1.00  0.87           C  
ATOM   2348  CG  TYR A 324      -3.116 -44.575  11.189  1.00  0.87           C  
ATOM   2349  CD1 TYR A 324      -3.503 -43.231  11.302  1.00  0.87           C  
ATOM   2350  CD2 TYR A 324      -4.090 -45.529  10.885  1.00  0.87           C  
ATOM   2351  CE1 TYR A 324      -4.821 -42.845  11.017  1.00  0.87           C  
ATOM   2352  CE2 TYR A 324      -5.410 -45.151  10.630  1.00  0.87           C  
ATOM   2353  CZ  TYR A 324      -5.763 -43.805  10.646  1.00  0.87           C  
ATOM   2354  OH  TYR A 324      -7.061 -43.446  10.239  1.00  0.87           O  
ATOM   2355  N   VAL A 325      -3.299 -45.583  14.430  1.00  0.90           N  
ATOM   2356  CA  VAL A 325      -4.283 -46.383  15.120  1.00  0.90           C  
ATOM   2357  C   VAL A 325      -5.628 -45.752  14.855  1.00  0.90           C  
ATOM   2358  O   VAL A 325      -5.730 -44.619  14.398  1.00  0.90           O  
ATOM   2359  CB  VAL A 325      -4.047 -46.517  16.626  1.00  0.90           C  
ATOM   2360  CG1 VAL A 325      -2.713 -47.251  16.875  1.00  0.90           C  
ATOM   2361  CG2 VAL A 325      -4.085 -45.147  17.340  1.00  0.90           C  
ATOM   2362  N   LYS A 326      -6.714 -46.508  15.091  1.00  0.85           N  
ATOM   2363  CA  LYS A 326      -8.062 -46.038  14.842  1.00  0.85           C  
ATOM   2364  C   LYS A 326      -8.678 -45.271  15.994  1.00  0.85           C  
ATOM   2365  O   LYS A 326      -9.665 -44.564  15.809  1.00  0.85           O  
ATOM   2366  CB  LYS A 326      -9.010 -47.233  14.591  1.00  0.85           C  
ATOM   2367  CG  LYS A 326      -8.642 -48.059  13.358  1.00  0.85           C  
ATOM   2368  CD  LYS A 326      -9.466 -49.354  13.226  1.00  0.85           C  
ATOM   2369  CE  LYS A 326     -10.960 -49.172  12.949  1.00  0.85           C  
ATOM   2370  NZ  LYS A 326     -11.112 -48.352  11.735  1.00  0.85           N  
ATOM   2371  N   GLN A 327      -8.156 -45.438  17.223  1.00  0.80           N  
ATOM   2372  CA  GLN A 327      -8.592 -44.691  18.380  1.00  0.80           C  
ATOM   2373  C   GLN A 327      -8.269 -43.216  18.299  1.00  0.80           C  
ATOM   2374  O   GLN A 327      -7.184 -42.806  17.900  1.00  0.80           O  
ATOM   2375  CB  GLN A 327      -8.011 -45.235  19.707  1.00  0.80           C  
ATOM   2376  CG  GLN A 327      -8.393 -46.699  20.011  1.00  0.80           C  
ATOM   2377  CD  GLN A 327      -7.382 -47.711  19.475  1.00  0.80           C  
ATOM   2378  OE1 GLN A 327      -6.778 -47.560  18.412  1.00  0.80           O  
ATOM   2379  NE2 GLN A 327      -7.217 -48.812  20.233  1.00  0.80           N  
ATOM   2380  N   SER A 328      -9.213 -42.363  18.731  1.00  0.84           N  
ATOM   2381  CA  SER A 328      -8.994 -40.932  18.745  1.00  0.84           C  
ATOM   2382  C   SER A 328      -8.252 -40.440  19.975  1.00  0.84           C  
ATOM   2383  O   SER A 328      -7.678 -39.354  19.949  1.00  0.84           O  
ATOM   2384  CB  SER A 328     -10.342 -40.170  18.642  1.00  0.84           C  
ATOM   2385  OG  SER A 328     -11.245 -40.550  19.686  1.00  0.84           O  
ATOM   2386  N   THR A 329      -8.261 -41.236  21.065  1.00  0.87           N  
ATOM   2387  CA  THR A 329      -7.650 -40.918  22.345  1.00  0.87           C  
ATOM   2388  C   THR A 329      -7.308 -42.206  23.028  1.00  0.87           C  
ATOM   2389  O   THR A 329      -8.055 -43.182  22.937  1.00  0.87           O  
ATOM   2390  CB  THR A 329      -8.568 -40.079  23.250  1.00  0.87           C  
ATOM   2391  OG1 THR A 329      -8.161 -39.949  24.606  1.00  0.87           O  
ATOM   2392  CG2 THR A 329      -9.990 -40.638  23.346  1.00  0.87           C  
ATOM   2393  N   LEU A 330      -6.158 -42.227  23.721  1.00  0.91           N  
ATOM   2394  CA  LEU A 330      -5.764 -43.311  24.582  1.00  0.91           C  
ATOM   2395  C   LEU A 330      -5.000 -42.738  25.756  1.00  0.91           C  
ATOM   2396  O   LEU A 330      -3.857 -42.299  25.639  1.00  0.91           O  
ATOM   2397  CB  LEU A 330      -4.865 -44.332  23.852  1.00  0.91           C  
ATOM   2398  CG  LEU A 330      -5.606 -45.288  22.899  1.00  0.91           C  
ATOM   2399  CD1 LEU A 330      -4.599 -46.076  22.056  1.00  0.91           C  
ATOM   2400  CD2 LEU A 330      -6.544 -46.250  23.652  1.00  0.91           C  
ATOM   2401  N   LYS A 331      -5.610 -42.753  26.957  1.00  0.89           N  
ATOM   2402  CA  LYS A 331      -5.007 -42.137  28.118  1.00  0.89           C  
ATOM   2403  C   LYS A 331      -4.234 -43.107  28.975  1.00  0.89           C  
ATOM   2404  O   LYS A 331      -4.780 -44.045  29.553  1.00  0.89           O  
ATOM   2405  CB  LYS A 331      -6.051 -41.445  29.024  1.00  0.89           C  
ATOM   2406  CG  LYS A 331      -6.947 -40.429  28.303  1.00  0.89           C  
ATOM   2407  CD  LYS A 331      -6.175 -39.323  27.562  1.00  0.89           C  
ATOM   2408  CE  LYS A 331      -6.492 -37.888  27.961  1.00  0.89           C  
ATOM   2409  NZ  LYS A 331      -6.124 -37.729  29.378  1.00  0.89           N  
ATOM   2410  N   LEU A 332      -2.930 -42.842  29.125  1.00  0.91           N  
ATOM   2411  CA  LEU A 332      -2.076 -43.591  30.006  1.00  0.91           C  
ATOM   2412  C   LEU A 332      -2.053 -42.909  31.355  1.00  0.91           C  
ATOM   2413  O   LEU A 332      -1.713 -41.732  31.453  1.00  0.91           O  
ATOM   2414  CB  LEU A 332      -0.649 -43.631  29.433  1.00  0.91           C  
ATOM   2415  CG  LEU A 332       0.322 -44.536  30.203  1.00  0.91           C  
ATOM   2416  CD1 LEU A 332      -0.001 -46.019  29.978  1.00  0.91           C  
ATOM   2417  CD2 LEU A 332       1.761 -44.225  29.784  1.00  0.91           C  
ATOM   2418  N   ALA A 333      -2.438 -43.620  32.431  1.00  0.93           N  
ATOM   2419  CA  ALA A 333      -2.356 -43.135  33.790  1.00  0.93           C  
ATOM   2420  C   ALA A 333      -0.922 -42.907  34.238  1.00  0.93           C  
ATOM   2421  O   ALA A 333      -0.055 -43.770  34.102  1.00  0.93           O  
ATOM   2422  CB  ALA A 333      -3.033 -44.112  34.772  1.00  0.93           C  
ATOM   2423  N   THR A 334      -0.657 -41.721  34.807  1.00  0.92           N  
ATOM   2424  CA  THR A 334       0.666 -41.320  35.260  1.00  0.92           C  
ATOM   2425  C   THR A 334       0.615 -40.998  36.726  1.00  0.92           C  
ATOM   2426  O   THR A 334       1.535 -40.420  37.302  1.00  0.92           O  
ATOM   2427  CB  THR A 334       1.230 -40.121  34.508  1.00  0.92           C  
ATOM   2428  OG1 THR A 334       0.329 -39.023  34.487  1.00  0.92           O  
ATOM   2429  CG2 THR A 334       1.466 -40.523  33.047  1.00  0.92           C  
ATOM   2430  N   GLY A 335      -0.475 -41.396  37.394  1.00  0.92           N  
ATOM   2431  CA  GLY A 335      -0.608 -41.196  38.810  1.00  0.92           C  
ATOM   2432  C   GLY A 335      -1.476 -42.259  39.368  1.00  0.92           C  
ATOM   2433  O   GLY A 335      -2.008 -43.103  38.652  1.00  0.92           O  
ATOM   2434  N   MET A 336      -1.652 -42.235  40.694  1.00  0.86           N  
ATOM   2435  CA  MET A 336      -2.514 -43.160  41.372  1.00  0.86           C  
ATOM   2436  C   MET A 336      -3.963 -42.895  41.107  1.00  0.86           C  
ATOM   2437  O   MET A 336      -4.363 -41.892  40.526  1.00  0.86           O  
ATOM   2438  CB  MET A 336      -2.273 -43.131  42.896  1.00  0.86           C  
ATOM   2439  CG  MET A 336      -2.646 -41.832  43.628  1.00  0.86           C  
ATOM   2440  SD  MET A 336      -2.199 -41.895  45.376  1.00  0.86           S  
ATOM   2441  CE  MET A 336      -0.399 -41.854  45.193  1.00  0.86           C  
ATOM   2442  N   ARG A 337      -4.801 -43.815  41.565  1.00  0.74           N  
ATOM   2443  CA  ARG A 337      -6.205 -43.591  41.660  1.00  0.74           C  
ATOM   2444  C   ARG A 337      -6.596 -42.357  42.495  1.00  0.74           C  
ATOM   2445  O   ARG A 337      -6.095 -42.176  43.599  1.00  0.74           O  
ATOM   2446  CB  ARG A 337      -6.702 -44.868  42.326  1.00  0.74           C  
ATOM   2447  CG  ARG A 337      -8.113 -44.715  42.827  1.00  0.74           C  
ATOM   2448  CD  ARG A 337      -9.001 -45.014  41.681  1.00  0.74           C  
ATOM   2449  NE  ARG A 337      -9.326 -46.426  42.017  1.00  0.74           N  
ATOM   2450  CZ  ARG A 337     -10.368 -46.715  42.727  1.00  0.74           C  
ATOM   2451  NH1 ARG A 337     -11.354 -45.781  42.857  1.00  0.74           N  
ATOM   2452  NH2 ARG A 337     -10.582 -47.873  43.236  1.00  0.74           N  
ATOM   2453  N   ASN A 338      -7.557 -41.527  42.012  1.00  0.83           N  
ATOM   2454  CA  ASN A 338      -7.969 -40.307  42.689  1.00  0.83           C  
ATOM   2455  C   ASN A 338      -9.157 -40.486  43.652  1.00  0.83           C  
ATOM   2456  O   ASN A 338      -9.441 -39.626  44.482  1.00  0.83           O  
ATOM   2457  CB  ASN A 338      -8.349 -39.271  41.596  1.00  0.83           C  
ATOM   2458  CG  ASN A 338      -8.312 -37.858  42.162  1.00  0.83           C  
ATOM   2459  OD1 ASN A 338      -7.351 -37.520  42.858  1.00  0.83           O  
ATOM   2460  ND2 ASN A 338      -9.316 -37.010  41.862  1.00  0.83           N  
ATOM   2461  N   VAL A 339      -9.878 -41.624  43.585  1.00  0.55           N  
ATOM   2462  CA  VAL A 339     -11.168 -41.811  44.237  1.00  0.55           C  
ATOM   2463  C   VAL A 339     -11.223 -43.147  44.970  1.00  0.55           C  
ATOM   2464  O   VAL A 339     -10.399 -44.000  44.719  1.00  0.55           O  
ATOM   2465  CB  VAL A 339     -12.335 -41.723  43.257  1.00  0.55           C  
ATOM   2466  CG1 VAL A 339     -12.576 -40.236  42.986  1.00  0.55           C  
ATOM   2467  CG2 VAL A 339     -12.088 -42.459  41.927  1.00  0.55           C  
ATOM   2468  N   PRO A 340     -12.123 -43.392  45.914  1.00  0.36           N  
ATOM   2469  CA  PRO A 340     -12.520 -44.742  46.303  1.00  0.36           C  
ATOM   2470  C   PRO A 340     -13.522 -45.350  45.318  1.00  0.36           C  
ATOM   2471  O   PRO A 340     -14.424 -44.656  44.884  1.00  0.36           O  
ATOM   2472  CB  PRO A 340     -13.106 -44.540  47.712  1.00  0.36           C  
ATOM   2473  CG  PRO A 340     -13.622 -43.097  47.741  1.00  0.36           C  
ATOM   2474  CD  PRO A 340     -12.768 -42.359  46.710  1.00  0.36           C  
ATOM   2475  N   GLU A 341     -13.385 -46.642  44.915  1.00  0.41           N  
ATOM   2476  CA  GLU A 341     -14.359 -47.352  44.095  1.00  0.41           C  
ATOM   2477  C   GLU A 341     -14.044 -48.755  44.367  1.00  0.41           C  
ATOM   2478  O   GLU A 341     -12.903 -49.157  44.212  1.00  0.41           O  
ATOM   2479  CB  GLU A 341     -14.170 -47.121  42.578  1.00  0.41           C  
ATOM   2480  CG  GLU A 341     -14.914 -47.715  41.370  1.00  0.41           C  
ATOM   2481  CD  GLU A 341     -16.251 -47.057  41.071  1.00  0.41           C  
ATOM   2482  OE1 GLU A 341     -16.564 -45.978  41.629  1.00  0.41           O  
ATOM   2483  OE2 GLU A 341     -16.945 -47.660  40.230  1.00  0.41           O  
ATOM   2484  N   LYS A 342     -15.028 -49.514  44.827  1.00  0.41           N  
ATOM   2485  CA  LYS A 342     -14.806 -50.837  45.294  1.00  0.41           C  
ATOM   2486  C   LYS A 342     -14.385 -51.839  44.241  1.00  0.41           C  
ATOM   2487  O   LYS A 342     -13.485 -52.639  44.468  1.00  0.41           O  
ATOM   2488  CB  LYS A 342     -16.143 -51.204  45.903  1.00  0.41           C  
ATOM   2489  CG  LYS A 342     -16.157 -52.607  46.465  1.00  0.41           C  
ATOM   2490  CD  LYS A 342     -17.538 -52.949  47.007  1.00  0.41           C  
ATOM   2491  CE  LYS A 342     -18.613 -53.090  45.918  1.00  0.41           C  
ATOM   2492  NZ  LYS A 342     -19.701 -53.960  46.402  1.00  0.41           N  
ATOM   2493  N   GLN A 343     -15.022 -51.779  43.060  1.00  0.36           N  
ATOM   2494  CA  GLN A 343     -14.811 -52.697  41.968  1.00  0.36           C  
ATOM   2495  C   GLN A 343     -13.465 -52.523  41.274  1.00  0.36           C  
ATOM   2496  O   GLN A 343     -13.031 -53.377  40.532  1.00  0.36           O  
ATOM   2497  CB  GLN A 343     -15.951 -52.537  40.929  1.00  0.36           C  
ATOM   2498  CG  GLN A 343     -15.958 -51.199  40.162  1.00  0.36           C  
ATOM   2499  CD  GLN A 343     -17.102 -51.052  39.154  1.00  0.36           C  
ATOM   2500  OE1 GLN A 343     -17.541 -52.014  38.531  1.00  0.36           O  
ATOM   2501  NE2 GLN A 343     -17.546 -49.802  38.908  1.00  0.36           N  
ATOM   2502  N   THR A 344     -12.739 -51.407  41.464  1.00  0.26           N  
ATOM   2503  CA  THR A 344     -11.413 -51.229  40.890  1.00  0.26           C  
ATOM   2504  C   THR A 344     -10.382 -50.910  41.899  1.00  0.26           C  
ATOM   2505  O   THR A 344      -9.323 -50.347  41.616  1.00  0.26           O  
ATOM   2506  CB  THR A 344     -11.362 -50.006  40.060  1.00  0.26           C  
ATOM   2507  OG1 THR A 344     -11.887 -48.875  40.754  1.00  0.26           O  
ATOM   2508  CG2 THR A 344     -12.231 -50.233  38.865  1.00  0.26           C  
ATOM   2509  N   ARG A 345     -10.702 -51.144  43.160  1.00  0.23           N  
ATOM   2510  CA  ARG A 345      -9.735 -50.905  44.183  1.00  0.23           C  
ATOM   2511  C   ARG A 345      -8.500 -51.718  43.941  1.00  0.23           C  
ATOM   2512  O   ARG A 345      -8.621 -52.865  43.522  1.00  0.23           O  
ATOM   2513  CB  ARG A 345     -10.365 -51.299  45.504  1.00  0.23           C  
ATOM   2514  CG  ARG A 345      -9.460 -51.038  46.704  1.00  0.23           C  
ATOM   2515  CD  ARG A 345      -9.897 -51.787  47.944  1.00  0.23           C  
ATOM   2516  NE  ARG A 345     -11.278 -51.367  48.263  1.00  0.23           N  
ATOM   2517  CZ  ARG A 345     -12.045 -52.025  49.130  1.00  0.23           C  
ATOM   2518  NH1 ARG A 345     -13.192 -51.474  49.512  1.00  0.23           N  
ATOM   2519  NH2 ARG A 345     -11.628 -53.126  49.742  1.00  0.23           N  
ATOM   2520  N   GLY A 346      -7.305 -51.130  44.170  1.00  0.74           N  
ATOM   2521  CA  GLY A 346      -6.069 -51.860  43.973  1.00  0.74           C  
ATOM   2522  C   GLY A 346      -6.073 -53.191  44.680  1.00  0.74           C  
ATOM   2523  O   GLY A 346      -6.831 -53.446  45.627  1.00  0.74           O  
ATOM   2524  N   ILE A 347      -5.219 -54.097  44.220  1.00  0.55           N  
ATOM   2525  CA  ILE A 347      -5.144 -55.440  44.745  1.00  0.55           C  
ATOM   2526  C   ILE A 347      -4.611 -55.524  46.177  1.00  0.55           C  
ATOM   2527  O   ILE A 347      -4.778 -56.550  46.824  1.00  0.55           O  
ATOM   2528  CB  ILE A 347      -4.314 -56.351  43.846  1.00  0.55           C  
ATOM   2529  CG1 ILE A 347      -2.997 -55.640  43.463  1.00  0.55           C  
ATOM   2530  CG2 ILE A 347      -5.141 -56.801  42.620  1.00  0.55           C  
ATOM   2531  CD1 ILE A 347      -1.961 -56.503  42.736  1.00  0.55           C  
ATOM   2532  N   PHE A 348      -3.996 -54.474  46.752  1.00  0.57           N  
ATOM   2533  CA  PHE A 348      -3.483 -54.546  48.107  1.00  0.57           C  
ATOM   2534  C   PHE A 348      -4.502 -53.995  49.076  1.00  0.57           C  
ATOM   2535  O   PHE A 348      -4.507 -54.318  50.262  1.00  0.57           O  
ATOM   2536  CB  PHE A 348      -2.168 -53.748  48.235  1.00  0.57           C  
ATOM   2537  CG  PHE A 348      -1.094 -54.446  47.460  1.00  0.57           C  
ATOM   2538  CD1 PHE A 348      -0.288 -55.397  48.095  1.00  0.57           C  
ATOM   2539  CD2 PHE A 348      -0.908 -54.210  46.091  1.00  0.57           C  
ATOM   2540  CE1 PHE A 348       0.673 -56.113  47.377  1.00  0.57           C  
ATOM   2541  CE2 PHE A 348       0.021 -54.956  45.357  1.00  0.57           C  
ATOM   2542  CZ  PHE A 348       0.808 -55.912  46.004  1.00  0.57           C  
ATOM   2543  N   GLY A 349      -5.464 -53.202  48.575  1.00  0.62           N  
ATOM   2544  CA  GLY A 349      -6.589 -52.790  49.380  1.00  0.62           C  
ATOM   2545  C   GLY A 349      -6.360 -51.606  50.266  1.00  0.62           C  
ATOM   2546  O   GLY A 349      -7.134 -51.414  51.202  1.00  0.62           O  
ATOM   2547  N   ALA A 350      -5.335 -50.777  49.998  1.00  0.69           N  
ATOM   2548  CA  ALA A 350      -5.063 -49.594  50.777  1.00  0.69           C  
ATOM   2549  C   ALA A 350      -5.720 -48.383  50.135  1.00  0.69           C  
ATOM   2550  O   ALA A 350      -6.656 -47.809  50.693  1.00  0.69           O  
ATOM   2551  CB  ALA A 350      -3.536 -49.386  50.890  1.00  0.69           C  
ATOM   2552  N   ILE A 351      -5.295 -48.000  48.913  1.00  0.66           N  
ATOM   2553  CA  ILE A 351      -5.874 -46.904  48.150  1.00  0.66           C  
ATOM   2554  C   ILE A 351      -7.235 -47.325  47.665  1.00  0.66           C  
ATOM   2555  O   ILE A 351      -7.392 -48.384  47.058  1.00  0.66           O  
ATOM   2556  CB  ILE A 351      -5.022 -46.423  46.977  1.00  0.66           C  
ATOM   2557  CG1 ILE A 351      -3.647 -45.966  47.514  1.00  0.66           C  
ATOM   2558  CG2 ILE A 351      -5.742 -45.285  46.200  1.00  0.66           C  
ATOM   2559  CD1 ILE A 351      -2.709 -45.449  46.423  1.00  0.66           C  
ATOM   2560  N   ALA A 352      -8.269 -46.519  47.996  1.00  0.60           N  
ATOM   2561  CA  ALA A 352      -9.658 -46.816  47.718  1.00  0.60           C  
ATOM   2562  C   ALA A 352     -10.212 -47.955  48.570  1.00  0.60           C  
ATOM   2563  O   ALA A 352     -11.244 -48.571  48.276  1.00  0.60           O  
ATOM   2564  CB  ALA A 352      -9.872 -47.056  46.211  1.00  0.60           C  
ATOM   2565  N   GLY A 353      -9.489 -48.265  49.656  1.00  0.51           N  
ATOM   2566  CA  GLY A 353      -9.687 -49.433  50.475  1.00  0.51           C  
ATOM   2567  C   GLY A 353      -9.836 -49.105  51.904  1.00  0.51           C  
ATOM   2568  O   GLY A 353     -10.810 -48.475  52.292  1.00  0.51           O  
ATOM   2569  N   PHE A 354      -8.895 -49.567  52.749  1.00  0.43           N  
ATOM   2570  CA  PHE A 354      -8.952 -49.219  54.154  1.00  0.43           C  
ATOM   2571  C   PHE A 354      -8.547 -47.772  54.409  1.00  0.43           C  
ATOM   2572  O   PHE A 354      -8.893 -47.193  55.430  1.00  0.43           O  
ATOM   2573  CB  PHE A 354      -8.191 -50.227  55.067  1.00  0.43           C  
ATOM   2574  CG  PHE A 354      -6.704 -50.315  54.828  1.00  0.43           C  
ATOM   2575  CD1 PHE A 354      -5.832 -49.349  55.352  1.00  0.43           C  
ATOM   2576  CD2 PHE A 354      -6.152 -51.379  54.101  1.00  0.43           C  
ATOM   2577  CE1 PHE A 354      -4.451 -49.429  55.140  1.00  0.43           C  
ATOM   2578  CE2 PHE A 354      -4.770 -51.469  53.888  1.00  0.43           C  
ATOM   2579  CZ  PHE A 354      -3.919 -50.494  54.410  1.00  0.43           C  
ATOM   2580  N   ILE A 355      -7.852 -47.121  53.456  1.00  0.69           N  
ATOM   2581  CA  ILE A 355      -7.672 -45.686  53.499  1.00  0.69           C  
ATOM   2582  C   ILE A 355      -8.843 -45.099  52.749  1.00  0.69           C  
ATOM   2583  O   ILE A 355      -8.959 -45.259  51.532  1.00  0.69           O  
ATOM   2584  CB  ILE A 355      -6.343 -45.256  52.897  1.00  0.69           C  
ATOM   2585  CG1 ILE A 355      -5.206 -45.810  53.786  1.00  0.69           C  
ATOM   2586  CG2 ILE A 355      -6.257 -43.715  52.759  1.00  0.69           C  
ATOM   2587  CD1 ILE A 355      -3.837 -45.758  53.117  1.00  0.69           C  
ATOM   2588  N   GLU A 356      -9.744 -44.419  53.493  1.00  0.60           N  
ATOM   2589  CA  GLU A 356     -11.033 -43.948  53.017  1.00  0.60           C  
ATOM   2590  C   GLU A 356     -10.943 -42.993  51.836  1.00  0.60           C  
ATOM   2591  O   GLU A 356     -11.634 -43.142  50.828  1.00  0.60           O  
ATOM   2592  CB  GLU A 356     -11.840 -43.334  54.190  1.00  0.60           C  
ATOM   2593  CG  GLU A 356     -13.236 -42.796  53.788  1.00  0.60           C  
ATOM   2594  CD  GLU A 356     -14.267 -42.935  54.905  1.00  0.60           C  
ATOM   2595  OE1 GLU A 356     -14.733 -44.087  55.111  1.00  0.60           O  
ATOM   2596  OE2 GLU A 356     -14.606 -41.908  55.546  1.00  0.60           O  
ATOM   2597  N   ASN A 357     -10.011 -42.024  51.884  1.00  0.71           N  
ATOM   2598  CA  ASN A 357      -9.853 -41.097  50.794  1.00  0.71           C  
ATOM   2599  C   ASN A 357      -8.457 -40.525  50.786  1.00  0.71           C  
ATOM   2600  O   ASN A 357      -7.713 -40.627  51.758  1.00  0.71           O  
ATOM   2601  CB  ASN A 357     -10.928 -39.971  50.822  1.00  0.71           C  
ATOM   2602  CG  ASN A 357     -10.984 -39.250  52.165  1.00  0.71           C  
ATOM   2603  OD1 ASN A 357     -11.816 -39.548  53.014  1.00  0.71           O  
ATOM   2604  ND2 ASN A 357     -10.097 -38.257  52.391  1.00  0.71           N  
ATOM   2605  N   GLY A 358      -8.068 -39.909  49.652  1.00  0.80           N  
ATOM   2606  CA  GLY A 358      -6.824 -39.160  49.565  1.00  0.80           C  
ATOM   2607  C   GLY A 358      -6.918 -37.799  50.201  1.00  0.80           C  
ATOM   2608  O   GLY A 358      -7.980 -37.338  50.620  1.00  0.80           O  
ATOM   2609  N   TRP A 359      -5.777 -37.106  50.266  1.00  0.75           N  
ATOM   2610  CA  TRP A 359      -5.634 -35.802  50.864  1.00  0.75           C  
ATOM   2611  C   TRP A 359      -5.287 -34.764  49.815  1.00  0.75           C  
ATOM   2612  O   TRP A 359      -4.162 -34.704  49.331  1.00  0.75           O  
ATOM   2613  CB  TRP A 359      -4.485 -35.823  51.912  1.00  0.75           C  
ATOM   2614  CG  TRP A 359      -4.738 -36.679  53.142  1.00  0.75           C  
ATOM   2615  CD1 TRP A 359      -5.928 -37.030  53.711  1.00  0.75           C  
ATOM   2616  CD2 TRP A 359      -3.716 -37.302  53.939  1.00  0.75           C  
ATOM   2617  NE1 TRP A 359      -5.720 -37.817  54.821  1.00  0.75           N  
ATOM   2618  CE2 TRP A 359      -4.367 -38.014  54.962  1.00  0.75           C  
ATOM   2619  CE3 TRP A 359      -2.331 -37.308  53.832  1.00  0.75           C  
ATOM   2620  CZ2 TRP A 359      -3.644 -38.757  55.885  1.00  0.75           C  
ATOM   2621  CZ3 TRP A 359      -1.599 -38.049  54.769  1.00  0.75           C  
ATOM   2622  CH2 TRP A 359      -2.246 -38.763  55.783  1.00  0.75           C  
ATOM   2623  N   GLU A 360      -6.232 -33.858  49.483  1.00  0.72           N  
ATOM   2624  CA  GLU A 360      -5.976 -32.777  48.542  1.00  0.72           C  
ATOM   2625  C   GLU A 360      -4.990 -31.739  49.043  1.00  0.72           C  
ATOM   2626  O   GLU A 360      -4.267 -31.090  48.297  1.00  0.72           O  
ATOM   2627  CB  GLU A 360      -7.273 -32.050  48.148  1.00  0.72           C  
ATOM   2628  CG  GLU A 360      -8.317 -32.966  47.474  1.00  0.72           C  
ATOM   2629  CD  GLU A 360      -9.337 -32.182  46.647  1.00  0.72           C  
ATOM   2630  OE1 GLU A 360      -9.191 -30.941  46.518  1.00  0.72           O  
ATOM   2631  OE2 GLU A 360     -10.266 -32.846  46.127  1.00  0.72           O  
ATOM   2632  N   GLY A 361      -4.910 -31.598  50.379  1.00  0.81           N  
ATOM   2633  CA  GLY A 361      -3.981 -30.690  51.032  1.00  0.81           C  
ATOM   2634  C   GLY A 361      -2.554 -31.173  51.101  1.00  0.81           C  
ATOM   2635  O   GLY A 361      -1.709 -30.487  51.664  1.00  0.81           O  
ATOM   2636  N   MET A 362      -2.242 -32.374  50.577  1.00  0.80           N  
ATOM   2637  CA  MET A 362      -0.877 -32.841  50.464  1.00  0.80           C  
ATOM   2638  C   MET A 362      -0.399 -32.628  49.036  1.00  0.80           C  
ATOM   2639  O   MET A 362      -0.781 -33.363  48.130  1.00  0.80           O  
ATOM   2640  CB  MET A 362      -0.765 -34.329  50.857  1.00  0.80           C  
ATOM   2641  CG  MET A 362       0.694 -34.815  50.902  1.00  0.80           C  
ATOM   2642  SD  MET A 362       0.983 -36.236  51.994  1.00  0.80           S  
ATOM   2643  CE  MET A 362       0.045 -37.421  50.996  1.00  0.80           C  
ATOM   2644  N   VAL A 363       0.429 -31.585  48.812  1.00  0.78           N  
ATOM   2645  CA  VAL A 363       0.835 -31.133  47.488  1.00  0.78           C  
ATOM   2646  C   VAL A 363       2.348 -31.200  47.285  1.00  0.78           C  
ATOM   2647  O   VAL A 363       2.874 -30.818  46.239  1.00  0.78           O  
ATOM   2648  CB  VAL A 363       0.346 -29.708  47.213  1.00  0.78           C  
ATOM   2649  CG1 VAL A 363      -1.188 -29.726  47.040  1.00  0.78           C  
ATOM   2650  CG2 VAL A 363       0.782 -28.724  48.322  1.00  0.78           C  
ATOM   2651  N   ASP A 364       3.084 -31.732  48.276  1.00  0.83           N  
ATOM   2652  CA  ASP A 364       4.517 -31.895  48.327  1.00  0.83           C  
ATOM   2653  C   ASP A 364       4.927 -33.364  48.220  1.00  0.83           C  
ATOM   2654  O   ASP A 364       6.105 -33.721  48.275  1.00  0.83           O  
ATOM   2655  CB  ASP A 364       5.070 -31.230  49.634  1.00  0.83           C  
ATOM   2656  CG  ASP A 364       4.207 -31.314  50.899  1.00  0.83           C  
ATOM   2657  OD1 ASP A 364       3.155 -32.007  50.918  1.00  0.83           O  
ATOM   2658  OD2 ASP A 364       4.613 -30.641  51.880  1.00  0.83           O  
ATOM   2659  N   GLY A 365       3.968 -34.281  48.000  1.00  0.90           N  
ATOM   2660  CA  GLY A 365       4.299 -35.684  47.875  1.00  0.90           C  
ATOM   2661  C   GLY A 365       3.065 -36.484  47.635  1.00  0.90           C  
ATOM   2662  O   GLY A 365       1.952 -35.993  47.774  1.00  0.90           O  
ATOM   2663  N   TRP A 366       3.230 -37.762  47.258  1.00  0.86           N  
ATOM   2664  CA  TRP A 366       2.126 -38.616  46.886  1.00  0.86           C  
ATOM   2665  C   TRP A 366       1.651 -39.442  48.047  1.00  0.86           C  
ATOM   2666  O   TRP A 366       0.493 -39.848  48.092  1.00  0.86           O  
ATOM   2667  CB  TRP A 366       2.581 -39.589  45.779  1.00  0.86           C  
ATOM   2668  CG  TRP A 366       2.737 -38.946  44.418  1.00  0.86           C  
ATOM   2669  CD1 TRP A 366       2.831 -37.622  44.087  1.00  0.86           C  
ATOM   2670  CD2 TRP A 366       2.745 -39.669  43.178  1.00  0.86           C  
ATOM   2671  NE1 TRP A 366       2.921 -37.472  42.728  1.00  0.86           N  
ATOM   2672  CE2 TRP A 366       2.869 -38.713  42.152  1.00  0.86           C  
ATOM   2673  CE3 TRP A 366       2.652 -41.027  42.891  1.00  0.86           C  
ATOM   2674  CZ2 TRP A 366       2.912 -39.097  40.827  1.00  0.86           C  
ATOM   2675  CZ3 TRP A 366       2.691 -41.414  41.545  1.00  0.86           C  
ATOM   2676  CH2 TRP A 366       2.824 -40.460  40.528  1.00  0.86           C  
ATOM   2677  N   TYR A 367       2.530 -39.669  49.033  1.00  0.87           N  
ATOM   2678  CA  TYR A 367       2.224 -40.429  50.215  1.00  0.87           C  
ATOM   2679  C   TYR A 367       2.750 -39.647  51.389  1.00  0.87           C  
ATOM   2680  O   TYR A 367       3.657 -38.825  51.255  1.00  0.87           O  
ATOM   2681  CB  TYR A 367       2.926 -41.804  50.219  1.00  0.87           C  
ATOM   2682  CG  TYR A 367       2.620 -42.590  48.983  1.00  0.87           C  
ATOM   2683  CD1 TYR A 367       3.525 -42.619  47.914  1.00  0.87           C  
ATOM   2684  CD2 TYR A 367       1.415 -43.285  48.862  1.00  0.87           C  
ATOM   2685  CE1 TYR A 367       3.222 -43.307  46.734  1.00  0.87           C  
ATOM   2686  CE2 TYR A 367       1.105 -43.970  47.684  1.00  0.87           C  
ATOM   2687  CZ  TYR A 367       2.004 -43.969  46.621  1.00  0.87           C  
ATOM   2688  OH  TYR A 367       1.667 -44.642  45.441  1.00  0.87           O  
ATOM   2689  N   GLY A 368       2.195 -39.868  52.588  1.00  0.93           N  
ATOM   2690  CA  GLY A 368       2.669 -39.118  53.726  1.00  0.93           C  
ATOM   2691  C   GLY A 368       1.984 -39.495  54.986  1.00  0.93           C  
ATOM   2692  O   GLY A 368       1.213 -40.451  55.056  1.00  0.93           O  
ATOM   2693  N   PHE A 369       2.273 -38.696  56.017  1.00  0.90           N  
ATOM   2694  CA  PHE A 369       1.841 -38.900  57.371  1.00  0.90           C  
ATOM   2695  C   PHE A 369       1.052 -37.700  57.828  1.00  0.90           C  
ATOM   2696  O   PHE A 369       1.412 -36.557  57.554  1.00  0.90           O  
ATOM   2697  CB  PHE A 369       3.025 -39.019  58.358  1.00  0.90           C  
ATOM   2698  CG  PHE A 369       3.945 -40.142  57.986  1.00  0.90           C  
ATOM   2699  CD1 PHE A 369       4.995 -39.935  57.077  1.00  0.90           C  
ATOM   2700  CD2 PHE A 369       3.794 -41.411  58.560  1.00  0.90           C  
ATOM   2701  CE1 PHE A 369       5.881 -40.967  56.761  1.00  0.90           C  
ATOM   2702  CE2 PHE A 369       4.683 -42.444  58.249  1.00  0.90           C  
ATOM   2703  CZ  PHE A 369       5.726 -42.223  57.348  1.00  0.90           C  
ATOM   2704  N   ARG A 370      -0.031 -37.941  58.572  1.00  0.84           N  
ATOM   2705  CA  ARG A 370      -0.712 -36.932  59.342  1.00  0.84           C  
ATOM   2706  C   ARG A 370      -0.707 -37.382  60.770  1.00  0.84           C  
ATOM   2707  O   ARG A 370      -0.885 -38.561  61.054  1.00  0.84           O  
ATOM   2708  CB  ARG A 370      -2.170 -36.714  58.898  1.00  0.84           C  
ATOM   2709  CG  ARG A 370      -2.267 -35.779  57.687  1.00  0.84           C  
ATOM   2710  CD  ARG A 370      -3.718 -35.458  57.361  1.00  0.84           C  
ATOM   2711  NE  ARG A 370      -3.735 -34.547  56.186  1.00  0.84           N  
ATOM   2712  CZ  ARG A 370      -4.849 -34.092  55.604  1.00  0.84           C  
ATOM   2713  NH1 ARG A 370      -6.054 -34.427  56.050  1.00  0.84           N  
ATOM   2714  NH2 ARG A 370      -4.714 -33.316  54.535  1.00  0.84           N  
ATOM   2715  N   HIS A 371      -0.494 -36.470  61.723  1.00  0.86           N  
ATOM   2716  CA  HIS A 371      -0.423 -36.864  63.106  1.00  0.86           C  
ATOM   2717  C   HIS A 371      -1.240 -35.947  63.967  1.00  0.86           C  
ATOM   2718  O   HIS A 371      -1.544 -34.818  63.591  1.00  0.86           O  
ATOM   2719  CB  HIS A 371       1.036 -36.888  63.623  1.00  0.86           C  
ATOM   2720  CG  HIS A 371       1.698 -35.545  63.681  1.00  0.86           C  
ATOM   2721  ND1 HIS A 371       2.407 -35.053  62.599  1.00  0.86           N  
ATOM   2722  CD2 HIS A 371       1.682 -34.634  64.688  1.00  0.86           C  
ATOM   2723  CE1 HIS A 371       2.803 -33.855  62.977  1.00  0.86           C  
ATOM   2724  NE2 HIS A 371       2.394 -33.551  64.231  1.00  0.86           N  
ATOM   2725  N   GLN A 372      -1.602 -36.431  65.165  1.00  0.82           N  
ATOM   2726  CA  GLN A 372      -2.139 -35.611  66.222  1.00  0.82           C  
ATOM   2727  C   GLN A 372      -1.455 -36.016  67.506  1.00  0.82           C  
ATOM   2728  O   GLN A 372      -1.418 -37.193  67.865  1.00  0.82           O  
ATOM   2729  CB  GLN A 372      -3.679 -35.723  66.374  1.00  0.82           C  
ATOM   2730  CG  GLN A 372      -4.227 -34.971  67.613  1.00  0.82           C  
ATOM   2731  CD  GLN A 372      -5.754 -34.900  67.649  1.00  0.82           C  
ATOM   2732  OE1 GLN A 372      -6.427 -34.478  66.706  1.00  0.82           O  
ATOM   2733  NE2 GLN A 372      -6.338 -35.288  68.808  1.00  0.82           N  
ATOM   2734  N   ASN A 373      -0.885 -35.038  68.225  1.00  0.84           N  
ATOM   2735  CA  ASN A 373      -0.230 -35.259  69.488  1.00  0.84           C  
ATOM   2736  C   ASN A 373      -0.596 -34.141  70.454  1.00  0.84           C  
ATOM   2737  O   ASN A 373      -1.561 -33.408  70.261  1.00  0.84           O  
ATOM   2738  CB  ASN A 373       1.305 -35.469  69.300  1.00  0.84           C  
ATOM   2739  CG  ASN A 373       2.016 -34.286  68.645  1.00  0.84           C  
ATOM   2740  OD1 ASN A 373       1.466 -33.197  68.515  1.00  0.84           O  
ATOM   2741  ND2 ASN A 373       3.297 -34.481  68.269  1.00  0.84           N  
ATOM   2742  N   SER A 374       0.174 -34.013  71.548  1.00  0.77           N  
ATOM   2743  CA  SER A 374       0.088 -32.957  72.541  1.00  0.77           C  
ATOM   2744  C   SER A 374       0.401 -31.565  72.010  1.00  0.77           C  
ATOM   2745  O   SER A 374      -0.155 -30.586  72.498  1.00  0.77           O  
ATOM   2746  CB  SER A 374       1.057 -33.254  73.710  1.00  0.77           C  
ATOM   2747  OG  SER A 374       2.330 -33.697  73.219  1.00  0.77           O  
ATOM   2748  N   GLU A 375       1.298 -31.444  71.009  1.00  0.72           N  
ATOM   2749  CA  GLU A 375       1.716 -30.174  70.454  1.00  0.72           C  
ATOM   2750  C   GLU A 375       0.866 -29.731  69.265  1.00  0.72           C  
ATOM   2751  O   GLU A 375       1.024 -28.624  68.752  1.00  0.72           O  
ATOM   2752  CB  GLU A 375       3.182 -30.273  69.981  1.00  0.72           C  
ATOM   2753  CG  GLU A 375       4.188 -30.625  71.098  1.00  0.72           C  
ATOM   2754  CD  GLU A 375       5.609 -30.433  70.589  1.00  0.72           C  
ATOM   2755  OE1 GLU A 375       6.144 -29.308  70.740  1.00  0.72           O  
ATOM   2756  OE2 GLU A 375       6.168 -31.412  70.032  1.00  0.72           O  
ATOM   2757  N   GLY A 376      -0.096 -30.564  68.810  1.00  0.80           N  
ATOM   2758  CA  GLY A 376      -1.006 -30.189  67.739  1.00  0.80           C  
ATOM   2759  C   GLY A 376      -1.237 -31.262  66.717  1.00  0.80           C  
ATOM   2760  O   GLY A 376      -1.159 -32.459  66.977  1.00  0.80           O  
ATOM   2761  N   ARG A 377      -1.581 -30.821  65.495  1.00  0.72           N  
ATOM   2762  CA  ARG A 377      -1.856 -31.666  64.358  1.00  0.72           C  
ATOM   2763  C   ARG A 377      -0.928 -31.256  63.235  1.00  0.72           C  
ATOM   2764  O   ARG A 377      -0.746 -30.066  62.987  1.00  0.72           O  
ATOM   2765  CB  ARG A 377      -3.290 -31.450  63.823  1.00  0.72           C  
ATOM   2766  CG  ARG A 377      -4.450 -32.030  64.649  1.00  0.72           C  
ATOM   2767  CD  ARG A 377      -5.761 -31.653  63.956  1.00  0.72           C  
ATOM   2768  NE  ARG A 377      -6.901 -32.398  64.582  1.00  0.72           N  
ATOM   2769  CZ  ARG A 377      -7.703 -33.268  63.950  1.00  0.72           C  
ATOM   2770  NH1 ARG A 377      -7.470 -33.654  62.702  1.00  0.72           N  
ATOM   2771  NH2 ARG A 377      -8.747 -33.785  64.594  1.00  0.72           N  
ATOM   2772  N   GLY A 378      -0.321 -32.221  62.517  1.00  0.86           N  
ATOM   2773  CA  GLY A 378       0.551 -31.885  61.400  1.00  0.86           C  
ATOM   2774  C   GLY A 378       0.415 -32.819  60.241  1.00  0.86           C  
ATOM   2775  O   GLY A 378      -0.285 -33.826  60.302  1.00  0.86           O  
ATOM   2776  N   GLN A 379       1.123 -32.493  59.144  1.00  0.82           N  
ATOM   2777  CA  GLN A 379       1.148 -33.273  57.930  1.00  0.82           C  
ATOM   2778  C   GLN A 379       2.557 -33.211  57.377  1.00  0.82           C  
ATOM   2779  O   GLN A 379       3.196 -32.163  57.428  1.00  0.82           O  
ATOM   2780  CB  GLN A 379       0.162 -32.706  56.874  1.00  0.82           C  
ATOM   2781  CG  GLN A 379       0.112 -33.501  55.547  1.00  0.82           C  
ATOM   2782  CD  GLN A 379      -0.843 -32.880  54.528  1.00  0.82           C  
ATOM   2783  OE1 GLN A 379      -1.960 -33.369  54.333  1.00  0.82           O  
ATOM   2784  NE2 GLN A 379      -0.407 -31.787  53.864  1.00  0.82           N  
ATOM   2785  N   ALA A 380       3.089 -34.339  56.873  1.00  0.91           N  
ATOM   2786  CA  ALA A 380       4.383 -34.358  56.234  1.00  0.91           C  
ATOM   2787  C   ALA A 380       4.417 -35.449  55.175  1.00  0.91           C  
ATOM   2788  O   ALA A 380       3.949 -36.561  55.414  1.00  0.91           O  
ATOM   2789  CB  ALA A 380       5.464 -34.627  57.300  1.00  0.91           C  
ATOM   2790  N   ALA A 381       4.967 -35.165  53.978  1.00  0.92           N  
ATOM   2791  CA  ALA A 381       5.131 -36.141  52.919  1.00  0.92           C  
ATOM   2792  C   ALA A 381       6.264 -37.151  53.157  1.00  0.92           C  
ATOM   2793  O   ALA A 381       7.271 -36.838  53.791  1.00  0.92           O  
ATOM   2794  CB  ALA A 381       5.329 -35.402  51.583  1.00  0.92           C  
ATOM   2795  N   ASP A 382       6.129 -38.392  52.629  1.00  0.88           N  
ATOM   2796  CA  ASP A 382       7.186 -39.388  52.607  1.00  0.88           C  
ATOM   2797  C   ASP A 382       7.802 -39.323  51.215  1.00  0.88           C  
ATOM   2798  O   ASP A 382       7.148 -39.529  50.193  1.00  0.88           O  
ATOM   2799  CB  ASP A 382       6.684 -40.819  52.943  1.00  0.88           C  
ATOM   2800  CG  ASP A 382       7.869 -41.766  53.091  1.00  0.88           C  
ATOM   2801  OD1 ASP A 382       8.443 -41.806  54.208  1.00  0.88           O  
ATOM   2802  OD2 ASP A 382       8.250 -42.436  52.092  1.00  0.88           O  
ATOM   2803  N   LEU A 383       9.089 -38.946  51.133  1.00  0.85           N  
ATOM   2804  CA  LEU A 383       9.765 -38.732  49.870  1.00  0.85           C  
ATOM   2805  C   LEU A 383      10.162 -40.022  49.194  1.00  0.85           C  
ATOM   2806  O   LEU A 383      10.102 -40.162  47.974  1.00  0.85           O  
ATOM   2807  CB  LEU A 383      11.020 -37.857  50.062  1.00  0.85           C  
ATOM   2808  CG  LEU A 383      10.751 -36.338  50.093  1.00  0.85           C  
ATOM   2809  CD1 LEU A 383       9.687 -35.882  51.108  1.00  0.85           C  
ATOM   2810  CD2 LEU A 383      12.077 -35.609  50.349  1.00  0.85           C  
ATOM   2811  N   LYS A 384      10.609 -41.013  49.980  1.00  0.79           N  
ATOM   2812  CA  LYS A 384      11.112 -42.255  49.455  1.00  0.79           C  
ATOM   2813  C   LYS A 384      10.077 -43.111  48.741  1.00  0.79           C  
ATOM   2814  O   LYS A 384      10.392 -43.625  47.663  1.00  0.79           O  
ATOM   2815  CB  LYS A 384      11.766 -43.076  50.585  1.00  0.79           C  
ATOM   2816  CG  LYS A 384      12.361 -44.423  50.138  1.00  0.79           C  
ATOM   2817  CD  LYS A 384      12.878 -45.249  51.323  1.00  0.79           C  
ATOM   2818  CE  LYS A 384      13.224 -46.711  51.009  1.00  0.79           C  
ATOM   2819  NZ  LYS A 384      14.464 -46.795  50.209  1.00  0.79           N  
ATOM   2820  N   SER A 385       8.861 -43.273  49.322  1.00  0.86           N  
ATOM   2821  CA  SER A 385       7.720 -43.949  48.705  1.00  0.86           C  
ATOM   2822  C   SER A 385       7.174 -43.177  47.513  1.00  0.86           C  
ATOM   2823  O   SER A 385       6.887 -43.753  46.464  1.00  0.86           O  
ATOM   2824  CB  SER A 385       6.571 -44.244  49.712  1.00  0.86           C  
ATOM   2825  OG  SER A 385       5.921 -43.052  50.140  1.00  0.86           O  
ATOM   2826  N   THR A 386       7.083 -41.822  47.621  1.00  0.88           N  
ATOM   2827  CA  THR A 386       6.681 -40.931  46.519  1.00  0.88           C  
ATOM   2828  C   THR A 386       7.586 -41.114  45.326  1.00  0.88           C  
ATOM   2829  O   THR A 386       7.127 -41.349  44.211  1.00  0.88           O  
ATOM   2830  CB  THR A 386       6.718 -39.437  46.880  1.00  0.88           C  
ATOM   2831  OG1 THR A 386       5.675 -39.083  47.774  1.00  0.88           O  
ATOM   2832  CG2 THR A 386       6.534 -38.492  45.682  1.00  0.88           C  
ATOM   2833  N   GLN A 387       8.917 -41.083  45.546  1.00  0.77           N  
ATOM   2834  CA  GLN A 387       9.893 -41.272  44.494  1.00  0.77           C  
ATOM   2835  C   GLN A 387       9.851 -42.662  43.875  1.00  0.77           C  
ATOM   2836  O   GLN A 387       9.918 -42.806  42.665  1.00  0.77           O  
ATOM   2837  CB  GLN A 387      11.320 -40.923  44.985  1.00  0.77           C  
ATOM   2838  CG  GLN A 387      12.326 -40.609  43.849  1.00  0.77           C  
ATOM   2839  CD  GLN A 387      11.868 -39.381  43.058  1.00  0.77           C  
ATOM   2840  OE1 GLN A 387      11.544 -38.350  43.654  1.00  0.77           O  
ATOM   2841  NE2 GLN A 387      11.832 -39.476  41.713  1.00  0.77           N  
ATOM   2842  N   ALA A 388       9.667 -43.725  44.693  1.00  0.79           N  
ATOM   2843  CA  ALA A 388       9.576 -45.095  44.222  1.00  0.79           C  
ATOM   2844  C   ALA A 388       8.426 -45.328  43.243  1.00  0.79           C  
ATOM   2845  O   ALA A 388       8.585 -46.000  42.225  1.00  0.79           O  
ATOM   2846  CB  ALA A 388       9.407 -46.036  45.434  1.00  0.79           C  
ATOM   2847  N   ALA A 389       7.240 -44.743  43.519  1.00  0.90           N  
ATOM   2848  CA  ALA A 389       6.120 -44.739  42.601  1.00  0.90           C  
ATOM   2849  C   ALA A 389       6.374 -43.948  41.317  1.00  0.90           C  
ATOM   2850  O   ALA A 389       6.085 -44.421  40.217  1.00  0.90           O  
ATOM   2851  CB  ALA A 389       4.880 -44.160  43.310  1.00  0.90           C  
ATOM   2852  N   ILE A 390       6.954 -42.729  41.432  1.00  0.81           N  
ATOM   2853  CA  ILE A 390       7.300 -41.866  40.305  1.00  0.81           C  
ATOM   2854  C   ILE A 390       8.313 -42.510  39.372  1.00  0.81           C  
ATOM   2855  O   ILE A 390       8.119 -42.522  38.157  1.00  0.81           O  
ATOM   2856  CB  ILE A 390       7.788 -40.488  40.768  1.00  0.81           C  
ATOM   2857  CG1 ILE A 390       6.626 -39.711  41.435  1.00  0.81           C  
ATOM   2858  CG2 ILE A 390       8.378 -39.670  39.592  1.00  0.81           C  
ATOM   2859  CD1 ILE A 390       7.061 -38.398  42.097  1.00  0.81           C  
ATOM   2860  N   ASP A 391       9.386 -43.124  39.913  1.00  0.75           N  
ATOM   2861  CA  ASP A 391      10.419 -43.792  39.151  1.00  0.75           C  
ATOM   2862  C   ASP A 391       9.848 -44.944  38.302  1.00  0.75           C  
ATOM   2863  O   ASP A 391      10.144 -45.072  37.114  1.00  0.75           O  
ATOM   2864  CB  ASP A 391      11.540 -44.288  40.109  1.00  0.75           C  
ATOM   2865  CG  ASP A 391      12.327 -43.196  40.838  1.00  0.75           C  
ATOM   2866  OD1 ASP A 391      12.221 -41.997  40.468  1.00  0.75           O  
ATOM   2867  OD2 ASP A 391      13.036 -43.563  41.821  1.00  0.75           O  
ATOM   2868  N   GLN A 392       8.927 -45.765  38.864  1.00  0.70           N  
ATOM   2869  CA  GLN A 392       8.235 -46.817  38.127  1.00  0.70           C  
ATOM   2870  C   GLN A 392       7.375 -46.329  36.984  1.00  0.70           C  
ATOM   2871  O   GLN A 392       7.385 -46.895  35.891  1.00  0.70           O  
ATOM   2872  CB  GLN A 392       7.311 -47.646  39.046  1.00  0.70           C  
ATOM   2873  CG  GLN A 392       8.127 -48.484  40.027  1.00  0.70           C  
ATOM   2874  CD  GLN A 392       7.299 -49.322  40.994  1.00  0.70           C  
ATOM   2875  OE1 GLN A 392       6.656 -50.290  40.582  1.00  0.70           O  
ATOM   2876  NE2 GLN A 392       7.333 -48.956  42.297  1.00  0.70           N  
ATOM   2877  N   ILE A 393       6.605 -45.251  37.213  1.00  0.79           N  
ATOM   2878  CA  ILE A 393       5.796 -44.611  36.188  1.00  0.79           C  
ATOM   2879  C   ILE A 393       6.649 -43.992  35.092  1.00  0.79           C  
ATOM   2880  O   ILE A 393       6.380 -44.174  33.906  1.00  0.79           O  
ATOM   2881  CB  ILE A 393       4.825 -43.609  36.792  1.00  0.79           C  
ATOM   2882  CG1 ILE A 393       3.812 -44.373  37.682  1.00  0.79           C  
ATOM   2883  CG2 ILE A 393       4.109 -42.797  35.685  1.00  0.79           C  
ATOM   2884  CD1 ILE A 393       2.921 -43.452  38.514  1.00  0.79           C  
ATOM   2885  N   ASN A 394       7.751 -43.303  35.452  1.00  0.76           N  
ATOM   2886  CA  ASN A 394       8.720 -42.789  34.498  1.00  0.76           C  
ATOM   2887  C   ASN A 394       9.380 -43.887  33.677  1.00  0.76           C  
ATOM   2888  O   ASN A 394       9.632 -43.721  32.487  1.00  0.76           O  
ATOM   2889  CB  ASN A 394       9.804 -41.934  35.190  1.00  0.76           C  
ATOM   2890  CG  ASN A 394       9.230 -40.576  35.568  1.00  0.76           C  
ATOM   2891  OD1 ASN A 394       8.252 -40.091  35.003  1.00  0.76           O  
ATOM   2892  ND2 ASN A 394       9.888 -39.903  36.538  1.00  0.76           N  
ATOM   2893  N   GLY A 395       9.639 -45.067  34.275  1.00  0.72           N  
ATOM   2894  CA  GLY A 395      10.118 -46.229  33.541  1.00  0.72           C  
ATOM   2895  C   GLY A 395       9.178 -46.754  32.483  1.00  0.72           C  
ATOM   2896  O   GLY A 395       9.606 -47.160  31.403  1.00  0.72           O  
ATOM   2897  N   LYS A 396       7.856 -46.700  32.740  1.00  0.74           N  
ATOM   2898  CA  LYS A 396       6.844 -46.942  31.727  1.00  0.74           C  
ATOM   2899  C   LYS A 396       6.848 -45.900  30.638  1.00  0.74           C  
ATOM   2900  O   LYS A 396       6.858 -46.229  29.458  1.00  0.74           O  
ATOM   2901  CB  LYS A 396       5.425 -46.938  32.314  1.00  0.74           C  
ATOM   2902  CG  LYS A 396       5.211 -48.032  33.343  1.00  0.74           C  
ATOM   2903  CD  LYS A 396       3.768 -48.012  33.824  1.00  0.74           C  
ATOM   2904  CE  LYS A 396       3.531 -49.151  34.789  1.00  0.74           C  
ATOM   2905  NZ  LYS A 396       2.148 -49.579  34.676  1.00  0.74           N  
ATOM   2906  N   LEU A 397       6.900 -44.606  31.011  1.00  0.68           N  
ATOM   2907  CA  LEU A 397       6.939 -43.510  30.062  1.00  0.68           C  
ATOM   2908  C   LEU A 397       8.143 -43.555  29.144  1.00  0.68           C  
ATOM   2909  O   LEU A 397       8.009 -43.380  27.938  1.00  0.68           O  
ATOM   2910  CB  LEU A 397       6.895 -42.142  30.772  1.00  0.68           C  
ATOM   2911  CG  LEU A 397       5.553 -41.819  31.454  1.00  0.68           C  
ATOM   2912  CD1 LEU A 397       5.690 -40.543  32.298  1.00  0.68           C  
ATOM   2913  CD2 LEU A 397       4.417 -41.664  30.429  1.00  0.68           C  
ATOM   2914  N   ASN A 398       9.332 -43.887  29.676  1.00  0.62           N  
ATOM   2915  CA  ASN A 398      10.549 -44.079  28.907  1.00  0.62           C  
ATOM   2916  C   ASN A 398      10.452 -45.199  27.884  1.00  0.62           C  
ATOM   2917  O   ASN A 398      11.134 -45.200  26.864  1.00  0.62           O  
ATOM   2918  CB  ASN A 398      11.733 -44.418  29.838  1.00  0.62           C  
ATOM   2919  CG  ASN A 398      12.190 -43.182  30.595  1.00  0.62           C  
ATOM   2920  OD1 ASN A 398      11.958 -42.041  30.202  1.00  0.62           O  
ATOM   2921  ND2 ASN A 398      12.921 -43.406  31.712  1.00  0.62           N  
ATOM   2922  N   ARG A 399       9.609 -46.219  28.123  1.00  0.60           N  
ATOM   2923  CA  ARG A 399       9.358 -47.222  27.118  1.00  0.60           C  
ATOM   2924  C   ARG A 399       8.470 -46.775  25.967  1.00  0.60           C  
ATOM   2925  O   ARG A 399       8.588 -47.362  24.890  1.00  0.60           O  
ATOM   2926  CB  ARG A 399       8.739 -48.494  27.719  1.00  0.60           C  
ATOM   2927  CG  ARG A 399       9.754 -49.408  28.431  1.00  0.60           C  
ATOM   2928  CD  ARG A 399       9.225 -50.817  28.743  1.00  0.60           C  
ATOM   2929  NE  ARG A 399       7.948 -50.641  29.497  1.00  0.60           N  
ATOM   2930  CZ  ARG A 399       6.697 -50.871  29.069  1.00  0.60           C  
ATOM   2931  NH1 ARG A 399       6.415 -51.485  27.928  1.00  0.60           N  
ATOM   2932  NH2 ARG A 399       5.701 -50.487  29.852  1.00  0.60           N  
ATOM   2933  N   LEU A 400       7.601 -45.760  26.171  1.00  0.60           N  
ATOM   2934  CA  LEU A 400       6.542 -45.394  25.246  1.00  0.60           C  
ATOM   2935  C   LEU A 400       6.739 -44.040  24.579  1.00  0.60           C  
ATOM   2936  O   LEU A 400       6.325 -43.833  23.441  1.00  0.60           O  
ATOM   2937  CB  LEU A 400       5.188 -45.341  26.002  1.00  0.60           C  
ATOM   2938  CG  LEU A 400       4.833 -46.626  26.781  1.00  0.60           C  
ATOM   2939  CD1 LEU A 400       3.451 -46.502  27.442  1.00  0.60           C  
ATOM   2940  CD2 LEU A 400       4.917 -47.894  25.922  1.00  0.60           C  
ATOM   2941  N   ILE A 401       7.388 -43.085  25.263  1.00  0.61           N  
ATOM   2942  CA  ILE A 401       7.547 -41.724  24.796  1.00  0.61           C  
ATOM   2943  C   ILE A 401       8.872 -41.566  24.086  1.00  0.61           C  
ATOM   2944  O   ILE A 401       9.929 -41.952  24.581  1.00  0.61           O  
ATOM   2945  CB  ILE A 401       7.426 -40.721  25.943  1.00  0.61           C  
ATOM   2946  CG1 ILE A 401       6.047 -40.839  26.649  1.00  0.61           C  
ATOM   2947  CG2 ILE A 401       7.685 -39.273  25.467  1.00  0.61           C  
ATOM   2948  CD1 ILE A 401       4.839 -40.523  25.755  1.00  0.61           C  
ATOM   2949  N   GLY A 402       8.833 -40.980  22.871  1.00  0.53           N  
ATOM   2950  CA  GLY A 402      10.037 -40.595  22.144  1.00  0.53           C  
ATOM   2951  C   GLY A 402      10.873 -41.715  21.571  1.00  0.53           C  
ATOM   2952  O   GLY A 402      12.097 -41.643  21.557  1.00  0.53           O  
ATOM   2953  N   LYS A 403      10.221 -42.779  21.074  1.00  0.59           N  
ATOM   2954  CA  LYS A 403      10.880 -43.979  20.593  1.00  0.59           C  
ATOM   2955  C   LYS A 403      10.216 -44.495  19.330  1.00  0.59           C  
ATOM   2956  O   LYS A 403      10.117 -45.698  19.089  1.00  0.59           O  
ATOM   2957  CB  LYS A 403      10.814 -45.093  21.655  1.00  0.59           C  
ATOM   2958  CG  LYS A 403      11.784 -44.892  22.822  1.00  0.59           C  
ATOM   2959  CD  LYS A 403      11.602 -45.970  23.893  1.00  0.59           C  
ATOM   2960  CE  LYS A 403      11.834 -47.396  23.395  1.00  0.59           C  
ATOM   2961  NZ  LYS A 403      11.627 -48.336  24.508  1.00  0.59           N  
ATOM   2962  N   THR A 404       9.702 -43.585  18.491  1.00  0.52           N  
ATOM   2963  CA  THR A 404       9.109 -43.924  17.207  1.00  0.52           C  
ATOM   2964  C   THR A 404      10.090 -44.509  16.198  1.00  0.52           C  
ATOM   2965  O   THR A 404      11.294 -44.285  16.260  1.00  0.52           O  
ATOM   2966  CB  THR A 404       8.340 -42.782  16.566  1.00  0.52           C  
ATOM   2967  OG1 THR A 404       9.160 -41.667  16.260  1.00  0.52           O  
ATOM   2968  CG2 THR A 404       7.265 -42.281  17.535  1.00  0.52           C  
ATOM   2969  N   ASN A 405       9.583 -45.302  15.228  1.00  0.63           N  
ATOM   2970  CA  ASN A 405      10.424 -46.014  14.284  1.00  0.63           C  
ATOM   2971  C   ASN A 405      10.238 -45.439  12.896  1.00  0.63           C  
ATOM   2972  O   ASN A 405       9.127 -45.116  12.478  1.00  0.63           O  
ATOM   2973  CB  ASN A 405      10.107 -47.530  14.249  1.00  0.63           C  
ATOM   2974  CG  ASN A 405      10.651 -48.183  15.511  1.00  0.63           C  
ATOM   2975  OD1 ASN A 405      11.736 -47.866  15.987  1.00  0.63           O  
ATOM   2976  ND2 ASN A 405       9.926 -49.191  16.046  1.00  0.63           N  
ATOM   2977  N   GLU A 406      11.359 -45.287  12.165  1.00  0.73           N  
ATOM   2978  CA  GLU A 406      11.419 -44.703  10.846  1.00  0.73           C  
ATOM   2979  C   GLU A 406      10.865 -45.585   9.746  1.00  0.73           C  
ATOM   2980  O   GLU A 406      11.297 -46.723   9.557  1.00  0.73           O  
ATOM   2981  CB  GLU A 406      12.867 -44.362  10.441  1.00  0.73           C  
ATOM   2982  CG  GLU A 406      13.683 -43.529  11.449  1.00  0.73           C  
ATOM   2983  CD  GLU A 406      15.088 -43.335  10.882  1.00  0.73           C  
ATOM   2984  OE1 GLU A 406      15.898 -44.293  10.980  1.00  0.73           O  
ATOM   2985  OE2 GLU A 406      15.360 -42.265  10.277  1.00  0.73           O  
ATOM   2986  N   LYS A 407       9.906 -45.058   8.967  1.00  0.78           N  
ATOM   2987  CA  LYS A 407       9.444 -45.686   7.752  1.00  0.78           C  
ATOM   2988  C   LYS A 407       9.554 -44.704   6.615  1.00  0.78           C  
ATOM   2989  O   LYS A 407       9.347 -43.504   6.787  1.00  0.78           O  
ATOM   2990  CB  LYS A 407       7.983 -46.184   7.838  1.00  0.78           C  
ATOM   2991  CG  LYS A 407       7.746 -47.288   8.886  1.00  0.78           C  
ATOM   2992  CD  LYS A 407       8.630 -48.543   8.699  1.00  0.78           C  
ATOM   2993  CE  LYS A 407       8.263 -49.700   9.636  1.00  0.78           C  
ATOM   2994  NZ  LYS A 407       9.312 -50.742   9.740  1.00  0.78           N  
ATOM   2995  N   PHE A 408       9.903 -45.207   5.415  1.00  0.79           N  
ATOM   2996  CA  PHE A 408      10.141 -44.361   4.267  1.00  0.79           C  
ATOM   2997  C   PHE A 408       9.214 -44.716   3.112  1.00  0.79           C  
ATOM   2998  O   PHE A 408       8.013 -44.478   3.186  1.00  0.79           O  
ATOM   2999  CB  PHE A 408      11.625 -44.423   3.847  1.00  0.79           C  
ATOM   3000  CG  PHE A 408      12.530 -44.044   4.992  1.00  0.79           C  
ATOM   3001  CD1 PHE A 408      12.548 -42.736   5.497  1.00  0.79           C  
ATOM   3002  CD2 PHE A 408      13.372 -44.999   5.584  1.00  0.79           C  
ATOM   3003  CE1 PHE A 408      13.396 -42.383   6.551  1.00  0.79           C  
ATOM   3004  CE2 PHE A 408      14.203 -44.659   6.657  1.00  0.79           C  
ATOM   3005  CZ  PHE A 408      14.217 -43.347   7.137  1.00  0.79           C  
ATOM   3006  N   HIS A 409       9.721 -45.298   2.000  1.00  0.77           N  
ATOM   3007  CA  HIS A 409       8.872 -45.753   0.909  1.00  0.77           C  
ATOM   3008  C   HIS A 409       8.081 -46.988   1.296  1.00  0.77           C  
ATOM   3009  O   HIS A 409       8.635 -47.966   1.793  1.00  0.77           O  
ATOM   3010  CB  HIS A 409       9.650 -46.016  -0.400  1.00  0.77           C  
ATOM   3011  CG  HIS A 409       8.769 -46.152  -1.593  1.00  0.77           C  
ATOM   3012  ND1 HIS A 409       7.984 -45.072  -1.937  1.00  0.77           N  
ATOM   3013  CD2 HIS A 409       8.557 -47.185  -2.444  1.00  0.77           C  
ATOM   3014  CE1 HIS A 409       7.308 -45.470  -2.993  1.00  0.77           C  
ATOM   3015  NE2 HIS A 409       7.621 -46.735  -3.339  1.00  0.77           N  
ATOM   3016  N   GLN A 410       6.749 -46.942   1.114  1.00  0.78           N  
ATOM   3017  CA  GLN A 410       5.852 -48.005   1.501  1.00  0.78           C  
ATOM   3018  C   GLN A 410       4.988 -48.369   0.305  1.00  0.78           C  
ATOM   3019  O   GLN A 410       5.451 -48.415  -0.826  1.00  0.78           O  
ATOM   3020  CB  GLN A 410       5.002 -47.587   2.737  1.00  0.78           C  
ATOM   3021  CG  GLN A 410       5.860 -47.242   3.975  1.00  0.78           C  
ATOM   3022  CD  GLN A 410       4.997 -47.110   5.229  1.00  0.78           C  
ATOM   3023  OE1 GLN A 410       3.906 -46.550   5.277  1.00  0.78           O  
ATOM   3024  NE2 GLN A 410       5.459 -47.773   6.322  1.00  0.78           N  
ATOM   3025  N   ILE A 411       3.696 -48.647   0.536  1.00  0.83           N  
ATOM   3026  CA  ILE A 411       2.718 -48.910  -0.495  1.00  0.83           C  
ATOM   3027  C   ILE A 411       1.781 -47.731  -0.530  1.00  0.83           C  
ATOM   3028  O   ILE A 411       1.673 -46.981   0.444  1.00  0.83           O  
ATOM   3029  CB  ILE A 411       1.905 -50.174  -0.217  1.00  0.83           C  
ATOM   3030  CG1 ILE A 411       1.198 -50.151   1.167  1.00  0.83           C  
ATOM   3031  CG2 ILE A 411       2.865 -51.370  -0.367  1.00  0.83           C  
ATOM   3032  CD1 ILE A 411       0.194 -51.294   1.360  1.00  0.83           C  
ATOM   3033  N   GLU A 412       1.073 -47.537  -1.657  1.00  0.82           N  
ATOM   3034  CA  GLU A 412      -0.021 -46.594  -1.756  1.00  0.82           C  
ATOM   3035  C   GLU A 412      -1.217 -47.035  -0.920  1.00  0.82           C  
ATOM   3036  O   GLU A 412      -1.474 -48.223  -0.730  1.00  0.82           O  
ATOM   3037  CB  GLU A 412      -0.433 -46.346  -3.224  1.00  0.82           C  
ATOM   3038  CG  GLU A 412       0.689 -45.756  -4.123  1.00  0.82           C  
ATOM   3039  CD  GLU A 412       1.064 -44.314  -3.815  1.00  0.82           C  
ATOM   3040  OE1 GLU A 412       0.171 -43.538  -3.390  1.00  0.82           O  
ATOM   3041  OE2 GLU A 412       2.210 -43.914  -4.122  1.00  0.82           O  
ATOM   3042  N   LYS A 413      -1.952 -46.064  -0.344  1.00  0.80           N  
ATOM   3043  CA  LYS A 413      -3.016 -46.365   0.598  1.00  0.80           C  
ATOM   3044  C   LYS A 413      -4.303 -45.630   0.285  1.00  0.80           C  
ATOM   3045  O   LYS A 413      -5.320 -45.851   0.940  1.00  0.80           O  
ATOM   3046  CB  LYS A 413      -2.551 -46.014   2.030  1.00  0.80           C  
ATOM   3047  CG  LYS A 413      -1.286 -46.781   2.435  1.00  0.80           C  
ATOM   3048  CD  LYS A 413      -0.698 -46.357   3.777  1.00  0.80           C  
ATOM   3049  CE  LYS A 413       0.579 -47.137   4.081  1.00  0.80           C  
ATOM   3050  NZ  LYS A 413       1.007 -46.824   5.449  1.00  0.80           N  
ATOM   3051  N   GLU A 414      -4.291 -44.794  -0.768  1.00  0.79           N  
ATOM   3052  CA  GLU A 414      -5.445 -44.113  -1.301  1.00  0.79           C  
ATOM   3053  C   GLU A 414      -5.353 -44.264  -2.795  1.00  0.79           C  
ATOM   3054  O   GLU A 414      -4.260 -44.287  -3.359  1.00  0.79           O  
ATOM   3055  CB  GLU A 414      -5.499 -42.610  -0.967  1.00  0.79           C  
ATOM   3056  CG  GLU A 414      -5.867 -42.327   0.503  1.00  0.79           C  
ATOM   3057  CD  GLU A 414      -5.972 -40.832   0.789  1.00  0.79           C  
ATOM   3058  OE1 GLU A 414      -6.179 -40.499   1.984  1.00  0.79           O  
ATOM   3059  OE2 GLU A 414      -5.835 -40.025  -0.166  1.00  0.79           O  
ATOM   3060  N   PHE A 415      -6.511 -44.410  -3.464  1.00  0.74           N  
ATOM   3061  CA  PHE A 415      -6.569 -44.808  -4.851  1.00  0.74           C  
ATOM   3062  C   PHE A 415      -7.666 -44.020  -5.517  1.00  0.74           C  
ATOM   3063  O   PHE A 415      -8.756 -43.869  -4.965  1.00  0.74           O  
ATOM   3064  CB  PHE A 415      -6.904 -46.311  -5.027  1.00  0.74           C  
ATOM   3065  CG  PHE A 415      -5.874 -47.168  -4.353  1.00  0.74           C  
ATOM   3066  CD1 PHE A 415      -4.729 -47.573  -5.049  1.00  0.74           C  
ATOM   3067  CD2 PHE A 415      -6.031 -47.573  -3.017  1.00  0.74           C  
ATOM   3068  CE1 PHE A 415      -3.757 -48.362  -4.426  1.00  0.74           C  
ATOM   3069  CE2 PHE A 415      -5.058 -48.357  -2.388  1.00  0.74           C  
ATOM   3070  CZ  PHE A 415      -3.922 -48.754  -3.096  1.00  0.74           C  
ATOM   3071  N   SER A 416      -7.402 -43.490  -6.724  1.00  0.59           N  
ATOM   3072  CA  SER A 416      -8.333 -42.658  -7.449  1.00  0.59           C  
ATOM   3073  C   SER A 416      -9.141 -43.455  -8.460  1.00  0.59           C  
ATOM   3074  O   SER A 416     -10.209 -43.009  -8.883  1.00  0.59           O  
ATOM   3075  CB  SER A 416      -7.590 -41.483  -8.152  1.00  0.59           C  
ATOM   3076  OG  SER A 416      -6.334 -41.865  -8.732  1.00  0.59           O  
ATOM   3077  N   GLU A 417      -8.723 -44.679  -8.841  1.00  0.50           N  
ATOM   3078  CA  GLU A 417      -9.461 -45.513  -9.767  1.00  0.50           C  
ATOM   3079  C   GLU A 417      -9.659 -46.914  -9.229  1.00  0.50           C  
ATOM   3080  O   GLU A 417      -8.845 -47.446  -8.485  1.00  0.50           O  
ATOM   3081  CB  GLU A 417      -8.771 -45.610 -11.151  1.00  0.50           C  
ATOM   3082  CG  GLU A 417      -8.624 -44.246 -11.878  1.00  0.50           C  
ATOM   3083  CD  GLU A 417      -7.330 -43.468 -11.636  1.00  0.50           C  
ATOM   3084  OE1 GLU A 417      -7.414 -42.214 -11.752  1.00  0.50           O  
ATOM   3085  OE2 GLU A 417      -6.270 -44.083 -11.392  1.00  0.50           O  
ATOM   3086  N   VAL A 418     -10.786 -47.554  -9.600  1.00  0.48           N  
ATOM   3087  CA  VAL A 418     -11.024 -48.976  -9.423  1.00  0.48           C  
ATOM   3088  C   VAL A 418     -10.033 -49.810 -10.231  1.00  0.48           C  
ATOM   3089  O   VAL A 418      -9.837 -49.573 -11.421  1.00  0.48           O  
ATOM   3090  CB  VAL A 418     -12.443 -49.319  -9.869  1.00  0.48           C  
ATOM   3091  CG1 VAL A 418     -12.721 -50.834  -9.863  1.00  0.48           C  
ATOM   3092  CG2 VAL A 418     -13.471 -48.598  -8.973  1.00  0.48           C  
ATOM   3093  N   GLU A 419      -9.418 -50.824  -9.590  1.00  0.55           N  
ATOM   3094  CA  GLU A 419      -8.479 -51.723 -10.232  1.00  0.55           C  
ATOM   3095  C   GLU A 419      -8.782 -53.180  -9.935  1.00  0.55           C  
ATOM   3096  O   GLU A 419      -8.339 -54.063 -10.659  1.00  0.55           O  
ATOM   3097  CB  GLU A 419      -7.057 -51.419  -9.732  1.00  0.55           C  
ATOM   3098  CG  GLU A 419      -6.434 -50.152 -10.347  1.00  0.55           C  
ATOM   3099  CD  GLU A 419      -5.122 -49.868  -9.656  1.00  0.55           C  
ATOM   3100  OE1 GLU A 419      -5.096 -49.802  -8.397  1.00  0.55           O  
ATOM   3101  OE2 GLU A 419      -4.090 -49.767 -10.368  1.00  0.55           O  
ATOM   3102  N   GLY A 420      -9.562 -53.498  -8.876  1.00  0.63           N  
ATOM   3103  CA  GLY A 420      -9.810 -54.884  -8.507  1.00  0.63           C  
ATOM   3104  C   GLY A 420      -8.668 -55.470  -7.723  1.00  0.63           C  
ATOM   3105  O   GLY A 420      -8.178 -54.856  -6.779  1.00  0.63           O  
ATOM   3106  N   ARG A 421      -8.202 -56.672  -8.107  1.00  0.62           N  
ATOM   3107  CA  ARG A 421      -7.507 -57.613  -7.247  1.00  0.62           C  
ATOM   3108  C   ARG A 421      -6.273 -57.122  -6.497  1.00  0.62           C  
ATOM   3109  O   ARG A 421      -6.110 -57.347  -5.300  1.00  0.62           O  
ATOM   3110  CB  ARG A 421      -7.051 -58.790  -8.132  1.00  0.62           C  
ATOM   3111  CG  ARG A 421      -6.445 -59.982  -7.369  1.00  0.62           C  
ATOM   3112  CD  ARG A 421      -6.201 -61.165  -8.297  1.00  0.62           C  
ATOM   3113  NE  ARG A 421      -5.656 -62.296  -7.495  1.00  0.62           N  
ATOM   3114  CZ  ARG A 421      -5.432 -63.506  -8.020  1.00  0.62           C  
ATOM   3115  NH1 ARG A 421      -5.674 -63.729  -9.305  1.00  0.62           N  
ATOM   3116  NH2 ARG A 421      -5.000 -64.510  -7.274  1.00  0.62           N  
ATOM   3117  N   ILE A 422      -5.349 -56.425  -7.190  1.00  0.65           N  
ATOM   3118  CA  ILE A 422      -4.144 -55.898  -6.560  1.00  0.65           C  
ATOM   3119  C   ILE A 422      -4.455 -54.812  -5.550  1.00  0.65           C  
ATOM   3120  O   ILE A 422      -3.936 -54.810  -4.437  1.00  0.65           O  
ATOM   3121  CB  ILE A 422      -3.112 -55.448  -7.588  1.00  0.65           C  
ATOM   3122  CG1 ILE A 422      -2.753 -56.609  -8.556  1.00  0.65           C  
ATOM   3123  CG2 ILE A 422      -1.848 -54.877  -6.898  1.00  0.65           C  
ATOM   3124  CD1 ILE A 422      -2.224 -57.882  -7.876  1.00  0.65           C  
ATOM   3125  N   GLN A 423      -5.384 -53.904  -5.893  1.00  0.66           N  
ATOM   3126  CA  GLN A 423      -5.839 -52.864  -5.002  1.00  0.66           C  
ATOM   3127  C   GLN A 423      -6.574 -53.399  -3.781  1.00  0.66           C  
ATOM   3128  O   GLN A 423      -6.388 -52.901  -2.669  1.00  0.66           O  
ATOM   3129  CB  GLN A 423      -6.722 -51.866  -5.760  1.00  0.66           C  
ATOM   3130  CG  GLN A 423      -7.040 -50.622  -4.913  1.00  0.66           C  
ATOM   3131  CD  GLN A 423      -7.975 -49.659  -5.625  1.00  0.66           C  
ATOM   3132  OE1 GLN A 423      -9.010 -49.269  -5.069  1.00  0.66           O  
ATOM   3133  NE2 GLN A 423      -7.596 -49.262  -6.858  1.00  0.66           N  
ATOM   3134  N   ASP A 424      -7.398 -54.463  -3.946  1.00  0.61           N  
ATOM   3135  CA  ASP A 424      -8.037 -55.173  -2.850  1.00  0.61           C  
ATOM   3136  C   ASP A 424      -7.005 -55.698  -1.869  1.00  0.61           C  
ATOM   3137  O   ASP A 424      -7.124 -55.541  -0.654  1.00  0.61           O  
ATOM   3138  CB  ASP A 424      -8.839 -56.399  -3.367  1.00  0.61           C  
ATOM   3139  CG  ASP A 424      -9.974 -55.994  -4.287  1.00  0.61           C  
ATOM   3140  OD1 ASP A 424     -10.554 -54.897  -4.078  1.00  0.61           O  
ATOM   3141  OD2 ASP A 424     -10.282 -56.781  -5.224  1.00  0.61           O  
ATOM   3142  N   LEU A 425      -5.918 -56.285  -2.401  1.00  0.64           N  
ATOM   3143  CA  LEU A 425      -4.817 -56.760  -1.603  1.00  0.64           C  
ATOM   3144  C   LEU A 425      -4.063 -55.667  -0.852  1.00  0.64           C  
ATOM   3145  O   LEU A 425      -3.865 -55.780   0.357  1.00  0.64           O  
ATOM   3146  CB  LEU A 425      -3.867 -57.597  -2.473  1.00  0.64           C  
ATOM   3147  CG  LEU A 425      -2.764 -58.339  -1.700  1.00  0.64           C  
ATOM   3148  CD1 LEU A 425      -3.283 -59.212  -0.545  1.00  0.64           C  
ATOM   3149  CD2 LEU A 425      -1.953 -59.172  -2.698  1.00  0.64           C  
ATOM   3150  N   GLU A 426      -3.694 -54.545  -1.512  1.00  0.70           N  
ATOM   3151  CA  GLU A 426      -3.030 -53.408  -0.882  1.00  0.70           C  
ATOM   3152  C   GLU A 426      -3.867 -52.791   0.236  1.00  0.70           C  
ATOM   3153  O   GLU A 426      -3.377 -52.511   1.332  1.00  0.70           O  
ATOM   3154  CB  GLU A 426      -2.695 -52.318  -1.939  1.00  0.70           C  
ATOM   3155  CG  GLU A 426      -1.639 -52.758  -2.990  1.00  0.70           C  
ATOM   3156  CD  GLU A 426      -1.593 -51.938  -4.277  1.00  0.70           C  
ATOM   3157  OE1 GLU A 426      -2.652 -51.458  -4.748  1.00  0.70           O  
ATOM   3158  OE2 GLU A 426      -0.491 -51.838  -4.878  1.00  0.70           O  
ATOM   3159  N   LYS A 427      -5.188 -52.626   0.002  1.00  0.71           N  
ATOM   3160  CA  LYS A 427      -6.129 -52.174   1.010  1.00  0.71           C  
ATOM   3161  C   LYS A 427      -6.271 -53.106   2.198  1.00  0.71           C  
ATOM   3162  O   LYS A 427      -6.243 -52.663   3.346  1.00  0.71           O  
ATOM   3163  CB  LYS A 427      -7.536 -51.988   0.404  1.00  0.71           C  
ATOM   3164  CG  LYS A 427      -7.640 -50.764  -0.508  1.00  0.71           C  
ATOM   3165  CD  LYS A 427      -9.076 -50.569  -1.012  1.00  0.71           C  
ATOM   3166  CE  LYS A 427      -9.322 -49.159  -1.543  1.00  0.71           C  
ATOM   3167  NZ  LYS A 427     -10.740 -49.006  -1.920  1.00  0.71           N  
ATOM   3168  N   TYR A 428      -6.399 -54.425   1.940  1.00  0.61           N  
ATOM   3169  CA  TYR A 428      -6.515 -55.454   2.951  1.00  0.61           C  
ATOM   3170  C   TYR A 428      -5.292 -55.532   3.846  1.00  0.61           C  
ATOM   3171  O   TYR A 428      -5.405 -55.641   5.064  1.00  0.61           O  
ATOM   3172  CB  TYR A 428      -6.757 -56.818   2.260  1.00  0.61           C  
ATOM   3173  CG  TYR A 428      -7.075 -57.912   3.236  1.00  0.61           C  
ATOM   3174  CD1 TYR A 428      -8.346 -57.960   3.807  1.00  0.61           C  
ATOM   3175  CD2 TYR A 428      -6.127 -58.877   3.610  1.00  0.61           C  
ATOM   3176  CE1 TYR A 428      -8.666 -58.953   4.730  1.00  0.61           C  
ATOM   3177  CE2 TYR A 428      -6.461 -59.888   4.531  1.00  0.61           C  
ATOM   3178  CZ  TYR A 428      -7.751 -59.929   5.078  1.00  0.61           C  
ATOM   3179  OH  TYR A 428      -8.222 -60.951   5.923  1.00  0.61           O  
ATOM   3180  N   VAL A 429      -4.079 -55.444   3.261  1.00  0.69           N  
ATOM   3181  CA  VAL A 429      -2.832 -55.445   4.010  1.00  0.69           C  
ATOM   3182  C   VAL A 429      -2.754 -54.290   4.991  1.00  0.69           C  
ATOM   3183  O   VAL A 429      -2.424 -54.483   6.163  1.00  0.69           O  
ATOM   3184  CB  VAL A 429      -1.632 -55.400   3.069  1.00  0.69           C  
ATOM   3185  CG1 VAL A 429      -0.307 -55.125   3.814  1.00  0.69           C  
ATOM   3186  CG2 VAL A 429      -1.524 -56.751   2.338  1.00  0.69           C  
ATOM   3187  N   GLU A 430      -3.103 -53.065   4.543  1.00  0.73           N  
ATOM   3188  CA  GLU A 430      -3.119 -51.906   5.411  1.00  0.73           C  
ATOM   3189  C   GLU A 430      -4.183 -51.960   6.506  1.00  0.73           C  
ATOM   3190  O   GLU A 430      -3.886 -51.692   7.667  1.00  0.73           O  
ATOM   3191  CB  GLU A 430      -3.221 -50.593   4.598  1.00  0.73           C  
ATOM   3192  CG  GLU A 430      -2.977 -49.294   5.423  1.00  0.73           C  
ATOM   3193  CD  GLU A 430      -1.553 -49.107   5.941  1.00  0.73           C  
ATOM   3194  OE1 GLU A 430      -0.710 -50.019   5.766  1.00  0.73           O  
ATOM   3195  OE2 GLU A 430      -1.229 -48.008   6.472  1.00  0.73           O  
ATOM   3196  N   ASP A 431      -5.438 -52.373   6.187  1.00  0.77           N  
ATOM   3197  CA  ASP A 431      -6.520 -52.540   7.154  1.00  0.77           C  
ATOM   3198  C   ASP A 431      -6.145 -53.566   8.229  1.00  0.77           C  
ATOM   3199  O   ASP A 431      -6.284 -53.324   9.426  1.00  0.77           O  
ATOM   3200  CB  ASP A 431      -7.831 -52.937   6.411  1.00  0.77           C  
ATOM   3201  CG  ASP A 431      -9.065 -52.884   7.297  1.00  0.77           C  
ATOM   3202  OD1 ASP A 431      -9.499 -51.764   7.674  1.00  0.77           O  
ATOM   3203  OD2 ASP A 431      -9.632 -53.969   7.601  1.00  0.77           O  
ATOM   3204  N   THR A 432      -5.551 -54.711   7.809  1.00  0.64           N  
ATOM   3205  CA  THR A 432      -5.054 -55.751   8.711  1.00  0.64           C  
ATOM   3206  C   THR A 432      -4.003 -55.234   9.671  1.00  0.64           C  
ATOM   3207  O   THR A 432      -4.056 -55.502  10.872  1.00  0.64           O  
ATOM   3208  CB  THR A 432      -4.426 -56.933   7.969  1.00  0.64           C  
ATOM   3209  OG1 THR A 432      -5.414 -57.701   7.295  1.00  0.64           O  
ATOM   3210  CG2 THR A 432      -3.727 -57.940   8.893  1.00  0.64           C  
ATOM   3211  N   LYS A 433      -3.024 -54.454   9.166  1.00  0.72           N  
ATOM   3212  CA  LYS A 433      -1.984 -53.846   9.966  1.00  0.72           C  
ATOM   3213  C   LYS A 433      -2.505 -52.845  10.984  1.00  0.72           C  
ATOM   3214  O   LYS A 433      -2.106 -52.869  12.150  1.00  0.72           O  
ATOM   3215  CB  LYS A 433      -0.988 -53.129   9.027  1.00  0.72           C  
ATOM   3216  CG  LYS A 433       0.100 -52.325   9.750  1.00  0.72           C  
ATOM   3217  CD  LYS A 433       0.998 -51.546   8.793  1.00  0.72           C  
ATOM   3218  CE  LYS A 433       1.994 -50.668   9.537  1.00  0.72           C  
ATOM   3219  NZ  LYS A 433       2.772 -49.917   8.545  1.00  0.72           N  
ATOM   3220  N   ILE A 434      -3.423 -51.948  10.568  1.00  0.77           N  
ATOM   3221  CA  ILE A 434      -4.020 -50.946  11.437  1.00  0.77           C  
ATOM   3222  C   ILE A 434      -4.813 -51.588  12.561  1.00  0.77           C  
ATOM   3223  O   ILE A 434      -4.625 -51.243  13.722  1.00  0.77           O  
ATOM   3224  CB  ILE A 434      -4.878 -49.959  10.655  1.00  0.77           C  
ATOM   3225  CG1 ILE A 434      -3.990 -49.169   9.669  1.00  0.77           C  
ATOM   3226  CG2 ILE A 434      -5.616 -48.995  11.615  1.00  0.77           C  
ATOM   3227  CD1 ILE A 434      -4.798 -48.374   8.639  1.00  0.77           C  
ATOM   3228  N   ASP A 435      -5.665 -52.596  12.268  1.00  0.67           N  
ATOM   3229  CA  ASP A 435      -6.429 -53.297  13.283  1.00  0.67           C  
ATOM   3230  C   ASP A 435      -5.546 -53.974  14.340  1.00  0.67           C  
ATOM   3231  O   ASP A 435      -5.850 -53.933  15.533  1.00  0.67           O  
ATOM   3232  CB  ASP A 435      -7.358 -54.364  12.643  1.00  0.67           C  
ATOM   3233  CG  ASP A 435      -8.694 -53.842  12.135  1.00  0.67           C  
ATOM   3234  OD1 ASP A 435      -9.045 -52.644  12.238  1.00  0.67           O  
ATOM   3235  OD2 ASP A 435      -9.476 -54.738  11.695  1.00  0.67           O  
ATOM   3236  N   LEU A 436      -4.422 -54.599  13.927  1.00  0.66           N  
ATOM   3237  CA  LEU A 436      -3.450 -55.197  14.830  1.00  0.66           C  
ATOM   3238  C   LEU A 436      -2.717 -54.195  15.712  1.00  0.66           C  
ATOM   3239  O   LEU A 436      -2.589 -54.390  16.920  1.00  0.66           O  
ATOM   3240  CB  LEU A 436      -2.459 -56.082  14.038  1.00  0.66           C  
ATOM   3241  CG  LEU A 436      -3.083 -57.425  13.608  1.00  0.66           C  
ATOM   3242  CD1 LEU A 436      -2.260 -58.102  12.504  1.00  0.66           C  
ATOM   3243  CD2 LEU A 436      -3.234 -58.372  14.810  1.00  0.66           C  
ATOM   3244  N   TRP A 437      -2.262 -53.056  15.153  1.00  0.71           N  
ATOM   3245  CA  TRP A 437      -1.691 -51.975  15.939  1.00  0.71           C  
ATOM   3246  C   TRP A 437      -2.685 -51.287  16.861  1.00  0.71           C  
ATOM   3247  O   TRP A 437      -2.353 -50.977  18.005  1.00  0.71           O  
ATOM   3248  CB  TRP A 437      -0.970 -50.931  15.059  1.00  0.71           C  
ATOM   3249  CG  TRP A 437       0.401 -51.387  14.599  1.00  0.71           C  
ATOM   3250  CD1 TRP A 437       0.807 -51.750  13.353  1.00  0.71           C  
ATOM   3251  CD2 TRP A 437       1.518 -51.628  15.472  1.00  0.71           C  
ATOM   3252  NE1 TRP A 437       2.118 -52.184  13.374  1.00  0.71           N  
ATOM   3253  CE2 TRP A 437       2.560 -52.132  14.675  1.00  0.71           C  
ATOM   3254  CE3 TRP A 437       1.676 -51.467  16.846  1.00  0.71           C  
ATOM   3255  CZ2 TRP A 437       3.777 -52.488  15.238  1.00  0.71           C  
ATOM   3256  CZ3 TRP A 437       2.916 -51.793  17.409  1.00  0.71           C  
ATOM   3257  CH2 TRP A 437       3.954 -52.291  16.615  1.00  0.71           C  
ATOM   3258  N   SER A 438      -3.938 -51.072  16.408  1.00  0.83           N  
ATOM   3259  CA  SER A 438      -5.026 -50.557  17.236  1.00  0.83           C  
ATOM   3260  C   SER A 438      -5.323 -51.464  18.422  1.00  0.83           C  
ATOM   3261  O   SER A 438      -5.509 -50.987  19.539  1.00  0.83           O  
ATOM   3262  CB  SER A 438      -6.362 -50.336  16.473  1.00  0.83           C  
ATOM   3263  OG  SER A 438      -6.265 -49.317  15.479  1.00  0.83           O  
ATOM   3264  N   TYR A 439      -5.321 -52.807  18.232  1.00  0.62           N  
ATOM   3265  CA  TYR A 439      -5.406 -53.776  19.318  1.00  0.62           C  
ATOM   3266  C   TYR A 439      -4.246 -53.663  20.309  1.00  0.62           C  
ATOM   3267  O   TYR A 439      -4.460 -53.607  21.521  1.00  0.62           O  
ATOM   3268  CB  TYR A 439      -5.452 -55.220  18.735  1.00  0.62           C  
ATOM   3269  CG  TYR A 439      -5.521 -56.279  19.811  1.00  0.62           C  
ATOM   3270  CD1 TYR A 439      -6.738 -56.600  20.423  1.00  0.62           C  
ATOM   3271  CD2 TYR A 439      -4.347 -56.880  20.295  1.00  0.62           C  
ATOM   3272  CE1 TYR A 439      -6.783 -57.509  21.488  1.00  0.62           C  
ATOM   3273  CE2 TYR A 439      -4.390 -57.774  21.373  1.00  0.62           C  
ATOM   3274  CZ  TYR A 439      -5.612 -58.100  21.962  1.00  0.62           C  
ATOM   3275  OH  TYR A 439      -5.678 -59.013  23.032  1.00  0.62           O  
ATOM   3276  N   ASN A 440      -2.993 -53.586  19.804  1.00  0.72           N  
ATOM   3277  CA  ASN A 440      -1.798 -53.476  20.629  1.00  0.72           C  
ATOM   3278  C   ASN A 440      -1.812 -52.248  21.517  1.00  0.72           C  
ATOM   3279  O   ASN A 440      -1.496 -52.324  22.702  1.00  0.72           O  
ATOM   3280  CB  ASN A 440      -0.513 -53.383  19.765  1.00  0.72           C  
ATOM   3281  CG  ASN A 440      -0.178 -54.732  19.153  1.00  0.72           C  
ATOM   3282  OD1 ASN A 440      -0.610 -55.779  19.630  1.00  0.72           O  
ATOM   3283  ND2 ASN A 440       0.665 -54.718  18.094  1.00  0.72           N  
ATOM   3284  N   ALA A 441      -2.214 -51.094  20.952  1.00  0.87           N  
ATOM   3285  CA  ALA A 441      -2.366 -49.849  21.663  1.00  0.87           C  
ATOM   3286  C   ALA A 441      -3.433 -49.887  22.756  1.00  0.87           C  
ATOM   3287  O   ALA A 441      -3.187 -49.447  23.879  1.00  0.87           O  
ATOM   3288  CB  ALA A 441      -2.674 -48.734  20.646  1.00  0.87           C  
ATOM   3289  N   GLU A 442      -4.623 -50.466  22.465  1.00  0.80           N  
ATOM   3290  CA  GLU A 442      -5.719 -50.596  23.416  1.00  0.80           C  
ATOM   3291  C   GLU A 442      -5.365 -51.466  24.611  1.00  0.80           C  
ATOM   3292  O   GLU A 442      -5.553 -51.104  25.774  1.00  0.80           O  
ATOM   3293  CB  GLU A 442      -6.945 -51.252  22.733  1.00  0.80           C  
ATOM   3294  CG  GLU A 442      -8.275 -51.131  23.527  1.00  0.80           C  
ATOM   3295  CD  GLU A 442      -8.923 -49.749  23.456  1.00  0.80           C  
ATOM   3296  OE1 GLU A 442      -9.469 -49.301  24.498  1.00  0.80           O  
ATOM   3297  OE2 GLU A 442      -8.939 -49.164  22.341  1.00  0.80           O  
ATOM   3298  N   LEU A 443      -4.777 -52.652  24.330  1.00  0.70           N  
ATOM   3299  CA  LEU A 443      -4.345 -53.586  25.346  1.00  0.70           C  
ATOM   3300  C   LEU A 443      -3.225 -53.037  26.197  1.00  0.70           C  
ATOM   3301  O   LEU A 443      -3.250 -53.176  27.420  1.00  0.70           O  
ATOM   3302  CB  LEU A 443      -3.908 -54.932  24.729  1.00  0.70           C  
ATOM   3303  CG  LEU A 443      -3.393 -55.978  25.745  1.00  0.70           C  
ATOM   3304  CD1 LEU A 443      -4.453 -56.365  26.793  1.00  0.70           C  
ATOM   3305  CD2 LEU A 443      -2.864 -57.218  25.014  1.00  0.70           C  
ATOM   3306  N   LEU A 444      -2.234 -52.360  25.573  1.00  0.77           N  
ATOM   3307  CA  LEU A 444      -1.134 -51.749  26.285  1.00  0.77           C  
ATOM   3308  C   LEU A 444      -1.608 -50.763  27.326  1.00  0.77           C  
ATOM   3309  O   LEU A 444      -1.277 -50.885  28.499  1.00  0.77           O  
ATOM   3310  CB  LEU A 444      -0.207 -51.004  25.297  1.00  0.77           C  
ATOM   3311  CG  LEU A 444       1.016 -50.316  25.930  1.00  0.77           C  
ATOM   3312  CD1 LEU A 444       1.939 -51.317  26.645  1.00  0.77           C  
ATOM   3313  CD2 LEU A 444       1.787 -49.526  24.866  1.00  0.77           C  
ATOM   3314  N   VAL A 445      -2.486 -49.815  26.952  1.00  0.89           N  
ATOM   3315  CA  VAL A 445      -3.012 -48.843  27.891  1.00  0.89           C  
ATOM   3316  C   VAL A 445      -3.797 -49.477  29.022  1.00  0.89           C  
ATOM   3317  O   VAL A 445      -3.567 -49.172  30.191  1.00  0.89           O  
ATOM   3318  CB  VAL A 445      -3.851 -47.813  27.163  1.00  0.89           C  
ATOM   3319  CG1 VAL A 445      -4.546 -46.846  28.137  1.00  0.89           C  
ATOM   3320  CG2 VAL A 445      -2.900 -47.016  26.261  1.00  0.89           C  
ATOM   3321  N   ALA A 446      -4.694 -50.437  28.718  1.00  0.87           N  
ATOM   3322  CA  ALA A 446      -5.474 -51.117  29.728  1.00  0.87           C  
ATOM   3323  C   ALA A 446      -4.626 -51.889  30.748  1.00  0.87           C  
ATOM   3324  O   ALA A 446      -4.852 -51.796  31.958  1.00  0.87           O  
ATOM   3325  CB  ALA A 446      -6.484 -52.054  29.036  1.00  0.87           C  
ATOM   3326  N   LEU A 447      -3.597 -52.629  30.270  1.00  0.69           N  
ATOM   3327  CA  LEU A 447      -2.626 -53.335  31.091  1.00  0.69           C  
ATOM   3328  C   LEU A 447      -1.763 -52.427  31.936  1.00  0.69           C  
ATOM   3329  O   LEU A 447      -1.635 -52.619  33.147  1.00  0.69           O  
ATOM   3330  CB  LEU A 447      -1.665 -54.169  30.211  1.00  0.69           C  
ATOM   3331  CG  LEU A 447      -2.187 -55.560  29.821  1.00  0.69           C  
ATOM   3332  CD1 LEU A 447      -1.194 -56.198  28.838  1.00  0.69           C  
ATOM   3333  CD2 LEU A 447      -2.372 -56.469  31.049  1.00  0.69           C  
ATOM   3334  N   GLU A 448      -1.177 -51.378  31.324  1.00  0.83           N  
ATOM   3335  CA  GLU A 448      -0.340 -50.433  32.026  1.00  0.83           C  
ATOM   3336  C   GLU A 448      -1.094 -49.685  33.090  1.00  0.83           C  
ATOM   3337  O   GLU A 448      -0.616 -49.539  34.209  1.00  0.83           O  
ATOM   3338  CB  GLU A 448       0.283 -49.378  31.092  1.00  0.83           C  
ATOM   3339  CG  GLU A 448       1.263 -49.959  30.046  1.00  0.83           C  
ATOM   3340  CD  GLU A 448       2.512 -50.589  30.639  1.00  0.83           C  
ATOM   3341  OE1 GLU A 448       2.798 -50.342  31.845  1.00  0.83           O  
ATOM   3342  OE2 GLU A 448       3.228 -51.305  29.885  1.00  0.83           O  
ATOM   3343  N   ASN A 449      -2.317 -49.227  32.783  1.00  0.89           N  
ATOM   3344  CA  ASN A 449      -3.145 -48.512  33.727  1.00  0.89           C  
ATOM   3345  C   ASN A 449      -3.544 -49.347  34.922  1.00  0.89           C  
ATOM   3346  O   ASN A 449      -3.475 -48.869  36.052  1.00  0.89           O  
ATOM   3347  CB  ASN A 449      -4.412 -47.975  33.054  1.00  0.89           C  
ATOM   3348  CG  ASN A 449      -4.042 -46.839  32.118  1.00  0.89           C  
ATOM   3349  OD1 ASN A 449      -2.932 -46.309  32.111  1.00  0.89           O  
ATOM   3350  ND2 ASN A 449      -5.040 -46.417  31.318  1.00  0.89           N  
ATOM   3351  N   GLN A 450      -3.911 -50.632  34.703  1.00  0.76           N  
ATOM   3352  CA  GLN A 450      -4.177 -51.570  35.781  1.00  0.76           C  
ATOM   3353  C   GLN A 450      -2.964 -51.746  36.679  1.00  0.76           C  
ATOM   3354  O   GLN A 450      -3.036 -51.583  37.891  1.00  0.76           O  
ATOM   3355  CB  GLN A 450      -4.573 -52.960  35.211  1.00  0.76           C  
ATOM   3356  CG  GLN A 450      -5.070 -53.974  36.272  1.00  0.76           C  
ATOM   3357  CD  GLN A 450      -6.420 -53.538  36.832  1.00  0.76           C  
ATOM   3358  OE1 GLN A 450      -7.358 -53.317  36.060  1.00  0.76           O  
ATOM   3359  NE2 GLN A 450      -6.533 -53.406  38.173  1.00  0.76           N  
ATOM   3360  N   HIS A 451      -1.783 -51.970  36.066  1.00  0.71           N  
ATOM   3361  CA  HIS A 451      -0.529 -52.086  36.782  1.00  0.71           C  
ATOM   3362  C   HIS A 451      -0.107 -50.818  37.521  1.00  0.71           C  
ATOM   3363  O   HIS A 451       0.405 -50.884  38.631  1.00  0.71           O  
ATOM   3364  CB  HIS A 451       0.591 -52.539  35.829  1.00  0.71           C  
ATOM   3365  CG  HIS A 451       1.889 -52.775  36.529  1.00  0.71           C  
ATOM   3366  ND1 HIS A 451       2.963 -51.943  36.281  1.00  0.71           N  
ATOM   3367  CD2 HIS A 451       2.219 -53.718  37.447  1.00  0.71           C  
ATOM   3368  CE1 HIS A 451       3.930 -52.409  37.056  1.00  0.71           C  
ATOM   3369  NE2 HIS A 451       3.531 -53.482  37.781  1.00  0.71           N  
ATOM   3370  N   THR A 452      -0.312 -49.620  36.929  1.00  0.89           N  
ATOM   3371  CA  THR A 452      -0.031 -48.327  37.563  1.00  0.89           C  
ATOM   3372  C   THR A 452      -0.874 -48.099  38.797  1.00  0.89           C  
ATOM   3373  O   THR A 452      -0.364 -47.676  39.830  1.00  0.89           O  
ATOM   3374  CB  THR A 452      -0.217 -47.127  36.632  1.00  0.89           C  
ATOM   3375  OG1 THR A 452       0.732 -47.158  35.572  1.00  0.89           O  
ATOM   3376  CG2 THR A 452      -0.011 -45.775  37.342  1.00  0.89           C  
ATOM   3377  N   ILE A 453      -2.186 -48.407  38.740  1.00  0.88           N  
ATOM   3378  CA  ILE A 453      -3.073 -48.354  39.896  1.00  0.88           C  
ATOM   3379  C   ILE A 453      -2.660 -49.345  40.985  1.00  0.88           C  
ATOM   3380  O   ILE A 453      -2.610 -49.000  42.163  1.00  0.88           O  
ATOM   3381  CB  ILE A 453      -4.530 -48.526  39.459  1.00  0.88           C  
ATOM   3382  CG1 ILE A 453      -4.980 -47.282  38.648  1.00  0.88           C  
ATOM   3383  CG2 ILE A 453      -5.476 -48.771  40.661  1.00  0.88           C  
ATOM   3384  CD1 ILE A 453      -6.256 -47.516  37.835  1.00  0.88           C  
ATOM   3385  N   ASP A 454      -2.299 -50.591  40.611  1.00  0.75           N  
ATOM   3386  CA  ASP A 454      -1.818 -51.593  41.542  1.00  0.75           C  
ATOM   3387  C   ASP A 454      -0.461 -51.265  42.182  1.00  0.75           C  
ATOM   3388  O   ASP A 454      -0.267 -51.451  43.384  1.00  0.75           O  
ATOM   3389  CB  ASP A 454      -1.810 -52.986  40.858  1.00  0.75           C  
ATOM   3390  CG  ASP A 454      -3.228 -53.494  40.603  1.00  0.75           C  
ATOM   3391  OD1 ASP A 454      -4.148 -53.098  41.371  1.00  0.75           O  
ATOM   3392  OD2 ASP A 454      -3.409 -54.338  39.686  1.00  0.75           O  
ATOM   3393  N   LEU A 455       0.529 -50.738  41.419  1.00  0.75           N  
ATOM   3394  CA  LEU A 455       1.823 -50.344  41.965  1.00  0.75           C  
ATOM   3395  C   LEU A 455       1.729 -49.169  42.931  1.00  0.75           C  
ATOM   3396  O   LEU A 455       2.379 -49.134  43.973  1.00  0.75           O  
ATOM   3397  CB  LEU A 455       2.937 -50.154  40.890  1.00  0.75           C  
ATOM   3398  CG  LEU A 455       2.984 -48.824  40.101  1.00  0.75           C  
ATOM   3399  CD1 LEU A 455       3.780 -47.706  40.805  1.00  0.75           C  
ATOM   3400  CD2 LEU A 455       3.600 -49.075  38.717  1.00  0.75           C  
ATOM   3401  N   THR A 456       0.878 -48.166  42.640  1.00  0.89           N  
ATOM   3402  CA  THR A 456       0.644 -47.056  43.552  1.00  0.89           C  
ATOM   3403  C   THR A 456      -0.067 -47.453  44.834  1.00  0.89           C  
ATOM   3404  O   THR A 456       0.255 -46.920  45.899  1.00  0.89           O  
ATOM   3405  CB  THR A 456      -0.075 -45.875  42.934  1.00  0.89           C  
ATOM   3406  OG1 THR A 456      -1.308 -46.259  42.354  1.00  0.89           O  
ATOM   3407  CG2 THR A 456       0.802 -45.248  41.838  1.00  0.89           C  
ATOM   3408  N   ASP A 457      -1.031 -48.403  44.772  1.00  0.84           N  
ATOM   3409  CA  ASP A 457      -1.639 -49.044  45.928  1.00  0.84           C  
ATOM   3410  C   ASP A 457      -0.605 -49.812  46.757  1.00  0.84           C  
ATOM   3411  O   ASP A 457      -0.525 -49.687  47.979  1.00  0.84           O  
ATOM   3412  CB  ASP A 457      -2.803 -49.954  45.439  1.00  0.84           C  
ATOM   3413  CG  ASP A 457      -3.625 -50.520  46.582  1.00  0.84           C  
ATOM   3414  OD1 ASP A 457      -3.833 -49.795  47.584  1.00  0.84           O  
ATOM   3415  OD2 ASP A 457      -4.080 -51.689  46.482  1.00  0.84           O  
ATOM   3416  N   SER A 458       0.286 -50.562  46.077  1.00  0.77           N  
ATOM   3417  CA  SER A 458       1.399 -51.282  46.683  1.00  0.77           C  
ATOM   3418  C   SER A 458       2.333 -50.398  47.496  1.00  0.77           C  
ATOM   3419  O   SER A 458       2.597 -50.684  48.662  1.00  0.77           O  
ATOM   3420  CB  SER A 458       2.195 -52.024  45.572  1.00  0.77           C  
ATOM   3421  OG  SER A 458       3.516 -52.413  45.923  1.00  0.77           O  
ATOM   3422  N   GLU A 459       2.795 -49.258  46.939  1.00  0.84           N  
ATOM   3423  CA  GLU A 459       3.679 -48.342  47.643  1.00  0.84           C  
ATOM   3424  C   GLU A 459       3.062 -47.760  48.906  1.00  0.84           C  
ATOM   3425  O   GLU A 459       3.715 -47.633  49.944  1.00  0.84           O  
ATOM   3426  CB  GLU A 459       4.206 -47.217  46.723  1.00  0.84           C  
ATOM   3427  CG  GLU A 459       5.192 -47.705  45.625  1.00  0.84           C  
ATOM   3428  CD  GLU A 459       6.369 -48.516  46.171  1.00  0.84           C  
ATOM   3429  OE1 GLU A 459       6.973 -48.123  47.204  1.00  0.84           O  
ATOM   3430  OE2 GLU A 459       6.695 -49.578  45.573  1.00  0.84           O  
ATOM   3431  N   MET A 460       1.746 -47.458  48.868  1.00  0.85           N  
ATOM   3432  CA  MET A 460       1.000 -47.077  50.052  1.00  0.85           C  
ATOM   3433  C   MET A 460       0.970 -48.166  51.119  1.00  0.85           C  
ATOM   3434  O   MET A 460       1.231 -47.914  52.297  1.00  0.85           O  
ATOM   3435  CB  MET A 460      -0.465 -46.735  49.698  1.00  0.85           C  
ATOM   3436  CG  MET A 460      -1.339 -46.255  50.873  1.00  0.85           C  
ATOM   3437  SD  MET A 460      -1.078 -44.526  51.362  1.00  0.85           S  
ATOM   3438  CE  MET A 460       0.238 -44.735  52.596  1.00  0.85           C  
ATOM   3439  N   ASN A 461       0.691 -49.424  50.713  1.00  0.85           N  
ATOM   3440  CA  ASN A 461       0.673 -50.574  51.594  1.00  0.85           C  
ATOM   3441  C   ASN A 461       2.038 -50.851  52.231  1.00  0.85           C  
ATOM   3442  O   ASN A 461       2.140 -51.089  53.432  1.00  0.85           O  
ATOM   3443  CB  ASN A 461       0.147 -51.814  50.827  1.00  0.85           C  
ATOM   3444  CG  ASN A 461      -0.239 -52.901  51.821  1.00  0.85           C  
ATOM   3445  OD1 ASN A 461      -1.097 -52.681  52.675  1.00  0.85           O  
ATOM   3446  ND2 ASN A 461       0.411 -54.084  51.739  1.00  0.85           N  
ATOM   3447  N   LYS A 462       3.135 -50.769  51.447  1.00  0.76           N  
ATOM   3448  CA  LYS A 462       4.493 -50.930  51.944  1.00  0.76           C  
ATOM   3449  C   LYS A 462       4.873 -49.912  52.992  1.00  0.76           C  
ATOM   3450  O   LYS A 462       5.519 -50.241  53.988  1.00  0.76           O  
ATOM   3451  CB  LYS A 462       5.552 -50.767  50.834  1.00  0.76           C  
ATOM   3452  CG  LYS A 462       5.578 -51.885  49.793  1.00  0.76           C  
ATOM   3453  CD  LYS A 462       6.699 -51.620  48.773  1.00  0.76           C  
ATOM   3454  CE  LYS A 462       6.464 -52.331  47.437  1.00  0.76           C  
ATOM   3455  NZ  LYS A 462       7.417 -51.927  46.381  1.00  0.76           N  
ATOM   3456  N   LEU A 463       4.487 -48.639  52.784  1.00  0.87           N  
ATOM   3457  CA  LEU A 463       4.709 -47.594  53.756  1.00  0.87           C  
ATOM   3458  C   LEU A 463       3.975 -47.846  55.066  1.00  0.87           C  
ATOM   3459  O   LEU A 463       4.560 -47.745  56.142  1.00  0.87           O  
ATOM   3460  CB  LEU A 463       4.328 -46.218  53.167  1.00  0.87           C  
ATOM   3461  CG  LEU A 463       4.635 -45.019  54.088  1.00  0.87           C  
ATOM   3462  CD1 LEU A 463       6.113 -44.937  54.501  1.00  0.87           C  
ATOM   3463  CD2 LEU A 463       4.194 -43.699  53.440  1.00  0.87           C  
ATOM   3464  N   PHE A 464       2.692 -48.261  54.998  1.00  0.86           N  
ATOM   3465  CA  PHE A 464       1.902 -48.642  56.151  1.00  0.86           C  
ATOM   3466  C   PHE A 464       2.507 -49.815  56.930  1.00  0.86           C  
ATOM   3467  O   PHE A 464       2.693 -49.736  58.144  1.00  0.86           O  
ATOM   3468  CB  PHE A 464       0.467 -48.962  55.653  1.00  0.86           C  
ATOM   3469  CG  PHE A 464      -0.449 -49.307  56.783  1.00  0.86           C  
ATOM   3470  CD1 PHE A 464      -1.024 -48.293  57.557  1.00  0.86           C  
ATOM   3471  CD2 PHE A 464      -0.660 -50.646  57.145  1.00  0.86           C  
ATOM   3472  CE1 PHE A 464      -1.794 -48.609  58.677  1.00  0.86           C  
ATOM   3473  CE2 PHE A 464      -1.441 -50.964  58.259  1.00  0.86           C  
ATOM   3474  CZ  PHE A 464      -2.009 -49.942  59.019  1.00  0.86           C  
ATOM   3475  N   GLU A 465       2.897 -50.900  56.229  1.00  0.73           N  
ATOM   3476  CA  GLU A 465       3.520 -52.070  56.826  1.00  0.73           C  
ATOM   3477  C   GLU A 465       4.858 -51.782  57.482  1.00  0.73           C  
ATOM   3478  O   GLU A 465       5.149 -52.243  58.585  1.00  0.73           O  
ATOM   3479  CB  GLU A 465       3.683 -53.192  55.776  1.00  0.73           C  
ATOM   3480  CG  GLU A 465       2.358 -53.939  55.485  1.00  0.73           C  
ATOM   3481  CD  GLU A 465       1.872 -54.686  56.727  1.00  0.73           C  
ATOM   3482  OE1 GLU A 465       2.640 -55.533  57.261  1.00  0.73           O  
ATOM   3483  OE2 GLU A 465       0.746 -54.405  57.222  1.00  0.73           O  
ATOM   3484  N   LYS A 466       5.705 -50.963  56.834  1.00  0.78           N  
ATOM   3485  CA  LYS A 466       6.964 -50.510  57.390  1.00  0.78           C  
ATOM   3486  C   LYS A 466       6.807 -49.696  58.661  1.00  0.78           C  
ATOM   3487  O   LYS A 466       7.527 -49.889  59.641  1.00  0.78           O  
ATOM   3488  CB  LYS A 466       7.690 -49.639  56.345  1.00  0.78           C  
ATOM   3489  CG  LYS A 466       9.078 -49.152  56.788  1.00  0.78           C  
ATOM   3490  CD  LYS A 466       9.890 -48.593  55.611  1.00  0.78           C  
ATOM   3491  CE  LYS A 466       9.523 -47.161  55.190  1.00  0.78           C  
ATOM   3492  NZ  LYS A 466      10.148 -46.160  56.088  1.00  0.78           N  
ATOM   3493  N   THR A 467       5.830 -48.768  58.672  1.00  0.89           N  
ATOM   3494  CA  THR A 467       5.463 -47.974  59.842  1.00  0.89           C  
ATOM   3495  C   THR A 467       4.945 -48.828  60.979  1.00  0.89           C  
ATOM   3496  O   THR A 467       5.335 -48.636  62.128  1.00  0.89           O  
ATOM   3497  CB  THR A 467       4.443 -46.893  59.536  1.00  0.89           C  
ATOM   3498  OG1 THR A 467       4.956 -46.028  58.536  1.00  0.89           O  
ATOM   3499  CG2 THR A 467       4.179 -45.990  60.748  1.00  0.89           C  
ATOM   3500  N   LYS A 468       4.096 -49.837  60.681  1.00  0.85           N  
ATOM   3501  CA  LYS A 468       3.585 -50.778  61.664  1.00  0.85           C  
ATOM   3502  C   LYS A 468       4.661 -51.570  62.388  1.00  0.85           C  
ATOM   3503  O   LYS A 468       4.659 -51.673  63.614  1.00  0.85           O  
ATOM   3504  CB  LYS A 468       2.647 -51.805  60.984  1.00  0.85           C  
ATOM   3505  CG  LYS A 468       1.969 -52.762  61.976  1.00  0.85           C  
ATOM   3506  CD  LYS A 468       0.820 -53.552  61.338  1.00  0.85           C  
ATOM   3507  CE  LYS A 468       1.294 -54.630  60.359  1.00  0.85           C  
ATOM   3508  NZ  LYS A 468       0.138 -55.296  59.729  1.00  0.85           N  
ATOM   3509  N   LYS A 469       5.639 -52.117  61.638  1.00  0.76           N  
ATOM   3510  CA  LYS A 469       6.758 -52.869  62.183  1.00  0.76           C  
ATOM   3511  C   LYS A 469       7.659 -52.032  63.076  1.00  0.76           C  
ATOM   3512  O   LYS A 469       8.136 -52.488  64.114  1.00  0.76           O  
ATOM   3513  CB  LYS A 469       7.590 -53.513  61.052  1.00  0.76           C  
ATOM   3514  CG  LYS A 469       6.797 -54.559  60.253  1.00  0.76           C  
ATOM   3515  CD  LYS A 469       7.505 -55.036  58.974  1.00  0.76           C  
ATOM   3516  CE  LYS A 469       6.656 -56.013  58.157  1.00  0.76           C  
ATOM   3517  NZ  LYS A 469       7.322 -56.304  56.876  1.00  0.76           N  
ATOM   3518  N   GLN A 470       7.868 -50.753  62.699  1.00  0.85           N  
ATOM   3519  CA  GLN A 470       8.636 -49.774  63.446  1.00  0.85           C  
ATOM   3520  C   GLN A 470       8.107 -49.527  64.845  1.00  0.85           C  
ATOM   3521  O   GLN A 470       8.847 -49.403  65.819  1.00  0.85           O  
ATOM   3522  CB  GLN A 470       8.600 -48.419  62.700  1.00  0.85           C  
ATOM   3523  CG  GLN A 470       9.994 -47.809  62.473  1.00  0.85           C  
ATOM   3524  CD  GLN A 470       9.926 -46.358  62.004  1.00  0.85           C  
ATOM   3525  OE1 GLN A 470      10.699 -45.518  62.453  1.00  0.85           O  
ATOM   3526  NE2 GLN A 470       8.971 -46.034  61.103  1.00  0.85           N  
ATOM   3527  N   LEU A 471       6.769 -49.451  64.959  1.00  0.90           N  
ATOM   3528  CA  LEU A 471       6.104 -49.153  66.201  1.00  0.90           C  
ATOM   3529  C   LEU A 471       6.073 -50.319  67.165  1.00  0.90           C  
ATOM   3530  O   LEU A 471       5.891 -50.109  68.364  1.00  0.90           O  
ATOM   3531  CB  LEU A 471       4.675 -48.632  65.936  1.00  0.90           C  
ATOM   3532  CG  LEU A 471       4.654 -47.281  65.192  1.00  0.90           C  
ATOM   3533  CD1 LEU A 471       3.247 -46.939  64.676  1.00  0.90           C  
ATOM   3534  CD2 LEU A 471       5.200 -46.140  66.067  1.00  0.90           C  
ATOM   3535  N   ARG A 472       6.302 -51.563  66.685  1.00  0.77           N  
ATOM   3536  CA  ARG A 472       6.305 -52.761  67.505  1.00  0.77           C  
ATOM   3537  C   ARG A 472       5.035 -52.916  68.333  1.00  0.77           C  
ATOM   3538  O   ARG A 472       3.925 -52.914  67.810  1.00  0.77           O  
ATOM   3539  CB  ARG A 472       7.605 -52.844  68.358  1.00  0.77           C  
ATOM   3540  CG  ARG A 472       8.890 -53.023  67.525  1.00  0.77           C  
ATOM   3541  CD  ARG A 472       9.096 -54.447  67.005  1.00  0.77           C  
ATOM   3542  NE  ARG A 472       9.439 -55.313  68.190  1.00  0.77           N  
ATOM   3543  CZ  ARG A 472      10.675 -55.638  68.576  1.00  0.77           C  
ATOM   3544  NH1 ARG A 472      11.747 -55.165  67.952  1.00  0.77           N  
ATOM   3545  NH2 ARG A 472      10.797 -56.463  69.611  1.00  0.77           N  
ATOM   3546  N   GLU A 473       5.190 -53.015  69.662  1.00  0.75           N  
ATOM   3547  CA  GLU A 473       4.111 -53.175  70.602  1.00  0.75           C  
ATOM   3548  C   GLU A 473       3.641 -51.855  71.171  1.00  0.75           C  
ATOM   3549  O   GLU A 473       2.867 -51.816  72.129  1.00  0.75           O  
ATOM   3550  CB  GLU A 473       4.583 -54.062  71.777  1.00  0.75           C  
ATOM   3551  CG  GLU A 473       4.945 -55.493  71.346  1.00  0.75           C  
ATOM   3552  CD  GLU A 473       3.764 -56.165  70.669  1.00  0.75           C  
ATOM   3553  OE1 GLU A 473       2.596 -55.897  71.066  1.00  0.75           O  
ATOM   3554  OE2 GLU A 473       4.038 -57.007  69.779  1.00  0.75           O  
ATOM   3555  N   ASN A 474       4.074 -50.720  70.586  1.00  0.90           N  
ATOM   3556  CA  ASN A 474       3.813 -49.418  71.158  1.00  0.90           C  
ATOM   3557  C   ASN A 474       2.595 -48.757  70.536  1.00  0.90           C  
ATOM   3558  O   ASN A 474       2.216 -47.647  70.911  1.00  0.90           O  
ATOM   3559  CB  ASN A 474       5.026 -48.469  70.996  1.00  0.90           C  
ATOM   3560  CG  ASN A 474       6.226 -49.019  71.756  1.00  0.90           C  
ATOM   3561  OD1 ASN A 474       6.177 -50.032  72.443  1.00  0.90           O  
ATOM   3562  ND2 ASN A 474       7.370 -48.307  71.661  1.00  0.90           N  
ATOM   3563  N   ALA A 475       1.928 -49.432  69.587  1.00  0.93           N  
ATOM   3564  CA  ALA A 475       0.823 -48.854  68.876  1.00  0.93           C  
ATOM   3565  C   ALA A 475      -0.090 -49.942  68.360  1.00  0.93           C  
ATOM   3566  O   ALA A 475       0.304 -51.100  68.265  1.00  0.93           O  
ATOM   3567  CB  ALA A 475       1.323 -47.996  67.700  1.00  0.93           C  
ATOM   3568  N   GLU A 476      -1.344 -49.579  68.029  1.00  0.82           N  
ATOM   3569  CA  GLU A 476      -2.312 -50.492  67.448  1.00  0.82           C  
ATOM   3570  C   GLU A 476      -2.915 -49.869  66.208  1.00  0.82           C  
ATOM   3571  O   GLU A 476      -3.206 -48.672  66.176  1.00  0.82           O  
ATOM   3572  CB  GLU A 476      -3.468 -50.866  68.413  1.00  0.82           C  
ATOM   3573  CG  GLU A 476      -3.007 -51.692  69.637  1.00  0.82           C  
ATOM   3574  CD  GLU A 476      -4.080 -51.917  70.689  1.00  0.82           C  
ATOM   3575  OE1 GLU A 476      -5.302 -51.732  70.423  1.00  0.82           O  
ATOM   3576  OE2 GLU A 476      -3.686 -52.254  71.840  1.00  0.82           O  
ATOM   3577  N   ASP A 477      -3.109 -50.688  65.153  1.00  0.83           N  
ATOM   3578  CA  ASP A 477      -3.802 -50.340  63.931  1.00  0.83           C  
ATOM   3579  C   ASP A 477      -5.283 -50.096  64.228  1.00  0.83           C  
ATOM   3580  O   ASP A 477      -5.963 -50.922  64.837  1.00  0.83           O  
ATOM   3581  CB  ASP A 477      -3.559 -51.496  62.913  1.00  0.83           C  
ATOM   3582  CG  ASP A 477      -4.131 -51.293  61.521  1.00  0.83           C  
ATOM   3583  OD1 ASP A 477      -4.769 -50.247  61.246  1.00  0.83           O  
ATOM   3584  OD2 ASP A 477      -3.904 -52.211  60.689  1.00  0.83           O  
ATOM   3585  N   MET A 478      -5.820 -48.933  63.815  1.00  0.70           N  
ATOM   3586  CA  MET A 478      -7.216 -48.603  64.013  1.00  0.70           C  
ATOM   3587  C   MET A 478      -8.053 -49.003  62.818  1.00  0.70           C  
ATOM   3588  O   MET A 478      -9.277 -48.896  62.850  1.00  0.70           O  
ATOM   3589  CB  MET A 478      -7.366 -47.086  64.255  1.00  0.70           C  
ATOM   3590  CG  MET A 478      -6.819 -46.631  65.618  1.00  0.70           C  
ATOM   3591  SD  MET A 478      -6.103 -44.958  65.602  1.00  0.70           S  
ATOM   3592  CE  MET A 478      -7.592 -44.013  65.198  1.00  0.70           C  
ATOM   3593  N   GLY A 479      -7.421 -49.534  61.754  1.00  0.68           N  
ATOM   3594  CA  GLY A 479      -8.112 -50.155  60.643  1.00  0.68           C  
ATOM   3595  C   GLY A 479      -8.384 -49.277  59.464  1.00  0.68           C  
ATOM   3596  O   GLY A 479      -8.870 -49.747  58.442  1.00  0.68           O  
ATOM   3597  N   ASN A 480      -8.041 -47.987  59.573  1.00  0.71           N  
ATOM   3598  CA  ASN A 480      -8.299 -46.957  58.589  1.00  0.71           C  
ATOM   3599  C   ASN A 480      -7.015 -46.314  58.069  1.00  0.71           C  
ATOM   3600  O   ASN A 480      -7.018 -45.206  57.539  1.00  0.71           O  
ATOM   3601  CB  ASN A 480      -9.273 -45.884  59.156  1.00  0.71           C  
ATOM   3602  CG  ASN A 480      -8.758 -45.202  60.420  1.00  0.71           C  
ATOM   3603  OD1 ASN A 480      -7.870 -45.681  61.126  1.00  0.71           O  
ATOM   3604  ND2 ASN A 480      -9.338 -44.017  60.726  1.00  0.71           N  
ATOM   3605  N   GLY A 481      -5.856 -46.987  58.242  1.00  0.87           N  
ATOM   3606  CA  GLY A 481      -4.558 -46.401  57.923  1.00  0.87           C  
ATOM   3607  C   GLY A 481      -3.977 -45.563  59.034  1.00  0.87           C  
ATOM   3608  O   GLY A 481      -2.913 -44.972  58.874  1.00  0.87           O  
ATOM   3609  N   CYS A 482      -4.640 -45.511  60.203  1.00  0.90           N  
ATOM   3610  CA  CYS A 482      -4.187 -44.769  61.359  1.00  0.90           C  
ATOM   3611  C   CYS A 482      -3.772 -45.706  62.466  1.00  0.90           C  
ATOM   3612  O   CYS A 482      -4.384 -46.743  62.707  1.00  0.90           O  
ATOM   3613  CB  CYS A 482      -5.263 -43.806  61.923  1.00  0.90           C  
ATOM   3614  SG  CYS A 482      -5.808 -42.533  60.746  1.00  0.90           S  
ATOM   3615  N   PHE A 483      -2.699 -45.320  63.172  1.00  0.91           N  
ATOM   3616  CA  PHE A 483      -2.155 -46.000  64.318  1.00  0.91           C  
ATOM   3617  C   PHE A 483      -2.447 -45.178  65.543  1.00  0.91           C  
ATOM   3618  O   PHE A 483      -2.182 -43.976  65.584  1.00  0.91           O  
ATOM   3619  CB  PHE A 483      -0.612 -46.118  64.273  1.00  0.91           C  
ATOM   3620  CG  PHE A 483      -0.194 -47.064  63.202  1.00  0.91           C  
ATOM   3621  CD1 PHE A 483      -0.192 -48.442  63.451  1.00  0.91           C  
ATOM   3622  CD2 PHE A 483       0.184 -46.597  61.937  1.00  0.91           C  
ATOM   3623  CE1 PHE A 483       0.158 -49.343  62.443  1.00  0.91           C  
ATOM   3624  CE2 PHE A 483       0.547 -47.495  60.931  1.00  0.91           C  
ATOM   3625  CZ  PHE A 483       0.522 -48.867  61.180  1.00  0.91           C  
ATOM   3626  N   LYS A 484      -2.967 -45.838  66.590  1.00  0.88           N  
ATOM   3627  CA  LYS A 484      -3.078 -45.259  67.908  1.00  0.88           C  
ATOM   3628  C   LYS A 484      -1.796 -45.586  68.636  1.00  0.88           C  
ATOM   3629  O   LYS A 484      -1.505 -46.754  68.886  1.00  0.88           O  
ATOM   3630  CB  LYS A 484      -4.271 -45.836  68.710  1.00  0.88           C  
ATOM   3631  CG  LYS A 484      -4.407 -45.209  70.105  1.00  0.88           C  
ATOM   3632  CD  LYS A 484      -5.668 -45.681  70.838  1.00  0.88           C  
ATOM   3633  CE  LYS A 484      -5.817 -45.047  72.223  1.00  0.88           C  
ATOM   3634  NZ  LYS A 484      -6.996 -45.591  72.932  1.00  0.88           N  
ATOM   3635  N   ILE A 485      -0.995 -44.563  68.972  1.00  0.90           N  
ATOM   3636  CA  ILE A 485       0.304 -44.704  69.594  1.00  0.90           C  
ATOM   3637  C   ILE A 485       0.114 -44.535  71.079  1.00  0.90           C  
ATOM   3638  O   ILE A 485      -0.280 -43.475  71.547  1.00  0.90           O  
ATOM   3639  CB  ILE A 485       1.296 -43.662  69.082  1.00  0.90           C  
ATOM   3640  CG1 ILE A 485       1.518 -43.869  67.563  1.00  0.90           C  
ATOM   3641  CG2 ILE A 485       2.616 -43.737  69.887  1.00  0.90           C  
ATOM   3642  CD1 ILE A 485       2.467 -42.850  66.922  1.00  0.90           C  
ATOM   3643  N   TYR A 486       0.405 -45.578  71.876  1.00  0.86           N  
ATOM   3644  CA  TYR A 486       0.026 -45.639  73.275  1.00  0.86           C  
ATOM   3645  C   TYR A 486       1.016 -44.969  74.208  1.00  0.86           C  
ATOM   3646  O   TYR A 486       1.190 -45.387  75.347  1.00  0.86           O  
ATOM   3647  CB  TYR A 486      -0.199 -47.110  73.709  1.00  0.86           C  
ATOM   3648  CG  TYR A 486      -1.546 -47.577  73.252  1.00  0.86           C  
ATOM   3649  CD1 TYR A 486      -1.749 -48.087  71.966  1.00  0.86           C  
ATOM   3650  CD2 TYR A 486      -2.629 -47.536  74.136  1.00  0.86           C  
ATOM   3651  CE1 TYR A 486      -3.022 -48.519  71.561  1.00  0.86           C  
ATOM   3652  CE2 TYR A 486      -3.887 -48.002  73.752  1.00  0.86           C  
ATOM   3653  CZ  TYR A 486      -4.096 -48.470  72.460  1.00  0.86           C  
ATOM   3654  OH  TYR A 486      -5.417 -48.850  72.137  1.00  0.86           O  
ATOM   3655  N   HIS A 487       1.666 -43.886  73.772  1.00  0.82           N  
ATOM   3656  CA  HIS A 487       2.557 -43.153  74.627  1.00  0.82           C  
ATOM   3657  C   HIS A 487       2.553 -41.715  74.189  1.00  0.82           C  
ATOM   3658  O   HIS A 487       2.018 -41.351  73.139  1.00  0.82           O  
ATOM   3659  CB  HIS A 487       3.999 -43.714  74.616  1.00  0.82           C  
ATOM   3660  CG  HIS A 487       4.652 -43.712  73.281  1.00  0.82           C  
ATOM   3661  ND1 HIS A 487       5.211 -42.547  72.813  1.00  0.82           N  
ATOM   3662  CD2 HIS A 487       4.880 -44.720  72.410  1.00  0.82           C  
ATOM   3663  CE1 HIS A 487       5.774 -42.860  71.678  1.00  0.82           C  
ATOM   3664  NE2 HIS A 487       5.606 -44.167  71.380  1.00  0.82           N  
ATOM   3665  N   LYS A 488       3.128 -40.851  75.029  1.00  0.81           N  
ATOM   3666  CA  LYS A 488       3.393 -39.472  74.709  1.00  0.81           C  
ATOM   3667  C   LYS A 488       4.430 -39.256  73.605  1.00  0.81           C  
ATOM   3668  O   LYS A 488       5.618 -39.447  73.803  1.00  0.81           O  
ATOM   3669  CB  LYS A 488       3.896 -38.791  75.994  1.00  0.81           C  
ATOM   3670  CG  LYS A 488       3.463 -37.332  76.171  1.00  0.81           C  
ATOM   3671  CD  LYS A 488       4.332 -36.316  75.405  1.00  0.81           C  
ATOM   3672  CE  LYS A 488       4.083 -34.851  75.773  1.00  0.81           C  
ATOM   3673  NZ  LYS A 488       4.105 -34.696  77.240  1.00  0.81           N  
ATOM   3674  N   CYS A 489       4.014 -38.760  72.418  1.00  0.87           N  
ATOM   3675  CA  CYS A 489       4.913 -38.658  71.293  1.00  0.87           C  
ATOM   3676  C   CYS A 489       4.839 -37.237  70.786  1.00  0.87           C  
ATOM   3677  O   CYS A 489       3.935 -36.881  70.035  1.00  0.87           O  
ATOM   3678  CB  CYS A 489       4.476 -39.703  70.225  1.00  0.87           C  
ATOM   3679  SG  CYS A 489       5.697 -40.141  68.951  1.00  0.87           S  
ATOM   3680  N   ASP A 490       5.777 -36.368  71.230  1.00  0.85           N  
ATOM   3681  CA  ASP A 490       5.972 -35.013  70.749  1.00  0.85           C  
ATOM   3682  C   ASP A 490       6.331 -34.937  69.260  1.00  0.85           C  
ATOM   3683  O   ASP A 490       6.373 -35.936  68.541  1.00  0.85           O  
ATOM   3684  CB  ASP A 490       6.936 -34.241  71.696  1.00  0.85           C  
ATOM   3685  CG  ASP A 490       8.318 -34.862  71.806  1.00  0.85           C  
ATOM   3686  OD1 ASP A 490       8.776 -35.493  70.815  1.00  0.85           O  
ATOM   3687  OD2 ASP A 490       8.908 -34.736  72.907  1.00  0.85           O  
ATOM   3688  N   ASN A 491       6.557 -33.729  68.722  1.00  0.85           N  
ATOM   3689  CA  ASN A 491       6.910 -33.520  67.330  1.00  0.85           C  
ATOM   3690  C   ASN A 491       8.212 -34.189  66.909  1.00  0.85           C  
ATOM   3691  O   ASN A 491       8.313 -34.708  65.796  1.00  0.85           O  
ATOM   3692  CB  ASN A 491       7.011 -32.013  67.014  1.00  0.85           C  
ATOM   3693  CG  ASN A 491       5.621 -31.394  66.942  1.00  0.85           C  
ATOM   3694  OD1 ASN A 491       4.588 -32.058  67.002  1.00  0.85           O  
ATOM   3695  ND2 ASN A 491       5.609 -30.061  66.698  1.00  0.85           N  
ATOM   3696  N   ALA A 492       9.237 -34.192  67.786  1.00  0.89           N  
ATOM   3697  CA  ALA A 492      10.487 -34.889  67.565  1.00  0.89           C  
ATOM   3698  C   ALA A 492      10.312 -36.407  67.539  1.00  0.89           C  
ATOM   3699  O   ALA A 492      10.859 -37.084  66.670  1.00  0.89           O  
ATOM   3700  CB  ALA A 492      11.539 -34.478  68.615  1.00  0.89           C  
ATOM   3701  N   CYS A 493       9.491 -36.971  68.455  1.00  0.89           N  
ATOM   3702  CA  CYS A 493       9.076 -38.367  68.452  1.00  0.89           C  
ATOM   3703  C   CYS A 493       8.309 -38.770  67.200  1.00  0.89           C  
ATOM   3704  O   CYS A 493       8.578 -39.802  66.598  1.00  0.89           O  
ATOM   3705  CB  CYS A 493       8.223 -38.632  69.721  1.00  0.89           C  
ATOM   3706  SG  CYS A 493       7.487 -40.295  69.902  1.00  0.89           S  
ATOM   3707  N   ILE A 494       7.354 -37.949  66.724  1.00  0.89           N  
ATOM   3708  CA  ILE A 494       6.701 -38.186  65.439  1.00  0.89           C  
ATOM   3709  C   ILE A 494       7.678 -38.115  64.281  1.00  0.89           C  
ATOM   3710  O   ILE A 494       7.657 -38.933  63.363  1.00  0.89           O  
ATOM   3711  CB  ILE A 494       5.566 -37.200  65.188  1.00  0.89           C  
ATOM   3712  CG1 ILE A 494       4.414 -37.366  66.209  1.00  0.89           C  
ATOM   3713  CG2 ILE A 494       5.027 -37.289  63.739  1.00  0.89           C  
ATOM   3714  CD1 ILE A 494       3.632 -38.682  66.099  1.00  0.89           C  
ATOM   3715  N   GLY A 495       8.587 -37.123  64.303  1.00  0.92           N  
ATOM   3716  CA  GLY A 495       9.623 -36.969  63.296  1.00  0.92           C  
ATOM   3717  C   GLY A 495      10.597 -38.116  63.205  1.00  0.92           C  
ATOM   3718  O   GLY A 495      11.024 -38.449  62.104  1.00  0.92           O  
ATOM   3719  N   SER A 496      10.916 -38.759  64.353  1.00  0.90           N  
ATOM   3720  CA  SER A 496      11.735 -39.966  64.453  1.00  0.90           C  
ATOM   3721  C   SER A 496      11.102 -41.167  63.772  1.00  0.90           C  
ATOM   3722  O   SER A 496      11.759 -41.935  63.076  1.00  0.90           O  
ATOM   3723  CB  SER A 496      12.207 -40.321  65.903  1.00  0.90           C  
ATOM   3724  OG  SER A 496      11.227 -40.968  66.718  1.00  0.90           O  
ATOM   3725  N   ILE A 497       9.770 -41.341  63.915  1.00  0.89           N  
ATOM   3726  CA  ILE A 497       9.010 -42.373  63.215  1.00  0.89           C  
ATOM   3727  C   ILE A 497       9.034 -42.190  61.710  1.00  0.89           C  
ATOM   3728  O   ILE A 497       9.236 -43.128  60.937  1.00  0.89           O  
ATOM   3729  CB  ILE A 497       7.549 -42.402  63.666  1.00  0.89           C  
ATOM   3730  CG1 ILE A 497       7.441 -42.679  65.181  1.00  0.89           C  
ATOM   3731  CG2 ILE A 497       6.757 -43.460  62.855  1.00  0.89           C  
ATOM   3732  CD1 ILE A 497       6.034 -42.460  65.750  1.00  0.89           C  
ATOM   3733  N   ARG A 498       8.833 -40.943  61.251  1.00  0.84           N  
ATOM   3734  CA  ARG A 498       8.854 -40.614  59.842  1.00  0.84           C  
ATOM   3735  C   ARG A 498      10.211 -40.805  59.181  1.00  0.84           C  
ATOM   3736  O   ARG A 498      10.287 -41.210  58.024  1.00  0.84           O  
ATOM   3737  CB  ARG A 498       8.367 -39.176  59.574  1.00  0.84           C  
ATOM   3738  CG  ARG A 498       6.926 -38.908  60.050  1.00  0.84           C  
ATOM   3739  CD  ARG A 498       6.296 -37.614  59.524  1.00  0.84           C  
ATOM   3740  NE  ARG A 498       7.286 -36.506  59.743  1.00  0.84           N  
ATOM   3741  CZ  ARG A 498       7.133 -35.427  60.523  1.00  0.84           C  
ATOM   3742  NH1 ARG A 498       6.010 -35.190  61.186  1.00  0.84           N  
ATOM   3743  NH2 ARG A 498       8.142 -34.561  60.642  1.00  0.84           N  
ATOM   3744  N   ASN A 499      11.325 -40.518  59.890  1.00  0.86           N  
ATOM   3745  CA  ASN A 499      12.647 -40.633  59.312  1.00  0.86           C  
ATOM   3746  C   ASN A 499      13.356 -41.943  59.668  1.00  0.86           C  
ATOM   3747  O   ASN A 499      14.504 -42.152  59.287  1.00  0.86           O  
ATOM   3748  CB  ASN A 499      13.486 -39.338  59.549  1.00  0.86           C  
ATOM   3749  CG  ASN A 499      14.047 -39.171  60.954  1.00  0.86           C  
ATOM   3750  OD1 ASN A 499      13.758 -39.917  61.878  1.00  0.86           O  
ATOM   3751  ND2 ASN A 499      14.922 -38.150  61.132  1.00  0.86           N  
ATOM   3752  N   GLY A 500      12.673 -42.888  60.359  1.00  0.87           N  
ATOM   3753  CA  GLY A 500      13.221 -44.217  60.609  1.00  0.87           C  
ATOM   3754  C   GLY A 500      14.189 -44.348  61.762  1.00  0.87           C  
ATOM   3755  O   GLY A 500      14.961 -45.302  61.804  1.00  0.87           O  
ATOM   3756  N   THR A 501      14.184 -43.402  62.723  1.00  0.82           N  
ATOM   3757  CA  THR A 501      15.084 -43.405  63.880  1.00  0.82           C  
ATOM   3758  C   THR A 501      14.351 -43.651  65.179  1.00  0.82           C  
ATOM   3759  O   THR A 501      14.930 -43.565  66.262  1.00  0.82           O  
ATOM   3760  CB  THR A 501      15.895 -42.122  64.057  1.00  0.82           C  
ATOM   3761  OG1 THR A 501      15.087 -40.976  64.291  1.00  0.82           O  
ATOM   3762  CG2 THR A 501      16.707 -41.872  62.781  1.00  0.82           C  
ATOM   3763  N   TYR A 502      13.047 -43.974  65.119  1.00  0.85           N  
ATOM   3764  CA  TYR A 502      12.250 -44.302  66.280  1.00  0.85           C  
ATOM   3765  C   TYR A 502      12.762 -45.522  67.046  1.00  0.85           C  
ATOM   3766  O   TYR A 502      12.807 -46.637  66.528  1.00  0.85           O  
ATOM   3767  CB  TYR A 502      10.777 -44.485  65.838  1.00  0.85           C  
ATOM   3768  CG  TYR A 502       9.835 -44.846  66.947  1.00  0.85           C  
ATOM   3769  CD1 TYR A 502       9.309 -43.884  67.823  1.00  0.85           C  
ATOM   3770  CD2 TYR A 502       9.447 -46.181  67.094  1.00  0.85           C  
ATOM   3771  CE1 TYR A 502       8.400 -44.258  68.826  1.00  0.85           C  
ATOM   3772  CE2 TYR A 502       8.540 -46.552  68.082  1.00  0.85           C  
ATOM   3773  CZ  TYR A 502       8.016 -45.597  68.941  1.00  0.85           C  
ATOM   3774  OH  TYR A 502       7.042 -46.048  69.837  1.00  0.85           O  
ATOM   3775  N   ASP A 503      13.116 -45.338  68.335  1.00  0.82           N  
ATOM   3776  CA  ASP A 503      13.510 -46.429  69.184  1.00  0.82           C  
ATOM   3777  C   ASP A 503      12.289 -46.810  70.007  1.00  0.82           C  
ATOM   3778  O   ASP A 503      11.833 -46.091  70.893  1.00  0.82           O  
ATOM   3779  CB  ASP A 503      14.741 -46.052  70.041  1.00  0.82           C  
ATOM   3780  CG  ASP A 503      15.266 -47.252  70.822  1.00  0.82           C  
ATOM   3781  OD1 ASP A 503      14.663 -48.361  70.724  1.00  0.82           O  
ATOM   3782  OD2 ASP A 503      16.255 -47.062  71.568  1.00  0.82           O  
ATOM   3783  N   HIS A 504      11.708 -47.985  69.690  1.00  0.79           N  
ATOM   3784  CA  HIS A 504      10.547 -48.515  70.375  1.00  0.79           C  
ATOM   3785  C   HIS A 504      10.808 -48.857  71.838  1.00  0.79           C  
ATOM   3786  O   HIS A 504       9.938 -48.677  72.688  1.00  0.79           O  
ATOM   3787  CB  HIS A 504       9.920 -49.719  69.624  1.00  0.79           C  
ATOM   3788  CG  HIS A 504      10.634 -51.013  69.828  1.00  0.79           C  
ATOM   3789  ND1 HIS A 504      10.186 -51.904  70.788  1.00  0.79           N  
ATOM   3790  CD2 HIS A 504      11.784 -51.458  69.268  1.00  0.79           C  
ATOM   3791  CE1 HIS A 504      11.079 -52.867  70.794  1.00  0.79           C  
ATOM   3792  NE2 HIS A 504      12.065 -52.650  69.892  1.00  0.79           N  
ATOM   3793  N   ASN A 505      12.035 -49.321  72.173  1.00  0.70           N  
ATOM   3794  CA  ASN A 505      12.435 -49.744  73.507  1.00  0.70           C  
ATOM   3795  C   ASN A 505      12.315 -48.626  74.521  1.00  0.70           C  
ATOM   3796  O   ASN A 505      11.943 -48.867  75.662  1.00  0.70           O  
ATOM   3797  CB  ASN A 505      13.881 -50.278  73.534  1.00  0.70           C  
ATOM   3798  CG  ASN A 505      13.954 -51.611  72.812  1.00  0.70           C  
ATOM   3799  OD1 ASN A 505      13.522 -52.663  73.288  1.00  0.70           O  
ATOM   3800  ND2 ASN A 505      14.555 -51.589  71.601  1.00  0.70           N  
ATOM   3801  N   VAL A 506      12.562 -47.368  74.092  1.00  0.77           N  
ATOM   3802  CA  VAL A 506      12.448 -46.169  74.912  1.00  0.77           C  
ATOM   3803  C   VAL A 506      11.059 -45.992  75.517  1.00  0.77           C  
ATOM   3804  O   VAL A 506      10.914 -45.601  76.672  1.00  0.77           O  
ATOM   3805  CB  VAL A 506      12.810 -44.920  74.101  1.00  0.77           C  
ATOM   3806  CG1 VAL A 506      12.621 -43.615  74.908  1.00  0.77           C  
ATOM   3807  CG2 VAL A 506      14.275 -45.030  73.642  1.00  0.77           C  
ATOM   3808  N   TYR A 507       9.999 -46.301  74.742  1.00  0.80           N  
ATOM   3809  CA  TYR A 507       8.630 -46.009  75.122  1.00  0.80           C  
ATOM   3810  C   TYR A 507       7.838 -47.257  75.463  1.00  0.80           C  
ATOM   3811  O   TYR A 507       6.660 -47.185  75.801  1.00  0.80           O  
ATOM   3812  CB  TYR A 507       7.868 -45.345  73.956  1.00  0.80           C  
ATOM   3813  CG  TYR A 507       8.599 -44.149  73.442  1.00  0.80           C  
ATOM   3814  CD1 TYR A 507       8.455 -42.910  74.073  1.00  0.80           C  
ATOM   3815  CD2 TYR A 507       9.434 -44.249  72.321  1.00  0.80           C  
ATOM   3816  CE1 TYR A 507       9.130 -41.784  73.586  1.00  0.80           C  
ATOM   3817  CE2 TYR A 507      10.120 -43.127  71.842  1.00  0.80           C  
ATOM   3818  CZ  TYR A 507       9.964 -41.891  72.473  1.00  0.80           C  
ATOM   3819  OH  TYR A 507      10.635 -40.758  71.982  1.00  0.80           O  
ATOM   3820  N   ARG A 508       8.456 -48.452  75.369  1.00  0.71           N  
ATOM   3821  CA  ARG A 508       7.757 -49.721  75.470  1.00  0.71           C  
ATOM   3822  C   ARG A 508       7.026 -49.947  76.784  1.00  0.71           C  
ATOM   3823  O   ARG A 508       5.860 -50.330  76.781  1.00  0.71           O  
ATOM   3824  CB  ARG A 508       8.740 -50.877  75.183  1.00  0.71           C  
ATOM   3825  CG  ARG A 508       8.112 -52.282  75.071  1.00  0.71           C  
ATOM   3826  CD  ARG A 508       9.178 -53.334  74.762  1.00  0.71           C  
ATOM   3827  NE  ARG A 508       8.545 -54.699  74.814  1.00  0.71           N  
ATOM   3828  CZ  ARG A 508       8.175 -55.441  73.761  1.00  0.71           C  
ATOM   3829  NH1 ARG A 508       8.235 -55.001  72.511  1.00  0.71           N  
ATOM   3830  NH2 ARG A 508       7.736 -56.681  73.961  1.00  0.71           N  
ATOM   3831  N   ASP A 509       7.653 -49.647  77.935  1.00  0.72           N  
ATOM   3832  CA  ASP A 509       7.037 -49.782  79.244  1.00  0.72           C  
ATOM   3833  C   ASP A 509       5.819 -48.899  79.447  1.00  0.72           C  
ATOM   3834  O   ASP A 509       4.772 -49.344  79.924  1.00  0.72           O  
ATOM   3835  CB  ASP A 509       8.078 -49.434  80.322  1.00  0.72           C  
ATOM   3836  CG  ASP A 509       9.199 -50.453  80.293  1.00  0.72           C  
ATOM   3837  OD1 ASP A 509       8.987 -51.561  79.742  1.00  0.72           O  
ATOM   3838  OD2 ASP A 509      10.291 -50.076  80.776  1.00  0.72           O  
ATOM   3839  N   GLU A 510       5.917 -47.618  79.021  1.00  0.78           N  
ATOM   3840  CA  GLU A 510       4.810 -46.678  79.025  1.00  0.78           C  
ATOM   3841  C   GLU A 510       3.679 -47.165  78.133  1.00  0.78           C  
ATOM   3842  O   GLU A 510       2.515 -47.225  78.532  1.00  0.78           O  
ATOM   3843  CB  GLU A 510       5.271 -45.273  78.543  1.00  0.78           C  
ATOM   3844  CG  GLU A 510       4.139 -44.210  78.448  1.00  0.78           C  
ATOM   3845  CD  GLU A 510       4.583 -42.857  77.884  1.00  0.78           C  
ATOM   3846  OE1 GLU A 510       5.803 -42.663  77.669  1.00  0.78           O  
ATOM   3847  OE2 GLU A 510       3.680 -42.019  77.610  1.00  0.78           O  
ATOM   3848  N   ALA A 511       4.019 -47.608  76.906  1.00  0.88           N  
ATOM   3849  CA  ALA A 511       3.056 -48.101  75.955  1.00  0.88           C  
ATOM   3850  C   ALA A 511       2.320 -49.370  76.357  1.00  0.88           C  
ATOM   3851  O   ALA A 511       1.105 -49.471  76.205  1.00  0.88           O  
ATOM   3852  CB  ALA A 511       3.734 -48.310  74.597  1.00  0.88           C  
ATOM   3853  N   LEU A 512       3.035 -50.373  76.903  1.00  0.77           N  
ATOM   3854  CA  LEU A 512       2.449 -51.603  77.396  1.00  0.77           C  
ATOM   3855  C   LEU A 512       1.504 -51.412  78.562  1.00  0.77           C  
ATOM   3856  O   LEU A 512       0.437 -52.022  78.590  1.00  0.77           O  
ATOM   3857  CB  LEU A 512       3.531 -52.629  77.789  1.00  0.77           C  
ATOM   3858  CG  LEU A 512       4.342 -53.211  76.615  1.00  0.77           C  
ATOM   3859  CD1 LEU A 512       5.334 -54.240  77.175  1.00  0.77           C  
ATOM   3860  CD2 LEU A 512       3.445 -53.853  75.548  1.00  0.77           C  
ATOM   3861  N   ASN A 513       1.849 -50.530  79.527  1.00  0.73           N  
ATOM   3862  CA  ASN A 513       0.969 -50.184  80.627  1.00  0.73           C  
ATOM   3863  C   ASN A 513      -0.344 -49.569  80.132  1.00  0.73           C  
ATOM   3864  O   ASN A 513      -1.416 -50.000  80.534  1.00  0.73           O  
ATOM   3865  CB  ASN A 513       1.723 -49.240  81.607  1.00  0.73           C  
ATOM   3866  CG  ASN A 513       0.896 -48.868  82.833  1.00  0.73           C  
ATOM   3867  OD1 ASN A 513       0.365 -47.767  82.936  1.00  0.73           O  
ATOM   3868  ND2 ASN A 513       0.787 -49.793  83.813  1.00  0.73           N  
ATOM   3869  N   ASN A 514      -0.278 -48.610  79.182  1.00  0.79           N  
ATOM   3870  CA  ASN A 514      -1.456 -47.999  78.592  1.00  0.79           C  
ATOM   3871  C   ASN A 514      -2.318 -48.949  77.749  1.00  0.79           C  
ATOM   3872  O   ASN A 514      -3.545 -48.860  77.728  1.00  0.79           O  
ATOM   3873  CB  ASN A 514      -1.047 -46.810  77.689  1.00  0.79           C  
ATOM   3874  CG  ASN A 514      -0.606 -45.591  78.495  1.00  0.79           C  
ATOM   3875  OD1 ASN A 514      -1.188 -45.255  79.524  1.00  0.79           O  
ATOM   3876  ND2 ASN A 514       0.382 -44.838  77.963  1.00  0.79           N  
ATOM   3877  N   ARG A 515      -1.699 -49.857  76.965  1.00  0.68           N  
ATOM   3878  CA  ARG A 515      -2.428 -50.850  76.189  1.00  0.68           C  
ATOM   3879  C   ARG A 515      -3.143 -51.916  76.995  1.00  0.68           C  
ATOM   3880  O   ARG A 515      -4.274 -52.289  76.663  1.00  0.68           O  
ATOM   3881  CB  ARG A 515      -1.506 -51.629  75.226  1.00  0.68           C  
ATOM   3882  CG  ARG A 515      -1.048 -50.805  74.020  1.00  0.68           C  
ATOM   3883  CD  ARG A 515      -0.081 -51.541  73.090  1.00  0.68           C  
ATOM   3884  NE  ARG A 515      -0.838 -52.610  72.348  1.00  0.68           N  
ATOM   3885  CZ  ARG A 515      -0.272 -53.721  71.850  1.00  0.68           C  
ATOM   3886  NH1 ARG A 515       1.019 -53.980  72.022  1.00  0.68           N  
ATOM   3887  NH2 ARG A 515      -0.975 -54.591  71.142  1.00  0.68           N  
ATOM   3888  N   PHE A 516      -2.459 -52.461  78.019  1.00  0.43           N  
ATOM   3889  CA  PHE A 516      -2.878 -53.628  78.764  1.00  0.43           C  
ATOM   3890  C   PHE A 516      -3.212 -53.260  80.198  1.00  0.43           C  
ATOM   3891  O   PHE A 516      -2.394 -53.355  81.111  1.00  0.43           O  
ATOM   3892  CB  PHE A 516      -1.784 -54.727  78.730  1.00  0.43           C  
ATOM   3893  CG  PHE A 516      -1.426 -55.131  77.316  1.00  0.43           C  
ATOM   3894  CD1 PHE A 516      -2.413 -55.405  76.352  1.00  0.43           C  
ATOM   3895  CD2 PHE A 516      -0.081 -55.262  76.935  1.00  0.43           C  
ATOM   3896  CE1 PHE A 516      -2.071 -55.780  75.049  1.00  0.43           C  
ATOM   3897  CE2 PHE A 516       0.262 -55.667  75.639  1.00  0.43           C  
ATOM   3898  CZ  PHE A 516      -0.731 -55.925  74.696  1.00  0.43           C  
ATOM   3899  N   GLN A 517      -4.469 -52.845  80.405  1.00  0.40           N  
ATOM   3900  CA  GLN A 517      -4.992 -52.367  81.657  1.00  0.40           C  
ATOM   3901  C   GLN A 517      -6.465 -52.751  81.679  1.00  0.40           C  
ATOM   3902  O   GLN A 517      -6.836 -53.715  81.015  1.00  0.40           O  
ATOM   3903  CB  GLN A 517      -4.759 -50.839  81.766  1.00  0.40           C  
ATOM   3904  CG  GLN A 517      -5.357 -50.044  80.584  1.00  0.40           C  
ATOM   3905  CD  GLN A 517      -5.062 -48.553  80.692  1.00  0.40           C  
ATOM   3906  OE1 GLN A 517      -4.212 -48.069  81.434  1.00  0.40           O  
ATOM   3907  NE2 GLN A 517      -5.819 -47.766  79.891  1.00  0.40           N  
ATOM   3908  N   ILE A 518      -7.295 -52.026  82.449  1.00  0.22           N  
ATOM   3909  CA  ILE A 518      -8.730 -52.145  82.598  1.00  0.22           C  
ATOM   3910  C   ILE A 518      -9.186 -50.645  82.563  1.00  0.22           C  
ATOM   3911  O   ILE A 518      -8.276 -49.760  82.625  1.00  0.22           O  
ATOM   3912  CB  ILE A 518      -9.088 -52.892  83.903  1.00  0.22           C  
ATOM   3913  CG1 ILE A 518      -8.515 -54.338  83.913  1.00  0.22           C  
ATOM   3914  CG2 ILE A 518     -10.617 -52.977  84.104  1.00  0.22           C  
ATOM   3915  CD1 ILE A 518      -7.156 -54.521  84.612  1.00  0.22           C  
ATOM   3916  OXT ILE A 518     -10.400 -50.338  82.453  1.00  0.22           O  
TER    3917      ILE A 518                                                      
ATOM   3918  N   ASN B  24     -14.462 -72.493  75.620  1.00  0.61           N  
ATOM   3919  CA  ASN B  24     -15.935 -72.158  75.682  1.00  0.61           C  
ATOM   3920  C   ASN B  24     -16.291 -70.787  76.290  1.00  0.61           C  
ATOM   3921  O   ASN B  24     -17.435 -70.365  76.230  1.00  0.61           O  
ATOM   3922  CB  ASN B  24     -16.706 -73.353  76.329  1.00  0.61           C  
ATOM   3923  CG  ASN B  24     -16.276 -73.544  77.778  1.00  0.61           C  
ATOM   3924  OD1 ASN B  24     -15.206 -73.049  78.136  1.00  0.61           O  
ATOM   3925  ND2 ASN B  24     -17.073 -74.266  78.586  1.00  0.61           N  
ATOM   3926  N   SER B  25     -15.294 -70.028  76.806  1.00  0.76           N  
ATOM   3927  CA  SER B  25     -15.331 -68.601  77.092  1.00  0.76           C  
ATOM   3928  C   SER B  25     -14.706 -67.859  75.911  1.00  0.76           C  
ATOM   3929  O   SER B  25     -14.198 -66.753  76.026  1.00  0.76           O  
ATOM   3930  CB  SER B  25     -14.460 -68.338  78.355  1.00  0.76           C  
ATOM   3931  OG  SER B  25     -13.205 -69.029  78.260  1.00  0.76           O  
ATOM   3932  N   THR B  26     -14.706 -68.523  74.736  1.00  0.83           N  
ATOM   3933  CA  THR B  26     -14.007 -68.157  73.518  1.00  0.83           C  
ATOM   3934  C   THR B  26     -14.955 -68.513  72.408  1.00  0.83           C  
ATOM   3935  O   THR B  26     -15.877 -69.306  72.623  1.00  0.83           O  
ATOM   3936  CB  THR B  26     -12.689 -68.939  73.323  1.00  0.83           C  
ATOM   3937  OG1 THR B  26     -11.938 -68.550  72.187  1.00  0.83           O  
ATOM   3938  CG2 THR B  26     -12.919 -70.453  73.180  1.00  0.83           C  
ATOM   3939  N   ALA B  27     -14.718 -67.962  71.212  1.00  0.91           N  
ATOM   3940  CA  ALA B  27     -15.432 -68.268  70.002  1.00  0.91           C  
ATOM   3941  C   ALA B  27     -14.430 -68.380  68.869  1.00  0.91           C  
ATOM   3942  O   ALA B  27     -13.273 -67.982  68.985  1.00  0.91           O  
ATOM   3943  CB  ALA B  27     -16.488 -67.185  69.683  1.00  0.91           C  
ATOM   3944  N   THR B  28     -14.861 -68.952  67.738  1.00  0.90           N  
ATOM   3945  CA  THR B  28     -14.022 -69.125  66.562  1.00  0.90           C  
ATOM   3946  C   THR B  28     -14.733 -68.488  65.403  1.00  0.90           C  
ATOM   3947  O   THR B  28     -15.927 -68.711  65.202  1.00  0.90           O  
ATOM   3948  CB  THR B  28     -13.739 -70.583  66.228  1.00  0.90           C  
ATOM   3949  OG1 THR B  28     -12.933 -71.157  67.246  1.00  0.90           O  
ATOM   3950  CG2 THR B  28     -12.956 -70.759  64.916  1.00  0.90           C  
ATOM   3951  N   LEU B  29     -14.019 -67.670  64.607  1.00  0.92           N  
ATOM   3952  CA  LEU B  29     -14.537 -67.089  63.386  1.00  0.92           C  
ATOM   3953  C   LEU B  29     -13.577 -67.386  62.248  1.00  0.92           C  
ATOM   3954  O   LEU B  29     -12.418 -66.987  62.279  1.00  0.92           O  
ATOM   3955  CB  LEU B  29     -14.705 -65.559  63.531  1.00  0.92           C  
ATOM   3956  CG  LEU B  29     -15.290 -64.832  62.303  1.00  0.92           C  
ATOM   3957  CD1 LEU B  29     -16.750 -65.229  62.038  1.00  0.92           C  
ATOM   3958  CD2 LEU B  29     -15.179 -63.314  62.489  1.00  0.92           C  
ATOM   3959  N   CYS B  30     -14.040 -68.093  61.206  1.00  0.91           N  
ATOM   3960  CA  CYS B  30     -13.255 -68.546  60.078  1.00  0.91           C  
ATOM   3961  C   CYS B  30     -13.694 -67.850  58.821  1.00  0.91           C  
ATOM   3962  O   CYS B  30     -14.882 -67.731  58.534  1.00  0.91           O  
ATOM   3963  CB  CYS B  30     -13.410 -70.065  59.857  1.00  0.91           C  
ATOM   3964  SG  CYS B  30     -12.694 -71.046  61.206  1.00  0.91           S  
ATOM   3965  N   LEU B  31     -12.716 -67.372  58.042  1.00  0.88           N  
ATOM   3966  CA  LEU B  31     -12.902 -66.736  56.762  1.00  0.88           C  
ATOM   3967  C   LEU B  31     -12.734 -67.779  55.688  1.00  0.88           C  
ATOM   3968  O   LEU B  31     -11.917 -68.691  55.799  1.00  0.88           O  
ATOM   3969  CB  LEU B  31     -11.861 -65.610  56.542  1.00  0.88           C  
ATOM   3970  CG  LEU B  31     -12.216 -64.252  57.188  1.00  0.88           C  
ATOM   3971  CD1 LEU B  31     -13.397 -63.603  56.458  1.00  0.88           C  
ATOM   3972  CD2 LEU B  31     -12.463 -64.306  58.705  1.00  0.88           C  
ATOM   3973  N   GLY B  32     -13.529 -67.691  54.612  1.00  0.88           N  
ATOM   3974  CA  GLY B  32     -13.411 -68.676  53.560  1.00  0.88           C  
ATOM   3975  C   GLY B  32     -14.017 -68.211  52.288  1.00  0.88           C  
ATOM   3976  O   GLY B  32     -14.514 -67.093  52.168  1.00  0.88           O  
ATOM   3977  N   HIS B  33     -13.993 -69.107  51.297  1.00  0.81           N  
ATOM   3978  CA  HIS B  33     -14.469 -68.849  49.967  1.00  0.81           C  
ATOM   3979  C   HIS B  33     -15.235 -70.062  49.496  1.00  0.81           C  
ATOM   3980  O   HIS B  33     -15.170 -71.120  50.116  1.00  0.81           O  
ATOM   3981  CB  HIS B  33     -13.313 -68.499  49.000  1.00  0.81           C  
ATOM   3982  CG  HIS B  33     -12.219 -69.521  48.938  1.00  0.81           C  
ATOM   3983  ND1 HIS B  33     -12.285 -70.511  47.990  1.00  0.81           N  
ATOM   3984  CD2 HIS B  33     -11.127 -69.701  49.722  1.00  0.81           C  
ATOM   3985  CE1 HIS B  33     -11.242 -71.276  48.203  1.00  0.81           C  
ATOM   3986  NE2 HIS B  33     -10.501 -70.836  49.249  1.00  0.81           N  
ATOM   3987  N   HIS B  34     -16.044 -69.920  48.432  1.00  0.78           N  
ATOM   3988  CA  HIS B  34     -16.842 -71.007  47.887  1.00  0.78           C  
ATOM   3989  C   HIS B  34     -16.046 -71.976  47.019  1.00  0.78           C  
ATOM   3990  O   HIS B  34     -14.942 -71.689  46.573  1.00  0.78           O  
ATOM   3991  CB  HIS B  34     -18.071 -70.510  47.087  1.00  0.78           C  
ATOM   3992  CG  HIS B  34     -17.763 -69.942  45.736  1.00  0.78           C  
ATOM   3993  ND1 HIS B  34     -18.764 -69.882  44.791  1.00  0.78           N  
ATOM   3994  CD2 HIS B  34     -16.608 -69.451  45.222  1.00  0.78           C  
ATOM   3995  CE1 HIS B  34     -18.204 -69.363  43.726  1.00  0.78           C  
ATOM   3996  NE2 HIS B  34     -16.895 -69.080  43.929  1.00  0.78           N  
ATOM   3997  N   ALA B  35     -16.603 -73.159  46.733  1.00  0.84           N  
ATOM   3998  CA  ALA B  35     -16.008 -74.077  45.792  1.00  0.84           C  
ATOM   3999  C   ALA B  35     -17.152 -74.777  45.108  1.00  0.84           C  
ATOM   4000  O   ALA B  35     -18.289 -74.680  45.564  1.00  0.84           O  
ATOM   4001  CB  ALA B  35     -15.077 -75.095  46.485  1.00  0.84           C  
ATOM   4002  N   VAL B  36     -16.892 -75.469  43.985  1.00  0.81           N  
ATOM   4003  CA  VAL B  36     -17.917 -76.198  43.266  1.00  0.81           C  
ATOM   4004  C   VAL B  36     -17.448 -77.617  42.995  1.00  0.81           C  
ATOM   4005  O   VAL B  36     -16.240 -77.850  42.936  1.00  0.81           O  
ATOM   4006  CB  VAL B  36     -18.294 -75.551  41.924  1.00  0.81           C  
ATOM   4007  CG1 VAL B  36     -18.835 -74.128  42.169  1.00  0.81           C  
ATOM   4008  CG2 VAL B  36     -17.114 -75.530  40.927  1.00  0.81           C  
ATOM   4009  N   PRO B  37     -18.337 -78.586  42.773  1.00  0.79           N  
ATOM   4010  CA  PRO B  37     -17.937 -79.950  42.455  1.00  0.79           C  
ATOM   4011  C   PRO B  37     -17.522 -80.079  40.998  1.00  0.79           C  
ATOM   4012  O   PRO B  37     -16.748 -80.968  40.656  1.00  0.79           O  
ATOM   4013  CB  PRO B  37     -19.206 -80.777  42.735  1.00  0.79           C  
ATOM   4014  CG  PRO B  37     -20.361 -79.786  42.586  1.00  0.79           C  
ATOM   4015  CD  PRO B  37     -19.750 -78.506  43.140  1.00  0.79           C  
ATOM   4016  N   ASN B  38     -18.073 -79.240  40.101  1.00  0.76           N  
ATOM   4017  CA  ASN B  38     -17.847 -79.300  38.675  1.00  0.76           C  
ATOM   4018  C   ASN B  38     -16.978 -78.149  38.198  1.00  0.76           C  
ATOM   4019  O   ASN B  38     -17.450 -77.244  37.513  1.00  0.76           O  
ATOM   4020  CB  ASN B  38     -19.193 -79.380  37.886  1.00  0.76           C  
ATOM   4021  CG  ASN B  38     -20.168 -78.225  38.136  1.00  0.76           C  
ATOM   4022  OD1 ASN B  38     -20.305 -77.683  39.232  1.00  0.76           O  
ATOM   4023  ND2 ASN B  38     -20.923 -77.865  37.067  1.00  0.76           N  
ATOM   4024  N   GLY B  39     -15.678 -78.134  38.555  1.00  0.86           N  
ATOM   4025  CA  GLY B  39     -14.790 -77.089  38.075  1.00  0.86           C  
ATOM   4026  C   GLY B  39     -14.400 -77.210  36.629  1.00  0.86           C  
ATOM   4027  O   GLY B  39     -14.636 -78.209  35.951  1.00  0.86           O  
ATOM   4028  N   THR B  40     -13.737 -76.158  36.127  1.00  0.85           N  
ATOM   4029  CA  THR B  40     -13.351 -76.060  34.728  1.00  0.85           C  
ATOM   4030  C   THR B  40     -11.884 -75.739  34.645  1.00  0.85           C  
ATOM   4031  O   THR B  40     -11.381 -74.845  35.321  1.00  0.85           O  
ATOM   4032  CB  THR B  40     -14.103 -74.986  33.953  1.00  0.85           C  
ATOM   4033  OG1 THR B  40     -15.489 -75.282  33.893  1.00  0.85           O  
ATOM   4034  CG2 THR B  40     -13.701 -74.949  32.476  1.00  0.85           C  
ATOM   4035  N   ILE B  41     -11.142 -76.464  33.788  1.00  0.83           N  
ATOM   4036  CA  ILE B  41      -9.726 -76.242  33.574  1.00  0.83           C  
ATOM   4037  C   ILE B  41      -9.492 -75.068  32.635  1.00  0.83           C  
ATOM   4038  O   ILE B  41     -10.097 -74.969  31.565  1.00  0.83           O  
ATOM   4039  CB  ILE B  41      -9.058 -77.480  32.996  1.00  0.83           C  
ATOM   4040  CG1 ILE B  41      -9.244 -78.738  33.885  1.00  0.83           C  
ATOM   4041  CG2 ILE B  41      -7.561 -77.232  32.740  1.00  0.83           C  
ATOM   4042  CD1 ILE B  41      -8.438 -78.734  35.191  1.00  0.83           C  
ATOM   4043  N   VAL B  42      -8.585 -74.153  33.020  1.00  0.86           N  
ATOM   4044  CA  VAL B  42      -8.159 -73.038  32.207  1.00  0.86           C  
ATOM   4045  C   VAL B  42      -6.644 -72.980  32.175  1.00  0.86           C  
ATOM   4046  O   VAL B  42      -5.954 -73.628  32.961  1.00  0.86           O  
ATOM   4047  CB  VAL B  42      -8.723 -71.697  32.682  1.00  0.86           C  
ATOM   4048  CG1 VAL B  42     -10.262 -71.743  32.641  1.00  0.86           C  
ATOM   4049  CG2 VAL B  42      -8.223 -71.317  34.092  1.00  0.86           C  
ATOM   4050  N   LYS B  43      -6.097 -72.207  31.215  1.00  0.82           N  
ATOM   4051  CA  LYS B  43      -4.681 -71.942  31.069  1.00  0.82           C  
ATOM   4052  C   LYS B  43      -4.347 -70.582  31.643  1.00  0.82           C  
ATOM   4053  O   LYS B  43      -5.126 -69.637  31.519  1.00  0.82           O  
ATOM   4054  CB  LYS B  43      -4.256 -71.916  29.582  1.00  0.82           C  
ATOM   4055  CG  LYS B  43      -4.428 -73.263  28.876  1.00  0.82           C  
ATOM   4056  CD  LYS B  43      -3.944 -73.197  27.419  1.00  0.82           C  
ATOM   4057  CE  LYS B  43      -3.977 -74.528  26.677  1.00  0.82           C  
ATOM   4058  NZ  LYS B  43      -2.842 -75.333  27.141  1.00  0.82           N  
ATOM   4059  N   THR B  44      -3.173 -70.456  32.277  1.00  0.84           N  
ATOM   4060  CA  THR B  44      -2.645 -69.213  32.816  1.00  0.84           C  
ATOM   4061  C   THR B  44      -1.252 -68.981  32.266  1.00  0.84           C  
ATOM   4062  O   THR B  44      -0.729 -69.753  31.466  1.00  0.84           O  
ATOM   4063  CB  THR B  44      -2.600 -69.145  34.346  1.00  0.84           C  
ATOM   4064  OG1 THR B  44      -1.762 -70.124  34.943  1.00  0.84           O  
ATOM   4065  CG2 THR B  44      -3.999 -69.368  34.914  1.00  0.84           C  
ATOM   4066  N   ILE B  45      -0.606 -67.867  32.666  1.00  0.73           N  
ATOM   4067  CA  ILE B  45       0.787 -67.567  32.363  1.00  0.73           C  
ATOM   4068  C   ILE B  45       1.760 -68.588  32.932  1.00  0.73           C  
ATOM   4069  O   ILE B  45       2.738 -68.964  32.279  1.00  0.73           O  
ATOM   4070  CB  ILE B  45       1.130 -66.159  32.854  1.00  0.73           C  
ATOM   4071  CG1 ILE B  45       0.431 -65.081  31.990  1.00  0.73           C  
ATOM   4072  CG2 ILE B  45       2.645 -65.871  32.949  1.00  0.73           C  
ATOM   4073  CD1 ILE B  45       0.784 -65.108  30.495  1.00  0.73           C  
ATOM   4074  N   THR B  46       1.513 -69.064  34.166  1.00  0.71           N  
ATOM   4075  CA  THR B  46       2.415 -69.952  34.876  1.00  0.71           C  
ATOM   4076  C   THR B  46       1.947 -71.390  34.919  1.00  0.71           C  
ATOM   4077  O   THR B  46       2.657 -72.251  35.430  1.00  0.71           O  
ATOM   4078  CB  THR B  46       2.609 -69.508  36.318  1.00  0.71           C  
ATOM   4079  OG1 THR B  46       1.374 -69.371  37.009  1.00  0.71           O  
ATOM   4080  CG2 THR B  46       3.282 -68.129  36.320  1.00  0.71           C  
ATOM   4081  N   ASN B  47       0.755 -71.724  34.386  1.00  0.75           N  
ATOM   4082  CA  ASN B  47       0.322 -73.100  34.370  1.00  0.75           C  
ATOM   4083  C   ASN B  47      -0.588 -73.391  33.197  1.00  0.75           C  
ATOM   4084  O   ASN B  47      -1.484 -72.635  32.832  1.00  0.75           O  
ATOM   4085  CB  ASN B  47      -0.362 -73.461  35.711  1.00  0.75           C  
ATOM   4086  CG  ASN B  47      -0.493 -74.961  35.950  1.00  0.75           C  
ATOM   4087  OD1 ASN B  47      -0.799 -75.759  35.080  1.00  0.75           O  
ATOM   4088  ND2 ASN B  47      -0.245 -75.415  37.192  1.00  0.75           N  
ATOM   4089  N   ASP B  48      -0.357 -74.566  32.597  1.00  0.76           N  
ATOM   4090  CA  ASP B  48      -1.115 -75.123  31.518  1.00  0.76           C  
ATOM   4091  C   ASP B  48      -2.522 -75.603  31.897  1.00  0.76           C  
ATOM   4092  O   ASP B  48      -3.431 -75.658  31.064  1.00  0.76           O  
ATOM   4093  CB  ASP B  48      -0.279 -76.292  30.951  1.00  0.76           C  
ATOM   4094  CG  ASP B  48      -0.772 -76.542  29.545  1.00  0.76           C  
ATOM   4095  OD1 ASP B  48      -0.802 -75.553  28.759  1.00  0.76           O  
ATOM   4096  OD2 ASP B  48      -1.256 -77.653  29.214  1.00  0.76           O  
ATOM   4097  N   ARG B  49      -2.717 -76.037  33.153  1.00  0.68           N  
ATOM   4098  CA  ARG B  49      -3.937 -76.652  33.601  1.00  0.68           C  
ATOM   4099  C   ARG B  49      -4.233 -76.240  35.027  1.00  0.68           C  
ATOM   4100  O   ARG B  49      -3.693 -76.791  35.982  1.00  0.68           O  
ATOM   4101  CB  ARG B  49      -3.793 -78.199  33.550  1.00  0.68           C  
ATOM   4102  CG  ARG B  49      -3.573 -78.807  32.147  1.00  0.68           C  
ATOM   4103  CD  ARG B  49      -4.863 -78.865  31.335  1.00  0.68           C  
ATOM   4104  NE  ARG B  49      -4.594 -79.512  30.020  1.00  0.68           N  
ATOM   4105  CZ  ARG B  49      -4.254 -78.831  28.929  1.00  0.68           C  
ATOM   4106  NH1 ARG B  49      -3.905 -79.468  27.816  1.00  0.68           N  
ATOM   4107  NH2 ARG B  49      -4.129 -77.512  28.958  1.00  0.68           N  
ATOM   4108  N   ILE B  50      -5.145 -75.275  35.216  1.00  0.77           N  
ATOM   4109  CA  ILE B  50      -5.629 -74.939  36.529  1.00  0.77           C  
ATOM   4110  C   ILE B  50      -7.120 -74.901  36.584  1.00  0.77           C  
ATOM   4111  O   ILE B  50      -7.782 -74.387  35.687  1.00  0.77           O  
ATOM   4112  CB  ILE B  50      -5.075 -73.637  37.012  1.00  0.77           C  
ATOM   4113  CG1 ILE B  50      -5.529 -73.348  38.438  1.00  0.77           C  
ATOM   4114  CG2 ILE B  50      -5.343 -72.416  36.107  1.00  0.77           C  
ATOM   4115  CD1 ILE B  50      -4.451 -72.467  38.981  1.00  0.77           C  
ATOM   4116  N   GLU B  51      -7.700 -75.456  37.659  1.00  0.79           N  
ATOM   4117  CA  GLU B  51      -9.124 -75.490  37.818  1.00  0.79           C  
ATOM   4118  C   GLU B  51      -9.673 -74.248  38.505  1.00  0.79           C  
ATOM   4119  O   GLU B  51      -9.224 -73.827  39.577  1.00  0.79           O  
ATOM   4120  CB  GLU B  51      -9.496 -76.741  38.606  1.00  0.79           C  
ATOM   4121  CG  GLU B  51     -10.998 -77.067  38.630  1.00  0.79           C  
ATOM   4122  CD  GLU B  51     -11.252 -78.259  39.545  1.00  0.79           C  
ATOM   4123  OE1 GLU B  51     -10.262 -78.832  40.060  1.00  0.79           O  
ATOM   4124  OE2 GLU B  51     -12.449 -78.557  39.782  1.00  0.79           O  
ATOM   4125  N   VAL B  52     -10.681 -73.635  37.867  1.00  0.89           N  
ATOM   4126  CA  VAL B  52     -11.429 -72.498  38.353  1.00  0.89           C  
ATOM   4127  C   VAL B  52     -12.874 -72.914  38.493  1.00  0.89           C  
ATOM   4128  O   VAL B  52     -13.310 -73.920  37.936  1.00  0.89           O  
ATOM   4129  CB  VAL B  52     -11.313 -71.250  37.473  1.00  0.89           C  
ATOM   4130  CG1 VAL B  52      -9.859 -70.737  37.529  1.00  0.89           C  
ATOM   4131  CG2 VAL B  52     -11.763 -71.538  36.026  1.00  0.89           C  
ATOM   4132  N   THR B  53     -13.649 -72.157  39.292  1.00  0.87           N  
ATOM   4133  CA  THR B  53     -15.054 -72.416  39.591  1.00  0.87           C  
ATOM   4134  C   THR B  53     -15.963 -72.319  38.389  1.00  0.87           C  
ATOM   4135  O   THR B  53     -16.990 -72.985  38.316  1.00  0.87           O  
ATOM   4136  CB  THR B  53     -15.642 -71.509  40.672  1.00  0.87           C  
ATOM   4137  OG1 THR B  53     -15.526 -70.124  40.382  1.00  0.87           O  
ATOM   4138  CG2 THR B  53     -14.903 -71.719  41.993  1.00  0.87           C  
ATOM   4139  N   ASN B  54     -15.617 -71.448  37.427  1.00  0.89           N  
ATOM   4140  CA  ASN B  54     -16.437 -71.209  36.274  1.00  0.89           C  
ATOM   4141  C   ASN B  54     -15.553 -70.618  35.186  1.00  0.89           C  
ATOM   4142  O   ASN B  54     -14.523 -70.005  35.462  1.00  0.89           O  
ATOM   4143  CB  ASN B  54     -17.576 -70.239  36.678  1.00  0.89           C  
ATOM   4144  CG  ASN B  54     -18.661 -70.150  35.622  1.00  0.89           C  
ATOM   4145  OD1 ASN B  54     -18.728 -70.944  34.685  1.00  0.89           O  
ATOM   4146  ND2 ASN B  54     -19.550 -69.141  35.772  1.00  0.89           N  
ATOM   4147  N   ALA B  55     -15.945 -70.791  33.913  1.00  0.92           N  
ATOM   4148  CA  ALA B  55     -15.234 -70.221  32.802  1.00  0.92           C  
ATOM   4149  C   ALA B  55     -16.183 -70.112  31.635  1.00  0.92           C  
ATOM   4150  O   ALA B  55     -17.159 -70.850  31.545  1.00  0.92           O  
ATOM   4151  CB  ALA B  55     -14.035 -71.094  32.366  1.00  0.92           C  
ATOM   4152  N   THR B  56     -15.888 -69.214  30.681  1.00  0.89           N  
ATOM   4153  CA  THR B  56     -16.676 -69.055  29.470  1.00  0.89           C  
ATOM   4154  C   THR B  56     -15.787 -69.294  28.271  1.00  0.89           C  
ATOM   4155  O   THR B  56     -14.575 -69.093  28.326  1.00  0.89           O  
ATOM   4156  CB  THR B  56     -17.423 -67.728  29.378  1.00  0.89           C  
ATOM   4157  OG1 THR B  56     -18.386 -67.761  28.334  1.00  0.89           O  
ATOM   4158  CG2 THR B  56     -16.493 -66.526  29.148  1.00  0.89           C  
ATOM   4159  N   GLU B  57     -16.376 -69.802  27.174  1.00  0.88           N  
ATOM   4160  CA  GLU B  57     -15.711 -70.076  25.916  1.00  0.88           C  
ATOM   4161  C   GLU B  57     -15.603 -68.812  25.078  1.00  0.88           C  
ATOM   4162  O   GLU B  57     -16.585 -68.090  24.909  1.00  0.88           O  
ATOM   4163  CB  GLU B  57     -16.514 -71.144  25.121  1.00  0.88           C  
ATOM   4164  CG  GLU B  57     -15.952 -71.473  23.723  1.00  0.88           C  
ATOM   4165  CD  GLU B  57     -14.529 -71.959  23.895  1.00  0.88           C  
ATOM   4166  OE1 GLU B  57     -14.373 -73.033  24.531  1.00  0.88           O  
ATOM   4167  OE2 GLU B  57     -13.594 -71.228  23.472  1.00  0.88           O  
ATOM   4168  N   LEU B  58     -14.405 -68.512  24.534  1.00  0.88           N  
ATOM   4169  CA  LEU B  58     -14.178 -67.338  23.714  1.00  0.88           C  
ATOM   4170  C   LEU B  58     -14.050 -67.638  22.234  1.00  0.88           C  
ATOM   4171  O   LEU B  58     -13.995 -66.711  21.425  1.00  0.88           O  
ATOM   4172  CB  LEU B  58     -12.895 -66.600  24.146  1.00  0.88           C  
ATOM   4173  CG  LEU B  58     -12.938 -65.985  25.556  1.00  0.88           C  
ATOM   4174  CD1 LEU B  58     -11.686 -65.117  25.739  1.00  0.88           C  
ATOM   4175  CD2 LEU B  58     -14.199 -65.147  25.830  1.00  0.88           C  
ATOM   4176  N   VAL B  59     -14.048 -68.918  21.822  1.00  0.89           N  
ATOM   4177  CA  VAL B  59     -14.016 -69.276  20.420  1.00  0.89           C  
ATOM   4178  C   VAL B  59     -15.350 -69.848  19.976  1.00  0.89           C  
ATOM   4179  O   VAL B  59     -15.833 -70.875  20.445  1.00  0.89           O  
ATOM   4180  CB  VAL B  59     -12.896 -70.255  20.123  1.00  0.89           C  
ATOM   4181  CG1 VAL B  59     -12.908 -70.678  18.649  1.00  0.89           C  
ATOM   4182  CG2 VAL B  59     -11.543 -69.586  20.428  1.00  0.89           C  
ATOM   4183  N   GLN B  60     -16.018 -69.180  19.016  1.00  0.82           N  
ATOM   4184  CA  GLN B  60     -17.187 -69.732  18.363  1.00  0.82           C  
ATOM   4185  C   GLN B  60     -16.790 -70.828  17.378  1.00  0.82           C  
ATOM   4186  O   GLN B  60     -16.042 -70.583  16.433  1.00  0.82           O  
ATOM   4187  CB  GLN B  60     -17.973 -68.616  17.630  1.00  0.82           C  
ATOM   4188  CG  GLN B  60     -19.316 -69.067  17.014  1.00  0.82           C  
ATOM   4189  CD  GLN B  60     -20.280 -69.567  18.092  1.00  0.82           C  
ATOM   4190  OE1 GLN B  60     -20.310 -69.107  19.236  1.00  0.82           O  
ATOM   4191  NE2 GLN B  60     -21.085 -70.598  17.737  1.00  0.82           N  
ATOM   4192  N   ASN B  61     -17.261 -72.079  17.571  1.00  0.86           N  
ATOM   4193  CA  ASN B  61     -16.810 -73.202  16.771  1.00  0.86           C  
ATOM   4194  C   ASN B  61     -17.894 -73.811  15.888  1.00  0.86           C  
ATOM   4195  O   ASN B  61     -17.642 -74.756  15.145  1.00  0.86           O  
ATOM   4196  CB  ASN B  61     -16.163 -74.271  17.697  1.00  0.86           C  
ATOM   4197  CG  ASN B  61     -17.137 -74.952  18.658  1.00  0.86           C  
ATOM   4198  OD1 ASN B  61     -18.313 -74.613  18.770  1.00  0.86           O  
ATOM   4199  ND2 ASN B  61     -16.612 -75.964  19.387  1.00  0.86           N  
ATOM   4200  N   SER B  62     -19.123 -73.267  15.924  1.00  0.86           N  
ATOM   4201  CA  SER B  62     -20.249 -73.860  15.240  1.00  0.86           C  
ATOM   4202  C   SER B  62     -21.062 -72.823  14.508  1.00  0.86           C  
ATOM   4203  O   SER B  62     -21.101 -71.644  14.862  1.00  0.86           O  
ATOM   4204  CB  SER B  62     -21.177 -74.642  16.211  1.00  0.86           C  
ATOM   4205  OG  SER B  62     -21.764 -73.798  17.208  1.00  0.86           O  
ATOM   4206  N   SER B  63     -21.736 -73.293  13.447  1.00  0.89           N  
ATOM   4207  CA  SER B  63     -22.709 -72.575  12.659  1.00  0.89           C  
ATOM   4208  C   SER B  63     -23.957 -73.422  12.700  1.00  0.89           C  
ATOM   4209  O   SER B  63     -23.884 -74.632  12.897  1.00  0.89           O  
ATOM   4210  CB  SER B  63     -22.248 -72.388  11.183  1.00  0.89           C  
ATOM   4211  OG  SER B  63     -23.268 -71.857  10.338  1.00  0.89           O  
ATOM   4212  N   ILE B  64     -25.124 -72.781  12.503  1.00  0.84           N  
ATOM   4213  CA  ILE B  64     -26.437 -73.390  12.399  1.00  0.84           C  
ATOM   4214  C   ILE B  64     -26.671 -73.918  10.990  1.00  0.84           C  
ATOM   4215  O   ILE B  64     -27.628 -74.639  10.731  1.00  0.84           O  
ATOM   4216  CB  ILE B  64     -27.568 -72.449  12.862  1.00  0.84           C  
ATOM   4217  CG1 ILE B  64     -27.345 -70.926  12.646  1.00  0.84           C  
ATOM   4218  CG2 ILE B  64     -27.869 -72.760  14.346  1.00  0.84           C  
ATOM   4219  CD1 ILE B  64     -27.689 -70.438  11.236  1.00  0.84           C  
ATOM   4220  N   GLY B  65     -25.756 -73.616  10.041  1.00  0.92           N  
ATOM   4221  CA  GLY B  65     -25.749 -74.218   8.709  1.00  0.92           C  
ATOM   4222  C   GLY B  65     -26.524 -73.477   7.658  1.00  0.92           C  
ATOM   4223  O   GLY B  65     -26.514 -73.846   6.487  1.00  0.92           O  
ATOM   4224  N   GLU B  66     -27.181 -72.381   8.056  1.00  0.87           N  
ATOM   4225  CA  GLU B  66     -27.976 -71.534   7.199  1.00  0.87           C  
ATOM   4226  C   GLU B  66     -27.367 -70.161   7.130  1.00  0.87           C  
ATOM   4227  O   GLU B  66     -26.877 -69.616   8.115  1.00  0.87           O  
ATOM   4228  CB  GLU B  66     -29.400 -71.324   7.752  1.00  0.87           C  
ATOM   4229  CG  GLU B  66     -30.297 -72.577   7.722  1.00  0.87           C  
ATOM   4230  CD  GLU B  66     -31.662 -72.263   8.329  1.00  0.87           C  
ATOM   4231  OE1 GLU B  66     -31.705 -71.513   9.339  1.00  0.87           O  
ATOM   4232  OE2 GLU B  66     -32.675 -72.750   7.766  1.00  0.87           O  
ATOM   4233  N   ILE B  67     -27.405 -69.535   5.945  1.00  0.91           N  
ATOM   4234  CA  ILE B  67     -27.115 -68.121   5.807  1.00  0.91           C  
ATOM   4235  C   ILE B  67     -28.416 -67.396   6.050  1.00  0.91           C  
ATOM   4236  O   ILE B  67     -29.352 -67.487   5.263  1.00  0.91           O  
ATOM   4237  CB  ILE B  67     -26.559 -67.755   4.437  1.00  0.91           C  
ATOM   4238  CG1 ILE B  67     -25.233 -68.516   4.208  1.00  0.91           C  
ATOM   4239  CG2 ILE B  67     -26.383 -66.218   4.314  1.00  0.91           C  
ATOM   4240  CD1 ILE B  67     -24.597 -68.265   2.838  1.00  0.91           C  
ATOM   4241  N   CYS B  68     -28.521 -66.675   7.176  1.00  0.90           N  
ATOM   4242  CA  CYS B  68     -29.680 -65.845   7.478  1.00  0.90           C  
ATOM   4243  C   CYS B  68     -29.882 -64.730   6.459  1.00  0.90           C  
ATOM   4244  O   CYS B  68     -28.917 -64.095   6.037  1.00  0.90           O  
ATOM   4245  CB  CYS B  68     -29.605 -65.225   8.897  1.00  0.90           C  
ATOM   4246  SG  CYS B  68     -29.713 -66.461  10.231  1.00  0.90           S  
ATOM   4247  N   ASP B  69     -31.146 -64.451   6.062  1.00  0.86           N  
ATOM   4248  CA  ASP B  69     -31.488 -63.471   5.052  1.00  0.86           C  
ATOM   4249  C   ASP B  69     -31.528 -62.047   5.584  1.00  0.86           C  
ATOM   4250  O   ASP B  69     -31.649 -61.085   4.829  1.00  0.86           O  
ATOM   4251  CB  ASP B  69     -32.827 -63.854   4.334  1.00  0.86           C  
ATOM   4252  CG  ASP B  69     -34.119 -63.926   5.159  1.00  0.86           C  
ATOM   4253  OD1 ASP B  69     -34.104 -63.754   6.405  1.00  0.86           O  
ATOM   4254  OD2 ASP B  69     -35.192 -64.163   4.531  1.00  0.86           O  
ATOM   4255  N   SER B  70     -31.402 -61.900   6.913  1.00  0.84           N  
ATOM   4256  CA  SER B  70     -31.445 -60.624   7.596  1.00  0.84           C  
ATOM   4257  C   SER B  70     -30.221 -60.470   8.498  1.00  0.84           C  
ATOM   4258  O   SER B  70     -29.740 -61.457   9.060  1.00  0.84           O  
ATOM   4259  CB  SER B  70     -32.674 -60.460   8.537  1.00  0.84           C  
ATOM   4260  OG  SER B  70     -33.957 -60.443   7.907  1.00  0.84           O  
ATOM   4261  N   PRO B  71     -29.672 -59.278   8.717  1.00  0.86           N  
ATOM   4262  CA  PRO B  71     -30.204 -57.999   8.274  1.00  0.86           C  
ATOM   4263  C   PRO B  71     -29.511 -57.534   7.014  1.00  0.86           C  
ATOM   4264  O   PRO B  71     -29.829 -56.445   6.551  1.00  0.86           O  
ATOM   4265  CB  PRO B  71     -29.891 -57.084   9.460  1.00  0.86           C  
ATOM   4266  CG  PRO B  71     -28.554 -57.602   9.983  1.00  0.86           C  
ATOM   4267  CD  PRO B  71     -28.616 -59.105   9.721  1.00  0.86           C  
ATOM   4268  N   HIS B  72     -28.606 -58.342   6.429  1.00  0.83           N  
ATOM   4269  CA  HIS B  72     -27.903 -57.969   5.217  1.00  0.83           C  
ATOM   4270  C   HIS B  72     -28.711 -58.397   4.016  1.00  0.83           C  
ATOM   4271  O   HIS B  72     -29.294 -59.475   4.012  1.00  0.83           O  
ATOM   4272  CB  HIS B  72     -26.523 -58.659   5.105  1.00  0.83           C  
ATOM   4273  CG  HIS B  72     -25.652 -58.424   6.288  1.00  0.83           C  
ATOM   4274  ND1 HIS B  72     -25.232 -57.144   6.561  1.00  0.83           N  
ATOM   4275  CD2 HIS B  72     -25.201 -59.283   7.236  1.00  0.83           C  
ATOM   4276  CE1 HIS B  72     -24.540 -57.240   7.675  1.00  0.83           C  
ATOM   4277  NE2 HIS B  72     -24.484 -58.516   8.125  1.00  0.83           N  
ATOM   4278  N   GLN B  73     -28.767 -57.592   2.944  1.00  0.83           N  
ATOM   4279  CA  GLN B  73     -29.461 -57.957   1.732  1.00  0.83           C  
ATOM   4280  C   GLN B  73     -28.743 -59.060   0.971  1.00  0.83           C  
ATOM   4281  O   GLN B  73     -27.723 -58.851   0.309  1.00  0.83           O  
ATOM   4282  CB  GLN B  73     -29.696 -56.738   0.806  1.00  0.83           C  
ATOM   4283  CG  GLN B  73     -30.626 -57.051  -0.388  1.00  0.83           C  
ATOM   4284  CD  GLN B  73     -30.762 -55.881  -1.362  1.00  0.83           C  
ATOM   4285  OE1 GLN B  73     -30.024 -54.901  -1.391  1.00  0.83           O  
ATOM   4286  NE2 GLN B  73     -31.770 -56.000  -2.260  1.00  0.83           N  
ATOM   4287  N   ILE B  74     -29.284 -60.287   1.040  1.00  0.90           N  
ATOM   4288  CA  ILE B  74     -28.696 -61.439   0.393  1.00  0.90           C  
ATOM   4289  C   ILE B  74     -29.216 -61.592  -1.018  1.00  0.90           C  
ATOM   4290  O   ILE B  74     -30.411 -61.480  -1.296  1.00  0.90           O  
ATOM   4291  CB  ILE B  74     -28.941 -62.721   1.176  1.00  0.90           C  
ATOM   4292  CG1 ILE B  74     -28.512 -62.583   2.657  1.00  0.90           C  
ATOM   4293  CG2 ILE B  74     -28.212 -63.915   0.528  1.00  0.90           C  
ATOM   4294  CD1 ILE B  74     -27.041 -62.216   2.880  1.00  0.90           C  
ATOM   4295  N   LEU B  75     -28.308 -61.873  -1.963  1.00  0.93           N  
ATOM   4296  CA  LEU B  75     -28.702 -62.308  -3.274  1.00  0.93           C  
ATOM   4297  C   LEU B  75     -28.108 -63.679  -3.523  1.00  0.93           C  
ATOM   4298  O   LEU B  75     -26.902 -63.831  -3.695  1.00  0.93           O  
ATOM   4299  CB  LEU B  75     -28.291 -61.254  -4.326  1.00  0.93           C  
ATOM   4300  CG  LEU B  75     -28.688 -61.568  -5.780  1.00  0.93           C  
ATOM   4301  CD1 LEU B  75     -30.119 -62.113  -5.906  1.00  0.93           C  
ATOM   4302  CD2 LEU B  75     -28.519 -60.310  -6.648  1.00  0.93           C  
ATOM   4303  N   ASP B  76     -28.966 -64.728  -3.532  1.00  0.92           N  
ATOM   4304  CA  ASP B  76     -28.588 -66.057  -3.951  1.00  0.92           C  
ATOM   4305  C   ASP B  76     -28.425 -66.032  -5.465  1.00  0.92           C  
ATOM   4306  O   ASP B  76     -29.331 -65.660  -6.202  1.00  0.92           O  
ATOM   4307  CB  ASP B  76     -29.615 -67.105  -3.444  1.00  0.92           C  
ATOM   4308  CG  ASP B  76     -29.077 -68.513  -3.464  1.00  0.92           C  
ATOM   4309  OD1 ASP B  76     -28.113 -68.833  -4.213  1.00  0.92           O  
ATOM   4310  OD2 ASP B  76     -29.599 -69.322  -2.655  1.00  0.92           O  
ATOM   4311  N   GLY B  77     -27.215 -66.375  -5.956  1.00  0.95           N  
ATOM   4312  CA  GLY B  77     -26.958 -66.474  -7.380  1.00  0.95           C  
ATOM   4313  C   GLY B  77     -27.536 -67.723  -7.977  1.00  0.95           C  
ATOM   4314  O   GLY B  77     -27.723 -67.811  -9.187  1.00  0.95           O  
ATOM   4315  N   GLU B  78     -27.862 -68.724  -7.131  1.00  0.85           N  
ATOM   4316  CA  GLU B  78     -28.438 -69.988  -7.532  1.00  0.85           C  
ATOM   4317  C   GLU B  78     -27.650 -70.734  -8.600  1.00  0.85           C  
ATOM   4318  O   GLU B  78     -26.594 -71.301  -8.350  1.00  0.85           O  
ATOM   4319  CB  GLU B  78     -29.925 -69.830  -7.894  1.00  0.85           C  
ATOM   4320  CG  GLU B  78     -30.794 -69.283  -6.740  1.00  0.85           C  
ATOM   4321  CD  GLU B  78     -32.195 -68.969  -7.250  1.00  0.85           C  
ATOM   4322  OE1 GLU B  78     -32.798 -67.978  -6.768  1.00  0.85           O  
ATOM   4323  OE2 GLU B  78     -32.667 -69.740  -8.130  1.00  0.85           O  
ATOM   4324  N   ASN B  79     -28.164 -70.781  -9.836  1.00  0.86           N  
ATOM   4325  CA  ASN B  79     -27.451 -71.383 -10.939  1.00  0.86           C  
ATOM   4326  C   ASN B  79     -26.541 -70.399 -11.674  1.00  0.86           C  
ATOM   4327  O   ASN B  79     -25.790 -70.817 -12.548  1.00  0.86           O  
ATOM   4328  CB  ASN B  79     -28.463 -71.926 -11.961  1.00  0.86           C  
ATOM   4329  CG  ASN B  79     -29.145 -73.179 -11.436  1.00  0.86           C  
ATOM   4330  OD1 ASN B  79     -28.619 -73.939 -10.624  1.00  0.86           O  
ATOM   4331  ND2 ASN B  79     -30.383 -73.436 -11.922  1.00  0.86           N  
ATOM   4332  N   CYS B  80     -26.547 -69.096 -11.329  1.00  0.91           N  
ATOM   4333  CA  CYS B  80     -25.792 -68.079 -12.038  1.00  0.91           C  
ATOM   4334  C   CYS B  80     -24.623 -67.584 -11.218  1.00  0.91           C  
ATOM   4335  O   CYS B  80     -24.719 -67.355 -10.013  1.00  0.91           O  
ATOM   4336  CB  CYS B  80     -26.627 -66.805 -12.330  1.00  0.91           C  
ATOM   4337  SG  CYS B  80     -28.014 -67.121 -13.461  1.00  0.91           S  
ATOM   4338  N   THR B  81     -23.478 -67.349 -11.883  1.00  0.92           N  
ATOM   4339  CA  THR B  81     -22.384 -66.566 -11.322  1.00  0.92           C  
ATOM   4340  C   THR B  81     -22.722 -65.093 -11.389  1.00  0.92           C  
ATOM   4341  O   THR B  81     -23.664 -64.671 -12.064  1.00  0.92           O  
ATOM   4342  CB  THR B  81     -21.026 -66.795 -11.992  1.00  0.92           C  
ATOM   4343  OG1 THR B  81     -20.985 -66.335 -13.340  1.00  0.92           O  
ATOM   4344  CG2 THR B  81     -20.718 -68.300 -11.969  1.00  0.92           C  
ATOM   4345  N   LEU B  82     -21.951 -64.242 -10.687  1.00  0.94           N  
ATOM   4346  CA  LEU B  82     -22.124 -62.804 -10.806  1.00  0.94           C  
ATOM   4347  C   LEU B  82     -21.859 -62.271 -12.210  1.00  0.94           C  
ATOM   4348  O   LEU B  82     -22.596 -61.435 -12.728  1.00  0.94           O  
ATOM   4349  CB  LEU B  82     -21.225 -62.065  -9.801  1.00  0.94           C  
ATOM   4350  CG  LEU B  82     -21.316 -60.524  -9.849  1.00  0.94           C  
ATOM   4351  CD1 LEU B  82     -22.759 -59.997  -9.746  1.00  0.94           C  
ATOM   4352  CD2 LEU B  82     -20.452 -59.923  -8.736  1.00  0.94           C  
ATOM   4353  N   ILE B  83     -20.806 -62.775 -12.882  1.00  0.93           N  
ATOM   4354  CA  ILE B  83     -20.490 -62.413 -14.255  1.00  0.93           C  
ATOM   4355  C   ILE B  83     -21.578 -62.815 -15.239  1.00  0.93           C  
ATOM   4356  O   ILE B  83     -21.976 -62.006 -16.070  1.00  0.93           O  
ATOM   4357  CB  ILE B  83     -19.122 -62.926 -14.683  1.00  0.93           C  
ATOM   4358  CG1 ILE B  83     -18.001 -62.410 -13.742  1.00  0.93           C  
ATOM   4359  CG2 ILE B  83     -18.813 -62.563 -16.155  1.00  0.93           C  
ATOM   4360  CD1 ILE B  83     -17.933 -60.886 -13.582  1.00  0.93           C  
ATOM   4361  N   ASP B  84     -22.166 -64.024 -15.144  1.00  0.94           N  
ATOM   4362  CA  ASP B  84     -23.277 -64.400 -16.005  1.00  0.94           C  
ATOM   4363  C   ASP B  84     -24.504 -63.499 -15.852  1.00  0.94           C  
ATOM   4364  O   ASP B  84     -25.127 -63.086 -16.834  1.00  0.94           O  
ATOM   4365  CB  ASP B  84     -23.706 -65.841 -15.673  1.00  0.94           C  
ATOM   4366  CG  ASP B  84     -22.738 -66.878 -16.210  1.00  0.94           C  
ATOM   4367  OD1 ASP B  84     -21.997 -66.583 -17.188  1.00  0.94           O  
ATOM   4368  OD2 ASP B  84     -22.692 -67.991 -15.635  1.00  0.94           O  
ATOM   4369  N   ALA B  85     -24.848 -63.134 -14.597  1.00  0.95           N  
ATOM   4370  CA  ALA B  85     -25.884 -62.171 -14.282  1.00  0.95           C  
ATOM   4371  C   ALA B  85     -25.604 -60.773 -14.821  1.00  0.95           C  
ATOM   4372  O   ALA B  85     -26.506 -60.097 -15.313  1.00  0.95           O  
ATOM   4373  CB  ALA B  85     -26.134 -62.127 -12.759  1.00  0.95           C  
ATOM   4374  N   LEU B  86     -24.330 -60.328 -14.765  1.00  0.92           N  
ATOM   4375  CA  LEU B  86     -23.859 -59.098 -15.372  1.00  0.92           C  
ATOM   4376  C   LEU B  86     -23.983 -59.085 -16.886  1.00  0.92           C  
ATOM   4377  O   LEU B  86     -24.568 -58.178 -17.467  1.00  0.92           O  
ATOM   4378  CB  LEU B  86     -22.369 -58.889 -14.997  1.00  0.92           C  
ATOM   4379  CG  LEU B  86     -21.715 -57.590 -15.502  1.00  0.92           C  
ATOM   4380  CD1 LEU B  86     -22.129 -56.398 -14.634  1.00  0.92           C  
ATOM   4381  CD2 LEU B  86     -20.186 -57.742 -15.561  1.00  0.92           C  
ATOM   4382  N   LEU B  87     -23.475 -60.123 -17.578  1.00  0.94           N  
ATOM   4383  CA  LEU B  87     -23.545 -60.212 -19.025  1.00  0.94           C  
ATOM   4384  C   LEU B  87     -24.963 -60.339 -19.531  1.00  0.94           C  
ATOM   4385  O   LEU B  87     -25.353 -59.775 -20.555  1.00  0.94           O  
ATOM   4386  CB  LEU B  87     -22.708 -61.398 -19.553  1.00  0.94           C  
ATOM   4387  CG  LEU B  87     -21.203 -61.333 -19.226  1.00  0.94           C  
ATOM   4388  CD1 LEU B  87     -20.495 -62.578 -19.782  1.00  0.94           C  
ATOM   4389  CD2 LEU B  87     -20.537 -60.043 -19.727  1.00  0.94           C  
ATOM   4390  N   GLY B  88     -25.781 -61.100 -18.792  1.00  0.95           N  
ATOM   4391  CA  GLY B  88     -27.166 -61.283 -19.135  1.00  0.95           C  
ATOM   4392  C   GLY B  88     -27.380 -62.585 -19.816  1.00  0.95           C  
ATOM   4393  O   GLY B  88     -28.048 -62.634 -20.851  1.00  0.95           O  
ATOM   4394  N   ASP B  89     -26.816 -63.681 -19.247  1.00  0.91           N  
ATOM   4395  CA  ASP B  89     -27.190 -65.045 -19.586  1.00  0.91           C  
ATOM   4396  C   ASP B  89     -28.735 -65.164 -19.428  1.00  0.91           C  
ATOM   4397  O   ASP B  89     -29.251 -64.637 -18.441  1.00  0.91           O  
ATOM   4398  CB  ASP B  89     -26.388 -66.066 -18.709  1.00  0.91           C  
ATOM   4399  CG  ASP B  89     -26.603 -67.516 -19.123  1.00  0.91           C  
ATOM   4400  OD1 ASP B  89     -27.783 -67.949 -19.099  1.00  0.91           O  
ATOM   4401  OD2 ASP B  89     -25.609 -68.202 -19.487  1.00  0.91           O  
ATOM   4402  N   PRO B  90     -29.523 -65.749 -20.337  1.00  0.88           N  
ATOM   4403  CA  PRO B  90     -30.981 -65.874 -20.255  1.00  0.88           C  
ATOM   4404  C   PRO B  90     -31.511 -66.418 -18.955  1.00  0.88           C  
ATOM   4405  O   PRO B  90     -32.563 -66.002 -18.481  1.00  0.88           O  
ATOM   4406  CB  PRO B  90     -31.331 -66.812 -21.417  1.00  0.88           C  
ATOM   4407  CG  PRO B  90     -30.223 -66.608 -22.448  1.00  0.88           C  
ATOM   4408  CD  PRO B  90     -29.006 -66.280 -21.588  1.00  0.88           C  
ATOM   4409  N   GLN B  91     -30.765 -67.355 -18.363  1.00  0.81           N  
ATOM   4410  CA  GLN B  91     -31.039 -67.991 -17.103  1.00  0.81           C  
ATOM   4411  C   GLN B  91     -31.059 -67.022 -15.925  1.00  0.81           C  
ATOM   4412  O   GLN B  91     -31.676 -67.265 -14.889  1.00  0.81           O  
ATOM   4413  CB  GLN B  91     -29.910 -69.018 -16.943  1.00  0.81           C  
ATOM   4414  CG  GLN B  91     -30.006 -69.890 -15.689  1.00  0.81           C  
ATOM   4415  CD  GLN B  91     -29.056 -71.071 -15.824  1.00  0.81           C  
ATOM   4416  OE1 GLN B  91     -28.129 -71.125 -16.622  1.00  0.81           O  
ATOM   4417  NE2 GLN B  91     -29.354 -72.129 -15.039  1.00  0.81           N  
ATOM   4418  N   CYS B  92     -30.385 -65.873 -16.092  1.00  0.89           N  
ATOM   4419  CA  CYS B  92     -30.131 -64.873 -15.093  1.00  0.89           C  
ATOM   4420  C   CYS B  92     -30.916 -63.588 -15.379  1.00  0.89           C  
ATOM   4421  O   CYS B  92     -30.652 -62.557 -14.760  1.00  0.89           O  
ATOM   4422  CB  CYS B  92     -28.613 -64.558 -15.086  1.00  0.89           C  
ATOM   4423  SG  CYS B  92     -27.548 -66.038 -15.108  1.00  0.89           S  
ATOM   4424  N   ASP B  93     -31.935 -63.610 -16.286  1.00  0.82           N  
ATOM   4425  CA  ASP B  93     -32.783 -62.466 -16.633  1.00  0.82           C  
ATOM   4426  C   ASP B  93     -33.513 -61.865 -15.412  1.00  0.82           C  
ATOM   4427  O   ASP B  93     -33.737 -60.659 -15.329  1.00  0.82           O  
ATOM   4428  CB  ASP B  93     -33.821 -62.811 -17.754  1.00  0.82           C  
ATOM   4429  CG  ASP B  93     -33.299 -62.841 -19.183  1.00  0.82           C  
ATOM   4430  OD1 ASP B  93     -32.162 -62.385 -19.473  1.00  0.82           O  
ATOM   4431  OD2 ASP B  93     -34.091 -63.266 -20.069  1.00  0.82           O  
ATOM   4432  N   GLY B  94     -33.849 -62.679 -14.382  1.00  0.85           N  
ATOM   4433  CA  GLY B  94     -34.511 -62.204 -13.163  1.00  0.85           C  
ATOM   4434  C   GLY B  94     -33.622 -61.441 -12.206  1.00  0.85           C  
ATOM   4435  O   GLY B  94     -34.086 -60.886 -11.214  1.00  0.85           O  
ATOM   4436  N   PHE B  95     -32.307 -61.376 -12.495  1.00  0.84           N  
ATOM   4437  CA  PHE B  95     -31.351 -60.644 -11.693  1.00  0.84           C  
ATOM   4438  C   PHE B  95     -31.092 -59.245 -12.218  1.00  0.84           C  
ATOM   4439  O   PHE B  95     -30.253 -58.516 -11.689  1.00  0.84           O  
ATOM   4440  CB  PHE B  95     -29.987 -61.372 -11.619  1.00  0.84           C  
ATOM   4441  CG  PHE B  95     -30.069 -62.664 -10.852  1.00  0.84           C  
ATOM   4442  CD1 PHE B  95     -29.403 -63.793 -11.345  1.00  0.84           C  
ATOM   4443  CD2 PHE B  95     -30.764 -62.779  -9.635  1.00  0.84           C  
ATOM   4444  CE1 PHE B  95     -29.474 -65.018 -10.675  1.00  0.84           C  
ATOM   4445  CE2 PHE B  95     -30.813 -63.999  -8.949  1.00  0.84           C  
ATOM   4446  CZ  PHE B  95     -30.165 -65.117  -9.469  1.00  0.84           C  
ATOM   4447  N   GLN B  96     -31.821 -58.802 -13.259  1.00  0.82           N  
ATOM   4448  CA  GLN B  96     -31.649 -57.473 -13.805  1.00  0.82           C  
ATOM   4449  C   GLN B  96     -31.895 -56.334 -12.824  1.00  0.82           C  
ATOM   4450  O   GLN B  96     -32.951 -56.224 -12.211  1.00  0.82           O  
ATOM   4451  CB  GLN B  96     -32.540 -57.267 -15.044  1.00  0.82           C  
ATOM   4452  CG  GLN B  96     -32.011 -58.025 -16.276  1.00  0.82           C  
ATOM   4453  CD  GLN B  96     -32.779 -57.629 -17.533  1.00  0.82           C  
ATOM   4454  OE1 GLN B  96     -33.577 -56.695 -17.552  1.00  0.82           O  
ATOM   4455  NE2 GLN B  96     -32.461 -58.319 -18.652  1.00  0.82           N  
ATOM   4456  N   ASN B  97     -30.886 -55.447 -12.665  1.00  0.84           N  
ATOM   4457  CA  ASN B  97     -30.954 -54.244 -11.849  1.00  0.84           C  
ATOM   4458  C   ASN B  97     -30.997 -54.500 -10.344  1.00  0.84           C  
ATOM   4459  O   ASN B  97     -31.269 -53.606  -9.544  1.00  0.84           O  
ATOM   4460  CB  ASN B  97     -32.064 -53.261 -12.283  1.00  0.84           C  
ATOM   4461  CG  ASN B  97     -31.919 -52.967 -13.765  1.00  0.84           C  
ATOM   4462  OD1 ASN B  97     -30.993 -52.285 -14.197  1.00  0.84           O  
ATOM   4463  ND2 ASN B  97     -32.848 -53.487 -14.597  1.00  0.84           N  
ATOM   4464  N   LYS B  98     -30.699 -55.740  -9.909  1.00  0.82           N  
ATOM   4465  CA  LYS B  98     -30.644 -56.103  -8.511  1.00  0.82           C  
ATOM   4466  C   LYS B  98     -29.496 -55.467  -7.753  1.00  0.82           C  
ATOM   4467  O   LYS B  98     -28.431 -55.201  -8.299  1.00  0.82           O  
ATOM   4468  CB  LYS B  98     -30.574 -57.632  -8.340  1.00  0.82           C  
ATOM   4469  CG  LYS B  98     -31.860 -58.336  -8.787  1.00  0.82           C  
ATOM   4470  CD  LYS B  98     -32.915 -58.511  -7.686  1.00  0.82           C  
ATOM   4471  CE  LYS B  98     -32.832 -59.915  -7.086  1.00  0.82           C  
ATOM   4472  NZ  LYS B  98     -33.854 -60.110  -6.040  1.00  0.82           N  
ATOM   4473  N   LYS B  99     -29.702 -55.237  -6.444  1.00  0.85           N  
ATOM   4474  CA  LYS B  99     -28.662 -54.801  -5.544  1.00  0.85           C  
ATOM   4475  C   LYS B  99     -28.514 -55.851  -4.478  1.00  0.85           C  
ATOM   4476  O   LYS B  99     -29.381 -56.717  -4.337  1.00  0.85           O  
ATOM   4477  CB  LYS B  99     -28.969 -53.459  -4.850  1.00  0.85           C  
ATOM   4478  CG  LYS B  99     -29.416 -52.361  -5.815  1.00  0.85           C  
ATOM   4479  CD  LYS B  99     -29.435 -51.006  -5.100  1.00  0.85           C  
ATOM   4480  CE  LYS B  99     -30.299 -49.943  -5.774  1.00  0.85           C  
ATOM   4481  NZ  LYS B  99     -31.725 -50.305  -5.641  1.00  0.85           N  
ATOM   4482  N   TRP B 100     -27.395 -55.802  -3.740  1.00  0.89           N  
ATOM   4483  CA  TRP B 100     -27.121 -56.723  -2.674  1.00  0.89           C  
ATOM   4484  C   TRP B 100     -26.080 -56.139  -1.737  1.00  0.89           C  
ATOM   4485  O   TRP B 100     -25.239 -55.342  -2.154  1.00  0.89           O  
ATOM   4486  CB  TRP B 100     -26.573 -58.068  -3.246  1.00  0.89           C  
ATOM   4487  CG  TRP B 100     -25.226 -57.992  -3.988  1.00  0.89           C  
ATOM   4488  CD1 TRP B 100     -23.963 -58.076  -3.469  1.00  0.89           C  
ATOM   4489  CD2 TRP B 100     -25.052 -57.696  -5.385  1.00  0.89           C  
ATOM   4490  NE1 TRP B 100     -23.016 -57.890  -4.449  1.00  0.89           N  
ATOM   4491  CE2 TRP B 100     -23.665 -57.652  -5.636  1.00  0.89           C  
ATOM   4492  CE3 TRP B 100     -25.965 -57.440  -6.397  1.00  0.89           C  
ATOM   4493  CZ2 TRP B 100     -23.181 -57.356  -6.904  1.00  0.89           C  
ATOM   4494  CZ3 TRP B 100     -25.476 -57.113  -7.664  1.00  0.89           C  
ATOM   4495  CH2 TRP B 100     -24.102 -57.077  -7.922  1.00  0.89           C  
ATOM   4496  N   ASP B 101     -26.084 -56.588  -0.467  1.00  0.90           N  
ATOM   4497  CA  ASP B 101     -24.970 -56.481   0.450  1.00  0.90           C  
ATOM   4498  C   ASP B 101     -24.044 -57.672   0.230  1.00  0.90           C  
ATOM   4499  O   ASP B 101     -22.827 -57.542   0.126  1.00  0.90           O  
ATOM   4500  CB  ASP B 101     -25.465 -56.493   1.914  1.00  0.90           C  
ATOM   4501  CG  ASP B 101     -26.260 -55.240   2.239  1.00  0.90           C  
ATOM   4502  OD1 ASP B 101     -25.803 -54.129   1.880  1.00  0.90           O  
ATOM   4503  OD2 ASP B 101     -27.331 -55.388   2.881  1.00  0.90           O  
ATOM   4504  N   LEU B 102     -24.613 -58.890   0.086  1.00  0.92           N  
ATOM   4505  CA  LEU B 102     -23.815 -60.074  -0.171  1.00  0.92           C  
ATOM   4506  C   LEU B 102     -24.394 -60.921  -1.293  1.00  0.92           C  
ATOM   4507  O   LEU B 102     -25.528 -61.397  -1.228  1.00  0.92           O  
ATOM   4508  CB  LEU B 102     -23.642 -60.912   1.115  1.00  0.92           C  
ATOM   4509  CG  LEU B 102     -22.704 -62.130   0.985  1.00  0.92           C  
ATOM   4510  CD1 LEU B 102     -21.254 -61.706   0.709  1.00  0.92           C  
ATOM   4511  CD2 LEU B 102     -22.776 -63.000   2.246  1.00  0.92           C  
ATOM   4512  N   PHE B 103     -23.596 -61.141  -2.360  1.00  0.93           N  
ATOM   4513  CA  PHE B 103     -23.928 -62.044  -3.445  1.00  0.93           C  
ATOM   4514  C   PHE B 103     -23.401 -63.433  -3.092  1.00  0.93           C  
ATOM   4515  O   PHE B 103     -22.243 -63.594  -2.715  1.00  0.93           O  
ATOM   4516  CB  PHE B 103     -23.329 -61.511  -4.779  1.00  0.93           C  
ATOM   4517  CG  PHE B 103     -23.867 -62.212  -6.000  1.00  0.93           C  
ATOM   4518  CD1 PHE B 103     -23.389 -63.470  -6.394  1.00  0.93           C  
ATOM   4519  CD2 PHE B 103     -24.868 -61.607  -6.775  1.00  0.93           C  
ATOM   4520  CE1 PHE B 103     -23.906 -64.115  -7.522  1.00  0.93           C  
ATOM   4521  CE2 PHE B 103     -25.377 -62.239  -7.915  1.00  0.93           C  
ATOM   4522  CZ  PHE B 103     -24.893 -63.495  -8.290  1.00  0.93           C  
ATOM   4523  N   VAL B 104     -24.235 -64.484  -3.185  1.00  0.94           N  
ATOM   4524  CA  VAL B 104     -23.822 -65.834  -2.839  1.00  0.94           C  
ATOM   4525  C   VAL B 104     -23.715 -66.662  -4.108  1.00  0.94           C  
ATOM   4526  O   VAL B 104     -24.710 -66.956  -4.767  1.00  0.94           O  
ATOM   4527  CB  VAL B 104     -24.759 -66.502  -1.838  1.00  0.94           C  
ATOM   4528  CG1 VAL B 104     -24.209 -67.893  -1.452  1.00  0.94           C  
ATOM   4529  CG2 VAL B 104     -24.877 -65.609  -0.583  1.00  0.94           C  
ATOM   4530  N   GLU B 105     -22.485 -67.069  -4.487  1.00  0.88           N  
ATOM   4531  CA  GLU B 105     -22.257 -67.934  -5.634  1.00  0.88           C  
ATOM   4532  C   GLU B 105     -22.279 -69.376  -5.193  1.00  0.88           C  
ATOM   4533  O   GLU B 105     -21.654 -69.755  -4.203  1.00  0.88           O  
ATOM   4534  CB  GLU B 105     -20.911 -67.687  -6.366  1.00  0.88           C  
ATOM   4535  CG  GLU B 105     -20.914 -66.349  -7.132  1.00  0.88           C  
ATOM   4536  CD  GLU B 105     -19.672 -66.058  -7.963  1.00  0.88           C  
ATOM   4537  OE1 GLU B 105     -18.539 -66.269  -7.455  1.00  0.88           O  
ATOM   4538  OE2 GLU B 105     -19.827 -65.525  -9.095  1.00  0.88           O  
ATOM   4539  N   ARG B 106     -23.015 -70.215  -5.939  1.00  0.81           N  
ATOM   4540  CA  ARG B 106     -23.139 -71.629  -5.665  1.00  0.81           C  
ATOM   4541  C   ARG B 106     -22.162 -72.436  -6.488  1.00  0.81           C  
ATOM   4542  O   ARG B 106     -21.800 -72.037  -7.593  1.00  0.81           O  
ATOM   4543  CB  ARG B 106     -24.571 -72.101  -6.011  1.00  0.81           C  
ATOM   4544  CG  ARG B 106     -25.680 -71.312  -5.289  1.00  0.81           C  
ATOM   4545  CD  ARG B 106     -25.451 -71.331  -3.793  1.00  0.81           C  
ATOM   4546  NE  ARG B 106     -26.621 -70.749  -3.110  1.00  0.81           N  
ATOM   4547  CZ  ARG B 106     -26.697 -70.772  -1.778  1.00  0.81           C  
ATOM   4548  NH1 ARG B 106     -25.737 -71.307  -1.042  1.00  0.81           N  
ATOM   4549  NH2 ARG B 106     -27.727 -70.249  -1.142  1.00  0.81           N  
ATOM   4550  N   SER B 107     -21.735 -73.623  -5.997  1.00  0.85           N  
ATOM   4551  CA  SER B 107     -20.795 -74.475  -6.730  1.00  0.85           C  
ATOM   4552  C   SER B 107     -21.419 -75.186  -7.912  1.00  0.85           C  
ATOM   4553  O   SER B 107     -20.746 -75.605  -8.848  1.00  0.85           O  
ATOM   4554  CB  SER B 107     -20.090 -75.541  -5.838  1.00  0.85           C  
ATOM   4555  OG  SER B 107     -20.893 -76.668  -5.453  1.00  0.85           O  
ATOM   4556  N   LYS B 108     -22.762 -75.273  -7.896  1.00  0.79           N  
ATOM   4557  CA  LYS B 108     -23.566 -75.902  -8.918  1.00  0.79           C  
ATOM   4558  C   LYS B 108     -23.782 -75.011 -10.129  1.00  0.79           C  
ATOM   4559  O   LYS B 108     -24.337 -75.453 -11.132  1.00  0.79           O  
ATOM   4560  CB  LYS B 108     -24.967 -76.264  -8.344  1.00  0.79           C  
ATOM   4561  CG  LYS B 108     -25.891 -75.047  -8.152  1.00  0.79           C  
ATOM   4562  CD  LYS B 108     -27.258 -75.354  -7.532  1.00  0.79           C  
ATOM   4563  CE  LYS B 108     -28.046 -74.057  -7.334  1.00  0.79           C  
ATOM   4564  NZ  LYS B 108     -29.415 -74.326  -6.858  1.00  0.79           N  
ATOM   4565  N   ALA B 109     -23.414 -73.712 -10.020  1.00  0.89           N  
ATOM   4566  CA  ALA B 109     -23.609 -72.710 -11.040  1.00  0.89           C  
ATOM   4567  C   ALA B 109     -22.917 -73.033 -12.348  1.00  0.89           C  
ATOM   4568  O   ALA B 109     -21.822 -73.589 -12.392  1.00  0.89           O  
ATOM   4569  CB  ALA B 109     -23.160 -71.319 -10.538  1.00  0.89           C  
ATOM   4570  N   TYR B 110     -23.567 -72.692 -13.467  1.00  0.81           N  
ATOM   4571  CA  TYR B 110     -23.064 -73.065 -14.755  1.00  0.81           C  
ATOM   4572  C   TYR B 110     -23.550 -72.033 -15.737  1.00  0.81           C  
ATOM   4573  O   TYR B 110     -24.629 -71.472 -15.583  1.00  0.81           O  
ATOM   4574  CB  TYR B 110     -23.473 -74.517 -15.168  1.00  0.81           C  
ATOM   4575  CG  TYR B 110     -24.961 -74.677 -15.375  1.00  0.81           C  
ATOM   4576  CD1 TYR B 110     -25.836 -74.835 -14.290  1.00  0.81           C  
ATOM   4577  CD2 TYR B 110     -25.504 -74.606 -16.666  1.00  0.81           C  
ATOM   4578  CE1 TYR B 110     -27.219 -74.927 -14.492  1.00  0.81           C  
ATOM   4579  CE2 TYR B 110     -26.886 -74.704 -16.870  1.00  0.81           C  
ATOM   4580  CZ  TYR B 110     -27.743 -74.876 -15.783  1.00  0.81           C  
ATOM   4581  OH  TYR B 110     -29.133 -74.964 -15.985  1.00  0.81           O  
ATOM   4582  N   SER B 111     -22.737 -71.768 -16.770  1.00  0.87           N  
ATOM   4583  CA  SER B 111     -23.058 -70.814 -17.814  1.00  0.87           C  
ATOM   4584  C   SER B 111     -23.777 -71.549 -18.953  1.00  0.87           C  
ATOM   4585  O   SER B 111     -23.387 -72.671 -19.292  1.00  0.87           O  
ATOM   4586  CB  SER B 111     -21.791 -70.200 -18.494  1.00  0.87           C  
ATOM   4587  OG  SER B 111     -20.733 -69.697 -17.657  1.00  0.87           O  
ATOM   4588  N   ASN B 112     -24.794 -70.954 -19.626  1.00  0.84           N  
ATOM   4589  CA  ASN B 112     -25.545 -71.626 -20.686  1.00  0.84           C  
ATOM   4590  C   ASN B 112     -25.874 -70.679 -21.843  1.00  0.84           C  
ATOM   4591  O   ASN B 112     -26.852 -70.841 -22.571  1.00  0.84           O  
ATOM   4592  CB  ASN B 112     -26.840 -72.261 -20.119  1.00  0.84           C  
ATOM   4593  CG  ASN B 112     -27.350 -73.379 -21.020  1.00  0.84           C  
ATOM   4594  OD1 ASN B 112     -26.614 -73.981 -21.804  1.00  0.84           O  
ATOM   4595  ND2 ASN B 112     -28.657 -73.705 -20.883  1.00  0.84           N  
ATOM   4596  N   CYS B 113     -25.016 -69.668 -22.048  1.00  0.88           N  
ATOM   4597  CA  CYS B 113     -25.055 -68.795 -23.193  1.00  0.88           C  
ATOM   4598  C   CYS B 113     -23.831 -69.062 -24.038  1.00  0.88           C  
ATOM   4599  O   CYS B 113     -23.248 -70.151 -24.017  1.00  0.88           O  
ATOM   4600  CB  CYS B 113     -25.131 -67.321 -22.717  1.00  0.88           C  
ATOM   4601  SG  CYS B 113     -25.614 -66.054 -23.938  1.00  0.88           S  
ATOM   4602  N   TYR B 114     -23.401 -68.064 -24.833  1.00  0.88           N  
ATOM   4603  CA  TYR B 114     -22.237 -68.178 -25.679  1.00  0.88           C  
ATOM   4604  C   TYR B 114     -20.958 -68.392 -24.842  1.00  0.88           C  
ATOM   4605  O   TYR B 114     -20.809 -67.719 -23.825  1.00  0.88           O  
ATOM   4606  CB  TYR B 114     -22.130 -66.934 -26.589  1.00  0.88           C  
ATOM   4607  CG  TYR B 114     -21.412 -67.269 -27.850  1.00  0.88           C  
ATOM   4608  CD1 TYR B 114     -22.136 -67.698 -28.969  1.00  0.88           C  
ATOM   4609  CD2 TYR B 114     -20.019 -67.166 -27.933  1.00  0.88           C  
ATOM   4610  CE1 TYR B 114     -21.481 -67.954 -30.179  1.00  0.88           C  
ATOM   4611  CE2 TYR B 114     -19.361 -67.444 -29.132  1.00  0.88           C  
ATOM   4612  CZ  TYR B 114     -20.098 -67.805 -30.252  1.00  0.88           C  
ATOM   4613  OH  TYR B 114     -19.411 -68.045 -31.441  1.00  0.88           O  
ATOM   4614  N   PRO B 115     -20.031 -69.287 -25.156  1.00  0.89           N  
ATOM   4615  CA  PRO B 115     -18.760 -69.443 -24.451  1.00  0.89           C  
ATOM   4616  C   PRO B 115     -17.903 -68.197 -24.345  1.00  0.89           C  
ATOM   4617  O   PRO B 115     -17.613 -67.576 -25.368  1.00  0.89           O  
ATOM   4618  CB  PRO B 115     -18.016 -70.505 -25.256  1.00  0.89           C  
ATOM   4619  CG  PRO B 115     -19.096 -71.302 -25.967  1.00  0.89           C  
ATOM   4620  CD  PRO B 115     -20.197 -70.280 -26.208  1.00  0.89           C  
ATOM   4621  N   TYR B 116     -17.436 -67.843 -23.137  1.00  0.88           N  
ATOM   4622  CA  TYR B 116     -16.683 -66.631 -22.965  1.00  0.88           C  
ATOM   4623  C   TYR B 116     -15.551 -66.842 -21.991  1.00  0.88           C  
ATOM   4624  O   TYR B 116     -15.578 -67.764 -21.178  1.00  0.88           O  
ATOM   4625  CB  TYR B 116     -17.608 -65.435 -22.564  1.00  0.88           C  
ATOM   4626  CG  TYR B 116     -18.159 -65.540 -21.159  1.00  0.88           C  
ATOM   4627  CD1 TYR B 116     -17.481 -64.916 -20.104  1.00  0.88           C  
ATOM   4628  CD2 TYR B 116     -19.309 -66.286 -20.860  1.00  0.88           C  
ATOM   4629  CE1 TYR B 116     -17.909 -65.072 -18.781  1.00  0.88           C  
ATOM   4630  CE2 TYR B 116     -19.757 -66.419 -19.536  1.00  0.88           C  
ATOM   4631  CZ  TYR B 116     -19.052 -65.816 -18.489  1.00  0.88           C  
ATOM   4632  OH  TYR B 116     -19.475 -65.919 -17.146  1.00  0.88           O  
ATOM   4633  N   ASP B 117     -14.533 -65.972 -22.075  1.00  0.87           N  
ATOM   4634  CA  ASP B 117     -13.497 -65.853 -21.087  1.00  0.87           C  
ATOM   4635  C   ASP B 117     -13.404 -64.380 -20.709  1.00  0.87           C  
ATOM   4636  O   ASP B 117     -13.878 -63.493 -21.416  1.00  0.87           O  
ATOM   4637  CB  ASP B 117     -12.153 -66.512 -21.549  1.00  0.87           C  
ATOM   4638  CG  ASP B 117     -11.505 -65.909 -22.795  1.00  0.87           C  
ATOM   4639  OD1 ASP B 117     -10.970 -64.778 -22.667  1.00  0.87           O  
ATOM   4640  OD2 ASP B 117     -11.478 -66.583 -23.868  1.00  0.87           O  
ATOM   4641  N   VAL B 118     -12.851 -64.093 -19.517  1.00  0.90           N  
ATOM   4642  CA  VAL B 118     -12.591 -62.735 -19.086  1.00  0.90           C  
ATOM   4643  C   VAL B 118     -11.114 -62.692 -18.688  1.00  0.90           C  
ATOM   4644  O   VAL B 118     -10.755 -63.321 -17.687  1.00  0.90           O  
ATOM   4645  CB  VAL B 118     -13.463 -62.309 -17.904  1.00  0.90           C  
ATOM   4646  CG1 VAL B 118     -13.306 -60.793 -17.672  1.00  0.90           C  
ATOM   4647  CG2 VAL B 118     -14.946 -62.694 -18.126  1.00  0.90           C  
ATOM   4648  N   PRO B 119     -10.193 -62.017 -19.375  1.00  0.87           N  
ATOM   4649  CA  PRO B 119      -8.891 -61.639 -18.837  1.00  0.87           C  
ATOM   4650  C   PRO B 119      -9.029 -60.834 -17.567  1.00  0.87           C  
ATOM   4651  O   PRO B 119      -9.768 -59.854 -17.560  1.00  0.87           O  
ATOM   4652  CB  PRO B 119      -8.211 -60.819 -19.950  1.00  0.87           C  
ATOM   4653  CG  PRO B 119      -9.002 -61.155 -21.217  1.00  0.87           C  
ATOM   4654  CD  PRO B 119     -10.407 -61.437 -20.690  1.00  0.87           C  
ATOM   4655  N   ASP B 120      -8.364 -61.256 -16.478  1.00  0.84           N  
ATOM   4656  CA  ASP B 120      -8.534 -60.664 -15.172  1.00  0.84           C  
ATOM   4657  C   ASP B 120      -9.990 -60.744 -14.658  1.00  0.84           C  
ATOM   4658  O   ASP B 120     -10.566 -59.821 -14.079  1.00  0.84           O  
ATOM   4659  CB  ASP B 120      -7.845 -59.272 -15.085  1.00  0.84           C  
ATOM   4660  CG  ASP B 120      -7.486 -58.932 -13.651  1.00  0.84           C  
ATOM   4661  OD1 ASP B 120      -7.179 -57.750 -13.360  1.00  0.84           O  
ATOM   4662  OD2 ASP B 120      -7.553 -59.850 -12.789  1.00  0.84           O  
ATOM   4663  N   TYR B 121     -10.606 -61.945 -14.827  1.00  0.86           N  
ATOM   4664  CA  TYR B 121     -11.943 -62.314 -14.379  1.00  0.86           C  
ATOM   4665  C   TYR B 121     -12.177 -62.002 -12.908  1.00  0.86           C  
ATOM   4666  O   TYR B 121     -13.225 -61.503 -12.504  1.00  0.86           O  
ATOM   4667  CB  TYR B 121     -12.117 -63.855 -14.600  1.00  0.86           C  
ATOM   4668  CG  TYR B 121     -13.440 -64.420 -14.137  1.00  0.86           C  
ATOM   4669  CD1 TYR B 121     -14.516 -64.575 -15.018  1.00  0.86           C  
ATOM   4670  CD2 TYR B 121     -13.613 -64.818 -12.802  1.00  0.86           C  
ATOM   4671  CE1 TYR B 121     -15.747 -65.070 -14.571  1.00  0.86           C  
ATOM   4672  CE2 TYR B 121     -14.840 -65.318 -12.351  1.00  0.86           C  
ATOM   4673  CZ  TYR B 121     -15.918 -65.427 -13.234  1.00  0.86           C  
ATOM   4674  OH  TYR B 121     -17.173 -65.896 -12.800  1.00  0.86           O  
ATOM   4675  N   ALA B 122     -11.160 -62.309 -12.082  1.00  0.92           N  
ATOM   4676  CA  ALA B 122     -11.152 -62.086 -10.661  1.00  0.92           C  
ATOM   4677  C   ALA B 122     -11.302 -60.610 -10.291  1.00  0.92           C  
ATOM   4678  O   ALA B 122     -12.117 -60.281  -9.431  1.00  0.92           O  
ATOM   4679  CB  ALA B 122      -9.853 -62.668 -10.066  1.00  0.92           C  
ATOM   4680  N   SER B 123     -10.579 -59.684 -10.971  1.00  0.89           N  
ATOM   4681  CA  SER B 123     -10.738 -58.241 -10.777  1.00  0.89           C  
ATOM   4682  C   SER B 123     -12.104 -57.734 -11.188  1.00  0.89           C  
ATOM   4683  O   SER B 123     -12.714 -56.951 -10.462  1.00  0.89           O  
ATOM   4684  CB  SER B 123      -9.704 -57.377 -11.537  1.00  0.89           C  
ATOM   4685  OG  SER B 123      -8.410 -57.465 -10.940  1.00  0.89           O  
ATOM   4686  N   LEU B 124     -12.658 -58.186 -12.340  1.00  0.92           N  
ATOM   4687  CA  LEU B 124     -14.006 -57.797 -12.744  1.00  0.92           C  
ATOM   4688  C   LEU B 124     -15.077 -58.266 -11.775  1.00  0.92           C  
ATOM   4689  O   LEU B 124     -15.928 -57.496 -11.335  1.00  0.92           O  
ATOM   4690  CB  LEU B 124     -14.369 -58.313 -14.156  1.00  0.92           C  
ATOM   4691  CG  LEU B 124     -15.802 -57.974 -14.640  1.00  0.92           C  
ATOM   4692  CD1 LEU B 124     -16.095 -56.463 -14.621  1.00  0.92           C  
ATOM   4693  CD2 LEU B 124     -16.069 -58.562 -16.034  1.00  0.92           C  
ATOM   4694  N   ARG B 125     -15.013 -59.544 -11.353  1.00  0.87           N  
ATOM   4695  CA  ARG B 125     -15.910 -60.113 -10.367  1.00  0.87           C  
ATOM   4696  C   ARG B 125     -15.852 -59.375  -9.045  1.00  0.87           C  
ATOM   4697  O   ARG B 125     -16.881 -59.083  -8.438  1.00  0.87           O  
ATOM   4698  CB  ARG B 125     -15.502 -61.585 -10.139  1.00  0.87           C  
ATOM   4699  CG  ARG B 125     -16.264 -62.348  -9.037  1.00  0.87           C  
ATOM   4700  CD  ARG B 125     -15.789 -63.798  -8.942  1.00  0.87           C  
ATOM   4701  NE  ARG B 125     -16.499 -64.495  -7.830  1.00  0.87           N  
ATOM   4702  CZ  ARG B 125     -16.114 -64.525  -6.543  1.00  0.87           C  
ATOM   4703  NH1 ARG B 125     -15.079 -63.841  -6.119  1.00  0.87           N  
ATOM   4704  NH2 ARG B 125     -16.824 -65.288  -5.722  1.00  0.87           N  
ATOM   4705  N   SER B 126     -14.627 -59.025  -8.604  1.00  0.92           N  
ATOM   4706  CA  SER B 126     -14.392 -58.246  -7.401  1.00  0.92           C  
ATOM   4707  C   SER B 126     -15.000 -56.853  -7.458  1.00  0.92           C  
ATOM   4708  O   SER B 126     -15.772 -56.471  -6.583  1.00  0.92           O  
ATOM   4709  CB  SER B 126     -12.878 -58.128  -7.079  1.00  0.92           C  
ATOM   4710  OG  SER B 126     -12.683 -57.424  -5.856  1.00  0.92           O  
ATOM   4711  N   LEU B 127     -14.740 -56.069  -8.531  1.00  0.90           N  
ATOM   4712  CA  LEU B 127     -15.233 -54.705  -8.593  1.00  0.90           C  
ATOM   4713  C   LEU B 127     -16.750 -54.602  -8.674  1.00  0.90           C  
ATOM   4714  O   LEU B 127     -17.362 -53.738  -8.049  1.00  0.90           O  
ATOM   4715  CB  LEU B 127     -14.488 -53.858  -9.658  1.00  0.90           C  
ATOM   4716  CG  LEU B 127     -14.864 -54.055 -11.142  1.00  0.90           C  
ATOM   4717  CD1 LEU B 127     -16.035 -53.158 -11.588  1.00  0.90           C  
ATOM   4718  CD2 LEU B 127     -13.647 -53.781 -12.040  1.00  0.90           C  
ATOM   4719  N   VAL B 128     -17.409 -55.520  -9.419  1.00  0.93           N  
ATOM   4720  CA  VAL B 128     -18.862 -55.619  -9.460  1.00  0.93           C  
ATOM   4721  C   VAL B 128     -19.450 -56.024  -8.114  1.00  0.93           C  
ATOM   4722  O   VAL B 128     -20.423 -55.437  -7.644  1.00  0.93           O  
ATOM   4723  CB  VAL B 128     -19.349 -56.596 -10.523  1.00  0.93           C  
ATOM   4724  CG1 VAL B 128     -20.894 -56.662 -10.541  1.00  0.93           C  
ATOM   4725  CG2 VAL B 128     -18.851 -56.146 -11.910  1.00  0.93           C  
ATOM   4726  N   ALA B 129     -18.844 -57.023  -7.434  1.00  0.95           N  
ATOM   4727  CA  ALA B 129     -19.273 -57.496  -6.134  1.00  0.95           C  
ATOM   4728  C   ALA B 129     -19.229 -56.432  -5.051  1.00  0.95           C  
ATOM   4729  O   ALA B 129     -20.183 -56.276  -4.294  1.00  0.95           O  
ATOM   4730  CB  ALA B 129     -18.384 -58.668  -5.696  1.00  0.95           C  
ATOM   4731  N   SER B 130     -18.122 -55.660  -5.019  1.00  0.88           N  
ATOM   4732  CA  SER B 130     -17.904 -54.495  -4.168  1.00  0.88           C  
ATOM   4733  C   SER B 130     -18.874 -53.358  -4.457  1.00  0.88           C  
ATOM   4734  O   SER B 130     -19.365 -52.684  -3.556  1.00  0.88           O  
ATOM   4735  CB  SER B 130     -16.433 -54.008  -4.278  1.00  0.88           C  
ATOM   4736  OG  SER B 130     -16.114 -52.957  -3.361  1.00  0.88           O  
ATOM   4737  N   SER B 131     -19.200 -53.138  -5.751  1.00  0.88           N  
ATOM   4738  CA  SER B 131     -20.187 -52.155  -6.196  1.00  0.88           C  
ATOM   4739  C   SER B 131     -21.586 -52.448  -5.698  1.00  0.88           C  
ATOM   4740  O   SER B 131     -22.315 -51.558  -5.260  1.00  0.88           O  
ATOM   4741  CB  SER B 131     -20.203 -52.066  -7.750  1.00  0.88           C  
ATOM   4742  OG  SER B 131     -21.098 -51.085  -8.282  1.00  0.88           O  
ATOM   4743  N   GLY B 132     -21.990 -53.733  -5.739  1.00  0.92           N  
ATOM   4744  CA  GLY B 132     -23.220 -54.168  -5.093  1.00  0.92           C  
ATOM   4745  C   GLY B 132     -24.486 -53.913  -5.841  1.00  0.92           C  
ATOM   4746  O   GLY B 132     -25.570 -53.889  -5.263  1.00  0.92           O  
ATOM   4747  N   THR B 133     -24.382 -53.678  -7.153  1.00  0.89           N  
ATOM   4748  CA  THR B 133     -25.520 -53.335  -7.974  1.00  0.89           C  
ATOM   4749  C   THR B 133     -25.299 -53.848  -9.378  1.00  0.89           C  
ATOM   4750  O   THR B 133     -24.178 -53.907  -9.878  1.00  0.89           O  
ATOM   4751  CB  THR B 133     -25.836 -51.833  -7.952  1.00  0.89           C  
ATOM   4752  OG1 THR B 133     -26.974 -51.506  -8.739  1.00  0.89           O  
ATOM   4753  CG2 THR B 133     -24.644 -50.995  -8.440  1.00  0.89           C  
ATOM   4754  N   LEU B 134     -26.404 -54.262 -10.029  1.00  0.89           N  
ATOM   4755  CA  LEU B 134     -26.494 -54.592 -11.435  1.00  0.89           C  
ATOM   4756  C   LEU B 134     -27.363 -53.581 -12.170  1.00  0.89           C  
ATOM   4757  O   LEU B 134     -27.819 -53.856 -13.282  1.00  0.89           O  
ATOM   4758  CB  LEU B 134     -27.095 -56.007 -11.630  1.00  0.89           C  
ATOM   4759  CG  LEU B 134     -26.098 -57.146 -11.367  1.00  0.89           C  
ATOM   4760  CD1 LEU B 134     -26.838 -58.487 -11.245  1.00  0.89           C  
ATOM   4761  CD2 LEU B 134     -25.026 -57.211 -12.462  1.00  0.89           C  
ATOM   4762  N   GLU B 135     -27.631 -52.391 -11.572  1.00  0.85           N  
ATOM   4763  CA  GLU B 135     -28.320 -51.273 -12.220  1.00  0.85           C  
ATOM   4764  C   GLU B 135     -27.716 -50.886 -13.563  1.00  0.85           C  
ATOM   4765  O   GLU B 135     -26.555 -50.488 -13.662  1.00  0.85           O  
ATOM   4766  CB  GLU B 135     -28.328 -49.991 -11.350  1.00  0.85           C  
ATOM   4767  CG  GLU B 135     -29.334 -49.943 -10.182  1.00  0.85           C  
ATOM   4768  CD  GLU B 135     -28.906 -48.825  -9.246  1.00  0.85           C  
ATOM   4769  OE1 GLU B 135     -28.296 -49.184  -8.200  1.00  0.85           O  
ATOM   4770  OE2 GLU B 135     -29.035 -47.599  -9.515  1.00  0.85           O  
ATOM   4771  N   PHE B 136     -28.526 -50.991 -14.626  1.00  0.88           N  
ATOM   4772  CA  PHE B 136     -28.107 -50.846 -15.993  1.00  0.88           C  
ATOM   4773  C   PHE B 136     -28.986 -49.836 -16.695  1.00  0.88           C  
ATOM   4774  O   PHE B 136     -30.211 -49.942 -16.689  1.00  0.88           O  
ATOM   4775  CB  PHE B 136     -28.244 -52.212 -16.702  1.00  0.88           C  
ATOM   4776  CG  PHE B 136     -27.681 -52.188 -18.097  1.00  0.88           C  
ATOM   4777  CD1 PHE B 136     -26.312 -52.383 -18.290  1.00  0.88           C  
ATOM   4778  CD2 PHE B 136     -28.483 -51.913 -19.216  1.00  0.88           C  
ATOM   4779  CE1 PHE B 136     -25.758 -52.385 -19.571  1.00  0.88           C  
ATOM   4780  CE2 PHE B 136     -27.933 -51.904 -20.503  1.00  0.88           C  
ATOM   4781  CZ  PHE B 136     -26.574 -52.171 -20.681  1.00  0.88           C  
ATOM   4782  N   ASN B 137     -28.359 -48.868 -17.380  1.00  0.87           N  
ATOM   4783  CA  ASN B 137     -29.057 -47.884 -18.168  1.00  0.87           C  
ATOM   4784  C   ASN B 137     -28.638 -48.082 -19.603  1.00  0.87           C  
ATOM   4785  O   ASN B 137     -27.455 -48.052 -19.934  1.00  0.87           O  
ATOM   4786  CB  ASN B 137     -28.687 -46.448 -17.749  1.00  0.87           C  
ATOM   4787  CG  ASN B 137     -29.394 -46.094 -16.454  1.00  0.87           C  
ATOM   4788  OD1 ASN B 137     -30.471 -46.589 -16.137  1.00  0.87           O  
ATOM   4789  ND2 ASN B 137     -28.820 -45.137 -15.691  1.00  0.87           N  
ATOM   4790  N   ASN B 138     -29.631 -48.316 -20.484  1.00  0.87           N  
ATOM   4791  CA  ASN B 138     -29.456 -48.421 -21.921  1.00  0.87           C  
ATOM   4792  C   ASN B 138     -29.038 -47.100 -22.535  1.00  0.87           C  
ATOM   4793  O   ASN B 138     -29.520 -46.044 -22.130  1.00  0.87           O  
ATOM   4794  CB  ASN B 138     -30.731 -48.913 -22.649  1.00  0.87           C  
ATOM   4795  CG  ASN B 138     -31.068 -50.326 -22.208  1.00  0.87           C  
ATOM   4796  OD1 ASN B 138     -30.595 -51.312 -22.775  1.00  0.87           O  
ATOM   4797  ND2 ASN B 138     -31.922 -50.464 -21.168  1.00  0.87           N  
ATOM   4798  N   GLU B 139     -28.154 -47.146 -23.544  1.00  0.84           N  
ATOM   4799  CA  GLU B 139     -27.710 -45.972 -24.260  1.00  0.84           C  
ATOM   4800  C   GLU B 139     -27.832 -46.197 -25.747  1.00  0.84           C  
ATOM   4801  O   GLU B 139     -27.608 -47.282 -26.284  1.00  0.84           O  
ATOM   4802  CB  GLU B 139     -26.272 -45.543 -23.918  1.00  0.84           C  
ATOM   4803  CG  GLU B 139     -26.142 -44.952 -22.499  1.00  0.84           C  
ATOM   4804  CD  GLU B 139     -24.733 -44.433 -22.278  1.00  0.84           C  
ATOM   4805  OE1 GLU B 139     -23.814 -45.181 -22.684  1.00  0.84           O  
ATOM   4806  OE2 GLU B 139     -24.533 -43.357 -21.644  1.00  0.84           O  
ATOM   4807  N   SER B 140     -28.225 -45.131 -26.462  1.00  0.84           N  
ATOM   4808  CA  SER B 140     -28.445 -45.175 -27.893  1.00  0.84           C  
ATOM   4809  C   SER B 140     -27.168 -44.901 -28.643  1.00  0.84           C  
ATOM   4810  O   SER B 140     -26.847 -43.761 -28.971  1.00  0.84           O  
ATOM   4811  CB  SER B 140     -29.497 -44.148 -28.370  1.00  0.84           C  
ATOM   4812  OG  SER B 140     -30.799 -44.566 -27.959  1.00  0.84           O  
ATOM   4813  N   PHE B 141     -26.413 -45.968 -28.952  1.00  0.85           N  
ATOM   4814  CA  PHE B 141     -25.229 -45.895 -29.778  1.00  0.85           C  
ATOM   4815  C   PHE B 141     -25.599 -45.865 -31.247  1.00  0.85           C  
ATOM   4816  O   PHE B 141     -26.545 -46.513 -31.694  1.00  0.85           O  
ATOM   4817  CB  PHE B 141     -24.299 -47.109 -29.559  1.00  0.85           C  
ATOM   4818  CG  PHE B 141     -23.615 -47.068 -28.228  1.00  0.85           C  
ATOM   4819  CD1 PHE B 141     -22.348 -46.481 -28.110  1.00  0.85           C  
ATOM   4820  CD2 PHE B 141     -24.207 -47.629 -27.088  1.00  0.85           C  
ATOM   4821  CE1 PHE B 141     -21.689 -46.444 -26.878  1.00  0.85           C  
ATOM   4822  CE2 PHE B 141     -23.555 -47.587 -25.851  1.00  0.85           C  
ATOM   4823  CZ  PHE B 141     -22.296 -46.991 -25.747  1.00  0.85           C  
ATOM   4824  N   ASN B 142     -24.829 -45.115 -32.056  1.00  0.83           N  
ATOM   4825  CA  ASN B 142     -25.057 -45.043 -33.475  1.00  0.83           C  
ATOM   4826  C   ASN B 142     -24.257 -46.146 -34.166  1.00  0.83           C  
ATOM   4827  O   ASN B 142     -23.079 -45.990 -34.474  1.00  0.83           O  
ATOM   4828  CB  ASN B 142     -24.703 -43.622 -33.989  1.00  0.83           C  
ATOM   4829  CG  ASN B 142     -25.382 -43.402 -35.330  1.00  0.83           C  
ATOM   4830  OD1 ASN B 142     -25.659 -44.352 -36.046  1.00  0.83           O  
ATOM   4831  ND2 ASN B 142     -25.719 -42.140 -35.681  1.00  0.83           N  
ATOM   4832  N   TRP B 143     -24.907 -47.300 -34.416  1.00  0.83           N  
ATOM   4833  CA  TRP B 143     -24.338 -48.399 -35.170  1.00  0.83           C
[truncated: 560,366 more chars]
