# Supplementary material for: Strategies targeting hemagglutinin cocktail as a potential universal influenza vaccine
Source: Front Microbiol. 2022 Sep 29;13:1014122. doi: 10.3389/fmicb.2022.1014122 (PMC9558277; doi:10.3389/fmicb.2022.1014122)
Supplement: Supplementary file 1 [file Data_Sheet_1.ZIP › 9.9-new-Supplementary Materials/Supplementary Material 1-3D structure model/SWISS-MODEL_B-California-NHRC_FDX11799-2015-HA-model_5YKC.pdb]

TITLE     SWISS-MODEL SERVER (https://swissmodel.expasy.org)
TITLE    2 B/California/NHRC_FDX11799/2015-HA
EXPDTA    THEORETICAL MODEL (SWISS-MODEL SERVER)
AUTHOR    SWISS-MODEL SERVER (SEE REFERENCE IN JRNL Records)
REVDAT   1   03-SEP-22 1MOD    1       04:48
JRNL        AUTH   A.WATERHOUSE,M.BERTONI,S.BIENERT,G.STUDER,G.TAURIELLO,
JRNL        AUTH 2 R.GUMIENNY,F.T.HEER,T.A.P.DE BEER,C.REMPFER,L.BORDOLI,
JRNL        AUTH 3 R.LEPORE,T.SCHWEDE
JRNL        TITL   SWISS-MODEL: HOMOLOGY MODELLING OF PROTEIN STRUCTURES AND
JRNL        TITL 2 COMPLEXES
JRNL        REF    NUCLEIC.ACIDS.RES..           V.  46 W296  2018
JRNL        PMID   29788355
JRNL        DOI    10.1093/nar/gky427
REMARK   1
REMARK   1 REFERENCE 1
REMARK   1  AUTH   S.BIENERT,A.WATERHOUSE,T.A.P.DE BEER,G.TAURIELLO,G.STUDER,
REMARK   1  AUTH 2 L.BORDOLI,T.SCHWEDE
REMARK   1  TITL   THE SWISS-MODEL REPOSITORY - NEW FEATURES AND FUNCTIONALITY
REMARK   1  REF    NUCLEIC.ACIDS.RES..           V.  45       2017
REMARK   1  REFN                   ISSN 0305-1048
REMARK   1  PMID   27899672
REMARK   1  DOI    10.1093/nar/gkw1132
REMARK   1
REMARK   1 REFERENCE 2
REMARK   1  AUTH   N.GUEX,M.C.PEITSCH,T.SCHWEDE
REMARK   1  TITL   AUTOMATED COMPARATIVE PROTEIN STRUCTURE MODELING WITH
REMARK   1  TITL 2 SWISS-MODEL AND SWISS-PDBVIEWER: A HISTORICAL PERSPECTIVE
REMARK   1  REF    ELECTROPHORESIS               V.  30       2009
REMARK   1  REFN                   ISSN 0173-0835
REMARK   1  PMID   19517507
REMARK   1  DOI    10.1002/elps.200900140
REMARK   1
REMARK   1 REFERENCE 3
REMARK   1  AUTH   G.STUDER,G.TAURIELLO,S.BIENERT,M.BIASINI,N.JOHNER,T.SCHWEDE
REMARK   1  TITL   PROMOD3 - A VERSATILE HOMOLOGY MODELLING TOOLBOX
REMARK   1  REF    PLOS COMP. BIOL.              V.  17       2021
REMARK   1  REFN                   ISSN 
REMARK   1  PMID   33507980
REMARK   1  DOI    https://doi.org/10.1371/journal.pcbi.1008667
REMARK   1
REMARK   1 REFERENCE 4
REMARK   1  AUTH   G.STUDER,C.REMPFER,A.WATERHOUSE,R.GUMIENNY,J.HAAS,T.SCHWEDE
REMARK   1  TITL   QMEANDISCO - DISTANCE CONSTRAINTS APPLIED ON MODEL QUALITY 
REMARK   1  TITL 2 ESTIMATION
REMARK   1  REF    BIOINFORMATICS                V.  36       2020
REMARK   1  REFN                   ISSN 
REMARK   1  PMID   31697312
REMARK   1  DOI    https://doi.org/10.1093/bioinformatics/btz828
REMARK   1
REMARK   1 REFERENCE 5
REMARK   1  AUTH   P.BENKERT,M.BIASINI,T.SCHWEDE
REMARK   1  TITL   TOWARD THE ESTIMATION OF THE ABSOLUTE QUALITY OF INDIVIDUAL
REMARK   1  TITL 2 PROTEIN STRUCTURE MODELS
REMARK   1  REF    BIOINFORMATICS                V.  27       2011
REMARK   1  REFN                   ISSN 1367-4803
REMARK   1  PMID   21134891
REMARK   1  DOI    10.1093/bioinformatics/btq662
REMARK   1
REMARK   1 REFERENCE 6
REMARK   1  AUTH   M.BERTONI,F.KIEFER,M.BIASINI,L.BORDOLI,T.SCHWEDE
REMARK   1  TITL   MODELING PROTEIN QUATERNARY STRUCTURE OF HOMO- AND
REMARK   1  TITL 2 HETERO-OLIGOMERS BEYOND BINARY INTERACTIONS BY HOMOLOGY
REMARK   1  REF    SCI.REP.                      V.   7       2017
REMARK   1  REFN                   ISSN
REMARK   1  PMID   28874689
REMARK   1  DOI    10.1038/s41598-017-09654-8
REMARK   1
REMARK   1 DISCLAIMER
REMARK   1 The SWISS-MODEL SERVER produces theoretical models for proteins.
REMARK   1 The results of any theoretical modelling procedure is
REMARK   1 NON-EXPERIMENTAL and MUST be considered with care. These models may
REMARK   1 contain significant errors. This is especially true for automated
REMARK   1 modeling since there is no human intervention during model
REMARK   1 building. Please read the header section and the logfile carefully
REMARK   1 to know what templates and alignments were used during the model
REMARK   1 building process. All information by the SWISS-MODEL SERVER is
REMARK   1 provided "AS-IS", without any warranty, expressed or implied.
REMARK   2
REMARK   2 COPYRIGHT NOTICE
REMARK   2 This SWISS-MODEL protein model is copyright. It is produced by the
REMARK   2 SWISS-MODEL server, developed by the Computational Structural
REMARK   2 Biology Group at the SIB Swiss Institute of Bioinformatics at the
REMARK   2 Biozentrum, University of Basel (https://swissmodel.expasy.org). This
REMARK   2 model is licensed under the CC BY-SA 4.0 Creative Commons
REMARK   2 Attribution-ShareAlike 4.0 International License
REMARK   2 (https://creativecommons.org/licenses/by-sa/4.0/legalcode), i.e. you
REMARK   2 can copy and redistribute the model in any medium or format,
REMARK   2 transform and build upon the model for any purpose, even
REMARK   2 commercially, under the following terms:
REMARK   2 Attribution - You must give appropriate credit, provide a link to
REMARK   2 the license, and indicate if changes were made. You may do so in any
REMARK   2 reasonable manner, but not in any way that suggests the licensor
REMARK   2 endorses you or your use. When you publish, patent or distribute
REMARK   2 results that were fully or partially based on the model, please cite
REMARK   2 the corresponding papers mentioned under JRNL.
REMARK   2 ShareAlike - If you remix, transform, or build upon the material,
REMARK   2 you must distribute your contributions under the same license as the
REMARK   2 original.
REMARK   2 No additional restrictions - you may not apply legal terms or
REMARK   2 technological measures that legally restrict others from doing
REMARK   2 anything the license permits.
REMARK   2 Find a human-readable summary of (and not a substitute for) the
REMARK   2 CC BY-SA 4.0 license at this link:
REMARK   2 https://creativecommons.org/licenses/by-sa/4.0/
REMARK   3 
REMARK   3 MODEL INFORMATION
REMARK   3  ENGIN   PROMOD3
REMARK   3  VERSN   3.2.1
REMARK   3  OSTAT   homo-trimer
REMARK   3  OSRSN   PREDICTION
REMARK   3  QSPRD   0.510
REMARK   3  GMQE    0.46
REMARK   3  QMNV    4.3.0
REMARK   3  QMNDG   0.51
REMARK   3  MODT    FALSE
REMARK   3 
REMARK   3 TEMPLATE 1
REMARK   3  PDBID   5ykc
REMARK   3  CHAIN   C
REMARK   3  MMCIF   C
REMARK   3  PDBV    2022-08-26
REMARK   3  SMTLE   5ykc.1.C
REMARK   3  SMTLV   2022-08-31
REMARK   3  MTHD    X-RAY DIFFRACTION 2.82 A
REMARK   3  FOUND   BLAST
REMARK   3  GMQE    0.50
REMARK   3  SIM     0.37
REMARK   3  SID     31.54
REMARK   3  OSTAT   homo-trimer
REMARK   3  LIGND   NAG-NAG
REMARK   3  LIGND 2 NAG
REMARK   3  LIGND 3 NAG
REMARK   3  LIGND 4 NAG
REMARK   3  LIGND 5 NAG
REMARK   3  LIGND 6 NAG
REMARK   3  LIGND 7 NAG
REMARK   3  LIGND 8 NAG
REMARK   3  LIGND 9 NAG
REMARK   3  LIGND 10 NAG
REMARK   3  LIGND 11 NAG
REMARK   3  LIGND 12 NAG
REMARK   3  LIGND 13 NAG
REMARK   3  ALN C TRG MKAIIVLLMVVTSNADRICTGITSSNSPHVVKTATQGEVNVTGVIPLTTTPTKSHFAN
REMARK   3  ALN C TRG LKGTETRGKLCPKCL-NCTDLDVALGRPKCTGKIPSARVS-ILHEVRPVTSGCFP-IM
REMARK   3  ALN C TRG HDRTKIRQLPNLLRGYEHVRLSTHNVINAEDAPGGPYKIGTSGSCPNITNG-NGFFAT
REMARK   3  ALN C TRG MAWAVPKNDKNKTATNPLTIEVPYICTEGEDQITVWGFHS-DNETQMAKLYGDSKPQK
REMARK   3  ALN C TRG FTSSANGVTTHYVSQIGGFPNQTEDGGLPQSGRIVVDYMVQKSGKTGTITYQRGILLP
REMARK   3  ALN C TRG QKVW--CASGRSKVIKGSLPLIGEADCLHEKYGGLNKSKPYYTGEHAKAIGNCPIWVK
REMARK   3  ALN C TRG -TPLKLANGTKYRPPAKLLKERGFFGAIAGFLEGGWEGMIAGWHGYTSHGAHGVAVAA
REMARK   3  ALN C TRG DLKSTQEAINKITKNLNSLSELEVKNLQRLSGAMDELHNEILELDEKVDDLRADTISS
REMARK   3  ALN C TRG QIELAVLLSNEGIINSEDEHLLALERKLKKMLGPSAVEIGNGCFETKHKCNQTCLDRI
REMARK   3  ALN C TRG AAGTFDAGEFSLPTFDSLNITAASLNDDGLDNHTILLYYSTAASSLAVTLMIAIFVVY
REMARK   3  ALN C TRG MVSRDNVSCSICL
REMARK   3  ALN C TPL --------------GDRICIGYHANNSTTQVDTIMEKNVTVTHAQDILEKEHNGRLCS
REMARK   3  ALN C TPL LKGVK------PLILKNCSVAGWLLGNPMCDEFLNAPEWSYIVEKDRPSNGLCYPGTF
REMARK   3  ALN C TPL NYYEELKHLMSSTNQFEKIQIFPRSSWSNHDASSG-----VSSACP--YNGRSSFFRN
REMARK   3  ALN C TPL VVWLIKKNNVYRTITRT------YNNTNIEDLLIIWGIHHPNNAAEQIKLYQN--PST
REMARK   3  ALN C TPL YVSV--GTSTLNQRSIPEIATRPKVNG--QSGRMEFFWTILRPNDSITFESTGNFIAP
REMARK   3  ALN C TPL EYAYKIVKKGDSAIMKSELSYSNCDTKCQTPVGAINSSMPFHN-VHPFAIGECPKYVK
REMARK   3  ALN C TPL LKKLVLATGLRNIPQRET---RGLFGAIAGFIEGGWQGMVDGWYGYHHSNEQGSGYAA
REMARK   3  ALN C TPL DKESTQKAVDGITNKVNSIISKMNSQFEAVGKEFNNLERRIENLNKKMEDGFIDVWTY
REMARK   3  ALN C TPL NAELLVLMENERTLDLHDSNVKNLYDKVRRQLRDNAKELGNGCFEFYHRCDNKCMESV
REMARK   3  ALN C TPL RNGTYDYPQYS-----------------------------------------------
REMARK   3  ALN C TPL -------------
REMARK   3  ALN C OFF 40
ATOM      1  N   ALA A  15     -49.017   7.854  40.371  1.00  0.47           N  
ATOM      2  CA  ALA A  15     -50.220   7.163  39.818  1.00  0.47           C  
ATOM      3  C   ALA A  15     -50.048   6.967  38.326  1.00  0.47           C  
ATOM      4  O   ALA A  15     -49.001   7.345  37.813  1.00  0.47           O  
ATOM      5  CB  ALA A  15     -51.494   7.959  40.176  1.00  0.47           C  
ATOM      6  N   ASP A  16     -51.032   6.353  37.635  1.00  0.62           N  
ATOM      7  CA  ASP A  16     -50.933   5.901  36.258  1.00  0.62           C  
ATOM      8  C   ASP A  16     -49.859   4.820  36.061  1.00  0.62           C  
ATOM      9  O   ASP A  16     -48.657   5.051  35.930  1.00  0.62           O  
ATOM     10  CB  ASP A  16     -50.955   7.050  35.208  1.00  0.62           C  
ATOM     11  CG  ASP A  16     -52.371   7.564  34.976  1.00  0.62           C  
ATOM     12  OD1 ASP A  16     -53.187   7.566  35.935  1.00  0.62           O  
ATOM     13  OD2 ASP A  16     -52.684   7.916  33.806  1.00  0.62           O  
ATOM     14  N   ARG A  17     -50.301   3.548  36.092  1.00  0.63           N  
ATOM     15  CA  ARG A  17     -49.415   2.405  36.016  1.00  0.63           C  
ATOM     16  C   ARG A  17     -49.677   1.571  34.795  1.00  0.63           C  
ATOM     17  O   ARG A  17     -50.813   1.390  34.353  1.00  0.63           O  
ATOM     18  CB  ARG A  17     -49.566   1.417  37.203  1.00  0.63           C  
ATOM     19  CG  ARG A  17     -49.477   2.065  38.591  1.00  0.63           C  
ATOM     20  CD  ARG A  17     -48.099   2.673  38.835  1.00  0.63           C  
ATOM     21  NE  ARG A  17     -48.045   3.157  40.243  1.00  0.63           N  
ATOM     22  CZ  ARG A  17     -47.642   2.420  41.282  1.00  0.63           C  
ATOM     23  NH1 ARG A  17     -47.708   1.093  41.273  1.00  0.63           N  
ATOM     24  NH2 ARG A  17     -47.146   3.067  42.331  1.00  0.63           N  
ATOM     25  N   ILE A  18     -48.596   0.967  34.287  1.00  0.74           N  
ATOM     26  CA  ILE A  18     -48.682  -0.239  33.503  1.00  0.74           C  
ATOM     27  C   ILE A  18     -47.751  -1.257  34.139  1.00  0.74           C  
ATOM     28  O   ILE A  18     -46.626  -0.950  34.538  1.00  0.74           O  
ATOM     29  CB  ILE A  18     -48.407  -0.040  32.021  1.00  0.74           C  
ATOM     30  CG1 ILE A  18     -48.513  -1.393  31.271  1.00  0.74           C  
ATOM     31  CG2 ILE A  18     -47.076   0.720  31.815  1.00  0.74           C  
ATOM     32  CD1 ILE A  18     -48.588  -1.234  29.756  1.00  0.74           C  
ATOM     33  N   CYS A  19     -48.234  -2.499  34.300  1.00  0.73           N  
ATOM     34  CA  CYS A  19     -47.463  -3.610  34.815  1.00  0.73           C  
ATOM     35  C   CYS A  19     -47.445  -4.717  33.790  1.00  0.73           C  
ATOM     36  O   CYS A  19     -48.411  -4.899  33.053  1.00  0.73           O  
ATOM     37  CB  CYS A  19     -48.072  -4.184  36.115  1.00  0.73           C  
ATOM     38  SG  CYS A  19     -48.124  -2.987  37.479  1.00  0.73           S  
ATOM     39  N   THR A  20     -46.347  -5.490  33.736  1.00  0.76           N  
ATOM     40  CA  THR A  20     -46.173  -6.619  32.821  1.00  0.76           C  
ATOM     41  C   THR A  20     -46.316  -7.903  33.614  1.00  0.76           C  
ATOM     42  O   THR A  20     -45.739  -8.038  34.691  1.00  0.76           O  
ATOM     43  CB  THR A  20     -44.791  -6.619  32.170  1.00  0.76           C  
ATOM     44  OG1 THR A  20     -44.634  -5.459  31.369  1.00  0.76           O  
ATOM     45  CG2 THR A  20     -44.576  -7.814  31.231  1.00  0.76           C  
ATOM     46  N   GLY A  21     -47.099  -8.893  33.133  1.00  0.76           N  
ATOM     47  CA  GLY A  21     -47.300 -10.134  33.883  1.00  0.76           C  
ATOM     48  C   GLY A  21     -47.592 -11.335  33.023  1.00  0.76           C  
ATOM     49  O   GLY A  21     -47.609 -11.260  31.794  1.00  0.76           O  
ATOM     50  N   ILE A  22     -47.853 -12.487  33.678  1.00  0.70           N  
ATOM     51  CA  ILE A  22     -48.217 -13.739  33.024  1.00  0.70           C  
ATOM     52  C   ILE A  22     -49.372 -14.404  33.730  1.00  0.70           C  
ATOM     53  O   ILE A  22     -49.686 -14.113  34.879  1.00  0.70           O  
ATOM     54  CB  ILE A  22     -47.113 -14.793  32.935  1.00  0.70           C  
ATOM     55  CG1 ILE A  22     -46.412 -15.040  34.291  1.00  0.70           C  
ATOM     56  CG2 ILE A  22     -46.139 -14.345  31.841  1.00  0.70           C  
ATOM     57  CD1 ILE A  22     -45.466 -16.247  34.264  1.00  0.70           C  
ATOM     58  N   THR A  23     -50.048 -15.310  33.013  1.00  0.66           N  
ATOM     59  CA  THR A  23     -51.167 -16.130  33.459  1.00  0.66           C  
ATOM     60  C   THR A  23     -50.840 -17.154  34.528  1.00  0.66           C  
ATOM     61  O   THR A  23     -49.801 -17.816  34.515  1.00  0.66           O  
ATOM     62  CB  THR A  23     -51.800 -16.822  32.262  1.00  0.66           C  
ATOM     63  OG1 THR A  23     -52.288 -15.797  31.415  1.00  0.66           O  
ATOM     64  CG2 THR A  23     -52.986 -17.744  32.585  1.00  0.66           C  
ATOM     65  N   SER A  24     -51.781 -17.336  35.469  1.00  0.64           N  
ATOM     66  CA  SER A  24     -51.818 -18.404  36.451  1.00  0.64           C  
ATOM     67  C   SER A  24     -53.268 -18.880  36.508  1.00  0.64           C  
ATOM     68  O   SER A  24     -54.144 -18.251  35.922  1.00  0.64           O  
ATOM     69  CB  SER A  24     -51.274 -17.960  37.834  1.00  0.64           C  
ATOM     70  OG  SER A  24     -51.958 -16.812  38.307  1.00  0.64           O  
ATOM     71  N   SER A  25     -53.571 -20.044  37.122  1.00  0.71           N  
ATOM     72  CA  SER A  25     -54.923 -20.602  37.077  1.00  0.71           C  
ATOM     73  C   SER A  25     -55.315 -21.326  38.358  1.00  0.71           C  
ATOM     74  O   SER A  25     -55.474 -20.716  39.403  1.00  0.71           O  
ATOM     75  CB  SER A  25     -55.159 -21.507  35.824  1.00  0.71           C  
ATOM     76  OG  SER A  25     -54.252 -22.618  35.744  1.00  0.71           O  
ATOM     77  N   ASN A  26     -55.518 -22.651  38.315  1.00  0.58           N  
ATOM     78  CA  ASN A  26     -55.976 -23.445  39.441  1.00  0.58           C  
ATOM     79  C   ASN A  26     -55.446 -24.867  39.330  1.00  0.58           C  
ATOM     80  O   ASN A  26     -55.939 -25.798  39.965  1.00  0.58           O  
ATOM     81  CB  ASN A  26     -57.535 -23.457  39.507  1.00  0.58           C  
ATOM     82  CG  ASN A  26     -58.217 -23.899  38.207  1.00  0.58           C  
ATOM     83  OD1 ASN A  26     -57.626 -24.141  37.155  1.00  0.58           O  
ATOM     84  ND2 ASN A  26     -59.566 -24.001  38.272  1.00  0.58           N  
ATOM     85  N   SER A  27     -54.439 -25.068  38.461  1.00  0.64           N  
ATOM     86  CA  SER A  27     -53.962 -26.383  38.068  1.00  0.64           C  
ATOM     87  C   SER A  27     -53.321 -27.228  39.169  1.00  0.64           C  
ATOM     88  O   SER A  27     -52.501 -26.731  39.940  1.00  0.64           O  
ATOM     89  CB  SER A  27     -52.986 -26.314  36.864  1.00  0.64           C  
ATOM     90  OG  SER A  27     -53.672 -26.677  35.664  1.00  0.64           O  
ATOM     91  N   PRO A  28     -53.593 -28.532  39.250  1.00  0.66           N  
ATOM     92  CA  PRO A  28     -52.858 -29.414  40.154  1.00  0.66           C  
ATOM     93  C   PRO A  28     -51.798 -30.150  39.353  1.00  0.66           C  
ATOM     94  O   PRO A  28     -51.078 -30.983  39.895  1.00  0.66           O  
ATOM     95  CB  PRO A  28     -53.949 -30.380  40.641  1.00  0.66           C  
ATOM     96  CG  PRO A  28     -54.887 -30.518  39.440  1.00  0.66           C  
ATOM     97  CD  PRO A  28     -54.885 -29.109  38.851  1.00  0.66           C  
ATOM     98  N   HIS A  29     -51.697 -29.880  38.041  1.00  0.71           N  
ATOM     99  CA  HIS A  29     -50.830 -30.594  37.125  1.00  0.71           C  
ATOM    100  C   HIS A  29     -49.343 -30.354  37.274  1.00  0.71           C  
ATOM    101  O   HIS A  29     -48.846 -29.263  37.019  1.00  0.71           O  
ATOM    102  CB  HIS A  29     -51.171 -30.237  35.671  1.00  0.71           C  
ATOM    103  CG  HIS A  29     -52.459 -30.847  35.244  1.00  0.71           C  
ATOM    104  ND1 HIS A  29     -52.551 -32.227  35.090  1.00  0.71           N  
ATOM    105  CD2 HIS A  29     -53.646 -30.252  34.973  1.00  0.71           C  
ATOM    106  CE1 HIS A  29     -53.810 -32.429  34.728  1.00  0.71           C  
ATOM    107  NE2 HIS A  29     -54.509 -31.270  34.642  1.00  0.71           N  
ATOM    108  N   VAL A  30     -48.588 -31.417  37.608  1.00  0.72           N  
ATOM    109  CA  VAL A  30     -47.140 -31.386  37.689  1.00  0.72           C  
ATOM    110  C   VAL A  30     -46.461 -32.000  36.473  1.00  0.72           C  
ATOM    111  O   VAL A  30     -46.951 -32.961  35.876  1.00  0.72           O  
ATOM    112  CB  VAL A  30     -46.629 -32.076  38.948  1.00  0.72           C  
ATOM    113  CG1 VAL A  30     -47.143 -31.300  40.174  1.00  0.72           C  
ATOM    114  CG2 VAL A  30     -47.065 -33.555  39.015  1.00  0.72           C  
ATOM    115  N   VAL A  31     -45.295 -31.448  36.086  1.00  0.74           N  
ATOM    116  CA  VAL A  31     -44.387 -32.002  35.092  1.00  0.74           C  
ATOM    117  C   VAL A  31     -43.027 -32.222  35.733  1.00  0.74           C  
ATOM    118  O   VAL A  31     -42.809 -31.937  36.911  1.00  0.74           O  
ATOM    119  CB  VAL A  31     -44.214 -31.144  33.834  1.00  0.74           C  
ATOM    120  CG1 VAL A  31     -45.588 -30.932  33.180  1.00  0.74           C  
ATOM    121  CG2 VAL A  31     -43.540 -29.789  34.141  1.00  0.74           C  
ATOM    122  N   LYS A  32     -42.062 -32.763  34.967  1.00  0.67           N  
ATOM    123  CA  LYS A  32     -40.688 -32.891  35.406  1.00  0.67           C  
ATOM    124  C   LYS A  32     -39.780 -32.368  34.311  1.00  0.67           C  
ATOM    125  O   LYS A  32     -40.128 -32.393  33.129  1.00  0.67           O  
ATOM    126  CB  LYS A  32     -40.304 -34.364  35.713  1.00  0.67           C  
ATOM    127  CG  LYS A  32     -41.142 -35.004  36.833  1.00  0.67           C  
ATOM    128  CD  LYS A  32     -40.681 -36.433  37.168  1.00  0.67           C  
ATOM    129  CE  LYS A  32     -41.492 -37.073  38.302  1.00  0.67           C  
ATOM    130  NZ  LYS A  32     -41.008 -38.446  38.575  1.00  0.67           N  
ATOM    131  N   THR A  33     -38.588 -31.891  34.696  1.00  0.67           N  
ATOM    132  CA  THR A  33     -37.516 -31.503  33.794  1.00  0.67           C  
ATOM    133  C   THR A  33     -36.309 -32.322  34.185  1.00  0.67           C  
ATOM    134  O   THR A  33     -36.406 -33.208  35.032  1.00  0.67           O  
ATOM    135  CB  THR A  33     -37.176 -30.019  33.751  1.00  0.67           C  
ATOM    136  OG1 THR A  33     -36.445 -29.546  34.872  1.00  0.67           O  
ATOM    137  CG2 THR A  33     -38.457 -29.178  33.672  1.00  0.67           C  
ATOM    138  N   ALA A  34     -35.129 -32.089  33.577  1.00  0.63           N  
ATOM    139  CA  ALA A  34     -33.914 -32.774  33.977  1.00  0.63           C  
ATOM    140  C   ALA A  34     -33.480 -32.437  35.401  1.00  0.63           C  
ATOM    141  O   ALA A  34     -33.030 -33.295  36.160  1.00  0.63           O  
ATOM    142  CB  ALA A  34     -32.781 -32.413  32.999  1.00  0.63           C  
ATOM    143  N   THR A  35     -33.625 -31.154  35.790  1.00  0.55           N  
ATOM    144  CA  THR A  35     -33.143 -30.675  37.079  1.00  0.55           C  
ATOM    145  C   THR A  35     -34.255 -30.485  38.097  1.00  0.55           C  
ATOM    146  O   THR A  35     -34.001 -30.328  39.294  1.00  0.55           O  
ATOM    147  CB  THR A  35     -32.359 -29.367  36.953  1.00  0.55           C  
ATOM    148  OG1 THR A  35     -33.158 -28.257  36.553  1.00  0.55           O  
ATOM    149  CG2 THR A  35     -31.271 -29.511  35.884  1.00  0.55           C  
ATOM    150  N   GLN A  36     -35.532 -30.518  37.662  1.00  0.64           N  
ATOM    151  CA  GLN A  36     -36.671 -30.261  38.521  1.00  0.64           C  
ATOM    152  C   GLN A  36     -37.675 -31.410  38.515  1.00  0.64           C  
ATOM    153  O   GLN A  36     -38.174 -31.839  37.478  1.00  0.64           O  
ATOM    154  CB  GLN A  36     -37.441 -28.985  38.093  1.00  0.64           C  
ATOM    155  CG  GLN A  36     -36.592 -27.721  37.817  1.00  0.64           C  
ATOM    156  CD  GLN A  36     -35.794 -27.257  39.030  1.00  0.64           C  
ATOM    157  OE1 GLN A  36     -36.313 -26.958  40.110  1.00  0.64           O  
ATOM    158  NE2 GLN A  36     -34.460 -27.163  38.846  1.00  0.64           N  
ATOM    159  N   GLY A  37     -38.052 -31.918  39.707  1.00  0.55           N  
ATOM    160  CA  GLY A  37     -39.185 -32.825  39.856  1.00  0.55           C  
ATOM    161  C   GLY A  37     -40.380 -32.082  40.386  1.00  0.55           C  
ATOM    162  O   GLY A  37     -40.221 -31.140  41.157  1.00  0.55           O  
ATOM    163  N   GLU A  38     -41.590 -32.518  39.982  1.00  0.61           N  
ATOM    164  CA  GLU A  38     -42.884 -32.013  40.418  1.00  0.61           C  
ATOM    165  C   GLU A  38     -43.114 -30.516  40.282  1.00  0.61           C  
ATOM    166  O   GLU A  38     -43.473 -29.782  41.202  1.00  0.61           O  
ATOM    167  CB  GLU A  38     -43.367 -32.647  41.738  1.00  0.61           C  
ATOM    168  CG  GLU A  38     -43.499 -34.181  41.562  1.00  0.61           C  
ATOM    169  CD  GLU A  38     -44.129 -34.930  42.731  1.00  0.61           C  
ATOM    170  OE1 GLU A  38     -44.588 -34.293  43.707  1.00  0.61           O  
ATOM    171  OE2 GLU A  38     -44.144 -36.185  42.609  1.00  0.61           O  
ATOM    172  N   VAL A  39     -42.939 -30.019  39.046  1.00  0.72           N  
ATOM    173  CA  VAL A  39     -43.151 -28.628  38.719  1.00  0.72           C  
ATOM    174  C   VAL A  39     -44.585 -28.429  38.287  1.00  0.72           C  
ATOM    175  O   VAL A  39     -44.987 -28.854  37.208  1.00  0.72           O  
ATOM    176  CB  VAL A  39     -42.218 -28.167  37.607  1.00  0.72           C  
ATOM    177  CG1 VAL A  39     -42.497 -26.703  37.218  1.00  0.72           C  
ATOM    178  CG2 VAL A  39     -40.768 -28.323  38.091  1.00  0.72           C  
ATOM    179  N   ASN A  40     -45.409 -27.783  39.135  1.00  0.73           N  
ATOM    180  CA  ASN A  40     -46.764 -27.394  38.789  1.00  0.73           C  
ATOM    181  C   ASN A  40     -46.816 -26.344  37.667  1.00  0.73           C  
ATOM    182  O   ASN A  40     -46.103 -25.338  37.701  1.00  0.73           O  
ATOM    183  CB  ASN A  40     -47.508 -26.945  40.075  1.00  0.73           C  
ATOM    184  CG  ASN A  40     -49.017 -26.882  39.862  1.00  0.73           C  
ATOM    185  OD1 ASN A  40     -49.513 -26.107  39.049  1.00  0.73           O  
ATOM    186  ND2 ASN A  40     -49.792 -27.691  40.610  1.00  0.73           N  
ATOM    187  N   VAL A  41     -47.667 -26.557  36.644  1.00  0.75           N  
ATOM    188  CA  VAL A  41     -47.784 -25.666  35.501  1.00  0.75           C  
ATOM    189  C   VAL A  41     -49.250 -25.451  35.174  1.00  0.75           C  
ATOM    190  O   VAL A  41     -50.120 -26.237  35.543  1.00  0.75           O  
ATOM    191  CB  VAL A  41     -47.038 -26.138  34.245  1.00  0.75           C  
ATOM    192  CG1 VAL A  41     -45.582 -26.513  34.580  1.00  0.75           C  
ATOM    193  CG2 VAL A  41     -47.741 -27.346  33.615  1.00  0.75           C  
ATOM    194  N   THR A  42     -49.577 -24.357  34.457  1.00  0.72           N  
ATOM    195  CA  THR A  42     -50.952 -23.995  34.117  1.00  0.72           C  
ATOM    196  C   THR A  42     -51.661 -24.985  33.211  1.00  0.72           C  
ATOM    197  O   THR A  42     -52.830 -25.290  33.433  1.00  0.72           O  
ATOM    198  CB  THR A  42     -51.121 -22.589  33.547  1.00  0.72           C  
ATOM    199  OG1 THR A  42     -50.371 -22.386  32.360  1.00  0.72           O  
ATOM    200  CG2 THR A  42     -50.612 -21.566  34.568  1.00  0.72           C  
ATOM    201  N   GLY A  43     -50.976 -25.534  32.185  1.00  0.64           N  
ATOM    202  CA  GLY A  43     -51.562 -26.522  31.283  1.00  0.64           C  
ATOM    203  C   GLY A  43     -50.574 -27.570  30.841  1.00  0.64           C  
ATOM    204  O   GLY A  43     -49.402 -27.283  30.591  1.00  0.64           O  
ATOM    205  N   VAL A  44     -51.045 -28.825  30.706  1.00  0.70           N  
ATOM    206  CA  VAL A  44     -50.235 -29.981  30.349  1.00  0.70           C  
ATOM    207  C   VAL A  44     -51.001 -30.904  29.433  1.00  0.70           C  
ATOM    208  O   VAL A  44     -52.226 -30.852  29.356  1.00  0.70           O  
ATOM    209  CB  VAL A  44     -49.847 -30.862  31.532  1.00  0.70           C  
ATOM    210  CG1 VAL A  44     -48.896 -30.106  32.456  1.00  0.70           C  
ATOM    211  CG2 VAL A  44     -51.096 -31.308  32.308  1.00  0.70           C  
ATOM    212  N   ILE A  45     -50.281 -31.811  28.744  1.00  0.70           N  
ATOM    213  CA  ILE A  45     -50.887 -32.874  27.958  1.00  0.70           C  
ATOM    214  C   ILE A  45     -50.224 -34.193  28.366  1.00  0.70           C  
ATOM    215  O   ILE A  45     -49.032 -34.383  28.098  1.00  0.70           O  
ATOM    216  CB  ILE A  45     -50.752 -32.607  26.461  1.00  0.70           C  
ATOM    217  CG1 ILE A  45     -51.555 -31.333  26.091  1.00  0.70           C  
ATOM    218  CG2 ILE A  45     -51.253 -33.816  25.639  1.00  0.70           C  
ATOM    219  CD1 ILE A  45     -51.281 -30.815  24.681  1.00  0.70           C  
ATOM    220  N   PRO A  46     -50.901 -35.137  29.041  1.00  0.71           N  
ATOM    221  CA  PRO A  46     -50.474 -36.535  29.147  1.00  0.71           C  
ATOM    222  C   PRO A  46     -50.300 -37.207  27.799  1.00  0.71           C  
ATOM    223  O   PRO A  46     -51.229 -37.162  26.997  1.00  0.71           O  
ATOM    224  CB  PRO A  46     -51.581 -37.224  29.973  1.00  0.71           C  
ATOM    225  CG  PRO A  46     -52.304 -36.080  30.693  1.00  0.71           C  
ATOM    226  CD  PRO A  46     -52.184 -34.916  29.709  1.00  0.71           C  
ATOM    227  N   LEU A  47     -49.151 -37.854  27.526  1.00  0.69           N  
ATOM    228  CA  LEU A  47     -48.901 -38.443  26.217  1.00  0.69           C  
ATOM    229  C   LEU A  47     -48.808 -39.953  26.247  1.00  0.69           C  
ATOM    230  O   LEU A  47     -48.422 -40.580  25.266  1.00  0.69           O  
ATOM    231  CB  LEU A  47     -47.632 -37.857  25.558  1.00  0.69           C  
ATOM    232  CG  LEU A  47     -47.765 -36.382  25.133  1.00  0.69           C  
ATOM    233  CD1 LEU A  47     -46.472 -35.939  24.447  1.00  0.69           C  
ATOM    234  CD2 LEU A  47     -48.937 -36.124  24.172  1.00  0.69           C  
ATOM    235  N   THR A  48     -49.220 -40.580  27.354  1.00  0.68           N  
ATOM    236  CA  THR A  48     -49.134 -42.023  27.512  1.00  0.68           C  
ATOM    237  C   THR A  48     -50.495 -42.616  27.790  1.00  0.68           C  
ATOM    238  O   THR A  48     -51.205 -42.186  28.697  1.00  0.68           O  
ATOM    239  CB  THR A  48     -48.189 -42.390  28.641  1.00  0.68           C  
ATOM    240  OG1 THR A  48     -46.853 -42.198  28.208  1.00  0.68           O  
ATOM    241  CG2 THR A  48     -48.277 -43.858  29.038  1.00  0.68           C  
ATOM    242  N   THR A  49     -50.896 -43.646  27.013  1.00  0.59           N  
ATOM    243  CA  THR A  49     -52.051 -44.493  27.307  1.00  0.59           C  
ATOM    244  C   THR A  49     -51.654 -45.546  28.318  1.00  0.59           C  
ATOM    245  O   THR A  49     -50.786 -46.380  28.068  1.00  0.59           O  
ATOM    246  CB  THR A  49     -52.634 -45.202  26.079  1.00  0.59           C  
ATOM    247  OG1 THR A  49     -53.319 -44.269  25.255  1.00  0.59           O  
ATOM    248  CG2 THR A  49     -53.682 -46.271  26.423  1.00  0.59           C  
ATOM    249  N   THR A  50     -52.283 -45.516  29.504  1.00  0.56           N  
ATOM    250  CA  THR A  50     -52.062 -46.473  30.585  1.00  0.56           C  
ATOM    251  C   THR A  50     -53.182 -47.483  30.839  1.00  0.56           C  
ATOM    252  O   THR A  50     -52.917 -48.369  31.651  1.00  0.56           O  
ATOM    253  CB  THR A  50     -51.803 -45.779  31.921  1.00  0.56           C  
ATOM    254  OG1 THR A  50     -52.845 -44.866  32.252  1.00  0.56           O  
ATOM    255  CG2 THR A  50     -50.516 -44.952  31.822  1.00  0.56           C  
ATOM    256  N   PRO A  51     -54.390 -47.495  30.245  1.00  0.54           N  
ATOM    257  CA  PRO A  51     -55.302 -48.598  30.522  1.00  0.54           C  
ATOM    258  C   PRO A  51     -55.782 -49.266  29.247  1.00  0.54           C  
ATOM    259  O   PRO A  51     -55.760 -48.696  28.155  1.00  0.54           O  
ATOM    260  CB  PRO A  51     -56.447 -47.899  31.263  1.00  0.54           C  
ATOM    261  CG  PRO A  51     -56.595 -46.568  30.521  1.00  0.54           C  
ATOM    262  CD  PRO A  51     -55.163 -46.253  30.065  1.00  0.54           C  
ATOM    263  N   THR A  52     -56.233 -50.518  29.404  1.00  0.47           N  
ATOM    264  CA  THR A  52     -56.691 -51.399  28.348  1.00  0.47           C  
ATOM    265  C   THR A  52     -58.075 -51.868  28.742  1.00  0.47           C  
ATOM    266  O   THR A  52     -58.474 -51.757  29.900  1.00  0.47           O  
ATOM    267  CB  THR A  52     -55.741 -52.580  28.127  1.00  0.47           C  
ATOM    268  OG1 THR A  52     -56.217 -53.470  27.129  1.00  0.47           O  
ATOM    269  CG2 THR A  52     -55.526 -53.405  29.401  1.00  0.47           C  
ATOM    270  N   LYS A  53     -58.879 -52.374  27.787  1.00  0.46           N  
ATOM    271  CA  LYS A  53     -60.257 -52.754  28.057  1.00  0.46           C  
ATOM    272  C   LYS A  53     -60.410 -54.229  28.394  1.00  0.46           C  
ATOM    273  O   LYS A  53     -61.527 -54.714  28.561  1.00  0.46           O  
ATOM    274  CB  LYS A  53     -61.165 -52.470  26.839  1.00  0.46           C  
ATOM    275  CG  LYS A  53     -61.398 -50.983  26.532  1.00  0.46           C  
ATOM    276  CD  LYS A  53     -62.383 -50.874  25.358  1.00  0.46           C  
ATOM    277  CE  LYS A  53     -62.845 -49.474  24.975  1.00  0.46           C  
ATOM    278  NZ  LYS A  53     -63.805 -49.611  23.853  1.00  0.46           N  
ATOM    279  N   SER A  54     -59.295 -54.980  28.502  1.00  0.65           N  
ATOM    280  CA  SER A  54     -59.277 -56.387  28.913  1.00  0.65           C  
ATOM    281  C   SER A  54     -60.044 -57.315  27.991  1.00  0.65           C  
ATOM    282  O   SER A  54     -60.676 -58.274  28.431  1.00  0.65           O  
ATOM    283  CB  SER A  54     -59.777 -56.640  30.363  1.00  0.65           C  
ATOM    284  OG  SER A  54     -59.013 -55.893  31.309  1.00  0.65           O  
ATOM    285  N   HIS A  55     -60.018 -57.060  26.671  1.00  0.44           N  
ATOM    286  CA  HIS A  55     -60.876 -57.768  25.749  1.00  0.44           C  
ATOM    287  C   HIS A  55     -60.186 -58.126  24.449  1.00  0.44           C  
ATOM    288  O   HIS A  55     -59.109 -57.632  24.143  1.00  0.44           O  
ATOM    289  CB  HIS A  55     -62.171 -56.957  25.497  1.00  0.44           C  
ATOM    290  CG  HIS A  55     -62.098 -55.640  24.762  1.00  0.44           C  
ATOM    291  ND1 HIS A  55     -61.232 -55.450  23.708  1.00  0.44           N  
ATOM    292  CD2 HIS A  55     -63.013 -54.638  24.788  1.00  0.44           C  
ATOM    293  CE1 HIS A  55     -61.627 -54.348  23.108  1.00  0.44           C  
ATOM    294  NE2 HIS A  55     -62.708 -53.819  23.722  1.00  0.44           N  
ATOM    295  N   PHE A  56     -60.782 -59.016  23.637  1.00  0.37           N  
ATOM    296  CA  PHE A  56     -60.228 -59.343  22.341  1.00  0.37           C  
ATOM    297  C   PHE A  56     -61.236 -58.987  21.260  1.00  0.37           C  
ATOM    298  O   PHE A  56     -62.379 -59.452  21.254  1.00  0.37           O  
ATOM    299  CB  PHE A  56     -59.834 -60.838  22.313  1.00  0.37           C  
ATOM    300  CG  PHE A  56     -59.216 -61.285  21.018  1.00  0.37           C  
ATOM    301  CD1 PHE A  56     -58.353 -60.462  20.275  1.00  0.37           C  
ATOM    302  CD2 PHE A  56     -59.486 -62.576  20.546  1.00  0.37           C  
ATOM    303  CE1 PHE A  56     -57.686 -60.952  19.152  1.00  0.37           C  
ATOM    304  CE2 PHE A  56     -58.873 -63.052  19.382  1.00  0.37           C  
ATOM    305  CZ  PHE A  56     -57.926 -62.258  18.725  1.00  0.37           C  
ATOM    306  N   ALA A  57     -60.822 -58.115  20.326  1.00  0.41           N  
ATOM    307  CA  ALA A  57     -61.718 -57.401  19.455  1.00  0.41           C  
ATOM    308  C   ALA A  57     -61.282 -57.464  18.001  1.00  0.41           C  
ATOM    309  O   ALA A  57     -60.227 -57.987  17.642  1.00  0.41           O  
ATOM    310  CB  ALA A  57     -61.765 -55.938  19.919  1.00  0.41           C  
ATOM    311  N   ASN A  58     -62.143 -56.957  17.099  1.00  0.33           N  
ATOM    312  CA  ASN A  58     -61.844 -56.908  15.683  1.00  0.33           C  
ATOM    313  C   ASN A  58     -60.968 -55.711  15.344  1.00  0.33           C  
ATOM    314  O   ASN A  58     -61.269 -54.576  15.713  1.00  0.33           O  
ATOM    315  CB  ASN A  58     -63.132 -56.855  14.828  1.00  0.33           C  
ATOM    316  CG  ASN A  58     -63.896 -58.164  14.960  1.00  0.33           C  
ATOM    317  OD1 ASN A  58     -63.444 -59.176  15.490  1.00  0.33           O  
ATOM    318  ND2 ASN A  58     -65.127 -58.180  14.400  1.00  0.33           N  
ATOM    319  N   LEU A  59     -59.855 -55.962  14.622  1.00  0.33           N  
ATOM    320  CA  LEU A  59     -58.835 -54.982  14.298  1.00  0.33           C  
ATOM    321  C   LEU A  59     -59.254 -54.052  13.161  1.00  0.33           C  
ATOM    322  O   LEU A  59     -58.748 -54.127  12.042  1.00  0.33           O  
ATOM    323  CB  LEU A  59     -57.504 -55.712  13.968  1.00  0.33           C  
ATOM    324  CG  LEU A  59     -56.232 -54.906  14.297  1.00  0.33           C  
ATOM    325  CD1 LEU A  59     -56.062 -54.780  15.815  1.00  0.33           C  
ATOM    326  CD2 LEU A  59     -54.989 -55.570  13.685  1.00  0.33           C  
ATOM    327  N   LYS A  60     -60.215 -53.156  13.459  1.00  0.38           N  
ATOM    328  CA  LYS A  60     -60.966 -52.335  12.531  1.00  0.38           C  
ATOM    329  C   LYS A  60     -62.026 -53.092  11.733  1.00  0.38           C  
ATOM    330  O   LYS A  60     -61.967 -54.292  11.469  1.00  0.38           O  
ATOM    331  CB  LYS A  60     -60.113 -51.432  11.601  1.00  0.38           C  
ATOM    332  CG  LYS A  60     -59.159 -50.495  12.354  1.00  0.38           C  
ATOM    333  CD  LYS A  60     -58.194 -49.811  11.377  1.00  0.38           C  
ATOM    334  CE  LYS A  60     -57.222 -48.853  12.058  1.00  0.38           C  
ATOM    335  NZ  LYS A  60     -56.294 -48.308  11.046  1.00  0.38           N  
ATOM    336  N   GLY A  61     -63.086 -52.366  11.339  1.00  0.35           N  
ATOM    337  CA  GLY A  61     -64.082 -52.857  10.407  1.00  0.35           C  
ATOM    338  C   GLY A  61     -64.318 -51.781   9.405  1.00  0.35           C  
ATOM    339  O   GLY A  61     -64.142 -50.603   9.707  1.00  0.35           O  
ATOM    340  N   THR A  62     -64.735 -52.143   8.181  1.00  0.22           N  
ATOM    341  CA  THR A  62     -65.200 -51.162   7.209  1.00  0.22           C  
ATOM    342  C   THR A  62     -66.591 -50.670   7.558  1.00  0.22           C  
ATOM    343  O   THR A  62     -67.373 -51.346   8.228  1.00  0.22           O  
ATOM    344  CB  THR A  62     -65.180 -51.587   5.731  1.00  0.22           C  
ATOM    345  OG1 THR A  62     -66.195 -52.526   5.389  1.00  0.22           O  
ATOM    346  CG2 THR A  62     -63.828 -52.231   5.394  1.00  0.22           C  
ATOM    347  N   GLU A  63     -66.950 -49.471   7.062  1.00  0.26           N  
ATOM    348  CA  GLU A  63     -68.258 -48.860   7.212  1.00  0.26           C  
ATOM    349  C   GLU A  63     -69.394 -49.730   6.671  1.00  0.26           C  
ATOM    350  O   GLU A  63     -70.502 -49.781   7.199  1.00  0.26           O  
ATOM    351  CB  GLU A  63     -68.242 -47.518   6.448  1.00  0.26           C  
ATOM    352  CG  GLU A  63     -67.197 -46.510   6.990  1.00  0.26           C  
ATOM    353  CD  GLU A  63     -67.075 -45.261   6.117  1.00  0.26           C  
ATOM    354  OE1 GLU A  63     -67.695 -45.226   5.025  1.00  0.26           O  
ATOM    355  OE2 GLU A  63     -66.325 -44.347   6.544  1.00  0.26           O  
ATOM    356  N   THR A  64     -69.110 -50.478   5.592  1.00  0.25           N  
ATOM    357  CA  THR A  64     -70.056 -51.279   4.830  1.00  0.25           C  
ATOM    358  C   THR A  64     -70.112 -52.738   5.249  1.00  0.25           C  
ATOM    359  O   THR A  64     -70.493 -53.592   4.452  1.00  0.25           O  
ATOM    360  CB  THR A  64     -69.777 -51.194   3.335  1.00  0.25           C  
ATOM    361  OG1 THR A  64     -68.403 -51.429   3.039  1.00  0.25           O  
ATOM    362  CG2 THR A  64     -70.102 -49.763   2.881  1.00  0.25           C  
ATOM    363  N   ARG A  65     -69.769 -53.040   6.525  1.00  0.21           N  
ATOM    364  CA  ARG A  65     -69.967 -54.312   7.230  1.00  0.21           C  
ATOM    365  C   ARG A  65     -68.769 -55.252   7.150  1.00  0.21           C  
ATOM    366  O   ARG A  65     -68.814 -56.376   7.649  1.00  0.21           O  
ATOM    367  CB  ARG A  65     -71.254 -55.121   6.852  1.00  0.21           C  
ATOM    368  CG  ARG A  65     -72.593 -54.373   7.023  1.00  0.21           C  
ATOM    369  CD  ARG A  65     -73.770 -55.156   6.428  1.00  0.21           C  
ATOM    370  NE  ARG A  65     -75.014 -54.364   6.706  1.00  0.21           N  
ATOM    371  CZ  ARG A  65     -76.253 -54.775   6.403  1.00  0.21           C  
ATOM    372  NH1 ARG A  65     -77.295 -54.009   6.721  1.00  0.21           N  
ATOM    373  NH2 ARG A  65     -76.476 -55.934   5.791  1.00  0.21           N  
ATOM    374  N   GLY A  66     -67.634 -54.813   6.576  1.00  0.28           N  
ATOM    375  CA  GLY A  66     -66.467 -55.664   6.379  1.00  0.28           C  
ATOM    376  C   GLY A  66     -65.578 -55.719   7.586  1.00  0.28           C  
ATOM    377  O   GLY A  66     -64.626 -54.955   7.718  1.00  0.28           O  
ATOM    378  N   LYS A  67     -65.857 -56.648   8.509  1.00  0.29           N  
ATOM    379  CA  LYS A  67     -65.065 -56.824   9.708  1.00  0.29           C  
ATOM    380  C   LYS A  67     -63.993 -57.880   9.505  1.00  0.29           C  
ATOM    381  O   LYS A  67     -64.286 -59.069   9.391  1.00  0.29           O  
ATOM    382  CB  LYS A  67     -65.961 -57.238  10.904  1.00  0.29           C  
ATOM    383  CG  LYS A  67     -67.016 -56.180  11.270  1.00  0.29           C  
ATOM    384  CD  LYS A  67     -67.895 -56.597  12.465  1.00  0.29           C  
ATOM    385  CE  LYS A  67     -68.946 -55.541  12.831  1.00  0.29           C  
ATOM    386  NZ  LYS A  67     -69.729 -55.967  14.017  1.00  0.29           N  
ATOM    387  N   LEU A  68     -62.707 -57.472   9.482  1.00  0.27           N  
ATOM    388  CA  LEU A  68     -61.573 -58.382   9.438  1.00  0.27           C  
ATOM    389  C   LEU A  68     -61.289 -58.949  10.824  1.00  0.27           C  
ATOM    390  O   LEU A  68     -60.360 -58.562  11.533  1.00  0.27           O  
ATOM    391  CB  LEU A  68     -60.325 -57.698   8.826  1.00  0.27           C  
ATOM    392  CG  LEU A  68     -60.534 -57.182   7.381  1.00  0.27           C  
ATOM    393  CD1 LEU A  68     -59.300 -56.409   6.894  1.00  0.27           C  
ATOM    394  CD2 LEU A  68     -60.859 -58.311   6.388  1.00  0.27           C  
ATOM    395  N   CYS A  69     -62.164 -59.871  11.265  1.00  0.27           N  
ATOM    396  CA  CYS A  69     -62.115 -60.503  12.564  1.00  0.27           C  
ATOM    397  C   CYS A  69     -60.895 -61.398  12.783  1.00  0.27           C  
ATOM    398  O   CYS A  69     -60.315 -61.921  11.834  1.00  0.27           O  
ATOM    399  CB  CYS A  69     -63.421 -61.277  12.898  1.00  0.27           C  
ATOM    400  SG  CYS A  69     -63.801 -62.646  11.749  1.00  0.27           S  
ATOM    401  N   PRO A  70     -60.434 -61.615  13.995  1.00  0.27           N  
ATOM    402  CA  PRO A  70     -59.433 -62.636  14.239  1.00  0.27           C  
ATOM    403  C   PRO A  70     -59.924 -64.072  14.136  1.00  0.27           C  
ATOM    404  O   PRO A  70     -61.011 -64.425  14.593  1.00  0.27           O  
ATOM    405  CB  PRO A  70     -58.945 -62.335  15.654  1.00  0.27           C  
ATOM    406  CG  PRO A  70     -59.187 -60.835  15.834  1.00  0.27           C  
ATOM    407  CD  PRO A  70     -60.481 -60.618  15.062  1.00  0.27           C  
ATOM    408  N   LYS A  71     -59.075 -64.943  13.578  1.00  0.33           N  
ATOM    409  CA  LYS A  71     -59.176 -66.377  13.549  1.00  0.33           C  
ATOM    410  C   LYS A  71     -58.919 -66.943  14.929  1.00  0.33           C  
ATOM    411  O   LYS A  71     -57.822 -67.395  15.251  1.00  0.33           O  
ATOM    412  CB  LYS A  71     -58.140 -66.954  12.548  1.00  0.33           C  
ATOM    413  CG  LYS A  71     -58.370 -68.398  12.073  1.00  0.33           C  
ATOM    414  CD  LYS A  71     -57.234 -68.853  11.135  1.00  0.33           C  
ATOM    415  CE  LYS A  71     -57.338 -70.309  10.671  1.00  0.33           C  
ATOM    416  NZ  LYS A  71     -56.225 -70.633   9.746  1.00  0.33           N  
ATOM    417  N   CYS A  72     -59.940 -66.909  15.804  1.00  0.33           N  
ATOM    418  CA  CYS A  72     -59.893 -67.616  17.068  1.00  0.33           C  
ATOM    419  C   CYS A  72     -59.782 -69.129  16.860  1.00  0.33           C  
ATOM    420  O   CYS A  72     -60.529 -69.733  16.073  1.00  0.33           O  
ATOM    421  CB  CYS A  72     -61.095 -67.255  17.979  1.00  0.33           C  
ATOM    422  SG  CYS A  72     -60.842 -67.776  19.714  1.00  0.33           S  
ATOM    423  N   LEU A  73     -58.800 -69.741  17.549  1.00  0.42           N  
ATOM    424  CA  LEU A  73     -58.444 -71.135  17.392  1.00  0.42           C  
ATOM    425  C   LEU A  73     -58.870 -71.968  18.584  1.00  0.42           C  
ATOM    426  O   LEU A  73     -59.851 -72.701  18.498  1.00  0.42           O  
ATOM    427  CB  LEU A  73     -56.919 -71.300  17.136  1.00  0.42           C  
ATOM    428  CG  LEU A  73     -56.594 -71.602  15.666  1.00  0.42           C  
ATOM    429  CD1 LEU A  73     -56.801 -70.392  14.760  1.00  0.42           C  
ATOM    430  CD2 LEU A  73     -55.149 -72.081  15.512  1.00  0.42           C  
ATOM    431  N   ASN A  74     -58.083 -71.901  19.684  1.00  0.46           N  
ATOM    432  CA  ASN A  74     -58.155 -72.746  20.880  1.00  0.46           C  
ATOM    433  C   ASN A  74     -57.480 -74.097  20.619  1.00  0.46           C  
ATOM    434  O   ASN A  74     -57.670 -75.086  21.319  1.00  0.46           O  
ATOM    435  CB  ASN A  74     -59.573 -72.928  21.485  1.00  0.46           C  
ATOM    436  CG  ASN A  74     -60.312 -71.596  21.556  1.00  0.46           C  
ATOM    437  OD1 ASN A  74     -59.769 -70.530  21.846  1.00  0.46           O  
ATOM    438  ND2 ASN A  74     -61.629 -71.636  21.246  1.00  0.46           N  
ATOM    439  N   CYS A  75     -56.652 -74.123  19.560  1.00  0.59           N  
ATOM    440  CA  CYS A  75     -56.056 -75.276  18.926  1.00  0.59           C  
ATOM    441  C   CYS A  75     -54.668 -74.815  18.503  1.00  0.59           C  
ATOM    442  O   CYS A  75     -54.386 -73.615  18.525  1.00  0.59           O  
ATOM    443  CB  CYS A  75     -56.836 -75.649  17.625  1.00  0.59           C  
ATOM    444  SG  CYS A  75     -58.645 -75.740  17.820  1.00  0.59           S  
ATOM    445  N   THR A  76     -53.742 -75.704  18.090  1.00  0.62           N  
ATOM    446  CA  THR A  76     -52.495 -75.243  17.470  1.00  0.62           C  
ATOM    447  C   THR A  76     -52.643 -74.895  15.989  1.00  0.62           C  
ATOM    448  O   THR A  76     -53.637 -75.171  15.321  1.00  0.62           O  
ATOM    449  CB  THR A  76     -51.268 -76.150  17.625  1.00  0.62           C  
ATOM    450  OG1 THR A  76     -51.354 -77.354  16.888  1.00  0.62           O  
ATOM    451  CG2 THR A  76     -51.015 -76.525  19.087  1.00  0.62           C  
ATOM    452  N   ASP A  77     -51.587 -74.278  15.435  1.00  0.54           N  
ATOM    453  CA  ASP A  77     -51.326 -74.016  14.041  1.00  0.54           C  
ATOM    454  C   ASP A  77     -51.294 -75.289  13.190  1.00  0.54           C  
ATOM    455  O   ASP A  77     -51.909 -75.379  12.127  1.00  0.54           O  
ATOM    456  CB  ASP A  77     -49.948 -73.271  14.009  1.00  0.54           C  
ATOM    457  CG  ASP A  77     -48.909 -73.834  14.976  1.00  0.54           C  
ATOM    458  OD1 ASP A  77     -47.874 -74.381  14.533  1.00  0.54           O  
ATOM    459  OD2 ASP A  77     -49.079 -73.741  16.221  1.00  0.54           O  
ATOM    460  N   LEU A  78     -50.607 -76.318  13.709  1.00  0.53           N  
ATOM    461  CA  LEU A  78     -50.524 -77.661  13.179  1.00  0.53           C  
ATOM    462  C   LEU A  78     -51.879 -78.347  13.154  1.00  0.53           C  
ATOM    463  O   LEU A  78     -52.281 -78.938  12.154  1.00  0.53           O  
ATOM    464  CB  LEU A  78     -49.517 -78.403  14.101  1.00  0.53           C  
ATOM    465  CG  LEU A  78     -49.199 -79.888  13.828  1.00  0.53           C  
ATOM    466  CD1 LEU A  78     -47.888 -80.248  14.541  1.00  0.53           C  
ATOM    467  CD2 LEU A  78     -50.276 -80.863  14.329  1.00  0.53           C  
ATOM    468  N   ASP A  79     -52.632 -78.245  14.266  1.00  0.67           N  
ATOM    469  CA  ASP A  79     -53.908 -78.889  14.485  1.00  0.67           C  
ATOM    470  C   ASP A  79     -54.989 -78.422  13.510  1.00  0.67           C  
ATOM    471  O   ASP A  79     -55.691 -79.233  12.909  1.00  0.67           O  
ATOM    472  CB  ASP A  79     -54.251 -78.588  15.964  1.00  0.67           C  
ATOM    473  CG  ASP A  79     -55.235 -79.532  16.605  1.00  0.67           C  
ATOM    474  OD1 ASP A  79     -56.409 -79.152  16.814  1.00  0.67           O  
ATOM    475  OD2 ASP A  79     -54.803 -80.654  16.981  1.00  0.67           O  
ATOM    476  N   VAL A  80     -55.095 -77.097  13.274  1.00  0.62           N  
ATOM    477  CA  VAL A  80     -55.986 -76.521  12.275  1.00  0.62           C  
ATOM    478  C   VAL A  80     -55.613 -76.864  10.841  1.00  0.62           C  
ATOM    479  O   VAL A  80     -56.478 -77.177  10.026  1.00  0.62           O  
ATOM    480  CB  VAL A  80     -56.083 -75.012  12.462  1.00  0.62           C  
ATOM    481  CG1 VAL A  80     -56.849 -74.301  11.323  1.00  0.62           C  
ATOM    482  CG2 VAL A  80     -56.818 -74.779  13.789  1.00  0.62           C  
ATOM    483  N   ALA A  81     -54.312 -76.819  10.484  1.00  0.58           N  
ATOM    484  CA  ALA A  81     -53.852 -77.181   9.154  1.00  0.58           C  
ATOM    485  C   ALA A  81     -54.060 -78.658   8.819  1.00  0.58           C  
ATOM    486  O   ALA A  81     -54.542 -79.024   7.748  1.00  0.58           O  
ATOM    487  CB  ALA A  81     -52.363 -76.804   9.012  1.00  0.58           C  
ATOM    488  N   LEU A  82     -53.738 -79.563   9.758  1.00  0.62           N  
ATOM    489  CA  LEU A  82     -53.917 -80.985   9.547  1.00  0.62           C  
ATOM    490  C   LEU A  82     -55.344 -81.457   9.814  1.00  0.62           C  
ATOM    491  O   LEU A  82     -55.754 -82.541   9.402  1.00  0.62           O  
ATOM    492  CB  LEU A  82     -52.902 -81.773  10.401  1.00  0.62           C  
ATOM    493  CG  LEU A  82     -51.429 -81.531  10.015  1.00  0.62           C  
ATOM    494  CD1 LEU A  82     -50.508 -82.360  10.915  1.00  0.62           C  
ATOM    495  CD2 LEU A  82     -51.159 -81.880   8.547  1.00  0.62           C  
ATOM    496  N   GLY A  83     -56.185 -80.644  10.481  1.00  0.66           N  
ATOM    497  CA  GLY A  83     -57.584 -80.992  10.690  1.00  0.66           C  
ATOM    498  C   GLY A  83     -57.817 -82.051  11.731  1.00  0.66           C  
ATOM    499  O   GLY A  83     -58.467 -83.056  11.465  1.00  0.66           O  
ATOM    500  N   ARG A  84     -57.276 -81.880  12.949  1.00  0.68           N  
ATOM    501  CA  ARG A  84     -57.566 -82.752  14.081  1.00  0.68           C  
ATOM    502  C   ARG A  84     -59.067 -82.836  14.419  1.00  0.68           C  
ATOM    503  O   ARG A  84     -59.733 -81.802  14.368  1.00  0.68           O  
ATOM    504  CB  ARG A  84     -56.838 -82.181  15.314  1.00  0.68           C  
ATOM    505  CG  ARG A  84     -57.081 -82.792  16.717  1.00  0.68           C  
ATOM    506  CD  ARG A  84     -56.252 -84.033  17.031  1.00  0.68           C  
ATOM    507  NE  ARG A  84     -56.438 -84.291  18.493  1.00  0.68           N  
ATOM    508  CZ  ARG A  84     -55.870 -85.308  19.152  1.00  0.68           C  
ATOM    509  NH1 ARG A  84     -56.016 -85.410  20.470  1.00  0.68           N  
ATOM    510  NH2 ARG A  84     -55.164 -86.236  18.522  1.00  0.68           N  
ATOM    511  N   PRO A  85     -59.659 -83.977  14.815  1.00  0.69           N  
ATOM    512  CA  PRO A  85     -61.116 -84.113  14.946  1.00  0.69           C  
ATOM    513  C   PRO A  85     -61.816 -83.255  15.994  1.00  0.69           C  
ATOM    514  O   PRO A  85     -63.037 -83.329  16.091  1.00  0.69           O  
ATOM    515  CB  PRO A  85     -61.308 -85.602  15.286  1.00  0.69           C  
ATOM    516  CG  PRO A  85     -60.163 -86.288  14.552  1.00  0.69           C  
ATOM    517  CD  PRO A  85     -59.016 -85.294  14.705  1.00  0.69           C  
ATOM    518  N   LYS A  86     -61.089 -82.470  16.810  1.00  0.64           N  
ATOM    519  CA  LYS A  86     -61.682 -81.618  17.823  1.00  0.64           C  
ATOM    520  C   LYS A  86     -61.707 -80.151  17.414  1.00  0.64           C  
ATOM    521  O   LYS A  86     -62.252 -79.323  18.140  1.00  0.64           O  
ATOM    522  CB  LYS A  86     -60.900 -81.752  19.158  1.00  0.64           C  
ATOM    523  CG  LYS A  86     -61.058 -83.129  19.824  1.00  0.64           C  
ATOM    524  CD  LYS A  86     -60.449 -83.169  21.237  1.00  0.64           C  
ATOM    525  CE  LYS A  86     -60.801 -84.458  21.990  1.00  0.64           C  
ATOM    526  NZ  LYS A  86     -60.332 -84.389  23.395  1.00  0.64           N  
ATOM    527  N   CYS A  87     -61.148 -79.785  16.240  1.00  0.64           N  
ATOM    528  CA  CYS A  87     -61.033 -78.394  15.836  1.00  0.64           C  
ATOM    529  C   CYS A  87     -61.675 -78.132  14.502  1.00  0.64           C  
ATOM    530  O   CYS A  87     -61.796 -78.987  13.628  1.00  0.64           O  
ATOM    531  CB  CYS A  87     -59.574 -77.905  15.850  1.00  0.64           C  
ATOM    532  SG  CYS A  87     -59.077 -77.702  17.587  1.00  0.64           S  
ATOM    533  N   THR A  88     -62.192 -76.902  14.344  1.00  0.49           N  
ATOM    534  CA  THR A  88     -63.190 -76.612  13.336  1.00  0.49           C  
ATOM    535  C   THR A  88     -62.616 -75.981  12.088  1.00  0.49           C  
ATOM    536  O   THR A  88     -61.932 -74.954  12.097  1.00  0.49           O  
ATOM    537  CB  THR A  88     -64.350 -75.774  13.867  1.00  0.49           C  
ATOM    538  OG1 THR A  88     -63.927 -74.555  14.468  1.00  0.49           O  
ATOM    539  CG2 THR A  88     -65.074 -76.563  14.970  1.00  0.49           C  
ATOM    540  N   GLY A  89     -62.902 -76.620  10.932  1.00  0.49           N  
ATOM    541  CA  GLY A  89     -62.600 -76.085   9.612  1.00  0.49           C  
ATOM    542  C   GLY A  89     -63.259 -74.757   9.332  1.00  0.49           C  
ATOM    543  O   GLY A  89     -64.472 -74.604   9.446  1.00  0.49           O  
ATOM    544  N   LYS A  90     -62.476 -73.749   8.909  1.00  0.40           N  
ATOM    545  CA  LYS A  90     -62.997 -72.434   8.581  1.00  0.40           C  
ATOM    546  C   LYS A  90     -63.549 -72.402   7.158  1.00  0.40           C  
ATOM    547  O   LYS A  90     -63.004 -71.749   6.272  1.00  0.40           O  
ATOM    548  CB  LYS A  90     -61.946 -71.314   8.816  1.00  0.40           C  
ATOM    549  CG  LYS A  90     -61.325 -71.277  10.233  1.00  0.40           C  
ATOM    550  CD  LYS A  90     -62.298 -71.001  11.405  1.00  0.40           C  
ATOM    551  CE  LYS A  90     -61.552 -70.896  12.754  1.00  0.40           C  
ATOM    552  NZ  LYS A  90     -62.455 -70.692  13.913  1.00  0.40           N  
ATOM    553  N   ILE A  91     -64.678 -73.113   6.945  1.00  0.35           N  
ATOM    554  CA  ILE A  91     -65.391 -73.300   5.681  1.00  0.35           C  
ATOM    555  C   ILE A  91     -65.756 -72.001   4.949  1.00  0.35           C  
ATOM    556  O   ILE A  91     -65.661 -72.003   3.723  1.00  0.35           O  
ATOM    557  CB  ILE A  91     -66.618 -74.214   5.870  1.00  0.35           C  
ATOM    558  CG1 ILE A  91     -66.179 -75.624   6.348  1.00  0.35           C  
ATOM    559  CG2 ILE A  91     -67.463 -74.314   4.575  1.00  0.35           C  
ATOM    560  CD1 ILE A  91     -67.349 -76.525   6.769  1.00  0.35           C  
ATOM    561  N   PRO A  92     -66.127 -70.864   5.553  1.00  0.35           N  
ATOM    562  CA  PRO A  92     -66.354 -69.625   4.807  1.00  0.35           C  
ATOM    563  C   PRO A  92     -65.136 -69.005   4.128  1.00  0.35           C  
ATOM    564  O   PRO A  92     -65.313 -67.977   3.481  1.00  0.35           O  
ATOM    565  CB  PRO A  92     -66.899 -68.656   5.874  1.00  0.35           C  
ATOM    566  CG  PRO A  92     -67.594 -69.563   6.888  1.00  0.35           C  
ATOM    567  CD  PRO A  92     -66.683 -70.785   6.910  1.00  0.35           C  
ATOM    568  N   SER A  93     -63.905 -69.543   4.307  1.00  0.37           N  
ATOM    569  CA  SER A  93     -62.664 -69.026   3.716  1.00  0.37           C  
ATOM    570  C   SER A  93     -62.365 -67.589   4.104  1.00  0.37           C  
ATOM    571  O   SER A  93     -61.951 -66.750   3.306  1.00  0.37           O  
ATOM    572  CB  SER A  93     -62.580 -69.182   2.177  1.00  0.37           C  
ATOM    573  OG  SER A  93     -62.633 -70.562   1.813  1.00  0.37           O  
ATOM    574  N   ALA A  94     -62.592 -67.273   5.392  1.00  0.37           N  
ATOM    575  CA  ALA A  94     -62.484 -65.943   5.941  1.00  0.37           C  
ATOM    576  C   ALA A  94     -61.094 -65.298   5.875  1.00  0.37           C  
ATOM    577  O   ALA A  94     -60.055 -65.953   5.968  1.00  0.37           O  
ATOM    578  CB  ALA A  94     -63.027 -65.941   7.384  1.00  0.37           C  
ATOM    579  N   ARG A  95     -61.066 -63.956   5.727  1.00  0.30           N  
ATOM    580  CA  ARG A  95     -59.858 -63.157   5.805  1.00  0.30           C  
ATOM    581  C   ARG A  95     -59.716 -62.635   7.221  1.00  0.30           C  
ATOM    582  O   ARG A  95     -60.594 -61.923   7.707  1.00  0.30           O  
ATOM    583  CB  ARG A  95     -59.917 -61.934   4.860  1.00  0.30           C  
ATOM    584  CG  ARG A  95     -59.948 -62.307   3.365  1.00  0.30           C  
ATOM    585  CD  ARG A  95     -60.086 -61.101   2.429  1.00  0.30           C  
ATOM    586  NE  ARG A  95     -61.433 -60.503   2.702  1.00  0.30           N  
ATOM    587  CZ  ARG A  95     -61.823 -59.275   2.335  1.00  0.30           C  
ATOM    588  NH1 ARG A  95     -63.013 -58.822   2.725  1.00  0.30           N  
ATOM    589  NH2 ARG A  95     -61.058 -58.494   1.580  1.00  0.30           N  
ATOM    590  N   VAL A  96     -58.626 -63.007   7.911  1.00  0.38           N  
ATOM    591  CA  VAL A  96     -58.589 -63.017   9.358  1.00  0.38           C  
ATOM    592  C   VAL A  96     -57.194 -62.742   9.933  1.00  0.38           C  
ATOM    593  O   VAL A  96     -56.163 -63.110   9.371  1.00  0.38           O  
ATOM    594  CB  VAL A  96     -59.062 -64.373   9.906  1.00  0.38           C  
ATOM    595  CG1 VAL A  96     -60.596 -64.514   9.828  1.00  0.38           C  
ATOM    596  CG2 VAL A  96     -58.388 -65.540   9.148  1.00  0.38           C  
ATOM    597  N   SER A  97     -57.144 -62.104  11.126  1.00  0.43           N  
ATOM    598  CA  SER A  97     -55.960 -62.026  11.996  1.00  0.43           C  
ATOM    599  C   SER A  97     -55.853 -63.317  12.806  1.00  0.43           C  
ATOM    600  O   SER A  97     -56.728 -64.157  12.673  1.00  0.43           O  
ATOM    601  CB  SER A  97     -55.994 -60.807  12.948  1.00  0.43           C  
ATOM    602  OG  SER A  97     -55.954 -59.607  12.176  1.00  0.43           O  
ATOM    603  N   ILE A  98     -54.814 -63.601  13.631  1.00  0.39           N  
ATOM    604  CA  ILE A  98     -54.744 -64.901  14.329  1.00  0.39           C  
ATOM    605  C   ILE A  98     -54.527 -64.797  15.851  1.00  0.39           C  
ATOM    606  O   ILE A  98     -53.698 -64.027  16.335  1.00  0.39           O  
ATOM    607  CB  ILE A  98     -53.685 -65.819  13.698  1.00  0.39           C  
ATOM    608  CG1 ILE A  98     -53.993 -66.115  12.203  1.00  0.39           C  
ATOM    609  CG2 ILE A  98     -53.595 -67.137  14.499  1.00  0.39           C  
ATOM    610  CD1 ILE A  98     -52.844 -66.800  11.451  1.00  0.39           C  
ATOM    611  N   LEU A  99     -55.269 -65.612  16.652  1.00  0.42           N  
ATOM    612  CA  LEU A  99     -54.996 -65.834  18.069  1.00  0.42           C  
ATOM    613  C   LEU A  99     -54.854 -67.312  18.396  1.00  0.42           C  
ATOM    614  O   LEU A  99     -55.723 -68.130  18.087  1.00  0.42           O  
ATOM    615  CB  LEU A  99     -56.129 -65.277  18.971  1.00  0.42           C  
ATOM    616  CG  LEU A  99     -55.995 -65.547  20.492  1.00  0.42           C  
ATOM    617  CD1 LEU A  99     -54.776 -64.834  21.074  1.00  0.42           C  
ATOM    618  CD2 LEU A  99     -57.221 -65.099  21.292  1.00  0.42           C  
ATOM    619  N   HIS A 100     -53.765 -67.670  19.101  1.00  0.43           N  
ATOM    620  CA  HIS A 100     -53.583 -68.967  19.710  1.00  0.43           C  
ATOM    621  C   HIS A 100     -53.411 -68.825  21.213  1.00  0.43           C  
ATOM    622  O   HIS A 100     -52.838 -67.857  21.706  1.00  0.43           O  
ATOM    623  CB  HIS A 100     -52.283 -69.659  19.244  1.00  0.43           C  
ATOM    624  CG  HIS A 100     -52.150 -69.898  17.783  1.00  0.43           C  
ATOM    625  ND1 HIS A 100     -51.678 -68.925  16.931  1.00  0.43           N  
ATOM    626  CD2 HIS A 100     -52.285 -71.069  17.125  1.00  0.43           C  
ATOM    627  CE1 HIS A 100     -51.542 -69.519  15.765  1.00  0.43           C  
ATOM    628  NE2 HIS A 100     -51.896 -70.823  15.830  1.00  0.43           N  
ATOM    629  N   GLU A 101     -53.834 -69.833  21.998  1.00  0.38           N  
ATOM    630  CA  GLU A 101     -53.403 -69.996  23.376  1.00  0.38           C  
ATOM    631  C   GLU A 101     -51.895 -70.197  23.534  1.00  0.38           C  
ATOM    632  O   GLU A 101     -51.183 -70.568  22.595  1.00  0.38           O  
ATOM    633  CB  GLU A 101     -54.115 -71.181  24.048  1.00  0.38           C  
ATOM    634  CG  GLU A 101     -55.649 -71.022  24.138  1.00  0.38           C  
ATOM    635  CD  GLU A 101     -56.290 -72.253  24.777  1.00  0.38           C  
ATOM    636  OE1 GLU A 101     -57.525 -72.215  24.985  1.00  0.38           O  
ATOM    637  OE2 GLU A 101     -55.548 -73.236  25.038  1.00  0.38           O  
ATOM    638  N   VAL A 102     -51.335 -69.941  24.738  1.00  0.42           N  
ATOM    639  CA  VAL A 102     -49.923 -70.185  25.027  1.00  0.42           C  
ATOM    640  C   VAL A 102     -49.537 -71.658  24.924  1.00  0.42           C  
ATOM    641  O   VAL A 102     -48.616 -71.996  24.175  1.00  0.42           O  
ATOM    642  CB  VAL A 102     -49.504 -69.608  26.376  1.00  0.42           C  
ATOM    643  CG1 VAL A 102     -48.016 -69.899  26.674  1.00  0.42           C  
ATOM    644  CG2 VAL A 102     -49.732 -68.083  26.354  1.00  0.42           C  
ATOM    645  N   ARG A 103     -50.300 -72.560  25.578  1.00  0.38           N  
ATOM    646  CA  ARG A 103     -50.112 -74.001  25.510  1.00  0.38           C  
ATOM    647  C   ARG A 103     -51.408 -74.664  25.056  1.00  0.38           C  
ATOM    648  O   ARG A 103     -52.141 -75.141  25.920  1.00  0.38           O  
ATOM    649  CB  ARG A 103     -49.718 -74.614  26.885  1.00  0.38           C  
ATOM    650  CG  ARG A 103     -48.372 -74.112  27.442  1.00  0.38           C  
ATOM    651  CD  ARG A 103     -47.699 -75.067  28.440  1.00  0.38           C  
ATOM    652  NE  ARG A 103     -48.582 -75.204  29.653  1.00  0.38           N  
ATOM    653  CZ  ARG A 103     -49.055 -76.361  30.141  1.00  0.38           C  
ATOM    654  NH1 ARG A 103     -49.662 -76.373  31.327  1.00  0.38           N  
ATOM    655  NH2 ARG A 103     -48.946 -77.507  29.477  1.00  0.38           N  
ATOM    656  N   PRO A 104     -51.752 -74.715  23.764  1.00  0.45           N  
ATOM    657  CA  PRO A 104     -53.063 -75.175  23.317  1.00  0.45           C  
ATOM    658  C   PRO A 104     -53.257 -76.661  23.539  1.00  0.45           C  
ATOM    659  O   PRO A 104     -52.304 -77.426  23.398  1.00  0.45           O  
ATOM    660  CB  PRO A 104     -53.095 -74.841  21.811  1.00  0.45           C  
ATOM    661  CG  PRO A 104     -51.975 -73.814  21.617  1.00  0.45           C  
ATOM    662  CD  PRO A 104     -50.937 -74.260  22.641  1.00  0.45           C  
ATOM    663  N   VAL A 105     -54.483 -77.081  23.888  1.00  0.46           N  
ATOM    664  CA  VAL A 105     -54.750 -78.423  24.385  1.00  0.46           C  
ATOM    665  C   VAL A 105     -55.072 -79.436  23.297  1.00  0.46           C  
ATOM    666  O   VAL A 105     -55.206 -80.635  23.551  1.00  0.46           O  
ATOM    667  CB  VAL A 105     -55.902 -78.404  25.383  1.00  0.46           C  
ATOM    668  CG1 VAL A 105     -55.513 -77.518  26.583  1.00  0.46           C  
ATOM    669  CG2 VAL A 105     -57.203 -77.893  24.726  1.00  0.46           C  
ATOM    670  N   THR A 106     -55.175 -78.991  22.035  1.00  0.47           N  
ATOM    671  CA  THR A 106     -55.234 -79.867  20.879  1.00  0.47           C  
ATOM    672  C   THR A 106     -54.091 -79.495  19.970  1.00  0.47           C  
ATOM    673  O   THR A 106     -53.888 -78.341  19.589  1.00  0.47           O  
ATOM    674  CB  THR A 106     -56.545 -79.847  20.107  1.00  0.47           C  
ATOM    675  OG1 THR A 106     -56.926 -78.533  19.744  1.00  0.47           O  
ATOM    676  CG2 THR A 106     -57.655 -80.394  21.019  1.00  0.47           C  
ATOM    677  N   SER A 107     -53.254 -80.492  19.643  1.00  0.54           N  
ATOM    678  CA  SER A 107     -52.015 -80.257  18.941  1.00  0.54           C  
ATOM    679  C   SER A 107     -51.649 -81.432  18.077  1.00  0.54           C  
ATOM    680  O   SER A 107     -50.474 -81.702  17.844  1.00  0.54           O  
ATOM    681  CB  SER A 107     -50.848 -80.001  19.932  1.00  0.54           C  
ATOM    682  OG  SER A 107     -50.647 -81.089  20.836  1.00  0.54           O  
ATOM    683  N   GLY A 108     -52.643 -82.181  17.575  1.00  0.53           N  
ATOM    684  CA  GLY A 108     -52.382 -83.461  16.942  1.00  0.53           C  
ATOM    685  C   GLY A 108     -52.035 -84.596  17.874  1.00  0.53           C  
ATOM    686  O   GLY A 108     -52.117 -84.498  19.094  1.00  0.53           O  
ATOM    687  N   CYS A 109     -51.651 -85.743  17.284  1.00  0.47           N  
ATOM    688  CA  CYS A 109     -50.911 -86.791  17.976  1.00  0.47           C  
ATOM    689  C   CYS A 109     -49.546 -86.945  17.321  1.00  0.47           C  
ATOM    690  O   CYS A 109     -48.806 -87.895  17.563  1.00  0.47           O  
ATOM    691  CB  CYS A 109     -51.639 -88.165  17.943  1.00  0.47           C  
ATOM    692  SG  CYS A 109     -51.972 -88.832  16.272  1.00  0.47           S  
ATOM    693  N   PHE A 110     -49.186 -86.001  16.436  1.00  0.44           N  
ATOM    694  CA  PHE A 110     -47.983 -86.080  15.644  1.00  0.44           C  
ATOM    695  C   PHE A 110     -46.986 -85.124  16.271  1.00  0.44           C  
ATOM    696  O   PHE A 110     -47.313 -83.942  16.371  1.00  0.44           O  
ATOM    697  CB  PHE A 110     -48.218 -85.611  14.188  1.00  0.44           C  
ATOM    698  CG  PHE A 110     -49.168 -86.461  13.386  1.00  0.44           C  
ATOM    699  CD1 PHE A 110     -49.632 -87.742  13.749  1.00  0.44           C  
ATOM    700  CD2 PHE A 110     -49.535 -85.947  12.137  1.00  0.44           C  
ATOM    701  CE1 PHE A 110     -50.414 -88.495  12.859  1.00  0.44           C  
ATOM    702  CE2 PHE A 110     -50.307 -86.694  11.248  1.00  0.44           C  
ATOM    703  CZ  PHE A 110     -50.743 -87.971  11.605  1.00  0.44           C  
ATOM    704  N   PRO A 111     -45.795 -85.509  16.713  1.00  0.45           N  
ATOM    705  CA  PRO A 111     -45.047 -84.647  17.617  1.00  0.45           C  
ATOM    706  C   PRO A 111     -44.040 -83.846  16.827  1.00  0.45           C  
ATOM    707  O   PRO A 111     -43.469 -82.904  17.369  1.00  0.45           O  
ATOM    708  CB  PRO A 111     -44.377 -85.632  18.581  1.00  0.45           C  
ATOM    709  CG  PRO A 111     -44.199 -86.923  17.783  1.00  0.45           C  
ATOM    710  CD  PRO A 111     -45.325 -86.898  16.749  1.00  0.45           C  
ATOM    711  N   ILE A 112     -43.780 -84.204  15.555  1.00  0.43           N  
ATOM    712  CA  ILE A 112     -42.790 -83.534  14.734  1.00  0.43           C  
ATOM    713  C   ILE A 112     -43.463 -83.027  13.479  1.00  0.43           C  
ATOM    714  O   ILE A 112     -43.975 -83.778  12.651  1.00  0.43           O  
ATOM    715  CB  ILE A 112     -41.601 -84.419  14.353  1.00  0.43           C  
ATOM    716  CG1 ILE A 112     -40.956 -85.032  15.621  1.00  0.43           C  
ATOM    717  CG2 ILE A 112     -40.565 -83.596  13.543  1.00  0.43           C  
ATOM    718  CD1 ILE A 112     -39.827 -86.025  15.333  1.00  0.43           C  
ATOM    719  N   MET A 113     -43.442 -81.701  13.296  1.00  0.40           N  
ATOM    720  CA  MET A 113     -43.781 -81.059  12.052  1.00  0.40           C  
ATOM    721  C   MET A 113     -42.529 -80.295  11.703  1.00  0.40           C  
ATOM    722  O   MET A 113     -42.094 -79.436  12.470  1.00  0.40           O  
ATOM    723  CB  MET A 113     -44.994 -80.126  12.249  1.00  0.40           C  
ATOM    724  CG  MET A 113     -45.499 -79.407  10.988  1.00  0.40           C  
ATOM    725  SD  MET A 113     -46.912 -78.322  11.362  1.00  0.40           S  
ATOM    726  CE  MET A 113     -47.833 -78.591   9.824  1.00  0.40           C  
ATOM    727  N   HIS A 114     -41.854 -80.658  10.596  1.00  0.48           N  
ATOM    728  CA  HIS A 114     -40.569 -80.078  10.250  1.00  0.48           C  
ATOM    729  C   HIS A 114     -40.684 -78.601   9.876  1.00  0.48           C  
ATOM    730  O   HIS A 114     -41.659 -78.173   9.260  1.00  0.48           O  
ATOM    731  CB  HIS A 114     -39.786 -80.936   9.223  1.00  0.48           C  
ATOM    732  CG  HIS A 114     -38.299 -80.775   9.355  1.00  0.48           C  
ATOM    733  ND1 HIS A 114     -37.759 -79.561   9.016  1.00  0.48           N  
ATOM    734  CD2 HIS A 114     -37.338 -81.577   9.887  1.00  0.48           C  
ATOM    735  CE1 HIS A 114     -36.488 -79.624   9.335  1.00  0.48           C  
ATOM    736  NE2 HIS A 114     -36.175 -80.830   9.872  1.00  0.48           N  
ATOM    737  N   ASP A 115     -39.710 -77.794  10.350  1.00  0.58           N  
ATOM    738  CA  ASP A 115     -39.649 -76.348  10.296  1.00  0.58           C  
ATOM    739  C   ASP A 115     -40.962 -75.622  10.610  1.00  0.58           C  
ATOM    740  O   ASP A 115     -41.376 -74.661   9.969  1.00  0.58           O  
ATOM    741  CB  ASP A 115     -38.891 -75.884   9.021  1.00  0.58           C  
ATOM    742  CG  ASP A 115     -37.386 -75.871   9.266  1.00  0.58           C  
ATOM    743  OD1 ASP A 115     -36.971 -75.400  10.364  1.00  0.58           O  
ATOM    744  OD2 ASP A 115     -36.622 -76.274   8.358  1.00  0.58           O  
ATOM    745  N   ARG A 116     -41.637 -76.052  11.696  1.00  0.50           N  
ATOM    746  CA  ARG A 116     -42.914 -75.541  12.161  1.00  0.50           C  
ATOM    747  C   ARG A 116     -42.911 -74.062  12.543  1.00  0.50           C  
ATOM    748  O   ARG A 116     -43.896 -73.344  12.364  1.00  0.50           O  
ATOM    749  CB  ARG A 116     -43.403 -76.412  13.341  1.00  0.50           C  
ATOM    750  CG  ARG A 116     -44.831 -76.094  13.827  1.00  0.50           C  
ATOM    751  CD  ARG A 116     -45.276 -76.996  14.980  1.00  0.50           C  
ATOM    752  NE  ARG A 116     -46.519 -76.405  15.572  1.00  0.50           N  
ATOM    753  CZ  ARG A 116     -46.920 -76.639  16.827  1.00  0.50           C  
ATOM    754  NH1 ARG A 116     -47.830 -75.853  17.390  1.00  0.50           N  
ATOM    755  NH2 ARG A 116     -46.383 -77.618  17.548  1.00  0.50           N  
ATOM    756  N   THR A 117     -41.793 -73.546  13.088  1.00  0.48           N  
ATOM    757  CA  THR A 117     -41.614 -72.110  13.312  1.00  0.48           C  
ATOM    758  C   THR A 117     -41.595 -71.298  12.019  1.00  0.48           C  
ATOM    759  O   THR A 117     -42.255 -70.266  11.910  1.00  0.48           O  
ATOM    760  CB  THR A 117     -40.412 -71.754  14.181  1.00  0.48           C  
ATOM    761  OG1 THR A 117     -39.158 -71.961  13.536  1.00  0.48           O  
ATOM    762  CG2 THR A 117     -40.445 -72.546  15.492  1.00  0.48           C  
ATOM    763  N   LYS A 118     -40.904 -71.804  10.971  1.00  0.51           N  
ATOM    764  CA  LYS A 118     -40.878 -71.257   9.619  1.00  0.51           C  
ATOM    765  C   LYS A 118     -42.235 -71.345   8.975  1.00  0.51           C  
ATOM    766  O   LYS A 118     -42.641 -70.423   8.269  1.00  0.51           O  
ATOM    767  CB  LYS A 118     -39.899 -71.963   8.644  1.00  0.51           C  
ATOM    768  CG  LYS A 118     -38.405 -71.722   8.879  1.00  0.51           C  
ATOM    769  CD  LYS A 118     -37.918 -72.247  10.227  1.00  0.51           C  
ATOM    770  CE  LYS A 118     -36.420 -72.129  10.470  1.00  0.51           C  
ATOM    771  NZ  LYS A 118     -36.236 -72.209  11.929  1.00  0.51           N  
ATOM    772  N   ILE A 119     -42.991 -72.449   9.228  1.00  0.52           N  
ATOM    773  CA  ILE A 119     -44.404 -72.520   8.875  1.00  0.52           C  
ATOM    774  C   ILE A 119     -45.129 -71.347   9.460  1.00  0.52           C  
ATOM    775  O   ILE A 119     -45.616 -70.564   8.671  1.00  0.52           O  
ATOM    776  CB  ILE A 119     -45.166 -73.790   9.267  1.00  0.52           C  
ATOM    777  CG1 ILE A 119     -44.548 -74.992   8.543  1.00  0.52           C  
ATOM    778  CG2 ILE A 119     -46.667 -73.665   8.881  1.00  0.52           C  
ATOM    779  CD1 ILE A 119     -45.161 -76.340   8.919  1.00  0.52           C  
ATOM    780  N   ARG A 120     -45.112 -71.132  10.800  1.00  0.44           N  
ATOM    781  CA  ARG A 120     -45.807 -70.044  11.494  1.00  0.44           C  
ATOM    782  C   ARG A 120     -45.427 -68.628  11.093  1.00  0.44           C  
ATOM    783  O   ARG A 120     -46.269 -67.731  11.113  1.00  0.44           O  
ATOM    784  CB  ARG A 120     -45.707 -70.123  13.033  1.00  0.44           C  
ATOM    785  CG  ARG A 120     -46.643 -71.175  13.649  1.00  0.44           C  
ATOM    786  CD  ARG A 120     -46.852 -70.964  15.152  1.00  0.44           C  
ATOM    787  NE  ARG A 120     -45.510 -71.113  15.804  1.00  0.44           N  
ATOM    788  CZ  ARG A 120     -44.993 -72.296  16.162  1.00  0.44           C  
ATOM    789  NH1 ARG A 120     -43.755 -72.350  16.649  1.00  0.44           N  
ATOM    790  NH2 ARG A 120     -45.679 -73.424  16.037  1.00  0.44           N  
ATOM    791  N   GLN A 121     -44.167 -68.382  10.702  1.00  0.43           N  
ATOM    792  CA  GLN A 121     -43.751 -67.119  10.118  1.00  0.43           C  
ATOM    793  C   GLN A 121     -44.525 -66.792   8.839  1.00  0.43           C  
ATOM    794  O   GLN A 121     -44.886 -65.642   8.596  1.00  0.43           O  
ATOM    795  CB  GLN A 121     -42.217 -67.134   9.896  1.00  0.43           C  
ATOM    796  CG  GLN A 121     -41.559 -65.752   9.627  1.00  0.43           C  
ATOM    797  CD  GLN A 121     -41.683 -65.274   8.177  1.00  0.43           C  
ATOM    798  OE1 GLN A 121     -41.717 -66.070   7.234  1.00  0.43           O  
ATOM    799  NE2 GLN A 121     -41.697 -63.936   7.977  1.00  0.43           N  
ATOM    800  N   LEU A 122     -44.861 -67.807   8.016  1.00  0.40           N  
ATOM    801  CA  LEU A 122     -45.715 -67.612   6.858  1.00  0.40           C  
ATOM    802  C   LEU A 122     -47.184 -67.222   7.161  1.00  0.40           C  
ATOM    803  O   LEU A 122     -47.588 -66.222   6.580  1.00  0.40           O  
ATOM    804  CB  LEU A 122     -45.583 -68.803   5.875  1.00  0.40           C  
ATOM    805  CG  LEU A 122     -45.693 -68.414   4.388  1.00  0.40           C  
ATOM    806  CD1 LEU A 122     -44.379 -67.793   3.886  1.00  0.40           C  
ATOM    807  CD2 LEU A 122     -46.042 -69.642   3.535  1.00  0.40           C  
ATOM    808  N   PRO A 123     -48.038 -67.798   8.045  1.00  0.43           N  
ATOM    809  CA  PRO A 123     -49.255 -67.198   8.579  1.00  0.43           C  
ATOM    810  C   PRO A 123     -49.120 -65.815   9.134  1.00  0.43           C  
ATOM    811  O   PRO A 123     -50.070 -65.054   9.004  1.00  0.43           O  
ATOM    812  CB  PRO A 123     -49.726 -68.175   9.667  1.00  0.43           C  
ATOM    813  CG  PRO A 123     -49.325 -69.526   9.100  1.00  0.43           C  
ATOM    814  CD  PRO A 123     -47.990 -69.184   8.450  1.00  0.43           C  
ATOM    815  N   ASN A 124     -47.970 -65.434   9.727  1.00  0.32           N  
ATOM    816  CA  ASN A 124     -47.730 -64.060  10.153  1.00  0.32           C  
ATOM    817  C   ASN A 124     -47.649 -63.105   8.963  1.00  0.32           C  
ATOM    818  O   ASN A 124     -47.775 -61.893   9.114  1.00  0.32           O  
ATOM    819  CB  ASN A 124     -46.437 -63.898  11.009  1.00  0.32           C  
ATOM    820  CG  ASN A 124     -46.644 -64.526  12.376  1.00  0.32           C  
ATOM    821  OD1 ASN A 124     -47.726 -65.008  12.700  1.00  0.32           O  
ATOM    822  ND2 ASN A 124     -45.635 -64.453  13.271  1.00  0.32           N  
ATOM    823  N   LEU A 125     -47.493 -63.631   7.738  1.00  0.33           N  
ATOM    824  CA  LEU A 125     -47.577 -62.885   6.506  1.00  0.33           C  
ATOM    825  C   LEU A 125     -48.566 -63.539   5.525  1.00  0.33           C  
ATOM    826  O   LEU A 125     -48.346 -63.524   4.318  1.00  0.33           O  
ATOM    827  CB  LEU A 125     -46.176 -62.674   5.870  1.00  0.33           C  
ATOM    828  CG  LEU A 125     -45.169 -61.880   6.742  1.00  0.33           C  
ATOM    829  CD1 LEU A 125     -43.791 -61.834   6.068  1.00  0.33           C  
ATOM    830  CD2 LEU A 125     -45.617 -60.436   7.026  1.00  0.33           C  
ATOM    831  N   LEU A 126     -49.713 -64.076   6.025  1.00  0.39           N  
ATOM    832  CA  LEU A 126     -50.849 -64.519   5.212  1.00  0.39           C  
ATOM    833  C   LEU A 126     -52.168 -64.184   5.910  1.00  0.39           C  
ATOM    834  O   LEU A 126     -52.338 -64.446   7.095  1.00  0.39           O  
ATOM    835  CB  LEU A 126     -50.874 -66.050   4.986  1.00  0.39           C  
ATOM    836  CG  LEU A 126     -49.745 -66.594   4.099  1.00  0.39           C  
ATOM    837  CD1 LEU A 126     -49.663 -68.112   4.277  1.00  0.39           C  
ATOM    838  CD2 LEU A 126     -49.936 -66.240   2.618  1.00  0.39           C  
ATOM    839  N   ARG A 127     -53.161 -63.605   5.193  1.00  0.35           N  
ATOM    840  CA  ARG A 127     -54.393 -63.118   5.820  1.00  0.35           C  
ATOM    841  C   ARG A 127     -55.630 -63.944   5.502  1.00  0.35           C  
ATOM    842  O   ARG A 127     -56.618 -63.909   6.227  1.00  0.35           O  
ATOM    843  CB  ARG A 127     -54.667 -61.675   5.321  1.00  0.35           C  
ATOM    844  CG  ARG A 127     -55.799 -60.900   6.031  1.00  0.35           C  
ATOM    845  CD  ARG A 127     -55.826 -59.400   5.709  1.00  0.35           C  
ATOM    846  NE  ARG A 127     -55.966 -59.286   4.216  1.00  0.35           N  
ATOM    847  CZ  ARG A 127     -55.858 -58.140   3.530  1.00  0.35           C  
ATOM    848  NH1 ARG A 127     -55.851 -58.171   2.198  1.00  0.35           N  
ATOM    849  NH2 ARG A 127     -55.748 -56.969   4.146  1.00  0.35           N  
ATOM    850  N   GLY A 128     -55.647 -64.720   4.407  1.00  0.40           N  
ATOM    851  CA  GLY A 128     -56.839 -65.477   4.044  1.00  0.40           C  
ATOM    852  C   GLY A 128     -56.454 -66.722   3.327  1.00  0.40           C  
ATOM    853  O   GLY A 128     -55.513 -66.708   2.539  1.00  0.40           O  
ATOM    854  N   TYR A 129     -57.184 -67.822   3.586  1.00  0.41           N  
ATOM    855  CA  TYR A 129     -56.901 -69.132   3.035  1.00  0.41           C  
ATOM    856  C   TYR A 129     -58.161 -69.692   2.414  1.00  0.41           C  
ATOM    857  O   TYR A 129     -59.205 -69.709   3.062  1.00  0.41           O  
ATOM    858  CB  TYR A 129     -56.511 -70.186   4.113  1.00  0.41           C  
ATOM    859  CG  TYR A 129     -55.315 -69.790   4.922  1.00  0.41           C  
ATOM    860  CD1 TYR A 129     -54.041 -70.289   4.608  1.00  0.41           C  
ATOM    861  CD2 TYR A 129     -55.465 -68.955   6.045  1.00  0.41           C  
ATOM    862  CE1 TYR A 129     -52.934 -69.963   5.401  1.00  0.41           C  
ATOM    863  CE2 TYR A 129     -54.355 -68.604   6.823  1.00  0.41           C  
ATOM    864  CZ  TYR A 129     -53.097 -69.114   6.498  1.00  0.41           C  
ATOM    865  OH  TYR A 129     -51.992 -68.764   7.280  1.00  0.41           O  
ATOM    866  N   GLU A 130     -58.070 -70.227   1.186  1.00  0.47           N  
ATOM    867  CA  GLU A 130     -59.124 -71.024   0.593  1.00  0.47           C  
ATOM    868  C   GLU A 130     -58.647 -72.464   0.503  1.00  0.47           C  
ATOM    869  O   GLU A 130     -57.494 -72.741   0.169  1.00  0.47           O  
ATOM    870  CB  GLU A 130     -59.553 -70.497  -0.790  1.00  0.47           C  
ATOM    871  CG  GLU A 130     -60.862 -71.160  -1.282  1.00  0.47           C  
ATOM    872  CD  GLU A 130     -61.455 -70.460  -2.498  1.00  0.47           C  
ATOM    873  OE1 GLU A 130     -61.749 -71.171  -3.490  1.00  0.47           O  
ATOM    874  OE2 GLU A 130     -61.668 -69.225  -2.408  1.00  0.47           O  
ATOM    875  N   HIS A 131     -59.510 -73.433   0.874  1.00  0.41           N  
ATOM    876  CA  HIS A 131     -59.101 -74.817   1.059  1.00  0.41           C  
ATOM    877  C   HIS A 131     -59.616 -75.674  -0.082  1.00  0.41           C  
ATOM    878  O   HIS A 131     -60.806 -75.975  -0.163  1.00  0.41           O  
ATOM    879  CB  HIS A 131     -59.660 -75.446   2.364  1.00  0.41           C  
ATOM    880  CG  HIS A 131     -59.361 -74.730   3.649  1.00  0.41           C  
ATOM    881  ND1 HIS A 131     -59.287 -75.488   4.809  1.00  0.41           N  
ATOM    882  CD2 HIS A 131     -59.298 -73.406   3.952  1.00  0.41           C  
ATOM    883  CE1 HIS A 131     -59.170 -74.608   5.785  1.00  0.41           C  
ATOM    884  NE2 HIS A 131     -59.174 -73.336   5.322  1.00  0.41           N  
ATOM    885  N   VAL A 132     -58.723 -76.128  -0.975  1.00  0.43           N  
ATOM    886  CA  VAL A 132     -59.097 -76.797  -2.213  1.00  0.43           C  
ATOM    887  C   VAL A 132     -58.727 -78.266  -2.100  1.00  0.43           C  
ATOM    888  O   VAL A 132     -57.795 -78.634  -1.390  1.00  0.43           O  
ATOM    889  CB  VAL A 132     -58.436 -76.127  -3.420  1.00  0.43           C  
ATOM    890  CG1 VAL A 132     -58.771 -76.830  -4.752  1.00  0.43           C  
ATOM    891  CG2 VAL A 132     -58.909 -74.660  -3.485  1.00  0.43           C  
ATOM    892  N   ARG A 133     -59.479 -79.173  -2.759  1.00  0.35           N  
ATOM    893  CA  ARG A 133     -59.171 -80.591  -2.767  1.00  0.35           C  
ATOM    894  C   ARG A 133     -58.241 -80.905  -3.914  1.00  0.35           C  
ATOM    895  O   ARG A 133     -58.518 -80.533  -5.050  1.00  0.35           O  
ATOM    896  CB  ARG A 133     -60.422 -81.479  -2.989  1.00  0.35           C  
ATOM    897  CG  ARG A 133     -61.503 -81.357  -1.899  1.00  0.35           C  
ATOM    898  CD  ARG A 133     -62.769 -82.166  -2.212  1.00  0.35           C  
ATOM    899  NE  ARG A 133     -62.410 -83.622  -2.191  1.00  0.35           N  
ATOM    900  CZ  ARG A 133     -62.461 -84.431  -1.124  1.00  0.35           C  
ATOM    901  NH1 ARG A 133     -62.163 -85.710  -1.306  1.00  0.35           N  
ATOM    902  NH2 ARG A 133     -62.819 -84.025   0.083  1.00  0.35           N  
ATOM    903  N   LEU A 134     -57.144 -81.627  -3.637  1.00  0.41           N  
ATOM    904  CA  LEU A 134     -56.228 -82.071  -4.668  1.00  0.41           C  
ATOM    905  C   LEU A 134     -56.400 -83.571  -4.825  1.00  0.41           C  
ATOM    906  O   LEU A 134     -57.093 -84.050  -5.723  1.00  0.41           O  
ATOM    907  CB  LEU A 134     -54.772 -81.666  -4.344  1.00  0.41           C  
ATOM    908  CG  LEU A 134     -54.530 -80.140  -4.246  1.00  0.41           C  
ATOM    909  CD1 LEU A 134     -53.018 -79.864  -4.269  1.00  0.41           C  
ATOM    910  CD2 LEU A 134     -55.201 -79.314  -5.359  1.00  0.41           C  
ATOM    911  N   SER A 135     -55.842 -84.383  -3.907  1.00  0.37           N  
ATOM    912  CA  SER A 135     -56.061 -85.822  -3.956  1.00  0.37           C  
ATOM    913  C   SER A 135     -57.324 -86.201  -3.206  1.00  0.37           C  
ATOM    914  O   SER A 135     -57.351 -86.330  -1.986  1.00  0.37           O  
ATOM    915  CB  SER A 135     -54.891 -86.635  -3.359  1.00  0.37           C  
ATOM    916  OG  SER A 135     -55.004 -88.017  -3.703  1.00  0.37           O  
ATOM    917  N   THR A 136     -58.451 -86.385  -3.916  1.00  0.34           N  
ATOM    918  CA  THR A 136     -59.700 -86.829  -3.297  1.00  0.34           C  
ATOM    919  C   THR A 136     -59.571 -88.195  -2.641  1.00  0.34           C  
ATOM    920  O   THR A 136     -58.986 -89.112  -3.199  1.00  0.34           O  
ATOM    921  CB  THR A 136     -60.868 -86.789  -4.293  1.00  0.34           C  
ATOM    922  OG1 THR A 136     -61.434 -85.484  -4.308  1.00  0.34           O  
ATOM    923  CG2 THR A 136     -62.039 -87.755  -4.032  1.00  0.34           C  
ATOM    924  N   HIS A 137     -60.140 -88.394  -1.432  1.00  0.34           N  
ATOM    925  CA  HIS A 137     -59.987 -89.613  -0.646  1.00  0.34           C  
ATOM    926  C   HIS A 137     -60.423 -90.887  -1.362  1.00  0.34           C  
ATOM    927  O   HIS A 137     -59.766 -91.920  -1.284  1.00  0.34           O  
ATOM    928  CB  HIS A 137     -60.726 -89.475   0.709  1.00  0.34           C  
ATOM    929  CG  HIS A 137     -62.215 -89.281   0.634  1.00  0.34           C  
ATOM    930  ND1 HIS A 137     -62.777 -88.127   0.096  1.00  0.34           N  
ATOM    931  CD2 HIS A 137     -63.188 -90.124   1.061  1.00  0.34           C  
ATOM    932  CE1 HIS A 137     -64.083 -88.307   0.216  1.00  0.34           C  
ATOM    933  NE2 HIS A 137     -64.381 -89.495   0.789  1.00  0.34           N  
ATOM    934  N   ASN A 138     -61.509 -90.799  -2.151  1.00  0.37           N  
ATOM    935  CA  ASN A 138     -62.006 -91.864  -3.009  1.00  0.37           C  
ATOM    936  C   ASN A 138     -61.096 -92.235  -4.191  1.00  0.37           C  
ATOM    937  O   ASN A 138     -61.351 -93.221  -4.867  1.00  0.37           O  
ATOM    938  CB  ASN A 138     -63.376 -91.476  -3.634  1.00  0.37           C  
ATOM    939  CG  ASN A 138     -64.436 -91.204  -2.575  1.00  0.37           C  
ATOM    940  OD1 ASN A 138     -64.386 -91.648  -1.431  1.00  0.37           O  
ATOM    941  ND2 ASN A 138     -65.475 -90.433  -2.974  1.00  0.37           N  
ATOM    942  N   VAL A 139     -60.034 -91.456  -4.510  1.00  0.34           N  
ATOM    943  CA  VAL A 139     -59.164 -91.713  -5.664  1.00  0.34           C  
ATOM    944  C   VAL A 139     -58.204 -92.874  -5.426  1.00  0.34           C  
ATOM    945  O   VAL A 139     -57.680 -93.488  -6.358  1.00  0.34           O  
ATOM    946  CB  VAL A 139     -58.400 -90.432  -6.045  1.00  0.34           C  
ATOM    947  CG1 VAL A 139     -57.183 -90.648  -6.971  1.00  0.34           C  
ATOM    948  CG2 VAL A 139     -59.396 -89.473  -6.725  1.00  0.34           C  
ATOM    949  N   ILE A 140     -57.961 -93.248  -4.155  1.00  0.27           N  
ATOM    950  CA  ILE A 140     -57.013 -94.288  -3.792  1.00  0.27           C  
ATOM    951  C   ILE A 140     -57.584 -95.694  -4.025  1.00  0.27           C  
ATOM    952  O   ILE A 140     -57.810 -96.488  -3.118  1.00  0.27           O  
ATOM    953  CB  ILE A 140     -56.466 -94.096  -2.375  1.00  0.27           C  
ATOM    954  CG1 ILE A 140     -56.061 -92.618  -2.121  1.00  0.27           C  
ATOM    955  CG2 ILE A 140     -55.243 -95.019  -2.184  1.00  0.27           C  
ATOM    956  CD1 ILE A 140     -55.589 -92.340  -0.686  1.00  0.27           C  
ATOM    957  N   ASN A 141     -57.809 -96.058  -5.303  1.00  0.26           N  
ATOM    958  CA  ASN A 141     -58.480 -97.281  -5.722  1.00  0.26           C  
ATOM    959  C   ASN A 141     -57.742 -98.577  -5.379  1.00  0.26           C  
ATOM    960  O   ASN A 141     -58.330 -99.660  -5.340  1.00  0.26           O  
ATOM    961  CB  ASN A 141     -58.673 -97.279  -7.265  1.00  0.26           C  
ATOM    962  CG  ASN A 141     -59.667 -96.202  -7.682  1.00  0.26           C  
ATOM    963  OD1 ASN A 141     -60.592 -95.858  -6.954  1.00  0.26           O  
ATOM    964  ND2 ASN A 141     -59.509 -95.680  -8.919  1.00  0.26           N  
ATOM    965  N   ALA A 142     -56.415 -98.527  -5.161  1.00  0.26           N  
ATOM    966  CA  ALA A 142     -55.615 -99.718  -4.954  1.00  0.26           C  
ATOM    967  C   ALA A 142     -55.341-100.043  -3.493  1.00  0.26           C  
ATOM    968  O   ALA A 142     -54.996-101.184  -3.195  1.00  0.26           O  
ATOM    969  CB  ALA A 142     -54.275 -99.570  -5.699  1.00  0.26           C  
ATOM    970  N   GLU A 143     -55.589 -99.096  -2.570  1.00  0.27           N  
ATOM    971  CA  GLU A 143     -55.211 -99.191  -1.170  1.00  0.27           C  
ATOM    972  C   GLU A 143     -56.455 -98.931  -0.331  1.00  0.27           C  
ATOM    973  O   GLU A 143     -57.530 -98.670  -0.869  1.00  0.27           O  
ATOM    974  CB  GLU A 143     -54.097 -98.178  -0.788  1.00  0.27           C  
ATOM    975  CG  GLU A 143     -52.853 -98.172  -1.718  1.00  0.27           C  
ATOM    976  CD  GLU A 143     -52.028 -99.452  -1.637  1.00  0.27           C  
ATOM    977  OE1 GLU A 143     -51.593 -99.796  -0.508  1.00  0.27           O  
ATOM    978  OE2 GLU A 143     -51.790-100.076  -2.705  1.00  0.27           O  
ATOM    979  N   ASP A 144     -56.351 -99.029   1.005  1.00  0.28           N  
ATOM    980  CA  ASP A 144     -57.368 -98.616   1.948  1.00  0.28           C  
ATOM    981  C   ASP A 144     -57.092 -97.163   2.367  1.00  0.28           C  
ATOM    982  O   ASP A 144     -55.969 -96.655   2.266  1.00  0.28           O  
ATOM    983  CB  ASP A 144     -57.392 -99.590   3.160  1.00  0.28           C  
ATOM    984  CG  ASP A 144     -58.637 -99.426   4.019  1.00  0.28           C  
ATOM    985  OD1 ASP A 144     -59.572 -98.712   3.572  1.00  0.28           O  
ATOM    986  OD2 ASP A 144     -58.663-100.010   5.131  1.00  0.28           O  
ATOM    987  N   ALA A 145     -58.134 -96.444   2.815  1.00  0.45           N  
ATOM    988  CA  ALA A 145     -58.112 -95.009   2.990  1.00  0.45           C  
ATOM    989  C   ALA A 145     -59.232 -94.602   3.943  1.00  0.45           C  
ATOM    990  O   ALA A 145     -60.117 -95.416   4.200  1.00  0.45           O  
ATOM    991  CB  ALA A 145     -58.311 -94.316   1.620  1.00  0.45           C  
ATOM    992  N   PRO A 146     -59.284 -93.396   4.526  1.00  0.30           N  
ATOM    993  CA  PRO A 146     -60.400 -92.976   5.370  1.00  0.30           C  
ATOM    994  C   PRO A 146     -61.788 -93.143   4.766  1.00  0.30           C  
ATOM    995  O   PRO A 146     -62.136 -92.446   3.813  1.00  0.30           O  
ATOM    996  CB  PRO A 146     -60.091 -91.504   5.684  1.00  0.30           C  
ATOM    997  CG  PRO A 146     -58.561 -91.440   5.647  1.00  0.30           C  
ATOM    998  CD  PRO A 146     -58.200 -92.416   4.523  1.00  0.30           C  
ATOM    999  N   GLY A 147     -62.623 -94.016   5.354  1.00  0.31           N  
ATOM   1000  CA  GLY A 147     -63.962 -94.266   4.865  1.00  0.31           C  
ATOM   1001  C   GLY A 147     -64.894 -94.374   6.022  1.00  0.31           C  
ATOM   1002  O   GLY A 147     -64.626 -95.087   6.982  1.00  0.31           O  
ATOM   1003  N   GLY A 148     -66.059 -93.704   5.941  1.00  0.28           N  
ATOM   1004  CA  GLY A 148     -67.078 -93.718   6.995  1.00  0.28           C  
ATOM   1005  C   GLY A 148     -67.628 -95.067   7.446  1.00  0.28           C  
ATOM   1006  O   GLY A 148     -67.995 -95.176   8.615  1.00  0.28           O  
ATOM   1007  N   PRO A 149     -67.717 -96.125   6.635  1.00  0.27           N  
ATOM   1008  CA  PRO A 149     -68.023 -97.466   7.131  1.00  0.27           C  
ATOM   1009  C   PRO A 149     -66.938 -98.095   8.002  1.00  0.27           C  
ATOM   1010  O   PRO A 149     -67.255 -98.960   8.818  1.00  0.27           O  
ATOM   1011  CB  PRO A 149     -68.253 -98.285   5.845  1.00  0.27           C  
ATOM   1012  CG  PRO A 149     -68.743 -97.251   4.829  1.00  0.27           C  
ATOM   1013  CD  PRO A 149     -67.901 -96.032   5.182  1.00  0.27           C  
ATOM   1014  N   TYR A 150     -65.651 -97.738   7.820  1.00  0.20           N  
ATOM   1015  CA  TYR A 150     -64.532 -98.467   8.394  1.00  0.20           C  
ATOM   1016  C   TYR A 150     -64.059 -97.853   9.703  1.00  0.20           C  
ATOM   1017  O   TYR A 150     -63.253 -96.929   9.748  1.00  0.20           O  
ATOM   1018  CB  TYR A 150     -63.338 -98.523   7.409  1.00  0.20           C  
ATOM   1019  CG  TYR A 150     -63.709 -99.321   6.191  1.00  0.20           C  
ATOM   1020  CD1 TYR A 150     -63.624-100.723   6.215  1.00  0.20           C  
ATOM   1021  CD2 TYR A 150     -64.125 -98.683   5.010  1.00  0.20           C  
ATOM   1022  CE1 TYR A 150     -63.941-101.475   5.075  1.00  0.20           C  
ATOM   1023  CE2 TYR A 150     -64.438 -99.433   3.867  1.00  0.20           C  
ATOM   1024  CZ  TYR A 150     -64.342-100.829   3.903  1.00  0.20           C  
ATOM   1025  OH  TYR A 150     -64.627-101.589   2.752  1.00  0.20           O  
ATOM   1026  N   LYS A 151     -64.534 -98.392  10.842  1.00  0.24           N  
ATOM   1027  CA  LYS A 151     -64.380 -97.737  12.132  1.00  0.24           C  
ATOM   1028  C   LYS A 151     -63.160 -98.186  12.930  1.00  0.24           C  
ATOM   1029  O   LYS A 151     -62.922 -97.705  14.035  1.00  0.24           O  
ATOM   1030  CB  LYS A 151     -65.641 -98.022  12.985  1.00  0.24           C  
ATOM   1031  CG  LYS A 151     -66.940 -97.514  12.338  1.00  0.24           C  
ATOM   1032  CD  LYS A 151     -68.175 -97.825  13.198  1.00  0.24           C  
ATOM   1033  CE  LYS A 151     -69.470 -97.302  12.571  1.00  0.24           C  
ATOM   1034  NZ  LYS A 151     -70.628 -97.666  13.419  1.00  0.24           N  
ATOM   1035  N   ILE A 152     -62.350 -99.114  12.386  1.00  0.25           N  
ATOM   1036  CA  ILE A 152     -61.133 -99.593  13.032  1.00  0.25           C  
ATOM   1037  C   ILE A 152     -59.910 -99.310  12.172  1.00  0.25           C  
ATOM   1038  O   ILE A 152     -58.816 -99.799  12.437  1.00  0.25           O  
ATOM   1039  CB  ILE A 152     -61.196-101.078  13.384  1.00  0.25           C  
ATOM   1040  CG1 ILE A 152     -61.478-101.971  12.152  1.00  0.25           C  
ATOM   1041  CG2 ILE A 152     -62.253-101.261  14.497  1.00  0.25           C  
ATOM   1042  CD1 ILE A 152     -61.283-103.462  12.451  1.00  0.25           C  
ATOM   1043  N   GLY A 153     -60.061 -98.468  11.125  1.00  0.42           N  
ATOM   1044  CA  GLY A 153     -58.968 -98.070  10.230  1.00  0.42           C  
ATOM   1045  C   GLY A 153     -58.302 -96.794  10.665  1.00  0.42           C  
ATOM   1046  O   GLY A 153     -57.550 -96.164   9.928  1.00  0.42           O  
ATOM   1047  N   THR A 154     -58.612 -96.347  11.883  1.00  0.59           N  
ATOM   1048  CA  THR A 154     -58.294 -95.031  12.387  1.00  0.59           C  
ATOM   1049  C   THR A 154     -57.692 -95.146  13.771  1.00  0.59           C  
ATOM   1050  O   THR A 154     -57.761 -96.180  14.435  1.00  0.59           O  
ATOM   1051  CB  THR A 154     -59.540 -94.160  12.479  1.00  0.59           C  
ATOM   1052  OG1 THR A 154     -60.642 -94.912  12.976  1.00  0.59           O  
ATOM   1053  CG2 THR A 154     -59.926 -93.628  11.091  1.00  0.59           C  
ATOM   1054  N   SER A 155     -57.052 -94.065  14.261  1.00  0.68           N  
ATOM   1055  CA  SER A 155     -56.315 -94.110  15.514  1.00  0.68           C  
ATOM   1056  C   SER A 155     -57.158 -93.678  16.690  1.00  0.68           C  
ATOM   1057  O   SER A 155     -57.917 -92.712  16.637  1.00  0.68           O  
ATOM   1058  CB  SER A 155     -55.056 -93.208  15.534  1.00  0.68           C  
ATOM   1059  OG  SER A 155     -54.242 -93.526  16.666  1.00  0.68           O  
ATOM   1060  N   GLY A 156     -56.978 -94.350  17.841  1.00  0.64           N  
ATOM   1061  CA  GLY A 156     -57.589 -93.918  19.088  1.00  0.64           C  
ATOM   1062  C   GLY A 156     -56.869 -92.758  19.719  1.00  0.64           C  
ATOM   1063  O   GLY A 156     -57.360 -92.177  20.677  1.00  0.64           O  
ATOM   1064  N   SER A 157     -55.694 -92.361  19.180  1.00  0.65           N  
ATOM   1065  CA  SER A 157     -54.938 -91.189  19.620  1.00  0.65           C  
ATOM   1066  C   SER A 157     -55.502 -89.892  19.054  1.00  0.65           C  
ATOM   1067  O   SER A 157     -55.176 -88.789  19.506  1.00  0.65           O  
ATOM   1068  CB  SER A 157     -53.413 -91.293  19.313  1.00  0.65           C  
ATOM   1069  OG  SER A 157     -53.122 -91.370  17.914  1.00  0.65           O  
ATOM   1070  N   CYS A 158     -56.413 -89.997  18.061  1.00  0.65           N  
ATOM   1071  CA  CYS A 158     -57.201 -88.897  17.525  1.00  0.65           C  
ATOM   1072  C   CYS A 158     -58.694 -89.134  17.717  1.00  0.65           C  
ATOM   1073  O   CYS A 158     -59.392 -89.285  16.716  1.00  0.65           O  
ATOM   1074  CB  CYS A 158     -56.939 -88.704  16.004  1.00  0.65           C  
ATOM   1075  SG  CYS A 158     -55.323 -87.963  15.631  1.00  0.65           S  
ATOM   1076  N   PRO A 159     -59.264 -89.176  18.913  1.00  0.61           N  
ATOM   1077  CA  PRO A 159     -60.678 -89.470  19.079  1.00  0.61           C  
ATOM   1078  C   PRO A 159     -61.563 -88.295  18.699  1.00  0.61           C  
ATOM   1079  O   PRO A 159     -61.214 -87.134  18.934  1.00  0.61           O  
ATOM   1080  CB  PRO A 159     -60.798 -89.782  20.576  1.00  0.61           C  
ATOM   1081  CG  PRO A 159     -59.737 -88.887  21.222  1.00  0.61           C  
ATOM   1082  CD  PRO A 159     -58.602 -88.926  20.197  1.00  0.61           C  
ATOM   1083  N   ASN A 160     -62.722 -88.592  18.083  1.00  0.62           N  
ATOM   1084  CA  ASN A 160     -63.847 -87.680  17.975  1.00  0.62           C  
ATOM   1085  C   ASN A 160     -64.478 -87.276  19.328  1.00  0.62           C  
ATOM   1086  O   ASN A 160     -63.967 -87.557  20.409  1.00  0.62           O  
ATOM   1087  CB  ASN A 160     -64.870 -88.183  16.910  1.00  0.62           C  
ATOM   1088  CG  ASN A 160     -65.577 -89.467  17.332  1.00  0.62           C  
ATOM   1089  OD1 ASN A 160     -65.554 -89.874  18.491  1.00  0.62           O  
ATOM   1090  ND2 ASN A 160     -66.272 -90.124  16.379  1.00  0.62           N  
ATOM   1091  N   ILE A 161     -65.647 -86.600  19.293  1.00  0.53           N  
ATOM   1092  CA  ILE A 161     -66.441 -86.261  20.475  1.00  0.53           C  
ATOM   1093  C   ILE A 161     -66.917 -87.483  21.265  1.00  0.53           C  
ATOM   1094  O   ILE A 161     -66.950 -87.478  22.493  1.00  0.53           O  
ATOM   1095  CB  ILE A 161     -67.641 -85.384  20.090  1.00  0.53           C  
ATOM   1096  CG1 ILE A 161     -67.145 -84.028  19.529  1.00  0.53           C  
ATOM   1097  CG2 ILE A 161     -68.582 -85.158  21.301  1.00  0.53           C  
ATOM   1098  CD1 ILE A 161     -68.255 -83.181  18.893  1.00  0.53           C  
ATOM   1099  N   THR A 162     -67.300 -88.579  20.582  1.00  0.58           N  
ATOM   1100  CA  THR A 162     -67.963 -89.722  21.204  1.00  0.58           C  
ATOM   1101  C   THR A 162     -66.993 -90.811  21.614  1.00  0.58           C  
ATOM   1102  O   THR A 162     -67.408 -91.870  22.081  1.00  0.58           O  
ATOM   1103  CB  THR A 162     -69.031 -90.344  20.303  1.00  0.58           C  
ATOM   1104  OG1 THR A 162     -68.546 -90.632  18.996  1.00  0.58           O  
ATOM   1105  CG2 THR A 162     -70.170 -89.333  20.124  1.00  0.58           C  
ATOM   1106  N   ASN A 163     -65.675 -90.550  21.482  1.00  0.56           N  
ATOM   1107  CA  ASN A 163     -64.572 -91.443  21.805  1.00  0.56           C  
ATOM   1108  C   ASN A 163     -64.460 -92.612  20.839  1.00  0.56           C  
ATOM   1109  O   ASN A 163     -64.040 -93.710  21.195  1.00  0.56           O  
ATOM   1110  CB  ASN A 163     -64.542 -91.927  23.279  1.00  0.56           C  
ATOM   1111  CG  ASN A 163     -64.549 -90.723  24.208  1.00  0.56           C  
ATOM   1112  OD1 ASN A 163     -63.578 -89.973  24.310  1.00  0.56           O  
ATOM   1113  ND2 ASN A 163     -65.681 -90.520  24.919  1.00  0.56           N  
ATOM   1114  N   GLY A 164     -64.788 -92.371  19.556  1.00  0.59           N  
ATOM   1115  CA  GLY A 164     -64.506 -93.302  18.480  1.00  0.59           C  
ATOM   1116  C   GLY A 164     -63.230 -92.908  17.801  1.00  0.59           C  
ATOM   1117  O   GLY A 164     -62.916 -91.724  17.671  1.00  0.59           O  
ATOM   1118  N   ASN A 165     -62.465 -93.910  17.330  1.00  0.62           N  
ATOM   1119  CA  ASN A 165     -61.192 -93.711  16.665  1.00  0.62           C  
ATOM   1120  C   ASN A 165     -61.289 -92.829  15.419  1.00  0.62           C  
ATOM   1121  O   ASN A 165     -62.133 -93.027  14.544  1.00  0.62           O  
ATOM   1122  CB  ASN A 165     -60.557 -95.060  16.233  1.00  0.62           C  
ATOM   1123  CG  ASN A 165     -60.167 -95.945  17.410  1.00  0.62           C  
ATOM   1124  OD1 ASN A 165     -60.408 -95.664  18.582  1.00  0.62           O  
ATOM   1125  ND2 ASN A 165     -59.503 -97.080  17.088  1.00  0.62           N  
ATOM   1126  N   GLY A 166     -60.389 -91.838  15.296  1.00  0.64           N  
ATOM   1127  CA  GLY A 166     -60.415 -90.864  14.217  1.00  0.64           C  
ATOM   1128  C   GLY A 166     -59.048 -90.640  13.644  1.00  0.64           C  
ATOM   1129  O   GLY A 166     -58.086 -91.364  13.900  1.00  0.64           O  
ATOM   1130  N   PHE A 167     -58.917 -89.606  12.812  1.00  0.62           N  
ATOM   1131  CA  PHE A 167     -57.662 -89.274  12.193  1.00  0.62           C  
ATOM   1132  C   PHE A 167     -57.799 -87.847  11.728  1.00  0.62           C  
ATOM   1133  O   PHE A 167     -58.891 -87.287  11.734  1.00  0.62           O  
ATOM   1134  CB  PHE A 167     -57.330 -90.217  11.001  1.00  0.62           C  
ATOM   1135  CG  PHE A 167     -55.872 -90.168  10.635  1.00  0.62           C  
ATOM   1136  CD1 PHE A 167     -54.894 -90.622  11.537  1.00  0.62           C  
ATOM   1137  CD2 PHE A 167     -55.470 -89.672   9.384  1.00  0.62           C  
ATOM   1138  CE1 PHE A 167     -53.539 -90.611  11.182  1.00  0.62           C  
ATOM   1139  CE2 PHE A 167     -54.119 -89.672   9.021  1.00  0.62           C  
ATOM   1140  CZ  PHE A 167     -53.157 -90.158   9.913  1.00  0.62           C  
ATOM   1141  N   PHE A 168     -56.682 -87.225  11.337  1.00  0.63           N  
ATOM   1142  CA  PHE A 168     -56.631 -85.914  10.735  1.00  0.63           C  
ATOM   1143  C   PHE A 168     -57.416 -85.821   9.428  1.00  0.63           C  
ATOM   1144  O   PHE A 168     -57.353 -86.708   8.580  1.00  0.63           O  
ATOM   1145  CB  PHE A 168     -55.156 -85.592  10.452  1.00  0.63           C  
ATOM   1146  CG  PHE A 168     -54.402 -85.404  11.730  1.00  0.63           C  
ATOM   1147  CD1 PHE A 168     -54.322 -84.134  12.323  1.00  0.63           C  
ATOM   1148  CD2 PHE A 168     -53.706 -86.473  12.311  1.00  0.63           C  
ATOM   1149  CE1 PHE A 168     -53.437 -83.898  13.382  1.00  0.63           C  
ATOM   1150  CE2 PHE A 168     -52.875 -86.253  13.413  1.00  0.63           C  
ATOM   1151  CZ  PHE A 168     -52.688 -84.959  13.900  1.00  0.63           C  
ATOM   1152  N   ALA A 169     -58.186 -84.737   9.241  1.00  0.63           N  
ATOM   1153  CA  ALA A 169     -59.209 -84.673   8.219  1.00  0.63           C  
ATOM   1154  C   ALA A 169     -58.764 -84.008   6.922  1.00  0.63           C  
ATOM   1155  O   ALA A 169     -59.527 -83.930   5.958  1.00  0.63           O  
ATOM   1156  CB  ALA A 169     -60.402 -83.879   8.789  1.00  0.63           C  
ATOM   1157  N   THR A 170     -57.513 -83.512   6.838  1.00  0.54           N  
ATOM   1158  CA  THR A 170     -57.004 -82.895   5.610  1.00  0.54           C  
ATOM   1159  C   THR A 170     -55.986 -83.778   4.924  1.00  0.54           C  
ATOM   1160  O   THR A 170     -55.477 -83.450   3.852  1.00  0.54           O  
ATOM   1161  CB  THR A 170     -56.428 -81.496   5.809  1.00  0.54           C  
ATOM   1162  OG1 THR A 170     -55.252 -81.498   6.599  1.00  0.54           O  
ATOM   1163  CG2 THR A 170     -57.470 -80.643   6.547  1.00  0.54           C  
ATOM   1164  N   MET A 171     -55.720 -84.965   5.495  1.00  0.57           N  
ATOM   1165  CA  MET A 171     -54.764 -85.924   4.989  1.00  0.57           C  
ATOM   1166  C   MET A 171     -55.343 -87.320   5.105  1.00  0.57           C  
ATOM   1167  O   MET A 171     -56.394 -87.534   5.703  1.00  0.57           O  
ATOM   1168  CB  MET A 171     -53.403 -85.811   5.721  1.00  0.57           C  
ATOM   1169  CG  MET A 171     -53.428 -86.255   7.196  1.00  0.57           C  
ATOM   1170  SD  MET A 171     -52.175 -85.454   8.234  1.00  0.57           S  
ATOM   1171  CE  MET A 171     -50.662 -86.163   7.527  1.00  0.57           C  
ATOM   1172  N   ALA A 172     -54.713 -88.319   4.472  1.00  0.63           N  
ATOM   1173  CA  ALA A 172     -55.193 -89.681   4.489  1.00  0.63           C  
ATOM   1174  C   ALA A 172     -54.089 -90.643   4.877  1.00  0.63           C  
ATOM   1175  O   ALA A 172     -53.028 -90.666   4.257  1.00  0.63           O  
ATOM   1176  CB  ALA A 172     -55.722 -90.056   3.090  1.00  0.63           C  
ATOM   1177  N   TRP A 173     -54.324 -91.487   5.908  1.00  0.62           N  
ATOM   1178  CA  TRP A 173     -53.471 -92.628   6.192  1.00  0.62           C  
ATOM   1179  C   TRP A 173     -53.753 -93.722   5.168  1.00  0.62           C  
ATOM   1180  O   TRP A 173     -54.882 -94.194   5.068  1.00  0.62           O  
ATOM   1181  CB  TRP A 173     -53.705 -93.154   7.644  1.00  0.62           C  
ATOM   1182  CG  TRP A 173     -52.617 -94.033   8.258  1.00  0.62           C  
ATOM   1183  CD1 TRP A 173     -51.542 -94.643   7.668  1.00  0.62           C  
ATOM   1184  CD2 TRP A 173     -52.523 -94.333   9.667  1.00  0.62           C  
ATOM   1185  NE1 TRP A 173     -50.771 -95.267   8.618  1.00  0.62           N  
ATOM   1186  CE2 TRP A 173     -51.347 -95.098   9.849  1.00  0.62           C  
ATOM   1187  CE3 TRP A 173     -53.336 -94.009  10.751  1.00  0.62           C  
ATOM   1188  CZ2 TRP A 173     -50.962 -95.534  11.108  1.00  0.62           C  
ATOM   1189  CZ3 TRP A 173     -52.951 -94.461  12.023  1.00  0.62           C  
ATOM   1190  CH2 TRP A 173     -51.777 -95.209  12.202  1.00  0.62           C  
ATOM   1191  N   ALA A 174     -52.750 -94.113   4.355  1.00  0.58           N  
ATOM   1192  CA  ALA A 174     -52.937 -95.103   3.313  1.00  0.58           C  
ATOM   1193  C   ALA A 174     -52.375 -96.458   3.736  1.00  0.58           C  
ATOM   1194  O   ALA A 174     -51.204 -96.586   4.099  1.00  0.58           O  
ATOM   1195  CB  ALA A 174     -52.281 -94.621   2.004  1.00  0.58           C  
ATOM   1196  N   VAL A 175     -53.237 -97.493   3.720  1.00  0.57           N  
ATOM   1197  CA  VAL A 175     -52.983 -98.817   4.276  1.00  0.57           C  
ATOM   1198  C   VAL A 175     -53.205 -99.842   3.154  1.00  0.57           C  
ATOM   1199  O   VAL A 175     -54.104 -99.607   2.355  1.00  0.57           O  
ATOM   1200  CB  VAL A 175     -53.931 -99.071   5.458  1.00  0.57           C  
ATOM   1201  CG1 VAL A 175     -53.816-100.500   6.027  1.00  0.57           C  
ATOM   1202  CG2 VAL A 175     -53.644 -98.049   6.579  1.00  0.57           C  
ATOM   1203  N   PRO A 176     -52.468-100.943   2.967  1.00  0.49           N  
ATOM   1204  CA  PRO A 176     -52.768-102.029   2.032  1.00  0.49           C  
ATOM   1205  C   PRO A 176     -54.189-102.531   1.936  1.00  0.49           C  
ATOM   1206  O   PRO A 176     -54.855-102.690   2.954  1.00  0.49           O  
ATOM   1207  CB  PRO A 176     -51.875-103.181   2.502  1.00  0.49           C  
ATOM   1208  CG  PRO A 176     -50.660-102.465   3.050  1.00  0.49           C  
ATOM   1209  CD  PRO A 176     -51.279-101.250   3.733  1.00  0.49           C  
ATOM   1210  N   LYS A 177     -54.659-102.846   0.718  1.00  0.45           N  
ATOM   1211  CA  LYS A 177     -56.036-103.269   0.528  1.00  0.45           C  
ATOM   1212  C   LYS A 177     -56.328-104.749   0.782  1.00  0.45           C  
ATOM   1213  O   LYS A 177     -57.292-105.109   1.446  1.00  0.45           O  
ATOM   1214  CB  LYS A 177     -56.476-102.891  -0.897  1.00  0.45           C  
ATOM   1215  CG  LYS A 177     -57.997-102.876  -1.083  1.00  0.45           C  
ATOM   1216  CD  LYS A 177     -58.413-102.191  -2.394  1.00  0.45           C  
ATOM   1217  CE  LYS A 177     -57.889-102.899  -3.645  1.00  0.45           C  
ATOM   1218  NZ  LYS A 177     -58.488-102.291  -4.847  1.00  0.45           N  
ATOM   1219  N   ASN A 178     -55.496-105.664   0.252  1.00  0.42           N  
ATOM   1220  CA  ASN A 178     -55.620-107.100   0.475  1.00  0.42           C  
ATOM   1221  C   ASN A 178     -54.204-107.630   0.456  1.00  0.42           C  
ATOM   1222  O   ASN A 178     -53.752-108.175  -0.547  1.00  0.42           O  
ATOM   1223  CB  ASN A 178     -56.457-107.855  -0.603  1.00  0.42           C  
ATOM   1224  CG  ASN A 178     -57.922-107.936  -0.196  1.00  0.42           C  
ATOM   1225  OD1 ASN A 178     -58.329-108.851   0.519  1.00  0.42           O  
ATOM   1226  ND2 ASN A 178     -58.755-106.983  -0.661  1.00  0.42           N  
ATOM   1227  N   ASP A 179     -53.466-107.364   1.557  1.00  0.39           N  
ATOM   1228  CA  ASP A 179     -52.058-107.673   1.775  1.00  0.39           C  
ATOM   1229  C   ASP A 179     -51.144-107.247   0.621  1.00  0.39           C  
ATOM   1230  O   ASP A 179     -50.252-107.939   0.129  1.00  0.39           O  
ATOM   1231  CB  ASP A 179     -51.868-109.137   2.236  1.00  0.39           C  
ATOM   1232  CG  ASP A 179     -50.615-109.289   3.086  1.00  0.39           C  
ATOM   1233  OD1 ASP A 179     -50.338-110.446   3.487  1.00  0.39           O  
ATOM   1234  OD2 ASP A 179     -49.956-108.254   3.370  1.00  0.39           O  
ATOM   1235  N   LYS A 180     -51.399-106.035   0.119  1.00  0.44           N  
ATOM   1236  CA  LYS A 180     -50.716-105.537  -1.035  1.00  0.44           C  
ATOM   1237  C   LYS A 180     -50.669-104.043  -0.926  1.00  0.44           C  
ATOM   1238  O   LYS A 180     -51.708-103.414  -0.740  1.00  0.44           O  
ATOM   1239  CB  LYS A 180     -51.475-105.959  -2.314  1.00  0.44           C  
ATOM   1240  CG  LYS A 180     -50.807-105.540  -3.630  1.00  0.44           C  
ATOM   1241  CD  LYS A 180     -51.562-106.139  -4.825  1.00  0.44           C  
ATOM   1242  CE  LYS A 180     -50.897-105.858  -6.170  1.00  0.44           C  
ATOM   1243  NZ  LYS A 180     -51.627-106.581  -7.235  1.00  0.44           N  
ATOM   1244  N   ASN A 181     -49.457-103.476  -1.059  1.00  0.41           N  
ATOM   1245  CA  ASN A 181     -49.221-102.062  -1.220  1.00  0.41           C  
ATOM   1246  C   ASN A 181     -48.707-101.926  -2.643  1.00  0.41           C  
ATOM   1247  O   ASN A 181     -47.678-102.507  -3.008  1.00  0.41           O  
ATOM   1248  CB  ASN A 181     -48.153-101.578  -0.194  1.00  0.41           C  
ATOM   1249  CG  ASN A 181     -48.091-100.058  -0.068  1.00  0.41           C  
ATOM   1250  OD1 ASN A 181     -47.710 -99.328  -0.984  1.00  0.41           O  
ATOM   1251  ND2 ASN A 181     -48.412 -99.538   1.139  1.00  0.41           N  
ATOM   1252  N   LYS A 182     -49.437-101.215  -3.513  1.00  0.41           N  
ATOM   1253  CA  LYS A 182     -48.994-100.964  -4.864  1.00  0.41           C  
ATOM   1254  C   LYS A 182     -48.226 -99.660  -4.930  1.00  0.41           C  
ATOM   1255  O   LYS A 182     -48.710 -98.613  -4.511  1.00  0.41           O  
ATOM   1256  CB  LYS A 182     -50.182-100.911  -5.862  1.00  0.41           C  
ATOM   1257  CG  LYS A 182     -49.742-100.718  -7.326  1.00  0.41           C  
ATOM   1258  CD  LYS A 182     -50.900-100.673  -8.336  1.00  0.41           C  
ATOM   1259  CE  LYS A 182     -50.395-100.312  -9.741  1.00  0.41           C  
ATOM   1260  NZ  LYS A 182     -51.513-100.203 -10.705  1.00  0.41           N  
ATOM   1261  N   THR A 183     -46.998 -99.693  -5.510  1.00  0.37           N  
ATOM   1262  CA  THR A 183     -46.164 -98.515  -5.743  1.00  0.37           C  
ATOM   1263  C   THR A 183     -46.926 -97.384  -6.393  1.00  0.37           C  
ATOM   1264  O   THR A 183     -47.451 -97.522  -7.501  1.00  0.37           O  
ATOM   1265  CB  THR A 183     -44.943 -98.752  -6.627  1.00  0.37           C  
ATOM   1266  OG1 THR A 183     -44.256 -99.947  -6.272  1.00  0.37           O  
ATOM   1267  CG2 THR A 183     -43.948 -97.589  -6.463  1.00  0.37           C  
ATOM   1268  N   ALA A 184     -47.015 -96.249  -5.696  1.00  0.37           N  
ATOM   1269  CA  ALA A 184     -47.940 -95.206  -6.034  1.00  0.37           C  
ATOM   1270  C   ALA A 184     -47.192 -93.976  -6.480  1.00  0.37           C  
ATOM   1271  O   ALA A 184     -46.297 -93.494  -5.787  1.00  0.37           O  
ATOM   1272  CB  ALA A 184     -48.767 -94.876  -4.785  1.00  0.37           C  
ATOM   1273  N   THR A 185     -47.551 -93.442  -7.660  1.00  0.26           N  
ATOM   1274  CA  THR A 185     -46.946 -92.229  -8.189  1.00  0.26           C  
ATOM   1275  C   THR A 185     -48.067 -91.304  -8.597  1.00  0.26           C  
ATOM   1276  O   THR A 185     -48.790 -91.594  -9.546  1.00  0.26           O  
ATOM   1277  CB  THR A 185     -46.051 -92.461  -9.401  1.00  0.26           C  
ATOM   1278  OG1 THR A 185     -45.031 -93.405  -9.103  1.00  0.26           O  
ATOM   1279  CG2 THR A 185     -45.329 -91.162  -9.785  1.00  0.26           C  
ATOM   1280  N   ASN A 186     -48.261 -90.168  -7.895  1.00  0.26           N  
ATOM   1281  CA  ASN A 186     -49.387 -89.273  -8.146  1.00  0.26           C  
ATOM   1282  C   ASN A 186     -48.918 -87.827  -8.340  1.00  0.26           C  
ATOM   1283  O   ASN A 186     -48.288 -87.296  -7.422  1.00  0.26           O  
ATOM   1284  CB  ASN A 186     -50.396 -89.269  -6.969  1.00  0.26           C  
ATOM   1285  CG  ASN A 186     -51.102 -90.616  -6.879  1.00  0.26           C  
ATOM   1286  OD1 ASN A 186     -51.909 -90.974  -7.734  1.00  0.26           O  
ATOM   1287  ND2 ASN A 186     -50.829 -91.389  -5.804  1.00  0.26           N  
ATOM   1288  N   PRO A 187     -49.201 -87.149  -9.459  1.00  0.21           N  
ATOM   1289  CA  PRO A 187     -48.718 -85.786  -9.677  1.00  0.21           C  
ATOM   1290  C   PRO A 187     -49.852 -84.778  -9.663  1.00  0.21           C  
ATOM   1291  O   PRO A 187     -51.007 -85.147  -9.840  1.00  0.21           O  
ATOM   1292  CB  PRO A 187     -48.140 -85.873 -11.099  1.00  0.21           C  
ATOM   1293  CG  PRO A 187     -49.110 -86.811 -11.820  1.00  0.21           C  
ATOM   1294  CD  PRO A 187     -49.466 -87.829 -10.736  1.00  0.21           C  
ATOM   1295  N   LEU A 188     -49.558 -83.468  -9.520  1.00  0.18           N  
ATOM   1296  CA  LEU A 188     -50.577 -82.416  -9.582  1.00  0.18           C  
ATOM   1297  C   LEU A 188     -51.273 -82.295 -10.945  1.00  0.18           C  
ATOM   1298  O   LEU A 188     -52.245 -81.574 -11.138  1.00  0.18           O  
ATOM   1299  CB  LEU A 188     -50.043 -81.004  -9.220  1.00  0.18           C  
ATOM   1300  CG  LEU A 188     -49.311 -80.857  -7.868  1.00  0.18           C  
ATOM   1301  CD1 LEU A 188     -48.942 -79.379  -7.667  1.00  0.18           C  
ATOM   1302  CD2 LEU A 188     -50.098 -81.316  -6.638  1.00  0.18           C  
ATOM   1303  N   THR A 189     -50.813 -83.026 -11.978  1.00  0.21           N  
ATOM   1304  CA  THR A 189     -51.481 -83.021 -13.272  1.00  0.21           C  
ATOM   1305  C   THR A 189     -52.734 -83.879 -13.312  1.00  0.21           C  
ATOM   1306  O   THR A 189     -53.546 -83.716 -14.219  1.00  0.21           O  
ATOM   1307  CB  THR A 189     -50.593 -83.439 -14.437  1.00  0.21           C  
ATOM   1308  OG1 THR A 189     -49.979 -84.701 -14.212  1.00  0.21           O  
ATOM   1309  CG2 THR A 189     -49.456 -82.423 -14.603  1.00  0.21           C  
ATOM   1310  N   ILE A 190     -52.965 -84.798 -12.343  1.00  0.20           N  
ATOM   1311  CA  ILE A 190     -54.191 -85.597 -12.346  1.00  0.20           C  
ATOM   1312  C   ILE A 190     -55.329 -84.928 -11.595  1.00  0.20           C  
ATOM   1313  O   ILE A 190     -56.497 -85.221 -11.840  1.00  0.20           O  
ATOM   1314  CB  ILE A 190     -54.011 -87.028 -11.826  1.00  0.20           C  
ATOM   1315  CG1 ILE A 190     -53.658 -87.114 -10.319  1.00  0.20           C  
ATOM   1316  CG2 ILE A 190     -52.961 -87.722 -12.721  1.00  0.20           C  
ATOM   1317  CD1 ILE A 190     -53.578 -88.543  -9.768  1.00  0.20           C  
ATOM   1318  N   GLU A 191     -55.034 -83.973 -10.686  1.00  0.21           N  
ATOM   1319  CA  GLU A 191     -56.060 -83.280  -9.924  1.00  0.21           C  
ATOM   1320  C   GLU A 191     -56.671 -82.134 -10.723  1.00  0.21           C  
ATOM   1321  O   GLU A 191     -57.804 -81.717 -10.487  1.00  0.21           O  
ATOM   1322  CB  GLU A 191     -55.465 -82.765  -8.594  1.00  0.21           C  
ATOM   1323  CG  GLU A 191     -54.598 -81.502  -8.780  1.00  0.21           C  
ATOM   1324  CD  GLU A 191     -53.455 -81.328  -7.800  1.00  0.21           C  
ATOM   1325  OE1 GLU A 191     -53.028 -82.331  -7.174  1.00  0.21           O  
ATOM   1326  OE2 GLU A 191     -52.968 -80.172  -7.725  1.00  0.21           O  
ATOM   1327  N   VAL A 192     -55.956 -81.659 -11.770  1.00  0.19           N  
ATOM   1328  CA  VAL A 192     -56.440 -80.656 -12.704  1.00  0.19           C  
ATOM   1329  C   VAL A 192     -56.620 -81.238 -14.115  1.00  0.19           C  
ATOM   1330  O   VAL A 192     -55.794 -80.951 -14.988  1.00  0.19           O  
ATOM   1331  CB  VAL A 192     -55.519 -79.433 -12.766  1.00  0.19           C  
ATOM   1332  CG1 VAL A 192     -56.219 -78.271 -13.492  1.00  0.19           C  
ATOM   1333  CG2 VAL A 192     -55.134 -78.964 -11.350  1.00  0.19           C  
ATOM   1334  N   PRO A 193     -57.660 -82.017 -14.473  1.00  0.26           N  
ATOM   1335  CA  PRO A 193     -57.789 -82.581 -15.822  1.00  0.26           C  
ATOM   1336  C   PRO A 193     -58.023 -81.543 -16.900  1.00  0.26           C  
ATOM   1337  O   PRO A 193     -57.923 -81.855 -18.081  1.00  0.26           O  
ATOM   1338  CB  PRO A 193     -59.020 -83.501 -15.730  1.00  0.26           C  
ATOM   1339  CG  PRO A 193     -59.052 -83.934 -14.268  1.00  0.26           C  
ATOM   1340  CD  PRO A 193     -58.554 -82.694 -13.528  1.00  0.26           C  
ATOM   1341  N   TYR A 194     -58.346 -80.298 -16.511  1.00  0.24           N  
ATOM   1342  CA  TYR A 194     -58.632 -79.221 -17.432  1.00  0.24           C  
ATOM   1343  C   TYR A 194     -57.396 -78.398 -17.758  1.00  0.24           C  
ATOM   1344  O   TYR A 194     -57.505 -77.388 -18.448  1.00  0.24           O  
ATOM   1345  CB  TYR A 194     -59.658 -78.240 -16.808  1.00  0.24           C  
ATOM   1346  CG  TYR A 194     -61.022 -78.853 -16.721  1.00  0.24           C  
ATOM   1347  CD1 TYR A 194     -61.791 -79.015 -17.885  1.00  0.24           C  
ATOM   1348  CD2 TYR A 194     -61.581 -79.194 -15.478  1.00  0.24           C  
ATOM   1349  CE1 TYR A 194     -63.104 -79.498 -17.807  1.00  0.24           C  
ATOM   1350  CE2 TYR A 194     -62.895 -79.677 -15.398  1.00  0.24           C  
ATOM   1351  CZ  TYR A 194     -63.656 -79.823 -16.565  1.00  0.24           C  
ATOM   1352  OH  TYR A 194     -64.986 -80.277 -16.498  1.00  0.24           O  
ATOM   1353  N   ILE A 195     -56.197 -78.792 -17.263  1.00  0.23           N  
ATOM   1354  CA  ILE A 195     -54.892 -78.203 -17.595  1.00  0.23           C  
ATOM   1355  C   ILE A 195     -54.664 -76.786 -17.027  1.00  0.23           C  
ATOM   1356  O   ILE A 195     -53.537 -76.324 -16.861  1.00  0.23           O  
ATOM   1357  CB  ILE A 195     -54.593 -78.355 -19.104  1.00  0.23           C  
ATOM   1358  CG1 ILE A 195     -54.574 -79.860 -19.489  1.00  0.23           C  
ATOM   1359  CG2 ILE A 195     -53.273 -77.667 -19.532  1.00  0.23           C  
ATOM   1360  CD1 ILE A 195     -54.666 -80.115 -20.999  1.00  0.23           C  
ATOM   1361  N   CYS A 196     -55.736 -76.073 -16.633  1.00  0.25           N  
ATOM   1362  CA  CYS A 196     -55.699 -74.724 -16.096  1.00  0.25           C  
ATOM   1363  C   CYS A 196     -55.367 -74.695 -14.608  1.00  0.25           C  
ATOM   1364  O   CYS A 196     -56.147 -75.153 -13.780  1.00  0.25           O  
ATOM   1365  CB  CYS A 196     -57.084 -74.053 -16.319  1.00  0.25           C  
ATOM   1366  SG  CYS A 196     -57.080 -72.240 -16.095  1.00  0.25           S  
ATOM   1367  N   THR A 197     -54.194 -74.153 -14.235  1.00  0.42           N  
ATOM   1368  CA  THR A 197     -53.691 -74.142 -12.863  1.00  0.42           C  
ATOM   1369  C   THR A 197     -53.979 -72.834 -12.135  1.00  0.42           C  
ATOM   1370  O   THR A 197     -54.234 -71.801 -12.751  1.00  0.42           O  
ATOM   1371  CB  THR A 197     -52.182 -74.399 -12.806  1.00  0.42           C  
ATOM   1372  OG1 THR A 197     -51.458 -73.489 -13.625  1.00  0.42           O  
ATOM   1373  CG2 THR A 197     -51.867 -75.794 -13.364  1.00  0.42           C  
ATOM   1374  N   GLU A 198     -53.947 -72.861 -10.779  1.00  0.44           N  
ATOM   1375  CA  GLU A 198     -54.116 -71.706  -9.903  1.00  0.44           C  
ATOM   1376  C   GLU A 198     -53.168 -70.535 -10.172  1.00  0.44           C  
ATOM   1377  O   GLU A 198     -52.041 -70.708 -10.644  1.00  0.44           O  
ATOM   1378  CB  GLU A 198     -53.967 -72.066  -8.396  1.00  0.44           C  
ATOM   1379  CG  GLU A 198     -54.658 -73.372  -7.933  1.00  0.44           C  
ATOM   1380  CD  GLU A 198     -56.136 -73.456  -8.289  1.00  0.44           C  
ATOM   1381  OE1 GLU A 198     -56.917 -72.633  -7.760  1.00  0.44           O  
ATOM   1382  OE2 GLU A 198     -56.484 -74.386  -9.060  1.00  0.44           O  
ATOM   1383  N   GLY A 199     -53.597 -69.293  -9.848  1.00  0.58           N  
ATOM   1384  CA  GLY A 199     -52.744 -68.114  -9.987  1.00  0.58           C  
ATOM   1385  C   GLY A 199     -51.879 -67.905  -8.774  1.00  0.58           C  
ATOM   1386  O   GLY A 199     -50.745 -67.436  -8.864  1.00  0.58           O  
ATOM   1387  N   GLU A 200     -52.434 -68.256  -7.612  1.00  0.59           N  
ATOM   1388  CA  GLU A 200     -51.887 -68.181  -6.284  1.00  0.59           C  
ATOM   1389  C   GLU A 200     -50.928 -69.317  -5.950  1.00  0.59           C  
ATOM   1390  O   GLU A 200     -51.039 -70.438  -6.448  1.00  0.59           O  
ATOM   1391  CB  GLU A 200     -53.049 -68.238  -5.247  1.00  0.59           C  
ATOM   1392  CG  GLU A 200     -54.132 -67.127  -5.376  1.00  0.59           C  
ATOM   1393  CD  GLU A 200     -55.132 -67.264  -6.533  1.00  0.59           C  
ATOM   1394  OE1 GLU A 200     -55.074 -68.262  -7.300  1.00  0.59           O  
ATOM   1395  OE2 GLU A 200     -55.945 -66.317  -6.673  1.00  0.59           O  
ATOM   1396  N   ASP A 201     -49.963 -69.060  -5.044  1.00  0.60           N  
ATOM   1397  CA  ASP A 201     -49.205 -70.093  -4.366  1.00  0.60           C  
ATOM   1398  C   ASP A 201     -50.067 -71.019  -3.494  1.00  0.60           C  
ATOM   1399  O   ASP A 201     -51.035 -70.610  -2.847  1.00  0.60           O  
ATOM   1400  CB  ASP A 201     -48.105 -69.456  -3.487  1.00  0.60           C  
ATOM   1401  CG  ASP A 201     -47.162 -68.636  -4.345  1.00  0.60           C  
ATOM   1402  OD1 ASP A 201     -46.308 -69.247  -5.038  1.00  0.60           O  
ATOM   1403  OD2 ASP A 201     -47.288 -67.388  -4.314  1.00  0.60           O  
ATOM   1404  N   GLN A 202     -49.705 -72.315  -3.451  1.00  0.61           N  
ATOM   1405  CA  GLN A 202     -50.419 -73.337  -2.713  1.00  0.61           C  
ATOM   1406  C   GLN A 202     -49.564 -73.909  -1.588  1.00  0.61           C  
ATOM   1407  O   GLN A 202     -48.439 -74.351  -1.800  1.00  0.61           O  
ATOM   1408  CB  GLN A 202     -50.749 -74.514  -3.658  1.00  0.61           C  
ATOM   1409  CG  GLN A 202     -51.834 -74.233  -4.720  1.00  0.61           C  
ATOM   1410  CD  GLN A 202     -52.045 -75.500  -5.551  1.00  0.61           C  
ATOM   1411  OE1 GLN A 202     -51.111 -76.264  -5.792  1.00  0.61           O  
ATOM   1412  NE2 GLN A 202     -53.297 -75.750  -5.994  1.00  0.61           N  
ATOM   1413  N   ILE A 203     -50.072 -73.955  -0.342  1.00  0.62           N  
ATOM   1414  CA  ILE A 203     -49.392 -74.626   0.763  1.00  0.62           C  
ATOM   1415  C   ILE A 203     -49.807 -76.083   0.794  1.00  0.62           C  
ATOM   1416  O   ILE A 203     -50.990 -76.385   0.934  1.00  0.62           O  
ATOM   1417  CB  ILE A 203     -49.724 -74.001   2.119  1.00  0.62           C  
ATOM   1418  CG1 ILE A 203     -49.239 -72.536   2.168  1.00  0.62           C  
ATOM   1419  CG2 ILE A 203     -49.132 -74.834   3.288  1.00  0.62           C  
ATOM   1420  CD1 ILE A 203     -49.793 -71.770   3.374  1.00  0.62           C  
ATOM   1421  N   THR A 204     -48.846 -77.022   0.690  1.00  0.66           N  
ATOM   1422  CA  THR A 204     -49.137 -78.455   0.640  1.00  0.66           C  
ATOM   1423  C   THR A 204     -48.411 -79.147   1.763  1.00  0.66           C  
ATOM   1424  O   THR A 204     -47.211 -78.959   1.951  1.00  0.66           O  
ATOM   1425  CB  THR A 204     -48.744 -79.102  -0.682  1.00  0.66           C  
ATOM   1426  OG1 THR A 204     -49.467 -78.459  -1.715  1.00  0.66           O  
ATOM   1427  CG2 THR A 204     -49.142 -80.584  -0.733  1.00  0.66           C  
ATOM   1428  N   VAL A 205     -49.133 -79.957   2.565  1.00  0.64           N  
ATOM   1429  CA  VAL A 205     -48.634 -80.562   3.790  1.00  0.64           C  
ATOM   1430  C   VAL A 205     -48.774 -82.075   3.679  1.00  0.64           C  
ATOM   1431  O   VAL A 205     -49.842 -82.569   3.340  1.00  0.64           O  
ATOM   1432  CB  VAL A 205     -49.435 -80.070   4.997  1.00  0.64           C  
ATOM   1433  CG1 VAL A 205     -48.833 -80.629   6.294  1.00  0.64           C  
ATOM   1434  CG2 VAL A 205     -49.420 -78.528   5.056  1.00  0.64           C  
ATOM   1435  N   TRP A 206     -47.718 -82.868   3.945  1.00  0.63           N  
ATOM   1436  CA  TRP A 206     -47.783 -84.322   3.829  1.00  0.63           C  
ATOM   1437  C   TRP A 206     -46.989 -84.930   4.969  1.00  0.63           C  
ATOM   1438  O   TRP A 206     -46.322 -84.219   5.712  1.00  0.63           O  
ATOM   1439  CB  TRP A 206     -47.282 -84.863   2.448  1.00  0.63           C  
ATOM   1440  CG  TRP A 206     -45.774 -84.818   2.204  1.00  0.63           C  
ATOM   1441  CD1 TRP A 206     -44.835 -85.784   2.450  1.00  0.63           C  
ATOM   1442  CD2 TRP A 206     -45.058 -83.641   1.818  1.00  0.63           C  
ATOM   1443  NE1 TRP A 206     -43.567 -85.273   2.265  1.00  0.63           N  
ATOM   1444  CE2 TRP A 206     -43.679 -83.966   1.864  1.00  0.63           C  
ATOM   1445  CE3 TRP A 206     -45.482 -82.360   1.496  1.00  0.63           C  
ATOM   1446  CZ2 TRP A 206     -42.715 -83.007   1.600  1.00  0.63           C  
ATOM   1447  CZ3 TRP A 206     -44.505 -81.392   1.258  1.00  0.63           C  
ATOM   1448  CH2 TRP A 206     -43.138 -81.702   1.312  1.00  0.63           C  
ATOM   1449  N   GLY A 207     -47.031 -86.261   5.175  1.00  0.67           N  
ATOM   1450  CA  GLY A 207     -46.147 -86.830   6.186  1.00  0.67           C  
ATOM   1451  C   GLY A 207     -45.819 -88.276   5.993  1.00  0.67           C  
ATOM   1452  O   GLY A 207     -46.324 -88.948   5.092  1.00  0.67           O  
ATOM   1453  N   PHE A 208     -44.960 -88.799   6.885  1.00  0.61           N  
ATOM   1454  CA  PHE A 208     -44.545 -90.185   6.883  1.00  0.61           C  
ATOM   1455  C   PHE A 208     -44.725 -90.813   8.255  1.00  0.61           C  
ATOM   1456  O   PHE A 208     -44.619 -90.154   9.286  1.00  0.61           O  
ATOM   1457  CB  PHE A 208     -43.099 -90.383   6.329  1.00  0.61           C  
ATOM   1458  CG  PHE A 208     -41.976 -89.889   7.216  1.00  0.61           C  
ATOM   1459  CD1 PHE A 208     -41.494 -90.681   8.278  1.00  0.61           C  
ATOM   1460  CD2 PHE A 208     -41.346 -88.660   6.954  1.00  0.61           C  
ATOM   1461  CE1 PHE A 208     -40.403 -90.260   9.048  1.00  0.61           C  
ATOM   1462  CE2 PHE A 208     -40.224 -88.261   7.692  1.00  0.61           C  
ATOM   1463  CZ  PHE A 208     -39.746 -89.066   8.733  1.00  0.61           C  
ATOM   1464  N   HIS A 209     -45.009 -92.130   8.289  1.00  0.68           N  
ATOM   1465  CA  HIS A 209     -45.171 -92.893   9.518  1.00  0.68           C  
ATOM   1466  C   HIS A 209     -43.958 -93.772   9.813  1.00  0.68           C  
ATOM   1467  O   HIS A 209     -43.225 -94.184   8.901  1.00  0.68           O  
ATOM   1468  CB  HIS A 209     -46.456 -93.757   9.451  1.00  0.68           C  
ATOM   1469  CG  HIS A 209     -46.693 -94.670  10.625  1.00  0.68           C  
ATOM   1470  ND1 HIS A 209     -46.603 -96.036  10.442  1.00  0.68           N  
ATOM   1471  CD2 HIS A 209     -46.960 -94.389  11.925  1.00  0.68           C  
ATOM   1472  CE1 HIS A 209     -46.818 -96.560  11.634  1.00  0.68           C  
ATOM   1473  NE2 HIS A 209     -47.041 -95.606  12.566  1.00  0.68           N  
ATOM   1474  N   SER A 210     -43.766 -94.042  11.126  1.00  0.53           N  
ATOM   1475  CA  SER A 210     -42.673 -94.772  11.748  1.00  0.53           C  
ATOM   1476  C   SER A 210     -43.210 -95.526  12.961  1.00  0.53           C  
ATOM   1477  O   SER A 210     -44.250 -95.152  13.501  1.00  0.53           O  
ATOM   1478  CB  SER A 210     -41.585 -93.810  12.265  1.00  0.53           C  
ATOM   1479  OG  SER A 210     -40.994 -93.108  11.173  1.00  0.53           O  
ATOM   1480  N   ASP A 211     -42.514 -96.595  13.418  1.00  0.54           N  
ATOM   1481  CA  ASP A 211     -43.096 -97.740  14.114  1.00  0.54           C  
ATOM   1482  C   ASP A 211     -42.020 -98.798  14.294  1.00  0.54           C  
ATOM   1483  O   ASP A 211     -40.833 -98.495  14.341  1.00  0.54           O  
ATOM   1484  CB  ASP A 211     -43.802 -97.462  15.466  1.00  0.54           C  
ATOM   1485  CG  ASP A 211     -44.571 -98.680  15.943  1.00  0.54           C  
ATOM   1486  OD1 ASP A 211     -44.461 -99.046  17.136  1.00  0.54           O  
ATOM   1487  OD2 ASP A 211     -45.223 -99.322  15.078  1.00  0.54           O  
ATOM   1488  N   ASN A 212     -42.420-100.079  14.337  1.00  0.54           N  
ATOM   1489  CA  ASN A 212     -41.536-101.218  14.490  1.00  0.54           C  
ATOM   1490  C   ASN A 212     -41.713-102.181  13.318  1.00  0.54           C  
ATOM   1491  O   ASN A 212     -42.665-102.063  12.556  1.00  0.54           O  
ATOM   1492  CB  ASN A 212     -41.775-101.908  15.864  1.00  0.54           C  
ATOM   1493  CG  ASN A 212     -43.197-102.450  16.008  1.00  0.54           C  
ATOM   1494  OD1 ASN A 212     -43.523-103.517  15.480  1.00  0.54           O  
ATOM   1495  ND2 ASN A 212     -44.086-101.724  16.713  1.00  0.54           N  
ATOM   1496  N   GLU A 213     -40.802-103.159  13.119  1.00  0.48           N  
ATOM   1497  CA  GLU A 213     -40.850-104.085  11.989  1.00  0.48           C  
ATOM   1498  C   GLU A 213     -42.107-104.947  11.891  1.00  0.48           C  
ATOM   1499  O   GLU A 213     -42.674-105.113  10.811  1.00  0.48           O  
ATOM   1500  CB  GLU A 213     -39.600-104.989  11.957  1.00  0.48           C  
ATOM   1501  CG  GLU A 213     -38.320-104.217  11.555  1.00  0.48           C  
ATOM   1502  CD  GLU A 213     -37.057-105.075  11.633  1.00  0.48           C  
ATOM   1503  OE1 GLU A 213     -37.151-106.250  12.066  1.00  0.48           O  
ATOM   1504  OE2 GLU A 213     -35.979-104.530  11.284  1.00  0.48           O  
ATOM   1505  N   THR A 214     -42.625-105.477  13.019  1.00  0.62           N  
ATOM   1506  CA  THR A 214     -43.889-106.218  13.045  1.00  0.62           C  
ATOM   1507  C   THR A 214     -45.063-105.366  12.603  1.00  0.62           C  
ATOM   1508  O   THR A 214     -45.882-105.766  11.775  1.00  0.62           O  
ATOM   1509  CB  THR A 214     -44.216-106.759  14.435  1.00  0.62           C  
ATOM   1510  OG1 THR A 214     -43.152-107.579  14.888  1.00  0.62           O  
ATOM   1511  CG2 THR A 214     -45.475-107.640  14.428  1.00  0.62           C  
ATOM   1512  N   GLN A 215     -45.162-104.121  13.113  1.00  0.61           N  
ATOM   1513  CA  GLN A 215     -46.191-103.194  12.683  1.00  0.61           C  
ATOM   1514  C   GLN A 215     -45.965-102.617  11.295  1.00  0.61           C  
ATOM   1515  O   GLN A 215     -46.928-102.346  10.590  1.00  0.61           O  
ATOM   1516  CB  GLN A 215     -46.517-102.127  13.752  1.00  0.61           C  
ATOM   1517  CG  GLN A 215     -47.123-102.805  15.006  1.00  0.61           C  
ATOM   1518  CD  GLN A 215     -48.024-101.898  15.841  1.00  0.61           C  
ATOM   1519  OE1 GLN A 215     -49.178-101.654  15.439  1.00  0.61           O  
ATOM   1520  NE2 GLN A 215     -47.575-101.506  17.049  1.00  0.61           N  
ATOM   1521  N   MET A 216     -44.715-102.496  10.810  1.00  0.56           N  
ATOM   1522  CA  MET A 216     -44.410-102.162   9.428  1.00  0.56           C  
ATOM   1523  C   MET A 216     -44.973-103.168   8.437  1.00  0.56           C  
ATOM   1524  O   MET A 216     -45.646-102.790   7.483  1.00  0.56           O  
ATOM   1525  CB  MET A 216     -42.873-102.106   9.235  1.00  0.56           C  
ATOM   1526  CG  MET A 216     -42.374-101.797   7.806  1.00  0.56           C  
ATOM   1527  SD  MET A 216     -40.571-101.954   7.614  1.00  0.56           S  
ATOM   1528  CE  MET A 216     -40.478-103.770   7.725  1.00  0.56           C  
ATOM   1529  N   ALA A 217     -44.767-104.482   8.653  1.00  0.61           N  
ATOM   1530  CA  ALA A 217     -45.390-105.489   7.815  1.00  0.61           C  
ATOM   1531  C   ALA A 217     -46.912-105.546   7.962  1.00  0.61           C  
ATOM   1532  O   ALA A 217     -47.646-105.577   6.981  1.00  0.61           O  
ATOM   1533  CB  ALA A 217     -44.746-106.866   8.050  1.00  0.61           C  
ATOM   1534  N   LYS A 218     -47.447-105.477   9.195  1.00  0.61           N  
ATOM   1535  CA  LYS A 218     -48.883-105.458   9.442  1.00  0.61           C  
ATOM   1536  C   LYS A 218     -49.605-104.258   8.841  1.00  0.61           C  
ATOM   1537  O   LYS A 218     -50.704-104.372   8.305  1.00  0.61           O  
ATOM   1538  CB  LYS A 218     -49.107-105.443  10.973  1.00  0.61           C  
ATOM   1539  CG  LYS A 218     -50.567-105.354  11.451  1.00  0.61           C  
ATOM   1540  CD  LYS A 218     -50.640-104.956  12.936  1.00  0.61           C  
ATOM   1541  CE  LYS A 218     -51.981-104.316  13.314  1.00  0.61           C  
ATOM   1542  NZ  LYS A 218     -51.798-103.279  14.361  1.00  0.61           N  
ATOM   1543  N   LEU A 219     -49.017-103.053   8.934  1.00  0.60           N  
ATOM   1544  CA  LEU A 219     -49.646-101.866   8.404  1.00  0.60           C  
ATOM   1545  C   LEU A 219     -49.356-101.652   6.938  1.00  0.60           C  
ATOM   1546  O   LEU A 219     -50.031-100.836   6.327  1.00  0.60           O  
ATOM   1547  CB  LEU A 219     -49.177-100.577   9.121  1.00  0.60           C  
ATOM   1548  CG  LEU A 219     -49.568-100.452  10.604  1.00  0.60           C  
ATOM   1549  CD1 LEU A 219     -48.932 -99.177  11.171  1.00  0.60           C  
ATOM   1550  CD2 LEU A 219     -51.087-100.422  10.829  1.00  0.60           C  
ATOM   1551  N   TYR A 220     -48.361-102.338   6.325  1.00  0.58           N  
ATOM   1552  CA  TYR A 220     -47.893-101.918   5.011  1.00  0.58           C  
ATOM   1553  C   TYR A 220     -47.276-103.002   4.130  1.00  0.58           C  
ATOM   1554  O   TYR A 220     -46.829-102.714   3.013  1.00  0.58           O  
ATOM   1555  CB  TYR A 220     -46.762-100.876   5.125  1.00  0.58           C  
ATOM   1556  CG  TYR A 220     -47.122 -99.632   5.878  1.00  0.58           C  
ATOM   1557  CD1 TYR A 220     -48.134 -98.760   5.434  1.00  0.58           C  
ATOM   1558  CD2 TYR A 220     -46.421 -99.329   7.053  1.00  0.58           C  
ATOM   1559  CE1 TYR A 220     -48.501 -97.655   6.214  1.00  0.58           C  
ATOM   1560  CE2 TYR A 220     -46.766 -98.211   7.817  1.00  0.58           C  
ATOM   1561  CZ  TYR A 220     -47.823 -97.397   7.408  1.00  0.58           C  
ATOM   1562  OH  TYR A 220     -48.163 -96.276   8.171  1.00  0.58           O  
ATOM   1563  N   GLY A 221     -47.221-104.260   4.595  1.00  0.55           N  
ATOM   1564  CA  GLY A 221     -46.473-105.365   3.998  1.00  0.55           C  
ATOM   1565  C   GLY A 221     -44.984-105.139   3.856  1.00  0.55           C  
ATOM   1566  O   GLY A 221     -44.471-104.030   3.977  1.00  0.55           O  
ATOM   1567  N   ASP A 222     -44.242-106.203   3.543  1.00  0.51           N  
ATOM   1568  CA  ASP A 222     -42.840-106.186   3.183  1.00  0.51           C  
ATOM   1569  C   ASP A 222     -42.680-106.680   1.746  1.00  0.51           C  
ATOM   1570  O   ASP A 222     -41.591-106.966   1.255  1.00  0.51           O  
ATOM   1571  CB  ASP A 222     -42.008-107.012   4.202  1.00  0.51           C  
ATOM   1572  CG  ASP A 222     -42.575-108.393   4.515  1.00  0.51           C  
ATOM   1573  OD1 ASP A 222     -43.620-108.778   3.928  1.00  0.51           O  
ATOM   1574  OD2 ASP A 222     -41.967-109.058   5.388  1.00  0.51           O  
ATOM   1575  N   SER A 223     -43.797-106.705   0.991  1.00  0.35           N  
ATOM   1576  CA  SER A 223     -43.910-107.104  -0.409  1.00  0.35           C  
ATOM   1577  C   SER A 223     -43.243-106.178  -1.429  1.00  0.35           C  
ATOM   1578  O   SER A 223     -43.483-106.267  -2.635  1.00  0.35           O  
ATOM   1579  CB  SER A 223     -45.410-107.269  -0.778  1.00  0.35           C  
ATOM   1580  OG  SER A 223     -46.152-106.061  -0.568  1.00  0.35           O  
ATOM   1581  N   LYS A 224     -42.352-105.286  -0.962  1.00  0.36           N  
ATOM   1582  CA  LYS A 224     -41.497-104.423  -1.743  1.00  0.36           C  
ATOM   1583  C   LYS A 224     -40.262-104.205  -0.879  1.00  0.36           C  
ATOM   1584  O   LYS A 224     -40.404-104.331   0.338  1.00  0.36           O  
ATOM   1585  CB  LYS A 224     -42.097-103.015  -2.022  1.00  0.36           C  
ATOM   1586  CG  LYS A 224     -43.427-102.973  -2.784  1.00  0.36           C  
ATOM   1587  CD  LYS A 224     -43.273-103.432  -4.238  1.00  0.36           C  
ATOM   1588  CE  LYS A 224     -44.601-103.426  -4.990  1.00  0.36           C  
ATOM   1589  NZ  LYS A 224     -44.388-104.030  -6.320  1.00  0.36           N  
ATOM   1590  N   PRO A 225     -39.076-103.877  -1.393  1.00  0.42           N  
ATOM   1591  CA  PRO A 225     -37.897-103.559  -0.582  1.00  0.42           C  
ATOM   1592  C   PRO A 225     -38.032-102.370   0.366  1.00  0.42           C  
ATOM   1593  O   PRO A 225     -39.123-101.836   0.574  1.00  0.42           O  
ATOM   1594  CB  PRO A 225     -36.799-103.286  -1.632  1.00  0.42           C  
ATOM   1595  CG  PRO A 225     -37.242-104.084  -2.858  1.00  0.42           C  
ATOM   1596  CD  PRO A 225     -38.759-103.930  -2.821  1.00  0.42           C  
ATOM   1597  N   GLN A 226     -36.889-101.941   0.953  1.00  0.34           N  
ATOM   1598  CA  GLN A 226     -36.739-100.766   1.802  1.00  0.34           C  
ATOM   1599  C   GLN A 226     -37.600 -99.558   1.439  1.00  0.34           C  
ATOM   1600  O   GLN A 226     -37.534 -99.010   0.340  1.00  0.34           O  
ATOM   1601  CB  GLN A 226     -35.255-100.323   1.881  1.00  0.34           C  
ATOM   1602  CG  GLN A 226     -34.976 -99.160   2.867  1.00  0.34           C  
ATOM   1603  CD  GLN A 226     -35.379 -99.547   4.289  1.00  0.34           C  
ATOM   1604  OE1 GLN A 226     -34.903-100.532   4.847  1.00  0.34           O  
ATOM   1605  NE2 GLN A 226     -36.308 -98.774   4.897  1.00  0.34           N  
ATOM   1606  N   LYS A 227     -38.449 -99.122   2.388  1.00  0.33           N  
ATOM   1607  CA  LYS A 227     -39.472 -98.142   2.117  1.00  0.33           C  
ATOM   1608  C   LYS A 227     -39.015 -96.714   2.018  1.00  0.33           C  
ATOM   1609  O   LYS A 227     -38.040 -96.306   2.642  1.00  0.33           O  
ATOM   1610  CB  LYS A 227     -40.620 -98.237   3.141  1.00  0.33           C  
ATOM   1611  CG  LYS A 227     -40.481 -97.552   4.522  1.00  0.33           C  
ATOM   1612  CD  LYS A 227     -41.056 -96.116   4.548  1.00  0.33           C  
ATOM   1613  CE  LYS A 227     -41.568 -95.661   5.923  1.00  0.33           C  
ATOM   1614  NZ  LYS A 227     -42.099 -94.274   5.879  1.00  0.33           N  
ATOM   1615  N   PHE A 228     -39.775 -95.904   1.263  1.00  0.26           N  
ATOM   1616  CA  PHE A 228     -39.497 -94.499   1.138  1.00  0.26           C  
ATOM   1617  C   PHE A 228     -40.768 -93.709   0.857  1.00  0.26           C  
ATOM   1618  O   PHE A 228     -41.769 -94.227   0.351  1.00  0.26           O  
ATOM   1619  CB  PHE A 228     -38.396 -94.232   0.072  1.00  0.26           C  
ATOM   1620  CG  PHE A 228     -38.782 -94.731  -1.297  1.00  0.26           C  
ATOM   1621  CD1 PHE A 228     -38.541 -96.060  -1.687  1.00  0.26           C  
ATOM   1622  CD2 PHE A 228     -39.415 -93.865  -2.198  1.00  0.26           C  
ATOM   1623  CE1 PHE A 228     -38.936 -96.514  -2.952  1.00  0.26           C  
ATOM   1624  CE2 PHE A 228     -39.800 -94.306  -3.468  1.00  0.26           C  
ATOM   1625  CZ  PHE A 228     -39.564 -95.635  -3.845  1.00  0.26           C  
ATOM   1626  N   THR A 229     -40.725 -92.417   1.218  1.00  0.37           N  
ATOM   1627  CA  THR A 229     -41.698 -91.389   0.891  1.00  0.37           C  
ATOM   1628  C   THR A 229     -40.953 -90.351   0.098  1.00  0.37           C  
ATOM   1629  O   THR A 229     -40.104 -89.660   0.653  1.00  0.37           O  
ATOM   1630  CB  THR A 229     -42.221 -90.650   2.128  1.00  0.37           C  
ATOM   1631  OG1 THR A 229     -42.787 -91.541   3.081  1.00  0.37           O  
ATOM   1632  CG2 THR A 229     -43.270 -89.591   1.741  1.00  0.37           C  
ATOM   1633  N   SER A 230     -41.214 -90.199  -1.213  1.00  0.32           N  
ATOM   1634  CA  SER A 230     -40.411 -89.304  -2.033  1.00  0.32           C  
ATOM   1635  C   SER A 230     -41.272 -88.262  -2.692  1.00  0.32           C  
ATOM   1636  O   SER A 230     -42.250 -88.573  -3.370  1.00  0.32           O  
ATOM   1637  CB  SER A 230     -39.617 -90.079  -3.097  1.00  0.32           C  
ATOM   1638  OG  SER A 230     -38.570 -89.293  -3.652  1.00  0.32           O  
ATOM   1639  N   SER A 231     -40.925 -86.985  -2.475  1.00  0.32           N  
ATOM   1640  CA  SER A 231     -41.759 -85.851  -2.822  1.00  0.32           C  
ATOM   1641  C   SER A 231     -40.952 -84.929  -3.699  1.00  0.32           C  
ATOM   1642  O   SER A 231     -39.817 -84.567  -3.385  1.00  0.32           O  
ATOM   1643  CB  SER A 231     -42.242 -85.057  -1.578  1.00  0.32           C  
ATOM   1644  OG  SER A 231     -43.036 -85.892  -0.733  1.00  0.32           O  
ATOM   1645  N   ALA A 232     -41.504 -84.542  -4.862  1.00  0.39           N  
ATOM   1646  CA  ALA A 232     -40.701 -83.967  -5.911  1.00  0.39           C  
ATOM   1647  C   ALA A 232     -41.393 -82.870  -6.681  1.00  0.39           C  
ATOM   1648  O   ALA A 232     -42.566 -82.973  -7.024  1.00  0.39           O  
ATOM   1649  CB  ALA A 232     -40.430 -85.097  -6.900  1.00  0.39           C  
ATOM   1650  N   ASN A 233     -40.651 -81.794  -7.003  1.00  0.42           N  
ATOM   1651  CA  ASN A 233     -41.179 -80.648  -7.714  1.00  0.42           C  
ATOM   1652  C   ASN A 233     -39.983 -79.736  -7.982  1.00  0.42           C  
ATOM   1653  O   ASN A 233     -39.572 -78.965  -7.120  1.00  0.42           O  
ATOM   1654  CB  ASN A 233     -42.228 -79.919  -6.820  1.00  0.42           C  
ATOM   1655  CG  ASN A 233     -43.015 -78.873  -7.590  1.00  0.42           C  
ATOM   1656  OD1 ASN A 233     -42.593 -78.412  -8.655  1.00  0.42           O  
ATOM   1657  ND2 ASN A 233     -44.198 -78.482  -7.067  1.00  0.42           N  
ATOM   1658  N   GLY A 234     -39.340 -79.804  -9.171  1.00  0.33           N  
ATOM   1659  CA  GLY A 234     -38.055 -79.123  -9.375  1.00  0.33           C  
ATOM   1660  C   GLY A 234     -38.138 -77.650  -9.580  1.00  0.33           C  
ATOM   1661  O   GLY A 234     -37.224 -76.892  -9.281  1.00  0.33           O  
ATOM   1662  N   VAL A 235     -39.309 -77.208 -10.023  1.00  0.23           N  
ATOM   1663  CA  VAL A 235     -39.618 -75.843 -10.363  1.00  0.23           C  
ATOM   1664  C   VAL A 235     -40.118 -75.100  -9.128  1.00  0.23           C  
ATOM   1665  O   VAL A 235     -40.331 -73.888  -9.143  1.00  0.23           O  
ATOM   1666  CB  VAL A 235     -40.672 -75.850 -11.464  1.00  0.23           C  
ATOM   1667  CG1 VAL A 235     -40.040 -76.232 -12.811  1.00  0.23           C  
ATOM   1668  CG2 VAL A 235     -41.772 -76.882 -11.150  1.00  0.23           C  
ATOM   1669  N   THR A 236     -40.252 -75.814  -7.989  1.00  0.23           N  
ATOM   1670  CA  THR A 236     -40.352 -75.219  -6.658  1.00  0.23           C  
ATOM   1671  C   THR A 236     -39.157 -75.612  -5.822  1.00  0.23           C  
ATOM   1672  O   THR A 236     -39.245 -75.576  -4.600  1.00  0.23           O  
ATOM   1673  CB  THR A 236     -41.603 -75.575  -5.850  1.00  0.23           C  
ATOM   1674  OG1 THR A 236     -41.655 -76.940  -5.456  1.00  0.23           O  
ATOM   1675  CG2 THR A 236     -42.843 -75.274  -6.694  1.00  0.23           C  
ATOM   1676  N   THR A 237     -38.062 -76.062  -6.474  1.00  0.23           N  
ATOM   1677  CA  THR A 237     -36.774 -76.440  -5.884  1.00  0.23           C  
ATOM   1678  C   THR A 237     -36.798 -77.594  -4.898  1.00  0.23           C  
ATOM   1679  O   THR A 237     -35.869 -77.799  -4.120  1.00  0.23           O  
ATOM   1680  CB  THR A 237     -35.909 -75.286  -5.364  1.00  0.23           C  
ATOM   1681  OG1 THR A 237     -36.523 -74.546  -4.320  1.00  0.23           O  
ATOM   1682  CG2 THR A 237     -35.668 -74.299  -6.515  1.00  0.23           C  
ATOM   1683  N   HIS A 238     -37.834 -78.448  -4.972  1.00  0.25           N  
ATOM   1684  CA  HIS A 238     -38.097 -79.477  -3.993  1.00  0.25           C  
ATOM   1685  C   HIS A 238     -37.655 -80.849  -4.449  1.00  0.25           C  
ATOM   1686  O   HIS A 238     -38.150 -81.435  -5.420  1.00  0.25           O  
ATOM   1687  CB  HIS A 238     -39.602 -79.515  -3.677  1.00  0.25           C  
ATOM   1688  CG  HIS A 238     -39.986 -80.354  -2.503  1.00  0.25           C  
ATOM   1689  ND1 HIS A 238     -39.523 -79.984  -1.262  1.00  0.25           N  
ATOM   1690  CD2 HIS A 238     -40.803 -81.434  -2.402  1.00  0.25           C  
ATOM   1691  CE1 HIS A 238     -40.061 -80.840  -0.422  1.00  0.25           C  
ATOM   1692  NE2 HIS A 238     -40.848 -81.740  -1.060  1.00  0.25           N  
ATOM   1693  N   TYR A 239     -36.691 -81.399  -3.706  1.00  0.23           N  
ATOM   1694  CA  TYR A 239     -36.289 -82.773  -3.771  1.00  0.23           C  
ATOM   1695  C   TYR A 239     -36.196 -83.251  -2.333  1.00  0.23           C  
ATOM   1696  O   TYR A 239     -35.402 -82.739  -1.548  1.00  0.23           O  
ATOM   1697  CB  TYR A 239     -34.920 -82.870  -4.507  1.00  0.23           C  
ATOM   1698  CG  TYR A 239     -34.188 -84.172  -4.299  1.00  0.23           C  
ATOM   1699  CD1 TYR A 239     -34.859 -85.407  -4.261  1.00  0.23           C  
ATOM   1700  CD2 TYR A 239     -32.818 -84.140  -4.010  1.00  0.23           C  
ATOM   1701  CE1 TYR A 239     -34.184 -86.574  -3.876  1.00  0.23           C  
ATOM   1702  CE2 TYR A 239     -32.119 -85.317  -3.730  1.00  0.23           C  
ATOM   1703  CZ  TYR A 239     -32.814 -86.514  -3.598  1.00  0.23           C  
ATOM   1704  OH  TYR A 239     -32.117 -87.614  -3.070  1.00  0.23           O  
ATOM   1705  N   VAL A 240     -36.988 -84.270  -1.963  1.00  0.27           N  
ATOM   1706  CA  VAL A 240     -36.767 -84.956  -0.710  1.00  0.27           C  
ATOM   1707  C   VAL A 240     -37.208 -86.396  -0.862  1.00  0.27           C  
ATOM   1708  O   VAL A 240     -38.204 -86.694  -1.517  1.00  0.27           O  
ATOM   1709  CB  VAL A 240     -37.465 -84.260   0.459  1.00  0.27           C  
ATOM   1710  CG1 VAL A 240     -38.996 -84.319   0.329  1.00  0.27           C  
ATOM   1711  CG2 VAL A 240     -37.008 -84.840   1.807  1.00  0.27           C  
ATOM   1712  N   SER A 241     -36.464 -87.341  -0.262  1.00  0.30           N  
ATOM   1713  CA  SER A 241     -36.936 -88.699  -0.075  1.00  0.30           C  
ATOM   1714  C   SER A 241     -36.693 -89.039   1.370  1.00  0.30           C  
ATOM   1715  O   SER A 241     -35.581 -88.896   1.872  1.00  0.30           O  
ATOM   1716  CB  SER A 241     -36.253 -89.740  -0.997  1.00  0.30           C  
ATOM   1717  OG  SER A 241     -36.879 -91.023  -0.893  1.00  0.30           O  
ATOM   1718  N   GLN A 242     -37.750 -89.450   2.086  1.00  0.26           N  
ATOM   1719  CA  GLN A 242     -37.695 -89.773   3.491  1.00  0.26           C  
ATOM   1720  C   GLN A 242     -37.888 -91.256   3.679  1.00  0.26           C  
ATOM   1721  O   GLN A 242     -38.797 -91.880   3.131  1.00  0.26           O  
ATOM   1722  CB  GLN A 242     -38.787 -89.035   4.309  1.00  0.26           C  
ATOM   1723  CG  GLN A 242     -38.545 -87.515   4.459  1.00  0.26           C  
ATOM   1724  CD  GLN A 242     -37.221 -87.257   5.178  1.00  0.26           C  
ATOM   1725  OE1 GLN A 242     -36.840 -87.950   6.123  1.00  0.26           O  
ATOM   1726  NE2 GLN A 242     -36.460 -86.247   4.705  1.00  0.26           N  
ATOM   1727  N   ILE A 243     -37.023 -91.867   4.496  1.00  0.26           N  
ATOM   1728  CA  ILE A 243     -37.111 -93.261   4.860  1.00  0.26           C  
ATOM   1729  C   ILE A 243     -37.418 -93.278   6.333  1.00  0.26           C  
ATOM   1730  O   ILE A 243     -36.817 -92.558   7.125  1.00  0.26           O  
ATOM   1731  CB  ILE A 243     -35.839 -94.035   4.532  1.00  0.26           C  
ATOM   1732  CG1 ILE A 243     -35.653 -94.003   2.992  1.00  0.26           C  
ATOM   1733  CG2 ILE A 243     -35.928 -95.467   5.111  1.00  0.26           C  
ATOM   1734  CD1 ILE A 243     -34.663 -95.028   2.428  1.00  0.26           C  
ATOM   1735  N   GLY A 244     -38.417 -94.085   6.750  1.00  0.38           N  
ATOM   1736  CA  GLY A 244     -38.772 -94.164   8.161  1.00  0.38           C  
ATOM   1737  C   GLY A 244     -37.712 -94.876   8.941  1.00  0.38           C  
ATOM   1738  O   GLY A 244     -37.327 -95.991   8.605  1.00  0.38           O  
ATOM   1739  N   GLY A 245     -37.230 -94.264  10.033  1.00  0.37           N  
ATOM   1740  CA  GLY A 245     -36.464 -94.996  11.025  1.00  0.37           C  
ATOM   1741  C   GLY A 245     -37.436 -95.696  11.921  1.00  0.37           C  
ATOM   1742  O   GLY A 245     -38.441 -95.102  12.298  1.00  0.37           O  
ATOM   1743  N   PHE A 246     -37.170 -96.948  12.314  1.00  0.22           N  
ATOM   1744  CA  PHE A 246     -38.119 -97.715  13.099  1.00  0.22           C  
ATOM   1745  C   PHE A 246     -37.567 -98.006  14.503  1.00  0.22           C  
ATOM   1746  O   PHE A 246     -36.708 -98.880  14.641  1.00  0.22           O  
ATOM   1747  CB  PHE A 246     -38.417 -99.063  12.367  1.00  0.22           C  
ATOM   1748  CG  PHE A 246     -39.207 -98.861  11.087  1.00  0.22           C  
ATOM   1749  CD1 PHE A 246     -40.604 -99.009  11.071  1.00  0.22           C  
ATOM   1750  CD2 PHE A 246     -38.566 -98.559   9.874  1.00  0.22           C  
ATOM   1751  CE1 PHE A 246     -41.350 -98.799   9.907  1.00  0.22           C  
ATOM   1752  CE2 PHE A 246     -39.302 -98.365   8.696  1.00  0.22           C  
ATOM   1753  CZ  PHE A 246     -40.697 -98.473   8.715  1.00  0.22           C  
ATOM   1754  N   PRO A 247     -38.017 -97.332  15.572  1.00  0.29           N  
ATOM   1755  CA  PRO A 247     -37.526 -97.654  16.906  1.00  0.29           C  
ATOM   1756  C   PRO A 247     -38.678 -97.756  17.898  1.00  0.29           C  
ATOM   1757  O   PRO A 247     -39.817 -97.425  17.588  1.00  0.29           O  
ATOM   1758  CB  PRO A 247     -36.656 -96.431  17.190  1.00  0.29           C  
ATOM   1759  CG  PRO A 247     -37.514 -95.267  16.687  1.00  0.29           C  
ATOM   1760  CD  PRO A 247     -38.241 -95.876  15.475  1.00  0.29           C  
ATOM   1761  N   ASN A 248     -38.405 -98.239  19.125  1.00  0.26           N  
ATOM   1762  CA  ASN A 248     -39.423 -98.412  20.143  1.00  0.26           C  
ATOM   1763  C   ASN A 248     -39.361 -97.246  21.118  1.00  0.26           C  
ATOM   1764  O   ASN A 248     -38.400 -97.094  21.867  1.00  0.26           O  
ATOM   1765  CB  ASN A 248     -39.174 -99.756  20.872  1.00  0.26           C  
ATOM   1766  CG  ASN A 248     -40.364-100.148  21.738  1.00  0.26           C  
ATOM   1767  OD1 ASN A 248     -41.380 -99.459  21.824  1.00  0.26           O  
ATOM   1768  ND2 ASN A 248     -40.245-101.319  22.400  1.00  0.26           N  
ATOM   1769  N   GLN A 249     -40.390 -96.386  21.120  1.00  0.22           N  
ATOM   1770  CA  GLN A 249     -40.431 -95.189  21.924  1.00  0.22           C  
ATOM   1771  C   GLN A 249     -41.331 -95.369  23.126  1.00  0.22           C  
ATOM   1772  O   GLN A 249     -42.068 -96.338  23.282  1.00  0.22           O  
ATOM   1773  CB  GLN A 249     -40.880 -93.962  21.075  1.00  0.22           C  
ATOM   1774  CG  GLN A 249     -39.827 -93.663  19.981  1.00  0.22           C  
ATOM   1775  CD  GLN A 249     -39.959 -92.361  19.204  1.00  0.22           C  
ATOM   1776  OE1 GLN A 249     -39.927 -92.351  17.977  1.00  0.22           O  
ATOM   1777  NE2 GLN A 249     -40.016 -91.212  19.917  1.00  0.22           N  
ATOM   1778  N   THR A 250     -41.299 -94.403  24.057  1.00  0.20           N  
ATOM   1779  CA  THR A 250     -42.359 -94.236  25.041  1.00  0.20           C  
ATOM   1780  C   THR A 250     -43.700 -94.013  24.393  1.00  0.20           C  
ATOM   1781  O   THR A 250     -43.771 -93.314  23.384  1.00  0.20           O  
ATOM   1782  CB  THR A 250     -42.197 -92.992  25.905  1.00  0.20           C  
ATOM   1783  OG1 THR A 250     -40.843 -92.551  25.977  1.00  0.20           O  
ATOM   1784  CG2 THR A 250     -42.806 -93.269  27.286  1.00  0.20           C  
ATOM   1785  N   GLU A 251     -44.805 -94.516  24.935  1.00  0.23           N  
ATOM   1786  CA  GLU A 251     -46.115 -94.111  24.489  1.00  0.23           C  
ATOM   1787  C   GLU A 251     -46.429 -92.636  24.759  1.00  0.23           C  
ATOM   1788  O   GLU A 251     -45.854 -92.011  25.648  1.00  0.23           O  
ATOM   1789  CB  GLU A 251     -47.169 -95.085  25.028  1.00  0.23           C  
ATOM   1790  CG  GLU A 251     -46.909 -96.530  24.529  1.00  0.23           C  
ATOM   1791  CD  GLU A 251     -47.927 -97.560  25.014  1.00  0.23           C  
ATOM   1792  OE1 GLU A 251     -48.714 -97.253  25.940  1.00  0.23           O  
ATOM   1793  OE2 GLU A 251     -47.897 -98.677  24.436  1.00  0.23           O  
ATOM   1794  N   ASP A 252     -47.291 -92.031  23.923  1.00  0.27           N  
ATOM   1795  CA  ASP A 252     -47.699 -90.650  24.055  1.00  0.27           C  
ATOM   1796  C   ASP A 252     -49.104 -90.564  23.468  1.00  0.27           C  
ATOM   1797  O   ASP A 252     -49.539 -91.459  22.746  1.00  0.27           O  
ATOM   1798  CB  ASP A 252     -46.698 -89.706  23.330  1.00  0.27           C  
ATOM   1799  CG  ASP A 252     -46.899 -88.239  23.686  1.00  0.27           C  
ATOM   1800  OD1 ASP A 252     -46.172 -87.410  23.089  1.00  0.27           O  
ATOM   1801  OD2 ASP A 252     -47.772 -87.939  24.542  1.00  0.27           O  
ATOM   1802  N   GLY A 253     -49.855 -89.495  23.777  1.00  0.47           N  
ATOM   1803  CA  GLY A 253     -51.258 -89.339  23.417  1.00  0.47           C  
ATOM   1804  C   GLY A 253     -52.239 -90.180  24.208  1.00  0.47           C  
ATOM   1805  O   GLY A 253     -51.897 -90.927  25.120  1.00  0.47           O  
ATOM   1806  N   GLY A 254     -53.537 -90.043  23.874  1.00  0.45           N  
ATOM   1807  CA  GLY A 254     -54.619 -90.789  24.505  1.00  0.45           C  
ATOM   1808  C   GLY A 254     -55.658 -91.103  23.457  1.00  0.45           C  
ATOM   1809  O   GLY A 254     -56.314 -90.182  22.980  1.00  0.45           O  
ATOM   1810  N   LEU A 255     -55.863 -92.366  23.017  1.00  0.42           N  
ATOM   1811  CA  LEU A 255     -55.182 -93.610  23.364  1.00  0.42           C  
ATOM   1812  C   LEU A 255     -53.670 -93.577  23.117  1.00  0.42           C  
ATOM   1813  O   LEU A 255     -53.220 -92.883  22.203  1.00  0.42           O  
ATOM   1814  CB  LEU A 255     -55.732 -94.843  22.588  1.00  0.42           C  
ATOM   1815  CG  LEU A 255     -57.190 -95.251  22.882  1.00  0.42           C  
ATOM   1816  CD1 LEU A 255     -57.520 -96.541  22.113  1.00  0.42           C  
ATOM   1817  CD2 LEU A 255     -57.455 -95.491  24.376  1.00  0.42           C  
ATOM   1818  N   PRO A 256     -52.860 -94.270  23.912  1.00  0.43           N  
ATOM   1819  CA  PRO A 256     -51.412 -94.120  23.857  1.00  0.43           C  
ATOM   1820  C   PRO A 256     -50.793 -94.753  22.618  1.00  0.43           C  
ATOM   1821  O   PRO A 256     -51.222 -95.809  22.157  1.00  0.43           O  
ATOM   1822  CB  PRO A 256     -50.932 -94.774  25.163  1.00  0.43           C  
ATOM   1823  CG  PRO A 256     -52.033 -95.758  25.550  1.00  0.43           C  
ATOM   1824  CD  PRO A 256     -53.288 -95.043  25.083  1.00  0.43           C  
ATOM   1825  N   GLN A 257     -49.798 -94.071  22.028  1.00  0.50           N  
ATOM   1826  CA  GLN A 257     -49.130 -94.491  20.820  1.00  0.50           C  
ATOM   1827  C   GLN A 257     -47.612 -94.381  20.956  1.00  0.50           C  
ATOM   1828  O   GLN A 257     -47.047 -93.293  21.100  1.00  0.50           O  
ATOM   1829  CB  GLN A 257     -49.636 -93.596  19.659  1.00  0.50           C  
ATOM   1830  CG  GLN A 257     -49.122 -93.974  18.253  1.00  0.50           C  
ATOM   1831  CD  GLN A 257     -49.686 -93.027  17.193  1.00  0.50           C  
ATOM   1832  OE1 GLN A 257     -50.697 -92.344  17.373  1.00  0.50           O  
ATOM   1833  NE2 GLN A 257     -49.012 -92.983  16.022  1.00  0.50           N  
ATOM   1834  N   SER A 258     -46.886 -95.524  20.890  1.00  0.39           N  
ATOM   1835  CA  SER A 258     -45.423 -95.539  20.764  1.00  0.39           C  
ATOM   1836  C   SER A 258     -44.963 -94.955  19.435  1.00  0.39           C  
ATOM   1837  O   SER A 258     -44.070 -94.110  19.379  1.00  0.39           O  
ATOM   1838  CB  SER A 258     -44.813 -96.962  20.951  1.00  0.39           C  
ATOM   1839  OG  SER A 258     -43.386 -96.944  20.871  1.00  0.39           O  
ATOM   1840  N   GLY A 259     -45.614 -95.357  18.325  1.00  0.55           N  
ATOM   1841  CA  GLY A 259     -45.317 -94.884  16.978  1.00  0.55           C  
ATOM   1842  C   GLY A 259     -45.382 -93.417  16.678  1.00  0.55           C  
ATOM   1843  O   GLY A 259     -45.969 -92.611  17.399  1.00  0.55           O  
ATOM   1844  N   ARG A 260     -44.790 -93.020  15.543  1.00  0.65           N  
ATOM   1845  CA  ARG A 260     -44.573 -91.622  15.260  1.00  0.65           C  
ATOM   1846  C   ARG A 260     -44.898 -91.303  13.844  1.00  0.65           C  
ATOM   1847  O   ARG A 260     -44.906 -92.147  12.951  1.00  0.65           O  
ATOM   1848  CB  ARG A 260     -43.109 -91.186  15.508  1.00  0.65           C  
ATOM   1849  CG  ARG A 260     -42.697 -91.292  16.982  1.00  0.65           C  
ATOM   1850  CD  ARG A 260     -43.421 -90.325  17.913  1.00  0.65           C  
ATOM   1851  NE  ARG A 260     -43.224 -90.840  19.291  1.00  0.65           N  
ATOM   1852  CZ  ARG A 260     -44.206 -91.240  20.108  1.00  0.65           C  
ATOM   1853  NH1 ARG A 260     -43.848 -91.748  21.276  1.00  0.65           N  
ATOM   1854  NH2 ARG A 260     -45.487 -91.281  19.780  1.00  0.65           N  
ATOM   1855  N   ILE A 261     -45.203 -90.023  13.636  1.00  0.68           N  
ATOM   1856  CA  ILE A 261     -45.490 -89.473  12.350  1.00  0.68           C  
ATOM   1857  C   ILE A 261     -44.712 -88.182  12.320  1.00  0.68           C  
ATOM   1858  O   ILE A 261     -44.674 -87.445  13.309  1.00  0.68           O  
ATOM   1859  CB  ILE A 261     -46.976 -89.229  12.127  1.00  0.68           C  
ATOM   1860  CG1 ILE A 261     -47.781 -90.546  11.949  1.00  0.68           C  
ATOM   1861  CG2 ILE A 261     -47.164 -88.315  10.897  1.00  0.68           C  
ATOM   1862  CD1 ILE A 261     -48.284 -91.199  13.247  1.00  0.68           C  
ATOM   1863  N   VAL A 262     -44.050 -87.910  11.188  1.00  0.61           N  
ATOM   1864  CA  VAL A 262     -43.342 -86.678  10.929  1.00  0.61           C  
ATOM   1865  C   VAL A 262     -44.033 -86.017   9.758  1.00  0.61           C  
ATOM   1866  O   VAL A 262     -44.399 -86.677   8.786  1.00  0.61           O  
ATOM   1867  CB  VAL A 262     -41.880 -86.928  10.603  1.00  0.61           C  
ATOM   1868  CG1 VAL A 262     -41.138 -85.610  10.300  1.00  0.61           C  
ATOM   1869  CG2 VAL A 262     -41.225 -87.650  11.798  1.00  0.61           C  
ATOM   1870  N   VAL A 263     -44.283 -84.700   9.857  1.00  0.66           N  
ATOM   1871  CA  VAL A 263     -45.022 -83.944   8.864  1.00  0.66           C  
ATOM   1872  C   VAL A 263     -44.115 -82.925   8.207  1.00  0.66           C  
ATOM   1873  O   VAL A 263     -43.419 -82.164   8.878  1.00  0.66           O  
ATOM   1874  CB  VAL A 263     -46.223 -83.252   9.501  1.00  0.66           C  
ATOM   1875  CG1 VAL A 263     -46.960 -82.332   8.512  1.00  0.66           C  
ATOM   1876  CG2 VAL A 263     -47.187 -84.341   9.999  1.00  0.66           C  
ATOM   1877  N   ASP A 264     -44.132 -82.892   6.864  1.00  0.58           N  
ATOM   1878  CA  ASP A 264     -43.375 -81.987   6.035  1.00  0.58           C  
ATOM   1879  C   ASP A 264     -44.337 -81.009   5.364  1.00  0.58           C  
ATOM   1880  O   ASP A 264     -45.548 -81.229   5.289  1.00  0.58           O  
ATOM   1881  CB  ASP A 264     -42.636 -82.752   4.912  1.00  0.58           C  
ATOM   1882  CG  ASP A 264     -41.659 -83.793   5.427  1.00  0.58           C  
ATOM   1883  OD1 ASP A 264     -40.847 -83.452   6.323  1.00  0.58           O  
ATOM   1884  OD2 ASP A 264     -41.682 -84.926   4.873  1.00  0.58           O  
ATOM   1885  N   TYR A 265     -43.820 -79.885   4.835  1.00  0.57           N  
ATOM   1886  CA  TYR A 265     -44.626 -78.951   4.077  1.00  0.57           C  
ATOM   1887  C   TYR A 265     -43.838 -78.414   2.899  1.00  0.57           C  
ATOM   1888  O   TYR A 265     -42.621 -78.564   2.811  1.00  0.57           O  
ATOM   1889  CB  TYR A 265     -45.224 -77.792   4.940  1.00  0.57           C  
ATOM   1890  CG  TYR A 265     -44.255 -76.668   5.237  1.00  0.57           C  
ATOM   1891  CD1 TYR A 265     -43.105 -76.883   6.016  1.00  0.57           C  
ATOM   1892  CD2 TYR A 265     -44.486 -75.385   4.707  1.00  0.57           C  
ATOM   1893  CE1 TYR A 265     -42.221 -75.829   6.290  1.00  0.57           C  
ATOM   1894  CE2 TYR A 265     -43.596 -74.332   4.968  1.00  0.57           C  
ATOM   1895  CZ  TYR A 265     -42.477 -74.553   5.778  1.00  0.57           C  
ATOM   1896  OH  TYR A 265     -41.646 -73.474   6.126  1.00  0.57           O  
ATOM   1897  N   MET A 266     -44.535 -77.760   1.958  1.00  0.59           N  
ATOM   1898  CA  MET A 266     -43.892 -77.017   0.905  1.00  0.59           C  
ATOM   1899  C   MET A 266     -44.858 -75.982   0.375  1.00  0.59           C  
ATOM   1900  O   MET A 266     -46.061 -76.041   0.632  1.00  0.59           O  
ATOM   1901  CB  MET A 266     -43.420 -77.925  -0.258  1.00  0.59           C  
ATOM   1902  CG  MET A 266     -44.564 -78.554  -1.080  1.00  0.59           C  
ATOM   1903  SD  MET A 266     -44.029 -79.823  -2.260  1.00  0.59           S  
ATOM   1904  CE  MET A 266     -43.030 -78.664  -3.226  1.00  0.59           C  
ATOM   1905  N   VAL A 267     -44.341 -75.009  -0.396  1.00  0.64           N  
ATOM   1906  CA  VAL A 267     -45.150 -74.007  -1.062  1.00  0.64           C  
ATOM   1907  C   VAL A 267     -45.018 -74.230  -2.556  1.00  0.64           C  
ATOM   1908  O   VAL A 267     -43.932 -74.174  -3.137  1.00  0.64           O  
ATOM   1909  CB  VAL A 267     -44.759 -72.584  -0.685  1.00  0.64           C  
ATOM   1910  CG1 VAL A 267     -45.702 -71.579  -1.375  1.00  0.64           C  
ATOM   1911  CG2 VAL A 267     -44.864 -72.426   0.846  1.00  0.64           C  
ATOM   1912  N   GLN A 268     -46.144 -74.544  -3.219  1.00  0.63           N  
ATOM   1913  CA  GLN A 268     -46.194 -74.886  -4.617  1.00  0.63           C  
ATOM   1914  C   GLN A 268     -46.623 -73.679  -5.421  1.00  0.63           C  
ATOM   1915  O   GLN A 268     -47.774 -73.252  -5.414  1.00  0.63           O  
ATOM   1916  CB  GLN A 268     -47.069 -76.139  -4.872  1.00  0.63           C  
ATOM   1917  CG  GLN A 268     -46.504 -77.360  -4.108  1.00  0.63           C  
ATOM   1918  CD  GLN A 268     -47.297 -78.648  -4.311  1.00  0.63           C  
ATOM   1919  OE1 GLN A 268     -48.517 -78.714  -4.203  1.00  0.63           O  
ATOM   1920  NE2 GLN A 268     -46.581 -79.773  -4.535  1.00  0.63           N  
ATOM   1921  N   LYS A 269     -45.627 -73.083  -6.099  1.00  0.64           N  
ATOM   1922  CA  LYS A 269     -45.721 -71.896  -6.920  1.00  0.64           C  
ATOM   1923  C   LYS A 269     -46.637 -72.073  -8.136  1.00  0.64           C  
ATOM   1924  O   LYS A 269     -46.797 -73.172  -8.662  1.00  0.64           O  
ATOM   1925  CB  LYS A 269     -44.279 -71.440  -7.312  1.00  0.64           C  
ATOM   1926  CG  LYS A 269     -43.362 -71.123  -6.100  1.00  0.64           C  
ATOM   1927  CD  LYS A 269     -41.920 -70.730  -6.498  1.00  0.64           C  
ATOM   1928  CE  LYS A 269     -41.043 -70.093  -5.387  1.00  0.64           C  
ATOM   1929  NZ  LYS A 269     -40.542 -71.049  -4.369  1.00  0.64           N  
ATOM   1930  N   SER A 270     -47.286 -71.005  -8.638  1.00  0.65           N  
ATOM   1931  CA  SER A 270     -48.204 -71.111  -9.776  1.00  0.65           C  
ATOM   1932  C   SER A 270     -47.609 -71.618 -11.090  1.00  0.65           C  
ATOM   1933  O   SER A 270     -46.534 -71.206 -11.538  1.00  0.65           O  
ATOM   1934  CB  SER A 270     -48.957 -69.793 -10.051  1.00  0.65           C  
ATOM   1935  OG  SER A 270     -48.065 -68.707 -10.310  1.00  0.65           O  
ATOM   1936  N   GLY A 271     -48.311 -72.565 -11.756  1.00  0.55           N  
ATOM   1937  CA  GLY A 271     -47.811 -73.244 -12.955  1.00  0.55           C  
ATOM   1938  C   GLY A 271     -46.846 -74.381 -12.717  1.00  0.55           C  
ATOM   1939  O   GLY A 271     -46.137 -74.785 -13.632  1.00  0.55           O  
ATOM   1940  N   LYS A 272     -46.739 -74.896 -11.480  1.00  0.53           N  
ATOM   1941  CA  LYS A 272     -45.748 -75.893 -11.114  1.00  0.53           C  
ATOM   1942  C   LYS A 272     -46.436 -77.184 -10.698  1.00  0.53           C  
ATOM   1943  O   LYS A 272     -47.558 -77.177 -10.204  1.00  0.53           O  
ATOM   1944  CB  LYS A 272     -44.841 -75.398  -9.954  1.00  0.53           C  
ATOM   1945  CG  LYS A 272     -43.767 -74.363 -10.358  1.00  0.53           C  
ATOM   1946  CD  LYS A 272     -44.240 -72.981 -10.794  1.00  0.53           C  
ATOM   1947  CE  LYS A 272     -43.124 -72.018 -11.171  1.00  0.53           C  
ATOM   1948  NZ  LYS A 272     -43.787 -70.796 -11.659  1.00  0.53           N  
ATOM   1949  N   THR A 273     -45.767 -78.339 -10.898  1.00  0.45           N  
ATOM   1950  CA  THR A 273     -46.358 -79.655 -10.660  1.00  0.45           C  
ATOM   1951  C   THR A 273     -45.548 -80.390  -9.626  1.00  0.45           C  
ATOM   1952  O   THR A 273     -44.382 -80.713  -9.825  1.00  0.45           O  
ATOM   1953  CB  THR A 273     -46.410 -80.531 -11.910  1.00  0.45           C  
ATOM   1954  OG1 THR A 273     -47.343 -79.997 -12.832  1.00  0.45           O  
ATOM   1955  CG2 THR A 273     -46.854 -81.978 -11.630  1.00  0.45           C  
ATOM   1956  N   GLY A 274     -46.144 -80.712  -8.470  1.00  0.56           N  
ATOM   1957  CA  GLY A 274     -45.566 -81.663  -7.535  1.00  0.56           C  
ATOM   1958  C   GLY A 274     -45.908 -83.071  -7.912  1.00  0.56           C  
ATOM   1959  O   GLY A 274     -46.865 -83.320  -8.638  1.00  0.56           O  
ATOM   1960  N   THR A 275     -45.150 -84.046  -7.406  1.00  0.52           N  
ATOM   1961  CA  THR A 275     -45.491 -85.447  -7.562  1.00  0.52           C  
ATOM   1962  C   THR A 275     -44.940 -86.206  -6.383  1.00  0.52           C  
ATOM   1963  O   THR A 275     -43.922 -85.830  -5.795  1.00  0.52           O  
ATOM   1964  CB  THR A 275     -45.070 -86.044  -8.907  1.00  0.52           C  
ATOM   1965  OG1 THR A 275     -45.419 -87.416  -9.046  1.00  0.52           O  
ATOM   1966  CG2 THR A 275     -43.566 -85.916  -9.130  1.00  0.52           C  
ATOM   1967  N   ILE A 276     -45.659 -87.265  -5.975  1.00  0.48           N  
ATOM   1968  CA  ILE A 276     -45.338 -88.080  -4.818  1.00  0.48           C  
ATOM   1969  C   ILE A 276     -45.137 -89.499  -5.301  1.00  0.48           C  
ATOM   1970  O   ILE A 276     -46.040 -90.069  -5.911  1.00  0.48           O  
ATOM   1971  CB  ILE A 276     -46.463 -88.092  -3.775  1.00  0.48           C  
ATOM   1972  CG1 ILE A 276     -46.881 -86.667  -3.331  1.00  0.48           C  
ATOM   1973  CG2 ILE A 276     -46.068 -88.962  -2.556  1.00  0.48           C  
ATOM   1974  CD1 ILE A 276     -45.777 -85.861  -2.639  1.00  0.48           C  
ATOM   1975  N   THR A 277     -43.966 -90.102  -5.012  1.00  0.46           N  
ATOM   1976  CA  THR A 277     -43.652 -91.496  -5.329  1.00  0.46           C  
ATOM   1977  C   THR A 277     -43.534 -92.246  -4.022  1.00  0.46           C  
ATOM   1978  O   THR A 277     -42.778 -91.839  -3.137  1.00  0.46           O  
ATOM   1979  CB  THR A 277     -42.305 -91.717  -6.030  1.00  0.46           C  
ATOM   1980  OG1 THR A 277     -42.184 -90.965  -7.227  1.00  0.46           O  
ATOM   1981  CG2 THR A 277     -42.116 -93.188  -6.445  1.00  0.46           C  
ATOM   1982  N   TYR A 278     -44.250 -93.377  -3.845  1.00  0.41           N  
ATOM   1983  CA  TYR A 278     -44.140 -94.117  -2.602  1.00  0.41           C  
ATOM   1984  C   TYR A 278     -44.312 -95.620  -2.675  1.00  0.41           C  
ATOM   1985  O   TYR A 278     -44.945 -96.158  -3.579  1.00  0.41           O  
ATOM   1986  CB  TYR A 278     -45.078 -93.537  -1.510  1.00  0.41           C  
ATOM   1987  CG  TYR A 278     -46.570 -93.829  -1.584  1.00  0.41           C  
ATOM   1988  CD1 TYR A 278     -47.475 -92.818  -1.958  1.00  0.41           C  
ATOM   1989  CD2 TYR A 278     -47.096 -95.057  -1.134  1.00  0.41           C  
ATOM   1990  CE1 TYR A 278     -48.863 -93.025  -1.874  1.00  0.41           C  
ATOM   1991  CE2 TYR A 278     -48.478 -95.275  -1.067  1.00  0.41           C  
ATOM   1992  CZ  TYR A 278     -49.359 -94.258  -1.434  1.00  0.41           C  
ATOM   1993  OH  TYR A 278     -50.741 -94.511  -1.378  1.00  0.41           O  
ATOM   1994  N   GLN A 279     -43.744 -96.329  -1.669  1.00  0.41           N  
ATOM   1995  CA  GLN A 279     -43.988 -97.753  -1.476  1.00  0.41           C  
ATOM   1996  C   GLN A 279     -44.578 -98.144  -0.126  1.00  0.41           C  
ATOM   1997  O   GLN A 279     -44.875 -99.322   0.043  1.00  0.41           O  
ATOM   1998  CB  GLN A 279     -42.691 -98.578  -1.655  1.00  0.41           C  
ATOM   1999  CG  GLN A 279     -42.195 -98.595  -3.113  1.00  0.41           C  
ATOM   2000  CD  GLN A 279     -41.051 -99.587  -3.275  1.00  0.41           C  
ATOM   2001  OE1 GLN A 279     -40.501-100.137  -2.323  1.00  0.41           O  
ATOM   2002  NE2 GLN A 279     -40.673 -99.855  -4.545  1.00  0.41           N  
ATOM   2003  N   ARG A 280     -44.768 -97.194   0.835  1.00  0.58           N  
ATOM   2004  CA  ARG A 280     -45.457 -97.409   2.113  1.00  0.58           C  
ATOM   2005  C   ARG A 280     -45.148 -96.380   3.189  1.00  0.58           C  
ATOM   2006  O   ARG A 280     -44.111 -95.721   3.206  1.00  0.58           O  
ATOM   2007  CB  ARG A 280     -45.231 -98.769   2.830  1.00  0.58           C  
ATOM   2008  CG  ARG A 280     -43.764 -99.115   3.141  1.00  0.58           C  
ATOM   2009  CD  ARG A 280     -43.478-100.489   3.767  1.00  0.58           C  
ATOM   2010  NE  ARG A 280     -44.017-101.531   2.852  1.00  0.58           N  
ATOM   2011  CZ  ARG A 280     -43.461-101.937   1.704  1.00  0.58           C  
ATOM   2012  NH1 ARG A 280     -44.141-102.819   0.977  1.00  0.58           N  
ATOM   2013  NH2 ARG A 280     -42.267-101.515   1.302  1.00  0.58           N  
ATOM   2014  N   GLY A 281     -46.068 -96.240   4.172  1.00  0.59           N  
ATOM   2015  CA  GLY A 281     -45.897 -95.353   5.317  1.00  0.59           C  
ATOM   2016  C   GLY A 281     -46.128 -93.921   4.985  1.00  0.59           C  
ATOM   2017  O   GLY A 281     -45.389 -93.063   5.464  1.00  0.59           O  
ATOM   2018  N   ILE A 282     -47.132 -93.659   4.128  1.00  0.66           N  
ATOM   2019  CA  ILE A 282     -47.397 -92.362   3.537  1.00  0.66           C  
ATOM   2020  C   ILE A 282     -48.699 -91.842   4.036  1.00  0.66           C  
ATOM   2021  O   ILE A 282     -49.710 -92.541   4.103  1.00  0.66           O  
ATOM   2022  CB  ILE A 282     -47.413 -92.375   2.004  1.00  0.66           C  
ATOM   2023  CG1 ILE A 282     -45.994 -92.041   1.530  1.00  0.66           C  
ATOM   2024  CG2 ILE A 282     -48.383 -91.358   1.340  1.00  0.66           C  
ATOM   2025  CD1 ILE A 282     -44.984 -93.147   1.813  1.00  0.66           C  
ATOM   2026  N   LEU A 283     -48.678 -90.551   4.385  1.00  0.70           N  
ATOM   2027  CA  LEU A 283     -49.857 -89.835   4.746  1.00  0.70           C  
ATOM   2028  C   LEU A 283     -50.027 -88.754   3.699  1.00  0.70           C  
ATOM   2029  O   LEU A 283     -49.266 -87.788   3.620  1.00  0.70           O  
ATOM   2030  CB  LEU A 283     -49.676 -89.280   6.162  1.00  0.70           C  
ATOM   2031  CG  LEU A 283     -49.182 -90.344   7.168  1.00  0.70           C  
ATOM   2032  CD1 LEU A 283     -48.799 -89.676   8.475  1.00  0.70           C  
ATOM   2033  CD2 LEU A 283     -50.209 -91.447   7.431  1.00  0.70           C  
ATOM   2034  N   LEU A 284     -51.017 -88.947   2.812  1.00  0.65           N  
ATOM   2035  CA  LEU A 284     -51.155 -88.196   1.580  1.00  0.65           C  
ATOM   2036  C   LEU A 284     -52.060 -86.995   1.819  1.00  0.65           C  
ATOM   2037  O   LEU A 284     -53.056 -87.168   2.525  1.00  0.65           O  
ATOM   2038  CB  LEU A 284     -51.775 -89.138   0.512  1.00  0.65           C  
ATOM   2039  CG  LEU A 284     -51.819 -88.623  -0.943  1.00  0.65           C  
ATOM   2040  CD1 LEU A 284     -50.424 -88.554  -1.585  1.00  0.65           C  
ATOM   2041  CD2 LEU A 284     -52.705 -89.548  -1.790  1.00  0.65           C  
ATOM   2042  N   PRO A 285     -51.831 -85.777   1.326  1.00  0.64           N  
ATOM   2043  CA  PRO A 285     -52.770 -84.682   1.522  1.00  0.64           C  
ATOM   2044  C   PRO A 285     -54.038 -84.888   0.727  1.00  0.64           C  
ATOM   2045  O   PRO A 285     -53.978 -85.267  -0.439  1.00  0.64           O  
ATOM   2046  CB  PRO A 285     -52.029 -83.442   0.998  1.00  0.64           C  
ATOM   2047  CG  PRO A 285     -51.007 -83.989  -0.005  1.00  0.64           C  
ATOM   2048  CD  PRO A 285     -50.653 -85.365   0.563  1.00  0.64           C  
ATOM   2049  N   GLN A 286     -55.202 -84.603   1.332  1.00  0.57           N  
ATOM   2050  CA  GLN A 286     -56.446 -84.544   0.598  1.00  0.57           C  
ATOM   2051  C   GLN A 286     -56.703 -83.131   0.120  1.00  0.57           C  
ATOM   2052  O   GLN A 286     -57.388 -82.890  -0.875  1.00  0.57           O  
ATOM   2053  CB  GLN A 286     -57.647 -84.945   1.486  1.00  0.57           C  
ATOM   2054  CG  GLN A 286     -57.611 -86.407   1.977  1.00  0.57           C  
ATOM   2055  CD  GLN A 286     -58.891 -86.696   2.759  1.00  0.57           C  
ATOM   2056  OE1 GLN A 286     -59.994 -86.398   2.292  1.00  0.57           O  
ATOM   2057  NE2 GLN A 286     -58.766 -87.284   3.970  1.00  0.57           N  
ATOM   2058  N   LYS A 287     -56.135 -82.143   0.831  1.00  0.60           N  
ATOM   2059  CA  LYS A 287     -56.423 -80.750   0.603  1.00  0.60           C  
ATOM   2060  C   LYS A 287     -55.161 -79.930   0.536  1.00  0.60           C  
ATOM   2061  O   LYS A 287     -54.083 -80.342   0.962  1.00  0.60           O  
ATOM   2062  CB  LYS A 287     -57.300 -80.148   1.728  1.00  0.60           C  
ATOM   2063  CG  LYS A 287     -58.709 -80.747   1.826  1.00  0.60           C  
ATOM   2064  CD  LYS A 287     -59.538 -79.965   2.854  1.00  0.60           C  
ATOM   2065  CE  LYS A 287     -60.960 -80.488   3.036  1.00  0.60           C  
ATOM   2066  NZ  LYS A 287     -61.660 -79.648   4.032  1.00  0.60           N  
ATOM   2067  N   VAL A 288     -55.314 -78.722  -0.017  1.00  0.62           N  
ATOM   2068  CA  VAL A 288     -54.271 -77.741  -0.155  1.00  0.62           C  
ATOM   2069  C   VAL A 288     -54.838 -76.397   0.235  1.00  0.62           C  
ATOM   2070  O   VAL A 288     -56.055 -76.200   0.240  1.00  0.62           O  
ATOM   2071  CB  VAL A 288     -53.773 -77.720  -1.590  1.00  0.62           C  
ATOM   2072  CG1 VAL A 288     -54.708 -76.960  -2.554  1.00  0.62           C  
ATOM   2073  CG2 VAL A 288     -52.350 -77.177  -1.662  1.00  0.62           C  
ATOM   2074  N   TRP A 289     -53.971 -75.428   0.566  1.00  0.58           N  
ATOM   2075  CA  TRP A 289     -54.404 -74.107   0.962  1.00  0.58           C  
ATOM   2076  C   TRP A 289     -53.857 -73.077   0.000  1.00  0.58           C  
ATOM   2077  O   TRP A 289     -52.649 -72.866  -0.089  1.00  0.58           O  
ATOM   2078  CB  TRP A 289     -53.947 -73.776   2.405  1.00  0.58           C  
ATOM   2079  CG  TRP A 289     -54.644 -74.630   3.443  1.00  0.58           C  
ATOM   2080  CD1 TRP A 289     -55.810 -74.371   4.105  1.00  0.58           C  
ATOM   2081  CD2 TRP A 289     -54.274 -75.978   3.783  1.00  0.58           C  
ATOM   2082  NE1 TRP A 289     -56.207 -75.476   4.823  1.00  0.58           N  
ATOM   2083  CE2 TRP A 289     -55.282 -76.476   4.629  1.00  0.58           C  
ATOM   2084  CE3 TRP A 289     -53.203 -76.778   3.397  1.00  0.58           C  
ATOM   2085  CZ2 TRP A 289     -55.237 -77.782   5.087  1.00  0.58           C  
ATOM   2086  CZ3 TRP A 289     -53.175 -78.109   3.829  1.00  0.58           C  
ATOM   2087  CH2 TRP A 289     -54.178 -78.606   4.670  1.00  0.58           C  
ATOM   2088  N   CYS A 290     -54.749 -72.392  -0.736  1.00  0.60           N  
ATOM   2089  CA  CYS A 290     -54.402 -71.262  -1.583  1.00  0.60           C  
ATOM   2090  C   CYS A 290     -54.576 -70.011  -0.743  1.00  0.60           C  
ATOM   2091  O   CYS A 290     -55.576 -69.884  -0.039  1.00  0.60           O  
ATOM   2092  CB  CYS A 290     -55.325 -71.164  -2.830  1.00  0.60           C  
ATOM   2093  SG  CYS A 290     -55.285 -72.679  -3.850  1.00  0.60           S  
ATOM   2094  N   ALA A 291     -53.613 -69.067  -0.730  1.00  0.58           N  
ATOM   2095  CA  ALA A 291     -53.679 -68.009   0.264  1.00  0.58           C  
ATOM   2096  C   ALA A 291     -52.973 -66.727  -0.136  1.00  0.58           C  
ATOM   2097  O   ALA A 291     -52.081 -66.714  -0.978  1.00  0.58           O  
ATOM   2098  CB  ALA A 291     -53.074 -68.509   1.595  1.00  0.58           C  
ATOM   2099  N   SER A 292     -53.376 -65.592   0.478  1.00  0.44           N  
ATOM   2100  CA  SER A 292     -52.742 -64.302   0.228  1.00  0.44           C  
ATOM   2101  C   SER A 292     -52.985 -63.334   1.384  1.00  0.44           C  
ATOM   2102  O   SER A 292     -53.956 -63.445   2.137  1.00  0.44           O  
ATOM   2103  CB  SER A 292     -53.224 -63.666  -1.112  1.00  0.44           C  
ATOM   2104  OG  SER A 292     -52.546 -62.442  -1.415  1.00  0.44           O  
ATOM   2105  N   GLY A 293     -52.091 -62.337   1.569  1.00  0.39           N  
ATOM   2106  CA  GLY A 293     -52.255 -61.221   2.500  1.00  0.39           C  
ATOM   2107  C   GLY A 293     -51.128 -61.106   3.495  1.00  0.39           C  
ATOM   2108  O   GLY A 293     -50.017 -61.511   3.194  1.00  0.39           O  
ATOM   2109  N   ARG A 294     -51.381 -60.515   4.691  1.00  0.28           N  
ATOM   2110  CA  ARG A 294     -50.443 -60.420   5.809  1.00  0.28           C  
ATOM   2111  C   ARG A 294     -51.224 -60.411   7.126  1.00  0.28           C  
ATOM   2112  O   ARG A 294     -52.370 -59.965   7.141  1.00  0.28           O  
ATOM   2113  CB  ARG A 294     -49.520 -59.167   5.756  1.00  0.28           C  
ATOM   2114  CG  ARG A 294     -48.562 -59.194   4.548  1.00  0.28           C  
ATOM   2115  CD  ARG A 294     -47.620 -57.999   4.429  1.00  0.28           C  
ATOM   2116  NE  ARG A 294     -46.840 -58.231   3.172  1.00  0.28           N  
ATOM   2117  CZ  ARG A 294     -46.035 -57.332   2.590  1.00  0.28           C  
ATOM   2118  NH1 ARG A 294     -45.414 -57.650   1.456  1.00  0.28           N  
ATOM   2119  NH2 ARG A 294     -45.835 -56.125   3.109  1.00  0.28           N  
ATOM   2120  N   SER A 295     -50.648 -60.909   8.249  1.00  0.37           N  
ATOM   2121  CA  SER A 295     -51.361 -61.049   9.524  1.00  0.37           C  
ATOM   2122  C   SER A 295     -50.389 -60.816  10.679  1.00  0.37           C  
ATOM   2123  O   SER A 295     -49.369 -60.150  10.501  1.00  0.37           O  
ATOM   2124  CB  SER A 295     -52.014 -62.458   9.638  1.00  0.37           C  
ATOM   2125  OG  SER A 295     -52.884 -62.624  10.758  1.00  0.37           O  
ATOM   2126  N   LYS A 296     -50.691 -61.344  11.887  1.00  0.49           N  
ATOM   2127  CA  LYS A 296     -49.801 -61.568  13.016  1.00  0.49           C  
ATOM   2128  C   LYS A 296     -50.382 -62.738  13.814  1.00  0.49           C  
ATOM   2129  O   LYS A 296     -51.599 -62.911  13.847  1.00  0.49           O  
ATOM   2130  CB  LYS A 296     -49.709 -60.363  14.008  1.00  0.49           C  
ATOM   2131  CG  LYS A 296     -49.243 -59.026  13.404  1.00  0.49           C  
ATOM   2132  CD  LYS A 296     -47.808 -59.029  12.854  1.00  0.49           C  
ATOM   2133  CE  LYS A 296     -47.588 -57.867  11.881  1.00  0.49           C  
ATOM   2134  NZ  LYS A 296     -46.394 -58.134  11.059  1.00  0.49           N  
ATOM   2135  N   VAL A 297     -49.543 -63.544  14.504  1.00  0.51           N  
ATOM   2136  CA  VAL A 297     -49.987 -64.511  15.504  1.00  0.51           C  
ATOM   2137  C   VAL A 297     -49.860 -63.913  16.889  1.00  0.51           C  
ATOM   2138  O   VAL A 297     -48.779 -63.549  17.361  1.00  0.51           O  
ATOM   2139  CB  VAL A 297     -49.232 -65.844  15.425  1.00  0.51           C  
ATOM   2140  CG1 VAL A 297     -49.300 -66.679  16.724  1.00  0.51           C  
ATOM   2141  CG2 VAL A 297     -49.864 -66.654  14.280  1.00  0.51           C  
ATOM   2142  N   ILE A 298     -51.003 -63.802  17.586  1.00  0.49           N  
ATOM   2143  CA  ILE A 298     -51.070 -63.398  18.972  1.00  0.49           C  
ATOM   2144  C   ILE A 298     -51.117 -64.637  19.853  1.00  0.49           C  
ATOM   2145  O   ILE A 298     -51.720 -65.656  19.527  1.00  0.49           O  
ATOM   2146  CB  ILE A 298     -52.260 -62.469  19.209  1.00  0.49           C  
ATOM   2147  CG1 ILE A 298     -52.116 -61.180  18.359  1.00  0.49           C  
ATOM   2148  CG2 ILE A 298     -52.440 -62.105  20.699  1.00  0.49           C  
ATOM   2149  CD1 ILE A 298     -50.871 -60.338  18.683  1.00  0.49           C  
ATOM   2150  N   LYS A 299     -50.446 -64.573  21.018  1.00  0.43           N  
ATOM   2151  CA  LYS A 299     -50.468 -65.612  22.026  1.00  0.43           C  
ATOM   2152  C   LYS A 299     -51.175 -65.060  23.246  1.00  0.43           C  
ATOM   2153  O   LYS A 299     -50.618 -64.208  23.935  1.00  0.43           O  
ATOM   2154  CB  LYS A 299     -49.021 -66.003  22.425  1.00  0.43           C  
ATOM   2155  CG  LYS A 299     -48.376 -67.004  21.456  1.00  0.43           C  
ATOM   2156  CD  LYS A 299     -48.610 -68.442  21.940  1.00  0.43           C  
ATOM   2157  CE  LYS A 299     -48.414 -69.522  20.876  1.00  0.43           C  
ATOM   2158  NZ  LYS A 299     -48.752 -70.838  21.459  1.00  0.43           N  
ATOM   2159  N   GLY A 300     -52.403 -65.525  23.539  1.00  0.41           N  
ATOM   2160  CA  GLY A 300     -53.216 -64.991  24.624  1.00  0.41           C  
ATOM   2161  C   GLY A 300     -54.348 -65.932  24.917  1.00  0.41           C  
ATOM   2162  O   GLY A 300     -54.595 -66.861  24.161  1.00  0.41           O  
ATOM   2163  N   SER A 301     -55.063 -65.724  26.033  1.00  0.37           N  
ATOM   2164  CA  SER A 301     -56.118 -66.622  26.494  1.00  0.37           C  
ATOM   2165  C   SER A 301     -57.475 -65.938  26.572  1.00  0.37           C  
ATOM   2166  O   SER A 301     -58.406 -66.435  27.201  1.00  0.37           O  
ATOM   2167  CB  SER A 301     -55.766 -67.209  27.887  1.00  0.37           C  
ATOM   2168  OG  SER A 301     -55.370 -66.179  28.800  1.00  0.37           O  
ATOM   2169  N   LEU A 302     -57.639 -64.773  25.917  1.00  0.43           N  
ATOM   2170  CA  LEU A 302     -58.900 -64.051  25.901  1.00  0.43           C  
ATOM   2171  C   LEU A 302     -59.785 -64.480  24.725  1.00  0.43           C  
ATOM   2172  O   LEU A 302     -59.288 -64.545  23.601  1.00  0.43           O  
ATOM   2173  CB  LEU A 302     -58.671 -62.527  25.758  1.00  0.43           C  
ATOM   2174  CG  LEU A 302     -57.971 -61.849  26.951  1.00  0.43           C  
ATOM   2175  CD1 LEU A 302     -57.662 -60.389  26.595  1.00  0.43           C  
ATOM   2176  CD2 LEU A 302     -58.818 -61.902  28.232  1.00  0.43           C  
ATOM   2177  N   PRO A 303     -61.075 -64.767  24.872  1.00  0.45           N  
ATOM   2178  CA  PRO A 303     -61.944 -65.059  23.739  1.00  0.45           C  
ATOM   2179  C   PRO A 303     -62.458 -63.780  23.090  1.00  0.45           C  
ATOM   2180  O   PRO A 303     -62.449 -62.718  23.711  1.00  0.45           O  
ATOM   2181  CB  PRO A 303     -63.090 -65.842  24.398  1.00  0.45           C  
ATOM   2182  CG  PRO A 303     -63.226 -65.207  25.787  1.00  0.45           C  
ATOM   2183  CD  PRO A 303     -61.785 -64.838  26.152  1.00  0.45           C  
ATOM   2184  N   LEU A 304     -62.902 -63.856  21.816  1.00  0.45           N  
ATOM   2185  CA  LEU A 304     -63.515 -62.744  21.103  1.00  0.45           C  
ATOM   2186  C   LEU A 304     -64.784 -62.219  21.763  1.00  0.45           C  
ATOM   2187  O   LEU A 304     -65.658 -62.986  22.157  1.00  0.45           O  
ATOM   2188  CB  LEU A 304     -63.893 -63.156  19.659  1.00  0.45           C  
ATOM   2189  CG  LEU A 304     -62.702 -63.292  18.698  1.00  0.45           C  
ATOM   2190  CD1 LEU A 304     -63.129 -64.022  17.417  1.00  0.45           C  
ATOM   2191  CD2 LEU A 304     -62.126 -61.916  18.336  1.00  0.45           C  
ATOM   2192  N   ILE A 305     -64.916 -60.881  21.886  1.00  0.44           N  
ATOM   2193  CA  ILE A 305     -65.980 -60.289  22.694  1.00  0.44           C  
ATOM   2194  C   ILE A 305     -67.046 -59.563  21.876  1.00  0.44           C  
ATOM   2195  O   ILE A 305     -68.094 -59.173  22.381  1.00  0.44           O  
ATOM   2196  CB  ILE A 305     -65.336 -59.337  23.703  1.00  0.44           C  
ATOM   2197  CG1 ILE A 305     -66.246 -59.058  24.920  1.00  0.44           C  
ATOM   2198  CG2 ILE A 305     -64.902 -58.030  23.009  1.00  0.44           C  
ATOM   2199  CD1 ILE A 305     -65.503 -58.386  26.081  1.00  0.44           C  
ATOM   2200  N   GLY A 306     -66.816 -59.364  20.561  1.00  0.45           N  
ATOM   2201  CA  GLY A 306     -67.746 -58.648  19.682  1.00  0.45           C  
ATOM   2202  C   GLY A 306     -67.420 -57.186  19.472  1.00  0.45           C  
ATOM   2203  O   GLY A 306     -67.965 -56.558  18.563  1.00  0.45           O  
ATOM   2204  N   GLU A 307     -66.497 -56.622  20.279  1.00  0.36           N  
ATOM   2205  CA  GLU A 307     -65.960 -55.270  20.153  1.00  0.36           C  
ATOM   2206  C   GLU A 307     -65.127 -55.051  18.889  1.00  0.36           C  
ATOM   2207  O   GLU A 307     -64.835 -55.953  18.098  1.00  0.36           O  
ATOM   2208  CB  GLU A 307     -65.101 -54.846  21.390  1.00  0.36           C  
ATOM   2209  CG  GLU A 307     -65.906 -54.490  22.675  1.00  0.36           C  
ATOM   2210  CD  GLU A 307     -65.874 -53.013  23.117  1.00  0.36           C  
ATOM   2211  OE1 GLU A 307     -64.900 -52.263  22.813  1.00  0.36           O  
ATOM   2212  OE2 GLU A 307     -66.795 -52.628  23.875  1.00  0.36           O  
ATOM   2213  N   ALA A 308     -64.688 -53.798  18.695  1.00  0.37           N  
ATOM   2214  CA  ALA A 308     -63.764 -53.416  17.659  1.00  0.37           C  
ATOM   2215  C   ALA A 308     -62.782 -52.415  18.239  1.00  0.37           C  
ATOM   2216  O   ALA A 308     -63.127 -51.628  19.121  1.00  0.37           O  
ATOM   2217  CB  ALA A 308     -64.513 -52.780  16.472  1.00  0.37           C  
ATOM   2218  N   ASP A 309     -61.531 -52.427  17.752  1.00  0.30           N  
ATOM   2219  CA  ASP A 309     -60.513 -51.492  18.169  1.00  0.30           C  
ATOM   2220  C   ASP A 309     -59.662 -51.085  16.967  1.00  0.30           C  
ATOM   2221  O   ASP A 309     -59.940 -51.427  15.817  1.00  0.30           O  
ATOM   2222  CB  ASP A 309     -59.689 -51.984  19.403  1.00  0.30           C  
ATOM   2223  CG  ASP A 309     -58.848 -53.223  19.148  1.00  0.30           C  
ATOM   2224  OD1 ASP A 309     -58.907 -54.158  19.978  1.00  0.30           O  
ATOM   2225  OD2 ASP A 309     -58.087 -53.209  18.150  1.00  0.30           O  
ATOM   2226  N   CYS A 310     -58.619 -50.272  17.214  1.00  0.33           N  
ATOM   2227  CA  CYS A 310     -57.604 -49.953  16.227  1.00  0.33           C  
ATOM   2228  C   CYS A 310     -56.248 -50.498  16.654  1.00  0.33           C  
ATOM   2229  O   CYS A 310     -55.240 -50.233  15.993  1.00  0.33           O  
ATOM   2230  CB  CYS A 310     -57.458 -48.415  16.085  1.00  0.33           C  
ATOM   2231  SG  CYS A 310     -58.847 -47.619  15.211  1.00  0.33           S  
ATOM   2232  N   LEU A 311     -56.207 -51.277  17.747  1.00  0.31           N  
ATOM   2233  CA  LEU A 311     -55.009 -51.669  18.448  1.00  0.31           C  
ATOM   2234  C   LEU A 311     -55.328 -52.722  19.485  1.00  0.31           C  
ATOM   2235  O   LEU A 311     -55.931 -52.444  20.523  1.00  0.31           O  
ATOM   2236  CB  LEU A 311     -54.314 -50.524  19.231  1.00  0.31           C  
ATOM   2237  CG  LEU A 311     -53.121 -51.023  20.083  1.00  0.31           C  
ATOM   2238  CD1 LEU A 311     -52.103 -51.712  19.176  1.00  0.31           C  
ATOM   2239  CD2 LEU A 311     -52.418 -49.906  20.839  1.00  0.31           C  
ATOM   2240  N   HIS A 312     -54.830 -53.943  19.248  1.00  0.39           N  
ATOM   2241  CA  HIS A 312     -55.052 -55.072  20.116  1.00  0.39           C  
ATOM   2242  C   HIS A 312     -53.736 -55.555  20.710  1.00  0.39           C  
ATOM   2243  O   HIS A 312     -52.704 -55.607  20.033  1.00  0.39           O  
ATOM   2244  CB  HIS A 312     -55.754 -56.191  19.314  1.00  0.39           C  
ATOM   2245  CG  HIS A 312     -55.751 -57.515  19.995  1.00  0.39           C  
ATOM   2246  ND1 HIS A 312     -56.384 -57.643  21.210  1.00  0.39           N  
ATOM   2247  CD2 HIS A 312     -55.023 -58.627  19.719  1.00  0.39           C  
ATOM   2248  CE1 HIS A 312     -56.032 -58.828  21.657  1.00  0.39           C  
ATOM   2249  NE2 HIS A 312     -55.208 -59.470  20.793  1.00  0.39           N  
ATOM   2250  N   GLU A 313     -53.768 -55.943  22.002  1.00  0.46           N  
ATOM   2251  CA  GLU A 313     -52.676 -56.581  22.707  1.00  0.46           C  
ATOM   2252  C   GLU A 313     -53.171 -57.822  23.402  1.00  0.46           C  
ATOM   2253  O   GLU A 313     -54.356 -58.049  23.606  1.00  0.46           O  
ATOM   2254  CB  GLU A 313     -52.029 -55.719  23.820  1.00  0.46           C  
ATOM   2255  CG  GLU A 313     -51.165 -54.598  23.238  1.00  0.46           C  
ATOM   2256  CD  GLU A 313     -49.972 -54.249  24.118  1.00  0.46           C  
ATOM   2257  OE1 GLU A 313     -49.159 -55.159  24.447  1.00  0.46           O  
ATOM   2258  OE2 GLU A 313     -49.823 -53.042  24.407  1.00  0.46           O  
ATOM   2259  N   LYS A 314     -52.239 -58.677  23.847  1.00  0.38           N  
ATOM   2260  CA  LYS A 314     -52.523 -59.937  24.507  1.00  0.38           C  
ATOM   2261  C   LYS A 314     -53.390 -59.836  25.754  1.00  0.38           C  
ATOM   2262  O   LYS A 314     -54.174 -60.736  26.045  1.00  0.38           O  
ATOM   2263  CB  LYS A 314     -51.191 -60.592  24.902  1.00  0.38           C  
ATOM   2264  CG  LYS A 314     -50.301 -60.889  23.693  1.00  0.38           C  
ATOM   2265  CD  LYS A 314     -48.989 -61.518  24.154  1.00  0.38           C  
ATOM   2266  CE  LYS A 314     -48.169 -62.087  23.009  1.00  0.38           C  
ATOM   2267  NZ  LYS A 314     -47.186 -63.005  23.606  1.00  0.38           N  
ATOM   2268  N   TYR A 315     -53.265 -58.722  26.500  1.00  0.38           N  
ATOM   2269  CA  TYR A 315     -54.067 -58.450  27.675  1.00  0.38           C  
ATOM   2270  C   TYR A 315     -55.271 -57.574  27.363  1.00  0.38           C  
ATOM   2271  O   TYR A 315     -56.090 -57.320  28.240  1.00  0.38           O  
ATOM   2272  CB  TYR A 315     -53.213 -57.744  28.759  1.00  0.38           C  
ATOM   2273  CG  TYR A 315     -52.138 -58.674  29.251  1.00  0.38           C  
ATOM   2274  CD1 TYR A 315     -52.482 -59.834  29.967  1.00  0.38           C  
ATOM   2275  CD2 TYR A 315     -50.780 -58.396  29.015  1.00  0.38           C  
ATOM   2276  CE1 TYR A 315     -51.489 -60.709  30.428  1.00  0.38           C  
ATOM   2277  CE2 TYR A 315     -49.786 -59.271  29.482  1.00  0.38           C  
ATOM   2278  CZ  TYR A 315     -50.143 -60.428  30.181  1.00  0.38           C  
ATOM   2279  OH  TYR A 315     -49.144 -61.305  30.646  1.00  0.38           O  
ATOM   2280  N   GLY A 316     -55.459 -57.146  26.098  1.00  0.56           N  
ATOM   2281  CA  GLY A 316     -56.654 -56.433  25.679  1.00  0.56           C  
ATOM   2282  C   GLY A 316     -56.419 -55.326  24.691  1.00  0.56           C  
ATOM   2283  O   GLY A 316     -55.299 -54.852  24.532  1.00  0.56           O  
ATOM   2284  N   GLY A 317     -57.484 -54.866  24.000  1.00  0.50           N  
ATOM   2285  CA  GLY A 317     -57.456 -53.656  23.172  1.00  0.50           C  
ATOM   2286  C   GLY A 317     -57.243 -52.340  23.903  1.00  0.50           C  
ATOM   2287  O   GLY A 317     -57.844 -52.078  24.947  1.00  0.50           O  
ATOM   2288  N   LEU A 318     -56.420 -51.435  23.328  1.00  0.42           N  
ATOM   2289  CA  LEU A 318     -56.036 -50.168  23.946  1.00  0.42           C  
ATOM   2290  C   LEU A 318     -56.554 -48.981  23.144  1.00  0.42           C  
ATOM   2291  O   LEU A 318     -56.604 -48.976  21.915  1.00  0.42           O  
ATOM   2292  CB  LEU A 318     -54.494 -49.965  24.076  1.00  0.42           C  
ATOM   2293  CG  LEU A 318     -53.827 -50.585  25.321  1.00  0.42           C  
ATOM   2294  CD1 LEU A 318     -53.638 -52.097  25.188  1.00  0.42           C  
ATOM   2295  CD2 LEU A 318     -52.453 -49.950  25.580  1.00  0.42           C  
ATOM   2296  N   ASN A 319     -56.927 -47.881  23.839  1.00  0.40           N  
ATOM   2297  CA  ASN A 319     -57.244 -46.625  23.175  1.00  0.40           C  
ATOM   2298  C   ASN A 319     -55.981 -45.946  22.634  1.00  0.40           C  
ATOM   2299  O   ASN A 319     -55.125 -45.466  23.378  1.00  0.40           O  
ATOM   2300  CB  ASN A 319     -57.974 -45.625  24.111  1.00  0.40           C  
ATOM   2301  CG  ASN A 319     -59.390 -46.091  24.434  1.00  0.40           C  
ATOM   2302  OD1 ASN A 319     -59.931 -47.064  23.911  1.00  0.40           O  
ATOM   2303  ND2 ASN A 319     -60.057 -45.330  25.333  1.00  0.40           N  
ATOM   2304  N   LYS A 320     -55.843 -45.873  21.298  1.00  0.55           N  
ATOM   2305  CA  LYS A 320     -54.597 -45.520  20.642  1.00  0.55           C  
ATOM   2306  C   LYS A 320     -54.396 -44.030  20.358  1.00  0.55           C  
ATOM   2307  O   LYS A 320     -53.605 -43.644  19.504  1.00  0.55           O  
ATOM   2308  CB  LYS A 320     -54.445 -46.379  19.355  1.00  0.55           C  
ATOM   2309  CG  LYS A 320     -55.507 -46.219  18.245  1.00  0.55           C  
ATOM   2310  CD  LYS A 320     -55.239 -45.013  17.331  1.00  0.55           C  
ATOM   2311  CE  LYS A 320     -56.142 -44.866  16.115  1.00  0.55           C  
ATOM   2312  NZ  LYS A 320     -55.610 -43.731  15.337  1.00  0.55           N  
ATOM   2313  N   SER A 321     -55.098 -43.122  21.062  1.00  0.61           N  
ATOM   2314  CA  SER A 321     -55.113 -41.699  20.717  1.00  0.61           C  
ATOM   2315  C   SER A 321     -54.040 -40.877  21.407  1.00  0.61           C  
ATOM   2316  O   SER A 321     -54.012 -39.651  21.314  1.00  0.61           O  
ATOM   2317  CB  SER A 321     -56.485 -41.042  21.027  1.00  0.61           C  
ATOM   2318  OG  SER A 321     -56.846 -41.151  22.409  1.00  0.61           O  
ATOM   2319  N   LYS A 322     -53.103 -41.538  22.097  1.00  0.63           N  
ATOM   2320  CA  LYS A 322     -51.892 -40.935  22.605  1.00  0.63           C  
ATOM   2321  C   LYS A 322     -50.750 -41.319  21.678  1.00  0.63           C  
ATOM   2322  O   LYS A 322     -50.927 -42.259  20.909  1.00  0.63           O  
ATOM   2323  CB  LYS A 322     -51.602 -41.465  24.026  1.00  0.63           C  
ATOM   2324  CG  LYS A 322     -52.671 -41.072  25.057  1.00  0.63           C  
ATOM   2325  CD  LYS A 322     -52.717 -39.562  25.325  1.00  0.63           C  
ATOM   2326  CE  LYS A 322     -53.621 -39.169  26.493  1.00  0.63           C  
ATOM   2327  NZ  LYS A 322     -55.009 -39.548  26.170  1.00  0.63           N  
ATOM   2328  N   PRO A 323     -49.584 -40.674  21.668  1.00  0.68           N  
ATOM   2329  CA  PRO A 323     -48.442 -41.157  20.903  1.00  0.68           C  
ATOM   2330  C   PRO A 323     -47.736 -42.313  21.589  1.00  0.68           C  
ATOM   2331  O   PRO A 323     -46.998 -43.028  20.914  1.00  0.68           O  
ATOM   2332  CB  PRO A 323     -47.507 -39.944  20.738  1.00  0.68           C  
ATOM   2333  CG  PRO A 323     -48.095 -38.798  21.576  1.00  0.68           C  
ATOM   2334  CD  PRO A 323     -49.382 -39.336  22.210  1.00  0.68           C  
ATOM   2335  N   TYR A 324     -47.927 -42.536  22.906  1.00  0.62           N  
ATOM   2336  CA  TYR A 324     -47.223 -43.589  23.618  1.00  0.62           C  
ATOM   2337  C   TYR A 324     -48.175 -44.433  24.447  1.00  0.62           C  
ATOM   2338  O   TYR A 324     -49.301 -44.040  24.748  1.00  0.62           O  
ATOM   2339  CB  TYR A 324     -46.113 -43.038  24.563  1.00  0.62           C  
ATOM   2340  CG  TYR A 324     -45.251 -42.052  23.827  1.00  0.62           C  
ATOM   2341  CD1 TYR A 324     -44.426 -42.476  22.777  1.00  0.62           C  
ATOM   2342  CD2 TYR A 324     -45.324 -40.681  24.120  1.00  0.62           C  
ATOM   2343  CE1 TYR A 324     -43.736 -41.542  21.992  1.00  0.62           C  
ATOM   2344  CE2 TYR A 324     -44.602 -39.745  23.368  1.00  0.62           C  
ATOM   2345  CZ  TYR A 324     -43.822 -40.180  22.292  1.00  0.62           C  
ATOM   2346  OH  TYR A 324     -43.130 -39.261  21.486  1.00  0.62           O  
ATOM   2347  N   TYR A 325     -47.732 -45.635  24.858  1.00  0.57           N  
ATOM   2348  CA  TYR A 325     -48.447 -46.458  25.819  1.00  0.57           C  
ATOM   2349  C   TYR A 325     -47.431 -47.159  26.701  1.00  0.57           C  
ATOM   2350  O   TYR A 325     -46.286 -47.348  26.291  1.00  0.57           O  
ATOM   2351  CB  TYR A 325     -49.474 -47.448  25.187  1.00  0.57           C  
ATOM   2352  CG  TYR A 325     -48.872 -48.493  24.288  1.00  0.57           C  
ATOM   2353  CD1 TYR A 325     -48.554 -48.184  22.959  1.00  0.57           C  
ATOM   2354  CD2 TYR A 325     -48.652 -49.800  24.746  1.00  0.57           C  
ATOM   2355  CE1 TYR A 325     -48.040 -49.158  22.096  1.00  0.57           C  
ATOM   2356  CE2 TYR A 325     -48.087 -50.763  23.897  1.00  0.57           C  
ATOM   2357  CZ  TYR A 325     -47.793 -50.445  22.570  1.00  0.57           C  
ATOM   2358  OH  TYR A 325     -47.189 -51.395  21.728  1.00  0.57           O  
ATOM   2359  N   THR A 326     -47.786 -47.507  27.959  1.00  0.60           N  
ATOM   2360  CA  THR A 326     -46.787 -48.010  28.907  1.00  0.60           C  
ATOM   2361  C   THR A 326     -47.253 -49.143  29.779  1.00  0.60           C  
ATOM   2362  O   THR A 326     -48.420 -49.297  30.112  1.00  0.60           O  
ATOM   2363  CB  THR A 326     -46.162 -46.987  29.875  1.00  0.60           C  
ATOM   2364  OG1 THR A 326     -47.075 -46.341  30.747  1.00  0.60           O  
ATOM   2365  CG2 THR A 326     -45.460 -45.888  29.093  1.00  0.60           C  
ATOM   2366  N   GLY A 327     -46.282 -49.989  30.193  1.00  0.52           N  
ATOM   2367  CA  GLY A 327     -46.473 -50.999  31.230  1.00  0.52           C  
ATOM   2368  C   GLY A 327     -46.721 -52.372  30.679  1.00  0.52           C  
ATOM   2369  O   GLY A 327     -46.283 -53.352  31.273  1.00  0.52           O  
ATOM   2370  N   GLU A 328     -47.411 -52.413  29.526  1.00  0.44           N  
ATOM   2371  CA  GLU A 328     -47.784 -53.542  28.692  1.00  0.44           C  
ATOM   2372  C   GLU A 328     -46.689 -54.508  28.244  1.00  0.44           C  
ATOM   2373  O   GLU A 328     -45.516 -54.417  28.601  1.00  0.44           O  
ATOM   2374  CB  GLU A 328     -48.550 -53.033  27.446  1.00  0.44           C  
ATOM   2375  CG  GLU A 328     -49.795 -52.157  27.753  1.00  0.44           C  
ATOM   2376  CD  GLU A 328     -50.954 -52.894  28.434  1.00  0.44           C  
ATOM   2377  OE1 GLU A 328     -50.835 -54.116  28.716  1.00  0.44           O  
ATOM   2378  OE2 GLU A 328     -51.990 -52.219  28.676  1.00  0.44           O  
ATOM   2379  N   HIS A 329     -47.073 -55.487  27.402  1.00  0.42           N  
ATOM   2380  CA  HIS A 329     -46.250 -56.623  27.018  1.00  0.42           C  
ATOM   2381  C   HIS A 329     -45.494 -56.371  25.712  1.00  0.42           C  
ATOM   2382  O   HIS A 329     -44.844 -57.258  25.159  1.00  0.42           O  
ATOM   2383  CB  HIS A 329     -47.177 -57.865  26.890  1.00  0.42           C  
ATOM   2384  CG  HIS A 329     -46.513 -59.128  26.420  1.00  0.42           C  
ATOM   2385  ND1 HIS A 329     -45.794 -59.906  27.301  1.00  0.42           N  
ATOM   2386  CD2 HIS A 329     -46.265 -59.522  25.145  1.00  0.42           C  
ATOM   2387  CE1 HIS A 329     -45.107 -60.740  26.553  1.00  0.42           C  
ATOM   2388  NE2 HIS A 329     -45.351 -60.553  25.230  1.00  0.42           N  
ATOM   2389  N   ALA A 330     -45.550 -55.139  25.177  1.00  0.52           N  
ATOM   2390  CA  ALA A 330     -44.833 -54.681  23.995  1.00  0.52           C  
ATOM   2391  C   ALA A 330     -45.245 -55.259  22.636  1.00  0.52           C  
ATOM   2392  O   ALA A 330     -44.999 -54.645  21.598  1.00  0.52           O  
ATOM   2393  CB  ALA A 330     -43.309 -54.858  24.180  1.00  0.52           C  
ATOM   2394  N   LYS A 331     -45.895 -56.439  22.579  1.00  0.57           N  
ATOM   2395  CA  LYS A 331     -46.367 -57.020  21.333  1.00  0.57           C  
ATOM   2396  C   LYS A 331     -47.792 -56.585  21.029  1.00  0.57           C  
ATOM   2397  O   LYS A 331     -48.750 -57.303  21.320  1.00  0.57           O  
ATOM   2398  CB  LYS A 331     -46.292 -58.575  21.338  1.00  0.57           C  
ATOM   2399  CG  LYS A 331     -44.851 -59.103  21.467  1.00  0.57           C  
ATOM   2400  CD  LYS A 331     -44.700 -60.620  21.208  1.00  0.57           C  
ATOM   2401  CE  LYS A 331     -43.227 -61.062  21.075  1.00  0.57           C  
ATOM   2402  NZ  LYS A 331     -43.047 -62.498  20.728  1.00  0.57           N  
ATOM   2403  N   ALA A 332     -47.934 -55.410  20.386  1.00  0.61           N  
ATOM   2404  CA  ALA A 332     -49.206 -54.806  20.064  1.00  0.61           C  
ATOM   2405  C   ALA A 332     -49.365 -54.653  18.567  1.00  0.61           C  
ATOM   2406  O   ALA A 332     -48.402 -54.373  17.856  1.00  0.61           O  
ATOM   2407  CB  ALA A 332     -49.307 -53.424  20.728  1.00  0.61           C  
ATOM   2408  N   ILE A 333     -50.583 -54.875  18.031  1.00  0.53           N  
ATOM   2409  CA  ILE A 333     -50.794 -54.931  16.589  1.00  0.53           C  
ATOM   2410  C   ILE A 333     -51.873 -53.968  16.116  1.00  0.53           C  
ATOM   2411  O   ILE A 333     -52.908 -53.806  16.758  1.00  0.53           O  
ATOM   2412  CB  ILE A 333     -51.086 -56.354  16.105  1.00  0.53           C  
ATOM   2413  CG1 ILE A 333     -52.450 -56.910  16.587  1.00  0.53           C  
ATOM   2414  CG2 ILE A 333     -49.920 -57.248  16.586  1.00  0.53           C  
ATOM   2415  CD1 ILE A 333     -52.803 -58.264  15.960  1.00  0.53           C  
ATOM   2416  N   GLY A 334     -51.659 -53.283  14.966  1.00  0.53           N  
ATOM   2417  CA  GLY A 334     -52.665 -52.418  14.351  1.00  0.53           C  
ATOM   2418  C   GLY A 334     -52.126 -51.051  14.033  1.00  0.53           C  
ATOM   2419  O   GLY A 334     -51.007 -50.896  13.556  1.00  0.53           O  
ATOM   2420  N   ASN A 335     -52.933 -50.002  14.280  1.00  0.55           N  
ATOM   2421  CA  ASN A 335     -52.504 -48.615  14.210  1.00  0.55           C  
ATOM   2422  C   ASN A 335     -52.212 -48.222  15.649  1.00  0.55           C  
ATOM   2423  O   ASN A 335     -53.060 -47.685  16.359  1.00  0.55           O  
ATOM   2424  CB  ASN A 335     -53.623 -47.765  13.532  1.00  0.55           C  
ATOM   2425  CG  ASN A 335     -53.366 -46.260  13.420  1.00  0.55           C  
ATOM   2426  OD1 ASN A 335     -53.715 -45.463  14.296  1.00  0.55           O  
ATOM   2427  ND2 ASN A 335     -52.879 -45.788  12.255  1.00  0.55           N  
ATOM   2428  N   CYS A 336     -50.997 -48.564  16.109  1.00  0.61           N  
ATOM   2429  CA  CYS A 336     -50.582 -48.461  17.490  1.00  0.61           C  
ATOM   2430  C   CYS A 336     -49.938 -47.109  17.757  1.00  0.61           C  
ATOM   2431  O   CYS A 336     -49.364 -46.530  16.834  1.00  0.61           O  
ATOM   2432  CB  CYS A 336     -49.518 -49.544  17.867  1.00  0.61           C  
ATOM   2433  SG  CYS A 336     -49.593 -51.086  16.887  1.00  0.61           S  
ATOM   2434  N   PRO A 337     -49.929 -46.582  18.974  1.00  0.65           N  
ATOM   2435  CA  PRO A 337     -48.882 -45.682  19.420  1.00  0.65           C  
ATOM   2436  C   PRO A 337     -47.553 -46.416  19.601  1.00  0.65           C  
ATOM   2437  O   PRO A 337     -47.361 -47.523  19.098  1.00  0.65           O  
ATOM   2438  CB  PRO A 337     -49.431 -45.136  20.756  1.00  0.65           C  
ATOM   2439  CG  PRO A 337     -50.831 -45.726  20.945  1.00  0.65           C  
ATOM   2440  CD  PRO A 337     -50.795 -46.968  20.077  1.00  0.65           C  
ATOM   2441  N   ILE A 338     -46.606 -45.841  20.347  1.00  0.62           N  
ATOM   2442  CA  ILE A 338     -45.308 -46.447  20.577  1.00  0.62           C  
ATOM   2443  C   ILE A 338     -45.160 -46.881  22.034  1.00  0.62           C  
ATOM   2444  O   ILE A 338     -45.403 -46.116  22.965  1.00  0.62           O  
ATOM   2445  CB  ILE A 338     -44.262 -45.424  20.179  1.00  0.62           C  
ATOM   2446  CG1 ILE A 338     -44.378 -45.054  18.673  1.00  0.62           C  
ATOM   2447  CG2 ILE A 338     -42.845 -45.874  20.567  1.00  0.62           C  
ATOM   2448  CD1 ILE A 338     -44.364 -46.238  17.692  1.00  0.62           C  
ATOM   2449  N   TRP A 339     -44.782 -48.156  22.292  1.00  0.57           N  
ATOM   2450  CA  TRP A 339     -44.546 -48.648  23.644  1.00  0.57           C  
ATOM   2451  C   TRP A 339     -43.313 -48.051  24.299  1.00  0.57           C  
ATOM   2452  O   TRP A 339     -42.238 -48.058  23.714  1.00  0.57           O  
ATOM   2453  CB  TRP A 339     -44.379 -50.194  23.693  1.00  0.57           C  
ATOM   2454  CG  TRP A 339     -44.412 -50.818  25.096  1.00  0.57           C  
ATOM   2455  CD1 TRP A 339     -45.434 -50.817  26.007  1.00  0.57           C  
ATOM   2456  CD2 TRP A 339     -43.325 -51.530  25.712  1.00  0.57           C  
ATOM   2457  NE1 TRP A 339     -45.074 -51.523  27.130  1.00  0.57           N  
ATOM   2458  CE2 TRP A 339     -43.786 -51.959  26.985  1.00  0.57           C  
ATOM   2459  CE3 TRP A 339     -42.038 -51.841  25.279  1.00  0.57           C  
ATOM   2460  CZ2 TRP A 339     -42.972 -52.700  27.824  1.00  0.57           C  
ATOM   2461  CZ3 TRP A 339     -41.226 -52.603  26.133  1.00  0.57           C  
ATOM   2462  CH2 TRP A 339     -41.683 -53.026  27.389  1.00  0.57           C  
ATOM   2463  N   VAL A 340     -43.435 -47.582  25.552  1.00  0.61           N  
ATOM   2464  CA  VAL A 340     -42.312 -47.222  26.409  1.00  0.61           C  
ATOM   2465  C   VAL A 340     -42.642 -47.766  27.791  1.00  0.61           C  
ATOM   2466  O   VAL A 340     -43.623 -48.488  27.962  1.00  0.61           O  
ATOM   2467  CB  VAL A 340     -41.964 -45.724  26.442  1.00  0.61           C  
ATOM   2468  CG1 VAL A 340     -41.711 -45.226  25.015  1.00  0.61           C  
ATOM   2469  CG2 VAL A 340     -43.061 -44.841  27.057  1.00  0.61           C  
ATOM   2470  N   LYS A 341     -41.862 -47.481  28.856  1.00  0.55           N  
ATOM   2471  CA  LYS A 341     -42.305 -47.873  30.190  1.00  0.55           C  
ATOM   2472  C   LYS A 341     -42.126 -46.783  31.238  1.00  0.55           C  
ATOM   2473  O   LYS A 341     -41.023 -46.304  31.469  1.00  0.55           O  
ATOM   2474  CB  LYS A 341     -41.684 -49.212  30.670  1.00  0.55           C  
ATOM   2475  CG  LYS A 341     -42.370 -49.736  31.945  1.00  0.55           C  
ATOM   2476  CD  LYS A 341     -41.907 -51.134  32.384  1.00  0.55           C  
ATOM   2477  CE  LYS A 341     -42.628 -51.587  33.664  1.00  0.55           C  
ATOM   2478  NZ  LYS A 341     -42.224 -52.955  34.068  1.00  0.55           N  
ATOM   2479  N   THR A 342     -43.234 -46.411  31.921  1.00  0.42           N  
ATOM   2480  CA  THR A 342     -43.256 -45.537  33.094  1.00  0.42           C  
ATOM   2481  C   THR A 342     -44.271 -44.411  32.883  1.00  0.42           C  
ATOM   2482  O   THR A 342     -45.260 -44.647  32.180  1.00  0.42           O  
ATOM   2483  CB  THR A 342     -43.629 -46.315  34.370  1.00  0.42           C  
ATOM   2484  OG1 THR A 342     -42.656 -47.308  34.669  1.00  0.42           O  
ATOM   2485  CG2 THR A 342     -44.967 -47.055  34.217  1.00  0.42           C  
ATOM   2486  N   PRO A 343     -44.130 -43.192  33.426  1.00  0.56           N  
ATOM   2487  CA  PRO A 343     -45.157 -42.160  33.285  1.00  0.56           C  
ATOM   2488  C   PRO A 343     -44.628 -40.960  32.497  1.00  0.56           C  
ATOM   2489  O   PRO A 343     -43.461 -40.603  32.614  1.00  0.56           O  
ATOM   2490  CB  PRO A 343     -45.419 -41.786  34.749  1.00  0.56           C  
ATOM   2491  CG  PRO A 343     -44.043 -41.892  35.433  1.00  0.56           C  
ATOM   2492  CD  PRO A 343     -43.250 -42.890  34.568  1.00  0.56           C  
ATOM   2493  N   LEU A 344     -45.453 -40.313  31.647  1.00  0.67           N  
ATOM   2494  CA  LEU A 344     -44.926 -39.297  30.749  1.00  0.67           C  
ATOM   2495  C   LEU A 344     -45.935 -38.182  30.468  1.00  0.67           C  
ATOM   2496  O   LEU A 344     -47.088 -38.432  30.107  1.00  0.67           O  
ATOM   2497  CB  LEU A 344     -44.550 -40.016  29.439  1.00  0.67           C  
ATOM   2498  CG  LEU A 344     -43.716 -39.234  28.417  1.00  0.67           C  
ATOM   2499  CD1 LEU A 344     -42.257 -39.081  28.863  1.00  0.67           C  
ATOM   2500  CD2 LEU A 344     -43.772 -39.986  27.085  1.00  0.67           C  
ATOM   2501  N   LYS A 345     -45.533 -36.901  30.637  1.00  0.70           N  
ATOM   2502  CA  LYS A 345     -46.431 -35.775  30.441  1.00  0.70           C  
ATOM   2503  C   LYS A 345     -45.675 -34.525  29.995  1.00  0.70           C  
ATOM   2504  O   LYS A 345     -44.615 -34.208  30.534  1.00  0.70           O  
ATOM   2505  CB  LYS A 345     -47.240 -35.519  31.747  1.00  0.70           C  
ATOM   2506  CG  LYS A 345     -48.315 -34.429  31.630  1.00  0.70           C  
ATOM   2507  CD  LYS A 345     -49.454 -34.554  32.664  1.00  0.70           C  
ATOM   2508  CE  LYS A 345     -49.084 -34.049  34.061  1.00  0.70           C  
ATOM   2509  NZ  LYS A 345     -50.245 -34.058  34.985  1.00  0.70           N  
ATOM   2510  N   LEU A 346     -46.206 -33.781  28.994  1.00  0.75           N  
ATOM   2511  CA  LEU A 346     -45.590 -32.554  28.500  1.00  0.75           C  
ATOM   2512  C   LEU A 346     -46.139 -31.310  29.173  1.00  0.75           C  
ATOM   2513  O   LEU A 346     -47.345 -31.157  29.381  1.00  0.75           O  
ATOM   2514  CB  LEU A 346     -45.800 -32.328  26.976  1.00  0.75           C  
ATOM   2515  CG  LEU A 346     -44.770 -32.988  26.042  1.00  0.75           C  
ATOM   2516  CD1 LEU A 346     -45.159 -32.684  24.590  1.00  0.75           C  
ATOM   2517  CD2 LEU A 346     -43.344 -32.473  26.277  1.00  0.75           C  
ATOM   2518  N   ALA A 347     -45.237 -30.358  29.476  1.00  0.78           N  
ATOM   2519  CA  ALA A 347     -45.546 -28.978  29.768  1.00  0.78           C  
ATOM   2520  C   ALA A 347     -46.034 -28.238  28.531  1.00  0.78           C  
ATOM   2521  O   ALA A 347     -45.483 -28.390  27.445  1.00  0.78           O  
ATOM   2522  CB  ALA A 347     -44.291 -28.269  30.315  1.00  0.78           C  
ATOM   2523  N   ASN A 348     -47.095 -27.418  28.657  1.00  0.71           N  
ATOM   2524  CA  ASN A 348     -47.536 -26.599  27.537  1.00  0.71           C  
ATOM   2525  C   ASN A 348     -47.791 -25.171  27.976  1.00  0.71           C  
ATOM   2526  O   ASN A 348     -47.569 -24.243  27.209  1.00  0.71           O  
ATOM   2527  CB  ASN A 348     -48.866 -27.124  26.931  1.00  0.71           C  
ATOM   2528  CG  ASN A 348     -48.678 -28.423  26.158  1.00  0.71           C  
ATOM   2529  OD1 ASN A 348     -48.716 -28.432  24.928  1.00  0.71           O  
ATOM   2530  ND2 ASN A 348     -48.517 -29.562  26.865  1.00  0.71           N  
ATOM   2531  N   GLY A 349     -48.251 -24.950  29.224  1.00  0.75           N  
ATOM   2532  CA  GLY A 349     -48.420 -23.606  29.764  1.00  0.75           C  
ATOM   2533  C   GLY A 349     -47.301 -23.180  30.678  1.00  0.75           C  
ATOM   2534  O   GLY A 349     -46.389 -23.940  30.997  1.00  0.75           O  
ATOM   2535  N   THR A 350     -47.401 -21.931  31.168  1.00  0.67           N  
ATOM   2536  CA  THR A 350     -46.554 -21.305  32.180  1.00  0.67           C  
ATOM   2537  C   THR A 350     -46.465 -22.063  33.498  1.00  0.67           C  
ATOM   2538  O   THR A 350     -47.385 -22.769  33.903  1.00  0.67           O  
ATOM   2539  CB  THR A 350     -47.014 -19.881  32.523  1.00  0.67           C  
ATOM   2540  OG1 THR A 350     -48.379 -19.851  32.938  1.00  0.67           O  
ATOM   2541  CG2 THR A 350     -46.922 -18.996  31.278  1.00  0.67           C  
ATOM   2542  N   LYS A 351     -45.346 -21.938  34.250  1.00  0.68           N  
ATOM   2543  CA  LYS A 351     -45.294 -22.429  35.623  1.00  0.68           C  
ATOM   2544  C   LYS A 351     -46.305 -21.727  36.542  1.00  0.68           C  
ATOM   2545  O   LYS A 351     -46.418 -20.502  36.557  1.00  0.68           O  
ATOM   2546  CB  LYS A 351     -43.857 -22.334  36.205  1.00  0.68           C  
ATOM   2547  CG  LYS A 351     -43.722 -22.901  37.631  1.00  0.68           C  
ATOM   2548  CD  LYS A 351     -42.268 -23.031  38.111  1.00  0.68           C  
ATOM   2549  CE  LYS A 351     -42.176 -23.622  39.524  1.00  0.68           C  
ATOM   2550  NZ  LYS A 351     -40.780 -24.001  39.841  1.00  0.68           N  
ATOM   2551  N   TYR A 352     -47.081 -22.488  37.344  1.00  0.67           N  
ATOM   2552  CA  TYR A 352     -48.134 -21.919  38.167  1.00  0.67           C  
ATOM   2553  C   TYR A 352     -47.551 -21.363  39.461  1.00  0.67           C  
ATOM   2554  O   TYR A 352     -47.029 -22.085  40.310  1.00  0.67           O  
ATOM   2555  CB  TYR A 352     -49.237 -22.981  38.446  1.00  0.67           C  
ATOM   2556  CG  TYR A 352     -50.368 -22.532  39.352  1.00  0.67           C  
ATOM   2557  CD1 TYR A 352     -50.656 -23.248  40.527  1.00  0.67           C  
ATOM   2558  CD2 TYR A 352     -51.163 -21.418  39.037  1.00  0.67           C  
ATOM   2559  CE1 TYR A 352     -51.715 -22.865  41.363  1.00  0.67           C  
ATOM   2560  CE2 TYR A 352     -52.205 -21.012  39.894  1.00  0.67           C  
ATOM   2561  CZ  TYR A 352     -52.490 -21.742  41.051  1.00  0.67           C  
ATOM   2562  OH  TYR A 352     -53.535 -21.348  41.919  1.00  0.67           O  
ATOM   2563  N   ARG A 353     -47.623 -20.031  39.625  1.00  0.61           N  
ATOM   2564  CA  ARG A 353     -47.164 -19.334  40.809  1.00  0.61           C  
ATOM   2565  C   ARG A 353     -47.996 -18.078  40.986  1.00  0.61           C  
ATOM   2566  O   ARG A 353     -47.522 -17.005  40.624  1.00  0.61           O  
ATOM   2567  CB  ARG A 353     -45.669 -18.900  40.711  1.00  0.61           C  
ATOM   2568  CG  ARG A 353     -44.637 -20.045  40.816  1.00  0.61           C  
ATOM   2569  CD  ARG A 353     -44.685 -20.829  42.137  1.00  0.61           C  
ATOM   2570  NE  ARG A 353     -44.396 -19.870  43.258  1.00  0.61           N  
ATOM   2571  CZ  ARG A 353     -43.174 -19.480  43.643  1.00  0.61           C  
ATOM   2572  NH1 ARG A 353     -43.043 -18.577  44.610  1.00  0.61           N  
ATOM   2573  NH2 ARG A 353     -42.079 -19.954  43.059  1.00  0.61           N  
ATOM   2574  N   PRO A 354     -49.220 -18.103  41.483  1.00  0.57           N  
ATOM   2575  CA  PRO A 354     -49.923 -16.877  41.821  1.00  0.57           C  
ATOM   2576  C   PRO A 354     -49.425 -16.307  43.141  1.00  0.57           C  
ATOM   2577  O   PRO A 354     -48.717 -17.015  43.871  1.00  0.57           O  
ATOM   2578  CB  PRO A 354     -51.355 -17.386  41.971  1.00  0.57           C  
ATOM   2579  CG  PRO A 354     -51.181 -18.743  42.656  1.00  0.57           C  
ATOM   2580  CD  PRO A 354     -49.898 -19.288  42.023  1.00  0.57           C  
ATOM   2581  N   PRO A 355     -49.787 -15.101  43.536  1.00  0.48           N  
ATOM   2582  CA  PRO A 355     -49.255 -14.541  44.762  1.00  0.48           C  
ATOM   2583  C   PRO A 355     -50.252 -14.845  45.872  1.00  0.48           C  
ATOM   2584  O   PRO A 355     -50.910 -13.967  46.428  1.00  0.48           O  
ATOM   2585  CB  PRO A 355     -49.144 -13.054  44.414  1.00  0.48           C  
ATOM   2586  CG  PRO A 355     -50.322 -12.792  43.474  1.00  0.48           C  
ATOM   2587  CD  PRO A 355     -50.321 -14.067  42.637  1.00  0.48           C  
ATOM   2588  N   ALA A 356     -50.334 -16.137  46.250  1.00  0.47           N  
ATOM   2589  CA  ALA A 356     -51.171 -16.675  47.306  1.00  0.47           C  
ATOM   2590  C   ALA A 356     -50.875 -16.073  48.677  1.00  0.47           C  
ATOM   2591  O   ALA A 356     -51.757 -15.887  49.514  1.00  0.47           O  
ATOM   2592  CB  ALA A 356     -50.972 -18.204  47.354  1.00  0.47           C  
ATOM   2593  N   LYS A 357     -49.593 -15.755  48.932  1.00  0.32           N  
ATOM   2594  CA  LYS A 357     -49.168 -14.982  50.079  1.00  0.32           C  
ATOM   2595  C   LYS A 357     -49.655 -13.541  50.070  1.00  0.32           C  
ATOM   2596  O   LYS A 357     -50.190 -13.089  51.071  1.00  0.32           O  
ATOM   2597  CB  LYS A 357     -47.640 -15.036  50.225  1.00  0.32           C  
ATOM   2598  CG  LYS A 357     -47.136 -16.431  50.615  1.00  0.32           C  
ATOM   2599  CD  LYS A 357     -45.650 -16.382  50.993  1.00  0.32           C  
ATOM   2600  CE  LYS A 357     -45.115 -17.719  51.498  1.00  0.32           C  
ATOM   2601  NZ  LYS A 357     -43.698 -17.567  51.888  1.00  0.32           N  
ATOM   2602  N   LEU A 358     -49.593 -12.818  48.926  1.00  0.36           N  
ATOM   2603  CA  LEU A 358     -50.052 -11.436  48.801  1.00  0.36           C  
ATOM   2604  C   LEU A 358     -51.523 -11.286  49.148  1.00  0.36           C  
ATOM   2605  O   LEU A 358     -51.933 -10.352  49.829  1.00  0.36           O  
ATOM   2606  CB  LEU A 358     -49.839 -10.929  47.353  1.00  0.36           C  
ATOM   2607  CG  LEU A 358     -50.248  -9.473  47.033  1.00  0.36           C  
ATOM   2608  CD1 LEU A 358     -49.353  -8.451  47.745  1.00  0.36           C  
ATOM   2609  CD2 LEU A 358     -50.198  -9.244  45.514  1.00  0.36           C  
ATOM   2610  N   LEU A 359     -52.361 -12.257  48.736  1.00  0.33           N  
ATOM   2611  CA  LEU A 359     -53.758 -12.322  49.127  1.00  0.33           C  
ATOM   2612  C   LEU A 359     -53.960 -12.402  50.641  1.00  0.33           C  
ATOM   2613  O   LEU A 359     -54.823 -11.736  51.200  1.00  0.33           O  
ATOM   2614  CB  LEU A 359     -54.416 -13.544  48.442  1.00  0.33           C  
ATOM   2615  CG  LEU A 359     -55.926 -13.727  48.711  1.00  0.33           C  
ATOM   2616  CD1 LEU A 359     -56.757 -12.543  48.193  1.00  0.33           C  
ATOM   2617  CD2 LEU A 359     -56.423 -15.036  48.082  1.00  0.33           C  
ATOM   2618  N   LYS A 360     -53.145 -13.200  51.354  1.00  0.26           N  
ATOM   2619  CA  LYS A 360     -53.169 -13.267  52.806  1.00  0.26           C  
ATOM   2620  C   LYS A 360     -52.545 -12.055  53.505  1.00  0.26           C  
ATOM   2621  O   LYS A 360     -53.111 -11.510  54.448  1.00  0.26           O  
ATOM   2622  CB  LYS A 360     -52.443 -14.558  53.265  1.00  0.26           C  
ATOM   2623  CG  LYS A 360     -53.133 -15.838  52.762  1.00  0.26           C  
ATOM   2624  CD  LYS A 360     -52.362 -17.116  53.129  1.00  0.26           C  
ATOM   2625  CE  LYS A 360     -53.088 -18.383  52.668  1.00  0.26           C  
ATOM   2626  NZ  LYS A 360     -52.317 -19.588  53.047  1.00  0.26           N  
ATOM   2627  N   GLU A 361     -51.355 -11.615  53.052  1.00  0.27           N  
ATOM   2628  CA  GLU A 361     -50.568 -10.525  53.605  1.00  0.27           C  
ATOM   2629  C   GLU A 361     -51.178  -9.143  53.393  1.00  0.27           C  
ATOM   2630  O   GLU A 361     -51.155  -8.289  54.277  1.00  0.27           O  
ATOM   2631  CB  GLU A 361     -49.136 -10.574  53.004  1.00  0.27           C  
ATOM   2632  CG  GLU A 361     -48.334 -11.840  53.428  1.00  0.27           C  
ATOM   2633  CD  GLU A 361     -47.116 -12.156  52.555  1.00  0.27           C  
ATOM   2634  OE1 GLU A 361     -46.897 -11.465  51.529  1.00  0.27           O  
ATOM   2635  OE2 GLU A 361     -46.422 -13.159  52.885  1.00  0.27           O  
ATOM   2636  N   ARG A 362     -51.744  -8.872  52.198  1.00  0.22           N  
ATOM   2637  CA  ARG A 362     -52.322  -7.580  51.873  1.00  0.22           C  
ATOM   2638  C   ARG A 362     -53.836  -7.581  52.004  1.00  0.22           C  
ATOM   2639  O   ARG A 362     -54.448  -6.538  52.226  1.00  0.22           O  
ATOM   2640  CB  ARG A 362     -51.950  -7.228  50.404  1.00  0.22           C  
ATOM   2641  CG  ARG A 362     -52.472  -5.884  49.852  1.00  0.22           C  
ATOM   2642  CD  ARG A 362     -51.961  -4.658  50.606  1.00  0.22           C  
ATOM   2643  NE  ARG A 362     -52.545  -3.471  49.906  1.00  0.22           N  
ATOM   2644  CZ  ARG A 362     -52.326  -2.202  50.272  1.00  0.22           C  
ATOM   2645  NH1 ARG A 362     -52.859  -1.211  49.560  1.00  0.22           N  
ATOM   2646  NH2 ARG A 362     -51.581  -1.907  51.332  1.00  0.22           N  
ATOM   2647  N   GLY A 363     -54.485  -8.755  51.866  1.00  0.23           N  
ATOM   2648  CA  GLY A 363     -55.929  -8.925  52.012  1.00  0.23           C  
ATOM   2649  C   GLY A 363     -56.712  -8.711  50.743  1.00  0.23           C  
ATOM   2650  O   GLY A 363     -57.872  -9.098  50.641  1.00  0.23           O  
ATOM   2651  N   PHE A 364     -56.104  -8.068  49.730  1.00  0.20           N  
ATOM   2652  CA  PHE A 364     -56.797  -7.702  48.513  1.00  0.20           C  
ATOM   2653  C   PHE A 364     -55.808  -7.351  47.410  1.00  0.20           C  
ATOM   2654  O   PHE A 364     -54.643  -7.044  47.648  1.00  0.20           O  
ATOM   2655  CB  PHE A 364     -57.840  -6.552  48.718  1.00  0.20           C  
ATOM   2656  CG  PHE A 364     -57.250  -5.303  49.332  1.00  0.20           C  
ATOM   2657  CD1 PHE A 364     -57.058  -5.206  50.720  1.00  0.20           C  
ATOM   2658  CD2 PHE A 364     -56.919  -4.199  48.530  1.00  0.20           C  
ATOM   2659  CE1 PHE A 364     -56.505  -4.054  51.291  1.00  0.20           C  
ATOM   2660  CE2 PHE A 364     -56.364  -3.041  49.093  1.00  0.20           C  
ATOM   2661  CZ  PHE A 364     -56.153  -2.972  50.477  1.00  0.20           C  
ATOM   2662  N   PHE A 365     -56.271  -7.347  46.143  1.00  0.24           N  
ATOM   2663  CA  PHE A 365     -55.424  -7.186  44.969  1.00  0.24           C  
ATOM   2664  C   PHE A 365     -55.189  -5.727  44.587  1.00  0.24           C  
ATOM   2665  O   PHE A 365     -54.816  -5.413  43.467  1.00  0.24           O  
ATOM   2666  CB  PHE A 365     -56.066  -7.885  43.738  1.00  0.24           C  
ATOM   2667  CG  PHE A 365     -56.069  -9.378  43.895  1.00  0.24           C  
ATOM   2668  CD1 PHE A 365     -54.881 -10.106  43.710  1.00  0.24           C  
ATOM   2669  CD2 PHE A 365     -57.258 -10.074  44.172  1.00  0.24           C  
ATOM   2670  CE1 PHE A 365     -54.880 -11.504  43.796  1.00  0.24           C  
ATOM   2671  CE2 PHE A 365     -57.260 -11.473  44.261  1.00  0.24           C  
ATOM   2672  CZ  PHE A 365     -56.071 -12.188  44.070  1.00  0.24           C  
ATOM   2673  N   GLY A 366     -55.386  -4.770  45.515  1.00  0.27           N  
ATOM   2674  CA  GLY A 366     -55.272  -3.340  45.216  1.00  0.27           C  
ATOM   2675  C   GLY A 366     -53.863  -2.801  45.194  1.00  0.27           C  
ATOM   2676  O   GLY A 366     -53.648  -1.618  44.947  1.00  0.27           O  
ATOM   2677  N   ALA A 367     -52.864  -3.646  45.487  1.00  0.32           N  
ATOM   2678  CA  ALA A 367     -51.458  -3.324  45.354  1.00  0.32           C  
ATOM   2679  C   ALA A 367     -50.847  -4.164  44.241  1.00  0.32           C  
ATOM   2680  O   ALA A 367     -50.001  -5.020  44.488  1.00  0.32           O  
ATOM   2681  CB  ALA A 367     -50.721  -3.590  46.684  1.00  0.32           C  
ATOM   2682  N   ILE A 368     -51.296  -3.961  42.985  1.00  0.38           N  
ATOM   2683  CA  ILE A 368     -50.824  -4.714  41.829  1.00  0.38           C  
ATOM   2684  C   ILE A 368     -49.335  -4.510  41.545  1.00  0.38           C  
ATOM   2685  O   ILE A 368     -48.800  -3.398  41.578  1.00  0.38           O  
ATOM   2686  CB  ILE A 368     -51.674  -4.479  40.571  1.00  0.38           C  
ATOM   2687  CG1 ILE A 368     -53.179  -4.600  40.925  1.00  0.38           C  
ATOM   2688  CG2 ILE A 368     -51.277  -5.494  39.471  1.00  0.38           C  
ATOM   2689  CD1 ILE A 368     -54.147  -4.516  39.737  1.00  0.38           C  
ATOM   2690  N   ALA A 369     -48.640  -5.618  41.249  1.00  0.47           N  
ATOM   2691  CA  ALA A 369     -47.249  -5.679  40.913  1.00  0.47           C  
ATOM   2692  C   ALA A 369     -47.161  -6.518  39.650  1.00  0.47           C  
ATOM   2693  O   ALA A 369     -48.171  -7.024  39.165  1.00  0.47           O  
ATOM   2694  CB  ALA A 369     -46.458  -6.299  42.075  1.00  0.47           C  
ATOM   2695  N   GLY A 370     -45.974  -6.621  39.027  1.00  0.56           N  
ATOM   2696  CA  GLY A 370     -45.793  -7.426  37.831  1.00  0.56           C  
ATOM   2697  C   GLY A 370     -45.115  -8.723  38.145  1.00  0.56           C  
ATOM   2698  O   GLY A 370     -44.919  -9.090  39.298  1.00  0.56           O  
ATOM   2699  N   PHE A 371     -44.695  -9.429  37.083  1.00  0.50           N  
ATOM   2700  CA  PHE A 371     -44.132 -10.775  37.053  1.00  0.50           C  
ATOM   2701  C   PHE A 371     -43.131 -11.267  38.098  1.00  0.50           C  
ATOM   2702  O   PHE A 371     -42.840 -12.457  38.176  1.00  0.50           O  
ATOM   2703  CB  PHE A 371     -43.524 -11.056  35.660  1.00  0.50           C  
ATOM   2704  CG  PHE A 371     -42.312 -10.226  35.297  1.00  0.50           C  
ATOM   2705  CD1 PHE A 371     -41.009 -10.718  35.499  1.00  0.50           C  
ATOM   2706  CD2 PHE A 371     -42.468  -8.982  34.672  1.00  0.50           C  
ATOM   2707  CE1 PHE A 371     -39.891  -9.972  35.096  1.00  0.50           C  
ATOM   2708  CE2 PHE A 371     -41.360  -8.228  34.279  1.00  0.50           C  
ATOM   2709  CZ  PHE A 371     -40.067  -8.720  34.492  1.00  0.50           C  
ATOM   2710  N   LEU A 372     -42.548 -10.382  38.913  1.00  0.48           N  
ATOM   2711  CA  LEU A 372     -41.553 -10.757  39.888  1.00  0.48           C  
ATOM   2712  C   LEU A 372     -42.166 -11.161  41.220  1.00  0.48           C  
ATOM   2713  O   LEU A 372     -41.469 -11.717  42.065  1.00  0.48           O  
ATOM   2714  CB  LEU A 372     -40.552  -9.597  40.073  1.00  0.48           C  
ATOM   2715  CG  LEU A 372     -39.742  -9.307  38.792  1.00  0.48           C  
ATOM   2716  CD1 LEU A 372     -39.106  -7.925  38.875  1.00  0.48           C  
ATOM   2717  CD2 LEU A 372     -38.670 -10.378  38.538  1.00  0.48           C  
ATOM   2718  N   GLU A 373     -43.489 -10.954  41.426  1.00  0.45           N  
ATOM   2719  CA  GLU A 373     -44.208 -11.671  42.474  1.00  0.45           C  
ATOM   2720  C   GLU A 373     -44.774 -13.000  41.991  1.00  0.45           C  
ATOM   2721  O   GLU A 373     -44.889 -13.952  42.768  1.00  0.45           O  
ATOM   2722  CB  GLU A 373     -45.298 -10.813  43.176  1.00  0.45           C  
ATOM   2723  CG  GLU A 373     -46.256  -9.957  42.298  1.00  0.45           C  
ATOM   2724  CD  GLU A 373     -47.455 -10.628  41.616  1.00  0.45           C  
ATOM   2725  OE1 GLU A 373     -48.250  -9.862  41.006  1.00  0.45           O  
ATOM   2726  OE2 GLU A 373     -47.621 -11.865  41.720  1.00  0.45           O  
ATOM   2727  N   GLY A 374     -45.056 -13.131  40.678  1.00  0.61           N  
ATOM   2728  CA  GLY A 374     -45.637 -14.342  40.131  1.00  0.61           C  
ATOM   2729  C   GLY A 374     -46.543 -14.085  38.956  1.00  0.61           C  
ATOM   2730  O   GLY A 374     -46.252 -13.290  38.065  1.00  0.61           O  
ATOM   2731  N   GLY A 375     -47.660 -14.833  38.893  1.00  0.65           N  
ATOM   2732  CA  GLY A 375     -48.629 -14.768  37.809  1.00  0.65           C  
ATOM   2733  C   GLY A 375     -50.006 -14.387  38.270  1.00  0.65           C  
ATOM   2734  O   GLY A 375     -50.426 -14.644  39.394  1.00  0.65           O  
ATOM   2735  N   TRP A 376     -50.799 -13.815  37.361  1.00  0.55           N  
ATOM   2736  CA  TRP A 376     -52.076 -13.215  37.662  1.00  0.55           C  
ATOM   2737  C   TRP A 376     -53.250 -14.115  37.313  1.00  0.55           C  
ATOM   2738  O   TRP A 376     -53.514 -14.399  36.147  1.00  0.55           O  
ATOM   2739  CB  TRP A 376     -52.227 -11.913  36.838  1.00  0.55           C  
ATOM   2740  CG  TRP A 376     -51.221 -10.824  37.158  1.00  0.55           C  
ATOM   2741  CD1 TRP A 376     -50.556 -10.539  38.323  1.00  0.55           C  
ATOM   2742  CD2 TRP A 376     -50.814  -9.818  36.210  1.00  0.55           C  
ATOM   2743  NE1 TRP A 376     -49.801  -9.396  38.179  1.00  0.55           N  
ATOM   2744  CE2 TRP A 376     -49.952  -8.941  36.886  1.00  0.55           C  
ATOM   2745  CE3 TRP A 376     -51.141  -9.628  34.866  1.00  0.55           C  
ATOM   2746  CZ2 TRP A 376     -49.406  -7.837  36.241  1.00  0.55           C  
ATOM   2747  CZ3 TRP A 376     -50.572  -8.528  34.209  1.00  0.55           C  
ATOM   2748  CH2 TRP A 376     -49.728  -7.641  34.889  1.00  0.55           C  
ATOM   2749  N   GLU A 377     -54.046 -14.514  38.331  1.00  0.54           N  
ATOM   2750  CA  GLU A 377     -55.258 -15.307  38.164  1.00  0.54           C  
ATOM   2751  C   GLU A 377     -56.394 -14.484  37.562  1.00  0.54           C  
ATOM   2752  O   GLU A 377     -57.394 -15.000  37.074  1.00  0.54           O  
ATOM   2753  CB  GLU A 377     -55.681 -15.940  39.517  1.00  0.54           C  
ATOM   2754  CG  GLU A 377     -54.692 -17.051  39.966  1.00  0.54           C  
ATOM   2755  CD  GLU A 377     -54.960 -17.699  41.324  1.00  0.54           C  
ATOM   2756  OE1 GLU A 377     -55.723 -17.112  42.129  1.00  0.54           O  
ATOM   2757  OE2 GLU A 377     -54.327 -18.763  41.578  1.00  0.54           O  
ATOM   2758  N   GLY A 378     -56.231 -13.143  37.530  1.00  0.62           N  
ATOM   2759  CA  GLY A 378     -57.106 -12.247  36.785  1.00  0.62           C  
ATOM   2760  C   GLY A 378     -56.826 -12.171  35.300  1.00  0.62           C  
ATOM   2761  O   GLY A 378     -57.543 -11.480  34.580  1.00  0.62           O  
ATOM   2762  N   MET A 379     -55.786 -12.855  34.777  1.00  0.58           N  
ATOM   2763  CA  MET A 379     -55.502 -12.846  33.352  1.00  0.58           C  
ATOM   2764  C   MET A 379     -55.940 -14.139  32.692  1.00  0.58           C  
ATOM   2765  O   MET A 379     -55.372 -15.206  32.895  1.00  0.58           O  
ATOM   2766  CB  MET A 379     -54.013 -12.581  33.040  1.00  0.58           C  
ATOM   2767  CG  MET A 379     -53.740 -12.468  31.522  1.00  0.58           C  
ATOM   2768  SD  MET A 379     -52.505 -11.225  31.051  1.00  0.58           S  
ATOM   2769  CE  MET A 379     -51.102 -12.148  31.720  1.00  0.58           C  
ATOM   2770  N   ILE A 380     -57.006 -14.057  31.871  1.00  0.56           N  
ATOM   2771  CA  ILE A 380     -57.648 -15.233  31.299  1.00  0.56           C  
ATOM   2772  C   ILE A 380     -57.425 -15.320  29.790  1.00  0.56           C  
ATOM   2773  O   ILE A 380     -57.423 -16.395  29.199  1.00  0.56           O  
ATOM   2774  CB  ILE A 380     -59.146 -15.171  31.633  1.00  0.56           C  
ATOM   2775  CG1 ILE A 380     -59.345 -15.194  33.173  1.00  0.56           C  
ATOM   2776  CG2 ILE A 380     -59.920 -16.328  30.957  1.00  0.56           C  
ATOM   2777  CD1 ILE A 380     -60.789 -14.938  33.623  1.00  0.56           C  
ATOM   2778  N   ALA A 381     -57.181 -14.185  29.103  1.00  0.62           N  
ATOM   2779  CA  ALA A 381     -57.252 -14.127  27.650  1.00  0.62           C  
ATOM   2780  C   ALA A 381     -55.911 -14.294  26.936  1.00  0.62           C  
ATOM   2781  O   ALA A 381     -55.768 -13.969  25.760  1.00  0.62           O  
ATOM   2782  CB  ALA A 381     -57.901 -12.792  27.234  1.00  0.62           C  
ATOM   2783  N   GLY A 382     -54.881 -14.807  27.626  1.00  0.71           N  
ATOM   2784  CA  GLY A 382     -53.602 -15.087  26.996  1.00  0.71           C  
ATOM   2785  C   GLY A 382     -52.724 -15.809  27.965  1.00  0.71           C  
ATOM   2786  O   GLY A 382     -53.192 -16.316  28.981  1.00  0.71           O  
ATOM   2787  N   TRP A 383     -51.415 -15.858  27.684  1.00  0.68           N  
ATOM   2788  CA  TRP A 383     -50.401 -16.301  28.621  1.00  0.68           C  
ATOM   2789  C   TRP A 383     -49.574 -15.126  29.108  1.00  0.68           C  
ATOM   2790  O   TRP A 383     -49.170 -15.087  30.268  1.00  0.68           O  
ATOM   2791  CB  TRP A 383     -49.467 -17.344  27.962  1.00  0.68           C  
ATOM   2792  CG  TRP A 383     -50.109 -18.693  27.683  1.00  0.68           C  
ATOM   2793  CD1 TRP A 383     -51.224 -19.271  28.229  1.00  0.68           C  
ATOM   2794  CD2 TRP A 383     -49.565 -19.661  26.767  1.00  0.68           C  
ATOM   2795  NE1 TRP A 383     -51.412 -20.540  27.717  1.00  0.68           N  
ATOM   2796  CE2 TRP A 383     -50.395 -20.796  26.820  1.00  0.68           C  
ATOM   2797  CE3 TRP A 383     -48.440 -19.625  25.947  1.00  0.68           C  
ATOM   2798  CZ2 TRP A 383     -50.120 -21.923  26.053  1.00  0.68           C  
ATOM   2799  CZ3 TRP A 383     -48.171 -20.755  25.164  1.00  0.68           C  
ATOM   2800  CH2 TRP A 383     -48.990 -21.891  25.219  1.00  0.68           C  
ATOM   2801  N   HIS A 384     -49.365 -14.107  28.253  1.00  0.73           N  
ATOM   2802  CA  HIS A 384     -48.565 -12.937  28.565  1.00  0.73           C  
ATOM   2803  C   HIS A 384     -49.373 -11.673  28.355  1.00  0.73           C  
ATOM   2804  O   HIS A 384     -50.201 -11.570  27.448  1.00  0.73           O  
ATOM   2805  CB  HIS A 384     -47.287 -12.849  27.694  1.00  0.73           C  
ATOM   2806  CG  HIS A 384     -46.382 -14.031  27.835  1.00  0.73           C  
ATOM   2807  ND1 HIS A 384     -46.648 -15.172  27.109  1.00  0.73           N  
ATOM   2808  CD2 HIS A 384     -45.301 -14.220  28.637  1.00  0.73           C  
ATOM   2809  CE1 HIS A 384     -45.726 -16.044  27.485  1.00  0.73           C  
ATOM   2810  NE2 HIS A 384     -44.885 -15.514  28.411  1.00  0.73           N  
ATOM   2811  N   GLY A 385     -49.175 -10.649  29.205  1.00  0.77           N  
ATOM   2812  CA  GLY A 385     -49.923  -9.420  29.012  1.00  0.77           C  
ATOM   2813  C   GLY A 385     -49.629  -8.359  30.020  1.00  0.77           C  
ATOM   2814  O   GLY A 385     -48.594  -8.348  30.684  1.00  0.77           O  
ATOM   2815  N   TYR A 386     -50.571  -7.413  30.127  1.00  0.72           N  
ATOM   2816  CA  TYR A 386     -50.404  -6.167  30.829  1.00  0.72           C  
ATOM   2817  C   TYR A 386     -51.558  -5.932  31.787  1.00  0.72           C  
ATOM   2818  O   TYR A 386     -52.680  -6.381  31.569  1.00  0.72           O  
ATOM   2819  CB  TYR A 386     -50.420  -4.971  29.841  1.00  0.72           C  
ATOM   2820  CG  TYR A 386     -49.321  -5.066  28.822  1.00  0.72           C  
ATOM   2821  CD1 TYR A 386     -49.613  -5.355  27.476  1.00  0.72           C  
ATOM   2822  CD2 TYR A 386     -47.992  -4.803  29.191  1.00  0.72           C  
ATOM   2823  CE1 TYR A 386     -48.601  -5.320  26.506  1.00  0.72           C  
ATOM   2824  CE2 TYR A 386     -46.979  -4.767  28.222  1.00  0.72           C  
ATOM   2825  CZ  TYR A 386     -47.291  -5.002  26.879  1.00  0.72           C  
ATOM   2826  OH  TYR A 386     -46.276  -4.912  25.909  1.00  0.72           O  
ATOM   2827  N   THR A 387     -51.305  -5.170  32.863  1.00  0.70           N  
ATOM   2828  CA  THR A 387     -52.350  -4.650  33.742  1.00  0.70           C  
ATOM   2829  C   THR A 387     -52.177  -3.162  33.783  1.00  0.70           C  
ATOM   2830  O   THR A 387     -51.059  -2.666  33.922  1.00  0.70           O  
ATOM   2831  CB  THR A 387     -52.311  -5.177  35.173  1.00  0.70           C  
ATOM   2832  OG1 THR A 387     -52.713  -6.535  35.184  1.00  0.70           O  
ATOM   2833  CG2 THR A 387     -53.294  -4.452  36.106  1.00  0.70           C  
ATOM   2834  N   SER A 388     -53.275  -2.400  33.644  1.00  0.71           N  
ATOM   2835  CA  SER A 388     -53.260  -0.957  33.777  1.00  0.71           C  
ATOM   2836  C   SER A 388     -53.873  -0.512  35.089  1.00  0.71           C  
ATOM   2837  O   SER A 388     -54.669  -1.211  35.713  1.00  0.71           O  
ATOM   2838  CB  SER A 388     -54.000  -0.247  32.620  1.00  0.71           C  
ATOM   2839  OG  SER A 388     -55.380  -0.615  32.548  1.00  0.71           O  
ATOM   2840  N   HIS A 389     -53.492   0.693  35.548  1.00  0.64           N  
ATOM   2841  CA  HIS A 389     -54.025   1.267  36.769  1.00  0.64           C  
ATOM   2842  C   HIS A 389     -53.944   2.768  36.644  1.00  0.64           C  
ATOM   2843  O   HIS A 389     -52.984   3.392  37.092  1.00  0.64           O  
ATOM   2844  CB  HIS A 389     -53.239   0.779  38.014  1.00  0.64           C  
ATOM   2845  CG  HIS A 389     -53.815   1.073  39.364  1.00  0.64           C  
ATOM   2846  ND1 HIS A 389     -53.358   0.307  40.417  1.00  0.64           N  
ATOM   2847  CD2 HIS A 389     -54.717   1.990  39.804  1.00  0.64           C  
ATOM   2848  CE1 HIS A 389     -53.995   0.758  41.476  1.00  0.64           C  
ATOM   2849  NE2 HIS A 389     -54.830   1.779  41.163  1.00  0.64           N  
ATOM   2850  N   GLY A 390     -54.932   3.374  35.962  1.00  0.57           N  
ATOM   2851  CA  GLY A 390     -54.950   4.806  35.681  1.00  0.57           C  
ATOM   2852  C   GLY A 390     -56.202   5.445  36.194  1.00  0.57           C  
ATOM   2853  O   GLY A 390     -56.980   4.836  36.923  1.00  0.57           O  
ATOM   2854  N   ALA A 391     -56.457   6.699  35.779  1.00  0.46           N  
ATOM   2855  CA  ALA A 391     -57.583   7.506  36.224  1.00  0.46           C  
ATOM   2856  C   ALA A 391     -58.976   6.892  36.036  1.00  0.46           C  
ATOM   2857  O   ALA A 391     -59.877   7.116  36.838  1.00  0.46           O  
ATOM   2858  CB  ALA A 391     -57.517   8.882  35.532  1.00  0.46           C  
ATOM   2859  N   HIS A 392     -59.175   6.067  34.987  1.00  0.38           N  
ATOM   2860  CA  HIS A 392     -60.452   5.409  34.736  1.00  0.38           C  
ATOM   2861  C   HIS A 392     -60.624   4.095  35.492  1.00  0.38           C  
ATOM   2862  O   HIS A 392     -61.697   3.498  35.453  1.00  0.38           O  
ATOM   2863  CB  HIS A 392     -60.633   5.073  33.235  1.00  0.38           C  
ATOM   2864  CG  HIS A 392     -60.647   6.280  32.356  1.00  0.38           C  
ATOM   2865  ND1 HIS A 392     -61.758   7.096  32.353  1.00  0.38           N  
ATOM   2866  CD2 HIS A 392     -59.702   6.769  31.511  1.00  0.38           C  
ATOM   2867  CE1 HIS A 392     -61.474   8.066  31.512  1.00  0.38           C  
ATOM   2868  NE2 HIS A 392     -60.239   7.919  30.972  1.00  0.38           N  
ATOM   2869  N   GLY A 393     -59.587   3.595  36.201  1.00  0.58           N  
ATOM   2870  CA  GLY A 393     -59.677   2.336  36.935  1.00  0.58           C  
ATOM   2871  C   GLY A 393     -58.568   1.370  36.617  1.00  0.58           C  
ATOM   2872  O   GLY A 393     -57.504   1.734  36.115  1.00  0.58           O  
ATOM   2873  N   VAL A 394     -58.805   0.085  36.946  1.00  0.57           N  
ATOM   2874  CA  VAL A 394     -57.850  -1.002  36.800  1.00  0.57           C  
ATOM   2875  C   VAL A 394     -58.420  -2.080  35.898  1.00  0.57           C  
ATOM   2876  O   VAL A 394     -59.599  -2.424  35.987  1.00  0.57           O  
ATOM   2877  CB  VAL A 394     -57.439  -1.644  38.132  1.00  0.57           C  
ATOM   2878  CG1 VAL A 394     -56.710  -0.600  38.990  1.00  0.57           C  
ATOM   2879  CG2 VAL A 394     -58.636  -2.214  38.922  1.00  0.57           C  
ATOM   2880  N   ALA A 395     -57.598  -2.645  34.992  1.00  0.57           N  
ATOM   2881  CA  ALA A 395     -58.027  -3.764  34.180  1.00  0.57           C  
ATOM   2882  C   ALA A 395     -56.837  -4.516  33.600  1.00  0.57           C  
ATOM   2883  O   ALA A 395     -55.711  -4.022  33.574  1.00  0.57           O  
ATOM   2884  CB  ALA A 395     -58.958  -3.315  33.032  1.00  0.57           C  
ATOM   2885  N   VAL A 396     -57.082  -5.751  33.118  1.00  0.61           N  
ATOM   2886  CA  VAL A 396     -56.078  -6.634  32.542  1.00  0.61           C  
ATOM   2887  C   VAL A 396     -56.272  -6.695  31.035  1.00  0.61           C  
ATOM   2888  O   VAL A 396     -57.390  -6.851  30.545  1.00  0.61           O  
ATOM   2889  CB  VAL A 396     -56.181  -8.059  33.093  1.00  0.61           C  
ATOM   2890  CG1 VAL A 396     -55.137  -8.989  32.439  1.00  0.61           C  
ATOM   2891  CG2 VAL A 396     -55.963  -8.049  34.617  1.00  0.61           C  
ATOM   2892  N   ALA A 397     -55.178  -6.586  30.257  1.00  0.61           N  
ATOM   2893  CA  ALA A 397     -55.203  -6.716  28.817  1.00  0.61           C  
ATOM   2894  C   ALA A 397     -54.106  -7.674  28.370  1.00  0.61           C  
ATOM   2895  O   ALA A 397     -52.933  -7.513  28.696  1.00  0.61           O  
ATOM   2896  CB  ALA A 397     -55.005  -5.340  28.150  1.00  0.61           C  
ATOM   2897  N   ALA A 398     -54.449  -8.729  27.608  1.00  0.67           N  
ATOM   2898  CA  ALA A 398     -53.463  -9.662  27.100  1.00  0.67           C  
ATOM   2899  C   ALA A 398     -52.747  -9.116  25.869  1.00  0.67           C  
ATOM   2900  O   ALA A 398     -53.346  -8.427  25.044  1.00  0.67           O  
ATOM   2901  CB  ALA A 398     -54.135 -11.007  26.762  1.00  0.67           C  
ATOM   2902  N   ASP A 399     -51.449  -9.441  25.682  1.00  0.72           N  
ATOM   2903  CA  ASP A 399     -50.767  -9.124  24.441  1.00  0.72           C  
ATOM   2904  C   ASP A 399     -51.028 -10.291  23.500  1.00  0.72           C  
ATOM   2905  O   ASP A 399     -50.364 -11.328  23.525  1.00  0.72           O  
ATOM   2906  CB  ASP A 399     -49.251  -8.841  24.656  1.00  0.72           C  
ATOM   2907  CG  ASP A 399     -48.533  -8.395  23.386  1.00  0.72           C  
ATOM   2908  OD1 ASP A 399     -49.156  -8.321  22.298  1.00  0.72           O  
ATOM   2909  OD2 ASP A 399     -47.306  -8.113  23.468  1.00  0.72           O  
ATOM   2910  N   LEU A 400     -52.062 -10.139  22.648  1.00  0.61           N  
ATOM   2911  CA  LEU A 400     -52.483 -11.156  21.708  1.00  0.61           C  
ATOM   2912  C   LEU A 400     -51.396 -11.510  20.705  1.00  0.61           C  
ATOM   2913  O   LEU A 400     -51.226 -12.667  20.326  1.00  0.61           O  
ATOM   2914  CB  LEU A 400     -53.792 -10.756  20.989  1.00  0.61           C  
ATOM   2915  CG  LEU A 400     -54.364 -11.835  20.038  1.00  0.61           C  
ATOM   2916  CD1 LEU A 400     -54.646 -13.170  20.746  1.00  0.61           C  
ATOM   2917  CD2 LEU A 400     -55.647 -11.337  19.362  1.00  0.61           C  
ATOM   2918  N   LYS A 401     -50.601 -10.514  20.269  1.00  0.65           N  
ATOM   2919  CA  LYS A 401     -49.536 -10.734  19.317  1.00  0.65           C  
ATOM   2920  C   LYS A 401     -48.426 -11.633  19.848  1.00  0.65           C  
ATOM   2921  O   LYS A 401     -48.091 -12.645  19.237  1.00  0.65           O  
ATOM   2922  CB  LYS A 401     -48.954  -9.359  18.911  1.00  0.65           C  
ATOM   2923  CG  LYS A 401     -47.892  -9.430  17.804  1.00  0.65           C  
ATOM   2924  CD  LYS A 401     -47.425  -8.033  17.371  1.00  0.65           C  
ATOM   2925  CE  LYS A 401     -46.342  -8.091  16.292  1.00  0.65           C  
ATOM   2926  NZ  LYS A 401     -45.953  -6.718  15.899  1.00  0.65           N  
ATOM   2927  N   SER A 402     -47.876 -11.328  21.044  1.00  0.73           N  
ATOM   2928  CA  SER A 402     -46.847 -12.166  21.656  1.00  0.73           C  
ATOM   2929  C   SER A 402     -47.372 -13.505  22.149  1.00  0.73           C  
ATOM   2930  O   SER A 402     -46.752 -14.546  21.932  1.00  0.73           O  
ATOM   2931  CB  SER A 402     -46.025 -11.459  22.771  1.00  0.73           C  
ATOM   2932  OG  SER A 402     -46.837 -10.934  23.820  1.00  0.73           O  
ATOM   2933  N   THR A 403     -48.569 -13.536  22.782  1.00  0.76           N  
ATOM   2934  CA  THR A 403     -49.172 -14.781  23.261  1.00  0.76           C  
ATOM   2935  C   THR A 403     -49.497 -15.764  22.148  1.00  0.76           C  
ATOM   2936  O   THR A 403     -49.331 -16.970  22.310  1.00  0.76           O  
ATOM   2937  CB  THR A 403     -50.396 -14.603  24.167  1.00  0.76           C  
ATOM   2938  OG1 THR A 403     -50.575 -15.730  25.009  1.00  0.76           O  
ATOM   2939  CG2 THR A 403     -51.723 -14.414  23.421  1.00  0.76           C  
ATOM   2940  N   GLN A 404     -49.972 -15.289  20.973  1.00  0.71           N  
ATOM   2941  CA  GLN A 404     -50.263 -16.154  19.846  1.00  0.71           C  
ATOM   2942  C   GLN A 404     -49.016 -16.776  19.242  1.00  0.71           C  
ATOM   2943  O   GLN A 404     -49.012 -17.958  18.907  1.00  0.71           O  
ATOM   2944  CB  GLN A 404     -51.109 -15.445  18.762  1.00  0.71           C  
ATOM   2945  CG  GLN A 404     -51.743 -16.406  17.722  1.00  0.71           C  
ATOM   2946  CD  GLN A 404     -52.706 -17.402  18.378  1.00  0.71           C  
ATOM   2947  OE1 GLN A 404     -53.524 -17.045  19.225  1.00  0.71           O  
ATOM   2948  NE2 GLN A 404     -52.624 -18.692  17.982  1.00  0.71           N  
ATOM   2949  N   GLU A 405     -47.894 -16.025  19.138  1.00  0.69           N  
ATOM   2950  CA  GLU A 405     -46.614 -16.579  18.717  1.00  0.69           C  
ATOM   2951  C   GLU A 405     -46.126 -17.708  19.625  1.00  0.69           C  
ATOM   2952  O   GLU A 405     -45.659 -18.741  19.143  1.00  0.69           O  
ATOM   2953  CB  GLU A 405     -45.505 -15.503  18.591  1.00  0.69           C  
ATOM   2954  CG  GLU A 405     -45.707 -14.535  17.395  1.00  0.69           C  
ATOM   2955  CD  GLU A 405     -44.470 -13.681  17.101  1.00  0.69           C  
ATOM   2956  OE1 GLU A 405     -43.346 -14.256  17.080  1.00  0.69           O  
ATOM   2957  OE2 GLU A 405     -44.641 -12.459  16.848  1.00  0.69           O  
ATOM   2958  N   ALA A 406     -46.281 -17.569  20.959  1.00  0.72           N  
ATOM   2959  CA  ALA A 406     -46.038 -18.639  21.909  1.00  0.72           C  
ATOM   2960  C   ALA A 406     -46.946 -19.859  21.728  1.00  0.72           C  
ATOM   2961  O   ALA A 406     -46.469 -20.990  21.630  1.00  0.72           O  
ATOM   2962  CB  ALA A 406     -46.202 -18.081  23.334  1.00  0.72           C  
ATOM   2963  N   ILE A 407     -48.278 -19.658  21.588  1.00  0.65           N  
ATOM   2964  CA  ILE A 407     -49.243 -20.736  21.362  1.00  0.65           C  
ATOM   2965  C   ILE A 407     -48.965 -21.495  20.072  1.00  0.65           C  
ATOM   2966  O   ILE A 407     -48.948 -22.728  20.056  1.00  0.65           O  
ATOM   2967  CB  ILE A 407     -50.687 -20.217  21.382  1.00  0.65           C  
ATOM   2968  CG1 ILE A 407     -51.056 -19.781  22.821  1.00  0.65           C  
ATOM   2969  CG2 ILE A 407     -51.690 -21.277  20.854  1.00  0.65           C  
ATOM   2970  CD1 ILE A 407     -52.391 -19.032  22.911  1.00  0.65           C  
ATOM   2971  N   ASN A 408     -48.672 -20.768  18.969  1.00  0.64           N  
ATOM   2972  CA  ASN A 408     -48.346 -21.337  17.669  1.00  0.64           C  
ATOM   2973  C   ASN A 408     -47.119 -22.241  17.722  1.00  0.64           C  
ATOM   2974  O   ASN A 408     -47.107 -23.338  17.168  1.00  0.64           O  
ATOM   2975  CB  ASN A 408     -48.026 -20.221  16.633  1.00  0.64           C  
ATOM   2976  CG  ASN A 408     -49.257 -19.393  16.279  1.00  0.64           C  
ATOM   2977  OD1 ASN A 408     -50.410 -19.766  16.492  1.00  0.64           O  
ATOM   2978  ND2 ASN A 408     -49.008 -18.204  15.679  1.00  0.64           N  
ATOM   2979  N   LYS A 409     -46.050 -21.795  18.408  1.00  0.62           N  
ATOM   2980  CA  LYS A 409     -44.845 -22.577  18.604  1.00  0.62           C  
ATOM   2981  C   LYS A 409     -45.003 -23.793  19.494  1.00  0.62           C  
ATOM   2982  O   LYS A 409     -44.546 -24.882  19.154  1.00  0.62           O  
ATOM   2983  CB  LYS A 409     -43.749 -21.684  19.216  1.00  0.62           C  
ATOM   2984  CG  LYS A 409     -43.197 -20.680  18.202  1.00  0.62           C  
ATOM   2985  CD  LYS A 409     -42.188 -19.722  18.847  1.00  0.62           C  
ATOM   2986  CE  LYS A 409     -41.682 -18.639  17.897  1.00  0.62           C  
ATOM   2987  NZ  LYS A 409     -41.026 -19.275  16.740  1.00  0.62           N  
ATOM   2988  N   ILE A 410     -45.660 -23.657  20.660  1.00  0.60           N  
ATOM   2989  CA  ILE A 410     -45.817 -24.761  21.595  1.00  0.60           C  
ATOM   2990  C   ILE A 410     -46.683 -25.886  21.042  1.00  0.60           C  
ATOM   2991  O   ILE A 410     -46.314 -27.059  21.120  1.00  0.60           O  
ATOM   2992  CB  ILE A 410     -46.248 -24.248  22.965  1.00  0.60           C  
ATOM   2993  CG1 ILE A 410     -45.066 -23.414  23.536  1.00  0.60           C  
ATOM   2994  CG2 ILE A 410     -46.650 -25.417  23.895  1.00  0.60           C  
ATOM   2995  CD1 ILE A 410     -45.213 -22.992  25.000  1.00  0.60           C  
ATOM   2996  N   THR A 411     -47.819 -25.563  20.384  1.00  0.67           N  
ATOM   2997  CA  THR A 411     -48.636 -26.570  19.697  1.00  0.67           C  
ATOM   2998  C   THR A 411     -47.913 -27.215  18.515  1.00  0.67           C  
ATOM   2999  O   THR A 411     -48.005 -28.417  18.277  1.00  0.67           O  
ATOM   3000  CB  THR A 411     -50.041 -26.082  19.334  1.00  0.67           C  
ATOM   3001  OG1 THR A 411     -50.918 -27.169  19.076  1.00  0.67           O  
ATOM   3002  CG2 THR A 411     -50.070 -25.171  18.100  1.00  0.67           C  
ATOM   3003  N   LYS A 412     -47.098 -26.445  17.756  1.00  0.61           N  
ATOM   3004  CA  LYS A 412     -46.236 -27.001  16.724  1.00  0.61           C  
ATOM   3005  C   LYS A 412     -45.192 -27.979  17.255  1.00  0.61           C  
ATOM   3006  O   LYS A 412     -45.056 -29.081  16.733  1.00  0.61           O  
ATOM   3007  CB  LYS A 412     -45.531 -25.860  15.946  1.00  0.61           C  
ATOM   3008  CG  LYS A 412     -44.622 -26.329  14.797  1.00  0.61           C  
ATOM   3009  CD  LYS A 412     -44.154 -25.162  13.910  1.00  0.61           C  
ATOM   3010  CE  LYS A 412     -43.317 -25.637  12.716  1.00  0.61           C  
ATOM   3011  NZ  LYS A 412     -43.288 -24.603  11.652  1.00  0.61           N  
ATOM   3012  N   ASN A 413     -44.479 -27.630  18.349  1.00  0.57           N  
ATOM   3013  CA  ASN A 413     -43.496 -28.488  18.995  1.00  0.57           C  
ATOM   3014  C   ASN A 413     -44.107 -29.780  19.543  1.00  0.57           C  
ATOM   3015  O   ASN A 413     -43.512 -30.849  19.446  1.00  0.57           O  
ATOM   3016  CB  ASN A 413     -42.737 -27.698  20.098  1.00  0.57           C  
ATOM   3017  CG  ASN A 413     -41.564 -28.500  20.660  1.00  0.57           C  
ATOM   3018  OD1 ASN A 413     -40.640 -28.903  19.957  1.00  0.57           O  
ATOM   3019  ND2 ASN A 413     -41.596 -28.771  21.984  1.00  0.57           N  
ATOM   3020  N   LEU A 414     -45.335 -29.727  20.098  1.00  0.66           N  
ATOM   3021  CA  LEU A 414     -46.083 -30.911  20.502  1.00  0.66           C  
ATOM   3022  C   LEU A 414     -46.301 -31.899  19.359  1.00  0.66           C  
ATOM   3023  O   LEU A 414     -46.039 -33.096  19.496  1.00  0.66           O  
ATOM   3024  CB  LEU A 414     -47.460 -30.451  21.037  1.00  0.66           C  
ATOM   3025  CG  LEU A 414     -48.511 -31.552  21.289  1.00  0.66           C  
ATOM   3026  CD1 LEU A 414     -48.112 -32.496  22.429  1.00  0.66           C  
ATOM   3027  CD2 LEU A 414     -49.861 -30.890  21.577  1.00  0.66           C  
ATOM   3028  N   ASN A 415     -46.730 -31.400  18.180  1.00  0.62           N  
ATOM   3029  CA  ASN A 415     -46.847 -32.198  16.971  1.00  0.62           C  
ATOM   3030  C   ASN A 415     -45.505 -32.712  16.463  1.00  0.62           C  
ATOM   3031  O   ASN A 415     -45.395 -33.874  16.095  1.00  0.62           O  
ATOM   3032  CB  ASN A 415     -47.579 -31.442  15.838  1.00  0.62           C  
ATOM   3033  CG  ASN A 415     -48.999 -31.124  16.285  1.00  0.62           C  
ATOM   3034  OD1 ASN A 415     -49.692 -31.942  16.891  1.00  0.62           O  
ATOM   3035  ND2 ASN A 415     -49.473 -29.900  15.967  1.00  0.62           N  
ATOM   3036  N   SER A 416     -44.427 -31.896  16.490  1.00  0.56           N  
ATOM   3037  CA  SER A 416     -43.079 -32.343  16.128  1.00  0.56           C  
ATOM   3038  C   SER A 416     -42.606 -33.514  16.977  1.00  0.56           C  
ATOM   3039  O   SER A 416     -42.035 -34.484  16.482  1.00  0.56           O  
ATOM   3040  CB  SER A 416     -41.993 -31.241  16.283  1.00  0.56           C  
ATOM   3041  OG  SER A 416     -42.269 -30.104  15.466  1.00  0.56           O  
ATOM   3042  N   LEU A 417     -42.864 -33.491  18.298  1.00  0.59           N  
ATOM   3043  CA  LEU A 417     -42.537 -34.597  19.183  1.00  0.59           C  
ATOM   3044  C   LEU A 417     -43.267 -35.902  18.872  1.00  0.59           C  
ATOM   3045  O   LEU A 417     -42.667 -36.970  18.939  1.00  0.59           O  
ATOM   3046  CB  LEU A 417     -42.708 -34.202  20.670  1.00  0.59           C  
ATOM   3047  CG  LEU A 417     -41.727 -33.097  21.124  1.00  0.59           C  
ATOM   3048  CD1 LEU A 417     -42.095 -32.599  22.525  1.00  0.59           C  
ATOM   3049  CD2 LEU A 417     -40.258 -33.548  21.098  1.00  0.59           C  
ATOM   3050  N   SER A 418     -44.566 -35.879  18.497  1.00  0.58           N  
ATOM   3051  CA  SER A 418     -45.223 -37.072  17.956  1.00  0.58           C  
ATOM   3052  C   SER A 418     -44.735 -37.465  16.562  1.00  0.58           C  
ATOM   3053  O   SER A 418     -44.556 -38.647  16.273  1.00  0.58           O  
ATOM   3054  CB  SER A 418     -46.777 -37.009  17.993  1.00  0.58           C  
ATOM   3055  OG  SER A 418     -47.300 -35.935  17.215  1.00  0.58           O  
ATOM   3056  N   GLU A 419     -44.479 -36.481  15.673  1.00  0.49           N  
ATOM   3057  CA  GLU A 419     -43.994 -36.649  14.308  1.00  0.49           C  
ATOM   3058  C   GLU A 419     -42.646 -37.345  14.201  1.00  0.49           C  
ATOM   3059  O   GLU A 419     -42.448 -38.239  13.384  1.00  0.49           O  
ATOM   3060  CB  GLU A 419     -43.912 -35.274  13.594  1.00  0.49           C  
ATOM   3061  CG  GLU A 419     -43.554 -35.324  12.084  1.00  0.49           C  
ATOM   3062  CD  GLU A 419     -43.579 -33.951  11.400  1.00  0.49           C  
ATOM   3063  OE1 GLU A 419     -43.985 -32.952  12.046  1.00  0.49           O  
ATOM   3064  OE2 GLU A 419     -43.189 -33.898  10.202  1.00  0.49           O  
ATOM   3065  N   LEU A 420     -41.668 -37.009  15.061  1.00  0.39           N  
ATOM   3066  CA  LEU A 420     -40.343 -37.599  14.942  1.00  0.39           C  
ATOM   3067  C   LEU A 420     -40.234 -38.984  15.559  1.00  0.39           C  
ATOM   3068  O   LEU A 420     -39.258 -39.690  15.332  1.00  0.39           O  
ATOM   3069  CB  LEU A 420     -39.239 -36.650  15.458  1.00  0.39           C  
ATOM   3070  CG  LEU A 420     -39.211 -35.284  14.733  1.00  0.39           C  
ATOM   3071  CD1 LEU A 420     -37.985 -34.470  15.165  1.00  0.39           C  
ATOM   3072  CD2 LEU A 420     -39.215 -35.415  13.200  1.00  0.39           C  
ATOM   3073  N   GLU A 421     -41.279 -39.444  16.277  1.00  0.26           N  
ATOM   3074  CA  GLU A 421     -41.383 -40.822  16.727  1.00  0.26           C  
ATOM   3075  C   GLU A 421     -42.387 -41.605  15.880  1.00  0.26           C  
ATOM   3076  O   GLU A 421     -42.839 -42.687  16.252  1.00  0.26           O  
ATOM   3077  CB  GLU A 421     -41.739 -40.902  18.231  1.00  0.26           C  
ATOM   3078  CG  GLU A 421     -40.713 -40.208  19.175  1.00  0.26           C  
ATOM   3079  CD  GLU A 421     -39.312 -40.821  19.249  1.00  0.26           C  
ATOM   3080  OE1 GLU A 421     -39.017 -41.799  18.516  1.00  0.26           O  
ATOM   3081  OE2 GLU A 421     -38.521 -40.334  20.100  1.00  0.26           O  
ATOM   3082  N   VAL A 422     -42.729 -41.098  14.665  1.00  0.31           N  
ATOM   3083  CA  VAL A 422     -43.477 -41.825  13.632  1.00  0.31           C  
ATOM   3084  C   VAL A 422     -42.741 -43.078  13.212  1.00  0.31           C  
ATOM   3085  O   VAL A 422     -43.320 -44.156  13.085  1.00  0.31           O  
ATOM   3086  CB  VAL A 422     -43.719 -40.951  12.393  1.00  0.31           C  
ATOM   3087  CG1 VAL A 422     -44.022 -41.741  11.098  1.00  0.31           C  
ATOM   3088  CG2 VAL A 422     -44.902 -40.017  12.697  1.00  0.31           C  
ATOM   3089  N   LYS A 423     -41.415 -42.968  13.026  1.00  0.27           N  
ATOM   3090  CA  LYS A 423     -40.576 -44.131  12.909  1.00  0.27           C  
ATOM   3091  C   LYS A 423     -39.939 -44.407  14.254  1.00  0.27           C  
ATOM   3092  O   LYS A 423     -38.946 -43.809  14.655  1.00  0.27           O  
ATOM   3093  CB  LYS A 423     -39.498 -43.973  11.828  1.00  0.27           C  
ATOM   3094  CG  LYS A 423     -40.046 -43.961  10.388  1.00  0.27           C  
ATOM   3095  CD  LYS A 423     -38.859 -44.130   9.432  1.00  0.27           C  
ATOM   3096  CE  LYS A 423     -39.145 -44.438   7.966  1.00  0.27           C  
ATOM   3097  NZ  LYS A 423     -37.870 -44.893   7.358  1.00  0.27           N  
ATOM   3098  N   ASN A 424     -40.532 -45.360  14.975  1.00  0.28           N  
ATOM   3099  CA  ASN A 424     -40.054 -45.860  16.232  1.00  0.28           C  
ATOM   3100  C   ASN A 424     -40.331 -47.357  16.146  1.00  0.28           C  
ATOM   3101  O   ASN A 424     -40.715 -47.885  15.103  1.00  0.28           O  
ATOM   3102  CB  ASN A 424     -40.740 -45.131  17.420  1.00  0.28           C  
ATOM   3103  CG  ASN A 424     -40.035 -45.349  18.754  1.00  0.28           C  
ATOM   3104  OD1 ASN A 424     -40.044 -46.452  19.303  1.00  0.28           O  
ATOM   3105  ND2 ASN A 424     -39.414 -44.305  19.329  1.00  0.28           N  
ATOM   3106  N   LEU A 425     -40.063 -48.113  17.210  1.00  0.27           N  
ATOM   3107  CA  LEU A 425     -39.701 -49.497  17.101  1.00  0.27           C  
ATOM   3108  C   LEU A 425     -40.717 -50.399  17.750  1.00  0.27           C  
ATOM   3109  O   LEU A 425     -40.949 -50.382  18.956  1.00  0.27           O  
ATOM   3110  CB  LEU A 425     -38.299 -49.660  17.718  1.00  0.27           C  
ATOM   3111  CG  LEU A 425     -37.247 -48.838  16.943  1.00  0.27           C  
ATOM   3112  CD1 LEU A 425     -35.917 -48.785  17.689  1.00  0.27           C  
ATOM   3113  CD2 LEU A 425     -37.037 -49.372  15.521  1.00  0.27           C  
ATOM   3114  N   GLN A 426     -41.356 -51.237  16.917  1.00  0.32           N  
ATOM   3115  CA  GLN A 426     -42.437 -52.099  17.324  1.00  0.32           C  
ATOM   3116  C   GLN A 426     -42.005 -53.544  17.214  1.00  0.32           C  
ATOM   3117  O   GLN A 426     -41.307 -53.952  16.284  1.00  0.32           O  
ATOM   3118  CB  GLN A 426     -43.703 -51.854  16.468  1.00  0.32           C  
ATOM   3119  CG  GLN A 426     -44.239 -50.407  16.609  1.00  0.32           C  
ATOM   3120  CD  GLN A 426     -45.470 -50.173  15.734  1.00  0.32           C  
ATOM   3121  OE1 GLN A 426     -45.569 -50.672  14.613  1.00  0.32           O  
ATOM   3122  NE2 GLN A 426     -46.439 -49.376  16.238  1.00  0.32           N  
ATOM   3123  N   ARG A 427     -42.391 -54.348  18.216  1.00  0.30           N  
ATOM   3124  CA  ARG A 427     -41.990 -55.728  18.330  1.00  0.30           C  
ATOM   3125  C   ARG A 427     -42.953 -56.662  17.613  1.00  0.30           C  
ATOM   3126  O   ARG A 427     -44.165 -56.608  17.814  1.00  0.30           O  
ATOM   3127  CB  ARG A 427     -41.913 -56.114  19.828  1.00  0.30           C  
ATOM   3128  CG  ARG A 427     -41.462 -57.567  20.010  1.00  0.30           C  
ATOM   3129  CD  ARG A 427     -41.014 -57.974  21.417  1.00  0.30           C  
ATOM   3130  NE  ARG A 427     -40.292 -59.253  21.154  1.00  0.30           N  
ATOM   3131  CZ  ARG A 427     -40.017 -60.244  21.996  1.00  0.30           C  
ATOM   3132  NH1 ARG A 427     -39.526 -61.383  21.512  1.00  0.30           N  
ATOM   3133  NH2 ARG A 427     -40.257 -60.186  23.301  1.00  0.30           N  
ATOM   3134  N   LEU A 428     -42.439 -57.576  16.763  1.00  0.35           N  
ATOM   3135  CA  LEU A 428     -43.270 -58.568  16.103  1.00  0.35           C  
ATOM   3136  C   LEU A 428     -43.116 -59.913  16.782  1.00  0.35           C  
ATOM   3137  O   LEU A 428     -42.208 -60.140  17.576  1.00  0.35           O  
ATOM   3138  CB  LEU A 428     -42.998 -58.682  14.584  1.00  0.35           C  
ATOM   3139  CG  LEU A 428     -43.290 -57.392  13.783  1.00  0.35           C  
ATOM   3140  CD1 LEU A 428     -43.253 -57.707  12.285  1.00  0.35           C  
ATOM   3141  CD2 LEU A 428     -44.637 -56.738  14.129  1.00  0.35           C  
ATOM   3142  N   SER A 429     -44.052 -60.858  16.554  1.00  0.47           N  
ATOM   3143  CA  SER A 429     -44.018 -62.098  17.316  1.00  0.47           C  
ATOM   3144  C   SER A 429     -43.444 -63.271  16.559  1.00  0.47           C  
ATOM   3145  O   SER A 429     -44.167 -63.998  15.883  1.00  0.47           O  
ATOM   3146  CB  SER A 429     -45.392 -62.492  17.916  1.00  0.47           C  
ATOM   3147  OG  SER A 429     -45.223 -63.384  19.028  1.00  0.47           O  
ATOM   3148  N   GLY A 430     -42.126 -63.523  16.707  1.00  0.49           N  
ATOM   3149  CA  GLY A 430     -41.545 -64.821  16.377  1.00  0.49           C  
ATOM   3150  C   GLY A 430     -41.841 -65.907  17.388  1.00  0.49           C  
ATOM   3151  O   GLY A 430     -42.484 -65.688  18.419  1.00  0.49           O  
ATOM   3152  N   ALA A 431     -41.342 -67.121  17.108  1.00  0.53           N  
ATOM   3153  CA  ALA A 431     -41.372 -68.236  18.023  1.00  0.53           C  
ATOM   3154  C   ALA A 431     -40.234 -69.148  17.627  1.00  0.53           C  
ATOM   3155  O   ALA A 431     -39.911 -69.225  16.450  1.00  0.53           O  
ATOM   3156  CB  ALA A 431     -42.708 -69.004  17.918  1.00  0.53           C  
ATOM   3157  N   MET A 432     -39.608 -69.860  18.577  1.00  0.37           N  
ATOM   3158  CA  MET A 432     -38.448 -70.682  18.292  1.00  0.37           C  
ATOM   3159  C   MET A 432     -38.529 -71.934  19.134  1.00  0.37           C  
ATOM   3160  O   MET A 432     -38.939 -71.884  20.293  1.00  0.37           O  
ATOM   3161  CB  MET A 432     -37.125 -69.960  18.661  1.00  0.37           C  
ATOM   3162  CG  MET A 432     -36.778 -68.753  17.770  1.00  0.37           C  
ATOM   3163  SD  MET A 432     -36.434 -69.194  16.044  1.00  0.37           S  
ATOM   3164  CE  MET A 432     -36.440 -67.464  15.497  1.00  0.37           C  
ATOM   3165  N   ASP A 433     -38.147 -73.089  18.560  1.00  0.43           N  
ATOM   3166  CA  ASP A 433     -38.096 -74.354  19.262  1.00  0.43           C  
ATOM   3167  C   ASP A 433     -36.822 -74.475  20.101  1.00  0.43           C  
ATOM   3168  O   ASP A 433     -35.851 -73.736  19.923  1.00  0.43           O  
ATOM   3169  CB  ASP A 433     -38.160 -75.544  18.268  1.00  0.43           C  
ATOM   3170  CG  ASP A 433     -39.283 -75.359  17.261  1.00  0.43           C  
ATOM   3171  OD1 ASP A 433     -40.473 -75.287  17.667  1.00  0.43           O  
ATOM   3172  OD2 ASP A 433     -38.949 -75.265  16.053  1.00  0.43           O  
ATOM   3173  N   GLU A 434     -36.768 -75.447  21.040  1.00  0.40           N  
ATOM   3174  CA  GLU A 434     -35.517 -75.832  21.674  1.00  0.40           C  
ATOM   3175  C   GLU A 434     -34.528 -76.368  20.637  1.00  0.40           C  
ATOM   3176  O   GLU A 434     -34.924 -77.083  19.722  1.00  0.40           O  
ATOM   3177  CB  GLU A 434     -35.743 -76.808  22.853  1.00  0.40           C  
ATOM   3178  CG  GLU A 434     -34.493 -77.085  23.727  1.00  0.40           C  
ATOM   3179  CD  GLU A 434     -34.818 -77.848  25.016  1.00  0.40           C  
ATOM   3180  OE1 GLU A 434     -33.833 -78.188  25.720  1.00  0.40           O  
ATOM   3181  OE2 GLU A 434     -36.020 -78.079  25.321  1.00  0.40           O  
ATOM   3182  N   LEU A 435     -33.253 -75.921  20.734  1.00  0.27           N  
ATOM   3183  CA  LEU A 435     -32.183 -75.994  19.732  1.00  0.27           C  
ATOM   3184  C   LEU A 435     -32.089 -74.703  18.923  1.00  0.27           C  
ATOM   3185  O   LEU A 435     -31.089 -74.432  18.266  1.00  0.27           O  
ATOM   3186  CB  LEU A 435     -32.149 -77.224  18.779  1.00  0.27           C  
ATOM   3187  CG  LEU A 435     -32.033 -78.597  19.477  1.00  0.27           C  
ATOM   3188  CD1 LEU A 435     -32.064 -79.717  18.426  1.00  0.27           C  
ATOM   3189  CD2 LEU A 435     -30.755 -78.713  20.315  1.00  0.27           C  
ATOM   3190  N   HIS A 436     -33.074 -73.790  19.031  1.00  0.45           N  
ATOM   3191  CA  HIS A 436     -32.980 -72.462  18.436  1.00  0.45           C  
ATOM   3192  C   HIS A 436     -32.828 -71.395  19.515  1.00  0.45           C  
ATOM   3193  O   HIS A 436     -32.978 -70.203  19.265  1.00  0.45           O  
ATOM   3194  CB  HIS A 436     -34.177 -72.155  17.507  1.00  0.45           C  
ATOM   3195  CG  HIS A 436     -34.149 -72.966  16.248  1.00  0.45           C  
ATOM   3196  ND1 HIS A 436     -33.125 -72.766  15.336  1.00  0.45           N  
ATOM   3197  CD2 HIS A 436     -34.971 -73.959  15.821  1.00  0.45           C  
ATOM   3198  CE1 HIS A 436     -33.344 -73.648  14.380  1.00  0.45           C  
ATOM   3199  NE2 HIS A 436     -34.449 -74.394  14.622  1.00  0.45           N  
ATOM   3200  N   ASN A 437     -32.453 -71.796  20.750  1.00  0.56           N  
ATOM   3201  CA  ASN A 437     -32.388 -70.947  21.940  1.00  0.56           C  
ATOM   3202  C   ASN A 437     -31.500 -69.714  21.797  1.00  0.56           C  
ATOM   3203  O   ASN A 437     -31.895 -68.621  22.182  1.00  0.56           O  
ATOM   3204  CB  ASN A 437     -31.908 -71.737  23.190  1.00  0.56           C  
ATOM   3205  CG  ASN A 437     -32.865 -72.865  23.556  1.00  0.56           C  
ATOM   3206  OD1 ASN A 437     -33.812 -73.183  22.841  1.00  0.56           O  
ATOM   3207  ND2 ASN A 437     -32.581 -73.536  24.692  1.00  0.56           N  
ATOM   3208  N   GLU A 438     -30.312 -69.824  21.172  1.00  0.56           N  
ATOM   3209  CA  GLU A 438     -29.453 -68.677  20.914  1.00  0.56           C  
ATOM   3210  C   GLU A 438     -30.093 -67.596  20.058  1.00  0.56           C  
ATOM   3211  O   GLU A 438     -30.004 -66.409  20.351  1.00  0.56           O  
ATOM   3212  CB  GLU A 438     -28.217 -69.116  20.113  1.00  0.56           C  
ATOM   3213  CG  GLU A 438     -27.370 -70.206  20.788  1.00  0.56           C  
ATOM   3214  CD  GLU A 438     -26.372 -70.762  19.794  1.00  0.56           C  
ATOM   3215  OE1 GLU A 438     -25.342 -71.313  20.226  1.00  0.56           O  
ATOM   3216  OE2 GLU A 438     -26.700 -70.772  18.576  1.00  0.56           O  
ATOM   3217  N   ILE A 439     -30.792 -67.979  18.963  1.00  0.49           N  
ATOM   3218  CA  ILE A 439     -31.431 -66.996  18.103  1.00  0.49           C  
ATOM   3219  C   ILE A 439     -32.706 -66.450  18.726  1.00  0.49           C  
ATOM   3220  O   ILE A 439     -33.084 -65.314  18.464  1.00  0.49           O  
ATOM   3221  CB  ILE A 439     -31.644 -67.440  16.656  1.00  0.49           C  
ATOM   3222  CG1 ILE A 439     -32.483 -68.727  16.518  1.00  0.49           C  
ATOM   3223  CG2 ILE A 439     -30.254 -67.586  15.995  1.00  0.49           C  
ATOM   3224  CD1 ILE A 439     -32.908 -69.027  15.075  1.00  0.49           C  
ATOM   3225  N   LEU A 440     -33.356 -67.210  19.634  1.00  0.54           N  
ATOM   3226  CA  LEU A 440     -34.411 -66.710  20.502  1.00  0.54           C  
ATOM   3227  C   LEU A 440     -33.913 -65.674  21.508  1.00  0.54           C  
ATOM   3228  O   LEU A 440     -34.504 -64.612  21.680  1.00  0.54           O  
ATOM   3229  CB  LEU A 440     -35.059 -67.903  21.246  1.00  0.54           C  
ATOM   3230  CG  LEU A 440     -36.291 -67.578  22.116  1.00  0.54           C  
ATOM   3231  CD1 LEU A 440     -37.447 -66.960  21.312  1.00  0.54           C  
ATOM   3232  CD2 LEU A 440     -36.762 -68.853  22.830  1.00  0.54           C  
ATOM   3233  N   GLU A 441     -32.762 -65.925  22.162  1.00  0.56           N  
ATOM   3234  CA  GLU A 441     -32.098 -64.965  23.027  1.00  0.56           C  
ATOM   3235  C   GLU A 441     -31.612 -63.730  22.291  1.00  0.56           C  
ATOM   3236  O   GLU A 441     -31.739 -62.616  22.788  1.00  0.56           O  
ATOM   3237  CB  GLU A 441     -30.906 -65.608  23.761  1.00  0.56           C  
ATOM   3238  CG  GLU A 441     -31.349 -66.594  24.861  1.00  0.56           C  
ATOM   3239  CD  GLU A 441     -30.138 -67.249  25.502  1.00  0.56           C  
ATOM   3240  OE1 GLU A 441     -29.248 -66.511  26.006  1.00  0.56           O  
ATOM   3241  OE2 GLU A 441     -30.078 -68.501  25.465  1.00  0.56           O  
ATOM   3242  N   LEU A 442     -31.066 -63.890  21.069  1.00  0.56           N  
ATOM   3243  CA  LEU A 442     -30.723 -62.801  20.169  1.00  0.56           C  
ATOM   3244  C   LEU A 442     -31.935 -61.950  19.796  1.00  0.56           C  
ATOM   3245  O   LEU A 442     -31.872 -60.725  19.886  1.00  0.56           O  
ATOM   3246  CB  LEU A 442     -30.073 -63.396  18.894  1.00  0.56           C  
ATOM   3247  CG  LEU A 442     -29.754 -62.433  17.731  1.00  0.56           C  
ATOM   3248  CD1 LEU A 442     -28.753 -61.342  18.132  1.00  0.56           C  
ATOM   3249  CD2 LEU A 442     -29.197 -63.237  16.544  1.00  0.56           C  
ATOM   3250  N   ASP A 443     -33.083 -62.584  19.440  1.00  0.57           N  
ATOM   3251  CA  ASP A 443     -34.357 -61.931  19.161  1.00  0.57           C  
ATOM   3252  C   ASP A 443     -34.847 -61.104  20.350  1.00  0.57           C  
ATOM   3253  O   ASP A 443     -35.028 -59.891  20.260  1.00  0.57           O  
ATOM   3254  CB  ASP A 443     -35.406 -63.029  18.787  1.00  0.57           C  
ATOM   3255  CG  ASP A 443     -36.738 -62.476  18.292  1.00  0.57           C  
ATOM   3256  OD1 ASP A 443     -37.758 -62.604  19.028  1.00  0.57           O  
ATOM   3257  OD2 ASP A 443     -36.746 -61.962  17.146  1.00  0.57           O  
ATOM   3258  N   GLU A 444     -34.970 -61.728  21.540  1.00  0.58           N  
ATOM   3259  CA  GLU A 444     -35.444 -61.054  22.734  1.00  0.58           C  
ATOM   3260  C   GLU A 444     -34.477 -60.001  23.251  1.00  0.58           C  
ATOM   3261  O   GLU A 444     -34.886 -58.909  23.628  1.00  0.58           O  
ATOM   3262  CB  GLU A 444     -35.920 -62.049  23.822  1.00  0.58           C  
ATOM   3263  CG  GLU A 444     -37.008 -63.013  23.267  1.00  0.58           C  
ATOM   3264  CD  GLU A 444     -38.223 -63.225  24.168  1.00  0.58           C  
ATOM   3265  OE1 GLU A 444     -39.267 -62.569  23.880  1.00  0.58           O  
ATOM   3266  OE2 GLU A 444     -38.167 -64.065  25.091  1.00  0.58           O  
ATOM   3267  N   LYS A 445     -33.142 -60.235  23.197  1.00  0.62           N  
ATOM   3268  CA  LYS A 445     -32.180 -59.181  23.485  1.00  0.62           C  
ATOM   3269  C   LYS A 445     -32.299 -57.994  22.550  1.00  0.62           C  
ATOM   3270  O   LYS A 445     -32.280 -56.865  23.023  1.00  0.62           O  
ATOM   3271  CB  LYS A 445     -30.693 -59.634  23.434  1.00  0.62           C  
ATOM   3272  CG  LYS A 445     -30.208 -60.355  24.701  1.00  0.62           C  
ATOM   3273  CD  LYS A 445     -28.686 -60.589  24.664  1.00  0.62           C  
ATOM   3274  CE  LYS A 445     -28.121 -61.324  25.882  1.00  0.62           C  
ATOM   3275  NZ  LYS A 445     -28.374 -60.540  27.115  1.00  0.62           N  
ATOM   3276  N   VAL A 446     -32.435 -58.184  21.219  1.00  0.57           N  
ATOM   3277  CA  VAL A 446     -32.549 -57.054  20.305  1.00  0.57           C  
ATOM   3278  C   VAL A 446     -33.905 -56.351  20.356  1.00  0.57           C  
ATOM   3279  O   VAL A 446     -34.017 -55.149  20.100  1.00  0.57           O  
ATOM   3280  CB  VAL A 446     -32.092 -57.385  18.887  1.00  0.57           C  
ATOM   3281  CG1 VAL A 446     -33.117 -58.222  18.103  1.00  0.57           C  
ATOM   3282  CG2 VAL A 446     -31.740 -56.089  18.133  1.00  0.57           C  
ATOM   3283  N   ASP A 447     -34.980 -57.062  20.732  1.00  0.54           N  
ATOM   3284  CA  ASP A 447     -36.262 -56.478  21.065  1.00  0.54           C  
ATOM   3285  C   ASP A 447     -36.303 -55.689  22.380  1.00  0.54           C  
ATOM   3286  O   ASP A 447     -36.836 -54.578  22.425  1.00  0.54           O  
ATOM   3287  CB  ASP A 447     -37.351 -57.563  20.975  1.00  0.54           C  
ATOM   3288  CG  ASP A 447     -37.826 -57.732  19.537  1.00  0.54           C  
ATOM   3289  OD1 ASP A 447     -37.598 -56.823  18.695  1.00  0.54           O  
ATOM   3290  OD2 ASP A 447     -38.534 -58.742  19.295  1.00  0.54           O  
ATOM   3291  N   ASP A 448     -35.699 -56.179  23.472  1.00  0.55           N  
ATOM   3292  CA  ASP A 448     -35.559 -55.410  24.702  1.00  0.55           C  
ATOM   3293  C   ASP A 448     -34.633 -54.197  24.525  1.00  0.55           C  
ATOM   3294  O   ASP A 448     -34.921 -53.074  24.937  1.00  0.55           O  
ATOM   3295  CB  ASP A 448     -35.099 -56.341  25.848  1.00  0.55           C  
ATOM   3296  CG  ASP A 448     -36.174 -57.374  26.177  1.00  0.55           C  
ATOM   3297  OD1 ASP A 448     -37.330 -57.246  25.690  1.00  0.55           O  
ATOM   3298  OD2 ASP A 448     -35.835 -58.303  26.954  1.00  0.55           O  
ATOM   3299  N   LEU A 449     -33.520 -54.379  23.788  1.00  0.51           N  
ATOM   3300  CA  LEU A 449     -32.570 -53.347  23.410  1.00  0.51           C  
ATOM   3301  C   LEU A 449     -33.173 -52.154  22.698  1.00  0.51           C  
ATOM   3302  O   LEU A 449     -32.862 -50.996  22.997  1.00  0.51           O  
ATOM   3303  CB  LEU A 449     -31.609 -54.044  22.426  1.00  0.51           C  
ATOM   3304  CG  LEU A 449     -30.493 -53.272  21.704  1.00  0.51           C  
ATOM   3305  CD1 LEU A 449     -29.535 -54.318  21.128  1.00  0.51           C  
ATOM   3306  CD2 LEU A 449     -30.905 -52.349  20.542  1.00  0.51           C  
ATOM   3307  N   ARG A 450     -34.046 -52.403  21.702  1.00  0.47           N  
ATOM   3308  CA  ARG A 450     -34.731 -51.346  20.994  1.00  0.47           C  
ATOM   3309  C   ARG A 450     -35.704 -50.588  21.876  1.00  0.47           C  
ATOM   3310  O   ARG A 450     -35.699 -49.361  21.854  1.00  0.47           O  
ATOM   3311  CB  ARG A 450     -35.394 -51.849  19.688  1.00  0.47           C  
ATOM   3312  CG  ARG A 450     -36.511 -52.888  19.858  1.00  0.47           C  
ATOM   3313  CD  ARG A 450     -37.100 -53.482  18.572  1.00  0.47           C  
ATOM   3314  NE  ARG A 450     -36.044 -54.348  17.966  1.00  0.47           N  
ATOM   3315  CZ  ARG A 450     -35.942 -54.647  16.668  1.00  0.47           C  
ATOM   3316  NH1 ARG A 450     -35.208 -55.694  16.299  1.00  0.47           N  
ATOM   3317  NH2 ARG A 450     -36.483 -53.888  15.723  1.00  0.47           N  
ATOM   3318  N   ALA A 451     -36.490 -51.297  22.717  1.00  0.59           N  
ATOM   3319  CA  ALA A 451     -37.470 -50.746  23.629  1.00  0.59           C  
ATOM   3320  C   ALA A 451     -36.876 -49.837  24.688  1.00  0.59           C  
ATOM   3321  O   ALA A 451     -37.391 -48.759  24.983  1.00  0.59           O  
ATOM   3322  CB  ALA A 451     -38.198 -51.903  24.321  1.00  0.59           C  
ATOM   3323  N   ASP A 452     -35.741 -50.239  25.267  1.00  0.56           N  
ATOM   3324  CA  ASP A 452     -35.003 -49.422  26.197  1.00  0.56           C  
ATOM   3325  C   ASP A 452     -34.261 -48.263  25.530  1.00  0.56           C  
ATOM   3326  O   ASP A 452     -34.205 -47.171  26.088  1.00  0.56           O  
ATOM   3327  CB  ASP A 452     -34.152 -50.344  27.084  1.00  0.56           C  
ATOM   3328  CG  ASP A 452     -35.076 -51.131  28.013  1.00  0.56           C  
ATOM   3329  OD1 ASP A 452     -36.195 -50.649  28.368  1.00  0.56           O  
ATOM   3330  OD2 ASP A 452     -34.626 -52.196  28.491  1.00  0.56           O  
ATOM   3331  N   THR A 453     -33.754 -48.406  24.279  1.00  0.50           N  
ATOM   3332  CA  THR A 453     -33.223 -47.262  23.513  1.00  0.50           C  
ATOM   3333  C   THR A 453     -34.275 -46.190  23.282  1.00  0.50           C  
ATOM   3334  O   THR A 453     -34.044 -45.003  23.502  1.00  0.50           O  
ATOM   3335  CB  THR A 453     -32.704 -47.624  22.112  1.00  0.50           C  
ATOM   3336  OG1 THR A 453     -31.687 -48.615  22.165  1.00  0.50           O  
ATOM   3337  CG2 THR A 453     -32.082 -46.408  21.399  1.00  0.50           C  
ATOM   3338  N   ILE A 454     -35.485 -46.585  22.847  1.00  0.49           N  
ATOM   3339  CA  ILE A 454     -36.576 -45.656  22.605  1.00  0.49           C  
ATOM   3340  C   ILE A 454     -37.215 -45.137  23.877  1.00  0.49           C  
ATOM   3341  O   ILE A 454     -37.610 -43.977  23.937  1.00  0.49           O  
ATOM   3342  CB  ILE A 454     -37.579 -46.170  21.587  1.00  0.49           C  
ATOM   3343  CG1 ILE A 454     -38.247 -47.509  21.947  1.00  0.49           C  
ATOM   3344  CG2 ILE A 454     -36.814 -46.306  20.252  1.00  0.49           C  
ATOM   3345  CD1 ILE A 454     -39.518 -47.393  22.777  1.00  0.49           C  
ATOM   3346  N   SER A 455     -37.266 -45.938  24.967  1.00  0.58           N  
ATOM   3347  CA  SER A 455     -37.700 -45.461  26.281  1.00  0.58           C  
ATOM   3348  C   SER A 455     -36.835 -44.339  26.796  1.00  0.58           C  
ATOM   3349  O   SER A 455     -37.357 -43.321  27.243  1.00  0.58           O  
ATOM   3350  CB  SER A 455     -37.718 -46.542  27.388  1.00  0.58           C  
ATOM   3351  OG  SER A 455     -38.689 -47.542  27.085  1.00  0.58           O  
ATOM   3352  N   SER A 456     -35.495 -44.462  26.663  1.00  0.56           N  
ATOM   3353  CA  SER A 456     -34.574 -43.372  26.955  1.00  0.56           C  
ATOM   3354  C   SER A 456     -34.843 -42.135  26.134  1.00  0.56           C  
ATOM   3355  O   SER A 456     -35.016 -41.044  26.661  1.00  0.56           O  
ATOM   3356  CB  SER A 456     -33.123 -43.740  26.574  1.00  0.56           C  
ATOM   3357  OG  SER A 456     -32.583 -44.729  27.439  1.00  0.56           O  
ATOM   3358  N   GLN A 457     -34.956 -42.274  24.795  1.00  0.53           N  
ATOM   3359  CA  GLN A 457     -35.173 -41.134  23.922  1.00  0.53           C  
ATOM   3360  C   GLN A 457     -36.470 -40.393  24.204  1.00  0.53           C  
ATOM   3361  O   GLN A 457     -36.483 -39.170  24.300  1.00  0.53           O  
ATOM   3362  CB  GLN A 457     -35.172 -41.558  22.429  1.00  0.53           C  
ATOM   3363  CG  GLN A 457     -33.799 -42.025  21.880  1.00  0.53           C  
ATOM   3364  CD  GLN A 457     -32.703 -40.962  21.983  1.00  0.53           C  
ATOM   3365  OE1 GLN A 457     -31.599 -41.217  22.467  1.00  0.53           O  
ATOM   3366  NE2 GLN A 457     -32.999 -39.736  21.498  1.00  0.53           N  
ATOM   3367  N   ILE A 458     -37.582 -41.124  24.385  1.00  0.57           N  
ATOM   3368  CA  ILE A 458     -38.888 -40.554  24.660  1.00  0.57           C  
ATOM   3369  C   ILE A 458     -38.980 -39.880  26.029  1.00  0.57           C  
ATOM   3370  O   ILE A 458     -39.494 -38.765  26.134  1.00  0.57           O  
ATOM   3371  CB  ILE A 458     -39.959 -41.608  24.401  1.00  0.57           C  
ATOM   3372  CG1 ILE A 458     -40.025 -41.865  22.872  1.00  0.57           C  
ATOM   3373  CG2 ILE A 458     -41.334 -41.177  24.955  1.00  0.57           C  
ATOM   3374  CD1 ILE A 458     -40.722 -43.173  22.492  1.00  0.57           C  
ATOM   3375  N   GLU A 459     -38.442 -40.489  27.117  1.00  0.60           N  
ATOM   3376  CA  GLU A 459     -38.370 -39.824  28.417  1.00  0.60           C  
ATOM   3377  C   GLU A 459     -37.462 -38.595  28.406  1.00  0.60           C  
ATOM   3378  O   GLU A 459     -37.849 -37.502  28.824  1.00  0.60           O  
ATOM   3379  CB  GLU A 459     -37.936 -40.805  29.541  1.00  0.60           C  
ATOM   3380  CG  GLU A 459     -37.824 -40.150  30.948  1.00  0.60           C  
ATOM   3381  CD  GLU A 459     -37.784 -41.156  32.101  1.00  0.60           C  
ATOM   3382  OE1 GLU A 459     -38.475 -40.889  33.122  1.00  0.60           O  
ATOM   3383  OE2 GLU A 459     -37.059 -42.174  31.986  1.00  0.60           O  
ATOM   3384  N   LEU A 460     -36.252 -38.720  27.829  1.00  0.57           N  
ATOM   3385  CA  LEU A 460     -35.274 -37.656  27.726  1.00  0.57           C  
ATOM   3386  C   LEU A 460     -35.741 -36.476  26.886  1.00  0.57           C  
ATOM   3387  O   LEU A 460     -35.558 -35.316  27.257  1.00  0.57           O  
ATOM   3388  CB  LEU A 460     -33.974 -38.249  27.145  1.00  0.57           C  
ATOM   3389  CG  LEU A 460     -32.743 -37.329  27.158  1.00  0.57           C  
ATOM   3390  CD1 LEU A 460     -31.653 -37.927  28.059  1.00  0.57           C  
ATOM   3391  CD2 LEU A 460     -32.211 -37.136  25.732  1.00  0.57           C  
ATOM   3392  N   ALA A 461     -36.408 -36.729  25.744  1.00  0.63           N  
ATOM   3393  CA  ALA A 461     -36.960 -35.701  24.887  1.00  0.63           C  
ATOM   3394  C   ALA A 461     -38.042 -34.874  25.562  1.00  0.63           C  
ATOM   3395  O   ALA A 461     -38.063 -33.651  25.445  1.00  0.63           O  
ATOM   3396  CB  ALA A 461     -37.531 -36.329  23.602  1.00  0.63           C  
ATOM   3397  N   VAL A 462     -38.953 -35.526  26.313  1.00  0.63           N  
ATOM   3398  CA  VAL A 462     -39.954 -34.852  27.128  1.00  0.63           C  
ATOM   3399  C   VAL A 462     -39.342 -34.051  28.271  1.00  0.63           C  
ATOM   3400  O   VAL A 462     -39.691 -32.891  28.471  1.00  0.63           O  
ATOM   3401  CB  VAL A 462     -41.004 -35.846  27.618  1.00  0.63           C  
ATOM   3402  CG1 VAL A 462     -41.893 -35.277  28.745  1.00  0.63           C  
ATOM   3403  CG2 VAL A 462     -41.879 -36.235  26.407  1.00  0.63           C  
ATOM   3404  N   LEU A 463     -38.363 -34.599  29.027  1.00  0.61           N  
ATOM   3405  CA  LEU A 463     -37.703 -33.849  30.092  1.00  0.61           C  
ATOM   3406  C   LEU A 463     -36.957 -32.608  29.610  1.00  0.61           C  
ATOM   3407  O   LEU A 463     -37.074 -31.527  30.189  1.00  0.61           O  
ATOM   3408  CB  LEU A 463     -36.677 -34.725  30.859  1.00  0.61           C  
ATOM   3409  CG  LEU A 463     -37.266 -35.858  31.725  1.00  0.61           C  
ATOM   3410  CD1 LEU A 463     -36.128 -36.606  32.437  1.00  0.61           C  
ATOM   3411  CD2 LEU A 463     -38.281 -35.354  32.760  1.00  0.61           C  
ATOM   3412  N   LEU A 464     -36.181 -32.733  28.516  1.00  0.54           N  
ATOM   3413  CA  LEU A 464     -35.462 -31.623  27.920  1.00  0.54           C  
ATOM   3414  C   LEU A 464     -36.369 -30.592  27.265  1.00  0.54           C  
ATOM   3415  O   LEU A 464     -36.167 -29.386  27.415  1.00  0.54           O  
ATOM   3416  CB  LEU A 464     -34.407 -32.130  26.908  1.00  0.54           C  
ATOM   3417  CG  LEU A 464     -33.306 -33.016  27.535  1.00  0.54           C  
ATOM   3418  CD1 LEU A 464     -32.399 -33.592  26.441  1.00  0.54           C  
ATOM   3419  CD2 LEU A 464     -32.458 -32.274  28.579  1.00  0.54           C  
ATOM   3420  N   SER A 465     -37.423 -31.019  26.536  1.00  0.57           N  
ATOM   3421  CA  SER A 465     -38.400 -30.086  25.988  1.00  0.57           C  
ATOM   3422  C   SER A 465     -39.210 -29.365  27.046  1.00  0.57           C  
ATOM   3423  O   SER A 465     -39.417 -28.165  26.922  1.00  0.57           O  
ATOM   3424  CB  SER A 465     -39.305 -30.653  24.864  1.00  0.57           C  
ATOM   3425  OG  SER A 465     -40.253 -31.606  25.335  1.00  0.57           O  
ATOM   3426  N   ASN A 466     -39.614 -30.026  28.156  1.00  0.63           N  
ATOM   3427  CA  ASN A 466     -40.258 -29.370  29.291  1.00  0.63           C  
ATOM   3428  C   ASN A 466     -39.420 -28.242  29.897  1.00  0.63           C  
ATOM   3429  O   ASN A 466     -39.943 -27.168  30.192  1.00  0.63           O  
ATOM   3430  CB  ASN A 466     -40.569 -30.374  30.434  1.00  0.63           C  
ATOM   3431  CG  ASN A 466     -41.750 -31.266  30.081  1.00  0.63           C  
ATOM   3432  OD1 ASN A 466     -42.558 -30.978  29.199  1.00  0.63           O  
ATOM   3433  ND2 ASN A 466     -41.907 -32.368  30.847  1.00  0.63           N  
ATOM   3434  N   GLU A 467     -38.090 -28.443  30.040  1.00  0.57           N  
ATOM   3435  CA  GLU A 467     -37.147 -27.412  30.466  1.00  0.57           C  
ATOM   3436  C   GLU A 467     -37.139 -26.223  29.496  1.00  0.57           C  
ATOM   3437  O   GLU A 467     -37.220 -25.056  29.879  1.00  0.57           O  
ATOM   3438  CB  GLU A 467     -35.723 -28.036  30.561  1.00  0.57           C  
ATOM   3439  CG  GLU A 467     -34.701 -27.308  31.483  1.00  0.57           C  
ATOM   3440  CD  GLU A 467     -34.749 -27.784  32.931  1.00  0.57           C  
ATOM   3441  OE1 GLU A 467     -35.733 -27.416  33.619  1.00  0.57           O  
ATOM   3442  OE2 GLU A 467     -33.850 -28.539  33.390  1.00  0.57           O  
ATOM   3443  N   GLY A 468     -37.126 -26.506  28.173  1.00  0.56           N  
ATOM   3444  CA  GLY A 468     -37.196 -25.487  27.127  1.00  0.56           C  
ATOM   3445  C   GLY A 468     -38.511 -24.747  27.027  1.00  0.56           C  
ATOM   3446  O   GLY A 468     -38.525 -23.548  26.770  1.00  0.56           O  
ATOM   3447  N   ILE A 469     -39.656 -25.423  27.255  1.00  0.62           N  
ATOM   3448  CA  ILE A 469     -40.980 -24.805  27.304  1.00  0.62           C  
ATOM   3449  C   ILE A 469     -41.081 -23.786  28.429  1.00  0.62           C  
ATOM   3450  O   ILE A 469     -41.510 -22.655  28.217  1.00  0.62           O  
ATOM   3451  CB  ILE A 469     -42.091 -25.858  27.450  1.00  0.62           C  
ATOM   3452  CG1 ILE A 469     -42.249 -26.730  26.174  1.00  0.62           C  
ATOM   3453  CG2 ILE A 469     -43.448 -25.222  27.842  1.00  0.62           C  
ATOM   3454  CD1 ILE A 469     -42.776 -25.996  24.935  1.00  0.62           C  
ATOM   3455  N   ILE A 470     -40.624 -24.131  29.651  1.00  0.62           N  
ATOM   3456  CA  ILE A 470     -40.625 -23.204  30.777  1.00  0.62           C  
ATOM   3457  C   ILE A 470     -39.698 -22.015  30.548  1.00  0.62           C  
ATOM   3458  O   ILE A 470     -40.088 -20.866  30.750  1.00  0.62           O  
ATOM   3459  CB  ILE A 470     -40.330 -23.938  32.086  1.00  0.62           C  
ATOM   3460  CG1 ILE A 470     -41.494 -24.918  32.392  1.00  0.62           C  
ATOM   3461  CG2 ILE A 470     -40.120 -22.927  33.239  1.00  0.62           C  
ATOM   3462  CD1 ILE A 470     -41.211 -25.873  33.557  1.00  0.62           C  
ATOM   3463  N   ASN A 471     -38.470 -22.253  30.040  1.00  0.58           N  
ATOM   3464  CA  ASN A 471     -37.528 -21.188  29.718  1.00  0.58           C  
ATOM   3465  C   ASN A 471     -38.037 -20.242  28.630  1.00  0.58           C  
ATOM   3466  O   ASN A 471     -37.910 -19.028  28.760  1.00  0.58           O  
ATOM   3467  CB  ASN A 471     -36.138 -21.760  29.346  1.00  0.58           C  
ATOM   3468  CG  ASN A 471     -35.523 -22.441  30.565  1.00  0.58           C  
ATOM   3469  OD1 ASN A 471     -35.914 -22.254  31.716  1.00  0.58           O  
ATOM   3470  ND2 ASN A 471     -34.490 -23.278  30.320  1.00  0.58           N  
ATOM   3471  N   SER A 472     -38.713 -20.760  27.576  1.00  0.64           N  
ATOM   3472  CA  SER A 472     -39.360 -19.945  26.540  1.00  0.64           C  
ATOM   3473  C   SER A 472     -40.375 -18.962  27.116  1.00  0.64           C  
ATOM   3474  O   SER A 472     -40.405 -17.785  26.760  1.00  0.64           O  
ATOM   3475  CB  SER A 472     -40.105 -20.843  25.501  1.00  0.64           C  
ATOM   3476  OG  SER A 472     -40.760 -20.110  24.456  1.00  0.64           O  
ATOM   3477  N   GLU A 473     -41.213 -19.414  28.071  1.00  0.69           N  
ATOM   3478  CA  GLU A 473     -42.175 -18.566  28.753  1.00  0.69           C  
ATOM   3479  C   GLU A 473     -41.541 -17.436  29.560  1.00  0.69           C  
ATOM   3480  O   GLU A 473     -41.987 -16.287  29.484  1.00  0.69           O  
ATOM   3481  CB  GLU A 473     -43.098 -19.417  29.660  1.00  0.69           C  
ATOM   3482  CG  GLU A 473     -44.004 -20.388  28.861  1.00  0.69           C  
ATOM   3483  CD  GLU A 473     -44.893 -19.643  27.871  1.00  0.69           C  
ATOM   3484  OE1 GLU A 473     -45.712 -18.813  28.340  1.00  0.69           O  
ATOM   3485  OE2 GLU A 473     -44.741 -19.871  26.644  1.00  0.69           O  
ATOM   3486  N   ASP A 474     -40.447 -17.725  30.301  1.00  0.62           N  
ATOM   3487  CA  ASP A 474     -39.631 -16.735  30.990  1.00  0.62           C  
ATOM   3488  C   ASP A 474     -38.982 -15.727  30.034  1.00  0.62           C  
ATOM   3489  O   ASP A 474     -39.022 -14.512  30.251  1.00  0.62           O  
ATOM   3490  CB  ASP A 474     -38.528 -17.449  31.823  1.00  0.62           C  
ATOM   3491  CG  ASP A 474     -39.028 -17.873  33.197  1.00  0.62           C  
ATOM   3492  OD1 ASP A 474     -40.233 -17.674  33.498  1.00  0.62           O  
ATOM   3493  OD2 ASP A 474     -38.182 -18.373  33.983  1.00  0.62           O  
ATOM   3494  N   GLU A 475     -38.408 -16.195  28.906  1.00  0.61           N  
ATOM   3495  CA  GLU A 475     -37.836 -15.352  27.868  1.00  0.61           C  
ATOM   3496  C   GLU A 475     -38.851 -14.432  27.207  1.00  0.61           C  
ATOM   3497  O   GLU A 475     -38.598 -13.242  27.018  1.00  0.61           O  
ATOM   3498  CB  GLU A 475     -37.187 -16.220  26.771  1.00  0.61           C  
ATOM   3499  CG  GLU A 475     -35.933 -16.994  27.243  1.00  0.61           C  
ATOM   3500  CD  GLU A 475     -35.588 -18.138  26.290  1.00  0.61           C  
ATOM   3501  OE1 GLU A 475     -36.074 -18.109  25.130  1.00  0.61           O  
ATOM   3502  OE2 GLU A 475     -34.860 -19.063  26.736  1.00  0.61           O  
ATOM   3503  N   HIS A 476     -40.057 -14.942  26.875  1.00  0.73           N  
ATOM   3504  CA  HIS A 476     -41.147 -14.147  26.323  1.00  0.73           C  
ATOM   3505  C   HIS A 476     -41.629 -13.057  27.264  1.00  0.73           C  
ATOM   3506  O   HIS A 476     -41.851 -11.918  26.861  1.00  0.73           O  
ATOM   3507  CB  HIS A 476     -42.352 -15.025  25.927  1.00  0.73           C  
ATOM   3508  CG  HIS A 476     -42.084 -15.894  24.742  1.00  0.73           C  
ATOM   3509  ND1 HIS A 476     -43.123 -16.656  24.262  1.00  0.73           N  
ATOM   3510  CD2 HIS A 476     -40.949 -16.154  24.041  1.00  0.73           C  
ATOM   3511  CE1 HIS A 476     -42.611 -17.374  23.290  1.00  0.73           C  
ATOM   3512  NE2 HIS A 476     -41.295 -17.110  23.110  1.00  0.73           N  
ATOM   3513  N   LEU A 477     -41.756 -13.369  28.562  1.00  0.68           N  
ATOM   3514  CA  LEU A 477     -42.094 -12.422  29.604  1.00  0.68           C  
ATOM   3515  C   LEU A 477     -41.065 -11.315  29.808  1.00  0.68           C  
ATOM   3516  O   LEU A 477     -41.388 -10.128  29.892  1.00  0.68           O  
ATOM   3517  CB  LEU A 477     -42.246 -13.251  30.891  1.00  0.68           C  
ATOM   3518  CG  LEU A 477     -42.686 -12.480  32.142  1.00  0.68           C  
ATOM   3519  CD1 LEU A 477     -43.824 -11.481  31.865  1.00  0.68           C  
ATOM   3520  CD2 LEU A 477     -43.054 -13.497  33.227  1.00  0.68           C  
ATOM   3521  N   LEU A 478     -39.773 -11.683  29.829  1.00  0.60           N  
ATOM   3522  CA  LEU A 478     -38.663 -10.754  29.854  1.00  0.60           C  
ATOM   3523  C   LEU A 478     -38.590  -9.870  28.607  1.00  0.60           C  
ATOM   3524  O   LEU A 478     -38.358  -8.665  28.678  1.00  0.60           O  
ATOM   3525  CB  LEU A 478     -37.364 -11.572  30.027  1.00  0.60           C  
ATOM   3526  CG  LEU A 478     -36.069 -10.755  30.180  1.00  0.60           C  
ATOM   3527  CD1 LEU A 478     -36.121  -9.843  31.418  1.00  0.60           C  
ATOM   3528  CD2 LEU A 478     -34.882 -11.726  30.249  1.00  0.60           C  
ATOM   3529  N   ALA A 479     -38.825 -10.440  27.411  1.00  0.71           N  
ATOM   3530  CA  ALA A 479     -38.958  -9.696  26.174  1.00  0.71           C  
ATOM   3531  C   ALA A 479     -40.137  -8.722  26.156  1.00  0.71           C  
ATOM   3532  O   ALA A 479     -40.018  -7.595  25.676  1.00  0.71           O  
ATOM   3533  CB  ALA A 479     -39.061 -10.681  24.996  1.00  0.71           C  
ATOM   3534  N   LEU A 480     -41.300  -9.119  26.709  1.00  0.75           N  
ATOM   3535  CA  LEU A 480     -42.468  -8.270  26.867  1.00  0.75           C  
ATOM   3536  C   LEU A 480     -42.244  -7.055  27.770  1.00  0.75           C  
ATOM   3537  O   LEU A 480     -42.678  -5.941  27.464  1.00  0.75           O  
ATOM   3538  CB  LEU A 480     -43.669  -9.106  27.374  1.00  0.75           C  
ATOM   3539  CG  LEU A 480     -45.026  -8.374  27.329  1.00  0.75           C  
ATOM   3540  CD1 LEU A 480     -45.380  -7.943  25.905  1.00  0.75           C  
ATOM   3541  CD2 LEU A 480     -46.160  -9.255  27.856  1.00  0.75           C  
ATOM   3542  N   GLU A 481     -41.506  -7.228  28.890  1.00  0.72           N  
ATOM   3543  CA  GLU A 481     -41.051  -6.141  29.748  1.00  0.72           C  
ATOM   3544  C   GLU A 481     -40.176  -5.139  29.004  1.00  0.72           C  
ATOM   3545  O   GLU A 481     -40.366  -3.923  29.067  1.00  0.72           O  
ATOM   3546  CB  GLU A 481     -40.252  -6.740  30.935  1.00  0.72           C  
ATOM   3547  CG  GLU A 481     -39.713  -5.707  31.948  1.00  0.72           C  
ATOM   3548  CD  GLU A 481     -38.217  -5.437  31.869  1.00  0.72           C  
ATOM   3549  OE1 GLU A 481     -37.441  -5.987  31.048  1.00  0.72           O  
ATOM   3550  OE2 GLU A 481     -37.797  -4.642  32.745  1.00  0.72           O  
ATOM   3551  N   ARG A 482     -39.228  -5.652  28.204  1.00  0.65           N  
ATOM   3552  CA  ARG A 482     -38.345  -4.865  27.374  1.00  0.65           C  
ATOM   3553  C   ARG A 482     -39.018  -4.153  26.217  1.00  0.65           C  
ATOM   3554  O   ARG A 482     -38.602  -3.050  25.875  1.00  0.65           O  
ATOM   3555  CB  ARG A 482     -37.158  -5.709  26.877  1.00  0.65           C  
ATOM   3556  CG  ARG A 482     -36.279  -6.160  28.054  1.00  0.65           C  
ATOM   3557  CD  ARG A 482     -35.171  -7.116  27.642  1.00  0.65           C  
ATOM   3558  NE  ARG A 482     -34.471  -7.492  28.903  1.00  0.65           N  
ATOM   3559  CZ  ARG A 482     -33.495  -8.405  28.957  1.00  0.65           C  
ATOM   3560  NH1 ARG A 482     -33.008  -8.775  30.138  1.00  0.65           N  
ATOM   3561  NH2 ARG A 482     -33.023  -8.982  27.855  1.00  0.65           N  
ATOM   3562  N   LYS A 483     -40.081  -4.726  25.604  1.00  0.74           N  
ATOM   3563  CA  LYS A 483     -40.921  -4.036  24.626  1.00  0.74           C  
ATOM   3564  C   LYS A 483     -41.490  -2.754  25.216  1.00  0.74           C  
ATOM   3565  O   LYS A 483     -41.337  -1.672  24.657  1.00  0.74           O  
ATOM   3566  CB  LYS A 483     -42.091  -4.969  24.169  1.00  0.74           C  
ATOM   3567  CG  LYS A 483     -43.159  -4.347  23.235  1.00  0.74           C  
ATOM   3568  CD  LYS A 483     -44.345  -5.303  22.943  1.00  0.74           C  
ATOM   3569  CE  LYS A 483     -45.693  -4.587  22.709  1.00  0.74           C  
ATOM   3570  NZ  LYS A 483     -46.833  -5.536  22.626  1.00  0.74           N  
ATOM   3571  N   LEU A 484     -42.083  -2.845  26.419  1.00  0.73           N  
ATOM   3572  CA  LEU A 484     -42.628  -1.712  27.134  1.00  0.73           C  
ATOM   3573  C   LEU A 484     -41.593  -0.694  27.589  1.00  0.73           C  
ATOM   3574  O   LEU A 484     -41.747   0.512  27.391  1.00  0.73           O  
ATOM   3575  CB  LEU A 484     -43.419  -2.263  28.333  1.00  0.73           C  
ATOM   3576  CG  LEU A 484     -44.080  -1.209  29.234  1.00  0.73           C  
ATOM   3577  CD1 LEU A 484     -44.975  -0.235  28.454  1.00  0.73           C  
ATOM   3578  CD2 LEU A 484     -44.898  -1.930  30.307  1.00  0.73           C  
ATOM   3579  N   LYS A 485     -40.477  -1.160  28.171  1.00  0.73           N  
ATOM   3580  CA  LYS A 485     -39.421  -0.314  28.689  1.00  0.73           C  
ATOM   3581  C   LYS A 485     -38.744   0.539  27.638  1.00  0.73           C  
ATOM   3582  O   LYS A 485     -38.512   1.734  27.813  1.00  0.73           O  
ATOM   3583  CB  LYS A 485     -38.348  -1.214  29.328  1.00  0.73           C  
ATOM   3584  CG  LYS A 485     -37.212  -0.427  29.989  1.00  0.73           C  
ATOM   3585  CD  LYS A 485     -36.602  -1.179  31.167  1.00  0.73           C  
ATOM   3586  CE  LYS A 485     -35.910  -2.502  30.875  1.00  0.73           C  
ATOM   3587  NZ  LYS A 485     -35.776  -3.180  32.163  1.00  0.73           N  
ATOM   3588  N   LYS A 486     -38.443  -0.084  26.486  1.00  0.69           N  
ATOM   3589  CA  LYS A 486     -37.772   0.550  25.378  1.00  0.69           C  
ATOM   3590  C   LYS A 486     -38.621   1.589  24.670  1.00  0.69           C  
ATOM   3591  O   LYS A 486     -38.082   2.541  24.109  1.00  0.69           O  
ATOM   3592  CB  LYS A 486     -37.266  -0.537  24.404  1.00  0.69           C  
ATOM   3593  CG  LYS A 486     -36.040  -1.266  24.981  1.00  0.69           C  
ATOM   3594  CD  LYS A 486     -35.420  -2.273  24.003  1.00  0.69           C  
ATOM   3595  CE  LYS A 486     -34.180  -2.950  24.591  1.00  0.69           C  
ATOM   3596  NZ  LYS A 486     -33.541  -3.803  23.570  1.00  0.69           N  
ATOM   3597  N   MET A 487     -39.962   1.450  24.705  1.00  0.67           N  
ATOM   3598  CA  MET A 487     -40.853   2.522  24.308  1.00  0.67           C  
ATOM   3599  C   MET A 487     -40.925   3.676  25.296  1.00  0.67           C  
ATOM   3600  O   MET A 487     -40.787   4.835  24.912  1.00  0.67           O  
ATOM   3601  CB  MET A 487     -42.296   1.992  24.182  1.00  0.67           C  
ATOM   3602  CG  MET A 487     -42.539   1.133  22.934  1.00  0.67           C  
ATOM   3603  SD  MET A 487     -44.292   0.714  22.718  1.00  0.67           S  
ATOM   3604  CE  MET A 487     -44.368  -0.338  24.188  1.00  0.67           C  
ATOM   3605  N   LEU A 488     -41.165   3.401  26.600  1.00  0.69           N  
ATOM   3606  CA  LEU A 488     -41.381   4.463  27.574  1.00  0.69           C  
ATOM   3607  C   LEU A 488     -40.144   5.299  27.837  1.00  0.69           C  
ATOM   3608  O   LEU A 488     -40.224   6.526  27.957  1.00  0.69           O  
ATOM   3609  CB  LEU A 488     -41.921   3.968  28.942  1.00  0.69           C  
ATOM   3610  CG  LEU A 488     -43.252   3.186  28.902  1.00  0.69           C  
ATOM   3611  CD1 LEU A 488     -43.822   3.018  30.319  1.00  0.69           C  
ATOM   3612  CD2 LEU A 488     -44.315   3.828  28.003  1.00  0.69           C  
ATOM   3613  N   GLY A 489     -38.966   4.642  27.934  1.00  0.62           N  
ATOM   3614  CA  GLY A 489     -37.679   5.269  28.212  1.00  0.62           C  
ATOM   3615  C   GLY A 489     -37.692   6.266  29.363  1.00  0.62           C  
ATOM   3616  O   GLY A 489     -38.126   5.909  30.457  1.00  0.62           O  
ATOM   3617  N   PRO A 490     -37.248   7.513  29.221  1.00  0.51           N  
ATOM   3618  CA  PRO A 490     -37.166   8.458  30.328  1.00  0.51           C  
ATOM   3619  C   PRO A 490     -38.521   8.979  30.790  1.00  0.51           C  
ATOM   3620  O   PRO A 490     -38.546   9.772  31.735  1.00  0.51           O  
ATOM   3621  CB  PRO A 490     -36.296   9.585  29.755  1.00  0.51           C  
ATOM   3622  CG  PRO A 490     -36.683   9.622  28.275  1.00  0.51           C  
ATOM   3623  CD  PRO A 490     -36.907   8.144  27.940  1.00  0.51           C  
ATOM   3624  N   SER A 491     -39.652   8.591  30.162  1.00  0.53           N  
ATOM   3625  CA  SER A 491     -40.974   9.141  30.467  1.00  0.53           C  
ATOM   3626  C   SER A 491     -41.695   8.354  31.555  1.00  0.53           C  
ATOM   3627  O   SER A 491     -42.801   8.698  31.973  1.00  0.53           O  
ATOM   3628  CB  SER A 491     -41.900   9.256  29.215  1.00  0.53           C  
ATOM   3629  OG  SER A 491     -42.389   7.996  28.741  1.00  0.53           O  
ATOM   3630  N   ALA A 492     -41.045   7.307  32.094  1.00  0.67           N  
ATOM   3631  CA  ALA A 492     -41.545   6.531  33.202  1.00  0.67           C  
ATOM   3632  C   ALA A 492     -40.388   6.177  34.120  1.00  0.67           C  
ATOM   3633  O   ALA A 492     -39.232   6.485  33.829  1.00  0.67           O  
ATOM   3634  CB  ALA A 492     -42.253   5.257  32.700  1.00  0.67           C  
ATOM   3635  N   VAL A 493     -40.679   5.571  35.285  1.00  0.65           N  
ATOM   3636  CA  VAL A 493     -39.670   4.990  36.161  1.00  0.65           C  
ATOM   3637  C   VAL A 493     -40.031   3.533  36.416  1.00  0.65           C  
ATOM   3638  O   VAL A 493     -41.176   3.216  36.745  1.00  0.65           O  
ATOM   3639  CB  VAL A 493     -39.534   5.743  37.489  1.00  0.65           C  
ATOM   3640  CG1 VAL A 493     -38.476   5.087  38.400  1.00  0.65           C  
ATOM   3641  CG2 VAL A 493     -39.122   7.203  37.208  1.00  0.65           C  
ATOM   3642  N   GLU A 494     -39.061   2.600  36.248  1.00  0.62           N  
ATOM   3643  CA  GLU A 494     -39.163   1.209  36.666  1.00  0.62           C  
ATOM   3644  C   GLU A 494     -39.303   1.083  38.185  1.00  0.62           C  
ATOM   3645  O   GLU A 494     -38.501   1.615  38.948  1.00  0.62           O  
ATOM   3646  CB  GLU A 494     -37.906   0.396  36.227  1.00  0.62           C  
ATOM   3647  CG  GLU A 494     -37.720   0.266  34.694  1.00  0.62           C  
ATOM   3648  CD  GLU A 494     -36.372  -0.333  34.289  1.00  0.62           C  
ATOM   3649  OE1 GLU A 494     -36.225  -1.587  34.251  1.00  0.62           O  
ATOM   3650  OE2 GLU A 494     -35.483   0.465  33.909  1.00  0.62           O  
ATOM   3651  N   ILE A 495     -40.320   0.343  38.676  1.00  0.54           N  
ATOM   3652  CA  ILE A 495     -40.572   0.202  40.114  1.00  0.54           C  
ATOM   3653  C   ILE A 495     -39.839  -1.032  40.641  1.00  0.54           C  
ATOM   3654  O   ILE A 495     -39.746  -1.301  41.835  1.00  0.54           O  
ATOM   3655  CB  ILE A 495     -42.089   0.144  40.365  1.00  0.54           C  
ATOM   3656  CG1 ILE A 495     -42.727   1.503  39.980  1.00  0.54           C  
ATOM   3657  CG2 ILE A 495     -42.444  -0.216  41.830  1.00  0.54           C  
ATOM   3658  CD1 ILE A 495     -44.260   1.490  39.989  1.00  0.54           C  
ATOM   3659  N   GLY A 496     -39.232  -1.819  39.732  1.00  0.51           N  
ATOM   3660  CA  GLY A 496     -38.405  -2.971  40.081  1.00  0.51           C  
ATOM   3661  C   GLY A 496     -39.183  -4.238  40.309  1.00  0.51           C  
ATOM   3662  O   GLY A 496     -38.614  -5.315  40.439  1.00  0.51           O  
ATOM   3663  N   ASN A 497     -40.523  -4.167  40.273  1.00  0.54           N  
ATOM   3664  CA  ASN A 497     -41.405  -5.305  40.457  1.00  0.54           C  
ATOM   3665  C   ASN A 497     -42.098  -5.688  39.158  1.00  0.54           C  
ATOM   3666  O   ASN A 497     -43.039  -6.471  39.153  1.00  0.54           O  
ATOM   3667  CB  ASN A 497     -42.438  -5.055  41.590  1.00  0.54           C  
ATOM   3668  CG  ASN A 497     -43.308  -3.825  41.342  1.00  0.54           C  
ATOM   3669  OD1 ASN A 497     -43.235  -3.152  40.313  1.00  0.54           O  
ATOM   3670  ND2 ASN A 497     -44.175  -3.516  42.332  1.00  0.54           N  
ATOM   3671  N   GLY A 498     -41.637  -5.149  38.011  1.00  0.64           N  
ATOM   3672  CA  GLY A 498     -42.269  -5.390  36.715  1.00  0.64           C  
ATOM   3673  C   GLY A 498     -43.356  -4.406  36.371  1.00  0.64           C  
ATOM   3674  O   GLY A 498     -44.116  -4.619  35.429  1.00  0.64           O  
ATOM   3675  N   CYS A 499     -43.450  -3.298  37.128  1.00  0.72           N  
ATOM   3676  CA  CYS A 499     -44.340  -2.192  36.836  1.00  0.72           C  
ATOM   3677  C   CYS A 499     -43.573  -0.915  36.584  1.00  0.72           C  
ATOM   3678  O   CYS A 499     -42.431  -0.736  37.013  1.00  0.72           O  
ATOM   3679  CB  CYS A 499     -45.322  -1.882  37.989  1.00  0.72           C  
ATOM   3680  SG  CYS A 499     -46.368  -3.283  38.444  1.00  0.72           S  
ATOM   3681  N   PHE A 500     -44.234   0.011  35.874  1.00  0.72           N  
ATOM   3682  CA  PHE A 500     -43.737   1.322  35.529  1.00  0.72           C  
ATOM   3683  C   PHE A 500     -44.696   2.348  36.099  1.00  0.72           C  
ATOM   3684  O   PHE A 500     -45.910   2.132  36.099  1.00  0.72           O  
ATOM   3685  CB  PHE A 500     -43.718   1.531  33.989  1.00  0.72           C  
ATOM   3686  CG  PHE A 500     -42.722   0.617  33.335  1.00  0.72           C  
ATOM   3687  CD1 PHE A 500     -43.045  -0.725  33.065  1.00  0.72           C  
ATOM   3688  CD2 PHE A 500     -41.447   1.092  32.987  1.00  0.72           C  
ATOM   3689  CE1 PHE A 500     -42.095  -1.591  32.514  1.00  0.72           C  
ATOM   3690  CE2 PHE A 500     -40.501   0.234  32.412  1.00  0.72           C  
ATOM   3691  CZ  PHE A 500     -40.820  -1.113  32.197  1.00  0.72           C  
ATOM   3692  N   GLU A 501     -44.184   3.502  36.575  1.00  0.71           N  
ATOM   3693  CA  GLU A 501     -45.027   4.654  36.862  1.00  0.71           C  
ATOM   3694  C   GLU A 501     -44.733   5.728  35.838  1.00  0.71           C  
ATOM   3695  O   GLU A 501     -43.581   6.123  35.652  1.00  0.71           O  
ATOM   3696  CB  GLU A 501     -44.837   5.207  38.299  1.00  0.71           C  
ATOM   3697  CG  GLU A 501     -46.118   5.892  38.840  1.00  0.71           C  
ATOM   3698  CD  GLU A 501     -46.325   5.739  40.339  1.00  0.71           C  
ATOM   3699  OE1 GLU A 501     -45.384   5.502  41.119  1.00  0.71           O  
ATOM   3700  OE2 GLU A 501     -47.527   5.745  40.741  1.00  0.71           O  
ATOM   3701  N   THR A 502     -45.758   6.184  35.087  1.00  0.69           N  
ATOM   3702  CA  THR A 502     -45.601   7.232  34.084  1.00  0.69           C  
ATOM   3703  C   THR A 502     -45.407   8.605  34.702  1.00  0.69           C  
ATOM   3704  O   THR A 502     -45.906   8.921  35.778  1.00  0.69           O  
ATOM   3705  CB  THR A 502     -46.727   7.297  33.049  1.00  0.69           C  
ATOM   3706  OG1 THR A 502     -48.005   7.387  33.656  1.00  0.69           O  
ATOM   3707  CG2 THR A 502     -46.745   6.002  32.225  1.00  0.69           C  
ATOM   3708  N   LYS A 503     -44.658   9.492  34.017  1.00  0.65           N  
ATOM   3709  CA  LYS A 503     -44.463  10.861  34.476  1.00  0.65           C  
ATOM   3710  C   LYS A 503     -45.468  11.799  33.823  1.00  0.65           C  
ATOM   3711  O   LYS A 503     -45.473  13.007  34.046  1.00  0.65           O  
ATOM   3712  CB  LYS A 503     -43.040  11.349  34.121  1.00  0.65           C  
ATOM   3713  CG  LYS A 503     -41.922  10.552  34.811  1.00  0.65           C  
ATOM   3714  CD  LYS A 503     -40.541  11.019  34.328  1.00  0.65           C  
ATOM   3715  CE  LYS A 503     -39.381  10.228  34.934  1.00  0.65           C  
ATOM   3716  NZ  LYS A 503     -38.124  10.607  34.259  1.00  0.65           N  
ATOM   3717  N   HIS A 504     -46.374  11.233  33.015  1.00  0.64           N  
ATOM   3718  CA  HIS A 504     -47.446  11.919  32.337  1.00  0.64           C  
ATOM   3719  C   HIS A 504     -48.731  11.172  32.652  1.00  0.64           C  
ATOM   3720  O   HIS A 504     -48.708  10.063  33.186  1.00  0.64           O  
ATOM   3721  CB  HIS A 504     -47.194  11.981  30.808  1.00  0.64           C  
ATOM   3722  CG  HIS A 504     -46.734  10.683  30.216  1.00  0.64           C  
ATOM   3723  ND1 HIS A 504     -47.639   9.677  29.955  1.00  0.64           N  
ATOM   3724  CD2 HIS A 504     -45.478  10.276  29.904  1.00  0.64           C  
ATOM   3725  CE1 HIS A 504     -46.922   8.678  29.484  1.00  0.64           C  
ATOM   3726  NE2 HIS A 504     -45.603   8.986  29.435  1.00  0.64           N  
ATOM   3727  N   LYS A 505     -49.894  11.794  32.366  1.00  0.58           N  
ATOM   3728  CA  LYS A 505     -51.190  11.151  32.501  1.00  0.58           C  
ATOM   3729  C   LYS A 505     -51.487  10.311  31.277  1.00  0.58           C  
ATOM   3730  O   LYS A 505     -51.482  10.809  30.153  1.00  0.58           O  
ATOM   3731  CB  LYS A 505     -52.336  12.181  32.631  1.00  0.58           C  
ATOM   3732  CG  LYS A 505     -52.291  13.023  33.911  1.00  0.58           C  
ATOM   3733  CD  LYS A 505     -53.480  13.996  33.948  1.00  0.58           C  
ATOM   3734  CE  LYS A 505     -53.555  14.822  35.232  1.00  0.58           C  
ATOM   3735  NZ  LYS A 505     -54.735  15.717  35.185  1.00  0.58           N  
ATOM   3736  N   CYS A 506     -51.752   9.012  31.475  1.00  0.63           N  
ATOM   3737  CA  CYS A 506     -51.782   8.055  30.393  1.00  0.63           C  
ATOM   3738  C   CYS A 506     -53.182   7.919  29.807  1.00  0.63           C  
ATOM   3739  O   CYS A 506     -53.393   8.056  28.603  1.00  0.63           O  
ATOM   3740  CB  CYS A 506     -51.237   6.703  30.940  1.00  0.63           C  
ATOM   3741  SG  CYS A 506     -50.633   5.549  29.659  1.00  0.63           S  
ATOM   3742  N   ASN A 507     -54.204   7.685  30.663  1.00  0.57           N  
ATOM   3743  CA  ASN A 507     -55.549   7.271  30.256  1.00  0.57           C  
ATOM   3744  C   ASN A 507     -55.612   6.033  29.340  1.00  0.57           C  
ATOM   3745  O   ASN A 507     -54.606   5.427  28.983  1.00  0.57           O  
ATOM   3746  CB  ASN A 507     -56.362   8.434  29.620  1.00  0.57           C  
ATOM   3747  CG  ASN A 507     -56.641   9.511  30.656  1.00  0.57           C  
ATOM   3748  OD1 ASN A 507     -57.160   9.230  31.736  1.00  0.57           O  
ATOM   3749  ND2 ASN A 507     -56.370  10.785  30.299  1.00  0.57           N  
ATOM   3750  N   GLN A 508     -56.831   5.584  28.955  1.00  0.56           N  
ATOM   3751  CA  GLN A 508     -57.016   4.309  28.269  1.00  0.56           C  
ATOM   3752  C   GLN A 508     -56.289   4.173  26.943  1.00  0.56           C  
ATOM   3753  O   GLN A 508     -55.550   3.223  26.719  1.00  0.56           O  
ATOM   3754  CB  GLN A 508     -58.523   4.033  28.025  1.00  0.56           C  
ATOM   3755  CG  GLN A 508     -58.829   2.641  27.407  1.00  0.56           C  
ATOM   3756  CD  GLN A 508     -58.317   1.506  28.297  1.00  0.56           C  
ATOM   3757  OE1 GLN A 508     -58.573   1.490  29.505  1.00  0.56           O  
ATOM   3758  NE2 GLN A 508     -57.567   0.545  27.719  1.00  0.56           N  
ATOM   3759  N   THR A 509     -56.409   5.163  26.043  1.00  0.65           N  
ATOM   3760  CA  THR A 509     -55.918   4.989  24.683  1.00  0.65           C  
ATOM   3761  C   THR A 509     -54.414   5.076  24.560  1.00  0.65           C  
ATOM   3762  O   THR A 509     -53.836   4.576  23.599  1.00  0.65           O  
ATOM   3763  CB  THR A 509     -56.554   5.935  23.678  1.00  0.65           C  
ATOM   3764  OG1 THR A 509     -56.437   7.292  24.085  1.00  0.65           O  
ATOM   3765  CG2 THR A 509     -58.053   5.617  23.583  1.00  0.65           C  
ATOM   3766  N   CYS A 510     -53.707   5.670  25.542  1.00  0.68           N  
ATOM   3767  CA  CYS A 510     -52.255   5.620  25.571  1.00  0.68           C  
ATOM   3768  C   CYS A 510     -51.745   4.298  26.128  1.00  0.68           C  
ATOM   3769  O   CYS A 510     -50.699   3.803  25.710  1.00  0.68           O  
ATOM   3770  CB  CYS A 510     -51.665   6.823  26.337  1.00  0.68           C  
ATOM   3771  SG  CYS A 510     -49.909   7.140  25.965  1.00  0.68           S  
ATOM   3772  N   LEU A 511     -52.521   3.642  27.019  1.00  0.68           N  
ATOM   3773  CA  LEU A 511     -52.293   2.261  27.417  1.00  0.68           C  
ATOM   3774  C   LEU A 511     -52.453   1.299  26.238  1.00  0.68           C  
ATOM   3775  O   LEU A 511     -51.641   0.398  26.025  1.00  0.68           O  
ATOM   3776  CB  LEU A 511     -53.223   1.835  28.574  1.00  0.68           C  
ATOM   3777  CG  LEU A 511     -53.038   2.666  29.859  1.00  0.68           C  
ATOM   3778  CD1 LEU A 511     -54.314   2.618  30.704  1.00  0.68           C  
ATOM   3779  CD2 LEU A 511     -51.824   2.206  30.680  1.00  0.68           C  
ATOM   3780  N   ASP A 512     -53.477   1.523  25.395  1.00  0.71           N  
ATOM   3781  CA  ASP A 512     -53.664   0.821  24.140  1.00  0.71           C  
ATOM   3782  C   ASP A 512     -52.508   1.046  23.147  1.00  0.71           C  
ATOM   3783  O   ASP A 512     -52.032   0.110  22.502  1.00  0.71           O  
ATOM   3784  CB  ASP A 512     -55.018   1.212  23.493  1.00  0.71           C  
ATOM   3785  CG  ASP A 512     -56.191   1.047  24.451  1.00  0.71           C  
ATOM   3786  OD1 ASP A 512     -56.163   0.133  25.312  1.00  0.71           O  
ATOM   3787  OD2 ASP A 512     -57.147   1.856  24.331  1.00  0.71           O  
ATOM   3788  N   ARG A 513     -51.975   2.291  23.034  1.00  0.68           N  
ATOM   3789  CA  ARG A 513     -50.791   2.595  22.228  1.00  0.68           C  
ATOM   3790  C   ARG A 513     -49.539   1.818  22.660  1.00  0.68           C  
ATOM   3791  O   ARG A 513     -48.838   1.236  21.833  1.00  0.68           O  
ATOM   3792  CB  ARG A 513     -50.423   4.110  22.265  1.00  0.68           C  
ATOM   3793  CG  ARG A 513     -51.371   5.065  21.502  1.00  0.68           C  
ATOM   3794  CD  ARG A 513     -51.030   6.539  21.771  1.00  0.68           C  
ATOM   3795  NE  ARG A 513     -52.074   7.425  21.152  1.00  0.68           N  
ATOM   3796  CZ  ARG A 513     -51.980   8.767  21.195  1.00  0.68           C  
ATOM   3797  NH1 ARG A 513     -52.881   9.542  20.603  1.00  0.68           N  
ATOM   3798  NH2 ARG A 513     -50.970   9.353  21.823  1.00  0.68           N  
ATOM   3799  N   ILE A 514     -49.226   1.747  23.973  1.00  0.70           N  
ATOM   3800  CA  ILE A 514     -48.116   0.928  24.465  1.00  0.70           C  
ATOM   3801  C   ILE A 514     -48.349  -0.568  24.280  1.00  0.70           C  
ATOM   3802  O   ILE A 514     -47.448  -1.300  23.879  1.00  0.70           O  
ATOM   3803  CB  ILE A 514     -47.657   1.263  25.887  1.00  0.70           C  
ATOM   3804  CG1 ILE A 514     -48.797   1.208  26.917  1.00  0.70           C  
ATOM   3805  CG2 ILE A 514     -46.983   2.647  25.846  1.00  0.70           C  
ATOM   3806  CD1 ILE A 514     -48.436   1.805  28.281  1.00  0.70           C  
ATOM   3807  N   ALA A 515     -49.575  -1.086  24.492  1.00  0.74           N  
ATOM   3808  CA  ALA A 515     -49.880  -2.481  24.224  1.00  0.74           C  
ATOM   3809  C   ALA A 515     -49.673  -2.886  22.760  1.00  0.74           C  
ATOM   3810  O   ALA A 515     -49.075  -3.925  22.464  1.00  0.74           O  
ATOM   3811  CB  ALA A 515     -51.328  -2.775  24.654  1.00  0.74           C  
ATOM   3812  N   ALA A 516     -50.105  -2.022  21.817  1.00  0.77           N  
ATOM   3813  CA  ALA A 516     -49.911  -2.164  20.387  1.00  0.77           C  
ATOM   3814  C   ALA A 516     -48.445  -2.184  19.952  1.00  0.77           C  
ATOM   3815  O   ALA A 516     -48.046  -2.951  19.073  1.00  0.77           O  
ATOM   3816  CB  ALA A 516     -50.651  -1.013  19.674  1.00  0.77           C  
ATOM   3817  N   GLY A 517     -47.599  -1.349  20.589  1.00  0.74           N  
ATOM   3818  CA  GLY A 517     -46.187  -1.208  20.248  1.00  0.74           C  
ATOM   3819  C   GLY A 517     -45.854   0.135  19.665  1.00  0.74           C  
ATOM   3820  O   GLY A 517     -44.796   0.312  19.069  1.00  0.74           O  
ATOM   3821  N   THR A 518     -46.749   1.123  19.817  1.00  0.69           N  
ATOM   3822  CA  THR A 518     -46.674   2.402  19.122  1.00  0.69           C  
ATOM   3823  C   THR A 518     -46.932   3.543  20.082  1.00  0.69           C  
ATOM   3824  O   THR A 518     -47.764   4.424  19.874  1.00  0.69           O  
ATOM   3825  CB  THR A 518     -47.626   2.514  17.932  1.00  0.69           C  
ATOM   3826  OG1 THR A 518     -48.921   2.011  18.242  1.00  0.69           O  
ATOM   3827  CG2 THR A 518     -47.077   1.664  16.776  1.00  0.69           C  
ATOM   3828  N   PHE A 519     -46.171   3.581  21.190  1.00  0.69           N  
ATOM   3829  CA  PHE A 519     -46.087   4.751  22.044  1.00  0.69           C  
ATOM   3830  C   PHE A 519     -45.433   5.928  21.329  1.00  0.69           C  
ATOM   3831  O   PHE A 519     -44.312   5.809  20.838  1.00  0.69           O  
ATOM   3832  CB  PHE A 519     -45.225   4.411  23.284  1.00  0.69           C  
ATOM   3833  CG  PHE A 519     -45.169   5.508  24.324  1.00  0.69           C  
ATOM   3834  CD1 PHE A 519     -43.918   6.031  24.682  1.00  0.69           C  
ATOM   3835  CD2 PHE A 519     -46.323   6.049  24.919  1.00  0.69           C  
ATOM   3836  CE1 PHE A 519     -43.808   7.067  25.614  1.00  0.69           C  
ATOM   3837  CE2 PHE A 519     -46.218   7.100  25.844  1.00  0.69           C  
ATOM   3838  CZ  PHE A 519     -44.961   7.608  26.189  1.00  0.69           C  
ATOM   3839  N   ASP A 520     -46.083   7.110  21.305  1.00  0.68           N  
ATOM   3840  CA  ASP A 520     -45.411   8.302  20.844  1.00  0.68           C  
ATOM   3841  C   ASP A 520     -44.692   8.915  22.038  1.00  0.68           C  
ATOM   3842  O   ASP A 520     -45.272   9.547  22.918  1.00  0.68           O  
ATOM   3843  CB  ASP A 520     -46.359   9.314  20.153  1.00  0.68           C  
ATOM   3844  CG  ASP A 520     -45.530  10.215  19.249  1.00  0.68           C  
ATOM   3845  OD1 ASP A 520     -44.528  10.784  19.760  1.00  0.68           O  
ATOM   3846  OD2 ASP A 520     -45.845  10.285  18.037  1.00  0.68           O  
ATOM   3847  N   ALA A 521     -43.370   8.706  22.094  1.00  0.72           N  
ATOM   3848  CA  ALA A 521     -42.521   9.267  23.111  1.00  0.72           C  
ATOM   3849  C   ALA A 521     -42.185  10.729  22.853  1.00  0.72           C  
ATOM   3850  O   ALA A 521     -41.684  11.412  23.742  1.00  0.72           O  
ATOM   3851  CB  ALA A 521     -41.233   8.428  23.193  1.00  0.72           C  
ATOM   3852  N   GLY A 522     -42.468  11.257  21.640  1.00  0.62           N  
ATOM   3853  CA  GLY A 522     -42.276  12.666  21.321  1.00  0.62           C  
ATOM   3854  C   GLY A 522     -43.461  13.522  21.686  1.00  0.62           C  
ATOM   3855  O   GLY A 522     -43.364  14.746  21.699  1.00  0.62           O  
ATOM   3856  N   GLU A 523     -44.610  12.902  22.016  1.00  0.64           N  
ATOM   3857  CA  GLU A 523     -45.819  13.610  22.408  1.00  0.64           C  
ATOM   3858  C   GLU A 523     -45.900  13.806  23.927  1.00  0.64           C  
ATOM   3859  O   GLU A 523     -46.707  14.584  24.434  1.00  0.64           O  
ATOM   3860  CB  GLU A 523     -47.050  12.800  21.903  1.00  0.64           C  
ATOM   3861  CG  GLU A 523     -48.418  13.544  21.893  1.00  0.64           C  
ATOM   3862  CD  GLU A 523     -49.597  12.645  21.506  1.00  0.64           C  
ATOM   3863  OE1 GLU A 523     -49.436  11.400  21.413  1.00  0.64           O  
ATOM   3864  OE2 GLU A 523     -50.724  13.172  21.320  1.00  0.64           O  
ATOM   3865  N   PHE A 524     -45.015  13.140  24.707  1.00  0.53           N  
ATOM   3866  CA  PHE A 524     -45.124  13.102  26.163  1.00  0.53           C  
ATOM   3867  C   PHE A 524     -43.767  13.146  26.867  1.00  0.53           C  
ATOM   3868  O   PHE A 524     -43.620  12.604  27.965  1.00  0.53           O  
ATOM   3869  CB  PHE A 524     -45.837  11.810  26.669  1.00  0.53           C  
ATOM   3870  CG  PHE A 524     -47.218  11.629  26.110  1.00  0.53           C  
ATOM   3871  CD1 PHE A 524     -48.279  12.463  26.501  1.00  0.53           C  
ATOM   3872  CD2 PHE A 524     -47.475  10.576  25.221  1.00  0.53           C  
ATOM   3873  CE1 PHE A 524     -49.575  12.242  26.012  1.00  0.53           C  
ATOM   3874  CE2 PHE A 524     -48.762  10.358  24.721  1.00  0.53           C  
ATOM   3875  CZ  PHE A 524     -49.816  11.189  25.120  1.00  0.53           C  
ATOM   3876  N   SER A 525     -42.737  13.765  26.258  1.00  0.46           N  
ATOM   3877  CA  SER A 525     -41.427  13.916  26.893  1.00  0.46           C  
ATOM   3878  C   SER A 525     -41.220  15.275  27.606  1.00  0.46           C  
ATOM   3879  O   SER A 525     -41.912  16.265  27.257  1.00  0.46           O  
ATOM   3880  CB  SER A 525     -40.235  13.740  25.920  1.00  0.46           C  
ATOM   3881  OG  SER A 525     -40.246  14.744  24.903  1.00  0.46           O  
ATOM   3882  OXT SER A 525     -40.300  15.330  28.469  1.00  0.46           O  
TER    3883      SER A 525                                                      
ATOM   3884  N   ALA B  15     -27.432  14.317  17.656  1.00  0.46           N  
ATOM   3885  CA  ALA B  15     -26.026  14.797  17.742  1.00  0.46           C  
ATOM   3886  C   ALA B  15     -25.147  13.686  18.251  1.00  0.46           C  
ATOM   3887  O   ALA B  15     -25.294  13.322  19.407  1.00  0.46           O  
ATOM   3888  CB  ALA B  15     -25.984  16.016  18.692  1.00  0.46           C  
ATOM   3889  N   ASP B  16     -24.291  13.128  17.369  1.00  0.60           N  
ATOM   3890  CA  ASP B  16     -23.415  11.989  17.564  1.00  0.60           C  
ATOM   3891  C   ASP B  16     -24.042  10.703  18.155  1.00  0.60           C  
ATOM   3892  O   ASP B  16     -24.757  10.676  19.155  1.00  0.60           O  
ATOM   3893  CB  ASP B  16     -22.066  12.429  18.191  1.00  0.60           C  
ATOM   3894  CG  ASP B  16     -21.331  13.476  17.358  1.00  0.60           C  
ATOM   3895  OD1 ASP B  16     -21.835  13.889  16.277  1.00  0.60           O  
ATOM   3896  OD2 ASP B  16     -20.233  13.886  17.822  1.00  0.60           O  
ATOM   3897  N   ARG B  17     -23.827   9.547  17.498  1.00  0.62           N  
ATOM   3898  CA  ARG B  17     -24.486   8.313  17.900  1.00  0.62           C  
ATOM   3899  C   ARG B  17     -23.590   7.122  17.675  1.00  0.62           C  
ATOM   3900  O   ARG B  17     -22.782   7.085  16.751  1.00  0.62           O  
ATOM   3901  CB  ARG B  17     -25.786   8.020  17.096  1.00  0.62           C  
ATOM   3902  CG  ARG B  17     -26.937   9.007  17.347  1.00  0.62           C  
ATOM   3903  CD  ARG B  17     -28.123   8.780  16.412  1.00  0.62           C  
ATOM   3904  NE  ARG B  17     -29.187   9.716  16.861  1.00  0.62           N  
ATOM   3905  CZ  ARG B  17     -30.490   9.581  16.593  1.00  0.62           C  
ATOM   3906  NH1 ARG B  17     -31.367  10.301  17.278  1.00  0.62           N  
ATOM   3907  NH2 ARG B  17     -30.904   8.766  15.639  1.00  0.62           N  
ATOM   3908  N   ILE B  18     -23.764   6.078  18.503  1.00  0.72           N  
ATOM   3909  CA  ILE B  18     -23.173   4.772  18.277  1.00  0.72           C  
ATOM   3910  C   ILE B  18     -24.291   3.747  18.223  1.00  0.72           C  
ATOM   3911  O   ILE B  18     -25.138   3.682  19.109  1.00  0.72           O  
ATOM   3912  CB  ILE B  18     -22.124   4.398  19.329  1.00  0.72           C  
ATOM   3913  CG1 ILE B  18     -21.517   2.994  19.093  1.00  0.72           C  
ATOM   3914  CG2 ILE B  18     -22.672   4.517  20.770  1.00  0.72           C  
ATOM   3915  CD1 ILE B  18     -20.716   2.896  17.794  1.00  0.72           C  
ATOM   3916  N   CYS B  19     -24.351   2.920  17.163  1.00  0.71           N  
ATOM   3917  CA  CYS B  19     -25.318   1.845  17.033  1.00  0.71           C  
ATOM   3918  C   CYS B  19     -24.648   0.496  17.046  1.00  0.71           C  
ATOM   3919  O   CYS B  19     -23.530   0.343  16.566  1.00  0.71           O  
ATOM   3920  CB  CYS B  19     -26.097   1.908  15.701  1.00  0.71           C  
ATOM   3921  SG  CYS B  19     -27.142   3.371  15.525  1.00  0.71           S  
ATOM   3922  N   THR B  20     -25.366  -0.517  17.555  1.00  0.75           N  
ATOM   3923  CA  THR B  20     -24.942  -1.908  17.624  1.00  0.75           C  
ATOM   3924  C   THR B  20     -25.871  -2.721  16.749  1.00  0.75           C  
ATOM   3925  O   THR B  20     -27.095  -2.599  16.830  1.00  0.75           O  
ATOM   3926  CB  THR B  20     -25.004  -2.447  19.050  1.00  0.75           C  
ATOM   3927  OG1 THR B  20     -23.954  -1.869  19.809  1.00  0.75           O  
ATOM   3928  CG2 THR B  20     -24.817  -3.970  19.119  1.00  0.75           C  
ATOM   3929  N   GLY B  21     -25.317  -3.565  15.856  1.00  0.75           N  
ATOM   3930  CA  GLY B  21     -26.112  -4.353  14.922  1.00  0.75           C  
ATOM   3931  C   GLY B  21     -25.443  -5.638  14.539  1.00  0.75           C  
ATOM   3932  O   GLY B  21     -24.420  -6.031  15.096  1.00  0.75           O  
ATOM   3933  N   ILE B  22     -26.025  -6.341  13.556  1.00  0.70           N  
ATOM   3934  CA  ILE B  22     -25.610  -7.682  13.192  1.00  0.70           C  
ATOM   3935  C   ILE B  22     -25.752  -7.844  11.690  1.00  0.70           C  
ATOM   3936  O   ILE B  22     -26.586  -7.195  11.063  1.00  0.70           O  
ATOM   3937  CB  ILE B  22     -26.413  -8.732  13.972  1.00  0.70           C  
ATOM   3938  CG1 ILE B  22     -25.789 -10.145  13.911  1.00  0.70           C  
ATOM   3939  CG2 ILE B  22     -27.904  -8.726  13.558  1.00  0.70           C  
ATOM   3940  CD1 ILE B  22     -26.364 -11.125  14.941  1.00  0.70           C  
ATOM   3941  N   THR B  23     -24.894  -8.663  11.059  1.00  0.65           N  
ATOM   3942  CA  THR B  23     -24.876  -8.928   9.620  1.00  0.65           C  
ATOM   3943  C   THR B  23     -26.149  -9.554   9.078  1.00  0.65           C  
ATOM   3944  O   THR B  23     -26.690 -10.518   9.625  1.00  0.65           O  
ATOM   3945  CB  THR B  23     -23.678  -9.800   9.232  1.00  0.65           C  
ATOM   3946  OG1 THR B  23     -22.495  -9.051   9.461  1.00  0.65           O  
ATOM   3947  CG2 THR B  23     -23.644 -10.223   7.754  1.00  0.65           C  
ATOM   3948  N   SER B  24     -26.634  -9.027   7.935  1.00  0.61           N  
ATOM   3949  CA  SER B  24     -27.675  -9.629   7.123  1.00  0.61           C  
ATOM   3950  C   SER B  24     -27.210  -9.602   5.682  1.00  0.61           C  
ATOM   3951  O   SER B  24     -26.337  -8.820   5.311  1.00  0.61           O  
ATOM   3952  CB  SER B  24     -29.061  -8.921   7.236  1.00  0.61           C  
ATOM   3953  OG  SER B  24     -29.050  -7.583   6.731  1.00  0.61           O  
ATOM   3954  N   SER B  25     -27.759 -10.482   4.833  1.00  0.68           N  
ATOM   3955  CA  SER B  25     -27.519 -10.430   3.406  1.00  0.68           C  
ATOM   3956  C   SER B  25     -28.620 -11.207   2.754  1.00  0.68           C  
ATOM   3957  O   SER B  25     -29.122 -12.164   3.344  1.00  0.68           O  
ATOM   3958  CB  SER B  25     -26.167 -11.068   2.968  1.00  0.68           C  
ATOM   3959  OG  SER B  25     -25.996 -12.397   3.477  1.00  0.68           O  
ATOM   3960  N   ASN B  26     -29.040 -10.850   1.523  1.00  0.59           N  
ATOM   3961  CA  ASN B  26     -29.961 -11.703   0.795  1.00  0.59           C  
ATOM   3962  C   ASN B  26     -29.376 -13.071   0.444  1.00  0.59           C  
ATOM   3963  O   ASN B  26     -28.602 -13.252  -0.496  1.00  0.59           O  
ATOM   3964  CB  ASN B  26     -30.584 -11.015  -0.452  1.00  0.59           C  
ATOM   3965  CG  ASN B  26     -31.864 -11.737  -0.875  1.00  0.59           C  
ATOM   3966  OD1 ASN B  26     -31.879 -12.898  -1.281  1.00  0.59           O  
ATOM   3967  ND2 ASN B  26     -33.020 -11.043  -0.764  1.00  0.59           N  
ATOM   3968  N   SER B  27     -29.811 -14.081   1.202  1.00  0.52           N  
ATOM   3969  CA  SER B  27     -29.719 -15.467   0.843  1.00  0.52           C  
ATOM   3970  C   SER B  27     -31.071 -16.035   1.227  1.00  0.52           C  
ATOM   3971  O   SER B  27     -31.627 -15.611   2.241  1.00  0.52           O  
ATOM   3972  CB  SER B  27     -28.556 -16.233   1.544  1.00  0.52           C  
ATOM   3973  OG  SER B  27     -28.672 -16.258   2.968  1.00  0.52           O  
ATOM   3974  N   PRO B  28     -31.691 -16.942   0.486  1.00  0.68           N  
ATOM   3975  CA  PRO B  28     -32.956 -17.504   0.933  1.00  0.68           C  
ATOM   3976  C   PRO B  28     -32.670 -18.915   1.389  1.00  0.68           C  
ATOM   3977  O   PRO B  28     -33.341 -19.862   0.979  1.00  0.68           O  
ATOM   3978  CB  PRO B  28     -33.818 -17.430  -0.334  1.00  0.68           C  
ATOM   3979  CG  PRO B  28     -32.827 -17.679  -1.476  1.00  0.68           C  
ATOM   3980  CD  PRO B  28     -31.536 -17.025  -0.973  1.00  0.68           C  
ATOM   3981  N   HIS B  29     -31.676 -19.083   2.278  1.00  0.73           N  
ATOM   3982  CA  HIS B  29     -31.311 -20.387   2.775  1.00  0.73           C  
ATOM   3983  C   HIS B  29     -32.087 -20.723   4.030  1.00  0.73           C  
ATOM   3984  O   HIS B  29     -32.021 -20.042   5.046  1.00  0.73           O  
ATOM   3985  CB  HIS B  29     -29.824 -20.499   3.139  1.00  0.73           C  
ATOM   3986  CG  HIS B  29     -28.878 -20.411   1.988  1.00  0.73           C  
ATOM   3987  ND1 HIS B  29     -29.000 -21.276   0.915  1.00  0.73           N  
ATOM   3988  CD2 HIS B  29     -27.788 -19.618   1.835  1.00  0.73           C  
ATOM   3989  CE1 HIS B  29     -27.985 -20.979   0.124  1.00  0.73           C  
ATOM   3990  NE2 HIS B  29     -27.220 -19.983   0.635  1.00  0.73           N  
ATOM   3991  N   VAL B  30     -32.846 -21.826   3.995  1.00  0.74           N  
ATOM   3992  CA  VAL B  30     -33.810 -22.130   5.033  1.00  0.74           C  
ATOM   3993  C   VAL B  30     -33.380 -23.333   5.849  1.00  0.74           C  
ATOM   3994  O   VAL B  30     -33.009 -24.372   5.296  1.00  0.74           O  
ATOM   3995  CB  VAL B  30     -35.175 -22.392   4.412  1.00  0.74           C  
ATOM   3996  CG1 VAL B  30     -36.215 -22.692   5.498  1.00  0.74           C  
ATOM   3997  CG2 VAL B  30     -35.609 -21.142   3.622  1.00  0.74           C  
ATOM   3998  N   VAL B  31     -33.443 -23.215   7.194  1.00  0.75           N  
ATOM   3999  CA  VAL B  31     -33.225 -24.306   8.133  1.00  0.75           C  
ATOM   4000  C   VAL B  31     -34.508 -24.614   8.891  1.00  0.75           C  
ATOM   4001  O   VAL B  31     -35.482 -23.858   8.895  1.00  0.75           O  
ATOM   4002  CB  VAL B  31     -32.091 -24.076   9.140  1.00  0.75           C  
ATOM   4003  CG1 VAL B  31     -30.775 -23.872   8.376  1.00  0.75           C  
ATOM   4004  CG2 VAL B  31     -32.368 -22.880  10.067  1.00  0.75           C  
ATOM   4005  N   LYS B  32     -34.541 -25.774   9.568  1.00  0.67           N  
ATOM   4006  CA  LYS B  32     -35.576 -26.109  10.522  1.00  0.67           C  
ATOM   4007  C   LYS B  32     -34.925 -26.172  11.884  1.00  0.67           C  
ATOM   4008  O   LYS B  32     -33.728 -26.438  12.003  1.00  0.67           O  
ATOM   4009  CB  LYS B  32     -36.251 -27.475  10.240  1.00  0.67           C  
ATOM   4010  CG  LYS B  32     -37.100 -27.524   8.957  1.00  0.67           C  
ATOM   4011  CD  LYS B  32     -37.855 -28.865   8.841  1.00  0.67           C  
ATOM   4012  CE  LYS B  32     -38.806 -28.962   7.638  1.00  0.67           C  
ATOM   4013  NZ  LYS B  32     -39.543 -30.251   7.670  1.00  0.67           N  
ATOM   4014  N   THR B  33     -35.699 -25.907  12.945  1.00  0.69           N  
ATOM   4015  CA  THR B  33     -35.237 -25.961  14.316  1.00  0.69           C  
ATOM   4016  C   THR B  33     -36.198 -26.870  15.060  1.00  0.69           C  
ATOM   4017  O   THR B  33     -37.069 -27.487  14.450  1.00  0.69           O  
ATOM   4018  CB  THR B  33     -35.096 -24.596  14.995  1.00  0.69           C  
ATOM   4019  OG1 THR B  33     -36.326 -23.930  15.258  1.00  0.69           O  
ATOM   4020  CG2 THR B  33     -34.273 -23.625  14.140  1.00  0.69           C  
ATOM   4021  N   ALA B  34     -36.046 -27.060  16.384  1.00  0.65           N  
ATOM   4022  CA  ALA B  34     -37.019 -27.827  17.142  1.00  0.65           C  
ATOM   4023  C   ALA B  34     -38.347 -27.089  17.350  1.00  0.65           C  
ATOM   4024  O   ALA B  34     -39.427 -27.634  17.124  1.00  0.65           O  
ATOM   4025  CB  ALA B  34     -36.401 -28.224  18.499  1.00  0.65           C  
ATOM   4026  N   THR B  35     -38.293 -25.800  17.750  1.00  0.60           N  
ATOM   4027  CA  THR B  35     -39.472 -25.023  18.140  1.00  0.60           C  
ATOM   4028  C   THR B  35     -40.137 -24.386  16.933  1.00  0.60           C  
ATOM   4029  O   THR B  35     -41.311 -24.010  16.936  1.00  0.60           O  
ATOM   4030  CB  THR B  35     -39.089 -23.895  19.106  1.00  0.60           C  
ATOM   4031  OG1 THR B  35     -38.405 -24.406  20.238  1.00  0.60           O  
ATOM   4032  CG2 THR B  35     -40.298 -23.134  19.663  1.00  0.60           C  
ATOM   4033  N   GLN B  36     -39.398 -24.247  15.821  1.00  0.66           N  
ATOM   4034  CA  GLN B  36     -39.886 -23.601  14.631  1.00  0.66           C  
ATOM   4035  C   GLN B  36     -39.401 -24.390  13.436  1.00  0.66           C  
ATOM   4036  O   GLN B  36     -38.482 -25.194  13.485  1.00  0.66           O  
ATOM   4037  CB  GLN B  36     -39.399 -22.124  14.580  1.00  0.66           C  
ATOM   4038  CG  GLN B  36     -40.002 -21.210  13.480  1.00  0.66           C  
ATOM   4039  CD  GLN B  36     -41.517 -21.057  13.589  1.00  0.66           C  
ATOM   4040  OE1 GLN B  36     -42.042 -20.692  14.644  1.00  0.66           O  
ATOM   4041  NE2 GLN B  36     -42.240 -21.293  12.468  1.00  0.66           N  
ATOM   4042  N   GLY B  37     -40.026 -24.198  12.276  1.00  0.60           N  
ATOM   4043  CA  GLY B  37     -39.537 -24.800  11.059  1.00  0.60           C  
ATOM   4044  C   GLY B  37     -39.596 -23.695  10.090  1.00  0.60           C  
ATOM   4045  O   GLY B  37     -40.497 -22.861  10.213  1.00  0.60           O  
ATOM   4046  N   GLU B  38     -38.637 -23.688   9.155  1.00  0.63           N  
ATOM   4047  CA  GLU B  38     -38.659 -22.860   7.977  1.00  0.63           C  
ATOM   4048  C   GLU B  38     -38.242 -21.431   8.278  1.00  0.63           C  
ATOM   4049  O   GLU B  38     -38.904 -20.448   7.954  1.00  0.63           O  
ATOM   4050  CB  GLU B  38     -39.914 -23.114   7.102  1.00  0.63           C  
ATOM   4051  CG  GLU B  38     -39.965 -24.616   6.689  1.00  0.63           C  
ATOM   4052  CD  GLU B  38     -41.343 -25.215   6.422  1.00  0.63           C  
ATOM   4053  OE1 GLU B  38     -41.376 -26.479   6.403  1.00  0.63           O  
ATOM   4054  OE2 GLU B  38     -42.344 -24.470   6.327  1.00  0.63           O  
ATOM   4055  N   VAL B  39     -37.070 -21.303   8.940  1.00  0.73           N  
ATOM   4056  CA  VAL B  39     -36.487 -20.024   9.300  1.00  0.73           C  
ATOM   4057  C   VAL B  39     -35.333 -19.733   8.362  1.00  0.73           C  
ATOM   4058  O   VAL B  39     -34.513 -20.594   8.040  1.00  0.73           O  
ATOM   4059  CB  VAL B  39     -36.074 -19.889  10.772  1.00  0.73           C  
ATOM   4060  CG1 VAL B  39     -37.232 -20.381  11.657  1.00  0.73           C  
ATOM   4061  CG2 VAL B  39     -34.794 -20.668  11.119  1.00  0.73           C  
ATOM   4062  N   ASN B  40     -35.281 -18.490   7.856  1.00  0.75           N  
ATOM   4063  CA  ASN B  40     -34.298 -18.051   6.893  1.00  0.75           C  
ATOM   4064  C   ASN B  40     -33.022 -17.608   7.614  1.00  0.75           C  
ATOM   4065  O   ASN B  40     -33.069 -16.814   8.557  1.00  0.75           O  
ATOM   4066  CB  ASN B  40     -34.947 -16.917   6.055  1.00  0.75           C  
ATOM   4067  CG  ASN B  40     -34.235 -16.722   4.727  1.00  0.75           C  
ATOM   4068  OD1 ASN B  40     -33.108 -17.156   4.521  1.00  0.75           O  
ATOM   4069  ND2 ASN B  40     -34.913 -16.044   3.774  1.00  0.75           N  
ATOM   4070  N   VAL B  41     -31.860 -18.145   7.204  1.00  0.77           N  
ATOM   4071  CA  VAL B  41     -30.577 -17.909   7.842  1.00  0.77           C  
ATOM   4072  C   VAL B  41     -29.583 -17.402   6.820  1.00  0.77           C  
ATOM   4073  O   VAL B  41     -29.586 -17.794   5.657  1.00  0.77           O  
ATOM   4074  CB  VAL B  41     -29.984 -19.124   8.561  1.00  0.77           C  
ATOM   4075  CG1 VAL B  41     -30.863 -19.476   9.775  1.00  0.77           C  
ATOM   4076  CG2 VAL B  41     -29.853 -20.333   7.615  1.00  0.77           C  
ATOM   4077  N   THR B  42     -28.680 -16.495   7.242  1.00  0.73           N  
ATOM   4078  CA  THR B  42     -27.657 -15.908   6.376  1.00  0.73           C  
ATOM   4079  C   THR B  42     -26.654 -16.925   5.855  1.00  0.73           C  
ATOM   4080  O   THR B  42     -26.281 -16.910   4.681  1.00  0.73           O  
ATOM   4081  CB  THR B  42     -26.906 -14.753   7.034  1.00  0.73           C  
ATOM   4082  OG1 THR B  42     -26.296 -15.131   8.262  1.00  0.73           O  
ATOM   4083  CG2 THR B  42     -27.900 -13.633   7.369  1.00  0.73           C  
ATOM   4084  N   GLY B  43     -26.216 -17.862   6.726  1.00  0.66           N  
ATOM   4085  CA  GLY B  43     -25.295 -18.936   6.375  1.00  0.66           C  
ATOM   4086  C   GLY B  43     -25.721 -20.276   6.918  1.00  0.66           C  
ATOM   4087  O   GLY B  43     -26.187 -20.406   8.051  1.00  0.66           O  
ATOM   4088  N   VAL B  44     -25.528 -21.335   6.116  1.00  0.71           N  
ATOM   4089  CA  VAL B  44     -25.975 -22.679   6.421  1.00  0.71           C  
ATOM   4090  C   VAL B  44     -25.043 -23.649   5.723  1.00  0.71           C  
ATOM   4091  O   VAL B  44     -24.490 -23.331   4.672  1.00  0.71           O  
ATOM   4092  CB  VAL B  44     -27.416 -22.897   5.948  1.00  0.71           C  
ATOM   4093  CG1 VAL B  44     -27.545 -22.792   4.418  1.00  0.71           C  
ATOM   4094  CG2 VAL B  44     -27.998 -24.235   6.425  1.00  0.71           C  
ATOM   4095  N   ILE B  45     -24.846 -24.861   6.275  1.00  0.69           N  
ATOM   4096  CA  ILE B  45     -24.136 -25.930   5.591  1.00  0.69           C  
ATOM   4097  C   ILE B  45     -25.099 -27.112   5.437  1.00  0.69           C  
ATOM   4098  O   ILE B  45     -25.405 -27.799   6.416  1.00  0.69           O  
ATOM   4099  CB  ILE B  45     -22.876 -26.336   6.356  1.00  0.69           C  
ATOM   4100  CG1 ILE B  45     -21.892 -25.143   6.516  1.00  0.69           C  
ATOM   4101  CG2 ILE B  45     -22.181 -27.533   5.671  1.00  0.69           C  
ATOM   4102  CD1 ILE B  45     -21.286 -24.612   5.208  1.00  0.69           C  
ATOM   4103  N   PRO B  46     -25.654 -27.405   4.257  1.00  0.70           N  
ATOM   4104  CA  PRO B  46     -26.268 -28.698   3.953  1.00  0.70           C  
ATOM   4105  C   PRO B  46     -25.313 -29.878   4.082  1.00  0.70           C  
ATOM   4106  O   PRO B  46     -24.380 -29.980   3.288  1.00  0.70           O  
ATOM   4107  CB  PRO B  46     -26.785 -28.523   2.510  1.00  0.70           C  
ATOM   4108  CG  PRO B  46     -26.992 -27.010   2.369  1.00  0.70           C  
ATOM   4109  CD  PRO B  46     -25.824 -26.442   3.171  1.00  0.70           C  
ATOM   4110  N   LEU B  47     -25.583 -30.837   4.989  1.00  0.68           N  
ATOM   4111  CA  LEU B  47     -24.648 -31.919   5.282  1.00  0.68           C  
ATOM   4112  C   LEU B  47     -25.141 -33.262   4.797  1.00  0.68           C  
ATOM   4113  O   LEU B  47     -24.509 -34.291   5.024  1.00  0.68           O  
ATOM   4114  CB  LEU B  47     -24.356 -32.014   6.798  1.00  0.68           C  
ATOM   4115  CG  LEU B  47     -23.462 -30.880   7.336  1.00  0.68           C  
ATOM   4116  CD1 LEU B  47     -23.383 -30.965   8.862  1.00  0.68           C  
ATOM   4117  CD2 LEU B  47     -22.039 -30.931   6.755  1.00  0.68           C  
ATOM   4118  N   THR B  48     -26.255 -33.276   4.056  1.00  0.70           N  
ATOM   4119  CA  THR B  48     -26.757 -34.484   3.421  1.00  0.70           C  
ATOM   4120  C   THR B  48     -26.474 -34.425   1.941  1.00  0.70           C  
ATOM   4121  O   THR B  48     -26.729 -33.430   1.253  1.00  0.70           O  
ATOM   4122  CB  THR B  48     -28.237 -34.720   3.689  1.00  0.70           C  
ATOM   4123  OG1 THR B  48     -28.382 -35.147   5.031  1.00  0.70           O  
ATOM   4124  CG2 THR B  48     -28.850 -35.841   2.850  1.00  0.70           C  
ATOM   4125  N   THR B  49     -25.889 -35.515   1.417  1.00  0.61           N  
ATOM   4126  CA  THR B  49     -25.781 -35.818  -0.001  1.00  0.61           C  
ATOM   4127  C   THR B  49     -27.105 -36.417  -0.425  1.00  0.61           C  
ATOM   4128  O   THR B  49     -27.651 -37.282   0.248  1.00  0.61           O  
ATOM   4129  CB  THR B  49     -24.647 -36.804  -0.301  1.00  0.61           C  
ATOM   4130  OG1 THR B  49     -23.395 -36.198  -0.029  1.00  0.61           O  
ATOM   4131  CG2 THR B  49     -24.564 -37.235  -1.772  1.00  0.61           C  
ATOM   4132  N   THR B  50     -27.695 -35.942  -1.529  1.00  0.59           N  
ATOM   4133  CA  THR B  50     -28.877 -36.545  -2.142  1.00  0.59           C  
ATOM   4134  C   THR B  50     -28.690 -37.064  -3.569  1.00  0.59           C  
ATOM   4135  O   THR B  50     -29.520 -37.894  -3.942  1.00  0.59           O  
ATOM   4136  CB  THR B  50     -30.066 -35.590  -2.183  1.00  0.59           C  
ATOM   4137  OG1 THR B  50     -29.718 -34.347  -2.784  1.00  0.59           O  
ATOM   4138  CG2 THR B  50     -30.518 -35.284  -0.748  1.00  0.59           C  
ATOM   4139  N   PRO B  51     -27.717 -36.734  -4.435  1.00  0.56           N  
ATOM   4140  CA  PRO B  51     -27.693 -37.301  -5.776  1.00  0.56           C  
ATOM   4141  C   PRO B  51     -26.790 -38.516  -5.829  1.00  0.56           C  
ATOM   4142  O   PRO B  51     -25.935 -38.709  -4.966  1.00  0.56           O  
ATOM   4143  CB  PRO B  51     -27.106 -36.161  -6.624  1.00  0.56           C  
ATOM   4144  CG  PRO B  51     -26.109 -35.488  -5.684  1.00  0.56           C  
ATOM   4145  CD  PRO B  51     -26.845 -35.556  -4.349  1.00  0.56           C  
ATOM   4146  N   THR B  52     -26.970 -39.335  -6.874  1.00  0.45           N  
ATOM   4147  CA  THR B  52     -26.141 -40.486  -7.180  1.00  0.45           C  
ATOM   4148  C   THR B  52     -25.974 -40.446  -8.681  1.00  0.45           C  
ATOM   4149  O   THR B  52     -26.770 -39.819  -9.377  1.00  0.45           O  
ATOM   4150  CB  THR B  52     -26.735 -41.810  -6.699  1.00  0.45           C  
ATOM   4151  OG1 THR B  52     -25.855 -42.901  -6.924  1.00  0.45           O  
ATOM   4152  CG2 THR B  52     -28.067 -42.141  -7.390  1.00  0.45           C  
ATOM   4153  N   LYS B  53     -24.904 -41.047  -9.233  1.00  0.49           N  
ATOM   4154  CA  LYS B  53     -24.525 -40.814 -10.622  1.00  0.49           C  
ATOM   4155  C   LYS B  53     -25.038 -41.861 -11.595  1.00  0.49           C  
ATOM   4156  O   LYS B  53     -24.749 -41.779 -12.784  1.00  0.49           O  
ATOM   4157  CB  LYS B  53     -22.983 -40.776 -10.771  1.00  0.49           C  
ATOM   4158  CG  LYS B  53     -22.307 -39.575 -10.093  1.00  0.49           C  
ATOM   4159  CD  LYS B  53     -20.783 -39.646 -10.286  1.00  0.49           C  
ATOM   4160  CE  LYS B  53     -20.007 -38.508  -9.622  1.00  0.49           C  
ATOM   4161  NZ  LYS B  53     -18.559 -38.804  -9.688  1.00  0.49           N  
ATOM   4162  N   SER B  54     -25.794 -42.873 -11.123  1.00  0.64           N  
ATOM   4163  CA  SER B  54     -26.450 -43.880 -11.965  1.00  0.64           C  
ATOM   4164  C   SER B  54     -25.518 -44.857 -12.662  1.00  0.64           C  
ATOM   4165  O   SER B  54     -25.930 -45.575 -13.567  1.00  0.64           O  
ATOM   4166  CB  SER B  54     -27.432 -43.310 -13.026  1.00  0.64           C  
ATOM   4167  OG  SER B  54     -28.441 -42.513 -12.404  1.00  0.64           O  
ATOM   4168  N   HIS B  55     -24.246 -44.944 -12.225  1.00  0.47           N  
ATOM   4169  CA  HIS B  55     -23.242 -45.790 -12.849  1.00  0.47           C  
ATOM   4170  C   HIS B  55     -22.580 -46.669 -11.823  1.00  0.47           C  
ATOM   4171  O   HIS B  55     -22.371 -46.258 -10.684  1.00  0.47           O  
ATOM   4172  CB  HIS B  55     -22.062 -44.994 -13.451  1.00  0.47           C  
ATOM   4173  CG  HIS B  55     -22.458 -43.887 -14.354  1.00  0.47           C  
ATOM   4174  ND1 HIS B  55     -23.302 -44.130 -15.415  1.00  0.47           N  
ATOM   4175  CD2 HIS B  55     -22.050 -42.593 -14.352  1.00  0.47           C  
ATOM   4176  CE1 HIS B  55     -23.403 -42.973 -16.036  1.00  0.47           C  
ATOM   4177  NE2 HIS B  55     -22.662 -42.009 -15.437  1.00  0.47           N  
ATOM   4178  N   PHE B  56     -22.164 -47.887 -12.211  1.00  0.33           N  
ATOM   4179  CA  PHE B  56     -21.298 -48.692 -11.372  1.00  0.33           C  
ATOM   4180  C   PHE B  56     -19.838 -48.380 -11.682  1.00  0.33           C  
ATOM   4181  O   PHE B  56     -19.387 -48.464 -12.823  1.00  0.33           O  
ATOM   4182  CB  PHE B  56     -21.606 -50.209 -11.519  1.00  0.33           C  
ATOM   4183  CG  PHE B  56     -22.920 -50.633 -10.884  1.00  0.33           C  
ATOM   4184  CD1 PHE B  56     -23.709 -49.798 -10.064  1.00  0.33           C  
ATOM   4185  CD2 PHE B  56     -23.365 -51.949 -11.100  1.00  0.33           C  
ATOM   4186  CE1 PHE B  56     -24.911 -50.258  -9.523  1.00  0.33           C  
ATOM   4187  CE2 PHE B  56     -24.557 -52.422 -10.532  1.00  0.33           C  
ATOM   4188  CZ  PHE B  56     -25.339 -51.566  -9.752  1.00  0.33           C  
ATOM   4189  N   ALA B  57     -19.075 -47.985 -10.642  1.00  0.40           N  
ATOM   4190  CA  ALA B  57     -17.757 -47.397 -10.766  1.00  0.40           C  
ATOM   4191  C   ALA B  57     -16.729 -48.113  -9.904  1.00  0.40           C  
ATOM   4192  O   ALA B  57     -17.064 -48.812  -8.951  1.00  0.40           O  
ATOM   4193  CB  ALA B  57     -17.848 -45.944 -10.275  1.00  0.40           C  
ATOM   4194  N   ASN B  58     -15.422 -48.003 -10.230  1.00  0.37           N  
ATOM   4195  CA  ASN B  58     -14.395 -48.679  -9.453  1.00  0.37           C  
ATOM   4196  C   ASN B  58     -14.272 -48.137  -8.030  1.00  0.37           C  
ATOM   4197  O   ASN B  58     -14.541 -46.967  -7.779  1.00  0.37           O  
ATOM   4198  CB  ASN B  58     -13.036 -48.833 -10.195  1.00  0.37           C  
ATOM   4199  CG  ASN B  58     -12.230 -47.543 -10.270  1.00  0.37           C  
ATOM   4200  OD1 ASN B  58     -11.801 -47.022  -9.242  1.00  0.37           O  
ATOM   4201  ND2 ASN B  58     -11.981 -47.029 -11.490  1.00  0.37           N  
ATOM   4202  N   LEU B  59     -13.889 -48.985  -7.058  1.00  0.33           N  
ATOM   4203  CA  LEU B  59     -13.758 -48.543  -5.687  1.00  0.33           C  
ATOM   4204  C   LEU B  59     -12.300 -48.243  -5.376  1.00  0.33           C  
ATOM   4205  O   LEU B  59     -11.532 -49.141  -5.038  1.00  0.33           O  
ATOM   4206  CB  LEU B  59     -14.355 -49.618  -4.743  1.00  0.33           C  
ATOM   4207  CG  LEU B  59     -14.818 -49.108  -3.365  1.00  0.33           C  
ATOM   4208  CD1 LEU B  59     -15.866 -47.992  -3.497  1.00  0.33           C  
ATOM   4209  CD2 LEU B  59     -15.409 -50.278  -2.567  1.00  0.33           C  
ATOM   4210  N   LYS B  60     -11.900 -46.960  -5.520  1.00  0.37           N  
ATOM   4211  CA  LYS B  60     -10.542 -46.458  -5.328  1.00  0.37           C  
ATOM   4212  C   LYS B  60      -9.442 -47.145  -6.142  1.00  0.37           C  
ATOM   4213  O   LYS B  60      -8.392 -47.509  -5.616  1.00  0.37           O  
ATOM   4214  CB  LYS B  60     -10.118 -46.426  -3.838  1.00  0.37           C  
ATOM   4215  CG  LYS B  60     -11.059 -45.648  -2.909  1.00  0.37           C  
ATOM   4216  CD  LYS B  60     -10.549 -45.744  -1.463  1.00  0.37           C  
ATOM   4217  CE  LYS B  60     -11.418 -45.024  -0.436  1.00  0.37           C  
ATOM   4218  NZ  LYS B  60     -10.835 -45.238   0.908  1.00  0.37           N  
ATOM   4219  N   GLY B  61      -9.640 -47.318  -7.461  1.00  0.38           N  
ATOM   4220  CA  GLY B  61      -8.637 -47.930  -8.321  1.00  0.38           C  
ATOM   4221  C   GLY B  61      -8.699 -47.373  -9.714  1.00  0.38           C  
ATOM   4222  O   GLY B  61      -8.891 -46.181  -9.938  1.00  0.38           O  
ATOM   4223  N   THR B  62      -8.545 -48.247 -10.716  1.00  0.27           N  
ATOM   4224  CA  THR B  62      -8.644 -47.893 -12.124  1.00  0.27           C  
ATOM   4225  C   THR B  62      -9.489 -48.954 -12.782  1.00  0.27           C  
ATOM   4226  O   THR B  62      -9.779 -49.995 -12.197  1.00  0.27           O  
ATOM   4227  CB  THR B  62      -7.312 -47.801 -12.869  1.00  0.27           C  
ATOM   4228  OG1 THR B  62      -6.529 -48.975 -12.699  1.00  0.27           O  
ATOM   4229  CG2 THR B  62      -6.496 -46.630 -12.309  1.00  0.27           C  
ATOM   4230  N   GLU B  63      -9.972 -48.732 -14.018  1.00  0.21           N  
ATOM   4231  CA  GLU B  63     -10.598 -49.809 -14.756  1.00  0.21           C  
ATOM   4232  C   GLU B  63      -9.619 -50.923 -15.133  1.00  0.21           C  
ATOM   4233  O   GLU B  63      -8.444 -50.709 -15.425  1.00  0.21           O  
ATOM   4234  CB  GLU B  63     -11.391 -49.307 -15.978  1.00  0.21           C  
ATOM   4235  CG  GLU B  63     -10.541 -48.691 -17.110  1.00  0.21           C  
ATOM   4236  CD  GLU B  63     -11.404 -48.358 -18.323  1.00  0.21           C  
ATOM   4237  OE1 GLU B  63     -12.654 -48.397 -18.197  1.00  0.21           O  
ATOM   4238  OE2 GLU B  63     -10.803 -48.097 -19.393  1.00  0.21           O  
ATOM   4239  N   THR B  64     -10.100 -52.172 -15.111  1.00  0.23           N  
ATOM   4240  CA  THR B  64      -9.342 -53.359 -15.432  1.00  0.23           C  
ATOM   4241  C   THR B  64     -10.001 -53.988 -16.633  1.00  0.23           C  
ATOM   4242  O   THR B  64     -11.079 -54.569 -16.538  1.00  0.23           O  
ATOM   4243  CB  THR B  64      -9.357 -54.384 -14.311  1.00  0.23           C  
ATOM   4244  OG1 THR B  64      -8.692 -53.883 -13.162  1.00  0.23           O  
ATOM   4245  CG2 THR B  64      -8.583 -55.645 -14.714  1.00  0.23           C  
ATOM   4246  N   ARG B  65      -9.350 -53.891 -17.811  1.00  0.29           N  
ATOM   4247  CA  ARG B  65      -9.837 -54.423 -19.079  1.00  0.29           C  
ATOM   4248  C   ARG B  65     -11.119 -53.756 -19.587  1.00  0.29           C  
ATOM   4249  O   ARG B  65     -12.003 -54.427 -20.119  1.00  0.29           O  
ATOM   4250  CB  ARG B  65     -10.019 -55.972 -19.065  1.00  0.29           C  
ATOM   4251  CG  ARG B  65      -8.784 -56.780 -18.615  1.00  0.29           C  
ATOM   4252  CD  ARG B  65      -9.069 -58.277 -18.425  1.00  0.29           C  
ATOM   4253  NE  ARG B  65      -9.438 -58.858 -19.760  1.00  0.29           N  
ATOM   4254  CZ  ARG B  65      -8.568 -59.350 -20.654  1.00  0.29           C  
ATOM   4255  NH1 ARG B  65      -9.017 -59.806 -21.821  1.00  0.29           N  
ATOM   4256  NH2 ARG B  65      -7.262 -59.392 -20.414  1.00  0.29           N  
ATOM   4257  N   GLY B  66     -11.237 -52.412 -19.450  1.00  0.30           N  
ATOM   4258  CA  GLY B  66     -12.407 -51.659 -19.914  1.00  0.30           C  
ATOM   4259  C   GLY B  66     -13.617 -51.808 -19.027  1.00  0.30           C  
ATOM   4260  O   GLY B  66     -14.754 -51.601 -19.445  1.00  0.30           O  
ATOM   4261  N   LYS B  67     -13.398 -52.255 -17.780  1.00  0.25           N  
ATOM   4262  CA  LYS B  67     -14.437 -52.565 -16.831  1.00  0.25           C  
ATOM   4263  C   LYS B  67     -13.922 -52.214 -15.452  1.00  0.25           C  
ATOM   4264  O   LYS B  67     -12.735 -52.319 -15.184  1.00  0.25           O  
ATOM   4265  CB  LYS B  67     -14.780 -54.080 -16.871  1.00  0.25           C  
ATOM   4266  CG  LYS B  67     -15.459 -54.496 -18.186  1.00  0.25           C  
ATOM   4267  CD  LYS B  67     -16.039 -55.917 -18.184  1.00  0.25           C  
ATOM   4268  CE  LYS B  67     -16.623 -56.277 -19.554  1.00  0.25           C  
ATOM   4269  NZ  LYS B  67     -17.278 -57.604 -19.522  1.00  0.25           N  
ATOM   4270  N   LEU B  68     -14.782 -51.736 -14.537  1.00  0.27           N  
ATOM   4271  CA  LEU B  68     -14.446 -51.413 -13.153  1.00  0.27           C  
ATOM   4272  C   LEU B  68     -13.651 -52.463 -12.333  1.00  0.27           C  
ATOM   4273  O   LEU B  68     -13.479 -53.609 -12.737  1.00  0.27           O  
ATOM   4274  CB  LEU B  68     -15.717 -50.864 -12.443  1.00  0.27           C  
ATOM   4275  CG  LEU B  68     -16.577 -51.852 -11.629  1.00  0.27           C  
ATOM   4276  CD1 LEU B  68     -17.932 -51.245 -11.248  1.00  0.27           C  
ATOM   4277  CD2 LEU B  68     -16.778 -53.197 -12.317  1.00  0.27           C  
ATOM   4278  N   CYS B  69     -13.120 -52.114 -11.136  1.00  0.26           N  
ATOM   4279  CA  CYS B  69     -12.494 -53.113 -10.267  1.00  0.26           C  
ATOM   4280  C   CYS B  69     -13.417 -54.213  -9.716  1.00  0.26           C  
ATOM   4281  O   CYS B  69     -12.984 -55.360  -9.775  1.00  0.26           O  
ATOM   4282  CB  CYS B  69     -11.734 -52.494  -9.061  1.00  0.26           C  
ATOM   4283  SG  CYS B  69     -10.281 -51.525  -9.532  1.00  0.26           S  
ATOM   4284  N   PRO B  70     -14.628 -53.994  -9.176  1.00  0.28           N  
ATOM   4285  CA  PRO B  70     -15.636 -55.027  -8.932  1.00  0.28           C  
ATOM   4286  C   PRO B  70     -15.787 -56.220  -9.890  1.00  0.28           C  
ATOM   4287  O   PRO B  70     -15.764 -56.079 -11.112  1.00  0.28           O  
ATOM   4288  CB  PRO B  70     -16.924 -54.194  -8.784  1.00  0.28           C  
ATOM   4289  CG  PRO B  70     -16.482 -52.863  -8.153  1.00  0.28           C  
ATOM   4290  CD  PRO B  70     -14.977 -52.775  -8.434  1.00  0.28           C  
ATOM   4291  N   LYS B  71     -15.999 -57.431  -9.335  1.00  0.34           N  
ATOM   4292  CA  LYS B  71     -16.191 -58.658 -10.079  1.00  0.34           C  
ATOM   4293  C   LYS B  71     -17.615 -58.762 -10.607  1.00  0.34           C  
ATOM   4294  O   LYS B  71     -18.506 -59.344  -9.989  1.00  0.34           O  
ATOM   4295  CB  LYS B  71     -15.861 -59.909  -9.213  1.00  0.34           C  
ATOM   4296  CG  LYS B  71     -15.865 -61.259  -9.965  1.00  0.34           C  
ATOM   4297  CD  LYS B  71     -15.670 -62.454  -9.008  1.00  0.34           C  
ATOM   4298  CE  LYS B  71     -15.875 -63.828  -9.664  1.00  0.34           C  
ATOM   4299  NZ  LYS B  71     -15.764 -64.920  -8.664  1.00  0.34           N  
ATOM   4300  N   CYS B  72     -17.868 -58.195 -11.801  1.00  0.36           N  
ATOM   4301  CA  CYS B  72     -19.091 -58.455 -12.542  1.00  0.36           C  
ATOM   4302  C   CYS B  72     -19.158 -59.869 -13.102  1.00  0.36           C  
ATOM   4303  O   CYS B  72     -18.206 -60.389 -13.704  1.00  0.36           O  
ATOM   4304  CB  CYS B  72     -19.339 -57.409 -13.658  1.00  0.36           C  
ATOM   4305  SG  CYS B  72     -20.941 -57.557 -14.540  1.00  0.36           S  
ATOM   4306  N   LEU B  73     -20.325 -60.504 -12.906  1.00  0.41           N  
ATOM   4307  CA  LEU B  73     -20.627 -61.836 -13.369  1.00  0.41           C  
ATOM   4308  C   LEU B  73     -21.501 -61.784 -14.613  1.00  0.41           C  
ATOM   4309  O   LEU B  73     -21.002 -61.888 -15.730  1.00  0.41           O  
ATOM   4310  CB  LEU B  73     -21.319 -62.667 -12.258  1.00  0.41           C  
ATOM   4311  CG  LEU B  73     -20.362 -63.311 -11.233  1.00  0.41           C  
ATOM   4312  CD1 LEU B  73     -19.720 -62.313 -10.263  1.00  0.41           C  
ATOM   4313  CD2 LEU B  73     -21.115 -64.410 -10.472  1.00  0.41           C  
ATOM   4314  N   ASN B  74     -22.832 -61.662 -14.440  1.00  0.46           N  
ATOM   4315  CA  ASN B  74     -23.820 -61.935 -15.474  1.00  0.46           C  
ATOM   4316  C   ASN B  74     -24.554 -63.233 -15.169  1.00  0.46           C  
ATOM   4317  O   ASN B  74     -25.298 -63.755 -15.994  1.00  0.46           O  
ATOM   4318  CB  ASN B  74     -24.781 -60.742 -15.720  1.00  0.46           C  
ATOM   4319  CG  ASN B  74     -25.405 -60.155 -14.457  1.00  0.46           C  
ATOM   4320  OD1 ASN B  74     -25.338 -60.684 -13.339  1.00  0.46           O  
ATOM   4321  ND2 ASN B  74     -26.045 -58.979 -14.643  1.00  0.46           N  
ATOM   4322  N   CYS B  75     -24.302 -63.794 -13.973  1.00  0.60           N  
ATOM   4323  CA  CYS B  75     -24.495 -65.193 -13.662  1.00  0.60           C  
ATOM   4324  C   CYS B  75     -24.688 -65.279 -12.168  1.00  0.60           C  
ATOM   4325  O   CYS B  75     -24.478 -64.302 -11.446  1.00  0.60           O  
ATOM   4326  CB  CYS B  75     -23.252 -66.083 -14.019  1.00  0.60           C  
ATOM   4327  SG  CYS B  75     -22.348 -65.585 -15.526  1.00  0.60           S  
ATOM   4328  N   THR B  76     -25.085 -66.448 -11.635  1.00  0.61           N  
ATOM   4329  CA  THR B  76     -25.014 -66.680 -10.197  1.00  0.61           C  
ATOM   4330  C   THR B  76     -23.592 -66.986  -9.746  1.00  0.61           C  
ATOM   4331  O   THR B  76     -22.710 -67.357 -10.518  1.00  0.61           O  
ATOM   4332  CB  THR B  76     -25.955 -67.751  -9.622  1.00  0.61           C  
ATOM   4333  OG1 THR B  76     -25.568 -69.069  -9.966  1.00  0.61           O  
ATOM   4334  CG2 THR B  76     -27.392 -67.558 -10.119  1.00  0.61           C  
ATOM   4335  N   ASP B  77     -23.352 -66.856  -8.429  1.00  0.52           N  
ATOM   4336  CA  ASP B  77     -22.113 -67.199  -7.756  1.00  0.52           C  
ATOM   4337  C   ASP B  77     -21.735 -68.673  -7.950  1.00  0.52           C  
ATOM   4338  O   ASP B  77     -20.595 -69.034  -8.239  1.00  0.52           O  
ATOM   4339  CB  ASP B  77     -22.360 -66.871  -6.261  1.00  0.52           C  
ATOM   4340  CG  ASP B  77     -21.155 -66.203  -5.629  1.00  0.52           C  
ATOM   4341  OD1 ASP B  77     -20.775 -66.626  -4.516  1.00  0.52           O  
ATOM   4342  OD2 ASP B  77     -20.679 -65.203  -6.228  1.00  0.52           O  
ATOM   4343  N   LEU B  78     -22.761 -69.544  -7.871  1.00  0.52           N  
ATOM   4344  CA  LEU B  78     -22.718 -70.964  -8.143  1.00  0.52           C  
ATOM   4345  C   LEU B  78     -22.294 -71.294  -9.562  1.00  0.52           C  
ATOM   4346  O   LEU B  78     -21.426 -72.133  -9.789  1.00  0.52           O  
ATOM   4347  CB  LEU B  78     -24.156 -71.491  -7.913  1.00  0.52           C  
ATOM   4348  CG  LEU B  78     -24.414 -72.983  -8.182  1.00  0.52           C  
ATOM   4349  CD1 LEU B  78     -23.474 -73.870  -7.373  1.00  0.52           C  
ATOM   4350  CD2 LEU B  78     -25.868 -73.320  -7.832  1.00  0.52           C  
ATOM   4351  N   ASP B  79     -22.870 -70.598 -10.557  1.00  0.66           N  
ATOM   4352  CA  ASP B  79     -22.587 -70.785 -11.960  1.00  0.66           C  
ATOM   4353  C   ASP B  79     -21.123 -70.477 -12.306  1.00  0.66           C  
ATOM   4354  O   ASP B  79     -20.443 -71.260 -12.968  1.00  0.66           O  
ATOM   4355  CB  ASP B  79     -23.619 -69.891 -12.685  1.00  0.66           C  
ATOM   4356  CG  ASP B  79     -23.783 -70.212 -14.152  1.00  0.66           C  
ATOM   4357  OD1 ASP B  79     -22.940 -69.743 -14.948  1.00  0.66           O  
ATOM   4358  OD2 ASP B  79     -24.770 -70.905 -14.517  1.00  0.66           O  
ATOM   4359  N   VAL B  80     -20.576 -69.362 -11.774  1.00  0.63           N  
ATOM   4360  CA  VAL B  80     -19.168 -69.002 -11.898  1.00  0.63           C  
ATOM   4361  C   VAL B  80     -18.211 -69.931 -11.165  1.00  0.63           C  
ATOM   4362  O   VAL B  80     -17.162 -70.298 -11.695  1.00  0.63           O  
ATOM   4363  CB  VAL B  80     -18.961 -67.547 -11.492  1.00  0.63           C  
ATOM   4364  CG1 VAL B  80     -17.484 -67.169 -11.236  1.00  0.63           C  
ATOM   4365  CG2 VAL B  80     -19.523 -66.707 -12.651  1.00  0.63           C  
ATOM   4366  N   ALA B  81     -18.537 -70.355  -9.927  1.00  0.58           N  
ATOM   4367  CA  ALA B  81     -17.733 -71.306  -9.179  1.00  0.58           C  
ATOM   4368  C   ALA B  81     -17.649 -72.685  -9.840  1.00  0.58           C  
ATOM   4369  O   ALA B  81     -16.594 -73.327  -9.858  1.00  0.58           O  
ATOM   4370  CB  ALA B  81     -18.263 -71.428  -7.735  1.00  0.58           C  
ATOM   4371  N   LEU B  82     -18.774 -73.159 -10.413  1.00  0.62           N  
ATOM   4372  CA  LEU B  82     -18.852 -74.413 -11.134  1.00  0.62           C  
ATOM   4373  C   LEU B  82     -18.428 -74.352 -12.599  1.00  0.62           C  
ATOM   4374  O   LEU B  82     -18.111 -75.372 -13.212  1.00  0.62           O  
ATOM   4375  CB  LEU B  82     -20.286 -74.974 -11.046  1.00  0.62           C  
ATOM   4376  CG  LEU B  82     -20.724 -75.365  -9.624  1.00  0.62           C  
ATOM   4377  CD1 LEU B  82     -22.083 -76.070  -9.689  1.00  0.62           C  
ATOM   4378  CD2 LEU B  82     -19.699 -76.287  -8.963  1.00  0.62           C  
ATOM   4379  N   GLY B  83     -18.372 -73.161 -13.221  1.00  0.64           N  
ATOM   4380  CA  GLY B  83     -17.903 -73.022 -14.595  1.00  0.64           C  
ATOM   4381  C   GLY B  83     -18.869 -73.548 -15.620  1.00  0.64           C  
ATOM   4382  O   GLY B  83     -18.508 -74.344 -16.480  1.00  0.64           O  
ATOM   4383  N   ARG B  84     -20.145 -73.150 -15.532  1.00  0.68           N  
ATOM   4384  CA  ARG B  84     -21.159 -73.462 -16.523  1.00  0.68           C  
ATOM   4385  C   ARG B  84     -20.817 -72.915 -17.927  1.00  0.68           C  
ATOM   4386  O   ARG B  84     -20.300 -71.802 -18.000  1.00  0.68           O  
ATOM   4387  CB  ARG B  84     -22.465 -72.818 -16.023  1.00  0.68           C  
ATOM   4388  CG  ARG B  84     -23.710 -72.850 -16.931  1.00  0.68           C  
ATOM   4389  CD  ARG B  84     -24.464 -74.176 -16.971  1.00  0.68           C  
ATOM   4390  NE  ARG B  84     -25.744 -73.831 -17.665  1.00  0.68           N  
ATOM   4391  CZ  ARG B  84     -26.801 -74.636 -17.799  1.00  0.68           C  
ATOM   4392  NH1 ARG B  84     -27.750 -74.309 -18.673  1.00  0.68           N  
ATOM   4393  NH2 ARG B  84     -26.929 -75.787 -17.158  1.00  0.68           N  
ATOM   4394  N   PRO B  85     -21.082 -73.568 -19.073  1.00  0.68           N  
ATOM   4395  CA  PRO B  85     -20.559 -73.129 -20.374  1.00  0.68           C  
ATOM   4396  C   PRO B  85     -21.112 -71.823 -20.926  1.00  0.68           C  
ATOM   4397  O   PRO B  85     -20.694 -71.410 -22.005  1.00  0.68           O  
ATOM   4398  CB  PRO B  85     -20.901 -74.283 -21.327  1.00  0.68           C  
ATOM   4399  CG  PRO B  85     -20.978 -75.510 -20.428  1.00  0.68           C  
ATOM   4400  CD  PRO B  85     -21.583 -74.946 -19.150  1.00  0.68           C  
ATOM   4401  N   LYS B  86     -22.071 -71.176 -20.241  1.00  0.62           N  
ATOM   4402  CA  LYS B  86     -22.620 -69.898 -20.653  1.00  0.62           C  
ATOM   4403  C   LYS B  86     -21.952 -68.741 -19.921  1.00  0.62           C  
ATOM   4404  O   LYS B  86     -22.279 -67.583 -20.171  1.00  0.62           O  
ATOM   4405  CB  LYS B  86     -24.142 -69.829 -20.355  1.00  0.62           C  
ATOM   4406  CG  LYS B  86     -25.013 -70.751 -21.227  1.00  0.62           C  
ATOM   4407  CD  LYS B  86     -26.516 -70.475 -21.017  1.00  0.62           C  
ATOM   4408  CE  LYS B  86     -27.422 -71.167 -22.045  1.00  0.62           C  
ATOM   4409  NZ  LYS B  86     -28.832 -70.729 -21.883  1.00  0.62           N  
ATOM   4410  N   CYS B  87     -20.991 -69.017 -19.018  1.00  0.63           N  
ATOM   4411  CA  CYS B  87     -20.346 -67.994 -18.221  1.00  0.63           C  
ATOM   4412  C   CYS B  87     -18.854 -68.201 -18.218  1.00  0.63           C  
ATOM   4413  O   CYS B  87     -18.326 -69.237 -18.614  1.00  0.63           O  
ATOM   4414  CB  CYS B  87     -20.900 -67.958 -16.779  1.00  0.63           C  
ATOM   4415  SG  CYS B  87     -22.528 -67.149 -16.795  1.00  0.63           S  
ATOM   4416  N   THR B  88     -18.109 -67.149 -17.837  1.00  0.53           N  
ATOM   4417  CA  THR B  88     -16.703 -67.048 -18.182  1.00  0.53           C  
ATOM   4418  C   THR B  88     -15.808 -67.141 -16.973  1.00  0.53           C  
ATOM   4419  O   THR B  88     -15.975 -66.470 -15.952  1.00  0.53           O  
ATOM   4420  CB  THR B  88     -16.359 -65.791 -18.980  1.00  0.53           C  
ATOM   4421  OG1 THR B  88     -16.724 -64.586 -18.317  1.00  0.53           O  
ATOM   4422  CG2 THR B  88     -17.152 -65.802 -20.295  1.00  0.53           C  
ATOM   4423  N   GLY B  89     -14.791 -68.024 -17.065  1.00  0.49           N  
ATOM   4424  CA  GLY B  89     -13.717 -68.096 -16.087  1.00  0.49           C  
ATOM   4425  C   GLY B  89     -12.905 -66.827 -16.010  1.00  0.49           C  
ATOM   4426  O   GLY B  89     -12.455 -66.292 -17.020  1.00  0.49           O  
ATOM   4427  N   LYS B  90     -12.649 -66.321 -14.790  1.00  0.39           N  
ATOM   4428  CA  LYS B  90     -11.781 -65.174 -14.590  1.00  0.39           C  
ATOM   4429  C   LYS B  90     -10.318 -65.583 -14.647  1.00  0.39           C  
ATOM   4430  O   LYS B  90      -9.624 -65.649 -13.635  1.00  0.39           O  
ATOM   4431  CB  LYS B  90     -12.084 -64.415 -13.271  1.00  0.39           C  
ATOM   4432  CG  LYS B  90     -13.541 -63.930 -13.122  1.00  0.39           C  
ATOM   4433  CD  LYS B  90     -14.021 -62.918 -14.183  1.00  0.39           C  
ATOM   4434  CE  LYS B  90     -15.473 -62.480 -13.921  1.00  0.39           C  
ATOM   4435  NZ  LYS B  90     -15.963 -61.515 -14.928  1.00  0.39           N  
ATOM   4436  N   ILE B  91      -9.821 -65.860 -15.868  1.00  0.39           N  
ATOM   4437  CA  ILE B  91      -8.484 -66.363 -16.132  1.00  0.39           C  
ATOM   4438  C   ILE B  91      -7.303 -65.523 -15.631  1.00  0.39           C  
ATOM   4439  O   ILE B  91      -6.334 -66.169 -15.236  1.00  0.39           O  
ATOM   4440  CB  ILE B  91      -8.283 -66.830 -17.582  1.00  0.39           C  
ATOM   4441  CG1 ILE B  91      -8.292 -65.679 -18.618  1.00  0.39           C  
ATOM   4442  CG2 ILE B  91      -9.348 -67.903 -17.908  1.00  0.39           C  
ATOM   4443  CD1 ILE B  91      -8.026 -66.136 -20.059  1.00  0.39           C  
ATOM   4444  N   PRO B  92      -7.226 -64.179 -15.565  1.00  0.36           N  
ATOM   4445  CA  PRO B  92      -6.002 -63.518 -15.123  1.00  0.36           C  
ATOM   4446  C   PRO B  92      -5.858 -63.456 -13.615  1.00  0.36           C  
ATOM   4447  O   PRO B  92      -4.728 -63.205 -13.194  1.00  0.36           O  
ATOM   4448  CB  PRO B  92      -6.150 -62.089 -15.686  1.00  0.36           C  
ATOM   4449  CG  PRO B  92      -7.660 -61.847 -15.693  1.00  0.36           C  
ATOM   4450  CD  PRO B  92      -8.193 -63.215 -16.109  1.00  0.36           C  
ATOM   4451  N   SER B  93      -6.952 -63.581 -12.822  1.00  0.33           N  
ATOM   4452  CA  SER B  93      -7.043 -63.293 -11.382  1.00  0.33           C  
ATOM   4453  C   SER B  93      -8.408 -62.698 -11.058  1.00  0.33           C  
ATOM   4454  O   SER B  93      -9.047 -62.045 -11.888  1.00  0.33           O  
ATOM   4455  CB  SER B  93      -5.917 -62.363 -10.796  1.00  0.33           C  
ATOM   4456  OG  SER B  93      -6.146 -61.889  -9.468  1.00  0.33           O  
ATOM   4457  N   ALA B  94      -8.888 -62.914  -9.821  1.00  0.37           N  
ATOM   4458  CA  ALA B  94     -10.145 -62.438  -9.287  1.00  0.37           C  
ATOM   4459  C   ALA B  94     -10.111 -61.017  -8.728  1.00  0.37           C  
ATOM   4460  O   ALA B  94      -9.092 -60.332  -8.720  1.00  0.37           O  
ATOM   4461  CB  ALA B  94     -10.560 -63.378  -8.157  1.00  0.37           C  
ATOM   4462  N   ARG B  95     -11.268 -60.506  -8.274  1.00  0.30           N  
ATOM   4463  CA  ARG B  95     -11.406 -59.122  -7.884  1.00  0.30           C  
ATOM   4464  C   ARG B  95     -12.342 -58.977  -6.698  1.00  0.30           C  
ATOM   4465  O   ARG B  95     -12.973 -59.937  -6.256  1.00  0.30           O  
ATOM   4466  CB  ARG B  95     -11.988 -58.273  -9.045  1.00  0.30           C  
ATOM   4467  CG  ARG B  95     -11.130 -58.180 -10.327  1.00  0.30           C  
ATOM   4468  CD  ARG B  95      -9.822 -57.398 -10.151  1.00  0.30           C  
ATOM   4469  NE  ARG B  95      -9.075 -57.477 -11.452  1.00  0.30           N  
ATOM   4470  CZ  ARG B  95      -8.206 -58.453 -11.754  1.00  0.30           C  
ATOM   4471  NH1 ARG B  95      -7.641 -58.499 -12.959  1.00  0.30           N  
ATOM   4472  NH2 ARG B  95      -7.857 -59.390 -10.886  1.00  0.30           N  
ATOM   4473  N   VAL B  96     -12.414 -57.727  -6.184  1.00  0.33           N  
ATOM   4474  CA  VAL B  96     -13.239 -57.236  -5.094  1.00  0.33           C  
ATOM   4475  C   VAL B  96     -14.744 -57.234  -5.402  1.00  0.33           C  
ATOM   4476  O   VAL B  96     -15.237 -58.140  -6.068  1.00  0.33           O  
ATOM   4477  CB  VAL B  96     -12.746 -55.859  -4.624  1.00  0.33           C  
ATOM   4478  CG1 VAL B  96     -11.292 -55.980  -4.131  1.00  0.33           C  
ATOM   4479  CG2 VAL B  96     -12.809 -54.806  -5.752  1.00  0.33           C  
ATOM   4480  N   SER B  97     -15.515 -56.249  -4.853  1.00  0.48           N  
ATOM   4481  CA  SER B  97     -16.985 -56.132  -4.824  1.00  0.48           C  
ATOM   4482  C   SER B  97     -17.746 -56.852  -5.923  1.00  0.48           C  
ATOM   4483  O   SER B  97     -17.453 -56.723  -7.102  1.00  0.48           O  
ATOM   4484  CB  SER B  97     -17.458 -54.656  -4.769  1.00  0.48           C  
ATOM   4485  OG  SER B  97     -18.809 -54.540  -4.322  1.00  0.48           O  
ATOM   4486  N   ILE B  98     -18.731 -57.673  -5.576  1.00  0.38           N  
ATOM   4487  CA  ILE B  98     -19.257 -58.669  -6.481  1.00  0.38           C  
ATOM   4488  C   ILE B  98     -20.621 -58.229  -6.950  1.00  0.38           C  
ATOM   4489  O   ILE B  98     -21.489 -57.890  -6.149  1.00  0.38           O  
ATOM   4490  CB  ILE B  98     -19.302 -60.019  -5.780  1.00  0.38           C  
ATOM   4491  CG1 ILE B  98     -17.860 -60.521  -5.530  1.00  0.38           C  
ATOM   4492  CG2 ILE B  98     -20.111 -61.039  -6.600  1.00  0.38           C  
ATOM   4493  CD1 ILE B  98     -17.797 -61.751  -4.623  1.00  0.38           C  
ATOM   4494  N   LEU B  99     -20.839 -58.218  -8.280  1.00  0.43           N  
ATOM   4495  CA  LEU B  99     -22.078 -57.749  -8.864  1.00  0.43           C  
ATOM   4496  C   LEU B  99     -22.824 -58.897  -9.511  1.00  0.43           C  
ATOM   4497  O   LEU B  99     -22.393 -59.481 -10.509  1.00  0.43           O  
ATOM   4498  CB  LEU B  99     -21.838 -56.646  -9.922  1.00  0.43           C  
ATOM   4499  CG  LEU B  99     -21.184 -55.364  -9.367  1.00  0.43           C  
ATOM   4500  CD1 LEU B  99     -20.766 -54.455 -10.519  1.00  0.43           C  
ATOM   4501  CD2 LEU B  99     -22.120 -54.593  -8.431  1.00  0.43           C  
ATOM   4502  N   HIS B 100     -23.994 -59.231  -8.935  1.00  0.43           N  
ATOM   4503  CA  HIS B 100     -24.914 -60.219  -9.467  1.00  0.43           C  
ATOM   4504  C   HIS B 100     -26.216 -59.513  -9.767  1.00  0.43           C  
ATOM   4505  O   HIS B 100     -26.702 -58.734  -8.950  1.00  0.43           O  
ATOM   4506  CB  HIS B 100     -25.283 -61.341  -8.442  1.00  0.43           C  
ATOM   4507  CG  HIS B 100     -24.154 -62.204  -7.969  1.00  0.43           C  
ATOM   4508  ND1 HIS B 100     -24.329 -63.067  -6.887  1.00  0.43           N  
ATOM   4509  CD2 HIS B 100     -22.874 -62.252  -8.407  1.00  0.43           C  
ATOM   4510  CE1 HIS B 100     -23.127 -63.597  -6.697  1.00  0.43           C  
ATOM   4511  NE2 HIS B 100     -22.229 -63.147  -7.588  1.00  0.43           N  
ATOM   4512  N   GLU B 101     -26.865 -59.807 -10.911  1.00  0.39           N  
ATOM   4513  CA  GLU B 101     -28.283 -59.520 -11.111  1.00  0.39           C  
ATOM   4514  C   GLU B 101     -29.174 -60.054  -9.976  1.00  0.39           C  
ATOM   4515  O   GLU B 101     -28.805 -60.976  -9.237  1.00  0.39           O  
ATOM   4516  CB  GLU B 101     -28.734 -60.069 -12.493  1.00  0.39           C  
ATOM   4517  CG  GLU B 101     -30.188 -59.764 -12.929  1.00  0.39           C  
ATOM   4518  CD  GLU B 101     -30.505 -58.286 -12.795  1.00  0.39           C  
ATOM   4519  OE1 GLU B 101     -31.240 -57.927 -11.835  1.00  0.39           O  
ATOM   4520  OE2 GLU B 101     -29.973 -57.491 -13.599  1.00  0.39           O  
ATOM   4521  N   VAL B 102     -30.373 -59.477  -9.751  1.00  0.42           N  
ATOM   4522  CA  VAL B 102     -31.300 -59.933  -8.724  1.00  0.42           C  
ATOM   4523  C   VAL B 102     -31.764 -61.357  -8.999  1.00  0.42           C  
ATOM   4524  O   VAL B 102     -31.662 -62.227  -8.127  1.00  0.42           O  
ATOM   4525  CB  VAL B 102     -32.481 -58.987  -8.559  1.00  0.42           C  
ATOM   4526  CG1 VAL B 102     -33.491 -59.528  -7.522  1.00  0.42           C  
ATOM   4527  CG2 VAL B 102     -31.946 -57.615  -8.101  1.00  0.42           C  
ATOM   4528  N   ARG B 103     -32.150 -61.636 -10.257  1.00  0.38           N  
ATOM   4529  CA  ARG B 103     -32.396 -62.966 -10.785  1.00  0.38           C  
ATOM   4530  C   ARG B 103     -31.459 -63.210 -11.963  1.00  0.38           C  
ATOM   4531  O   ARG B 103     -31.769 -62.775 -13.071  1.00  0.38           O  
ATOM   4532  CB  ARG B 103     -33.855 -63.051 -11.301  1.00  0.38           C  
ATOM   4533  CG  ARG B 103     -34.878 -63.322 -10.182  1.00  0.38           C  
ATOM   4534  CD  ARG B 103     -36.144 -62.467 -10.280  1.00  0.38           C  
ATOM   4535  NE  ARG B 103     -37.091 -63.017  -9.255  1.00  0.38           N  
ATOM   4536  CZ  ARG B 103     -38.263 -62.463  -8.918  1.00  0.38           C  
ATOM   4537  NH1 ARG B 103     -39.067 -63.103  -8.069  1.00  0.38           N  
ATOM   4538  NH2 ARG B 103     -38.651 -61.290  -9.404  1.00  0.38           N  
ATOM   4539  N   PRO B 104     -30.329 -63.896 -11.815  1.00  0.42           N  
ATOM   4540  CA  PRO B 104     -29.456 -64.172 -12.946  1.00  0.42           C  
ATOM   4541  C   PRO B 104     -29.984 -65.331 -13.770  1.00  0.42           C  
ATOM   4542  O   PRO B 104     -30.460 -66.312 -13.205  1.00  0.42           O  
ATOM   4543  CB  PRO B 104     -28.094 -64.500 -12.307  1.00  0.42           C  
ATOM   4544  CG  PRO B 104     -28.188 -63.918 -10.893  1.00  0.42           C  
ATOM   4545  CD  PRO B 104     -29.654 -64.138 -10.543  1.00  0.42           C  
ATOM   4546  N   VAL B 105     -29.899 -65.228 -15.109  1.00  0.43           N  
ATOM   4547  CA  VAL B 105     -30.329 -66.241 -16.065  1.00  0.43           C  
ATOM   4548  C   VAL B 105     -29.547 -67.543 -15.948  1.00  0.43           C  
ATOM   4549  O   VAL B 105     -30.077 -68.651 -16.045  1.00  0.43           O  
ATOM   4550  CB  VAL B 105     -30.183 -65.677 -17.481  1.00  0.43           C  
ATOM   4551  CG1 VAL B 105     -30.524 -66.725 -18.561  1.00  0.43           C  
ATOM   4552  CG2 VAL B 105     -31.110 -64.453 -17.635  1.00  0.43           C  
ATOM   4553  N   THR B 106     -28.230 -67.437 -15.749  1.00  0.47           N  
ATOM   4554  CA  THR B 106     -27.320 -68.555 -15.658  1.00  0.47           C  
ATOM   4555  C   THR B 106     -27.087 -68.894 -14.199  1.00  0.47           C  
ATOM   4556  O   THR B 106     -26.423 -68.180 -13.447  1.00  0.47           O  
ATOM   4557  CB  THR B 106     -26.016 -68.234 -16.370  1.00  0.47           C  
ATOM   4558  OG1 THR B 106     -25.656 -66.883 -16.141  1.00  0.47           O  
ATOM   4559  CG2 THR B 106     -26.257 -68.319 -17.883  1.00  0.47           C  
ATOM   4560  N   SER B 107     -27.696 -70.008 -13.743  1.00  0.49           N  
ATOM   4561  CA  SER B 107     -27.507 -70.555 -12.406  1.00  0.49           C  
ATOM   4562  C   SER B 107     -27.039 -71.992 -12.406  1.00  0.49           C  
ATOM   4563  O   SER B 107     -26.938 -72.643 -11.366  1.00  0.49           O  
ATOM   4564  CB  SER B 107     -28.860 -70.557 -11.652  1.00  0.49           C  
ATOM   4565  OG  SER B 107     -29.836 -71.373 -12.318  1.00  0.49           O  
ATOM   4566  N   GLY B 108     -26.821 -72.536 -13.607  1.00  0.51           N  
ATOM   4567  CA  GLY B 108     -26.554 -73.935 -13.862  1.00  0.51           C  
ATOM   4568  C   GLY B 108     -27.736 -74.854 -13.764  1.00  0.51           C  
ATOM   4569  O   GLY B 108     -27.598 -76.040 -14.050  1.00  0.51           O  
ATOM   4570  N   CYS B 109     -28.918 -74.321 -13.392  1.00  0.39           N  
ATOM   4571  CA  CYS B 109     -30.119 -75.072 -13.048  1.00  0.39           C  
ATOM   4572  C   CYS B 109     -29.927 -75.954 -11.821  1.00  0.39           C  
ATOM   4573  O   CYS B 109     -30.451 -77.060 -11.748  1.00  0.39           O  
ATOM   4574  CB  CYS B 109     -30.697 -75.943 -14.203  1.00  0.39           C  
ATOM   4575  SG  CYS B 109     -30.878 -75.060 -15.789  1.00  0.39           S  
ATOM   4576  N   PHE B 110     -29.167 -75.498 -10.804  1.00  0.35           N  
ATOM   4577  CA  PHE B 110     -28.859 -76.337  -9.655  1.00  0.35           C  
ATOM   4578  C   PHE B 110     -29.559 -75.839  -8.402  1.00  0.35           C  
ATOM   4579  O   PHE B 110     -29.116 -74.868  -7.784  1.00  0.35           O  
ATOM   4580  CB  PHE B 110     -27.330 -76.371  -9.394  1.00  0.35           C  
ATOM   4581  CG  PHE B 110     -26.596 -77.433 -10.173  1.00  0.35           C  
ATOM   4582  CD1 PHE B 110     -27.135 -78.149 -11.262  1.00  0.35           C  
ATOM   4583  CD2 PHE B 110     -25.279 -77.713  -9.777  1.00  0.35           C  
ATOM   4584  CE1 PHE B 110     -26.381 -79.117 -11.927  1.00  0.35           C  
ATOM   4585  CE2 PHE B 110     -24.533 -78.709 -10.415  1.00  0.35           C  
ATOM   4586  CZ  PHE B 110     -25.091 -79.419 -11.480  1.00  0.35           C  
ATOM   4587  N   PRO B 111     -30.622 -76.489  -7.926  1.00  0.38           N  
ATOM   4588  CA  PRO B 111     -31.368 -75.939  -6.808  1.00  0.38           C  
ATOM   4589  C   PRO B 111     -30.886 -76.541  -5.516  1.00  0.38           C  
ATOM   4590  O   PRO B 111     -31.453 -76.215  -4.476  1.00  0.38           O  
ATOM   4591  CB  PRO B 111     -32.810 -76.369  -7.101  1.00  0.38           C  
ATOM   4592  CG  PRO B 111     -32.689 -77.676  -7.880  1.00  0.38           C  
ATOM   4593  CD  PRO B 111     -31.431 -77.440  -8.708  1.00  0.38           C  
ATOM   4594  N   ILE B 112     -29.836 -77.381  -5.530  1.00  0.43           N  
ATOM   4595  CA  ILE B 112     -29.368 -78.115  -4.366  1.00  0.43           C  
ATOM   4596  C   ILE B 112     -27.916 -77.746  -4.063  1.00  0.43           C  
ATOM   4597  O   ILE B 112     -27.068 -78.563  -3.714  1.00  0.43           O  
ATOM   4598  CB  ILE B 112     -29.519 -79.623  -4.526  1.00  0.43           C  
ATOM   4599  CG1 ILE B 112     -30.843 -80.056  -5.191  1.00  0.43           C  
ATOM   4600  CG2 ILE B 112     -29.462 -80.282  -3.129  1.00  0.43           C  
ATOM   4601  CD1 ILE B 112     -30.782 -81.506  -5.683  1.00  0.43           C  
ATOM   4602  N   MET B 113     -27.569 -76.451  -4.187  1.00  0.40           N  
ATOM   4603  CA  MET B 113     -26.371 -75.917  -3.568  1.00  0.40           C  
ATOM   4604  C   MET B 113     -26.531 -75.875  -2.056  1.00  0.40           C  
ATOM   4605  O   MET B 113     -27.303 -75.059  -1.535  1.00  0.40           O  
ATOM   4606  CB  MET B 113     -26.083 -74.504  -4.122  1.00  0.40           C  
ATOM   4607  CG  MET B 113     -24.741 -73.890  -3.679  1.00  0.40           C  
ATOM   4608  SD  MET B 113     -24.576 -72.147  -4.175  1.00  0.40           S  
ATOM   4609  CE  MET B 113     -22.825 -71.919  -3.756  1.00  0.40           C  
ATOM   4610  N   HIS B 114     -25.849 -76.792  -1.335  1.00  0.48           N  
ATOM   4611  CA  HIS B 114     -25.879 -76.852   0.115  1.00  0.48           C  
ATOM   4612  C   HIS B 114     -25.127 -75.662   0.715  1.00  0.48           C  
ATOM   4613  O   HIS B 114     -24.206 -75.135   0.092  1.00  0.48           O  
ATOM   4614  CB  HIS B 114     -25.408 -78.232   0.647  1.00  0.48           C  
ATOM   4615  CG  HIS B 114     -25.971 -78.580   1.993  1.00  0.48           C  
ATOM   4616  ND1 HIS B 114     -25.640 -77.783   3.058  1.00  0.48           N  
ATOM   4617  CD2 HIS B 114     -26.852 -79.537   2.387  1.00  0.48           C  
ATOM   4618  CE1 HIS B 114     -26.306 -78.251   4.087  1.00  0.48           C  
ATOM   4619  NE2 HIS B 114     -27.064 -79.320   3.735  1.00  0.48           N  
ATOM   4620  N   ASP B 115     -25.597 -75.160   1.881  1.00  0.56           N  
ATOM   4621  CA  ASP B 115     -25.171 -73.970   2.604  1.00  0.56           C  
ATOM   4622  C   ASP B 115     -24.750 -72.784   1.740  1.00  0.56           C  
ATOM   4623  O   ASP B 115     -23.742 -72.111   1.947  1.00  0.56           O  
ATOM   4624  CB  ASP B 115     -24.210 -74.312   3.778  1.00  0.56           C  
ATOM   4625  CG  ASP B 115     -25.009 -74.437   5.067  1.00  0.56           C  
ATOM   4626  OD1 ASP B 115     -25.679 -73.424   5.415  1.00  0.56           O  
ATOM   4627  OD2 ASP B 115     -24.972 -75.512   5.711  1.00  0.56           O  
ATOM   4628  N   ARG B 116     -25.582 -72.477   0.726  1.00  0.46           N  
ATOM   4629  CA  ARG B 116     -25.317 -71.486  -0.296  1.00  0.46           C  
ATOM   4630  C   ARG B 116     -25.142 -70.075   0.218  1.00  0.46           C  
ATOM   4631  O   ARG B 116     -24.346 -69.300  -0.301  1.00  0.46           O  
ATOM   4632  CB  ARG B 116     -26.434 -71.510  -1.365  1.00  0.46           C  
ATOM   4633  CG  ARG B 116     -27.850 -71.131  -0.882  1.00  0.46           C  
ATOM   4634  CD  ARG B 116     -28.931 -71.262  -1.952  1.00  0.46           C  
ATOM   4635  NE  ARG B 116     -28.953 -72.707  -2.288  1.00  0.46           N  
ATOM   4636  CZ  ARG B 116     -29.871 -73.302  -3.050  1.00  0.46           C  
ATOM   4637  NH1 ARG B 116     -29.921 -74.625  -2.995  1.00  0.46           N  
ATOM   4638  NH2 ARG B 116     -30.697 -72.625  -3.837  1.00  0.46           N  
ATOM   4639  N   THR B 117     -25.914 -69.697   1.247  1.00  0.45           N  
ATOM   4640  CA  THR B 117     -25.845 -68.412   1.914  1.00  0.45           C  
ATOM   4641  C   THR B 117     -24.599 -68.277   2.754  1.00  0.45           C  
ATOM   4642  O   THR B 117     -23.882 -67.285   2.670  1.00  0.45           O  
ATOM   4643  CB  THR B 117     -27.096 -68.156   2.728  1.00  0.45           C  
ATOM   4644  OG1 THR B 117     -27.406 -69.245   3.592  1.00  0.45           O  
ATOM   4645  CG2 THR B 117     -28.262 -68.057   1.731  1.00  0.45           C  
ATOM   4646  N   LYS B 118     -24.235 -69.331   3.507  1.00  0.49           N  
ATOM   4647  CA  LYS B 118     -22.992 -69.396   4.254  1.00  0.49           C  
ATOM   4648  C   LYS B 118     -21.768 -69.380   3.363  1.00  0.49           C  
ATOM   4649  O   LYS B 118     -20.793 -68.687   3.648  1.00  0.49           O  
ATOM   4650  CB  LYS B 118     -22.947 -70.647   5.155  1.00  0.49           C  
ATOM   4651  CG  LYS B 118     -24.164 -70.769   6.082  1.00  0.49           C  
ATOM   4652  CD  LYS B 118     -24.314 -69.604   7.076  1.00  0.49           C  
ATOM   4653  CE  LYS B 118     -25.633 -69.634   7.852  1.00  0.49           C  
ATOM   4654  NZ  LYS B 118     -26.750 -69.477   6.903  1.00  0.49           N  
ATOM   4655  N   ILE B 119     -21.814 -70.108   2.223  1.00  0.49           N  
ATOM   4656  CA  ILE B 119     -20.806 -69.985   1.182  1.00  0.49           C  
ATOM   4657  C   ILE B 119     -20.770 -68.598   0.602  1.00  0.49           C  
ATOM   4658  O   ILE B 119     -19.687 -68.052   0.551  1.00  0.49           O  
ATOM   4659  CB  ILE B 119     -20.912 -71.032   0.070  1.00  0.49           C  
ATOM   4660  CG1 ILE B 119     -20.596 -72.442   0.625  1.00  0.49           C  
ATOM   4661  CG2 ILE B 119     -19.989 -70.710  -1.137  1.00  0.49           C  
ATOM   4662  CD1 ILE B 119     -19.180 -72.608   1.204  1.00  0.49           C  
ATOM   4663  N   ARG B 120     -21.906 -67.963   0.243  1.00  0.45           N  
ATOM   4664  CA  ARG B 120     -21.996 -66.600  -0.282  1.00  0.45           C  
ATOM   4665  C   ARG B 120     -21.502 -65.500   0.657  1.00  0.45           C  
ATOM   4666  O   ARG B 120     -20.929 -64.500   0.225  1.00  0.45           O  
ATOM   4667  CB  ARG B 120     -23.457 -66.289  -0.677  1.00  0.45           C  
ATOM   4668  CG  ARG B 120     -23.710 -64.861  -1.204  1.00  0.45           C  
ATOM   4669  CD  ARG B 120     -25.181 -64.607  -1.518  1.00  0.45           C  
ATOM   4670  NE  ARG B 120     -25.504 -65.420  -2.736  1.00  0.45           N  
ATOM   4671  CZ  ARG B 120     -25.370 -64.959  -3.984  1.00  0.45           C  
ATOM   4672  NH1 ARG B 120     -25.518 -65.777  -5.021  1.00  0.45           N  
ATOM   4673  NH2 ARG B 120     -25.063 -63.693  -4.231  1.00  0.45           N  
ATOM   4674  N   GLN B 121     -21.706 -65.648   1.978  1.00  0.41           N  
ATOM   4675  CA  GLN B 121     -21.130 -64.767   2.979  1.00  0.41           C  
ATOM   4676  C   GLN B 121     -19.605 -64.860   3.008  1.00  0.41           C  
ATOM   4677  O   GLN B 121     -18.907 -63.887   3.270  1.00  0.41           O  
ATOM   4678  CB  GLN B 121     -21.735 -65.042   4.381  1.00  0.41           C  
ATOM   4679  CG  GLN B 121     -21.523 -63.902   5.416  1.00  0.41           C  
ATOM   4680  CD  GLN B 121     -22.226 -62.597   5.028  1.00  0.41           C  
ATOM   4681  OE1 GLN B 121     -21.609 -61.574   4.715  1.00  0.41           O  
ATOM   4682  NE2 GLN B 121     -23.576 -62.619   4.939  1.00  0.41           N  
ATOM   4683  N   LEU B 122     -19.019 -66.031   2.683  1.00  0.40           N  
ATOM   4684  CA  LEU B 122     -17.573 -66.174   2.600  1.00  0.40           C  
ATOM   4685  C   LEU B 122     -16.874 -65.300   1.531  1.00  0.40           C  
ATOM   4686  O   LEU B 122     -15.869 -64.702   1.902  1.00  0.40           O  
ATOM   4687  CB  LEU B 122     -17.150 -67.666   2.538  1.00  0.40           C  
ATOM   4688  CG  LEU B 122     -15.733 -67.962   3.079  1.00  0.40           C  
ATOM   4689  CD1 LEU B 122     -15.691 -67.902   4.616  1.00  0.40           C  
ATOM   4690  CD2 LEU B 122     -15.255 -69.341   2.599  1.00  0.40           C  
ATOM   4691  N   PRO B 123     -17.293 -65.080   0.267  1.00  0.40           N  
ATOM   4692  CA  PRO B 123     -16.911 -63.962  -0.587  1.00  0.40           C  
ATOM   4693  C   PRO B 123     -16.929 -62.607   0.063  1.00  0.40           C  
ATOM   4694  O   PRO B 123     -16.030 -61.816  -0.199  1.00  0.40           O  
ATOM   4695  CB  PRO B 123     -17.863 -64.043  -1.790  1.00  0.40           C  
ATOM   4696  CG  PRO B 123     -18.128 -65.537  -1.940  1.00  0.40           C  
ATOM   4697  CD  PRO B 123     -18.065 -66.033  -0.499  1.00  0.40           C  
ATOM   4698  N   ASN B 124     -17.887 -62.302   0.959  1.00  0.33           N  
ATOM   4699  CA  ASN B 124     -17.897 -61.038   1.683  1.00  0.33           C  
ATOM   4700  C   ASN B 124     -16.700 -60.927   2.627  1.00  0.33           C  
ATOM   4701  O   ASN B 124     -16.327 -59.833   3.049  1.00  0.33           O  
ATOM   4702  CB  ASN B 124     -19.198 -60.797   2.497  1.00  0.33           C  
ATOM   4703  CG  ASN B 124     -20.397 -60.705   1.568  1.00  0.33           C  
ATOM   4704  OD1 ASN B 124     -20.292 -60.213   0.449  1.00  0.33           O  
ATOM   4705  ND2 ASN B 124     -21.594 -61.100   2.040  1.00  0.33           N  
ATOM   4706  N   LEU B 125     -16.031 -62.062   2.909  1.00  0.36           N  
ATOM   4707  CA  LEU B 125     -14.747 -62.149   3.570  1.00  0.36           C  
ATOM   4708  C   LEU B 125     -13.602 -62.745   2.704  1.00  0.36           C  
ATOM   4709  O   LEU B 125     -12.640 -63.288   3.239  1.00  0.36           O  
ATOM   4710  CB  LEU B 125     -14.867 -62.784   4.977  1.00  0.36           C  
ATOM   4711  CG  LEU B 125     -15.839 -62.048   5.937  1.00  0.36           C  
ATOM   4712  CD1 LEU B 125     -15.880 -62.765   7.291  1.00  0.36           C  
ATOM   4713  CD2 LEU B 125     -15.453 -60.578   6.179  1.00  0.36           C  
ATOM   4714  N   LEU B 126     -13.636 -62.605   1.342  1.00  0.40           N  
ATOM   4715  CA  LEU B 126     -12.513 -62.893   0.429  1.00  0.40           C  
ATOM   4716  C   LEU B 126     -12.419 -61.883  -0.735  1.00  0.40           C  
ATOM   4717  O   LEU B 126     -13.430 -61.481  -1.291  1.00  0.40           O  
ATOM   4718  CB  LEU B 126     -12.668 -64.287  -0.220  1.00  0.40           C  
ATOM   4719  CG  LEU B 126     -12.655 -65.446   0.791  1.00  0.40           C  
ATOM   4720  CD1 LEU B 126     -13.116 -66.728   0.111  1.00  0.40           C  
ATOM   4721  CD2 LEU B 126     -11.275 -65.696   1.407  1.00  0.40           C  
ATOM   4722  N   ARG B 127     -11.213 -61.422  -1.166  1.00  0.34           N  
ATOM   4723  CA  ARG B 127     -11.068 -60.484  -2.296  1.00  0.34           C  
ATOM   4724  C   ARG B 127     -10.409 -61.085  -3.518  1.00  0.34           C  
ATOM   4725  O   ARG B 127     -10.436 -60.498  -4.596  1.00  0.34           O  
ATOM   4726  CB  ARG B 127     -10.138 -59.285  -1.950  1.00  0.34           C  
ATOM   4727  CG  ARG B 127     -10.836 -58.219  -1.108  1.00  0.34           C  
ATOM   4728  CD  ARG B 127      -9.935 -57.056  -0.692  1.00  0.34           C  
ATOM   4729  NE  ARG B 127     -10.780 -56.268   0.247  1.00  0.34           N  
ATOM   4730  CZ  ARG B 127     -10.446 -55.129   0.860  1.00  0.34           C  
ATOM   4731  NH1 ARG B 127     -11.355 -54.575   1.660  1.00  0.34           N  
ATOM   4732  NH2 ARG B 127      -9.270 -54.542   0.689  1.00  0.34           N  
ATOM   4733  N   GLY B 128      -9.759 -62.245  -3.386  1.00  0.38           N  
ATOM   4734  CA  GLY B 128      -8.926 -62.742  -4.463  1.00  0.38           C  
ATOM   4735  C   GLY B 128      -8.862 -64.222  -4.420  1.00  0.38           C  
ATOM   4736  O   GLY B 128      -8.467 -64.787  -3.411  1.00  0.38           O  
ATOM   4737  N   TYR B 129      -9.244 -64.860  -5.536  1.00  0.43           N  
ATOM   4738  CA  TYR B 129      -9.238 -66.283  -5.759  1.00  0.43           C  
ATOM   4739  C   TYR B 129      -8.312 -66.573  -6.921  1.00  0.43           C  
ATOM   4740  O   TYR B 129      -8.372 -65.901  -7.951  1.00  0.43           O  
ATOM   4741  CB  TYR B 129     -10.612 -66.850  -6.221  1.00  0.43           C  
ATOM   4742  CG  TYR B 129     -11.746 -66.486  -5.318  1.00  0.43           C  
ATOM   4743  CD1 TYR B 129     -12.145 -67.367  -4.303  1.00  0.43           C  
ATOM   4744  CD2 TYR B 129     -12.471 -65.296  -5.517  1.00  0.43           C  
ATOM   4745  CE1 TYR B 129     -13.235 -67.053  -3.486  1.00  0.43           C  
ATOM   4746  CE2 TYR B 129     -13.557 -64.975  -4.694  1.00  0.43           C  
ATOM   4747  CZ  TYR B 129     -13.928 -65.860  -3.680  1.00  0.43           C  
ATOM   4748  OH  TYR B 129     -14.998 -65.568  -2.835  1.00  0.43           O  
ATOM   4749  N   GLU B 130      -7.492 -67.621  -6.795  1.00  0.51           N  
ATOM   4750  CA  GLU B 130      -6.778 -68.224  -7.898  1.00  0.51           C  
ATOM   4751  C   GLU B 130      -7.330 -69.630  -8.063  1.00  0.51           C  
ATOM   4752  O   GLU B 130      -7.716 -70.267  -7.084  1.00  0.51           O  
ATOM   4753  CB  GLU B 130      -5.260 -68.223  -7.629  1.00  0.51           C  
ATOM   4754  CG  GLU B 130      -4.408 -68.853  -8.757  1.00  0.51           C  
ATOM   4755  CD  GLU B 130      -2.925 -68.492  -8.657  1.00  0.51           C  
ATOM   4756  OE1 GLU B 130      -2.572 -67.614  -7.830  1.00  0.51           O  
ATOM   4757  OE2 GLU B 130      -2.147 -69.075  -9.453  1.00  0.51           O  
ATOM   4758  N   HIS B 131      -7.460 -70.137  -9.309  1.00  0.45           N  
ATOM   4759  CA  HIS B 131      -7.993 -71.471  -9.556  1.00  0.45           C  
ATOM   4760  C   HIS B 131      -6.868 -72.399  -9.942  1.00  0.45           C  
ATOM   4761  O   HIS B 131      -6.149 -72.166 -10.910  1.00  0.45           O  
ATOM   4762  CB  HIS B 131      -9.107 -71.539 -10.646  1.00  0.45           C  
ATOM   4763  CG  HIS B 131      -8.732 -70.996 -12.001  1.00  0.45           C  
ATOM   4764  ND1 HIS B 131      -8.539 -71.847 -13.088  1.00  0.45           N  
ATOM   4765  CD2 HIS B 131      -8.387 -69.725 -12.334  1.00  0.45           C  
ATOM   4766  CE1 HIS B 131      -8.047 -71.066 -14.037  1.00  0.45           C  
ATOM   4767  NE2 HIS B 131      -7.945 -69.778 -13.637  1.00  0.45           N  
ATOM   4768  N   VAL B 132      -6.700 -73.496  -9.187  1.00  0.47           N  
ATOM   4769  CA  VAL B 132      -5.627 -74.448  -9.415  1.00  0.47           C  
ATOM   4770  C   VAL B 132      -6.245 -75.818  -9.619  1.00  0.47           C  
ATOM   4771  O   VAL B 132      -7.431 -76.038  -9.370  1.00  0.47           O  
ATOM   4772  CB  VAL B 132      -4.561 -74.473  -8.316  1.00  0.47           C  
ATOM   4773  CG1 VAL B 132      -3.983 -73.059  -8.107  1.00  0.47           C  
ATOM   4774  CG2 VAL B 132      -5.116 -75.001  -6.986  1.00  0.47           C  
ATOM   4775  N   ARG B 133      -5.467 -76.783 -10.145  1.00  0.38           N  
ATOM   4776  CA  ARG B 133      -5.960 -78.111 -10.468  1.00  0.38           C  
ATOM   4777  C   ARG B 133      -5.602 -79.084  -9.357  1.00  0.38           C  
ATOM   4778  O   ARG B 133      -4.438 -79.189  -8.982  1.00  0.38           O  
ATOM   4779  CB  ARG B 133      -5.340 -78.647 -11.791  1.00  0.38           C  
ATOM   4780  CG  ARG B 133      -5.610 -77.764 -13.030  1.00  0.38           C  
ATOM   4781  CD  ARG B 133      -4.907 -78.242 -14.313  1.00  0.38           C  
ATOM   4782  NE  ARG B 133      -5.565 -79.506 -14.792  1.00  0.38           N  
ATOM   4783  CZ  ARG B 133      -6.574 -79.593 -15.673  1.00  0.38           C  
ATOM   4784  NH1 ARG B 133      -6.962 -80.804 -16.064  1.00  0.38           N  
ATOM   4785  NH2 ARG B 133      -7.171 -78.528 -16.185  1.00  0.38           N  
ATOM   4786  N   LEU B 134      -6.586 -79.842  -8.828  1.00  0.42           N  
ATOM   4787  CA  LEU B 134      -6.297 -80.925  -7.894  1.00  0.42           C  
ATOM   4788  C   LEU B 134      -6.572 -82.270  -8.528  1.00  0.42           C  
ATOM   4789  O   LEU B 134      -5.869 -83.240  -8.265  1.00  0.42           O  
ATOM   4790  CB  LEU B 134      -7.147 -80.840  -6.601  1.00  0.42           C  
ATOM   4791  CG  LEU B 134      -6.769 -79.688  -5.651  1.00  0.42           C  
ATOM   4792  CD1 LEU B 134      -7.705 -79.698  -4.434  1.00  0.42           C  
ATOM   4793  CD2 LEU B 134      -5.310 -79.757  -5.172  1.00  0.42           C  
ATOM   4794  N   SER B 135      -7.567 -82.367  -9.429  1.00  0.38           N  
ATOM   4795  CA  SER B 135      -7.781 -83.590 -10.183  1.00  0.38           C  
ATOM   4796  C   SER B 135      -7.834 -83.239 -11.643  1.00  0.38           C  
ATOM   4797  O   SER B 135      -8.753 -82.597 -12.141  1.00  0.38           O  
ATOM   4798  CB  SER B 135      -9.078 -84.326  -9.792  1.00  0.38           C  
ATOM   4799  OG  SER B 135      -9.109 -85.648 -10.332  1.00  0.38           O  
ATOM   4800  N   THR B 136      -6.812 -83.635 -12.410  1.00  0.36           N  
ATOM   4801  CA  THR B 136      -6.819 -83.412 -13.847  1.00  0.36           C  
ATOM   4802  C   THR B 136      -7.765 -84.384 -14.515  1.00  0.36           C  
ATOM   4803  O   THR B 136      -7.744 -85.569 -14.233  1.00  0.36           O  
ATOM   4804  CB  THR B 136      -5.404 -83.500 -14.424  1.00  0.36           C  
ATOM   4805  OG1 THR B 136      -4.773 -82.229 -14.337  1.00  0.36           O  
ATOM   4806  CG2 THR B 136      -5.315 -83.921 -15.898  1.00  0.36           C  
ATOM   4807  N   HIS B 137      -8.619 -83.952 -15.459  1.00  0.34           N  
ATOM   4808  CA  HIS B 137      -9.594 -84.821 -16.107  1.00  0.34           C  
ATOM   4809  C   HIS B 137      -9.037 -86.089 -16.764  1.00  0.34           C  
ATOM   4810  O   HIS B 137      -9.704 -87.117 -16.822  1.00  0.34           O  
ATOM   4811  CB  HIS B 137     -10.369 -84.005 -17.154  1.00  0.34           C  
ATOM   4812  CG  HIS B 137      -9.505 -83.424 -18.234  1.00  0.34           C  
ATOM   4813  ND1 HIS B 137      -8.793 -82.239 -18.064  1.00  0.34           N  
ATOM   4814  CD2 HIS B 137      -9.361 -83.884 -19.499  1.00  0.34           C  
ATOM   4815  CE1 HIS B 137      -8.257 -82.005 -19.252  1.00  0.34           C  
ATOM   4816  NE2 HIS B 137      -8.567 -82.970 -20.149  1.00  0.34           N  
ATOM   4817  N   ASN B 138      -7.766 -86.045 -17.209  1.00  0.34           N  
ATOM   4818  CA  ASN B 138      -7.055 -87.165 -17.801  1.00  0.34           C  
ATOM   4819  C   ASN B 138      -6.413 -88.105 -16.775  1.00  0.34           C  
ATOM   4820  O   ASN B 138      -5.605 -88.947 -17.151  1.00  0.34           O  
ATOM   4821  CB  ASN B 138      -5.872 -86.658 -18.679  1.00  0.34           C  
ATOM   4822  CG  ASN B 138      -6.339 -85.733 -19.793  1.00  0.34           C  
ATOM   4823  OD1 ASN B 138      -7.392 -85.901 -20.402  1.00  0.34           O  
ATOM   4824  ND2 ASN B 138      -5.509 -84.707 -20.100  1.00  0.34           N  
ATOM   4825  N   VAL B 139      -6.723 -88.010 -15.459  1.00  0.29           N  
ATOM   4826  CA  VAL B 139      -6.212 -88.992 -14.502  1.00  0.29           C  
ATOM   4827  C   VAL B 139      -7.223 -90.083 -14.216  1.00  0.29           C  
ATOM   4828  O   VAL B 139      -6.874 -91.148 -13.710  1.00  0.29           O  
ATOM   4829  CB  VAL B 139      -5.752 -88.397 -13.170  1.00  0.29           C  
ATOM   4830  CG1 VAL B 139      -4.751 -87.260 -13.446  1.00  0.29           C  
ATOM   4831  CG2 VAL B 139      -6.918 -87.920 -12.278  1.00  0.29           C  
ATOM   4832  N   ILE B 140      -8.510 -89.882 -14.577  1.00  0.26           N  
ATOM   4833  CA  ILE B 140      -9.572 -90.849 -14.332  1.00  0.26           C  
ATOM   4834  C   ILE B 140      -9.540 -91.963 -15.382  1.00  0.26           C  
ATOM   4835  O   ILE B 140     -10.434 -92.135 -16.202  1.00  0.26           O
[truncated: 551,942 more chars]
