# Supplementary material for: Strategies targeting hemagglutinin cocktail as a potential universal influenza vaccine
Source: Front Microbiol. 2022 Sep 29;13:1014122. doi: 10.3389/fmicb.2022.1014122 (PMC9558277; doi:10.3389/fmicb.2022.1014122)
Supplement: Supplementary file 1 [file Data_Sheet_1.ZIP › 9.9-new-Supplementary Materials/Supplementary Material 1-3D structure model/SWISS-MODEL_B-Nevada-02-2017-HA-model_5YKC.pdb]

TITLE     SWISS-MODEL SERVER (https://swissmodel.expasy.org)
TITLE    2 B/Nevada/02/2017-HA
EXPDTA    THEORETICAL MODEL (SWISS-MODEL SERVER)
AUTHOR    SWISS-MODEL SERVER (SEE REFERENCE IN JRNL Records)
REVDAT   1   05-SEP-22 1MOD    1       09:22
JRNL        AUTH   A.WATERHOUSE,M.BERTONI,S.BIENERT,G.STUDER,G.TAURIELLO,
JRNL        AUTH 2 R.GUMIENNY,F.T.HEER,T.A.P.DE BEER,C.REMPFER,L.BORDOLI,
JRNL        AUTH 3 R.LEPORE,T.SCHWEDE
JRNL        TITL   SWISS-MODEL: HOMOLOGY MODELLING OF PROTEIN STRUCTURES AND
JRNL        TITL 2 COMPLEXES
JRNL        REF    NUCLEIC.ACIDS.RES..           V.  46 W296  2018
JRNL        PMID   29788355
JRNL        DOI    10.1093/nar/gky427
REMARK   1
REMARK   1 REFERENCE 1
REMARK   1  AUTH   S.BIENERT,A.WATERHOUSE,T.A.P.DE BEER,G.TAURIELLO,G.STUDER,
REMARK   1  AUTH 2 L.BORDOLI,T.SCHWEDE
REMARK   1  TITL   THE SWISS-MODEL REPOSITORY - NEW FEATURES AND FUNCTIONALITY
REMARK   1  REF    NUCLEIC.ACIDS.RES..           V.  45       2017
REMARK   1  REFN                   ISSN 0305-1048
REMARK   1  PMID   27899672
REMARK   1  DOI    10.1093/nar/gkw1132
REMARK   1
REMARK   1 REFERENCE 2
REMARK   1  AUTH   N.GUEX,M.C.PEITSCH,T.SCHWEDE
REMARK   1  TITL   AUTOMATED COMPARATIVE PROTEIN STRUCTURE MODELING WITH
REMARK   1  TITL 2 SWISS-MODEL AND SWISS-PDBVIEWER: A HISTORICAL PERSPECTIVE
REMARK   1  REF    ELECTROPHORESIS               V.  30       2009
REMARK   1  REFN                   ISSN 0173-0835
REMARK   1  PMID   19517507
REMARK   1  DOI    10.1002/elps.200900140
REMARK   1
REMARK   1 REFERENCE 3
REMARK   1  AUTH   G.STUDER,G.TAURIELLO,S.BIENERT,M.BIASINI,N.JOHNER,T.SCHWEDE
REMARK   1  TITL   PROMOD3 - A VERSATILE HOMOLOGY MODELLING TOOLBOX
REMARK   1  REF    PLOS COMP. BIOL.              V.  17       2021
REMARK   1  REFN                   ISSN 
REMARK   1  PMID   33507980
REMARK   1  DOI    https://doi.org/10.1371/journal.pcbi.1008667
REMARK   1
REMARK   1 REFERENCE 4
REMARK   1  AUTH   G.STUDER,C.REMPFER,A.WATERHOUSE,R.GUMIENNY,J.HAAS,T.SCHWEDE
REMARK   1  TITL   QMEANDISCO - DISTANCE CONSTRAINTS APPLIED ON MODEL QUALITY 
REMARK   1  TITL 2 ESTIMATION
REMARK   1  REF    BIOINFORMATICS                V.  36       2020
REMARK   1  REFN                   ISSN 
REMARK   1  PMID   31697312
REMARK   1  DOI    https://doi.org/10.1093/bioinformatics/btz828
REMARK   1
REMARK   1 REFERENCE 5
REMARK   1  AUTH   P.BENKERT,M.BIASINI,T.SCHWEDE
REMARK   1  TITL   TOWARD THE ESTIMATION OF THE ABSOLUTE QUALITY OF INDIVIDUAL
REMARK   1  TITL 2 PROTEIN STRUCTURE MODELS
REMARK   1  REF    BIOINFORMATICS                V.  27       2011
REMARK   1  REFN                   ISSN 1367-4803
REMARK   1  PMID   21134891
REMARK   1  DOI    10.1093/bioinformatics/btq662
REMARK   1
REMARK   1 REFERENCE 6
REMARK   1  AUTH   M.BERTONI,F.KIEFER,M.BIASINI,L.BORDOLI,T.SCHWEDE
REMARK   1  TITL   MODELING PROTEIN QUATERNARY STRUCTURE OF HOMO- AND
REMARK   1  TITL 2 HETERO-OLIGOMERS BEYOND BINARY INTERACTIONS BY HOMOLOGY
REMARK   1  REF    SCI.REP.                      V.   7       2017
REMARK   1  REFN                   ISSN
REMARK   1  PMID   28874689
REMARK   1  DOI    10.1038/s41598-017-09654-8
REMARK   1
REMARK   1 DISCLAIMER
REMARK   1 The SWISS-MODEL SERVER produces theoretical models for proteins.
REMARK   1 The results of any theoretical modelling procedure is
REMARK   1 NON-EXPERIMENTAL and MUST be considered with care. These models may
REMARK   1 contain significant errors. This is especially true for automated
REMARK   1 modeling since there is no human intervention during model
REMARK   1 building. Please read the header section and the logfile carefully
REMARK   1 to know what templates and alignments were used during the model
REMARK   1 building process. All information by the SWISS-MODEL SERVER is
REMARK   1 provided "AS-IS", without any warranty, expressed or implied.
REMARK   2
REMARK   2 COPYRIGHT NOTICE
REMARK   2 This SWISS-MODEL protein model is copyright. It is produced by the
REMARK   2 SWISS-MODEL server, developed by the Computational Structural
REMARK   2 Biology Group at the SIB Swiss Institute of Bioinformatics at the
REMARK   2 Biozentrum, University of Basel (https://swissmodel.expasy.org). This
REMARK   2 model is licensed under the CC BY-SA 4.0 Creative Commons
REMARK   2 Attribution-ShareAlike 4.0 International License
REMARK   2 (https://creativecommons.org/licenses/by-sa/4.0/legalcode), i.e. you
REMARK   2 can copy and redistribute the model in any medium or format,
REMARK   2 transform and build upon the model for any purpose, even
REMARK   2 commercially, under the following terms:
REMARK   2 Attribution - You must give appropriate credit, provide a link to
REMARK   2 the license, and indicate if changes were made. You may do so in any
REMARK   2 reasonable manner, but not in any way that suggests the licensor
REMARK   2 endorses you or your use. When you publish, patent or distribute
REMARK   2 results that were fully or partially based on the model, please cite
REMARK   2 the corresponding papers mentioned under JRNL.
REMARK   2 ShareAlike - If you remix, transform, or build upon the material,
REMARK   2 you must distribute your contributions under the same license as the
REMARK   2 original.
REMARK   2 No additional restrictions - you may not apply legal terms or
REMARK   2 technological measures that legally restrict others from doing
REMARK   2 anything the license permits.
REMARK   2 Find a human-readable summary of (and not a substitute for) the
REMARK   2 CC BY-SA 4.0 license at this link:
REMARK   2 https://creativecommons.org/licenses/by-sa/4.0/
REMARK   3 
REMARK   3 MODEL INFORMATION
REMARK   3  ENGIN   PROMOD3
REMARK   3  VERSN   3.2.1
REMARK   3  OSTAT   homo-trimer
REMARK   3  OSRSN   PREDICTION
REMARK   3  QSPRD   0.556
REMARK   3  GMQE    0.48
REMARK   3  QMNV    4.3.0
REMARK   3  QMNDG   0.52
REMARK   3  MODT    FALSE
REMARK   3 
REMARK   3 TEMPLATE 1
REMARK   3  PDBID   5ykc
REMARK   3  CHAIN   A
REMARK   3  MMCIF   A
REMARK   3  PDBV    2022-08-26
REMARK   3  SMTLE   5ykc.1.A
REMARK   3  SMTLV   2022-08-31
REMARK   3  MTHD    X-RAY DIFFRACTION 2.82 A
REMARK   3  FOUND   HHblits
REMARK   3  GMQE    0.52
REMARK   3  SIM     0.36
REMARK   3  SID     29.13
REMARK   3  OSTAT   homo-trimer
REMARK   3  LIGND   NAG-NAG
REMARK   3  LIGND 2 NAG
REMARK   3  LIGND 3 NAG
REMARK   3  LIGND 4 NAG
REMARK   3  LIGND 5 NAG
REMARK   3  LIGND 6 NAG
REMARK   3  LIGND 7 NAG
REMARK   3  LIGND 8 NAG
REMARK   3  LIGND 9 NAG
REMARK   3  LIGND 10 NAG
REMARK   3  LIGND 11 NAG
REMARK   3  LIGND 12 NAG
REMARK   3  LIGND 13 NAG
REMARK   3  ALN A TRG MKAIIVLLMVV---T-----SNADRICTGITSSNSPHVVKTATQGEVNVTGVIPLTTT
REMARK   3  ALN A TRG PTKSYFANLKGTRTRGKLCP-------DCLNCTDLDVALGRPMCVGTTPSAKASI-LH
REMARK   3  ALN A TRG EVRPVTSGCFPI-MHDRTKIRQLPNLLRGYEKIRLSTQNVIDAEKAPGGPYRLGTSGS
REMARK   3  ALN A TRG CPNATSKIGFFATMAWAVPKDNYKNATNPQTVEVPYICTEGEDQITVWGFHSD-NKTQ
REMARK   3  ALN A TRG MKSLYGDSNPQKFTSSANGVTTHYVSQIGDFPDQTEDGGLPQSGRIVVDYMVQKPGKT
REMARK   3  ALN A TRG GTIVYQRGVLLPQKVWC--ASGRSKVIKGSLPLIGE-ADCLHEEYGGLNKSKPYYTGK
REMARK   3  ALN A TRG HAKAIGNCPIWVKT-PLKLANGTKYRPPAKLLKERGFFGAIAGFLEGGWEGMIAGWHG
REMARK   3  ALN A TRG YTSHGAHGVAVAADLKSTQEAINKITKNLNSLSELEVKNLQRLSGAMDELHNEILELD
REMARK   3  ALN A TRG EKVDDLRADTISSQIELAVLLSNEGIINSEDEHLLALERKLKKMLGPSAVDIGNGCFE
REMARK   3  ALN A TRG TKHKCNQTCLDRIAAGTFNAGEFSLPT-FDSLNITAASLNDDGLDNHTILLYYSTAAS
REMARK   3  ALN A TRG SLAVTLMLAIFIVYMVSRDNVSCSICL
REMARK   3  ALN A TPL MVSAIVLYVLLAAAAHSAFASAGDRICIGYHANNSTTQVDTIMEKNVTVTHAQ-----
REMARK   3  ALN A TPL -------DILEKEHNGRLCSLKGVKPLILKNCSVAGWLLGNPMCDEFLNAPEWSYIVE
REMARK   3  ALN A TPL KDRPSNGLCYPGTFNYYEELKHLMSSTNQFEKIQIFPR-----SSWSNHDASSGVSSA
REMARK   3  ALN A TPL CPYN-GRSSFFRNVVWLIKKNNVY-----RTITRTYNNTNIEDLLIIWGIHHPNNAAE
REMARK   3  ALN A TPL QIKLYQNPSTYVSVGTST-LNQRSIPEIATRPKV-----NGQSGRMEFFWTILRPNDS
REMARK   3  ALN A TPL ITFESTGNFIAPEYAYKIVKKGDSAIMKSELSYSNCDTKC-QTPVGAINSSMPFH-NV
REMARK   3  ALN A TPL HPFAIGECPKYVKLKKLVLATGLRNIPQR---ETRGLFGAIAGFIEGGWQGMVDGWYG
REMARK   3  ALN A TPL YHHSNEQGSGYAADKESTQKAVDGITNKVNSIISKMNSQFEAVGKEFNNLERRIENLN
REMARK   3  ALN A TPL KKMEDGFIDVWTYNAELLVLMENERTLDLHDSNVKNLYDKVRRQLRDNAKELGNGCFE
REMARK   3  ALN A TPL FYHRCDNKCMESVRNGTYDYPQYSEESRLKREEIDSGLVPRGS---------------
REMARK   3  ALN A TPL ---------------------------
REMARK   3  ALN A OFF 18
ATOM      1  N   ASN A  14     -48.622  10.409  42.516  1.00  0.34           N  
ATOM      2  CA  ASN A  14     -48.005   9.069  42.213  1.00  0.34           C  
ATOM      3  C   ASN A  14     -49.138   8.149  41.794  1.00  0.34           C  
ATOM      4  O   ASN A  14     -49.944   7.775  42.640  1.00  0.34           O  
ATOM      5  CB  ASN A  14     -47.238   8.504  43.457  1.00  0.34           C  
ATOM      6  CG  ASN A  14     -46.183   9.486  43.967  1.00  0.34           C  
ATOM      7  OD1 ASN A  14     -46.320  10.699  43.775  1.00  0.34           O  
ATOM      8  ND2 ASN A  14     -45.163   8.991  44.691  1.00  0.34           N  
ATOM      9  N   ALA A  15     -49.302   7.887  40.482  1.00  0.49           N  
ATOM     10  CA  ALA A  15     -50.450   7.197  39.925  1.00  0.49           C  
ATOM     11  C   ALA A  15     -50.144   6.929  38.461  1.00  0.49           C  
ATOM     12  O   ALA A  15     -49.046   7.250  38.021  1.00  0.49           O  
ATOM     13  CB  ALA A  15     -51.762   7.998  40.069  1.00  0.49           C  
ATOM     14  N   ASP A  16     -51.087   6.311  37.712  1.00  0.60           N  
ATOM     15  CA  ASP A  16     -50.950   5.908  36.321  1.00  0.60           C  
ATOM     16  C   ASP A  16     -49.864   4.847  36.104  1.00  0.60           C  
ATOM     17  O   ASP A  16     -48.665   5.092  35.958  1.00  0.60           O  
ATOM     18  CB  ASP A  16     -50.952   7.087  35.303  1.00  0.60           C  
ATOM     19  CG  ASP A  16     -52.361   7.573  34.977  1.00  0.60           C  
ATOM     20  OD1 ASP A  16     -53.260   7.509  35.855  1.00  0.60           O  
ATOM     21  OD2 ASP A  16     -52.583   7.973  33.801  1.00  0.60           O  
ATOM     22  N   ARG A  17     -50.296   3.571  36.116  1.00  0.62           N  
ATOM     23  CA  ARG A  17     -49.407   2.435  36.031  1.00  0.62           C  
ATOM     24  C   ARG A  17     -49.682   1.593  34.814  1.00  0.62           C  
ATOM     25  O   ARG A  17     -50.822   1.416  34.382  1.00  0.62           O  
ATOM     26  CB  ARG A  17     -49.548   1.455  37.227  1.00  0.62           C  
ATOM     27  CG  ARG A  17     -49.486   2.104  38.619  1.00  0.62           C  
ATOM     28  CD  ARG A  17     -48.112   2.725  38.851  1.00  0.62           C  
ATOM     29  NE  ARG A  17     -47.967   3.156  40.270  1.00  0.62           N  
ATOM     30  CZ  ARG A  17     -47.655   2.343  41.283  1.00  0.62           C  
ATOM     31  NH1 ARG A  17     -47.792   1.025  41.230  1.00  0.62           N  
ATOM     32  NH2 ARG A  17     -47.095   2.921  42.338  1.00  0.62           N  
ATOM     33  N   ILE A  18     -48.608   0.979  34.299  1.00  0.74           N  
ATOM     34  CA  ILE A  18     -48.699  -0.226  33.508  1.00  0.74           C  
ATOM     35  C   ILE A  18     -47.767  -1.249  34.134  1.00  0.74           C  
ATOM     36  O   ILE A  18     -46.641  -0.941  34.529  1.00  0.74           O  
ATOM     37  CB  ILE A  18     -48.417  -0.027  32.025  1.00  0.74           C  
ATOM     38  CG1 ILE A  18     -48.523  -1.376  31.271  1.00  0.74           C  
ATOM     39  CG2 ILE A  18     -47.073   0.707  31.811  1.00  0.74           C  
ATOM     40  CD1 ILE A  18     -48.576  -1.213  29.756  1.00  0.74           C  
ATOM     41  N   CYS A  19     -48.243  -2.496  34.289  1.00  0.74           N  
ATOM     42  CA  CYS A  19     -47.470  -3.609  34.802  1.00  0.74           C  
ATOM     43  C   CYS A  19     -47.448  -4.717  33.779  1.00  0.74           C  
ATOM     44  O   CYS A  19     -48.407  -4.895  33.033  1.00  0.74           O  
ATOM     45  CB  CYS A  19     -48.078  -4.194  36.097  1.00  0.74           C  
ATOM     46  SG  CYS A  19     -48.111  -3.018  37.478  1.00  0.74           S  
ATOM     47  N   THR A  20     -46.358  -5.500  33.740  1.00  0.78           N  
ATOM     48  CA  THR A  20     -46.176  -6.622  32.820  1.00  0.78           C  
ATOM     49  C   THR A  20     -46.325  -7.901  33.610  1.00  0.78           C  
ATOM     50  O   THR A  20     -45.756  -8.037  34.692  1.00  0.78           O  
ATOM     51  CB  THR A  20     -44.786  -6.624  32.188  1.00  0.78           C  
ATOM     52  OG1 THR A  20     -44.618  -5.458  31.397  1.00  0.78           O  
ATOM     53  CG2 THR A  20     -44.559  -7.814  31.244  1.00  0.78           C  
ATOM     54  N   GLY A  21     -47.105  -8.888  33.125  1.00  0.78           N  
ATOM     55  CA  GLY A  21     -47.306 -10.123  33.880  1.00  0.78           C  
ATOM     56  C   GLY A  21     -47.597 -11.324  33.023  1.00  0.78           C  
ATOM     57  O   GLY A  21     -47.615 -11.251  31.794  1.00  0.78           O  
ATOM     58  N   ILE A  22     -47.855 -12.474  33.682  1.00  0.73           N  
ATOM     59  CA  ILE A  22     -48.213 -13.729  33.028  1.00  0.73           C  
ATOM     60  C   ILE A  22     -49.366 -14.402  33.734  1.00  0.73           C  
ATOM     61  O   ILE A  22     -49.680 -14.115  34.884  1.00  0.73           O  
ATOM     62  CB  ILE A  22     -47.101 -14.775  32.933  1.00  0.73           C  
ATOM     63  CG1 ILE A  22     -46.406 -15.035  34.290  1.00  0.73           C  
ATOM     64  CG2 ILE A  22     -46.131 -14.326  31.835  1.00  0.73           C  
ATOM     65  CD1 ILE A  22     -45.460 -16.241  34.255  1.00  0.73           C  
ATOM     66  N   THR A  23     -50.040 -15.310  33.017  1.00  0.67           N  
ATOM     67  CA  THR A  23     -51.161 -16.133  33.464  1.00  0.67           C  
ATOM     68  C   THR A  23     -50.838 -17.143  34.548  1.00  0.67           C  
ATOM     69  O   THR A  23     -49.789 -17.790  34.556  1.00  0.67           O  
ATOM     70  CB  THR A  23     -51.787 -16.840  32.268  1.00  0.67           C  
ATOM     71  OG1 THR A  23     -52.275 -15.823  31.412  1.00  0.67           O  
ATOM     72  CG2 THR A  23     -52.969 -17.769  32.587  1.00  0.67           C  
ATOM     73  N   SER A  24     -51.788 -17.330  35.481  1.00  0.63           N  
ATOM     74  CA  SER A  24     -51.824 -18.393  36.470  1.00  0.63           C  
ATOM     75  C   SER A  24     -53.272 -18.879  36.519  1.00  0.63           C  
ATOM     76  O   SER A  24     -54.146 -18.261  35.918  1.00  0.63           O  
ATOM     77  CB  SER A  24     -51.285 -17.949  37.854  1.00  0.63           C  
ATOM     78  OG  SER A  24     -51.976 -16.803  38.321  1.00  0.63           O  
ATOM     79  N   SER A  25     -53.579 -20.037  37.142  1.00  0.70           N  
ATOM     80  CA  SER A  25     -54.931 -20.595  37.094  1.00  0.70           C  
ATOM     81  C   SER A  25     -55.303 -21.333  38.373  1.00  0.70           C  
ATOM     82  O   SER A  25     -55.426 -20.738  39.430  1.00  0.70           O  
ATOM     83  CB  SER A  25     -55.171 -21.493  35.837  1.00  0.70           C  
ATOM     84  OG  SER A  25     -54.273 -22.611  35.754  1.00  0.70           O  
ATOM     85  N   ASN A  26     -55.522 -22.655  38.315  1.00  0.62           N  
ATOM     86  CA  ASN A  26     -55.975 -23.457  39.436  1.00  0.62           C  
ATOM     87  C   ASN A  26     -55.445 -24.878  39.319  1.00  0.62           C  
ATOM     88  O   ASN A  26     -55.942 -25.813  39.942  1.00  0.62           O  
ATOM     89  CB  ASN A  26     -57.537 -23.481  39.497  1.00  0.62           C  
ATOM     90  CG  ASN A  26     -58.219 -23.922  38.195  1.00  0.62           C  
ATOM     91  OD1 ASN A  26     -57.620 -24.184  37.152  1.00  0.62           O  
ATOM     92  ND2 ASN A  26     -59.571 -24.004  38.247  1.00  0.62           N  
ATOM     93  N   SER A  27     -54.433 -25.072  38.457  1.00  0.60           N  
ATOM     94  CA  SER A  27     -53.950 -26.385  38.067  1.00  0.60           C  
ATOM     95  C   SER A  27     -53.312 -27.230  39.169  1.00  0.60           C  
ATOM     96  O   SER A  27     -52.484 -26.740  39.934  1.00  0.60           O  
ATOM     97  CB  SER A  27     -52.953 -26.300  36.885  1.00  0.60           C  
ATOM     98  OG  SER A  27     -53.585 -26.702  35.668  1.00  0.60           O  
ATOM     99  N   PRO A  28     -53.593 -28.532  39.249  1.00  0.65           N  
ATOM    100  CA  PRO A  28     -52.855 -29.419  40.142  1.00  0.65           C  
ATOM    101  C   PRO A  28     -51.802 -30.153  39.331  1.00  0.65           C  
ATOM    102  O   PRO A  28     -51.075 -30.987  39.864  1.00  0.65           O  
ATOM    103  CB  PRO A  28     -53.947 -30.381  40.632  1.00  0.65           C  
ATOM    104  CG  PRO A  28     -54.894 -30.513  39.436  1.00  0.65           C  
ATOM    105  CD  PRO A  28     -54.889 -29.102  38.852  1.00  0.65           C  
ATOM    106  N   HIS A  29     -51.710 -29.879  38.020  1.00  0.67           N  
ATOM    107  CA  HIS A  29     -50.843 -30.594  37.106  1.00  0.67           C  
ATOM    108  C   HIS A  29     -49.356 -30.356  37.254  1.00  0.67           C  
ATOM    109  O   HIS A  29     -48.858 -29.268  36.991  1.00  0.67           O  
ATOM    110  CB  HIS A  29     -51.181 -30.230  35.654  1.00  0.67           C  
ATOM    111  CG  HIS A  29     -52.471 -30.837  35.229  1.00  0.67           C  
ATOM    112  ND1 HIS A  29     -52.556 -32.210  35.024  1.00  0.67           N  
ATOM    113  CD2 HIS A  29     -53.671 -30.242  35.014  1.00  0.67           C  
ATOM    114  CE1 HIS A  29     -53.824 -32.410  34.692  1.00  0.67           C  
ATOM    115  NE2 HIS A  29     -54.534 -31.255  34.670  1.00  0.67           N  
ATOM    116  N   VAL A  30     -48.604 -31.419  37.593  1.00  0.70           N  
ATOM    117  CA  VAL A  30     -47.156 -31.393  37.652  1.00  0.70           C  
ATOM    118  C   VAL A  30     -46.485 -32.003  36.429  1.00  0.70           C  
ATOM    119  O   VAL A  30     -46.998 -32.939  35.810  1.00  0.70           O  
ATOM    120  CB  VAL A  30     -46.633 -32.087  38.903  1.00  0.70           C  
ATOM    121  CG1 VAL A  30     -47.145 -31.320  40.135  1.00  0.70           C  
ATOM    122  CG2 VAL A  30     -47.068 -33.567  38.966  1.00  0.70           C  
ATOM    123  N   VAL A  31     -45.301 -31.470  36.070  1.00  0.71           N  
ATOM    124  CA  VAL A  31     -44.385 -32.021  35.082  1.00  0.71           C  
ATOM    125  C   VAL A  31     -43.037 -32.249  35.738  1.00  0.71           C  
ATOM    126  O   VAL A  31     -42.832 -31.979  36.922  1.00  0.71           O  
ATOM    127  CB  VAL A  31     -44.183 -31.157  33.831  1.00  0.71           C  
ATOM    128  CG1 VAL A  31     -45.540 -30.933  33.154  1.00  0.71           C  
ATOM    129  CG2 VAL A  31     -43.507 -29.807  34.151  1.00  0.71           C  
ATOM    130  N   LYS A  32     -42.067 -32.779  34.975  1.00  0.66           N  
ATOM    131  CA  LYS A  32     -40.697 -32.896  35.417  1.00  0.66           C  
ATOM    132  C   LYS A  32     -39.805 -32.378  34.311  1.00  0.66           C  
ATOM    133  O   LYS A  32     -40.173 -32.411  33.136  1.00  0.66           O  
ATOM    134  CB  LYS A  32     -40.298 -34.364  35.721  1.00  0.66           C  
ATOM    135  CG  LYS A  32     -41.134 -35.013  36.835  1.00  0.66           C  
ATOM    136  CD  LYS A  32     -40.678 -36.445  37.161  1.00  0.66           C  
ATOM    137  CE  LYS A  32     -41.497 -37.084  38.288  1.00  0.66           C  
ATOM    138  NZ  LYS A  32     -41.029 -38.465  38.547  1.00  0.66           N  
ATOM    139  N   THR A  33     -38.609 -31.899  34.685  1.00  0.68           N  
ATOM    140  CA  THR A  33     -37.527 -31.512  33.790  1.00  0.68           C  
ATOM    141  C   THR A  33     -36.324 -32.336  34.187  1.00  0.68           C  
ATOM    142  O   THR A  33     -36.426 -33.227  35.028  1.00  0.68           O  
ATOM    143  CB  THR A  33     -37.175 -30.016  33.754  1.00  0.68           C  
ATOM    144  OG1 THR A  33     -36.464 -29.529  34.886  1.00  0.68           O  
ATOM    145  CG2 THR A  33     -38.458 -29.183  33.680  1.00  0.68           C  
ATOM    146  N   ALA A  34     -35.144 -32.101  33.581  1.00  0.66           N  
ATOM    147  CA  ALA A  34     -33.924 -32.777  33.984  1.00  0.66           C  
ATOM    148  C   ALA A  34     -33.496 -32.441  35.411  1.00  0.66           C  
ATOM    149  O   ALA A  34     -33.062 -33.306  36.171  1.00  0.66           O  
ATOM    150  CB  ALA A  34     -32.784 -32.422  33.010  1.00  0.66           C  
ATOM    151  N   THR A  35     -33.631 -31.158  35.805  1.00  0.55           N  
ATOM    152  CA  THR A  35     -33.151 -30.684  37.096  1.00  0.55           C  
ATOM    153  C   THR A  35     -34.263 -30.485  38.110  1.00  0.55           C  
ATOM    154  O   THR A  35     -34.012 -30.310  39.305  1.00  0.55           O  
ATOM    155  CB  THR A  35     -32.366 -29.376  36.972  1.00  0.55           C  
ATOM    156  OG1 THR A  35     -33.151 -28.267  36.546  1.00  0.55           O  
ATOM    157  CG2 THR A  35     -31.261 -29.526  35.925  1.00  0.55           C  
ATOM    158  N   GLN A  36     -35.537 -30.527  37.673  1.00  0.66           N  
ATOM    159  CA  GLN A  36     -36.675 -30.261  38.529  1.00  0.66           C  
ATOM    160  C   GLN A  36     -37.677 -31.409  38.518  1.00  0.66           C  
ATOM    161  O   GLN A  36     -38.172 -31.836  37.477  1.00  0.66           O  
ATOM    162  CB  GLN A  36     -37.440 -28.983  38.098  1.00  0.66           C  
ATOM    163  CG  GLN A  36     -36.590 -27.721  37.816  1.00  0.66           C  
ATOM    164  CD  GLN A  36     -35.792 -27.253  39.027  1.00  0.66           C  
ATOM    165  OE1 GLN A  36     -36.315 -26.945  40.104  1.00  0.66           O  
ATOM    166  NE2 GLN A  36     -34.457 -27.169  38.848  1.00  0.66           N  
ATOM    167  N   GLY A  37     -38.053 -31.922  39.708  1.00  0.58           N  
ATOM    168  CA  GLY A  37     -39.186 -32.830  39.857  1.00  0.58           C  
ATOM    169  C   GLY A  37     -40.386 -32.098  40.394  1.00  0.58           C  
ATOM    170  O   GLY A  37     -40.234 -31.160  41.172  1.00  0.58           O  
ATOM    171  N   GLU A  38     -41.596 -32.538  39.988  1.00  0.62           N  
ATOM    172  CA  GLU A  38     -42.890 -32.028  40.420  1.00  0.62           C  
ATOM    173  C   GLU A  38     -43.108 -30.530  40.279  1.00  0.62           C  
ATOM    174  O   GLU A  38     -43.461 -29.792  41.198  1.00  0.62           O  
ATOM    175  CB  GLU A  38     -43.373 -32.643  41.748  1.00  0.62           C  
ATOM    176  CG  GLU A  38     -43.524 -34.177  41.590  1.00  0.62           C  
ATOM    177  CD  GLU A  38     -44.168 -34.899  42.769  1.00  0.62           C  
ATOM    178  OE1 GLU A  38     -44.616 -34.240  43.736  1.00  0.62           O  
ATOM    179  OE2 GLU A  38     -44.207 -36.155  42.665  1.00  0.62           O  
ATOM    180  N   VAL A  39     -42.927 -30.036  39.044  1.00  0.71           N  
ATOM    181  CA  VAL A  39     -43.143 -28.645  38.720  1.00  0.71           C  
ATOM    182  C   VAL A  39     -44.580 -28.453  38.293  1.00  0.71           C  
ATOM    183  O   VAL A  39     -44.983 -28.875  37.213  1.00  0.71           O  
ATOM    184  CB  VAL A  39     -42.214 -28.176  37.609  1.00  0.71           C  
ATOM    185  CG1 VAL A  39     -42.503 -26.712  37.230  1.00  0.71           C  
ATOM    186  CG2 VAL A  39     -40.766 -28.322  38.099  1.00  0.71           C  
ATOM    187  N   ASN A  40     -45.406 -27.816  39.147  1.00  0.72           N  
ATOM    188  CA  ASN A  40     -46.757 -27.416  38.799  1.00  0.72           C  
ATOM    189  C   ASN A  40     -46.795 -26.360  37.684  1.00  0.72           C  
ATOM    190  O   ASN A  40     -46.066 -25.367  37.717  1.00  0.72           O  
ATOM    191  CB  ASN A  40     -47.504 -26.960  40.082  1.00  0.72           C  
ATOM    192  CG  ASN A  40     -49.013 -26.883  39.869  1.00  0.72           C  
ATOM    193  OD1 ASN A  40     -49.505 -26.087  39.074  1.00  0.72           O  
ATOM    194  ND2 ASN A  40     -49.791 -27.706  40.600  1.00  0.72           N  
ATOM    195  N   VAL A  41     -47.654 -26.556  36.667  1.00  0.73           N  
ATOM    196  CA  VAL A  41     -47.761 -25.661  35.529  1.00  0.73           C  
ATOM    197  C   VAL A  41     -49.223 -25.371  35.279  1.00  0.73           C  
ATOM    198  O   VAL A  41     -50.105 -26.144  35.644  1.00  0.73           O  
ATOM    199  CB  VAL A  41     -47.096 -26.184  34.246  1.00  0.73           C  
ATOM    200  CG1 VAL A  41     -45.639 -26.589  34.541  1.00  0.73           C  
ATOM    201  CG2 VAL A  41     -47.862 -27.384  33.662  1.00  0.73           C  
ATOM    202  N   THR A  42     -49.539 -24.235  34.624  1.00  0.67           N  
ATOM    203  CA  THR A  42     -50.910 -23.847  34.300  1.00  0.67           C  
ATOM    204  C   THR A  42     -51.592 -24.832  33.382  1.00  0.67           C  
ATOM    205  O   THR A  42     -52.768 -25.147  33.555  1.00  0.67           O  
ATOM    206  CB  THR A  42     -51.056 -22.452  33.692  1.00  0.67           C  
ATOM    207  OG1 THR A  42     -50.324 -22.296  32.485  1.00  0.67           O  
ATOM    208  CG2 THR A  42     -50.513 -21.413  34.674  1.00  0.67           C  
ATOM    209  N   GLY A  43     -50.857 -25.372  32.392  1.00  0.66           N  
ATOM    210  CA  GLY A  43     -51.431 -26.272  31.415  1.00  0.66           C  
ATOM    211  C   GLY A  43     -50.510 -27.371  30.978  1.00  0.66           C  
ATOM    212  O   GLY A  43     -49.521 -27.151  30.285  1.00  0.66           O  
ATOM    213  N   VAL A  44     -50.865 -28.622  31.312  1.00  0.63           N  
ATOM    214  CA  VAL A  44     -50.357 -29.786  30.600  1.00  0.63           C  
ATOM    215  C   VAL A  44     -51.450 -30.336  29.706  1.00  0.63           C  
ATOM    216  O   VAL A  44     -51.180 -30.865  28.633  1.00  0.63           O  
ATOM    217  CB  VAL A  44     -49.866 -30.888  31.527  1.00  0.63           C  
ATOM    218  CG1 VAL A  44     -48.771 -30.329  32.441  1.00  0.63           C  
ATOM    219  CG2 VAL A  44     -51.007 -31.457  32.372  1.00  0.63           C  
ATOM    220  N   ILE A  45     -52.741 -30.176  30.095  1.00  0.26           N  
ATOM    221  CA  ILE A  45     -53.877 -30.649  29.322  1.00  0.26           C  
ATOM    222  C   ILE A  45     -54.356 -29.759  28.182  1.00  0.26           C  
ATOM    223  O   ILE A  45     -55.091 -30.328  27.375  1.00  0.26           O  
ATOM    224  CB  ILE A  45     -55.074 -31.117  30.171  1.00  0.26           C  
ATOM    225  CG1 ILE A  45     -55.831 -29.986  30.902  1.00  0.26           C  
ATOM    226  CG2 ILE A  45     -54.674 -32.240  31.154  1.00  0.26           C  
ATOM    227  CD1 ILE A  45     -57.132 -30.493  31.548  1.00  0.26           C  
ATOM    228  N   PRO A  46     -54.035 -28.476  27.934  1.00  0.25           N  
ATOM    229  CA  PRO A  46     -54.651 -27.742  26.842  1.00  0.25           C  
ATOM    230  C   PRO A  46     -53.758 -27.872  25.615  1.00  0.25           C  
ATOM    231  O   PRO A  46     -53.144 -26.912  25.151  1.00  0.25           O  
ATOM    232  CB  PRO A  46     -54.657 -26.303  27.384  1.00  0.25           C  
ATOM    233  CG  PRO A  46     -53.353 -26.190  28.173  1.00  0.25           C  
ATOM    234  CD  PRO A  46     -53.173 -27.601  28.731  1.00  0.25           C  
ATOM    235  N   LEU A  47     -53.688 -29.091  25.071  1.00  0.21           N  
ATOM    236  CA  LEU A  47     -52.926 -29.423  23.892  1.00  0.21           C  
ATOM    237  C   LEU A  47     -53.765 -29.134  22.641  1.00  0.21           C  
ATOM    238  O   LEU A  47     -54.683 -29.879  22.320  1.00  0.21           O  
ATOM    239  CB  LEU A  47     -52.629 -30.940  23.875  1.00  0.21           C  
ATOM    240  CG  LEU A  47     -51.775 -31.573  24.988  1.00  0.21           C  
ATOM    241  CD1 LEU A  47     -51.684 -33.093  24.796  1.00  0.21           C  
ATOM    242  CD2 LEU A  47     -50.351 -31.043  24.964  1.00  0.21           C  
ATOM    243  N   THR A  48     -53.515 -28.042  21.900  1.00  0.25           N  
ATOM    244  CA  THR A  48     -54.407 -27.617  20.817  1.00  0.25           C  
ATOM    245  C   THR A  48     -54.483 -28.510  19.581  1.00  0.25           C  
ATOM    246  O   THR A  48     -55.560 -28.739  19.038  1.00  0.25           O  
ATOM    247  CB  THR A  48     -54.065 -26.206  20.366  1.00  0.25           C  
ATOM    248  OG1 THR A  48     -54.050 -25.343  21.494  1.00  0.25           O  
ATOM    249  CG2 THR A  48     -55.104 -25.635  19.392  1.00  0.25           C  
ATOM    250  N   THR A  49     -53.346 -29.023  19.066  1.00  0.27           N  
ATOM    251  CA  THR A  49     -53.294 -29.677  17.745  1.00  0.27           C  
ATOM    252  C   THR A  49     -52.821 -31.117  17.829  1.00  0.27           C  
ATOM    253  O   THR A  49     -52.087 -31.596  16.973  1.00  0.27           O  
ATOM    254  CB  THR A  49     -52.469 -28.946  16.691  1.00  0.27           C  
ATOM    255  OG1 THR A  49     -51.210 -28.507  17.198  1.00  0.27           O  
ATOM    256  CG2 THR A  49     -53.290 -27.738  16.197  1.00  0.27           C  
ATOM    257  N   THR A  50     -53.251 -31.804  18.894  1.00  0.25           N  
ATOM    258  CA  THR A  50     -53.071 -33.183  19.351  1.00  0.25           C  
ATOM    259  C   THR A  50     -53.163 -34.362  18.397  1.00  0.25           C  
ATOM    260  O   THR A  50     -53.786 -34.288  17.341  1.00  0.25           O  
ATOM    261  CB  THR A  50     -54.164 -33.499  20.378  1.00  0.25           C  
ATOM    262  OG1 THR A  50     -55.357 -32.817  20.036  1.00  0.25           O  
ATOM    263  CG2 THR A  50     -53.735 -32.914  21.705  1.00  0.25           C  
ATOM    264  N   PRO A  51     -52.652 -35.533  18.853  1.00  0.32           N  
ATOM    265  CA  PRO A  51     -52.990 -36.863  18.338  1.00  0.32           C  
ATOM    266  C   PRO A  51     -54.424 -37.131  17.907  1.00  0.32           C  
ATOM    267  O   PRO A  51     -54.622 -37.692  16.831  1.00  0.32           O  
ATOM    268  CB  PRO A  51     -52.554 -37.806  19.475  1.00  0.32           C  
ATOM    269  CG  PRO A  51     -51.347 -37.118  20.104  1.00  0.32           C  
ATOM    270  CD  PRO A  51     -51.667 -35.635  19.946  1.00  0.32           C  
ATOM    271  N   THR A  52     -55.440 -36.776  18.714  1.00  0.29           N  
ATOM    272  CA  THR A  52     -56.827 -36.799  18.275  1.00  0.29           C  
ATOM    273  C   THR A  52     -57.496 -35.585  18.876  1.00  0.29           C  
ATOM    274  O   THR A  52     -56.995 -34.988  19.822  1.00  0.29           O  
ATOM    275  CB  THR A  52     -57.656 -38.044  18.653  1.00  0.29           C  
ATOM    276  OG1 THR A  52     -57.772 -38.234  20.060  1.00  0.29           O  
ATOM    277  CG2 THR A  52     -57.025 -39.336  18.111  1.00  0.29           C  
ATOM    278  N   LYS A  53     -58.659 -35.155  18.352  1.00  0.33           N  
ATOM    279  CA  LYS A  53     -59.345 -33.965  18.841  1.00  0.33           C  
ATOM    280  C   LYS A  53     -59.809 -34.033  20.300  1.00  0.33           C  
ATOM    281  O   LYS A  53     -59.733 -33.061  21.043  1.00  0.33           O  
ATOM    282  CB  LYS A  53     -60.541 -33.640  17.910  1.00  0.33           C  
ATOM    283  CG  LYS A  53     -61.233 -32.300  18.225  1.00  0.33           C  
ATOM    284  CD  LYS A  53     -62.426 -31.999  17.299  1.00  0.33           C  
ATOM    285  CE  LYS A  53     -63.158 -30.700  17.662  1.00  0.33           C  
ATOM    286  NZ  LYS A  53     -64.314 -30.494  16.757  1.00  0.33           N  
ATOM    287  N   SER A  54     -60.296 -35.198  20.760  1.00  0.32           N  
ATOM    288  CA  SER A  54     -60.797 -35.422  22.109  1.00  0.32           C  
ATOM    289  C   SER A  54     -59.701 -35.848  23.078  1.00  0.32           C  
ATOM    290  O   SER A  54     -59.876 -36.750  23.898  1.00  0.32           O  
ATOM    291  CB  SER A  54     -61.899 -36.514  22.066  1.00  0.32           C  
ATOM    292  OG  SER A  54     -61.474 -37.652  21.303  1.00  0.32           O  
ATOM    293  N   TYR A  55     -58.522 -35.208  22.991  1.00  0.18           N  
ATOM    294  CA  TYR A  55     -57.307 -35.640  23.651  1.00  0.18           C  
ATOM    295  C   TYR A  55     -56.796 -34.620  24.667  1.00  0.18           C  
ATOM    296  O   TYR A  55     -56.970 -33.413  24.521  1.00  0.18           O  
ATOM    297  CB  TYR A  55     -56.246 -35.920  22.553  1.00  0.18           C  
ATOM    298  CG  TYR A  55     -55.062 -36.675  23.052  1.00  0.18           C  
ATOM    299  CD1 TYR A  55     -55.075 -38.060  23.234  1.00  0.18           C  
ATOM    300  CD2 TYR A  55     -53.935 -35.950  23.447  1.00  0.18           C  
ATOM    301  CE1 TYR A  55     -53.978 -38.686  23.831  1.00  0.18           C  
ATOM    302  CE2 TYR A  55     -52.883 -36.559  24.126  1.00  0.18           C  
ATOM    303  CZ  TYR A  55     -52.890 -37.942  24.285  1.00  0.18           C  
ATOM    304  OH  TYR A  55     -51.773 -38.615  24.785  1.00  0.18           O  
ATOM    305  N   PHE A  56     -56.150 -35.113  25.747  1.00  0.19           N  
ATOM    306  CA  PHE A  56     -55.692 -34.306  26.862  1.00  0.19           C  
ATOM    307  C   PHE A  56     -54.340 -34.801  27.367  1.00  0.19           C  
ATOM    308  O   PHE A  56     -54.151 -35.992  27.609  1.00  0.19           O  
ATOM    309  CB  PHE A  56     -56.678 -34.384  28.064  1.00  0.19           C  
ATOM    310  CG  PHE A  56     -58.110 -34.158  27.649  1.00  0.19           C  
ATOM    311  CD1 PHE A  56     -58.642 -32.862  27.537  1.00  0.19           C  
ATOM    312  CD2 PHE A  56     -58.944 -35.258  27.377  1.00  0.19           C  
ATOM    313  CE1 PHE A  56     -59.992 -32.673  27.203  1.00  0.19           C  
ATOM    314  CE2 PHE A  56     -60.288 -35.073  27.031  1.00  0.19           C  
ATOM    315  CZ  PHE A  56     -60.815 -33.779  26.958  1.00  0.19           C  
ATOM    316  N   ALA A  57     -53.382 -33.875  27.577  1.00  0.26           N  
ATOM    317  CA  ALA A  57     -52.053 -34.087  28.141  1.00  0.26           C  
ATOM    318  C   ALA A  57     -51.305 -35.385  27.896  1.00  0.26           C  
ATOM    319  O   ALA A  57     -51.009 -35.746  26.764  1.00  0.26           O  
ATOM    320  CB  ALA A  57     -52.040 -33.747  29.635  1.00  0.26           C  
ATOM    321  N   ASN A  58     -50.891 -36.027  29.016  1.00  0.51           N  
ATOM    322  CA  ASN A  58     -50.287 -37.340  29.181  1.00  0.51           C  
ATOM    323  C   ASN A  58     -50.160 -38.145  27.906  1.00  0.51           C  
ATOM    324  O   ASN A  58     -51.136 -38.672  27.378  1.00  0.51           O  
ATOM    325  CB  ASN A  58     -51.053 -38.117  30.283  1.00  0.51           C  
ATOM    326  CG  ASN A  58     -50.146 -39.140  30.959  1.00  0.51           C  
ATOM    327  OD1 ASN A  58     -49.513 -39.988  30.334  1.00  0.51           O  
ATOM    328  ND2 ASN A  58     -50.049 -39.034  32.305  1.00  0.51           N  
ATOM    329  N   LEU A  59     -48.937 -38.250  27.361  1.00  0.50           N  
ATOM    330  CA  LEU A  59     -48.746 -38.737  26.017  1.00  0.50           C  
ATOM    331  C   LEU A  59     -48.605 -40.247  26.020  1.00  0.50           C  
ATOM    332  O   LEU A  59     -48.117 -40.850  25.073  1.00  0.50           O  
ATOM    333  CB  LEU A  59     -47.574 -38.008  25.316  1.00  0.50           C  
ATOM    334  CG  LEU A  59     -47.816 -36.512  25.013  1.00  0.50           C  
ATOM    335  CD1 LEU A  59     -46.556 -35.894  24.393  1.00  0.50           C  
ATOM    336  CD2 LEU A  59     -49.004 -36.246  24.075  1.00  0.50           C  
ATOM    337  N   LYS A  60     -49.053 -40.900  27.103  1.00  0.50           N  
ATOM    338  CA  LYS A  60     -48.862 -42.299  27.343  1.00  0.50           C  
ATOM    339  C   LYS A  60     -50.151 -42.985  27.784  1.00  0.50           C  
ATOM    340  O   LYS A  60     -50.780 -42.637  28.781  1.00  0.50           O  
ATOM    341  CB  LYS A  60     -47.728 -42.441  28.383  1.00  0.50           C  
ATOM    342  CG  LYS A  60     -47.383 -43.882  28.754  1.00  0.50           C  
ATOM    343  CD  LYS A  60     -48.097 -44.327  30.039  1.00  0.50           C  
ATOM    344  CE  LYS A  60     -47.251 -44.128  31.291  1.00  0.50           C  
ATOM    345  NZ  LYS A  60     -47.559 -45.144  32.321  1.00  0.50           N  
ATOM    346  N   GLY A  61     -50.593 -44.017  27.034  1.00  0.50           N  
ATOM    347  CA  GLY A  61     -51.732 -44.855  27.393  1.00  0.50           C  
ATOM    348  C   GLY A  61     -51.446 -45.788  28.542  1.00  0.50           C  
ATOM    349  O   GLY A  61     -50.410 -46.448  28.583  1.00  0.50           O  
ATOM    350  N   THR A  62     -52.373 -45.865  29.517  1.00  0.51           N  
ATOM    351  CA  THR A  62     -52.154 -46.602  30.758  1.00  0.51           C  
ATOM    352  C   THR A  62     -53.194 -47.667  31.034  1.00  0.51           C  
ATOM    353  O   THR A  62     -53.139 -48.330  32.073  1.00  0.51           O  
ATOM    354  CB  THR A  62     -52.182 -45.675  31.978  1.00  0.51           C  
ATOM    355  OG1 THR A  62     -53.410 -44.967  32.092  1.00  0.51           O  
ATOM    356  CG2 THR A  62     -51.091 -44.615  31.853  1.00  0.51           C  
ATOM    357  N   ARG A  63     -54.184 -47.861  30.145  1.00  0.51           N  
ATOM    358  CA  ARG A  63     -55.326 -48.707  30.425  1.00  0.51           C  
ATOM    359  C   ARG A  63     -55.785 -49.377  29.147  1.00  0.51           C  
ATOM    360  O   ARG A  63     -55.589 -48.873  28.044  1.00  0.51           O  
ATOM    361  CB  ARG A  63     -56.530 -47.933  31.044  1.00  0.51           C  
ATOM    362  CG  ARG A  63     -56.281 -47.299  32.435  1.00  0.51           C  
ATOM    363  CD  ARG A  63     -56.030 -48.297  33.573  1.00  0.51           C  
ATOM    364  NE  ARG A  63     -55.800 -47.500  34.828  1.00  0.51           N  
ATOM    365  CZ  ARG A  63     -54.595 -47.191  35.329  1.00  0.51           C  
ATOM    366  NH1 ARG A  63     -54.516 -46.510  36.473  1.00  0.51           N  
ATOM    367  NH2 ARG A  63     -53.467 -47.549  34.727  1.00  0.51           N  
ATOM    368  N   THR A  64     -56.405 -50.555  29.313  1.00  0.46           N  
ATOM    369  CA  THR A  64     -56.829 -51.470  28.269  1.00  0.46           C  
ATOM    370  C   THR A  64     -58.198 -51.927  28.698  1.00  0.46           C  
ATOM    371  O   THR A  64     -58.552 -51.796  29.870  1.00  0.46           O  
ATOM    372  CB  THR A  64     -55.889 -52.678  28.127  1.00  0.46           C  
ATOM    373  OG1 THR A  64     -56.352 -53.653  27.205  1.00  0.46           O  
ATOM    374  CG2 THR A  64     -55.716 -53.423  29.459  1.00  0.46           C  
ATOM    375  N   ARG A  65     -59.013 -52.461  27.774  1.00  0.34           N  
ATOM    376  CA  ARG A  65     -60.370 -52.863  28.084  1.00  0.34           C  
ATOM    377  C   ARG A  65     -60.464 -54.316  28.518  1.00  0.34           C  
ATOM    378  O   ARG A  65     -61.526 -54.767  28.939  1.00  0.34           O  
ATOM    379  CB  ARG A  65     -61.285 -52.667  26.848  1.00  0.34           C  
ATOM    380  CG  ARG A  65     -61.360 -51.207  26.364  1.00  0.34           C  
ATOM    381  CD  ARG A  65     -62.243 -51.031  25.122  1.00  0.34           C  
ATOM    382  NE  ARG A  65     -62.116 -49.599  24.698  1.00  0.34           N  
ATOM    383  CZ  ARG A  65     -62.883 -48.595  25.138  1.00  0.34           C  
ATOM    384  NH1 ARG A  65     -62.736 -47.382  24.615  1.00  0.34           N  
ATOM    385  NH2 ARG A  65     -63.788 -48.764  26.098  1.00  0.34           N  
ATOM    386  N   GLY A  66     -59.361 -55.101  28.433  1.00  0.43           N  
ATOM    387  CA  GLY A  66     -59.375 -56.513  28.838  1.00  0.43           C  
ATOM    388  C   GLY A  66     -60.045 -57.421  27.833  1.00  0.43           C  
ATOM    389  O   GLY A  66     -60.359 -58.573  28.108  1.00  0.43           O  
ATOM    390  N   LYS A  67     -60.319 -56.881  26.639  1.00  0.46           N  
ATOM    391  CA  LYS A  67     -61.156 -57.473  25.621  1.00  0.46           C  
ATOM    392  C   LYS A  67     -60.369 -57.661  24.322  1.00  0.46           C  
ATOM    393  O   LYS A  67     -59.593 -56.787  23.954  1.00  0.46           O  
ATOM    394  CB  LYS A  67     -62.328 -56.500  25.347  1.00  0.46           C  
ATOM    395  CG  LYS A  67     -63.438 -56.460  26.415  1.00  0.46           C  
ATOM    396  CD  LYS A  67     -64.694 -55.856  25.766  1.00  0.46           C  
ATOM    397  CE  LYS A  67     -65.818 -55.422  26.693  1.00  0.46           C  
ATOM    398  NZ  LYS A  67     -66.943 -54.921  25.879  1.00  0.46           N  
ATOM    399  N   LEU A  68     -60.526 -58.787  23.579  1.00  0.48           N  
ATOM    400  CA  LEU A  68     -59.839 -58.993  22.301  1.00  0.48           C  
ATOM    401  C   LEU A  68     -60.771 -58.859  21.104  1.00  0.48           C  
ATOM    402  O   LEU A  68     -61.977 -59.051  21.201  1.00  0.48           O  
ATOM    403  CB  LEU A  68     -59.257 -60.416  22.140  1.00  0.48           C  
ATOM    404  CG  LEU A  68     -58.296 -60.891  23.239  1.00  0.48           C  
ATOM    405  CD1 LEU A  68     -57.843 -62.307  22.885  1.00  0.48           C  
ATOM    406  CD2 LEU A  68     -57.066 -60.017  23.499  1.00  0.48           C  
ATOM    407  N   CYS A  69     -60.229 -58.560  19.906  1.00  0.37           N  
ATOM    408  CA  CYS A  69     -61.046 -58.457  18.701  1.00  0.37           C  
ATOM    409  C   CYS A  69     -61.512 -59.780  18.050  1.00  0.37           C  
ATOM    410  O   CYS A  69     -62.703 -59.832  17.742  1.00  0.37           O  
ATOM    411  CB  CYS A  69     -60.420 -57.496  17.645  1.00  0.37           C  
ATOM    412  SG  CYS A  69     -59.922 -55.894  18.367  1.00  0.37           S  
ATOM    413  N   PRO A  70     -60.741 -60.863  17.817  1.00  0.27           N  
ATOM    414  CA  PRO A  70     -61.241 -61.978  17.004  1.00  0.27           C  
ATOM    415  C   PRO A  70     -61.261 -63.277  17.800  1.00  0.27           C  
ATOM    416  O   PRO A  70     -60.997 -63.273  19.002  1.00  0.27           O  
ATOM    417  CB  PRO A  70     -60.193 -62.029  15.883  1.00  0.27           C  
ATOM    418  CG  PRO A  70     -58.881 -61.803  16.638  1.00  0.27           C  
ATOM    419  CD  PRO A  70     -59.270 -60.819  17.750  1.00  0.27           C  
ATOM    420  N   ASP A  71     -61.617 -64.406  17.149  1.00  0.30           N  
ATOM    421  CA  ASP A  71     -61.780 -65.707  17.769  1.00  0.30           C  
ATOM    422  C   ASP A  71     -60.552 -66.278  18.472  1.00  0.30           C  
ATOM    423  O   ASP A  71     -59.430 -66.236  17.964  1.00  0.30           O  
ATOM    424  CB  ASP A  71     -62.215 -66.746  16.714  1.00  0.30           C  
ATOM    425  CG  ASP A  71     -63.477 -66.259  16.044  1.00  0.30           C  
ATOM    426  OD1 ASP A  71     -64.520 -66.204  16.738  1.00  0.30           O  
ATOM    427  OD2 ASP A  71     -63.386 -65.895  14.844  1.00  0.30           O  
ATOM    428  N   CYS A  72     -60.759 -66.895  19.656  1.00  0.29           N  
ATOM    429  CA  CYS A  72     -59.725 -67.656  20.333  1.00  0.29           C  
ATOM    430  C   CYS A  72     -59.936 -69.126  20.067  1.00  0.29           C  
ATOM    431  O   CYS A  72     -61.046 -69.646  20.173  1.00  0.29           O  
ATOM    432  CB  CYS A  72     -59.688 -67.433  21.866  1.00  0.29           C  
ATOM    433  SG  CYS A  72     -58.219 -68.182  22.668  1.00  0.29           S  
ATOM    434  N   LEU A  73     -58.857 -69.830  19.702  1.00  0.48           N  
ATOM    435  CA  LEU A  73     -58.906 -71.237  19.415  1.00  0.48           C  
ATOM    436  C   LEU A  73     -57.899 -71.941  20.295  1.00  0.48           C  
ATOM    437  O   LEU A  73     -56.742 -71.544  20.411  1.00  0.48           O  
ATOM    438  CB  LEU A  73     -58.609 -71.504  17.919  1.00  0.48           C  
ATOM    439  CG  LEU A  73     -59.678 -70.928  16.961  1.00  0.48           C  
ATOM    440  CD1 LEU A  73     -59.207 -71.005  15.504  1.00  0.48           C  
ATOM    441  CD2 LEU A  73     -61.035 -71.635  17.090  1.00  0.48           C  
ATOM    442  N   ASN A  74     -58.330 -73.049  20.930  1.00  0.55           N  
ATOM    443  CA  ASN A  74     -57.495 -73.810  21.847  1.00  0.55           C  
ATOM    444  C   ASN A  74     -56.672 -74.831  21.070  1.00  0.55           C  
ATOM    445  O   ASN A  74     -55.865 -75.571  21.629  1.00  0.55           O  
ATOM    446  CB  ASN A  74     -58.354 -74.626  22.854  1.00  0.55           C  
ATOM    447  CG  ASN A  74     -59.222 -73.758  23.756  1.00  0.55           C  
ATOM    448  OD1 ASN A  74     -59.349 -72.545  23.616  1.00  0.55           O  
ATOM    449  ND2 ASN A  74     -59.896 -74.416  24.728  1.00  0.55           N  
ATOM    450  N   CYS A  75     -56.914 -74.876  19.752  1.00  0.63           N  
ATOM    451  CA  CYS A  75     -56.219 -75.607  18.723  1.00  0.63           C  
ATOM    452  C   CYS A  75     -54.836 -75.042  18.446  1.00  0.63           C  
ATOM    453  O   CYS A  75     -54.622 -73.833  18.493  1.00  0.63           O  
ATOM    454  CB  CYS A  75     -57.028 -75.500  17.401  1.00  0.63           C  
ATOM    455  SG  CYS A  75     -58.825 -75.689  17.641  1.00  0.63           S  
ATOM    456  N   THR A  76     -53.851 -75.886  18.087  1.00  0.61           N  
ATOM    457  CA  THR A  76     -52.635 -75.379  17.439  1.00  0.61           C  
ATOM    458  C   THR A  76     -52.840 -75.062  15.957  1.00  0.61           C  
ATOM    459  O   THR A  76     -53.771 -75.526  15.318  1.00  0.61           O  
ATOM    460  CB  THR A  76     -51.376 -76.248  17.546  1.00  0.61           C  
ATOM    461  OG1 THR A  76     -51.495 -77.494  16.887  1.00  0.61           O  
ATOM    462  CG2 THR A  76     -51.009 -76.543  18.999  1.00  0.61           C  
ATOM    463  N   ASP A  77     -51.937 -74.294  15.325  1.00  0.52           N  
ATOM    464  CA  ASP A  77     -51.860 -74.066  13.883  1.00  0.52           C  
ATOM    465  C   ASP A  77     -51.653 -75.354  13.097  1.00  0.52           C  
ATOM    466  O   ASP A  77     -52.221 -75.560  12.030  1.00  0.52           O  
ATOM    467  CB  ASP A  77     -50.706 -73.095  13.501  1.00  0.52           C  
ATOM    468  CG  ASP A  77     -50.436 -72.182  14.658  1.00  0.52           C  
ATOM    469  OD1 ASP A  77     -50.879 -71.025  14.712  1.00  0.52           O  
ATOM    470  OD2 ASP A  77     -49.789 -72.726  15.603  1.00  0.52           O  
ATOM    471  N   LEU A  78     -50.829 -76.274  13.650  1.00  0.50           N  
ATOM    472  CA  LEU A  78     -50.607 -77.614  13.132  1.00  0.50           C  
ATOM    473  C   LEU A  78     -51.911 -78.392  13.093  1.00  0.50           C  
ATOM    474  O   LEU A  78     -52.285 -78.966  12.074  1.00  0.50           O  
ATOM    475  CB  LEU A  78     -49.560 -78.311  14.051  1.00  0.50           C  
ATOM    476  CG  LEU A  78     -49.168 -79.780  13.753  1.00  0.50           C  
ATOM    477  CD1 LEU A  78     -47.879 -80.135  14.511  1.00  0.50           C  
ATOM    478  CD2 LEU A  78     -50.236 -80.800  14.167  1.00  0.50           C  
ATOM    479  N   ASP A  79     -52.666 -78.354  14.205  1.00  0.67           N  
ATOM    480  CA  ASP A  79     -53.975 -78.943  14.362  1.00  0.67           C  
ATOM    481  C   ASP A  79     -54.989 -78.350  13.381  1.00  0.67           C  
ATOM    482  O   ASP A  79     -55.667 -79.091  12.671  1.00  0.67           O  
ATOM    483  CB  ASP A  79     -54.310 -78.720  15.865  1.00  0.67           C  
ATOM    484  CG  ASP A  79     -55.727 -78.986  16.316  1.00  0.67           C  
ATOM    485  OD1 ASP A  79     -56.669 -78.537  15.633  1.00  0.67           O  
ATOM    486  OD2 ASP A  79     -55.885 -79.596  17.398  1.00  0.67           O  
ATOM    487  N   VAL A  80     -55.056 -77.008  13.260  1.00  0.63           N  
ATOM    488  CA  VAL A  80     -55.960 -76.321  12.351  1.00  0.63           C  
ATOM    489  C   VAL A  80     -55.673 -76.661  10.893  1.00  0.63           C  
ATOM    490  O   VAL A  80     -56.577 -76.996  10.128  1.00  0.63           O  
ATOM    491  CB  VAL A  80     -55.911 -74.810  12.606  1.00  0.63           C  
ATOM    492  CG1 VAL A  80     -56.675 -73.991  11.550  1.00  0.63           C  
ATOM    493  CG2 VAL A  80     -56.535 -74.527  13.985  1.00  0.63           C  
ATOM    494  N   ALA A  81     -54.387 -76.648  10.483  1.00  0.58           N  
ATOM    495  CA  ALA A  81     -53.962 -77.018   9.147  1.00  0.58           C  
ATOM    496  C   ALA A  81     -54.190 -78.490   8.787  1.00  0.58           C  
ATOM    497  O   ALA A  81     -54.689 -78.825   7.706  1.00  0.58           O  
ATOM    498  CB  ALA A  81     -52.470 -76.662   8.991  1.00  0.58           C  
ATOM    499  N   LEU A  82     -53.844 -79.416   9.706  1.00  0.64           N  
ATOM    500  CA  LEU A  82     -53.979 -80.846   9.488  1.00  0.64           C  
ATOM    501  C   LEU A  82     -55.393 -81.364   9.747  1.00  0.64           C  
ATOM    502  O   LEU A  82     -55.770 -82.455   9.325  1.00  0.64           O  
ATOM    503  CB  LEU A  82     -52.962 -81.644  10.342  1.00  0.64           C  
ATOM    504  CG  LEU A  82     -51.484 -81.463   9.935  1.00  0.64           C  
ATOM    505  CD1 LEU A  82     -50.572 -82.331  10.814  1.00  0.64           C  
ATOM    506  CD2 LEU A  82     -51.254 -81.814   8.462  1.00  0.64           C  
ATOM    507  N   GLY A  83     -56.252 -80.583  10.424  1.00  0.68           N  
ATOM    508  CA  GLY A  83     -57.636 -80.965  10.665  1.00  0.68           C  
ATOM    509  C   GLY A  83     -57.821 -82.003  11.736  1.00  0.68           C  
ATOM    510  O   GLY A  83     -58.477 -83.017  11.517  1.00  0.68           O  
ATOM    511  N   ARG A  84     -57.237 -81.808  12.929  1.00  0.66           N  
ATOM    512  CA  ARG A  84     -57.476 -82.668  14.083  1.00  0.66           C  
ATOM    513  C   ARG A  84     -58.974 -82.771  14.467  1.00  0.66           C  
ATOM    514  O   ARG A  84     -59.643 -81.739  14.461  1.00  0.66           O  
ATOM    515  CB  ARG A  84     -56.673 -82.076  15.263  1.00  0.66           C  
ATOM    516  CG  ARG A  84     -56.941 -82.595  16.693  1.00  0.66           C  
ATOM    517  CD  ARG A  84     -56.429 -83.998  16.995  1.00  0.66           C  
ATOM    518  NE  ARG A  84     -56.599 -84.193  18.455  1.00  0.66           N  
ATOM    519  CZ  ARG A  84     -57.548 -84.861  19.116  1.00  0.66           C  
ATOM    520  NH1 ARG A  84     -57.494 -84.867  20.446  1.00  0.66           N  
ATOM    521  NH2 ARG A  84     -58.529 -85.505  18.495  1.00  0.66           N  
ATOM    522  N   PRO A  85     -59.573 -83.929  14.835  1.00  0.68           N  
ATOM    523  CA  PRO A  85     -61.036 -84.056  14.946  1.00  0.68           C  
ATOM    524  C   PRO A  85     -61.764 -83.211  15.983  1.00  0.68           C  
ATOM    525  O   PRO A  85     -62.986 -83.316  16.064  1.00  0.68           O  
ATOM    526  CB  PRO A  85     -61.235 -85.542  15.279  1.00  0.68           C  
ATOM    527  CG  PRO A  85     -60.141 -86.240  14.486  1.00  0.68           C  
ATOM    528  CD  PRO A  85     -58.983 -85.241  14.522  1.00  0.68           C  
ATOM    529  N   MET A  86     -61.065 -82.417  16.810  1.00  0.63           N  
ATOM    530  CA  MET A  86     -61.682 -81.595  17.833  1.00  0.63           C  
ATOM    531  C   MET A  86     -61.799 -80.150  17.395  1.00  0.63           C  
ATOM    532  O   MET A  86     -62.408 -79.332  18.081  1.00  0.63           O  
ATOM    533  CB  MET A  86     -60.812 -81.622  19.113  1.00  0.63           C  
ATOM    534  CG  MET A  86     -60.632 -83.036  19.694  1.00  0.63           C  
ATOM    535  SD  MET A  86     -62.102 -83.735  20.498  1.00  0.63           S  
ATOM    536  CE  MET A  86     -61.834 -82.871  22.073  1.00  0.63           C  
ATOM    537  N   CYS A  87     -61.230 -79.801  16.228  1.00  0.64           N  
ATOM    538  CA  CYS A  87     -61.131 -78.426  15.802  1.00  0.64           C  
ATOM    539  C   CYS A  87     -61.758 -78.226  14.448  1.00  0.64           C  
ATOM    540  O   CYS A  87     -61.906 -79.123  13.622  1.00  0.64           O  
ATOM    541  CB  CYS A  87     -59.671 -77.946  15.819  1.00  0.64           C  
ATOM    542  SG  CYS A  87     -59.116 -77.690  17.534  1.00  0.64           S  
ATOM    543  N   VAL A  88     -62.229 -76.992  14.227  1.00  0.50           N  
ATOM    544  CA  VAL A  88     -63.254 -76.713  13.255  1.00  0.50           C  
ATOM    545  C   VAL A  88     -62.643 -76.004  12.074  1.00  0.50           C  
ATOM    546  O   VAL A  88     -61.971 -74.979  12.195  1.00  0.50           O  
ATOM    547  CB  VAL A  88     -64.346 -75.855  13.886  1.00  0.50           C  
ATOM    548  CG1 VAL A  88     -65.466 -75.537  12.876  1.00  0.50           C  
ATOM    549  CG2 VAL A  88     -64.936 -76.596  15.106  1.00  0.50           C  
ATOM    550  N   GLY A  89     -62.861 -76.551  10.860  1.00  0.51           N  
ATOM    551  CA  GLY A  89     -62.480 -75.881   9.626  1.00  0.51           C  
ATOM    552  C   GLY A  89     -63.166 -74.549   9.447  1.00  0.51           C  
ATOM    553  O   GLY A  89     -64.381 -74.443   9.576  1.00  0.51           O  
ATOM    554  N   THR A  90     -62.428 -73.483   9.074  1.00  0.43           N  
ATOM    555  CA  THR A  90     -63.073 -72.239   8.647  1.00  0.43           C  
ATOM    556  C   THR A  90     -63.573 -72.393   7.223  1.00  0.43           C  
ATOM    557  O   THR A  90     -62.956 -71.945   6.258  1.00  0.43           O  
ATOM    558  CB  THR A  90     -62.217 -70.980   8.712  1.00  0.43           C  
ATOM    559  OG1 THR A  90     -61.623 -70.824   9.992  1.00  0.43           O  
ATOM    560  CG2 THR A  90     -63.079 -69.730   8.477  1.00  0.43           C  
ATOM    561  N   THR A  91     -64.715 -73.069   7.054  1.00  0.43           N  
ATOM    562  CA  THR A  91     -65.380 -73.296   5.772  1.00  0.43           C  
ATOM    563  C   THR A  91     -65.768 -72.028   5.022  1.00  0.43           C  
ATOM    564  O   THR A  91     -65.700 -72.055   3.796  1.00  0.43           O  
ATOM    565  CB  THR A  91     -66.577 -74.228   5.911  1.00  0.43           C  
ATOM    566  OG1 THR A  91     -66.147 -75.436   6.518  1.00  0.43           O  
ATOM    567  CG2 THR A  91     -67.205 -74.623   4.567  1.00  0.43           C  
ATOM    568  N   PRO A  92     -66.132 -70.884   5.617  1.00  0.40           N  
ATOM    569  CA  PRO A  92     -66.352 -69.655   4.852  1.00  0.40           C  
ATOM    570  C   PRO A  92     -65.130 -69.044   4.176  1.00  0.40           C  
ATOM    571  O   PRO A  92     -65.296 -68.012   3.533  1.00  0.40           O  
ATOM    572  CB  PRO A  92     -66.911 -68.670   5.894  1.00  0.40           C  
ATOM    573  CG  PRO A  92     -67.614 -69.562   6.914  1.00  0.40           C  
ATOM    574  CD  PRO A  92     -66.712 -70.788   6.964  1.00  0.40           C  
ATOM    575  N   SER A  93     -63.905 -69.591   4.362  1.00  0.41           N  
ATOM    576  CA  SER A  93     -62.660 -69.073   3.780  1.00  0.41           C  
ATOM    577  C   SER A  93     -62.348 -67.642   4.192  1.00  0.41           C  
ATOM    578  O   SER A  93     -61.886 -66.802   3.423  1.00  0.41           O  
ATOM    579  CB  SER A  93     -62.599 -69.219   2.239  1.00  0.41           C  
ATOM    580  OG  SER A  93     -62.627 -70.599   1.871  1.00  0.41           O  
ATOM    581  N   ALA A  94     -62.623 -67.323   5.470  1.00  0.43           N  
ATOM    582  CA  ALA A  94     -62.530 -65.986   6.007  1.00  0.43           C  
ATOM    583  C   ALA A  94     -61.136 -65.354   6.053  1.00  0.43           C  
ATOM    584  O   ALA A  94     -60.142 -65.983   6.421  1.00  0.43           O  
ATOM    585  CB  ALA A  94     -63.148 -65.962   7.420  1.00  0.43           C  
ATOM    586  N   LYS A  95     -61.085 -64.031   5.775  1.00  0.38           N  
ATOM    587  CA  LYS A  95     -59.928 -63.166   5.960  1.00  0.38           C  
ATOM    588  C   LYS A  95     -59.885 -62.584   7.374  1.00  0.38           C  
ATOM    589  O   LYS A  95     -59.370 -61.496   7.619  1.00  0.38           O  
ATOM    590  CB  LYS A  95     -59.941 -61.986   4.952  1.00  0.38           C  
ATOM    591  CG  LYS A  95     -59.879 -62.391   3.470  1.00  0.38           C  
ATOM    592  CD  LYS A  95     -59.797 -61.148   2.563  1.00  0.38           C  
ATOM    593  CE  LYS A  95     -59.739 -61.472   1.067  1.00  0.38           C  
ATOM    594  NZ  LYS A  95     -59.689 -60.218   0.278  1.00  0.38           N  
ATOM    595  N   ALA A  96     -60.454 -63.314   8.350  1.00  0.40           N  
ATOM    596  CA  ALA A  96     -60.341 -63.054   9.769  1.00  0.40           C  
ATOM    597  C   ALA A  96     -58.899 -63.124  10.259  1.00  0.40           C  
ATOM    598  O   ALA A  96     -58.082 -63.802   9.653  1.00  0.40           O  
ATOM    599  CB  ALA A  96     -61.185 -64.094  10.534  1.00  0.40           C  
ATOM    600  N   SER A  97     -58.529 -62.447  11.363  1.00  0.42           N  
ATOM    601  CA  SER A  97     -57.276 -62.726  12.062  1.00  0.42           C  
ATOM    602  C   SER A  97     -57.413 -63.943  12.981  1.00  0.42           C  
ATOM    603  O   SER A  97     -58.446 -64.612  12.998  1.00  0.42           O  
ATOM    604  CB  SER A  97     -56.645 -61.487  12.740  1.00  0.42           C  
ATOM    605  OG  SER A  97     -57.565 -60.843  13.617  1.00  0.42           O  
ATOM    606  N   ILE A  98     -56.346 -64.356  13.696  1.00  0.40           N  
ATOM    607  CA  ILE A  98     -56.402 -65.559  14.519  1.00  0.40           C  
ATOM    608  C   ILE A  98     -55.587 -65.381  15.785  1.00  0.40           C  
ATOM    609  O   ILE A  98     -54.637 -64.600  15.844  1.00  0.40           O  
ATOM    610  CB  ILE A  98     -55.973 -66.813  13.742  1.00  0.40           C  
ATOM    611  CG1 ILE A  98     -56.315 -68.137  14.471  1.00  0.40           C  
ATOM    612  CG2 ILE A  98     -54.481 -66.734  13.341  1.00  0.40           C  
ATOM    613  CD1 ILE A  98     -56.189 -69.380  13.581  1.00  0.40           C  
ATOM    614  N   LEU A  99     -55.977 -66.092  16.856  1.00  0.45           N  
ATOM    615  CA  LEU A  99     -55.317 -66.066  18.137  1.00  0.45           C  
ATOM    616  C   LEU A  99     -54.952 -67.484  18.505  1.00  0.45           C  
ATOM    617  O   LEU A  99     -55.557 -68.441  18.024  1.00  0.45           O  
ATOM    618  CB  LEU A  99     -56.253 -65.545  19.244  1.00  0.45           C  
ATOM    619  CG  LEU A  99     -56.918 -64.190  18.958  1.00  0.45           C  
ATOM    620  CD1 LEU A  99     -58.006 -63.973  20.007  1.00  0.45           C  
ATOM    621  CD2 LEU A  99     -55.922 -63.025  18.946  1.00  0.45           C  
ATOM    622  N   HIS A 100     -53.936 -67.651  19.364  1.00  0.41           N  
ATOM    623  CA  HIS A 100     -53.438 -68.960  19.713  1.00  0.41           C  
ATOM    624  C   HIS A 100     -53.098 -69.014  21.189  1.00  0.41           C  
ATOM    625  O   HIS A 100     -52.345 -68.184  21.697  1.00  0.41           O  
ATOM    626  CB  HIS A 100     -52.174 -69.200  18.863  1.00  0.41           C  
ATOM    627  CG  HIS A 100     -51.643 -70.588  18.831  1.00  0.41           C  
ATOM    628  ND1 HIS A 100     -50.688 -71.019  19.738  1.00  0.41           N  
ATOM    629  CD2 HIS A 100     -51.804 -71.502  17.852  1.00  0.41           C  
ATOM    630  CE1 HIS A 100     -50.296 -72.185  19.285  1.00  0.41           C  
ATOM    631  NE2 HIS A 100     -50.924 -72.516  18.144  1.00  0.41           N  
ATOM    632  N   GLU A 101     -53.641 -69.996  21.932  1.00  0.39           N  
ATOM    633  CA  GLU A 101     -53.356 -70.197  23.349  1.00  0.39           C  
ATOM    634  C   GLU A 101     -51.881 -70.373  23.686  1.00  0.39           C  
ATOM    635  O   GLU A 101     -51.084 -70.806  22.858  1.00  0.39           O  
ATOM    636  CB  GLU A 101     -54.141 -71.407  23.906  1.00  0.39           C  
ATOM    637  CG  GLU A 101     -55.556 -71.020  24.386  1.00  0.39           C  
ATOM    638  CD  GLU A 101     -55.519 -70.182  25.664  1.00  0.39           C  
ATOM    639  OE1 GLU A 101     -54.400 -69.906  26.185  1.00  0.39           O  
ATOM    640  OE2 GLU A 101     -56.622 -69.815  26.138  1.00  0.39           O  
ATOM    641  N   VAL A 102     -51.413 -70.031  24.909  1.00  0.42           N  
ATOM    642  CA  VAL A 102     -49.984 -70.180  25.223  1.00  0.42           C  
ATOM    643  C   VAL A 102     -49.540 -71.634  25.192  1.00  0.42           C  
ATOM    644  O   VAL A 102     -48.577 -71.976  24.499  1.00  0.42           O  
ATOM    645  CB  VAL A 102     -49.543 -69.527  26.528  1.00  0.42           C  
ATOM    646  CG1 VAL A 102     -48.045 -69.800  26.809  1.00  0.42           C  
ATOM    647  CG2 VAL A 102     -49.766 -68.007  26.425  1.00  0.42           C  
ATOM    648  N   ARG A 103     -50.306 -72.525  25.850  1.00  0.36           N  
ATOM    649  CA  ARG A 103     -50.156 -73.955  25.689  1.00  0.36           C  
ATOM    650  C   ARG A 103     -51.478 -74.515  25.175  1.00  0.36           C  
ATOM    651  O   ARG A 103     -52.399 -74.689  25.972  1.00  0.36           O  
ATOM    652  CB  ARG A 103     -49.769 -74.647  27.020  1.00  0.36           C  
ATOM    653  CG  ARG A 103     -48.395 -74.185  27.551  1.00  0.36           C  
ATOM    654  CD  ARG A 103     -47.693 -75.169  28.496  1.00  0.36           C  
ATOM    655  NE  ARG A 103     -48.547 -75.336  29.723  1.00  0.36           N  
ATOM    656  CZ  ARG A 103     -49.095 -76.488  30.139  1.00  0.36           C  
ATOM    657  NH1 ARG A 103     -49.745 -76.513  31.301  1.00  0.36           N  
ATOM    658  NH2 ARG A 103     -49.012 -77.610  29.433  1.00  0.36           N  
ATOM    659  N   PRO A 104     -51.639 -74.811  23.886  1.00  0.45           N  
ATOM    660  CA  PRO A 104     -52.915 -75.273  23.348  1.00  0.45           C  
ATOM    661  C   PRO A 104     -53.135 -76.735  23.673  1.00  0.45           C  
ATOM    662  O   PRO A 104     -52.160 -77.476  23.783  1.00  0.45           O  
ATOM    663  CB  PRO A 104     -52.804 -75.023  21.835  1.00  0.45           C  
ATOM    664  CG  PRO A 104     -51.670 -74.012  21.709  1.00  0.45           C  
ATOM    665  CD  PRO A 104     -50.721 -74.431  22.816  1.00  0.45           C  
ATOM    666  N   VAL A 105     -54.397 -77.156  23.870  1.00  0.44           N  
ATOM    667  CA  VAL A 105     -54.710 -78.470  24.422  1.00  0.44           C  
ATOM    668  C   VAL A 105     -55.100 -79.489  23.376  1.00  0.44           C  
ATOM    669  O   VAL A 105     -55.374 -80.642  23.697  1.00  0.44           O  
ATOM    670  CB  VAL A 105     -55.843 -78.418  25.443  1.00  0.44           C  
ATOM    671  CG1 VAL A 105     -55.442 -77.492  26.606  1.00  0.44           C  
ATOM    672  CG2 VAL A 105     -57.168 -77.961  24.796  1.00  0.44           C  
ATOM    673  N   THR A 106     -55.139 -79.096  22.095  1.00  0.47           N  
ATOM    674  CA  THR A 106     -55.210 -80.046  21.003  1.00  0.47           C  
ATOM    675  C   THR A 106     -54.101 -79.671  20.051  1.00  0.47           C  
ATOM    676  O   THR A 106     -53.941 -78.518  19.632  1.00  0.47           O  
ATOM    677  CB  THR A 106     -56.556 -80.138  20.283  1.00  0.47           C  
ATOM    678  OG1 THR A 106     -56.976 -78.898  19.734  1.00  0.47           O  
ATOM    679  CG2 THR A 106     -57.650 -80.600  21.257  1.00  0.47           C  
ATOM    680  N   SER A 107     -53.233 -80.635  19.727  1.00  0.56           N  
ATOM    681  CA  SER A 107     -52.065 -80.346  18.922  1.00  0.56           C  
ATOM    682  C   SER A 107     -51.730 -81.479  17.998  1.00  0.56           C  
ATOM    683  O   SER A 107     -50.714 -81.450  17.308  1.00  0.56           O  
ATOM    684  CB  SER A 107     -50.820 -80.010  19.791  1.00  0.56           C  
ATOM    685  OG  SER A 107     -50.384 -81.130  20.560  1.00  0.56           O  
ATOM    686  N   GLY A 108     -52.620 -82.481  17.900  1.00  0.56           N  
ATOM    687  CA  GLY A 108     -52.362 -83.677  17.132  1.00  0.56           C  
ATOM    688  C   GLY A 108     -51.501 -84.674  17.849  1.00  0.56           C  
ATOM    689  O   GLY A 108     -50.769 -84.389  18.784  1.00  0.56           O  
ATOM    690  N   CYS A 109     -51.536 -85.933  17.386  1.00  0.44           N  
ATOM    691  CA  CYS A 109     -50.757 -86.989  18.010  1.00  0.44           C  
ATOM    692  C   CYS A 109     -49.413 -87.142  17.316  1.00  0.44           C  
ATOM    693  O   CYS A 109     -48.663 -88.091  17.540  1.00  0.44           O  
ATOM    694  CB  CYS A 109     -51.531 -88.331  17.974  1.00  0.44           C  
ATOM    695  SG  CYS A 109     -51.842 -88.991  16.294  1.00  0.44           S  
ATOM    696  N   PHE A 110     -49.092 -86.192  16.423  1.00  0.46           N  
ATOM    697  CA  PHE A 110     -47.907 -86.207  15.608  1.00  0.46           C  
ATOM    698  C   PHE A 110     -46.900 -85.265  16.241  1.00  0.46           C  
ATOM    699  O   PHE A 110     -47.157 -84.062  16.276  1.00  0.46           O  
ATOM    700  CB  PHE A 110     -48.189 -85.678  14.181  1.00  0.46           C  
ATOM    701  CG  PHE A 110     -49.156 -86.501  13.368  1.00  0.46           C  
ATOM    702  CD1 PHE A 110     -49.634 -87.784  13.709  1.00  0.46           C  
ATOM    703  CD2 PHE A 110     -49.521 -85.962  12.128  1.00  0.46           C  
ATOM    704  CE1 PHE A 110     -50.421 -88.518  12.809  1.00  0.46           C  
ATOM    705  CE2 PHE A 110     -50.302 -86.688  11.232  1.00  0.46           C  
ATOM    706  CZ  PHE A 110     -50.749 -87.966  11.569  1.00  0.46           C  
ATOM    707  N   PRO A 111     -45.758 -85.696  16.759  1.00  0.49           N  
ATOM    708  CA  PRO A 111     -44.985 -84.846  17.649  1.00  0.49           C  
ATOM    709  C   PRO A 111     -44.022 -83.986  16.858  1.00  0.49           C  
ATOM    710  O   PRO A 111     -43.451 -83.058  17.426  1.00  0.49           O  
ATOM    711  CB  PRO A 111     -44.258 -85.851  18.553  1.00  0.49           C  
ATOM    712  CG  PRO A 111     -44.092 -87.108  17.698  1.00  0.49           C  
ATOM    713  CD  PRO A 111     -45.306 -87.089  16.772  1.00  0.49           C  
ATOM    714  N   ILE A 112     -43.790 -84.285  15.563  1.00  0.44           N  
ATOM    715  CA  ILE A 112     -42.821 -83.568  14.756  1.00  0.44           C  
ATOM    716  C   ILE A 112     -43.498 -83.046  13.507  1.00  0.44           C  
ATOM    717  O   ILE A 112     -44.007 -83.786  12.668  1.00  0.44           O  
ATOM    718  CB  ILE A 112     -41.615 -84.424  14.366  1.00  0.44           C  
ATOM    719  CG1 ILE A 112     -40.958 -85.030  15.631  1.00  0.44           C  
ATOM    720  CG2 ILE A 112     -40.597 -83.581  13.554  1.00  0.44           C  
ATOM    721  CD1 ILE A 112     -39.822 -86.012  15.336  1.00  0.44           C  
ATOM    722  N   MET A 113     -43.478 -81.718  13.341  1.00  0.47           N  
ATOM    723  CA  MET A 113     -43.802 -81.062  12.099  1.00  0.47           C  
ATOM    724  C   MET A 113     -42.545 -80.304  11.758  1.00  0.47           C  
ATOM    725  O   MET A 113     -42.122 -79.431  12.517  1.00  0.47           O  
ATOM    726  CB  MET A 113     -44.999 -80.109  12.295  1.00  0.47           C  
ATOM    727  CG  MET A 113     -45.466 -79.362  11.036  1.00  0.47           C  
ATOM    728  SD  MET A 113     -46.838 -78.226  11.402  1.00  0.47           S  
ATOM    729  CE  MET A 113     -47.804 -78.554   9.901  1.00  0.47           C  
ATOM    730  N   HIS A 114     -41.860 -80.685  10.663  1.00  0.52           N  
ATOM    731  CA  HIS A 114     -40.574 -80.112  10.313  1.00  0.52           C  
ATOM    732  C   HIS A 114     -40.697 -78.647   9.917  1.00  0.52           C  
ATOM    733  O   HIS A 114     -41.675 -78.235   9.293  1.00  0.52           O  
ATOM    734  CB  HIS A 114     -39.792 -80.970   9.287  1.00  0.52           C  
ATOM    735  CG  HIS A 114     -38.303 -80.795   9.398  1.00  0.52           C  
ATOM    736  ND1 HIS A 114     -37.780 -79.576   9.055  1.00  0.52           N  
ATOM    737  CD2 HIS A 114     -37.325 -81.593   9.904  1.00  0.52           C  
ATOM    738  CE1 HIS A 114     -36.501 -79.632   9.343  1.00  0.52           C  
ATOM    739  NE2 HIS A 114     -36.168 -80.837   9.868  1.00  0.52           N  
ATOM    740  N   ASP A 115     -39.726 -77.831  10.375  1.00  0.56           N  
ATOM    741  CA  ASP A 115     -39.673 -76.390  10.281  1.00  0.56           C  
ATOM    742  C   ASP A 115     -40.987 -75.671  10.599  1.00  0.56           C  
ATOM    743  O   ASP A 115     -41.413 -74.723   9.949  1.00  0.56           O  
ATOM    744  CB  ASP A 115     -38.938 -75.962   8.983  1.00  0.56           C  
ATOM    745  CG  ASP A 115     -37.427 -75.947   9.197  1.00  0.56           C  
ATOM    746  OD1 ASP A 115     -36.994 -75.527  10.309  1.00  0.56           O  
ATOM    747  OD2 ASP A 115     -36.677 -76.288   8.252  1.00  0.56           O  
ATOM    748  N   ARG A 116     -41.639 -76.088  11.705  1.00  0.47           N  
ATOM    749  CA  ARG A 116     -42.899 -75.565  12.200  1.00  0.47           C  
ATOM    750  C   ARG A 116     -42.886 -74.079  12.517  1.00  0.47           C  
ATOM    751  O   ARG A 116     -43.857 -73.363  12.271  1.00  0.47           O  
ATOM    752  CB  ARG A 116     -43.296 -76.362  13.467  1.00  0.47           C  
ATOM    753  CG  ARG A 116     -44.594 -75.921  14.176  1.00  0.47           C  
ATOM    754  CD  ARG A 116     -44.908 -76.747  15.430  1.00  0.47           C  
ATOM    755  NE  ARG A 116     -43.786 -76.536  16.419  1.00  0.47           N  
ATOM    756  CZ  ARG A 116     -43.525 -77.341  17.460  1.00  0.47           C  
ATOM    757  NH1 ARG A 116     -42.452 -77.126  18.214  1.00  0.47           N  
ATOM    758  NH2 ARG A 116     -44.338 -78.346  17.767  1.00  0.47           N  
ATOM    759  N   THR A 117     -41.792 -73.546  13.083  1.00  0.49           N  
ATOM    760  CA  THR A 117     -41.663 -72.110  13.294  1.00  0.49           C  
ATOM    761  C   THR A 117     -41.564 -71.315  11.991  1.00  0.49           C  
ATOM    762  O   THR A 117     -42.182 -70.263  11.845  1.00  0.49           O  
ATOM    763  CB  THR A 117     -40.570 -71.735  14.274  1.00  0.49           C  
ATOM    764  OG1 THR A 117     -39.269 -71.922  13.737  1.00  0.49           O  
ATOM    765  CG2 THR A 117     -40.688 -72.568  15.555  1.00  0.49           C  
ATOM    766  N   LYS A 118     -40.856 -71.849  10.967  1.00  0.49           N  
ATOM    767  CA  LYS A 118     -40.812 -71.314   9.610  1.00  0.49           C  
ATOM    768  C   LYS A 118     -42.166 -71.393   8.953  1.00  0.49           C  
ATOM    769  O   LYS A 118     -42.563 -70.470   8.240  1.00  0.49           O  
ATOM    770  CB  LYS A 118     -39.829 -72.034   8.653  1.00  0.49           C  
ATOM    771  CG  LYS A 118     -38.337 -71.784   8.902  1.00  0.49           C  
ATOM    772  CD  LYS A 118     -37.839 -72.317  10.247  1.00  0.49           C  
ATOM    773  CE  LYS A 118     -36.345 -72.152  10.497  1.00  0.49           C  
ATOM    774  NZ  LYS A 118     -36.158 -72.197  11.958  1.00  0.49           N  
ATOM    775  N   ILE A 119     -42.935 -72.485   9.210  1.00  0.46           N  
ATOM    776  CA  ILE A 119     -44.343 -72.538   8.850  1.00  0.46           C  
ATOM    777  C   ILE A 119     -45.056 -71.369   9.451  1.00  0.46           C  
ATOM    778  O   ILE A 119     -45.555 -70.600   8.659  1.00  0.46           O  
ATOM    779  CB  ILE A 119     -45.125 -73.804   9.213  1.00  0.46           C  
ATOM    780  CG1 ILE A 119     -44.527 -75.014   8.484  1.00  0.46           C  
ATOM    781  CG2 ILE A 119     -46.630 -73.629   8.854  1.00  0.46           C  
ATOM    782  CD1 ILE A 119     -45.167 -76.343   8.876  1.00  0.46           C  
ATOM    783  N   ARG A 120     -45.025 -71.150  10.789  1.00  0.41           N  
ATOM    784  CA  ARG A 120     -45.689 -70.055  11.499  1.00  0.41           C  
ATOM    785  C   ARG A 120     -45.272 -68.642  11.105  1.00  0.41           C  
ATOM    786  O   ARG A 120     -46.078 -67.715  11.150  1.00  0.41           O  
ATOM    787  CB  ARG A 120     -45.550 -70.171  13.036  1.00  0.41           C  
ATOM    788  CG  ARG A 120     -46.403 -71.281  13.672  1.00  0.41           C  
ATOM    789  CD  ARG A 120     -46.279 -71.235  15.199  1.00  0.41           C  
ATOM    790  NE  ARG A 120     -47.223 -72.240  15.759  1.00  0.41           N  
ATOM    791  CZ  ARG A 120     -47.032 -73.031  16.817  1.00  0.41           C  
ATOM    792  NH1 ARG A 120     -47.971 -73.939  17.059  1.00  0.41           N  
ATOM    793  NH2 ARG A 120     -46.010 -72.868  17.638  1.00  0.41           N  
ATOM    794  N   GLN A 121     -44.017 -68.420  10.685  1.00  0.39           N  
ATOM    795  CA  GLN A 121     -43.597 -67.147  10.122  1.00  0.39           C  
ATOM    796  C   GLN A 121     -44.382 -66.769   8.862  1.00  0.39           C  
ATOM    797  O   GLN A 121     -44.762 -65.614   8.683  1.00  0.39           O  
ATOM    798  CB  GLN A 121     -42.063 -67.134   9.893  1.00  0.39           C  
ATOM    799  CG  GLN A 121     -41.436 -65.738   9.611  1.00  0.39           C  
ATOM    800  CD  GLN A 121     -41.616 -65.269   8.164  1.00  0.39           C  
ATOM    801  OE1 GLN A 121     -41.665 -66.076   7.231  1.00  0.39           O  
ATOM    802  NE2 GLN A 121     -41.672 -63.934   7.950  1.00  0.39           N  
ATOM    803  N   LEU A 122     -44.709 -67.738   7.983  1.00  0.38           N  
ATOM    804  CA  LEU A 122     -45.531 -67.475   6.811  1.00  0.38           C  
ATOM    805  C   LEU A 122     -46.991 -67.009   7.100  1.00  0.38           C  
ATOM    806  O   LEU A 122     -47.377 -65.984   6.539  1.00  0.38           O  
ATOM    807  CB  LEU A 122     -45.422 -68.681   5.840  1.00  0.38           C  
ATOM    808  CG  LEU A 122     -45.566 -68.324   4.350  1.00  0.38           C  
ATOM    809  CD1 LEU A 122     -44.252 -67.771   3.780  1.00  0.38           C  
ATOM    810  CD2 LEU A 122     -45.975 -69.564   3.546  1.00  0.38           C  
ATOM    811  N   PRO A 123     -47.830 -67.594   7.989  1.00  0.38           N  
ATOM    812  CA  PRO A 123     -48.983 -67.011   8.659  1.00  0.38           C  
ATOM    813  C   PRO A 123     -48.862 -65.593   9.097  1.00  0.38           C  
ATOM    814  O   PRO A 123     -49.798 -64.834   8.866  1.00  0.38           O  
ATOM    815  CB  PRO A 123     -49.223 -67.945   9.866  1.00  0.38           C  
ATOM    816  CG  PRO A 123     -48.922 -69.303   9.263  1.00  0.38           C  
ATOM    817  CD  PRO A 123     -47.703 -68.954   8.428  1.00  0.38           C  
ATOM    818  N   ASN A 124     -47.719 -65.211   9.694  1.00  0.32           N  
ATOM    819  CA  ASN A 124     -47.485 -63.883  10.222  1.00  0.32           C  
ATOM    820  C   ASN A 124     -47.390 -62.793   9.153  1.00  0.32           C  
ATOM    821  O   ASN A 124     -47.321 -61.599   9.488  1.00  0.32           O  
ATOM    822  CB  ASN A 124     -46.248 -63.871  11.150  1.00  0.32           C  
ATOM    823  CG  ASN A 124     -46.610 -64.450  12.509  1.00  0.32           C  
ATOM    824  OD1 ASN A 124     -47.767 -64.682  12.861  1.00  0.32           O  
ATOM    825  ND2 ASN A 124     -45.587 -64.608  13.368  1.00  0.32           N  
ATOM    826  N   LEU A 125     -47.393 -63.188   7.857  1.00  0.34           N  
ATOM    827  CA  LEU A 125     -47.512 -62.307   6.709  1.00  0.34           C  
ATOM    828  C   LEU A 125     -48.623 -62.687   5.716  1.00  0.34           C  
ATOM    829  O   LEU A 125     -48.774 -62.036   4.684  1.00  0.34           O  
ATOM    830  CB  LEU A 125     -46.154 -62.234   5.965  1.00  0.34           C  
ATOM    831  CG  LEU A 125     -45.019 -61.619   6.812  1.00  0.34           C  
ATOM    832  CD1 LEU A 125     -43.678 -61.700   6.073  1.00  0.34           C  
ATOM    833  CD2 LEU A 125     -45.306 -60.156   7.188  1.00  0.34           C  
ATOM    834  N   LEU A 126     -49.478 -63.692   6.005  1.00  0.40           N  
ATOM    835  CA  LEU A 126     -50.605 -64.077   5.152  1.00  0.40           C  
ATOM    836  C   LEU A 126     -51.902 -63.495   5.707  1.00  0.40           C  
ATOM    837  O   LEU A 126     -51.917 -62.979   6.817  1.00  0.40           O  
ATOM    838  CB  LEU A 126     -50.715 -65.619   5.028  1.00  0.40           C  
ATOM    839  CG  LEU A 126     -49.604 -66.258   4.165  1.00  0.40           C  
ATOM    840  CD1 LEU A 126     -49.476 -67.762   4.440  1.00  0.40           C  
ATOM    841  CD2 LEU A 126     -49.828 -66.035   2.662  1.00  0.40           C  
ATOM    842  N   ARG A 127     -53.034 -63.493   4.955  1.00  0.35           N  
ATOM    843  CA  ARG A 127     -54.271 -62.863   5.435  1.00  0.35           C  
ATOM    844  C   ARG A 127     -55.561 -63.521   4.961  1.00  0.35           C  
ATOM    845  O   ARG A 127     -56.635 -62.930   5.037  1.00  0.35           O  
ATOM    846  CB  ARG A 127     -54.382 -61.367   5.030  1.00  0.35           C  
ATOM    847  CG  ARG A 127     -53.366 -60.445   5.723  1.00  0.35           C  
ATOM    848  CD  ARG A 127     -53.666 -58.967   5.496  1.00  0.35           C  
ATOM    849  NE  ARG A 127     -52.585 -58.218   6.205  1.00  0.35           N  
ATOM    850  CZ  ARG A 127     -52.430 -56.890   6.135  1.00  0.35           C  
ATOM    851  NH1 ARG A 127     -51.383 -56.318   6.724  1.00  0.35           N  
ATOM    852  NH2 ARG A 127     -53.298 -56.126   5.481  1.00  0.35           N  
ATOM    853  N   GLY A 128     -55.538 -64.763   4.466  1.00  0.41           N  
ATOM    854  CA  GLY A 128     -56.786 -65.380   4.042  1.00  0.41           C  
ATOM    855  C   GLY A 128     -56.507 -66.602   3.244  1.00  0.41           C  
ATOM    856  O   GLY A 128     -55.710 -66.569   2.314  1.00  0.41           O  
ATOM    857  N   TYR A 129     -57.159 -67.723   3.590  1.00  0.41           N  
ATOM    858  CA  TYR A 129     -56.938 -68.990   2.929  1.00  0.41           C  
ATOM    859  C   TYR A 129     -58.198 -69.399   2.197  1.00  0.41           C  
ATOM    860  O   TYR A 129     -59.302 -69.121   2.654  1.00  0.41           O  
ATOM    861  CB  TYR A 129     -56.440 -70.108   3.913  1.00  0.41           C  
ATOM    862  CG  TYR A 129     -57.484 -70.821   4.742  1.00  0.41           C  
ATOM    863  CD1 TYR A 129     -57.680 -70.527   6.102  1.00  0.41           C  
ATOM    864  CD2 TYR A 129     -58.238 -71.854   4.161  1.00  0.41           C  
ATOM    865  CE1 TYR A 129     -58.645 -71.227   6.850  1.00  0.41           C  
ATOM    866  CE2 TYR A 129     -59.235 -72.510   4.882  1.00  0.41           C  
ATOM    867  CZ  TYR A 129     -59.428 -72.209   6.223  1.00  0.41           C  
ATOM    868  OH  TYR A 129     -60.432 -72.929   6.888  1.00  0.41           O  
ATOM    869  N   GLU A 130     -58.046 -70.123   1.076  1.00  0.50           N  
ATOM    870  CA  GLU A 130     -59.106 -70.938   0.524  1.00  0.50           C  
ATOM    871  C   GLU A 130     -58.588 -72.362   0.551  1.00  0.50           C  
ATOM    872  O   GLU A 130     -57.381 -72.579   0.431  1.00  0.50           O  
ATOM    873  CB  GLU A 130     -59.518 -70.512  -0.899  1.00  0.50           C  
ATOM    874  CG  GLU A 130     -60.860 -71.155  -1.319  1.00  0.50           C  
ATOM    875  CD  GLU A 130     -61.443 -70.537  -2.584  1.00  0.50           C  
ATOM    876  OE1 GLU A 130     -61.744 -71.317  -3.520  1.00  0.50           O  
ATOM    877  OE2 GLU A 130     -61.635 -69.295  -2.587  1.00  0.50           O  
ATOM    878  N   LYS A 131     -59.453 -73.365   0.809  1.00  0.42           N  
ATOM    879  CA  LYS A 131     -59.029 -74.746   0.960  1.00  0.42           C  
ATOM    880  C   LYS A 131     -59.617 -75.571  -0.159  1.00  0.42           C  
ATOM    881  O   LYS A 131     -60.826 -75.782  -0.253  1.00  0.42           O  
ATOM    882  CB  LYS A 131     -59.453 -75.365   2.320  1.00  0.42           C  
ATOM    883  CG  LYS A 131     -58.974 -76.816   2.538  1.00  0.42           C  
ATOM    884  CD  LYS A 131     -59.925 -77.647   3.419  1.00  0.42           C  
ATOM    885  CE  LYS A 131     -59.734 -77.430   4.920  1.00  0.42           C  
ATOM    886  NZ  LYS A 131     -60.639 -78.334   5.668  1.00  0.42           N  
ATOM    887  N   ILE A 132     -58.743 -76.100  -1.025  1.00  0.44           N  
ATOM    888  CA  ILE A 132     -59.140 -76.799  -2.226  1.00  0.44           C  
ATOM    889  C   ILE A 132     -58.771 -78.263  -2.101  1.00  0.44           C  
ATOM    890  O   ILE A 132     -58.202 -78.707  -1.104  1.00  0.44           O  
ATOM    891  CB  ILE A 132     -58.582 -76.157  -3.487  1.00  0.44           C  
ATOM    892  CG1 ILE A 132     -57.040 -76.078  -3.477  1.00  0.44           C  
ATOM    893  CG2 ILE A 132     -59.221 -74.755  -3.612  1.00  0.44           C  
ATOM    894  CD1 ILE A 132     -56.473 -75.668  -4.838  1.00  0.44           C  
ATOM    895  N   ARG A 133     -59.161 -79.086  -3.089  1.00  0.39           N  
ATOM    896  CA  ARG A 133     -58.994 -80.524  -3.048  1.00  0.39           C  
ATOM    897  C   ARG A 133     -57.999 -80.941  -4.103  1.00  0.39           C  
ATOM    898  O   ARG A 133     -58.056 -80.484  -5.242  1.00  0.39           O  
ATOM    899  CB  ARG A 133     -60.334 -81.267  -3.290  1.00  0.39           C  
ATOM    900  CG  ARG A 133     -61.043 -80.894  -4.611  1.00  0.39           C  
ATOM    901  CD  ARG A 133     -62.281 -81.729  -4.931  1.00  0.39           C  
ATOM    902  NE  ARG A 133     -63.322 -81.483  -3.875  1.00  0.39           N  
ATOM    903  CZ  ARG A 133     -64.160 -80.438  -3.876  1.00  0.39           C  
ATOM    904  NH1 ARG A 133     -65.146 -80.405  -2.982  1.00  0.39           N  
ATOM    905  NH2 ARG A 133     -64.049 -79.432  -4.738  1.00  0.39           N  
ATOM    906  N   LEU A 134     -57.039 -81.806  -3.739  1.00  0.44           N  
ATOM    907  CA  LEU A 134     -56.020 -82.244  -4.671  1.00  0.44           C  
ATOM    908  C   LEU A 134     -56.065 -83.747  -4.696  1.00  0.44           C  
ATOM    909  O   LEU A 134     -55.444 -84.436  -3.892  1.00  0.44           O  
ATOM    910  CB  LEU A 134     -54.592 -81.798  -4.272  1.00  0.44           C  
ATOM    911  CG  LEU A 134     -54.237 -80.342  -4.621  1.00  0.44           C  
ATOM    912  CD1 LEU A 134     -55.060 -79.323  -3.839  1.00  0.44           C  
ATOM    913  CD2 LEU A 134     -52.736 -80.116  -4.412  1.00  0.44           C  
ATOM    914  N   SER A 135     -56.821 -84.290  -5.660  1.00  0.41           N  
ATOM    915  CA  SER A 135     -56.876 -85.704  -5.949  1.00  0.41           C  
ATOM    916  C   SER A 135     -56.216 -85.928  -7.285  1.00  0.41           C  
ATOM    917  O   SER A 135     -56.045 -85.006  -8.077  1.00  0.41           O  
ATOM    918  CB  SER A 135     -58.328 -86.277  -5.985  1.00  0.41           C  
ATOM    919  OG  SER A 135     -59.131 -85.756  -7.048  1.00  0.41           O  
ATOM    920  N   THR A 136     -55.840 -87.181  -7.594  1.00  0.39           N  
ATOM    921  CA  THR A 136     -55.228 -87.616  -8.853  1.00  0.39           C  
ATOM    922  C   THR A 136     -56.146 -87.513 -10.080  1.00  0.39           C  
ATOM    923  O   THR A 136     -55.961 -88.204 -11.079  1.00  0.39           O  
ATOM    924  CB  THR A 136     -54.768 -89.075  -8.726  1.00  0.39           C  
ATOM    925  OG1 THR A 136     -54.314 -89.334  -7.407  1.00  0.39           O  
ATOM    926  CG2 THR A 136     -53.633 -89.458  -9.688  1.00  0.39           C  
ATOM    927  N   GLN A 137     -57.196 -86.672 -10.032  1.00  0.33           N  
ATOM    928  CA  GLN A 137     -58.178 -86.469 -11.074  1.00  0.33           C  
ATOM    929  C   GLN A 137     -59.082 -85.335 -10.602  1.00  0.33           C  
ATOM    930  O   GLN A 137     -58.608 -84.300 -10.153  1.00  0.33           O  
ATOM    931  CB  GLN A 137     -58.982 -87.764 -11.397  1.00  0.33           C  
ATOM    932  CG  GLN A 137     -59.717 -87.784 -12.759  1.00  0.33           C  
ATOM    933  CD  GLN A 137     -60.422 -89.127 -12.930  1.00  0.33           C  
ATOM    934  OE1 GLN A 137     -60.246 -90.052 -12.129  1.00  0.33           O  
ATOM    935  NE2 GLN A 137     -61.243 -89.246 -13.995  1.00  0.33           N  
ATOM    936  N   ASN A 138     -60.416 -85.499 -10.680  1.00  0.31           N  
ATOM    937  CA  ASN A 138     -61.385 -84.496 -10.274  1.00  0.31           C  
ATOM    938  C   ASN A 138     -62.265 -85.053  -9.165  1.00  0.31           C  
ATOM    939  O   ASN A 138     -63.371 -84.579  -8.918  1.00  0.31           O  
ATOM    940  CB  ASN A 138     -62.266 -84.068 -11.474  1.00  0.31           C  
ATOM    941  CG  ASN A 138     -61.387 -83.384 -12.513  1.00  0.31           C  
ATOM    942  OD1 ASN A 138     -60.849 -82.304 -12.285  1.00  0.31           O  
ATOM    943  ND2 ASN A 138     -61.229 -84.012 -13.701  1.00  0.31           N  
ATOM    944  N   VAL A 139     -61.798 -86.111  -8.468  1.00  0.22           N  
ATOM    945  CA  VAL A 139     -62.519 -86.737  -7.368  1.00  0.22           C  
ATOM    946  C   VAL A 139     -62.723 -85.775  -6.213  1.00  0.22           C  
ATOM    947  O   VAL A 139     -61.806 -85.069  -5.788  1.00  0.22           O  
ATOM    948  CB  VAL A 139     -61.830 -88.007  -6.881  1.00  0.22           C  
ATOM    949  CG1 VAL A 139     -62.518 -88.636  -5.651  1.00  0.22           C  
ATOM    950  CG2 VAL A 139     -61.826 -89.022  -8.034  1.00  0.22           C  
ATOM    951  N   ILE A 140     -63.963 -85.718  -5.686  1.00  0.27           N  
ATOM    952  CA  ILE A 140     -64.375 -84.713  -4.727  1.00  0.27           C  
ATOM    953  C   ILE A 140     -63.860 -84.945  -3.322  1.00  0.27           C  
ATOM    954  O   ILE A 140     -63.760 -83.990  -2.538  1.00  0.27           O  
ATOM    955  CB  ILE A 140     -65.884 -84.517  -4.706  1.00  0.27           C  
ATOM    956  CG1 ILE A 140     -66.638 -85.833  -4.414  1.00  0.27           C  
ATOM    957  CG2 ILE A 140     -66.294 -83.897  -6.059  1.00  0.27           C  
ATOM    958  CD1 ILE A 140     -68.148 -85.636  -4.255  1.00  0.27           C  
ATOM    959  N   ASP A 141     -63.481 -86.199  -3.016  1.00  0.42           N  
ATOM    960  CA  ASP A 141     -63.103 -86.640  -1.703  1.00  0.42           C  
ATOM    961  C   ASP A 141     -61.823 -87.481  -1.748  1.00  0.42           C  
ATOM    962  O   ASP A 141     -60.992 -87.346  -2.645  1.00  0.42           O  
ATOM    963  CB  ASP A 141     -64.309 -87.406  -1.110  1.00  0.42           C  
ATOM    964  CG  ASP A 141     -64.400 -87.091   0.366  1.00  0.42           C  
ATOM    965  OD1 ASP A 141     -63.416 -87.412   1.078  1.00  0.42           O  
ATOM    966  OD2 ASP A 141     -65.389 -86.437   0.764  1.00  0.42           O  
ATOM    967  N   ALA A 142     -61.625 -88.364  -0.756  1.00  0.45           N  
ATOM    968  CA  ALA A 142     -60.426 -89.161  -0.593  1.00  0.45           C  
ATOM    969  C   ALA A 142     -60.521 -90.498  -1.315  1.00  0.45           C  
ATOM    970  O   ALA A 142     -59.588 -91.299  -1.314  1.00  0.45           O  
ATOM    971  CB  ALA A 142     -60.195 -89.414   0.909  1.00  0.45           C  
ATOM    972  N   GLU A 143     -61.633 -90.732  -2.034  1.00  0.40           N  
ATOM    973  CA  GLU A 143     -61.942 -91.944  -2.772  1.00  0.40           C  
ATOM    974  C   GLU A 143     -61.106 -92.174  -4.045  1.00  0.40           C  
ATOM    975  O   GLU A 143     -61.515 -92.885  -4.959  1.00  0.40           O  
ATOM    976  CB  GLU A 143     -63.428 -91.896  -3.214  1.00  0.40           C  
ATOM    977  CG  GLU A 143     -64.460 -91.592  -2.092  1.00  0.40           C  
ATOM    978  CD  GLU A 143     -64.720 -92.735  -1.126  1.00  0.40           C  
ATOM    979  OE1 GLU A 143     -64.832 -92.491   0.105  1.00  0.40           O  
ATOM    980  OE2 GLU A 143     -64.856 -93.904  -1.565  1.00  0.40           O  
ATOM    981  N   LYS A 144     -59.898 -91.583  -4.169  1.00  0.50           N  
ATOM    982  CA  LYS A 144     -59.083 -91.673  -5.374  1.00  0.50           C  
ATOM    983  C   LYS A 144     -57.861 -92.550  -5.150  1.00  0.50           C  
ATOM    984  O   LYS A 144     -56.921 -92.589  -5.943  1.00  0.50           O  
ATOM    985  CB  LYS A 144     -58.713 -90.258  -5.905  1.00  0.50           C  
ATOM    986  CG  LYS A 144     -58.010 -90.181  -7.283  1.00  0.50           C  
ATOM    987  CD  LYS A 144     -58.671 -90.982  -8.424  1.00  0.50           C  
ATOM    988  CE  LYS A 144     -57.817 -91.014  -9.695  1.00  0.50           C  
ATOM    989  NZ  LYS A 144     -58.544 -91.653 -10.806  1.00  0.50           N  
ATOM    990  N   ALA A 145     -57.875 -93.363  -4.084  1.00  0.56           N  
ATOM    991  CA  ALA A 145     -56.878 -94.388  -3.870  1.00  0.56           C  
ATOM    992  C   ALA A 145     -57.433 -95.784  -4.162  1.00  0.56           C  
ATOM    993  O   ALA A 145     -57.596 -96.568  -3.231  1.00  0.56           O  
ATOM    994  CB  ALA A 145     -56.386 -94.316  -2.414  1.00  0.56           C  
ATOM    995  N   PRO A 146     -57.731 -96.213  -5.393  1.00  0.48           N  
ATOM    996  CA  PRO A 146     -58.463 -97.454  -5.639  1.00  0.48           C  
ATOM    997  C   PRO A 146     -57.627 -98.675  -5.310  1.00  0.48           C  
ATOM    998  O   PRO A 146     -58.169 -99.773  -5.191  1.00  0.48           O  
ATOM    999  CB  PRO A 146     -58.784 -97.379  -7.142  1.00  0.48           C  
ATOM   1000  CG  PRO A 146     -57.639 -96.551  -7.732  1.00  0.48           C  
ATOM   1001  CD  PRO A 146     -57.403 -95.516  -6.636  1.00  0.48           C  
ATOM   1002  N   GLY A 147     -56.298 -98.526  -5.176  1.00  0.48           N  
ATOM   1003  CA  GLY A 147     -55.406 -99.582  -4.731  1.00  0.48           C  
ATOM   1004  C   GLY A 147     -55.250 -99.723  -3.235  1.00  0.48           C  
ATOM   1005  O   GLY A 147     -54.632-100.689  -2.799  1.00  0.48           O  
ATOM   1006  N   GLY A 148     -55.788 -98.797  -2.408  1.00  0.46           N  
ATOM   1007  CA  GLY A 148     -55.424 -98.716  -0.991  1.00  0.46           C  
ATOM   1008  C   GLY A 148     -56.563 -98.291  -0.088  1.00  0.46           C  
ATOM   1009  O   GLY A 148     -57.386 -97.485  -0.507  1.00  0.46           O  
ATOM   1010  N   PRO A 149     -56.676 -98.743   1.159  1.00  0.51           N  
ATOM   1011  CA  PRO A 149     -57.700 -98.230   2.038  1.00  0.51           C  
ATOM   1012  C   PRO A 149     -57.281 -96.917   2.623  1.00  0.51           C  
ATOM   1013  O   PRO A 149     -56.242 -96.790   3.265  1.00  0.51           O  
ATOM   1014  CB  PRO A 149     -57.866 -99.270   3.175  1.00  0.51           C  
ATOM   1015  CG  PRO A 149     -56.894-100.399   2.851  1.00  0.51           C  
ATOM   1016  CD  PRO A 149     -56.504-100.145   1.404  1.00  0.51           C  
ATOM   1017  N   TYR A 150     -58.188 -95.959   2.463  1.00  0.46           N  
ATOM   1018  CA  TYR A 150     -58.125 -94.607   2.943  1.00  0.46           C  
ATOM   1019  C   TYR A 150     -59.104 -94.475   4.106  1.00  0.46           C  
ATOM   1020  O   TYR A 150     -59.440 -93.381   4.544  1.00  0.46           O  
ATOM   1021  CB  TYR A 150     -58.456 -93.642   1.755  1.00  0.46           C  
ATOM   1022  CG  TYR A 150     -59.657 -94.095   0.944  1.00  0.46           C  
ATOM   1023  CD1 TYR A 150     -59.512 -95.029  -0.100  1.00  0.46           C  
ATOM   1024  CD2 TYR A 150     -60.945 -93.638   1.254  1.00  0.46           C  
ATOM   1025  CE1 TYR A 150     -60.630 -95.557  -0.764  1.00  0.46           C  
ATOM   1026  CE2 TYR A 150     -62.059 -94.152   0.582  1.00  0.46           C  
ATOM   1027  CZ  TYR A 150     -61.913 -95.124  -0.406  1.00  0.46           C  
ATOM   1028  OH  TYR A 150     -63.073 -95.678  -0.982  1.00  0.46           O  
ATOM   1029  N   ARG A 151     -59.592 -95.625   4.631  1.00  0.39           N  
ATOM   1030  CA  ARG A 151     -60.605 -95.669   5.673  1.00  0.39           C  
ATOM   1031  C   ARG A 151     -60.197 -96.452   6.920  1.00  0.39           C  
ATOM   1032  O   ARG A 151     -60.786 -96.253   7.976  1.00  0.39           O  
ATOM   1033  CB  ARG A 151     -61.909 -96.316   5.129  1.00  0.39           C  
ATOM   1034  CG  ARG A 151     -62.614 -95.494   4.027  1.00  0.39           C  
ATOM   1035  CD  ARG A 151     -63.940 -96.121   3.574  1.00  0.39           C  
ATOM   1036  NE  ARG A 151     -64.600 -95.197   2.590  1.00  0.39           N  
ATOM   1037  CZ  ARG A 151     -65.602 -95.547   1.773  1.00  0.39           C  
ATOM   1038  NH1 ARG A 151     -66.059 -94.684   0.877  1.00  0.39           N  
ATOM   1039  NH2 ARG A 151     -66.183 -96.739   1.850  1.00  0.39           N  
ATOM   1040  N   LEU A 152     -59.173 -97.338   6.870  1.00  0.42           N  
ATOM   1041  CA  LEU A 152     -58.753 -98.075   8.065  1.00  0.42           C  
ATOM   1042  C   LEU A 152     -57.608 -97.376   8.773  1.00  0.42           C  
ATOM   1043  O   LEU A 152     -57.171 -97.788   9.844  1.00  0.42           O  
ATOM   1044  CB  LEU A 152     -58.232 -99.498   7.725  1.00  0.42           C  
ATOM   1045  CG  LEU A 152     -59.295-100.526   7.295  1.00  0.42           C  
ATOM   1046  CD1 LEU A 152     -58.595-101.828   6.879  1.00  0.42           C  
ATOM   1047  CD2 LEU A 152     -60.304-100.829   8.416  1.00  0.42           C  
ATOM   1048  N   GLY A 153     -57.091 -96.277   8.197  1.00  0.66           N  
ATOM   1049  CA  GLY A 153     -56.005 -95.524   8.796  1.00  0.66           C  
ATOM   1050  C   GLY A 153     -56.507 -94.537   9.811  1.00  0.66           C  
ATOM   1051  O   GLY A 153     -56.587 -93.338   9.554  1.00  0.66           O  
ATOM   1052  N   THR A 154     -56.855 -95.032  11.007  1.00  0.68           N  
ATOM   1053  CA  THR A 154     -57.429 -94.249  12.091  1.00  0.68           C  
ATOM   1054  C   THR A 154     -56.772 -94.627  13.408  1.00  0.68           C  
ATOM   1055  O   THR A 154     -56.064 -95.623  13.526  1.00  0.68           O  
ATOM   1056  CB  THR A 154     -58.949 -94.386  12.224  1.00  0.68           C  
ATOM   1057  OG1 THR A 154     -59.349 -95.744  12.299  1.00  0.68           O  
ATOM   1058  CG2 THR A 154     -59.654 -93.794  10.995  1.00  0.68           C  
ATOM   1059  N   SER A 155     -56.939 -93.794  14.453  1.00  0.65           N  
ATOM   1060  CA  SER A 155     -56.298 -94.013  15.741  1.00  0.65           C  
ATOM   1061  C   SER A 155     -57.149 -93.456  16.864  1.00  0.65           C  
ATOM   1062  O   SER A 155     -57.877 -92.476  16.722  1.00  0.65           O  
ATOM   1063  CB  SER A 155     -54.892 -93.349  15.845  1.00  0.65           C  
ATOM   1064  OG  SER A 155     -54.281 -93.567  17.122  1.00  0.65           O  
ATOM   1065  N   GLY A 156     -57.038 -94.074  18.057  1.00  0.64           N  
ATOM   1066  CA  GLY A 156     -57.636 -93.580  19.292  1.00  0.64           C  
ATOM   1067  C   GLY A 156     -56.852 -92.473  19.955  1.00  0.64           C  
ATOM   1068  O   GLY A 156     -57.277 -91.917  20.964  1.00  0.64           O  
ATOM   1069  N   SER A 157     -55.671 -92.115  19.411  1.00  0.62           N  
ATOM   1070  CA  SER A 157     -54.928 -90.918  19.794  1.00  0.62           C  
ATOM   1071  C   SER A 157     -55.462 -89.685  19.086  1.00  0.62           C  
ATOM   1072  O   SER A 157     -55.184 -88.552  19.470  1.00  0.62           O  
ATOM   1073  CB  SER A 157     -53.408 -91.036  19.510  1.00  0.62           C  
ATOM   1074  OG  SER A 157     -53.106 -91.279  18.130  1.00  0.62           O  
ATOM   1075  N   CYS A 158     -56.303 -89.890  18.054  1.00  0.63           N  
ATOM   1076  CA  CYS A 158     -57.085 -88.845  17.418  1.00  0.63           C  
ATOM   1077  C   CYS A 158     -58.579 -89.078  17.624  1.00  0.63           C  
ATOM   1078  O   CYS A 158     -59.281 -89.238  16.624  1.00  0.63           O  
ATOM   1079  CB  CYS A 158     -56.839 -88.822  15.885  1.00  0.63           C  
ATOM   1080  SG  CYS A 158     -55.150 -88.352  15.427  1.00  0.63           S  
ATOM   1081  N   PRO A 159     -59.166 -89.111  18.820  1.00  0.61           N  
ATOM   1082  CA  PRO A 159     -60.584 -89.396  18.960  1.00  0.61           C  
ATOM   1083  C   PRO A 159     -61.416 -88.215  18.510  1.00  0.61           C  
ATOM   1084  O   PRO A 159     -60.992 -87.062  18.650  1.00  0.61           O  
ATOM   1085  CB  PRO A 159     -60.756 -89.653  20.462  1.00  0.61           C  
ATOM   1086  CG  PRO A 159     -59.704 -88.749  21.112  1.00  0.61           C  
ATOM   1087  CD  PRO A 159     -58.543 -88.809  20.114  1.00  0.61           C  
ATOM   1088  N   ASN A 160     -62.589 -88.502  17.928  1.00  0.64           N  
ATOM   1089  CA  ASN A 160     -63.562 -87.506  17.555  1.00  0.64           C  
ATOM   1090  C   ASN A 160     -64.555 -87.280  18.689  1.00  0.64           C  
ATOM   1091  O   ASN A 160     -64.458 -87.857  19.769  1.00  0.64           O  
ATOM   1092  CB  ASN A 160     -64.253 -87.871  16.208  1.00  0.64           C  
ATOM   1093  CG  ASN A 160     -65.126 -89.123  16.296  1.00  0.64           C  
ATOM   1094  OD1 ASN A 160     -65.231 -89.801  17.316  1.00  0.64           O  
ATOM   1095  ND2 ASN A 160     -65.838 -89.420  15.189  1.00  0.64           N  
ATOM   1096  N   ALA A 161     -65.573 -86.436  18.453  1.00  0.62           N  
ATOM   1097  CA  ALA A 161     -66.593 -86.142  19.436  1.00  0.62           C  
ATOM   1098  C   ALA A 161     -67.535 -87.300  19.792  1.00  0.62           C  
ATOM   1099  O   ALA A 161     -68.313 -87.194  20.734  1.00  0.62           O  
ATOM   1100  CB  ALA A 161     -67.429 -84.946  18.942  1.00  0.62           C  
ATOM   1101  N   THR A 162     -67.502 -88.437  19.059  1.00  0.62           N  
ATOM   1102  CA  THR A 162     -68.342 -89.596  19.355  1.00  0.62           C  
ATOM   1103  C   THR A 162     -67.548 -90.728  19.975  1.00  0.62           C  
ATOM   1104  O   THR A 162     -68.062 -91.836  20.132  1.00  0.62           O  
ATOM   1105  CB  THR A 162     -69.098 -90.140  18.143  1.00  0.62           C  
ATOM   1106  OG1 THR A 162     -68.248 -90.535  17.072  1.00  0.62           O  
ATOM   1107  CG2 THR A 162     -70.001 -89.034  17.583  1.00  0.62           C  
ATOM   1108  N   SER A 163     -66.272 -90.470  20.337  1.00  0.59           N  
ATOM   1109  CA  SER A 163     -65.390 -91.373  21.077  1.00  0.59           C  
ATOM   1110  C   SER A 163     -64.925 -92.570  20.284  1.00  0.59           C  
ATOM   1111  O   SER A 163     -64.395 -93.536  20.831  1.00  0.59           O  
ATOM   1112  CB  SER A 163     -65.950 -91.881  22.431  1.00  0.59           C  
ATOM   1113  OG  SER A 163     -66.225 -90.785  23.301  1.00  0.59           O  
ATOM   1114  N   LYS A 164     -65.070 -92.530  18.951  1.00  0.59           N  
ATOM   1115  CA  LYS A 164     -64.564 -93.565  18.084  1.00  0.59           C  
ATOM   1116  C   LYS A 164     -63.198 -93.158  17.574  1.00  0.59           C  
ATOM   1117  O   LYS A 164     -62.806 -91.990  17.591  1.00  0.59           O  
ATOM   1118  CB  LYS A 164     -65.517 -93.853  16.896  1.00  0.59           C  
ATOM   1119  CG  LYS A 164     -66.846 -94.497  17.326  1.00  0.59           C  
ATOM   1120  CD  LYS A 164     -67.712 -94.906  16.121  1.00  0.59           C  
ATOM   1121  CE  LYS A 164     -69.034 -95.566  16.525  1.00  0.59           C  
ATOM   1122  NZ  LYS A 164     -69.810 -95.938  15.318  1.00  0.59           N  
ATOM   1123  N   ILE A 165     -62.407 -94.147  17.119  1.00  0.62           N  
ATOM   1124  CA  ILE A 165     -61.116 -93.894  16.513  1.00  0.62           C  
ATOM   1125  C   ILE A 165     -61.211 -93.082  15.221  1.00  0.62           C  
ATOM   1126  O   ILE A 165     -62.034 -93.340  14.341  1.00  0.62           O  
ATOM   1127  CB  ILE A 165     -60.295 -95.167  16.342  1.00  0.62           C  
ATOM   1128  CG1 ILE A 165     -60.917 -96.176  15.350  1.00  0.62           C  
ATOM   1129  CG2 ILE A 165     -60.103 -95.810  17.735  1.00  0.62           C  
ATOM   1130  CD1 ILE A 165     -59.996 -97.368  15.068  1.00  0.62           C  
ATOM   1131  N   GLY A 166     -60.371 -92.039  15.098  1.00  0.66           N  
ATOM   1132  CA  GLY A 166     -60.456 -91.072  14.015  1.00  0.66           C  
ATOM   1133  C   GLY A 166     -59.092 -90.719  13.521  1.00  0.66           C  
ATOM   1134  O   GLY A 166     -58.103 -91.376  13.831  1.00  0.66           O  
ATOM   1135  N   PHE A 167     -58.981 -89.655  12.719  1.00  0.63           N  
ATOM   1136  CA  PHE A 167     -57.717 -89.270  12.147  1.00  0.63           C  
ATOM   1137  C   PHE A 167     -57.846 -87.831  11.729  1.00  0.63           C  
ATOM   1138  O   PHE A 167     -58.933 -87.260  11.758  1.00  0.63           O  
ATOM   1139  CB  PHE A 167     -57.340 -90.155  10.926  1.00  0.63           C  
ATOM   1140  CG  PHE A 167     -55.868 -90.108  10.617  1.00  0.63           C  
ATOM   1141  CD1 PHE A 167     -54.923 -90.578  11.547  1.00  0.63           C  
ATOM   1142  CD2 PHE A 167     -55.423 -89.605   9.384  1.00  0.63           C  
ATOM   1143  CE1 PHE A 167     -53.557 -90.563  11.239  1.00  0.63           C  
ATOM   1144  CE2 PHE A 167     -54.060 -89.590   9.073  1.00  0.63           C  
ATOM   1145  CZ  PHE A 167     -53.133 -90.089   9.993  1.00  0.63           C  
ATOM   1146  N   PHE A 168     -56.722 -87.210  11.351  1.00  0.63           N  
ATOM   1147  CA  PHE A 168     -56.661 -85.892  10.762  1.00  0.63           C  
ATOM   1148  C   PHE A 168     -57.467 -85.795   9.470  1.00  0.63           C  
ATOM   1149  O   PHE A 168     -57.479 -86.708   8.653  1.00  0.63           O  
ATOM   1150  CB  PHE A 168     -55.189 -85.545  10.464  1.00  0.63           C  
ATOM   1151  CG  PHE A 168     -54.406 -85.372  11.730  1.00  0.63           C  
ATOM   1152  CD1 PHE A 168     -54.298 -84.106  12.328  1.00  0.63           C  
ATOM   1153  CD2 PHE A 168     -53.716 -86.454  12.295  1.00  0.63           C  
ATOM   1154  CE1 PHE A 168     -53.427 -83.898  13.406  1.00  0.63           C  
ATOM   1155  CE2 PHE A 168     -52.880 -86.257  13.397  1.00  0.63           C  
ATOM   1156  CZ  PHE A 168     -52.696 -84.975  13.917  1.00  0.63           C  
ATOM   1157  N   ALA A 169     -58.188 -84.680   9.276  1.00  0.62           N  
ATOM   1158  CA  ALA A 169     -59.198 -84.567   8.247  1.00  0.62           C  
ATOM   1159  C   ALA A 169     -58.753 -83.795   7.010  1.00  0.62           C  
ATOM   1160  O   ALA A 169     -59.567 -83.471   6.144  1.00  0.62           O  
ATOM   1161  CB  ALA A 169     -60.438 -83.886   8.857  1.00  0.62           C  
ATOM   1162  N   THR A 170     -57.455 -83.451   6.869  1.00  0.56           N  
ATOM   1163  CA  THR A 170     -56.949 -82.886   5.613  1.00  0.56           C  
ATOM   1164  C   THR A 170     -55.943 -83.802   4.948  1.00  0.56           C  
ATOM   1165  O   THR A 170     -55.433 -83.501   3.865  1.00  0.56           O  
ATOM   1166  CB  THR A 170     -56.358 -81.481   5.741  1.00  0.56           C  
ATOM   1167  OG1 THR A 170     -55.182 -81.450   6.529  1.00  0.56           O  
ATOM   1168  CG2 THR A 170     -57.383 -80.563   6.426  1.00  0.56           C  
ATOM   1169  N   MET A 171     -55.690 -84.982   5.545  1.00  0.62           N  
ATOM   1170  CA  MET A 171     -54.709 -85.931   5.071  1.00  0.62           C  
ATOM   1171  C   MET A 171     -55.209 -87.343   5.303  1.00  0.62           C  
ATOM   1172  O   MET A 171     -56.015 -87.598   6.190  1.00  0.62           O  
ATOM   1173  CB  MET A 171     -53.342 -85.736   5.778  1.00  0.62           C  
ATOM   1174  CG  MET A 171     -53.331 -86.145   7.265  1.00  0.62           C  
ATOM   1175  SD  MET A 171     -52.056 -85.332   8.257  1.00  0.62           S  
ATOM   1176  CE  MET A 171     -50.585 -86.126   7.560  1.00  0.62           C  
ATOM   1177  N   ALA A 172     -54.746 -88.312   4.497  1.00  0.67           N  
ATOM   1178  CA  ALA A 172     -55.228 -89.675   4.559  1.00  0.67           C  
ATOM   1179  C   ALA A 172     -54.098 -90.641   4.868  1.00  0.67           C  
ATOM   1180  O   ALA A 172     -53.032 -90.610   4.251  1.00  0.67           O  
ATOM   1181  CB  ALA A 172     -55.900 -90.061   3.227  1.00  0.67           C  
ATOM   1182  N   TRP A 173     -54.321 -91.543   5.844  1.00  0.66           N  
ATOM   1183  CA  TRP A 173     -53.402 -92.612   6.171  1.00  0.66           C  
ATOM   1184  C   TRP A 173     -53.701 -93.817   5.281  1.00  0.66           C  
ATOM   1185  O   TRP A 173     -54.767 -94.423   5.367  1.00  0.66           O  
ATOM   1186  CB  TRP A 173     -53.534 -92.944   7.683  1.00  0.66           C  
ATOM   1187  CG  TRP A 173     -52.564 -93.942   8.295  1.00  0.66           C  
ATOM   1188  CD1 TRP A 173     -51.526 -94.613   7.713  1.00  0.66           C  
ATOM   1189  CD2 TRP A 173     -52.518 -94.280   9.700  1.00  0.66           C  
ATOM   1190  NE1 TRP A 173     -50.838 -95.334   8.655  1.00  0.66           N  
ATOM   1191  CE2 TRP A 173     -51.418 -95.138   9.880  1.00  0.66           C  
ATOM   1192  CE3 TRP A 173     -53.311 -93.899  10.780  1.00  0.66           C  
ATOM   1193  CZ2 TRP A 173     -51.076 -95.620  11.137  1.00  0.66           C  
ATOM   1194  CZ3 TRP A 173     -52.988 -94.408  12.048  1.00  0.66           C  
ATOM   1195  CH2 TRP A 173     -51.881 -95.252  12.227  1.00  0.66           C  
ATOM   1196  N   ALA A 174     -52.764 -94.158   4.369  1.00  0.62           N  
ATOM   1197  CA  ALA A 174     -52.985 -95.137   3.321  1.00  0.62           C  
ATOM   1198  C   ALA A 174     -52.398 -96.507   3.658  1.00  0.62           C  
ATOM   1199  O   ALA A 174     -51.207 -96.657   3.928  1.00  0.62           O  
ATOM   1200  CB  ALA A 174     -52.378 -94.612   2.005  1.00  0.62           C  
ATOM   1201  N   VAL A 175     -53.262 -97.540   3.653  1.00  0.58           N  
ATOM   1202  CA  VAL A 175     -53.012 -98.864   4.212  1.00  0.58           C  
ATOM   1203  C   VAL A 175     -53.017 -99.908   3.072  1.00  0.58           C  
ATOM   1204  O   VAL A 175     -53.522 -99.591   1.995  1.00  0.58           O  
ATOM   1205  CB  VAL A 175     -54.099 -99.114   5.276  1.00  0.58           C  
ATOM   1206  CG1 VAL A 175     -54.079-100.521   5.903  1.00  0.58           C  
ATOM   1207  CG2 VAL A 175     -53.929 -98.074   6.405  1.00  0.58           C  
ATOM   1208  N   PRO A 176     -52.453-101.127   3.164  1.00  0.53           N  
ATOM   1209  CA  PRO A 176     -52.691-102.262   2.272  1.00  0.53           C  
ATOM   1210  C   PRO A 176     -54.125-102.634   2.030  1.00  0.53           C  
ATOM   1211  O   PRO A 176     -54.873-102.781   2.990  1.00  0.53           O  
ATOM   1212  CB  PRO A 176     -51.993-103.449   2.962  1.00  0.53           C  
ATOM   1213  CG  PRO A 176     -50.843-102.809   3.721  1.00  0.53           C  
ATOM   1214  CD  PRO A 176     -51.360-101.414   4.070  1.00  0.53           C  
ATOM   1215  N   LYS A 177     -54.538-102.816   0.758  1.00  0.52           N  
ATOM   1216  CA  LYS A 177     -55.916-103.192   0.472  1.00  0.52           C  
ATOM   1217  C   LYS A 177     -56.244-104.625   0.740  1.00  0.52           C  
ATOM   1218  O   LYS A 177     -57.252-104.946   1.362  1.00  0.52           O  
ATOM   1219  CB  LYS A 177     -56.327-102.830  -0.974  1.00  0.52           C  
ATOM   1220  CG  LYS A 177     -57.848-102.894  -1.182  1.00  0.52           C  
ATOM   1221  CD  LYS A 177     -58.309-102.204  -2.473  1.00  0.52           C  
ATOM   1222  CE  LYS A 177     -57.829-102.915  -3.736  1.00  0.52           C  
ATOM   1223  NZ  LYS A 177     -58.540-102.368  -4.905  1.00  0.52           N  
ATOM   1224  N   ASP A 178     -55.376-105.518   0.278  1.00  0.50           N  
ATOM   1225  CA  ASP A 178     -55.492-106.913   0.544  1.00  0.50           C  
ATOM   1226  C   ASP A 178     -54.042-107.305   0.691  1.00  0.50           C  
ATOM   1227  O   ASP A 178     -53.218-107.049  -0.193  1.00  0.50           O  
ATOM   1228  CB  ASP A 178     -56.255-107.582  -0.623  1.00  0.50           C  
ATOM   1229  CG  ASP A 178     -56.339-109.089  -0.499  1.00  0.50           C  
ATOM   1230  OD1 ASP A 178     -55.612-109.670   0.343  1.00  0.50           O  
ATOM   1231  OD2 ASP A 178     -57.071-109.668  -1.338  1.00  0.50           O  
ATOM   1232  N   ASN A 179     -53.677-107.868   1.849  1.00  0.38           N  
ATOM   1233  CA  ASN A 179     -52.311-108.195   2.166  1.00  0.38           C  
ATOM   1234  C   ASN A 179     -52.044-109.676   1.973  1.00  0.38           C  
ATOM   1235  O   ASN A 179     -50.897-110.109   2.055  1.00  0.38           O  
ATOM   1236  CB  ASN A 179     -51.914-107.685   3.579  1.00  0.38           C  
ATOM   1237  CG  ASN A 179     -52.828-108.184   4.698  1.00  0.38           C  
ATOM   1238  OD1 ASN A 179     -53.897-108.756   4.502  1.00  0.38           O  
ATOM   1239  ND2 ASN A 179     -52.394-107.923   5.952  1.00  0.38           N  
ATOM   1240  N   TYR A 180     -53.080-110.455   1.598  1.00  0.29           N  
ATOM   1241  CA  TYR A 180     -52.977-111.866   1.277  1.00  0.29           C  
ATOM   1242  C   TYR A 180     -52.417-112.055  -0.127  1.00  0.29           C  
ATOM   1243  O   TYR A 180     -51.966-113.130  -0.514  1.00  0.29           O  
ATOM   1244  CB  TYR A 180     -54.371-112.542   1.355  1.00  0.29           C  
ATOM   1245  CG  TYR A 180     -54.906-112.525   2.762  1.00  0.29           C  
ATOM   1246  CD1 TYR A 180     -54.409-113.427   3.718  1.00  0.29           C  
ATOM   1247  CD2 TYR A 180     -55.929-111.636   3.134  1.00  0.29           C  
ATOM   1248  CE1 TYR A 180     -54.927-113.441   5.021  1.00  0.29           C  
ATOM   1249  CE2 TYR A 180     -56.448-111.647   4.438  1.00  0.29           C  
ATOM   1250  CZ  TYR A 180     -55.946-112.553   5.379  1.00  0.29           C  
ATOM   1251  OH  TYR A 180     -56.470-112.582   6.686  1.00  0.29           O  
ATOM   1252  N   LYS A 181     -52.372-110.971  -0.924  1.00  0.26           N  
ATOM   1253  CA  LYS A 181     -51.935-111.001  -2.304  1.00  0.26           C  
ATOM   1254  C   LYS A 181     -50.428-110.860  -2.488  1.00  0.26           C  
ATOM   1255  O   LYS A 181     -49.947-110.597  -3.594  1.00  0.26           O  
ATOM   1256  CB  LYS A 181     -52.553-109.821  -3.068  1.00  0.26           C  
ATOM   1257  CG  LYS A 181     -54.074-109.834  -3.156  1.00  0.26           C  
ATOM   1258  CD  LYS A 181     -54.553-108.616  -3.953  1.00  0.26           C  
ATOM   1259  CE  LYS A 181     -56.018-108.716  -4.358  1.00  0.26           C  
ATOM   1260  NZ  LYS A 181     -56.396-107.463  -5.033  1.00  0.26           N  
ATOM   1261  N   ASN A 182     -49.643-111.045  -1.406  1.00  0.33           N  
ATOM   1262  CA  ASN A 182     -48.188-110.992  -1.385  1.00  0.33           C  
ATOM   1263  C   ASN A 182     -47.578-109.794  -2.121  1.00  0.33           C  
ATOM   1264  O   ASN A 182     -47.949-108.657  -1.865  1.00  0.33           O  
ATOM   1265  CB  ASN A 182     -47.590-112.346  -1.839  1.00  0.33           C  
ATOM   1266  CG  ASN A 182     -48.138-113.439  -0.925  1.00  0.33           C  
ATOM   1267  OD1 ASN A 182     -47.960-113.380   0.290  1.00  0.33           O  
ATOM   1268  ND2 ASN A 182     -48.823-114.451  -1.500  1.00  0.33           N  
ATOM   1269  N   ALA A 183     -46.628-110.002  -3.057  1.00  0.34           N  
ATOM   1270  CA  ALA A 183     -45.936-108.961  -3.808  1.00  0.34           C  
ATOM   1271  C   ALA A 183     -46.771-108.070  -4.748  1.00  0.34           C  
ATOM   1272  O   ALA A 183     -46.221-107.330  -5.557  1.00  0.34           O  
ATOM   1273  CB  ALA A 183     -44.816-109.635  -4.624  1.00  0.34           C  
ATOM   1274  N   THR A 184     -48.116-108.103  -4.656  1.00  0.38           N  
ATOM   1275  CA  THR A 184     -48.993-107.124  -5.309  1.00  0.38           C  
ATOM   1276  C   THR A 184     -49.653-106.208  -4.284  1.00  0.38           C  
ATOM   1277  O   THR A 184     -50.467-105.344  -4.611  1.00  0.38           O  
ATOM   1278  CB  THR A 184     -50.043-107.743  -6.240  1.00  0.38           C  
ATOM   1279  OG1 THR A 184     -51.103-108.390  -5.560  1.00  0.38           O  
ATOM   1280  CG2 THR A 184     -49.419-108.828  -7.124  1.00  0.38           C  
ATOM   1281  N   ASN A 185     -49.290-106.364  -2.992  1.00  0.38           N  
ATOM   1282  CA  ASN A 185     -49.734-105.523  -1.902  1.00  0.38           C  
ATOM   1283  C   ASN A 185     -48.899-104.229  -1.855  1.00  0.38           C  
ATOM   1284  O   ASN A 185     -47.852-104.180  -2.496  1.00  0.38           O  
ATOM   1285  CB  ASN A 185     -49.898-106.396  -0.611  1.00  0.38           C  
ATOM   1286  CG  ASN A 185     -48.629-106.698   0.192  1.00  0.38           C  
ATOM   1287  OD1 ASN A 185     -47.593-106.045   0.122  1.00  0.38           O  
ATOM   1288  ND2 ASN A 185     -48.734-107.699   1.097  1.00  0.38           N  
ATOM   1289  N   PRO A 186     -49.381-103.152  -1.208  1.00  0.34           N  
ATOM   1290  CA  PRO A 186     -48.946-101.781  -1.475  1.00  0.34           C  
ATOM   1291  C   PRO A 186     -48.385-101.413  -2.829  1.00  0.34           C  
ATOM   1292  O   PRO A 186     -47.223-101.038  -2.931  1.00  0.34           O  
ATOM   1293  CB  PRO A 186     -47.940-101.555  -0.358  1.00  0.34           C  
ATOM   1294  CG  PRO A 186     -48.623-102.215   0.838  1.00  0.34           C  
ATOM   1295  CD  PRO A 186     -49.575-103.260   0.235  1.00  0.34           C  
ATOM   1296  N   GLN A 187     -49.230-101.467  -3.879  1.00  0.38           N  
ATOM   1297  CA  GLN A 187     -48.875-101.058  -5.222  1.00  0.38           C  
ATOM   1298  C   GLN A 187     -48.283 -99.662  -5.266  1.00  0.38           C  
ATOM   1299  O   GLN A 187     -48.976 -98.677  -5.013  1.00  0.38           O  
ATOM   1300  CB  GLN A 187     -50.122-101.127  -6.146  1.00  0.38           C  
ATOM   1301  CG  GLN A 187     -49.978-100.469  -7.545  1.00  0.38           C  
ATOM   1302  CD  GLN A 187     -48.787-101.015  -8.331  1.00  0.38           C  
ATOM   1303  OE1 GLN A 187     -48.715-102.197  -8.664  1.00  0.38           O  
ATOM   1304  NE2 GLN A 187     -47.811-100.132  -8.649  1.00  0.38           N  
ATOM   1305  N   THR A 188     -46.967 -99.580  -5.583  1.00  0.45           N  
ATOM   1306  CA  THR A 188     -46.166 -98.370  -5.735  1.00  0.45           C  
ATOM   1307  C   THR A 188     -46.916 -97.227  -6.355  1.00  0.45           C  
ATOM   1308  O   THR A 188     -47.384 -97.316  -7.491  1.00  0.45           O  
ATOM   1309  CB  THR A 188     -44.907 -98.566  -6.565  1.00  0.45           C  
ATOM   1310  OG1 THR A 188     -44.233 -99.735  -6.131  1.00  0.45           O  
ATOM   1311  CG2 THR A 188     -43.945 -97.382  -6.375  1.00  0.45           C  
ATOM   1312  N   VAL A 189     -47.063 -96.134  -5.599  1.00  0.43           N  
ATOM   1313  CA  VAL A 189     -47.901 -95.026  -5.985  1.00  0.43           C  
ATOM   1314  C   VAL A 189     -47.055 -93.944  -6.579  1.00  0.43           C  
ATOM   1315  O   VAL A 189     -46.017 -93.590  -6.026  1.00  0.43           O  
ATOM   1316  CB  VAL A 189     -48.666 -94.461  -4.797  1.00  0.43           C  
ATOM   1317  CG1 VAL A 189     -49.273 -93.075  -5.096  1.00  0.43           C  
ATOM   1318  CG2 VAL A 189     -49.796 -95.436  -4.435  1.00  0.43           C  
ATOM   1319  N   GLU A 190     -47.525 -93.390  -7.709  1.00  0.43           N  
ATOM   1320  CA  GLU A 190     -46.989 -92.215  -8.335  1.00  0.43           C  
ATOM   1321  C   GLU A 190     -48.170 -91.307  -8.660  1.00  0.43           C  
ATOM   1322  O   GLU A 190     -49.075 -91.683  -9.406  1.00  0.43           O  
ATOM   1323  CB  GLU A 190     -46.192 -92.671  -9.568  1.00  0.43           C  
ATOM   1324  CG  GLU A 190     -45.242 -91.621 -10.174  1.00  0.43           C  
ATOM   1325  CD  GLU A 190     -44.142 -92.353 -10.939  1.00  0.43           C  
ATOM   1326  OE1 GLU A 190     -44.459 -92.924 -12.014  1.00  0.43           O  
ATOM   1327  OE2 GLU A 190     -43.004 -92.412 -10.403  1.00  0.43           O  
ATOM   1328  N   VAL A 191     -48.251 -90.111  -8.038  1.00  0.45           N  
ATOM   1329  CA  VAL A 191     -49.387 -89.203  -8.204  1.00  0.45           C  
ATOM   1330  C   VAL A 191     -48.885 -87.790  -8.449  1.00  0.45           C  
ATOM   1331  O   VAL A 191     -48.235 -87.235  -7.558  1.00  0.45           O  
ATOM   1332  CB  VAL A 191     -50.332 -89.193  -6.995  1.00  0.45           C  
ATOM   1333  CG1 VAL A 191     -51.309 -87.994  -7.020  1.00  0.45           C  
ATOM   1334  CG2 VAL A 191     -51.139 -90.503  -7.001  1.00  0.45           C  
ATOM   1335  N   PRO A 192     -49.183 -87.159  -9.591  1.00  0.45           N  
ATOM   1336  CA  PRO A 192     -48.782 -85.782  -9.832  1.00  0.45           C  
ATOM   1337  C   PRO A 192     -49.961 -84.831  -9.693  1.00  0.45           C  
ATOM   1338  O   PRO A 192     -51.090 -85.173 -10.036  1.00  0.45           O  
ATOM   1339  CB  PRO A 192     -48.288 -85.826 -11.289  1.00  0.45           C  
ATOM   1340  CG  PRO A 192     -49.200 -86.852 -11.966  1.00  0.45           C  
ATOM   1341  CD  PRO A 192     -49.451 -87.870 -10.850  1.00  0.45           C  
ATOM   1342  N   TYR A 193     -49.715 -83.606  -9.198  1.00  0.43           N  
ATOM   1343  CA  TYR A 193     -50.681 -82.525  -9.241  1.00  0.43           C  
ATOM   1344  C   TYR A 193     -50.001 -81.297  -9.833  1.00  0.43           C  
ATOM   1345  O   TYR A 193     -48.935 -80.876  -9.384  1.00  0.43           O  
ATOM   1346  CB  TYR A 193     -51.265 -82.215  -7.832  1.00  0.43           C  
ATOM   1347  CG  TYR A 193     -52.203 -81.031  -7.858  1.00  0.43           C  
ATOM   1348  CD1 TYR A 193     -51.688 -79.754  -7.584  1.00  0.43           C  
ATOM   1349  CD2 TYR A 193     -53.565 -81.158  -8.189  1.00  0.43           C  
ATOM   1350  CE1 TYR A 193     -52.512 -78.628  -7.629  1.00  0.43           C  
ATOM   1351  CE2 TYR A 193     -54.395 -80.022  -8.236  1.00  0.43           C  
ATOM   1352  CZ  TYR A 193     -53.864 -78.757  -7.943  1.00  0.43           C  
ATOM   1353  OH  TYR A 193     -54.665 -77.598  -7.910  1.00  0.43           O  
ATOM   1354  N   ILE A 194     -50.630 -80.679 -10.852  1.00  0.45           N  
ATOM   1355  CA  ILE A 194     -50.175 -79.444 -11.471  1.00  0.45           C  
ATOM   1356  C   ILE A 194     -50.915 -78.282 -10.837  1.00  0.45           C  
ATOM   1357  O   ILE A 194     -52.141 -78.257 -10.819  1.00  0.45           O  
ATOM   1358  CB  ILE A 194     -50.448 -79.417 -12.979  1.00  0.45           C  
ATOM   1359  CG1 ILE A 194     -49.803 -80.638 -13.679  1.00  0.45           C  
ATOM   1360  CG2 ILE A 194     -49.940 -78.085 -13.586  1.00  0.45           C  
ATOM   1361  CD1 ILE A 194     -50.198 -80.780 -15.154  1.00  0.45           C  
ATOM   1362  N   CYS A 195     -50.193 -77.262 -10.323  1.00  0.48           N  
ATOM   1363  CA  CYS A 195     -50.817 -76.044  -9.832  1.00  0.48           C  
ATOM   1364  C   CYS A 195     -51.214 -75.157 -11.002  1.00  0.48           C  
ATOM   1365  O   CYS A 195     -50.388 -74.473 -11.604  1.00  0.48           O  
ATOM   1366  CB  CYS A 195     -49.881 -75.266  -8.862  1.00  0.48           C  
ATOM   1367  SG  CYS A 195     -50.614 -73.737  -8.166  1.00  0.48           S  
ATOM   1368  N   THR A 196     -52.510 -75.167 -11.357  1.00  0.52           N  
ATOM   1369  CA  THR A 196     -53.052 -74.415 -12.481  1.00  0.52           C  
ATOM   1370  C   THR A 196     -53.729 -73.137 -12.034  1.00  0.52           C  
ATOM   1371  O   THR A 196     -54.232 -72.379 -12.860  1.00  0.52           O  
ATOM   1372  CB  THR A 196     -54.069 -75.229 -13.274  1.00  0.52           C  
ATOM   1373  OG1 THR A 196     -55.021 -75.840 -12.414  1.00  0.52           O  
ATOM   1374  CG2 THR A 196     -53.340 -76.380 -13.980  1.00  0.52           C  
ATOM   1375  N   GLU A 197     -53.710 -72.866 -10.716  1.00  0.48           N  
ATOM   1376  CA  GLU A 197     -54.232 -71.667 -10.094  1.00  0.48           C  
ATOM   1377  C   GLU A 197     -53.295 -70.470 -10.269  1.00  0.48           C  
ATOM   1378  O   GLU A 197     -52.191 -70.585 -10.806  1.00  0.48           O  
ATOM   1379  CB  GLU A 197     -54.493 -71.894  -8.580  1.00  0.48           C  
ATOM   1380  CG  GLU A 197     -55.258 -73.198  -8.212  1.00  0.48           C  
ATOM   1381  CD  GLU A 197     -56.669 -73.366  -8.786  1.00  0.48           C  
ATOM   1382  OE1 GLU A 197     -57.168 -72.478  -9.517  1.00  0.48           O  
ATOM   1383  OE2 GLU A 197     -57.251 -74.444  -8.482  1.00  0.48           O  
ATOM   1384  N   GLY A 198     -53.716 -69.263  -9.828  1.00  0.65           N  
ATOM   1385  CA  GLY A 198     -52.883 -68.061  -9.906  1.00  0.65           C  
ATOM   1386  C   GLY A 198     -52.029 -67.857  -8.683  1.00  0.65           C  
ATOM   1387  O   GLY A 198     -50.997 -67.193  -8.726  1.00  0.65           O  
ATOM   1388  N   GLU A 199     -52.477 -68.409  -7.552  1.00  0.56           N  
ATOM   1389  CA  GLU A 199     -51.920 -68.259  -6.233  1.00  0.56           C  
ATOM   1390  C   GLU A 199     -50.963 -69.386  -5.855  1.00  0.56           C  
ATOM   1391  O   GLU A 199     -51.086 -70.526  -6.304  1.00  0.56           O  
ATOM   1392  CB  GLU A 199     -53.074 -68.273  -5.189  1.00  0.56           C  
ATOM   1393  CG  GLU A 199     -54.182 -67.199  -5.393  1.00  0.56           C  
ATOM   1394  CD  GLU A 199     -55.211 -67.475  -6.499  1.00  0.56           C  
ATOM   1395  OE1 GLU A 199     -55.121 -68.519  -7.198  1.00  0.56           O  
ATOM   1396  OE2 GLU A 199     -56.091 -66.595  -6.666  1.00  0.56           O  
ATOM   1397  N   ASP A 200     -49.990 -69.101  -4.963  1.00  0.60           N  
ATOM   1398  CA  ASP A 200     -49.208 -70.108  -4.269  1.00  0.60           C  
ATOM   1399  C   ASP A 200     -50.047 -71.057  -3.403  1.00  0.60           C  
ATOM   1400  O   ASP A 200     -51.060 -70.694  -2.804  1.00  0.60           O  
ATOM   1401  CB  ASP A 200     -48.149 -69.433  -3.369  1.00  0.60           C  
ATOM   1402  CG  ASP A 200     -47.107 -68.752  -4.231  1.00  0.60           C  
ATOM   1403  OD1 ASP A 200     -46.238 -69.479  -4.779  1.00  0.60           O  
ATOM   1404  OD2 ASP A 200     -47.167 -67.505  -4.347  1.00  0.60           O  
ATOM   1405  N   GLN A 201     -49.625 -72.330  -3.321  1.00  0.61           N  
ATOM   1406  CA  GLN A 201     -50.361 -73.377  -2.643  1.00  0.61           C  
ATOM   1407  C   GLN A 201     -49.559 -73.970  -1.491  1.00  0.61           C  
ATOM   1408  O   GLN A 201     -48.405 -74.352  -1.657  1.00  0.61           O  
ATOM   1409  CB  GLN A 201     -50.664 -74.497  -3.665  1.00  0.61           C  
ATOM   1410  CG  GLN A 201     -51.871 -74.192  -4.582  1.00  0.61           C  
ATOM   1411  CD  GLN A 201     -52.168 -75.394  -5.478  1.00  0.61           C  
ATOM   1412  OE1 GLN A 201     -51.472 -76.410  -5.440  1.00  0.61           O  
ATOM   1413  NE2 GLN A 201     -53.242 -75.293  -6.293  1.00  0.61           N  
ATOM   1414  N   ILE A 202     -50.150 -74.084  -0.280  1.00  0.60           N  
ATOM   1415  CA  ILE A 202     -49.501 -74.697   0.875  1.00  0.60           C  
ATOM   1416  C   ILE A 202     -49.864 -76.170   0.960  1.00  0.60           C  
ATOM   1417  O   ILE A 202     -50.989 -76.536   1.313  1.00  0.60           O  
ATOM   1418  CB  ILE A 202     -49.895 -74.028   2.197  1.00  0.60           C  
ATOM   1419  CG1 ILE A 202     -49.635 -72.501   2.179  1.00  0.60           C  
ATOM   1420  CG2 ILE A 202     -49.184 -74.704   3.395  1.00  0.60           C  
ATOM   1421  CD1 ILE A 202     -48.173 -72.105   1.948  1.00  0.60           C  
ATOM   1422  N   THR A 203     -48.896 -77.060   0.664  1.00  0.65           N  
ATOM   1423  CA  THR A 203     -49.129 -78.501   0.606  1.00  0.65           C  
ATOM   1424  C   THR A 203     -48.417 -79.160   1.755  1.00  0.65           C  
ATOM   1425  O   THR A 203     -47.216 -78.982   1.942  1.00  0.65           O  
ATOM   1426  CB  THR A 203     -48.647 -79.160  -0.685  1.00  0.65           C  
ATOM   1427  OG1 THR A 203     -49.242 -78.509  -1.795  1.00  0.65           O  
ATOM   1428  CG2 THR A 203     -49.090 -80.632  -0.757  1.00  0.65           C  
ATOM   1429  N   VAL A 204     -49.153 -79.938   2.571  1.00  0.63           N  
ATOM   1430  CA  VAL A 204     -48.655 -80.550   3.791  1.00  0.63           C  
ATOM   1431  C   VAL A 204     -48.793 -82.057   3.655  1.00  0.63           C  
ATOM   1432  O   VAL A 204     -49.837 -82.551   3.245  1.00  0.63           O  
ATOM   1433  CB  VAL A 204     -49.446 -80.067   5.008  1.00  0.63           C  
ATOM   1434  CG1 VAL A 204     -48.844 -80.636   6.301  1.00  0.63           C  
ATOM   1435  CG2 VAL A 204     -49.421 -78.527   5.080  1.00  0.63           C  
ATOM   1436  N   TRP A 205     -47.751 -82.847   3.970  1.00  0.64           N  
ATOM   1437  CA  TRP A 205     -47.817 -84.298   3.869  1.00  0.64           C  
ATOM   1438  C   TRP A 205     -47.017 -84.892   5.009  1.00  0.64           C  
ATOM   1439  O   TRP A 205     -46.319 -84.179   5.720  1.00  0.64           O  
ATOM   1440  CB  TRP A 205     -47.294 -84.843   2.499  1.00  0.64           C  
ATOM   1441  CG  TRP A 205     -45.780 -84.805   2.295  1.00  0.64           C  
ATOM   1442  CD1 TRP A 205     -44.845 -85.739   2.660  1.00  0.64           C  
ATOM   1443  CD2 TRP A 205     -45.048 -83.655   1.850  1.00  0.64           C  
ATOM   1444  NE1 TRP A 205     -43.572 -85.251   2.459  1.00  0.64           N  
ATOM   1445  CE2 TRP A 205     -43.677 -83.975   1.953  1.00  0.64           C  
ATOM   1446  CE3 TRP A 205     -45.465 -82.396   1.432  1.00  0.64           C  
ATOM   1447  CZ2 TRP A 205     -42.701 -83.040   1.631  1.00  0.64           C  
ATOM   1448  CZ3 TRP A 205     -44.478 -81.452   1.132  1.00  0.64           C  
ATOM   1449  CH2 TRP A 205     -43.114 -81.762   1.227  1.00  0.64           C  
ATOM   1450  N   GLY A 206     -47.069 -86.219   5.224  1.00  0.75           N  
ATOM   1451  CA  GLY A 206     -46.167 -86.806   6.207  1.00  0.75           C  
ATOM   1452  C   GLY A 206     -45.772 -88.218   5.921  1.00  0.75           C  
ATOM   1453  O   GLY A 206     -46.138 -88.809   4.902  1.00  0.75           O  
ATOM   1454  N   PHE A 207     -45.018 -88.796   6.869  1.00  0.68           N  
ATOM   1455  CA  PHE A 207     -44.626 -90.185   6.860  1.00  0.68           C  
ATOM   1456  C   PHE A 207     -44.769 -90.761   8.267  1.00  0.68           C  
ATOM   1457  O   PHE A 207     -44.761 -90.040   9.265  1.00  0.68           O  
ATOM   1458  CB  PHE A 207     -43.201 -90.402   6.254  1.00  0.68           C  
ATOM   1459  CG  PHE A 207     -42.079 -89.872   7.115  1.00  0.68           C  
ATOM   1460  CD1 PHE A 207     -41.621 -90.637   8.202  1.00  0.68           C  
ATOM   1461  CD2 PHE A 207     -41.465 -88.634   6.854  1.00  0.68           C  
ATOM   1462  CE1 PHE A 207     -40.585 -90.176   9.016  1.00  0.68           C  
ATOM   1463  CE2 PHE A 207     -40.399 -88.186   7.648  1.00  0.68           C  
ATOM   1464  CZ  PHE A 207     -39.956 -88.960   8.727  1.00  0.68           C  
ATOM   1465  N   HIS A 208     -44.909 -92.094   8.373  1.00  0.70           N  
ATOM   1466  CA  HIS A 208     -45.142 -92.797   9.623  1.00  0.70           C  
ATOM   1467  C   HIS A 208     -44.008 -93.761   9.967  1.00  0.70           C  
ATOM   1468  O   HIS A 208     -43.479 -94.465   9.100  1.00  0.70           O  
ATOM   1469  CB  HIS A 208     -46.479 -93.569   9.534  1.00  0.70           C  
ATOM   1470  CG  HIS A 208     -46.760 -94.485  10.688  1.00  0.70           C  
ATOM   1471  ND1 HIS A 208     -46.974 -95.816  10.417  1.00  0.70           N  
ATOM   1472  CD2 HIS A 208     -46.717 -94.280  12.029  1.00  0.70           C  
ATOM   1473  CE1 HIS A 208     -47.044 -96.406  11.592  1.00  0.70           C  
ATOM   1474  NE2 HIS A 208     -46.901 -95.518  12.604  1.00  0.70           N  
ATOM   1475  N   SER A 209     -43.630 -93.768  11.266  1.00  0.60           N  
ATOM   1476  CA  SER A 209     -42.541 -94.525  11.864  1.00  0.60           C  
ATOM   1477  C   SER A 209     -43.038 -95.480  12.938  1.00  0.60           C  
ATOM   1478  O   SER A 209     -43.769 -95.107  13.861  1.00  0.60           O  
ATOM   1479  CB  SER A 209     -41.461 -93.619  12.515  1.00  0.60           C  
ATOM   1480  OG  SER A 209     -40.741 -92.870  11.530  1.00  0.60           O  
ATOM   1481  N   ASP A 210     -42.637 -96.759  12.792  1.00  0.64           N  
ATOM   1482  CA  ASP A 210     -43.295 -97.930  13.336  1.00  0.64           C  
ATOM   1483  C   ASP A 210     -42.384 -98.797  14.225  1.00  0.64           C  
ATOM   1484  O   ASP A 210     -41.400 -98.342  14.795  1.00  0.64           O  
ATOM   1485  CB  ASP A 210     -43.672 -98.878  12.150  1.00  0.64           C  
ATOM   1486  CG  ASP A 210     -44.120 -98.234  10.856  1.00  0.64           C  
ATOM   1487  OD1 ASP A 210     -43.352 -97.448  10.231  1.00  0.64           O  
ATOM   1488  OD2 ASP A 210     -45.163 -98.707  10.348  1.00  0.64           O  
ATOM   1489  N   ASN A 211     -42.686-100.122  14.266  1.00  0.62           N  
ATOM   1490  CA  ASN A 211     -41.790-101.212  14.626  1.00  0.62           C  
ATOM   1491  C   ASN A 211     -41.855-102.233  13.488  1.00  0.62           C  
ATOM   1492  O   ASN A 211     -42.771-102.171  12.677  1.00  0.62           O  
ATOM   1493  CB  ASN A 211     -42.053-101.822  16.023  1.00  0.62           C  
ATOM   1494  CG  ASN A 211     -43.477-102.338  16.158  1.00  0.62           C  
ATOM   1495  OD1 ASN A 211     -43.884-103.287  15.482  1.00  0.62           O  
ATOM   1496  ND2 ASN A 211     -44.259-101.703  17.055  1.00  0.62           N  
ATOM   1497  N   LYS A 212     -40.901-103.190  13.348  1.00  0.57           N  
ATOM   1498  CA  LYS A 212     -40.869-104.091  12.188  1.00  0.57           C  
ATOM   1499  C   LYS A 212     -42.121-104.946  11.998  1.00  0.57           C  
ATOM   1500  O   LYS A 212     -42.589-105.142  10.876  1.00  0.57           O  
ATOM   1501  CB  LYS A 212     -39.608-105.007  12.170  1.00  0.57           C  
ATOM   1502  CG  LYS A 212     -39.626-106.116  11.092  1.00  0.57           C  
ATOM   1503  CD  LYS A 212     -38.269-106.816  10.927  1.00  0.57           C  
ATOM   1504  CE  LYS A 212     -38.342-108.012   9.971  1.00  0.57           C  
ATOM   1505  NZ  LYS A 212     -37.018-108.664   9.823  1.00  0.57           N  
ATOM   1506  N   THR A 213     -42.707-105.461  13.093  1.00  0.61           N  
ATOM   1507  CA  THR A 213     -43.961-106.207  13.057  1.00  0.61           C  
ATOM   1508  C   THR A 213     -45.120-105.362  12.562  1.00  0.61           C  
ATOM   1509  O   THR A 213     -45.859-105.759  11.661  1.00  0.61           O  
ATOM   1510  CB  THR A 213     -44.303-106.752  14.436  1.00  0.61           C  
ATOM   1511  OG1 THR A 213     -43.226-107.556  14.892  1.00  0.61           O  
ATOM   1512  CG2 THR A 213     -45.549-107.648  14.414  1.00  0.61           C  
ATOM   1513  N   GLN A 214     -45.264-104.131  13.094  1.00  0.63           N  
ATOM   1514  CA  GLN A 214     -46.244-103.164  12.635  1.00  0.63           C  
ATOM   1515  C   GLN A 214     -46.007-102.648  11.233  1.00  0.63           C  
ATOM   1516  O   GLN A 214     -46.955-102.449  10.491  1.00  0.63           O  
ATOM   1517  CB  GLN A 214     -46.435-101.999  13.627  1.00  0.63           C  
ATOM   1518  CG  GLN A 214     -47.150-102.471  14.912  1.00  0.63           C  
ATOM   1519  CD  GLN A 214     -47.387-101.314  15.877  1.00  0.63           C  
ATOM   1520  OE1 GLN A 214     -46.833-100.223  15.754  1.00  0.63           O  
ATOM   1521  NE2 GLN A 214     -48.229-101.566  16.906  1.00  0.63           N  
ATOM   1522  N   MET A 215     -44.749-102.468  10.793  1.00  0.61           N  
ATOM   1523  CA  MET A 215     -44.432-102.098   9.424  1.00  0.61           C  
ATOM   1524  C   MET A 215     -44.977-103.106   8.426  1.00  0.61           C  
ATOM   1525  O   MET A 215     -45.602-102.734   7.436  1.00  0.61           O  
ATOM   1526  CB  MET A 215     -42.891-102.008   9.267  1.00  0.61           C  
ATOM   1527  CG  MET A 215     -42.330-101.796   7.839  1.00  0.61           C  
ATOM   1528  SD  MET A 215     -40.526-101.982   7.713  1.00  0.61           S  
ATOM   1529  CE  MET A 215     -40.526-103.774   7.982  1.00  0.61           C  
ATOM   1530  N   LYS A 216     -44.812-104.419   8.673  1.00  0.57           N  
ATOM   1531  CA  LYS A 216     -45.454-105.419   7.844  1.00  0.57           C  
ATOM   1532  C   LYS A 216     -46.971-105.501   7.997  1.00  0.57           C  
ATOM   1533  O   LYS A 216     -47.684-105.621   7.004  1.00  0.57           O  
ATOM   1534  CB  LYS A 216     -44.819-106.814   8.015  1.00  0.57           C  
ATOM   1535  CG  LYS A 216     -43.396-106.868   7.439  1.00  0.57           C  
ATOM   1536  CD  LYS A 216     -42.902-108.313   7.273  1.00  0.57           C  
ATOM   1537  CE  LYS A 216     -41.642-108.420   6.411  1.00  0.57           C  
ATOM   1538  NZ  LYS A 216     -41.331-109.842   6.145  1.00  0.57           N  
ATOM   1539  N   SER A 217     -47.530-105.429   9.223  1.00  0.61           N  
ATOM   1540  CA  SER A 217     -48.982-105.487   9.405  1.00  0.61           C  
ATOM   1541  C   SER A 217     -49.715-104.286   8.836  1.00  0.61           C  
ATOM   1542  O   SER A 217     -50.753-104.425   8.189  1.00  0.61           O  
ATOM   1543  CB  SER A 217     -49.434-105.738  10.875  1.00  0.61           C  
ATOM   1544  OG  SER A 217     -49.253-104.603  11.723  1.00  0.61           O  
ATOM   1545  N   LEU A 218     -49.169-103.075   9.031  1.00  0.58           N  
ATOM   1546  CA  LEU A 218     -49.721-101.856   8.493  1.00  0.58           C  
ATOM   1547  C   LEU A 218     -49.334-101.592   7.062  1.00  0.58           C  
ATOM   1548  O   LEU A 218     -49.954-100.742   6.444  1.00  0.58           O  
ATOM   1549  CB  LEU A 218     -49.222-100.594   9.237  1.00  0.58           C  
ATOM   1550  CG  LEU A 218     -49.619-100.455  10.711  1.00  0.58           C  
ATOM   1551  CD1 LEU A 218     -48.996 -99.170  11.270  1.00  0.58           C  
ATOM   1552  CD2 LEU A 218     -51.137-100.430  10.922  1.00  0.58           C  
ATOM   1553  N   TYR A 219     -48.297-102.261   6.502  1.00  0.56           N  
ATOM   1554  CA  TYR A 219     -47.825-101.889   5.175  1.00  0.56           C  
ATOM   1555  C   TYR A 219     -47.094-102.927   4.335  1.00  0.56           C  
ATOM   1556  O   TYR A 219     -46.564-102.554   3.292  1.00  0.56           O  
ATOM   1557  CB  TYR A 219     -46.839-100.704   5.196  1.00  0.56           C  
ATOM   1558  CG  TYR A 219     -47.318 -99.494   5.914  1.00  0.56           C  
ATOM   1559  CD1 TYR A 219     -48.240 -98.593   5.349  1.00  0.56           C  
ATOM   1560  CD2 TYR A 219     -46.780 -99.236   7.174  1.00  0.56           C  
ATOM   1561  CE1 TYR A 219     -48.600 -97.432   6.050  1.00  0.56           C  
ATOM   1562  CE2 TYR A 219     -47.121 -98.072   7.858  1.00  0.56           C  
ATOM   1563  CZ  TYR A 219     -48.018 -97.175   7.294  1.00  0.56           C  
ATOM   1564  OH  TYR A 219     -48.218 -95.962   7.954  1.00  0.56           O  
ATOM   1565  N   GLY A 220     -47.047-104.226   4.680  1.00  0.56           N  
ATOM   1566  CA  GLY A 220     -46.533-105.270   3.783  1.00  0.56           C  
ATOM   1567  C   GLY A 220     -45.045-105.272   3.505  1.00  0.56           C  
ATOM   1568  O   GLY A 220     -44.292-106.074   4.060  1.00  0.56           O  
ATOM   1569  N   ASP A 221     -44.622-104.382   2.586  1.00  0.46           N  
ATOM   1570  CA  ASP A 221     -43.268-104.147   2.138  1.00  0.46           C  
ATOM   1571  C   ASP A 221     -42.340-103.721   3.282  1.00  0.46           C  
ATOM   1572  O   ASP A 221     -42.704-103.007   4.219  1.00  0.46           O  
ATOM   1573  CB  ASP A 221     -43.296-103.121   0.969  1.00  0.46           C  
ATOM   1574  CG  ASP A 221     -41.964-102.933   0.253  1.00  0.46           C  
ATOM   1575  OD1 ASP A 221     -40.965-103.618   0.601  1.00  0.46           O  
ATOM   1576  OD2 ASP A 221     -41.938-102.060  -0.649  1.00  0.46           O  
ATOM   1577  N   SER A 222     -41.088-104.199   3.228  1.00  0.48           N  
ATOM   1578  CA  SER A 222     -40.138-104.071   4.308  1.00  0.48           C  
ATOM   1579  C   SER A 222     -38.847-103.369   3.954  1.00  0.48           C  
ATOM   1580  O   SER A 222     -37.942-103.339   4.786  1.00  0.48           O  
ATOM   1581  CB  SER A 222     -39.821-105.431   4.990  1.00  0.48           C  
ATOM   1582  OG  SER A 222     -39.286-106.438   4.125  1.00  0.48           O  
ATOM   1583  N   ASN A 223     -38.704-102.755   2.761  1.00  0.45           N  
ATOM   1584  CA  ASN A 223     -37.595-101.833   2.532  1.00  0.45           C  
ATOM   1585  C   ASN A 223     -38.119-100.574   1.842  1.00  0.45           C  
ATOM   1586  O   ASN A 223     -38.337-100.647   0.632  1.00  0.45           O  
ATOM   1587  CB  ASN A 223     -36.483-102.494   1.685  1.00  0.45           C  
ATOM   1588  CG  ASN A 223     -35.207-101.660   1.728  1.00  0.45           C  
ATOM   1589  OD1 ASN A 223     -35.070-100.684   2.466  1.00  0.45           O  
ATOM   1590  ND2 ASN A 223     -34.201-102.061   0.923  1.00  0.45           N  
ATOM   1591  N   PRO A 224     -38.337 -99.418   2.490  1.00  0.48           N  
ATOM   1592  CA  PRO A 224     -39.316 -98.543   1.847  1.00  0.48           C  
ATOM   1593  C   PRO A 224     -39.228 -97.045   2.142  1.00  0.48           C  
ATOM   1594  O   PRO A 224     -38.523 -96.586   3.038  1.00  0.48           O  
ATOM   1595  CB  PRO A 224     -40.576 -99.098   2.493  1.00  0.48           C  
ATOM   1596  CG  PRO A 224     -40.171 -99.318   3.968  1.00  0.48           C  
ATOM   1597  CD  PRO A 224     -38.652 -99.491   3.928  1.00  0.48           C  
ATOM   1598  N   GLN A 225     -39.974 -96.231   1.362  1.00  0.53           N  
ATOM   1599  CA  GLN A 225     -39.750 -94.803   1.303  1.00  0.53           C  
ATOM   1600  C   GLN A 225     -40.982 -93.996   0.950  1.00  0.53           C  
ATOM   1601  O   GLN A 225     -41.982 -94.506   0.433  1.00  0.53           O  
ATOM   1602  CB  GLN A 225     -38.691 -94.470   0.219  1.00  0.53           C  
ATOM   1603  CG  GLN A 225     -39.064 -94.900  -1.232  1.00  0.53           C  
ATOM   1604  CD  GLN A 225     -38.732 -96.370  -1.501  1.00  0.53           C  
ATOM   1605  OE1 GLN A 225     -37.631 -96.831  -1.198  1.00  0.53           O  
ATOM   1606  NE2 GLN A 225     -39.684 -97.131  -2.082  1.00  0.53           N  
ATOM   1607  N   LYS A 226     -40.880 -92.679   1.204  1.00  0.49           N  
ATOM   1608  CA  LYS A 226     -41.764 -91.655   0.704  1.00  0.49           C  
ATOM   1609  C   LYS A 226     -40.931 -90.571   0.032  1.00  0.49           C  
ATOM   1610  O   LYS A 226     -40.085 -89.946   0.667  1.00  0.49           O  
ATOM   1611  CB  LYS A 226     -42.546 -91.032   1.891  1.00  0.49           C  
ATOM   1612  CG  LYS A 226     -43.297 -89.715   1.621  1.00  0.49           C  
ATOM   1613  CD  LYS A 226     -44.305 -89.827   0.472  1.00  0.49           C  
ATOM   1614  CE  LYS A 226     -45.176 -88.585   0.300  1.00  0.49           C  
ATOM   1615  NZ  LYS A 226     -44.415 -87.560  -0.413  1.00  0.49           N  
ATOM   1616  N   PHE A 227     -41.177 -90.293  -1.265  1.00  0.49           N  
ATOM   1617  CA  PHE A 227     -40.536 -89.211  -1.993  1.00  0.49           C  
ATOM   1618  C   PHE A 227     -41.526 -88.068  -2.245  1.00  0.49           C  
ATOM   1619  O   PHE A 227     -42.719 -88.282  -2.494  1.00  0.49           O  
ATOM   1620  CB  PHE A 227     -39.955 -89.724  -3.346  1.00  0.49           C  
ATOM   1621  CG  PHE A 227     -38.902 -88.787  -3.876  1.00  0.49           C  
ATOM   1622  CD1 PHE A 227     -39.252 -87.622  -4.573  1.00  0.49           C  
ATOM   1623  CD2 PHE A 227     -37.551 -89.008  -3.581  1.00  0.49           C  
ATOM   1624  CE1 PHE A 227     -38.281 -86.656  -4.864  1.00  0.49           C  
ATOM   1625  CE2 PHE A 227     -36.576 -88.058  -3.895  1.00  0.49           C  
ATOM   1626  CZ  PHE A 227     -36.950 -86.864  -4.504  1.00  0.49           C  
ATOM   1627  N   THR A 228     -41.053 -86.808  -2.171  1.00  0.55           N  
ATOM   1628  CA  THR A 228     -41.784 -85.622  -2.639  1.00  0.55           C  
ATOM   1629  C   THR A 228     -40.924 -84.829  -3.579  1.00  0.55           C  
ATOM   1630  O   THR A 228     -39.826 -84.392  -3.230  1.00  0.55           O  
ATOM   1631  CB  THR A 228     -42.188 -84.616  -1.570  1.00  0.55           C  
ATOM   1632  OG1 THR A 228     -42.997 -85.242  -0.595  1.00  0.55           O  
ATOM   1633  CG2 THR A 228     -43.036 -83.468  -2.147  1.00  0.55           C  
ATOM   1634  N   SER A 229     -41.410 -84.596  -4.807  1.00  0.45           N  
ATOM   1635  CA  SER A 229     -40.698 -83.805  -5.785  1.00  0.45           C  
ATOM   1636  C   SER A 229     -41.428 -82.558  -6.190  1.00  0.45           C  
ATOM   1637  O   SER A 229     -42.654 -82.480  -6.200  1.00  0.45           O  
ATOM   1638  CB  SER A 229     -40.423 -84.593  -7.082  1.00  0.45           C  
ATOM   1639  OG  SER A 229     -41.607 -85.085  -7.682  1.00  0.45           O  
ATOM   1640  N   SER A 230     -40.646 -81.534  -6.566  1.00  0.49           N  
ATOM   1641  CA  SER A 230     -41.148 -80.401  -7.308  1.00  0.49           C  
ATOM   1642  C   SER A 230     -40.056 -79.821  -8.191  1.00  0.49           C  
ATOM   1643  O   SER A 230     -38.856 -80.032  -8.005  1.00  0.49           O  
ATOM   1644  CB  SER A 230     -41.666 -79.258  -6.405  1.00  0.49           C  
ATOM   1645  OG  SER A 230     -42.971 -79.510  -5.900  1.00  0.49           O  
ATOM   1646  N   ALA A 231     -40.455 -79.034  -9.209  1.00  0.44           N  
ATOM   1647  CA  ALA A 231     -39.545 -78.233 -10.015  1.00  0.44           C  
ATOM   1648  C   ALA A 231     -39.555 -76.769  -9.573  1.00  0.44           C  
ATOM   1649  O   ALA A 231     -39.145 -75.863 -10.295  1.00  0.44           O  
ATOM   1650  CB  ALA A 231     -39.883 -78.336 -11.512  1.00  0.44           C  
ATOM   1651  N   ASN A 232     -40.021 -76.499  -8.338  1.00  0.61           N  
ATOM   1652  CA  ASN A 232     -39.898 -75.206  -7.681  1.00  0.61           C  
ATOM   1653  C   ASN A 232     -38.715 -75.186  -6.714  1.00  0.61           C  
ATOM   1654  O   ASN A 232     -38.463 -74.175  -6.064  1.00  0.61           O  
ATOM   1655  CB  ASN A 232     -41.228 -74.815  -6.974  1.00  0.61           C  
ATOM   1656  CG  ASN A 232     -41.671 -75.877  -5.972  1.00  0.61           C  
ATOM   1657  OD1 ASN A 232     -40.864 -76.543  -5.326  1.00  0.61           O  
ATOM   1658  ND2 ASN A 232     -42.996 -76.113  -5.898  1.00  0.61           N  
ATOM   1659  N   GLY A 233     -37.963 -76.309  -6.657  1.00  0.65           N  
ATOM   1660  CA  GLY A 233     -36.726 -76.444  -5.898  1.00  0.65           C  
ATOM   1661  C   GLY A 233     -36.731 -77.452  -4.778  1.00  0.65           C  
ATOM   1662  O   GLY A 233     -35.746 -77.558  -4.059  1.00  0.65           O  
ATOM   1663  N   VAL A 234     -37.794 -78.264  -4.608  1.00  0.66           N  
ATOM   1664  CA  VAL A 234     -37.838 -79.255  -3.533  1.00  0.66           C  
ATOM   1665  C   VAL A 234     -37.552 -80.664  -4.035  1.00  0.66           C  
ATOM   1666  O   VAL A 234     -38.221 -81.194  -4.927  1.00  0.66           O  
ATOM   1667  CB  VAL A 234     -39.167 -79.242  -2.782  1.00  0.66           C  
ATOM   1668  CG1 VAL A 234     -39.162 -80.250  -1.611  1.00  0.66           C  
ATOM   1669  CG2 VAL A 234     -39.400 -77.823  -2.228  1.00  0.66           C  
ATOM   1670  N   THR A 235     -36.523 -81.314  -3.449  1.00  0.68           N  
ATOM   1671  CA  THR A 235     -36.203 -82.719  -3.653  1.00  0.68           C  
ATOM   1672  C   THR A 235     -36.080 -83.383  -2.282  1.00  0.68           C  
ATOM   1673  O   THR A 235     -35.272 -82.971  -1.455  1.00  0.68           O  
ATOM   1674  CB  THR A 235     -34.925 -82.945  -4.491  1.00  0.68           C  
ATOM   1675  OG1 THR A 235     -33.736 -82.486  -3.865  1.00  0.68           O  
ATOM   1676  CG2 THR A 235     -35.000 -82.149  -5.805  1.00  0.68           C  
ATOM   1677  N   THR A 236     -36.915 -84.395  -1.948  1.00  0.67           N  
ATOM   1678  CA  THR A 236     -36.784 -85.054  -0.642  1.00  0.67           C  
ATOM   1679  C   THR A 236     -37.280 -86.491  -0.647  1.00  0.67           C  
ATOM   1680  O   THR A 236     -38.329 -86.813  -1.205  1.00  0.67           O  
ATOM   1681  CB  THR A 236     -37.420 -84.248   0.497  1.00  0.67           C  
ATOM   1682  OG1 THR A 236     -37.231 -84.855   1.766  1.00  0.67           O  
ATOM   1683  CG2 THR A 236     -38.925 -84.040   0.286  1.00  0.67           C  
ATOM   1684  N   HIS A 237     -36.507 -87.392  -0.009  1.00  0.62           N  
ATOM   1685  CA  HIS A 237     -36.790 -88.803   0.147  1.00  0.62           C  
ATOM   1686  C   HIS A 237     -36.688 -89.150   1.625  1.00  0.62           C  
ATOM   1687  O   HIS A 237     -35.604 -89.097   2.204  1.00  0.62           O  
ATOM   1688  CB  HIS A 237     -35.710 -89.630  -0.575  1.00  0.62           C  
ATOM   1689  CG  HIS A 237     -35.915 -91.131  -0.576  1.00  0.62           C  
ATOM   1690  ND1 HIS A 237     -36.659 -91.752  -1.563  1.00  0.62           N  
ATOM   1691  CD2 HIS A 237     -35.225 -92.063   0.129  1.00  0.62           C  
ATOM   1692  CE1 HIS A 237     -36.385 -93.034  -1.450  1.00  0.62           C  
ATOM   1693  NE2 HIS A 237     -35.529 -93.277  -0.440  1.00  0.62           N  
ATOM   1694  N   TYR A 238     -37.791 -89.555   2.279  1.00  0.60           N  
ATOM   1695  CA  TYR A 238     -37.769 -89.955   3.675  1.00  0.60           C  
ATOM   1696  C   TYR A 238     -38.003 -91.445   3.795  1.00  0.60           C  
ATOM   1697  O   TYR A 238     -38.894 -92.031   3.179  1.00  0.60           O  
ATOM   1698  CB  TYR A 238     -38.826 -89.237   4.544  1.00  0.60           C  
ATOM   1699  CG  TYR A 238     -38.381 -87.842   4.860  1.00  0.60           C  
ATOM   1700  CD1 TYR A 238     -37.386 -87.595   5.828  1.00  0.60           C  
ATOM   1701  CD2 TYR A 238     -39.021 -86.758   4.250  1.00  0.60           C  
ATOM   1702  CE1 TYR A 238     -37.093 -86.278   6.225  1.00  0.60           C  
ATOM   1703  CE2 TYR A 238     -38.718 -85.451   4.635  1.00  0.60           C  
ATOM   1704  CZ  TYR A 238     -37.798 -85.211   5.651  1.00  0.60           C  
ATOM   1705  OH  TYR A 238     -37.717 -83.898   6.149  1.00  0.60           O  
ATOM   1706  N   VAL A 239     -37.175 -92.090   4.632  1.00  0.58           N  
ATOM   1707  CA  VAL A 239     -37.212 -93.505   4.927  1.00  0.58           C  
ATOM   1708  C   VAL A 239     -37.541 -93.595   6.402  1.00  0.58           C  
ATOM   1709  O   VAL A 239     -37.024 -92.821   7.207  1.00  0.58           O  
ATOM   1710  CB  VAL A 239     -35.868 -94.163   4.627  1.00  0.58           C  
ATOM   1711  CG1 VAL A 239     -35.835 -95.642   5.063  1.00  0.58           C  
ATOM   1712  CG2 VAL A 239     -35.598 -94.060   3.113  1.00  0.58           C  
ATOM   1713  N   SER A 240     -38.466 -94.501   6.782  1.00  0.62           N  
ATOM   1714  CA  SER A 240     -39.016 -94.616   8.134  1.00  0.62           C  
ATOM   1715  C   SER A 240     -37.981 -94.886   9.228  1.00  0.62           C  
ATOM   1716  O   SER A 240     -37.075 -95.703   9.069  1.00  0.62           O  
ATOM   1717  CB  SER A 240     -40.130 -95.705   8.160  1.00  0.62           C  
ATOM   1718  OG  SER A 240     -40.680 -95.917   9.459  1.00  0.62           O  
ATOM   1719  N   GLN A 241     -38.096 -94.191  10.383  1.00  0.63           N  
ATOM   1720  CA  GLN A 241     -37.180 -94.350  11.500  1.00  0.63           C  
ATOM   1721  C   GLN A 241     -37.777 -95.277  12.548  1.00  0.63           C  
ATOM   1722  O   GLN A 241     -38.405 -94.852  13.518  1.00  0.63           O  
ATOM   1723  CB  GLN A 241     -36.798 -93.005  12.169  1.00  0.63           C  
ATOM   1724  CG  GLN A 241     -36.240 -91.938  11.197  1.00  0.63           C  
ATOM   1725  CD  GLN A 241     -37.350 -91.074  10.606  1.00  0.63           C  
ATOM   1726  OE1 GLN A 241     -38.307 -90.711  11.296  1.00  0.63           O  
ATOM   1727  NE2 GLN A 241     -37.241 -90.730   9.305  1.00  0.63           N  
ATOM   1728  N   ILE A 242     -37.589 -96.593  12.370  1.00  0.60           N  
ATOM   1729  CA  ILE A 242     -38.236 -97.613  13.177  1.00  0.60           C  
ATOM   1730  C   ILE A 242     -37.521 -97.882  14.502  1.00  0.60           C  
ATOM   1731  O   ILE A 242     -36.617 -98.703  14.609  1.00  0.60           O  
ATOM   1732  CB  ILE A 242     -38.413 -98.884  12.338  1.00  0.60           C  
ATOM   1733  CG1 ILE A 242     -39.471 -98.594  11.243  1.00  0.60           C  
ATOM   1734  CG2 ILE A 242     -38.805-100.069  13.237  1.00  0.60           C  
ATOM   1735  CD1 ILE A 242     -39.925 -99.821  10.448  1.00  0.60           C  
ATOM   1736  N   GLY A 243     -37.939 -97.206  15.586  1.00  0.59           N  
ATOM   1737  CA  GLY A 243     -37.461 -97.473  16.939  1.00  0.59           C  
ATOM   1738  C   GLY A 243     -38.629 -97.800  17.818  1.00  0.59           C  
ATOM   1739  O   GLY A 243     -39.767 -97.772  17.365  1.00  0.59           O  
ATOM   1740  N   ASP A 244     -38.393 -98.065  19.116  1.00  0.48           N  
ATOM   1741  CA  ASP A 244     -39.475 -98.107  20.080  1.00  0.48           C  
ATOM   1742  C   ASP A 244     -39.347 -96.871  20.954  1.00  0.48           C  
ATOM   1743  O   ASP A 244     -38.267 -96.496  21.434  1.00  0.48           O  
ATOM   1744  CB  ASP A 244     -39.508 -99.416  20.909  1.00  0.48           C  
ATOM   1745  CG  ASP A 244     -40.951 -99.732  21.284  1.00  0.48           C  
ATOM   1746  OD1 ASP A 244     -41.678 -98.788  21.692  1.00  0.48           O  
ATOM   1747  OD2 ASP A 244     -41.376-100.892  21.079  1.00  0.48           O  
ATOM   1748  N   PHE A 245     -40.467 -96.157  21.112  1.00  0.35           N  
ATOM   1749  CA  PHE A 245     -40.509 -94.849  21.694  1.00  0.35           C  
ATOM   1750  C   PHE A 245     -41.496 -94.872  22.840  1.00  0.35           C  
ATOM   1751  O   PHE A 245     -42.512 -95.549  22.746  1.00  0.35           O  
ATOM   1752  CB  PHE A 245     -40.960 -93.754  20.686  1.00  0.35           C  
ATOM   1753  CG  PHE A 245     -40.187 -93.788  19.395  1.00  0.35           C  
ATOM   1754  CD1 PHE A 245     -39.012 -93.040  19.245  1.00  0.35           C  
ATOM   1755  CD2 PHE A 245     -40.618 -94.578  18.314  1.00  0.35           C  
ATOM   1756  CE1 PHE A 245     -38.207 -93.174  18.112  1.00  0.35           C  
ATOM   1757  CE2 PHE A 245     -39.860 -94.653  17.140  1.00  0.35           C  
ATOM   1758  CZ  PHE A 245     -38.638 -93.976  17.049  1.00  0.35           C  
ATOM   1759  N   PRO A 246     -41.289 -94.162  23.938  1.00  0.38           N  
ATOM   1760  CA  PRO A 246     -42.287 -94.005  24.990  1.00  0.38           C  
ATOM   1761  C   PRO A 246     -43.676 -93.638  24.509  1.00  0.38           C  
ATOM   1762  O   PRO A 246     -43.793 -92.731  23.684  1.00  0.38           O  
ATOM   1763  CB  PRO A 246     -41.721 -92.869  25.842  1.00  0.38           C  
ATOM   1764  CG  PRO A 246     -40.209 -92.971  25.658  1.00  0.38           C  
ATOM   1765  CD  PRO A 246     -40.058 -93.432  24.223  1.00  0.38           C  
ATOM   1766  N   ASP A 247     -44.743 -94.276  25.001  1.00  0.54           N  
ATOM   1767  CA  ASP A 247     -46.082 -93.923  24.594  1.00  0.54           C  
ATOM   1768  C   ASP A 247     -46.467 -92.457  24.810  1.00  0.54           C  
ATOM   1769  O   ASP A 247     -46.141 -91.821  25.813  1.00  0.54           O  
ATOM   1770  CB  ASP A 247     -47.093 -94.815  25.325  1.00  0.54           C  
ATOM   1771  CG  ASP A 247     -46.993 -96.221  24.778  1.00  0.54           C  
ATOM   1772  OD1 ASP A 247     -46.402 -97.073  25.482  1.00  0.54           O  
ATOM   1773  OD2 ASP A 247     -47.497 -96.439  23.646  1.00  0.54           O  
ATOM   1774  N   GLN A 248     -47.174 -91.879  23.823  1.00  0.49           N  
ATOM   1775  CA  GLN A 248     -47.679 -90.524  23.901  1.00  0.49           C  
ATOM   1776  C   GLN A 248     -49.078 -90.478  23.336  1.00  0.49           C  
ATOM   1777  O   GLN A 248     -49.517 -91.373  22.621  1.00  0.49           O  
ATOM   1778  CB  GLN A 248     -46.798 -89.504  23.130  1.00  0.49           C  
ATOM   1779  CG  GLN A 248     -45.491 -89.165  23.879  1.00  0.49           C  
ATOM   1780  CD  GLN A 248     -44.750 -87.985  23.258  1.00  0.49           C  
ATOM   1781  OE1 GLN A 248     -44.800 -86.861  23.757  1.00  0.49           O  
ATOM   1782  NE2 GLN A 248     -43.997 -88.239  22.168  1.00  0.49           N  
ATOM   1783  N   THR A 249     -49.830 -89.419  23.664  1.00  0.43           N  
ATOM   1784  CA  THR A 249     -51.199 -89.248  23.220  1.00  0.43           C  
ATOM   1785  C   THR A 249     -51.520 -87.783  23.351  1.00  0.43           C  
ATOM   1786  O   THR A 249     -50.812 -87.061  24.048  1.00  0.43           O  
ATOM   1787  CB  THR A 249     -52.202 -90.070  24.027  1.00  0.43           C  
ATOM   1788  OG1 THR A 249     -53.512 -89.991  23.496  1.00  0.43           O  
ATOM   1789  CG2 THR A 249     -52.262 -89.664  25.509  1.00  0.43           C  
ATOM   1790  N   GLU A 250     -52.598 -87.319  22.692  1.00  0.45           N  
ATOM   1791  CA  GLU A 250     -53.298 -86.097  23.045  1.00  0.45           C  
ATOM   1792  C   GLU A 250     -53.935 -86.266  24.413  1.00  0.45           C  
ATOM   1793  O   GLU A 250     -54.547 -87.305  24.671  1.00  0.45           O  
ATOM   1794  CB  GLU A 250     -54.412 -85.839  22.002  1.00  0.45           C  
ATOM   1795  CG  GLU A 250     -53.872 -85.258  20.677  1.00  0.45           C  
ATOM   1796  CD  GLU A 250     -53.933 -83.738  20.654  1.00  0.45           C  
ATOM   1797  OE1 GLU A 250     -53.353 -83.054  21.514  1.00  0.45           O  
ATOM   1798  OE2 GLU A 250     -54.630 -83.215  19.744  1.00  0.45           O  
ATOM   1799  N   ASP A 251     -53.798 -85.277  25.321  1.00  0.44           N  
ATOM   1800  CA  ASP A 251     -54.274 -85.332  26.695  1.00  0.44           C  
ATOM   1801  C   ASP A 251     -55.676 -85.938  26.872  1.00  0.44           C  
ATOM   1802  O   ASP A 251     -56.698 -85.422  26.421  1.00  0.44           O  
ATOM   1803  CB  ASP A 251     -54.161 -83.936  27.372  1.00  0.44           C  
ATOM   1804  CG  ASP A 251     -52.725 -83.582  27.747  1.00  0.44           C  
ATOM   1805  OD1 ASP A 251     -51.840 -84.470  27.658  1.00  0.44           O  
ATOM   1806  OD2 ASP A 251     -52.513 -82.419  28.178  1.00  0.44           O  
ATOM   1807  N   GLY A 252     -55.723 -87.118  27.530  1.00  0.45           N  
ATOM   1808  CA  GLY A 252     -56.943 -87.885  27.757  1.00  0.45           C  
ATOM   1809  C   GLY A 252     -57.294 -88.944  26.729  1.00  0.45           C  
ATOM   1810  O   GLY A 252     -58.274 -89.657  26.915  1.00  0.45           O  
ATOM   1811  N   GLY A 253     -56.528 -89.104  25.626  1.00  0.46           N  
ATOM   1812  CA  GLY A 253     -56.798 -90.127  24.603  1.00  0.46           C  
ATOM   1813  C   GLY A 253     -55.946 -91.379  24.697  1.00  0.46           C  
ATOM   1814  O   GLY A 253     -55.209 -91.599  25.653  1.00  0.46           O  
ATOM   1815  N   LEU A 254     -55.978 -92.239  23.655  1.00  0.46           N  
ATOM   1816  CA  LEU A 254     -55.301 -93.534  23.647  1.00  0.46           C  
ATOM   1817  C   LEU A 254     -53.797 -93.471  23.293  1.00  0.46           C  
ATOM   1818  O   LEU A 254     -53.442 -92.793  22.328  1.00  0.46           O  
ATOM   1819  CB  LEU A 254     -55.995 -94.456  22.612  1.00  0.46           C  
ATOM   1820  CG  LEU A 254     -55.641 -95.954  22.649  1.00  0.46           C  
ATOM   1821  CD1 LEU A 254     -56.283 -96.661  23.850  1.00  0.46           C  
ATOM   1822  CD2 LEU A 254     -56.093 -96.632  21.347  1.00  0.46           C  
ATOM   1823  N   PRO A 255     -52.876 -94.140  23.995  1.00  0.51           N  
ATOM   1824  CA  PRO A 255     -51.436 -93.998  23.781  1.00  0.51           C  
ATOM   1825  C   PRO A 255     -50.892 -94.638  22.515  1.00  0.51           C  
ATOM   1826  O   PRO A 255     -51.419 -95.649  22.055  1.00  0.51           O  
ATOM   1827  CB  PRO A 255     -50.800 -94.634  25.028  1.00  0.51           C  
ATOM   1828  CG  PRO A 255     -51.864 -95.558  25.616  1.00  0.51           C  
ATOM   1829  CD  PRO A 255     -53.174 -94.899  25.209  1.00  0.51           C  
ATOM   1830  N   GLN A 256     -49.845 -94.023  21.926  1.00  0.50           N  
ATOM   1831  CA  GLN A 256     -49.078 -94.565  20.822  1.00  0.50           C  
ATOM   1832  C   GLN A 256     -47.566 -94.427  21.043  1.00  0.50           C  
ATOM   1833  O   GLN A 256     -47.032 -93.322  21.190  1.00  0.50           O  
ATOM   1834  CB  GLN A 256     -49.391 -93.805  19.500  1.00  0.50           C  
ATOM   1835  CG  GLN A 256     -50.874 -93.798  19.061  1.00  0.50           C  
ATOM   1836  CD  GLN A 256     -51.370 -95.178  18.632  1.00  0.50           C  
ATOM   1837  OE1 GLN A 256     -50.838 -95.786  17.702  1.00  0.50           O  
ATOM   1838  NE2 GLN A 256     -52.437 -95.674  19.294  1.00  0.50           N  
ATOM   1839  N   SER A 257     -46.817 -95.551  21.020  1.00  0.49           N  
ATOM   1840  CA  SER A 257     -45.365 -95.589  20.799  1.00  0.49           C  
ATOM   1841  C   SER A 257     -44.966 -95.050  19.432  1.00  0.49           C  
ATOM   1842  O   SER A 257     -44.022 -94.273  19.308  1.00  0.49           O  
ATOM   1843  CB  SER A 257     -44.767 -97.023  21.009  1.00  0.49           C  
ATOM   1844  OG  SER A 257     -43.450 -97.199  20.459  1.00  0.49           O  
ATOM   1845  N   GLY A 258     -45.700 -95.408  18.355  1.00  0.61           N  
ATOM   1846  CA  GLY A 258     -45.446 -94.905  17.003  1.00  0.61           C  
ATOM   1847  C   GLY A 258     -45.298 -93.405  16.843  1.00  0.61           C  
ATOM   1848  O   GLY A 258     -45.675 -92.593  17.691  1.00  0.61           O  
ATOM   1849  N   ARG A 259     -44.719 -92.983  15.711  1.00  0.69           N  
ATOM   1850  CA  ARG A 259     -44.383 -91.592  15.501  1.00  0.69           C  
ATOM   1851  C   ARG A 259     -44.673 -91.215  14.073  1.00  0.69           C  
ATOM   1852  O   ARG A 259     -44.509 -92.001  13.149  1.00  0.69           O  
ATOM   1853  CB  ARG A 259     -42.884 -91.311  15.795  1.00  0.69           C  
ATOM   1854  CG  ARG A 259     -42.473 -91.534  17.265  1.00  0.69           C  
ATOM   1855  CD  ARG A 259     -43.058 -90.485  18.205  1.00  0.69           C  
ATOM   1856  NE  ARG A 259     -42.569 -90.744  19.588  1.00  0.69           N  
ATOM   1857  CZ  ARG A 259     -43.350 -91.195  20.577  1.00  0.69           C  
ATOM   1858  NH1 ARG A 259     -42.891 -91.125  21.822  1.00  0.69           N  
ATOM   1859  NH2 ARG A 259     -44.569 -91.676  20.362  1.00  0.69           N  
ATOM   1860  N   ILE A 260     -45.152 -89.984  13.859  1.00  0.70           N  
ATOM   1861  CA  ILE A 260     -45.433 -89.467  12.538  1.00  0.70           C  
ATOM   1862  C   ILE A 260     -44.686 -88.158  12.425  1.00  0.70           C  
ATOM   1863  O   ILE A 260     -44.634 -87.380  13.379  1.00  0.70           O  
ATOM   1864  CB  ILE A 260     -46.926 -89.270  12.286  1.00  0.70           C  
ATOM   1865  CG1 ILE A 260     -47.685 -90.610  12.097  1.00  0.70           C  
ATOM   1866  CG2 ILE A 260     -47.153 -88.373  11.051  1.00  0.70           C  
ATOM   1867  CD1 ILE A 260     -48.166 -91.268  13.396  1.00  0.70           C  
ATOM   1868  N   VAL A 261     -44.070 -87.905  11.257  1.00  0.69           N  
ATOM   1869  CA  VAL A 261     -43.373 -86.673  10.956  1.00  0.69           C  
ATOM   1870  C   VAL A 261     -44.064 -86.019   9.778  1.00  0.69           C  
ATOM   1871  O   VAL A 261     -44.452 -86.686   8.819  1.00  0.69           O  
ATOM   1872  CB  VAL A 261     -41.912 -86.921  10.626  1.00  0.69           C  
ATOM   1873  CG1 VAL A 261     -41.171 -85.604  10.321  1.00  0.69           C  
ATOM   1874  CG2 VAL A 261     -41.249 -87.642  11.816  1.00  0.69           C  
ATOM   1875  N   VAL A 262     -44.278 -84.693   9.851  1.00  0.69           N  
ATOM   1876  CA  VAL A 262     -44.999 -83.929   8.848  1.00  0.69           C  
ATOM   1877  C   VAL A 262     -44.076 -82.915   8.192  1.00  0.69           C  
ATOM   1878  O   VAL A 262     -43.350 -82.186   8.867  1.00  0.69           O  
ATOM   1879  CB  VAL A 262     -46.203 -83.230   9.478  1.00  0.69           C  
ATOM   1880  CG1 VAL A 262     -46.934 -82.310   8.486  1.00  0.69           C  
ATOM   1881  CG2 VAL A 262     -47.176 -84.309   9.986  1.00  0.69           C  
ATOM   1882  N   ASP A 263     -44.106 -82.852   6.849  1.00  0.63           N  
ATOM   1883  CA  ASP A 263     -43.369 -81.924   6.022  1.00  0.63           C  
ATOM   1884  C   ASP A 263     -44.348 -80.945   5.373  1.00  0.63           C  
ATOM   1885  O   ASP A 263     -45.564 -81.150   5.353  1.00  0.63           O  
ATOM   1886  CB  ASP A 263     -42.677 -82.637   4.842  1.00  0.63           C  
ATOM   1887  CG  ASP A 263     -41.655 -83.688   5.226  1.00  0.63           C  
ATOM   1888  OD1 ASP A 263     -40.637 -83.335   5.880  1.00  0.63           O  
ATOM   1889  OD2 ASP A 263     -41.841 -84.844   4.754  1.00  0.63           O  
ATOM   1890  N   TYR A 264     -43.833 -79.851   4.782  1.00  0.60           N  
ATOM   1891  CA  TYR A 264     -44.639 -78.942   3.995  1.00  0.60           C  
ATOM   1892  C   TYR A 264     -43.848 -78.425   2.803  1.00  0.60           C  
ATOM   1893  O   TYR A 264     -42.625 -78.540   2.749  1.00  0.60           O  
ATOM   1894  CB  TYR A 264     -45.233 -77.767   4.837  1.00  0.60           C  
ATOM   1895  CG  TYR A 264     -44.252 -76.663   5.163  1.00  0.60           C  
ATOM   1896  CD1 TYR A 264     -43.125 -76.894   5.971  1.00  0.60           C  
ATOM   1897  CD2 TYR A 264     -44.463 -75.373   4.643  1.00  0.60           C  
ATOM   1898  CE1 TYR A 264     -42.234 -75.850   6.267  1.00  0.60           C  
ATOM   1899  CE2 TYR A 264     -43.580 -74.327   4.944  1.00  0.60           C  
ATOM   1900  CZ  TYR A 264     -42.476 -74.564   5.772  1.00  0.60           C  
ATOM   1901  OH  TYR A 264     -41.639 -73.499   6.150  1.00  0.60           O  
ATOM   1902  N   MET A 265     -44.538 -77.821   1.819  1.00  0.60           N  
ATOM   1903  CA  MET A 265     -43.888 -77.049   0.783  1.00  0.60           C  
ATOM   1904  C   MET A 265     -44.856 -76.028   0.228  1.00  0.60           C  
ATOM   1905  O   MET A 265     -46.066 -76.110   0.445  1.00  0.60           O  
ATOM   1906  CB  MET A 265     -43.302 -77.905  -0.374  1.00  0.60           C  
ATOM   1907  CG  MET A 265     -44.329 -78.580  -1.304  1.00  0.60           C  
ATOM   1908  SD  MET A 265     -43.538 -79.727  -2.472  1.00  0.60           S  
ATOM   1909  CE  MET A 265     -45.087 -80.422  -3.112  1.00  0.60           C  
ATOM   1910  N   VAL A 266     -44.327 -75.023  -0.497  1.00  0.66           N  
ATOM   1911  CA  VAL A 266     -45.123 -73.981  -1.118  1.00  0.66           C  
ATOM   1912  C   VAL A 266     -45.043 -74.164  -2.622  1.00  0.66           C  
ATOM   1913  O   VAL A 266     -43.993 -74.006  -3.250  1.00  0.66           O  
ATOM   1914  CB  VAL A 266     -44.668 -72.579  -0.731  1.00  0.66           C  
ATOM   1915  CG1 VAL A 266     -45.653 -71.537  -1.295  1.00  0.66           C  
ATOM   1916  CG2 VAL A 266     -44.605 -72.468   0.806  1.00  0.66           C  
ATOM   1917  N   GLN A 267     -46.165 -74.554  -3.250  1.00  0.66           N  
ATOM   1918  CA  GLN A 267     -46.198 -74.905  -4.648  1.00  0.66           C  
ATOM   1919  C   GLN A 267     -46.587 -73.712  -5.496  1.00  0.66           C  
ATOM   1920  O   GLN A 267     -47.753 -73.340  -5.610  1.00  0.66           O  
ATOM   1921  CB  GLN A 267     -47.097 -76.136  -4.906  1.00  0.66           C  
ATOM   1922  CG  GLN A 267     -46.970 -76.719  -6.334  1.00  0.66           C  
ATOM   1923  CD  GLN A 267     -47.706 -78.057  -6.459  1.00  0.66           C  
ATOM   1924  OE1 GLN A 267     -47.841 -78.827  -5.507  1.00  0.66           O  
ATOM   1925  NE2 GLN A 267     -48.155 -78.372  -7.696  1.00  0.66           N  
ATOM   1926  N   LYS A 268     -45.555 -73.089  -6.098  1.00  0.64           N  
ATOM   1927  CA  LYS A 268     -45.637 -71.936  -6.972  1.00  0.64           C  
ATOM   1928  C   LYS A 268     -46.523 -72.175  -8.212  1.00  0.64           C  
ATOM   1929  O   LYS A 268     -46.567 -73.313  -8.692  1.00  0.64           O  
ATOM   1930  CB  LYS A 268     -44.191 -71.496  -7.370  1.00  0.64           C  
ATOM   1931  CG  LYS A 268     -43.271 -71.158  -6.166  1.00  0.64           C  
ATOM   1932  CD  LYS A 268     -41.849 -70.704  -6.572  1.00  0.64           C  
ATOM   1933  CE  LYS A 268     -40.976 -70.081  -5.452  1.00  0.64           C  
ATOM   1934  NZ  LYS A 268     -40.461 -71.060  -4.462  1.00  0.64           N  
ATOM   1935  N   PRO A 269     -47.266 -71.198  -8.750  1.00  0.65           N  
ATOM   1936  CA  PRO A 269     -48.100 -71.355  -9.948  1.00  0.65           C  
ATOM   1937  C   PRO A 269     -47.402 -71.944 -11.161  1.00  0.65           C  
ATOM   1938  O   PRO A 269     -46.249 -71.608 -11.432  1.00  0.65           O  
ATOM   1939  CB  PRO A 269     -48.646 -69.948 -10.242  1.00  0.65           C  
ATOM   1940  CG  PRO A 269     -48.498 -69.200  -8.916  1.00  0.65           C  
ATOM   1941  CD  PRO A 269     -47.237 -69.801  -8.308  1.00  0.65           C  
ATOM   1942  N   GLY A 270     -48.066 -72.848 -11.914  1.00  0.56           N  
ATOM   1943  CA  GLY A 270     -47.483 -73.441 -13.116  1.00  0.56           C  
ATOM   1944  C   GLY A 270     -46.484 -74.528 -12.828  1.00  0.56           C  
ATOM   1945  O   GLY A 270     -45.761 -74.979 -13.712  1.00  0.56           O  
ATOM   1946  N   LYS A 271     -46.396 -74.969 -11.563  1.00  0.58           N  
ATOM   1947  CA  LYS A 271     -45.471 -75.997 -11.149  1.00  0.58           C  
ATOM   1948  C   LYS A 271     -46.211 -77.234 -10.704  1.00  0.58           C  
ATOM   1949  O   LYS A 271     -47.332 -77.200 -10.195  1.00  0.58           O  
ATOM   1950  CB  LYS A 271     -44.538 -75.531 -10.003  1.00  0.58           C  
ATOM   1951  CG  LYS A 271     -43.681 -74.301 -10.356  1.00  0.58           C  
ATOM   1952  CD  LYS A 271     -42.649 -74.572 -11.466  1.00  0.58           C  
ATOM   1953  CE  LYS A 271     -41.712 -73.387 -11.722  1.00  0.58           C  
ATOM   1954  NZ  LYS A 271     -40.723 -73.725 -12.774  1.00  0.58           N  
ATOM   1955  N   THR A 272     -45.557 -78.384 -10.898  1.00  0.59           N  
ATOM   1956  CA  THR A 272     -46.101 -79.697 -10.606  1.00  0.59           C  
ATOM   1957  C   THR A 272     -45.405 -80.222  -9.384  1.00  0.59           C  
ATOM   1958  O   THR A 272     -44.200 -80.036  -9.219  1.00  0.59           O  
ATOM   1959  CB  THR A 272     -45.872 -80.687 -11.744  1.00  0.59           C  
ATOM   1960  OG1 THR A 272     -46.385 -80.144 -12.946  1.00  0.59           O  
ATOM   1961  CG2 THR A 272     -46.572 -82.037 -11.526  1.00  0.59           C  
ATOM   1962  N   GLY A 273     -46.151 -80.891  -8.492  1.00  0.61           N  
ATOM   1963  CA  GLY A 273     -45.582 -81.715  -7.442  1.00  0.61           C  
ATOM   1964  C   GLY A 273     -45.932 -83.135  -7.759  1.00  0.61           C  
ATOM   1965  O   GLY A 273     -47.040 -83.398  -8.222  1.00  0.61           O  
ATOM   1966  N   THR A 274     -45.034 -84.105  -7.518  1.00  0.59           N  
ATOM   1967  CA  THR A 274     -45.413 -85.511  -7.625  1.00  0.59           C  
ATOM   1968  C   THR A 274     -44.875 -86.261  -6.431  1.00  0.59           C  
ATOM   1969  O   THR A 274     -43.912 -85.872  -5.765  1.00  0.59           O  
ATOM   1970  CB  THR A 274     -45.168 -86.200  -8.988  1.00  0.59           C  
ATOM   1971  OG1 THR A 274     -45.609 -87.550  -9.014  1.00  0.59           O  
ATOM   1972  CG2 THR A 274     -43.718 -86.223  -9.462  1.00  0.59           C  
ATOM   1973  N   ILE A 275     -45.596 -87.328  -6.063  1.00  0.58           N  
ATOM   1974  CA  ILE A 275     -45.365 -88.124  -4.880  1.00  0.58           C  
ATOM   1975  C   ILE A 275     -45.126 -89.541  -5.323  1.00  0.58           C  
ATOM   1976  O   ILE A 275     -45.966 -90.121  -6.003  1.00  0.58           O  
ATOM   1977  CB  ILE A 275     -46.566 -88.092  -3.924  1.00  0.58           C  
ATOM   1978  CG1 ILE A 275     -46.622 -86.711  -3.227  1.00  0.58           C  
ATOM   1979  CG2 ILE A 275     -46.518 -89.272  -2.919  1.00  0.58           C  
ATOM   1980  CD1 ILE A 275     -47.775 -86.543  -2.229  1.00  0.58           C  
ATOM   1981  N   VAL A 276     -43.994 -90.136  -4.890  1.00  0.52           N  
ATOM   1982  CA  VAL A 276     -43.699 -91.543  -5.108  1.00  0.52           C  
ATOM   1983  C   VAL A 276     -43.630 -92.223  -3.747  1.00  0.52           C  
ATOM   1984  O   VAL A 276     -42.996 -91.714  -2.821  1.00  0.52           O  
ATOM   1985  CB  VAL A 276     -42.401 -91.779  -5.879  1.00  0.52           C  
ATOM   1986  CG1 VAL A 276     -42.162 -93.288  -6.112  1.00  0.52           C  
ATOM   1987  CG2 VAL A 276     -42.479 -91.065  -7.242  1.00  0.52           C  
ATOM   1988  N   TYR A 277     -44.292 -93.382  -3.550  1.00  0.47           N  
ATOM   1989  CA  TYR A 277     -44.189 -94.101  -2.290  1.00  0.47           C  
ATOM   1990  C   TYR A 277     -44.410 -95.591  -2.486  1.00  0.47           C  
ATOM   1991  O   TYR A 277     -45.128 -96.008  -3.391  1.00  0.47           O  
ATOM   1992  CB  TYR A 277     -45.119 -93.531  -1.158  1.00  0.47           C  
ATOM   1993  CG  TYR A 277     -46.599 -93.855  -1.288  1.00  0.47           C  
ATOM   1994  CD1 TYR A 277     -47.076 -95.087  -0.816  1.00  0.47           C  
ATOM   1995  CD2 TYR A 277     -47.537 -92.929  -1.773  1.00  0.47           C  
ATOM   1996  CE1 TYR A 277     -48.435 -95.413  -0.830  1.00  0.47           C  
ATOM   1997  CE2 TYR A 277     -48.908 -93.242  -1.781  1.00  0.47           C  
ATOM   1998  CZ  TYR A 277     -49.358 -94.476  -1.296  1.00  0.47           C  
ATOM   1999  OH  TYR A 277     -50.741 -94.728  -1.193  1.00  0.47           O  
ATOM   2000  N   GLN A 278     -43.811 -96.431  -1.612  1.00  0.46           N  
ATOM   2001  CA  GLN A 278     -44.180 -97.844  -1.524  1.00  0.46           C  
ATOM   2002  C   GLN A 278     -44.917 -98.138  -0.230  1.00  0.46           C  
ATOM   2003  O   GLN A 278     -45.653 -99.110  -0.135  1.00  0.46           O  
ATOM   2004  CB  GLN A 278     -42.955 -98.785  -1.689  1.00  0.46           C  
ATOM   2005  CG  GLN A 278     -42.588 -98.940  -3.184  1.00  0.46           C  
ATOM   2006  CD  GLN A 278     -41.312 -99.730  -3.488  1.00  0.46           C  
ATOM   2007  OE1 GLN A 278     -40.438 -99.197  -4.180  1.00  0.46           O  
ATOM   2008  NE2 GLN A 278     -41.179-100.986  -3.024  1.00  0.46           N  
ATOM   2009  N   ARG A 279     -44.820 -97.267   0.795  1.00  0.60           N  
ATOM   2010  CA  ARG A 279     -45.681 -97.400   1.953  1.00  0.60           C  
ATOM   2011  C   ARG A 279     -45.607 -96.154   2.794  1.00  0.60           C  
ATOM   2012  O   ARG A 279     -44.828 -95.249   2.501  1.00  0.60           O  
ATOM   2013  CB  ARG A 279     -45.331 -98.615   2.848  1.00  0.60           C  
ATOM   2014  CG  ARG A 279     -43.854 -98.751   3.251  1.00  0.60           C  
ATOM   2015  CD  ARG A 279     -43.330 -97.796   4.339  1.00  0.60           C  
ATOM   2016  NE  ARG A 279     -43.832 -98.316   5.637  1.00  0.60           N  
ATOM   2017  CZ  ARG A 279     -43.622 -97.751   6.831  1.00  0.60           C  
ATOM   2018  NH1 ARG A 279     -43.722 -98.526   7.897  1.00  0.60           N  
ATOM   2019  NH2 ARG A 279     -43.306 -96.476   7.015  1.00  0.60           N  
ATOM   2020  N   GLY A 280     -46.361 -96.107   3.922  1.00  0.66           N  
ATOM   2021  CA  GLY A 280     -45.960 -95.304   5.081  1.00  0.66           C  
ATOM   2022  C   GLY A 280     -46.251 -93.867   4.952  1.00  0.66           C  
ATOM   2023  O   GLY A 280     -45.756 -93.040   5.713  1.00  0.66           O  
ATOM   2024  N   VAL A 281     -47.026 -93.558   3.922  1.00  0.70           N  
ATOM   2025  CA  VAL A 281     -47.318 -92.234   3.499  1.00  0.70           C  
ATOM   2026  C   VAL A 281     -48.520 -91.728   4.235  1.00  0.70           C  
ATOM   2027  O   VAL A 281     -49.439 -92.472   4.583  1.00  0.70           O  
ATOM   2028  CB  VAL A 281     -47.566 -92.214   2.000  1.00  0.70           C  
ATOM   2029  CG1 VAL A 281     -48.905 -92.891   1.645  1.00  0.70           C  
ATOM   2030  CG2 VAL A 281     -47.526 -90.769   1.490  1.00  0.70           C  
ATOM   2031  N   LEU A 282     -48.553 -90.416   4.456  1.00  0.72           N  
ATOM   2032  CA  LEU A 282     -49.770 -89.756   4.808  1.00  0.72           C  
ATOM   2033  C   LEU A 282     -49.960 -88.705   3.737  1.00  0.72           C  
ATOM   2034  O   LEU A 282     -49.187 -87.752   3.612  1.00  0.72           O  
ATOM   2035  CB  LEU A 282     -49.655 -89.188   6.227  1.00  0.72           C  
ATOM   2036  CG  LEU A 282     -49.206 -90.239   7.267  1.00  0.72           C  
ATOM   2037  CD1 LEU A 282     -48.778 -89.563   8.557  1.00  0.72           C  
ATOM   2038  CD2 LEU A 282     -50.287 -91.277   7.571  1.00  0.72           C  
ATOM   2039  N   LEU A 283     -50.964 -88.918   2.868  1.00  0.66           N  
ATOM   2040  CA  LEU A 283     -51.151 -88.131   1.665  1.00  0.66           C  
ATOM   2041  C   LEU A 283     -51.998 -86.917   1.962  1.00  0.66           C  
ATOM   2042  O   LEU A 283     -52.935 -87.048   2.748  1.00  0.66           O  
ATOM   2043  CB  LEU A 283     -51.895 -88.932   0.566  1.00  0.66           C  
ATOM   2044  CG  LEU A 283     -51.111 -90.123  -0.010  1.00  0.66           C  
ATOM   2045  CD1 LEU A 283     -52.020 -90.979  -0.903  1.00  0.66           C  
ATOM   2046  CD2 LEU A 283     -49.886 -89.665  -0.815  1.00  0.66           C  
ATOM   2047  N   PRO A 284     -51.773 -85.743   1.387  1.00  0.64           N  
ATOM   2048  CA  PRO A 284     -52.738 -84.664   1.484  1.00  0.64           C  
ATOM   2049  C   PRO A 284     -53.988 -84.979   0.688  1.00  0.64           C  
ATOM   2050  O   PRO A 284     -53.906 -85.538  -0.403  1.00  0.64           O  
ATOM   2051  CB  PRO A 284     -52.007 -83.466   0.863  1.00  0.64           C  
ATOM   2052  CG  PRO A 284     -51.064 -84.084  -0.175  1.00  0.64           C  
ATOM   2053  CD  PRO A 284     -50.703 -85.446   0.428  1.00  0.64           C  
ATOM   2054  N   GLN A 285     -55.164 -84.621   1.218  1.00  0.56           N  
ATOM   2055  CA  GLN A 285     -56.381 -84.613   0.432  1.00  0.56           C  
ATOM   2056  C   GLN A 285     -56.692 -83.177   0.038  1.00  0.56           C  
ATOM   2057  O   GLN A 285     -57.429 -82.891  -0.911  1.00  0.56           O  
ATOM   2058  CB  GLN A 285     -57.534 -85.153   1.315  1.00  0.56           C  
ATOM   2059  CG  GLN A 285     -58.908 -85.243   0.610  1.00  0.56           C  
ATOM   2060  CD  GLN A 285     -60.026 -85.538   1.610  1.00  0.56           C  
ATOM   2061  OE1 GLN A 285     -59.817 -85.627   2.816  1.00  0.56           O  
ATOM   2062  NE2 GLN A 285     -61.264 -85.638   1.082  1.00  0.56           N  
ATOM   2063  N   LYS A 286     -56.110 -82.215   0.776  1.00  0.55           N  
ATOM   2064  CA  LYS A 286     -56.442 -80.820   0.661  1.00  0.55           C  
ATOM   2065  C   LYS A 286     -55.181 -79.991   0.690  1.00  0.55           C  
ATOM   2066  O   LYS A 286     -54.134 -80.419   1.172  1.00  0.55           O  
ATOM   2067  CB  LYS A 286     -57.347 -80.342   1.834  1.00  0.55           C  
ATOM   2068  CG  LYS A 286     -58.644 -81.145   2.054  1.00  0.55           C  
ATOM   2069  CD  LYS A 286     -59.671 -81.021   0.915  1.00  0.55           C  
ATOM   2070  CE  LYS A 286     -60.991 -81.723   1.253  1.00  0.55           C  
ATOM   2071  NZ  LYS A 286     -61.890 -81.743   0.080  1.00  0.55           N  
ATOM   2072  N   VAL A 287     -55.292 -78.756   0.185  1.00  0.59           N  
ATOM   2073  CA  VAL A 287     -54.228 -77.774   0.162  1.00  0.59           C  
ATOM   2074  C   VAL A 287     -54.884 -76.465   0.472  1.00  0.59           C  
ATOM   2075  O   VAL A 287     -56.065 -76.257   0.190  1.00  0.59           O  
ATOM   2076  CB  VAL A 287     -53.559 -77.711  -1.199  1.00  0.59           C  
ATOM   2077  CG1 VAL A 287     -52.816 -76.409  -1.543  1.00  0.59           C  
ATOM   2078  CG2 VAL A 287     -52.568 -78.877  -1.272  1.00  0.59           C  
ATOM   2079  N   TRP A 288     -54.132 -75.563   1.115  1.00  0.50           N  
ATOM   2080  CA  TRP A 288     -54.632 -74.301   1.587  1.00  0.50           C  
ATOM   2081  C   TRP A 288     -53.882 -73.207   0.847  1.00  0.50           C  
ATOM   2082  O   TRP A 288     -52.677 -73.297   0.638  1.00  0.50           O  
ATOM   2083  CB  TRP A 288     -54.391 -74.159   3.115  1.00  0.50           C  
ATOM   2084  CG  TRP A 288     -55.102 -75.145   4.047  1.00  0.50           C  
ATOM   2085  CD1 TRP A 288     -55.301 -76.500   3.952  1.00  0.50           C  
ATOM   2086  CD2 TRP A 288     -55.627 -74.756   5.327  1.00  0.50           C  
ATOM   2087  NE1 TRP A 288     -55.967 -76.970   5.067  1.00  0.50           N  
ATOM   2088  CE2 TRP A 288     -56.197 -75.912   5.911  1.00  0.50           C  
ATOM   2089  CE3 TRP A 288     -55.627 -73.540   6.005  1.00  0.50           C  
ATOM   2090  CZ2 TRP A 288     -56.808 -75.853   7.152  1.00  0.50           C  
ATOM   2091  CZ3 TRP A 288     -56.210 -73.493   7.277  1.00  0.50           C  
ATOM   2092  CH2 TRP A 288     -56.816 -74.628   7.832  1.00  0.50           C  
ATOM   2093  N   CYS A 289     -54.554 -72.120   0.419  1.00  0.56           N  
ATOM   2094  CA  CYS A 289     -53.888 -71.071  -0.361  1.00  0.56           C  
ATOM   2095  C   CYS A 289     -53.257 -70.027   0.545  1.00  0.56           C  
ATOM   2096  O   CYS A 289     -52.641 -69.061   0.110  1.00  0.56           O  
ATOM   2097  CB  CYS A 289     -54.868 -70.353  -1.323  1.00  0.56           C  
ATOM   2098  SG  CYS A 289     -55.667 -71.521  -2.473  1.00  0.56           S  
ATOM   2099  N   ALA A 290     -53.370 -70.247   1.860  1.00  0.45           N  
ATOM   2100  CA  ALA A 290     -52.597 -69.568   2.857  1.00  0.45           C  
ATOM   2101  C   ALA A 290     -52.678 -70.414   4.101  1.00  0.45           C  
ATOM   2102  O   ALA A 290     -53.582 -71.228   4.245  1.00  0.45           O  
ATOM   2103  CB  ALA A 290     -53.160 -68.175   3.182  1.00  0.45           C  
ATOM   2104  N   SER A 291     -51.746 -70.253   5.046  1.00  0.33           N  
ATOM   2105  CA  SER A 291     -51.777 -70.983   6.301  1.00  0.33           C  
ATOM   2106  C   SER A 291     -52.069 -70.072   7.476  1.00  0.33           C  
ATOM   2107  O   SER A 291     -52.156 -70.534   8.610  1.00  0.33           O  
ATOM   2108  CB  SER A 291     -50.434 -71.720   6.544  1.00  0.33           C  
ATOM   2109  OG  SER A 291     -49.319 -70.896   6.192  1.00  0.33           O  
ATOM   2110  N   GLY A 292     -52.262 -68.751   7.266  1.00  0.30           N  
ATOM   2111  CA  GLY A 292     -52.537 -67.863   8.386  1.00  0.30           C  
ATOM   2112  C   GLY A 292     -52.958 -66.482   7.995  1.00  0.30           C  
ATOM   2113  O   GLY A 292     -53.452 -66.266   6.889  1.00  0.30           O  
ATOM   2114  N   ARG A 293     -52.854 -65.533   8.949  1.00  0.30           N  
ATOM   2115  CA  ARG A 293     -53.821 -64.458   9.074  1.00  0.30           C  
ATOM   2116  C   ARG A 293     -53.335 -63.261   9.907  1.00  0.30           C  
ATOM   2117  O   ARG A 293     -53.785 -63.049  11.035  1.00  0.30           O  
ATOM   2118  CB  ARG A 293     -55.091 -64.966   9.792  1.00  0.30           C  
ATOM   2119  CG  ARG A 293     -55.990 -65.986   9.068  1.00  0.30           C  
ATOM   2120  CD  ARG A 293     -56.988 -66.584  10.059  1.00  0.30           C  
ATOM   2121  NE  ARG A 293     -58.074 -67.252   9.287  1.00  0.30           N  
ATOM   2122  CZ  ARG A 293     -59.109 -67.868   9.872  1.00  0.30           C  
ATOM   2123  NH1 ARG A 293     -59.919 -68.612   9.126  1.00  0.30           N  
ATOM   2124  NH2 ARG A 293     -59.347 -67.752  11.176  1.00  0.30           N  
ATOM   2125  N   SER A 294     -52.428 -62.421   9.369  1.00  0.38           N  
ATOM   2126  CA  SER A 294     -51.703 -61.381  10.094  1.00  0.38           C  
ATOM   2127  C   SER A 294     -50.959 -61.930  11.304  1.00  0.38           C  
ATOM   2128  O   SER A 294     -50.486 -63.058  11.284  1.00  0.38           O  
ATOM   2129  CB  SER A 294     -52.598 -60.158  10.443  1.00  0.38           C  
ATOM   2130  OG  SER A 294     -51.839 -58.972  10.715  1.00  0.38           O  
ATOM   2131  N   LYS A 295     -50.765 -61.157  12.382  1.00  0.46           N  
ATOM   2132  CA  LYS A 295     -49.881 -61.567  13.456  1.00  0.46           C  
ATOM   2133  C   LYS A 295     -50.482 -62.598  14.398  1.00  0.46           C  
ATOM   2134  O   LYS A 295     -51.503 -62.348  15.033  1.00  0.46           O  
ATOM   2135  CB  LYS A 295     -49.414 -60.339  14.289  1.00  0.46           C  
ATOM   2136  CG  LYS A 295     -48.807 -59.195  13.451  1.00  0.46           C  
ATOM   2137  CD  LYS A 295     -47.558 -59.623  12.657  1.00  0.46           C  
ATOM   2138  CE  LYS A 295     -47.139 -58.627  11.572  1.00  0.46           C  
ATOM   2139  NZ  LYS A 295     -46.106 -59.245  10.709  1.00  0.46           N  
ATOM   2140  N   VAL A 296     -49.836 -63.778  14.550  1.00  0.49           N  
ATOM   2141  CA  VAL A 296     -50.184 -64.750  15.578  1.00  0.49           C  
ATOM   2142  C   VAL A 296     -49.978 -64.203  16.985  1.00  0.49           C  
ATOM   2143  O   VAL A 296     -48.869 -64.014  17.499  1.00  0.49           O  
ATOM   2144  CB  VAL A 296     -49.461 -66.087  15.420  1.00  0.49           C  
ATOM   2145  CG1 VAL A 296     -49.702 -67.029  16.623  1.00  0.49           C  
ATOM   2146  CG2 VAL A 296     -49.980 -66.778  14.145  1.00  0.49           C  
ATOM   2147  N   ILE A 297     -51.100 -63.928  17.664  1.00  0.43           N  
ATOM   2148  CA  ILE A 297     -51.123 -63.470  19.030  1.00  0.43           C  
ATOM   2149  C   ILE A 297     -51.138 -64.662  19.966  1.00  0.43           C  
ATOM   2150  O   ILE A 297     -51.659 -65.731  19.661  1.00  0.43           O  
ATOM   2151  CB  ILE A 297     -52.283 -62.508  19.262  1.00  0.43           C  
ATOM   2152  CG1 ILE A 297     -52.121 -61.249  18.371  1.00  0.43           C  
ATOM   2153  CG2 ILE A 297     -52.483 -62.130  20.751  1.00  0.43           C  
ATOM   2154  CD1 ILE A 297     -50.928 -60.345  18.713  1.00  0.43           C  
ATOM   2155  N   LYS A 298     -50.527 -64.492  21.152  1.00  0.42           N  
ATOM   2156  CA  LYS A 298     -50.526 -65.477  22.204  1.00  0.42           C  
ATOM   2157  C   LYS A 298     -51.385 -64.894  23.291  1.00  0.42           C  
ATOM   2158  O   LYS A 298     -51.063 -63.835  23.804  1.00  0.42           O  
ATOM   2159  CB  LYS A 298     -49.090 -65.706  22.736  1.00  0.42           C  
ATOM   2160  CG  LYS A 298     -48.276 -66.639  21.829  1.00  0.42           C  
ATOM   2161  CD  LYS A 298     -48.469 -68.092  22.286  1.00  0.42           C  
ATOM   2162  CE  LYS A 298     -48.335 -69.127  21.178  1.00  0.42           C  
ATOM   2163  NZ  LYS A 298     -48.756 -70.434  21.700  1.00  0.42           N  
ATOM   2164  N   GLY A 299     -52.522 -65.513  23.635  1.00  0.41           N  
ATOM   2165  CA  GLY A 299     -53.438 -64.866  24.561  1.00  0.41           C  
ATOM   2166  C   GLY A 299     -54.619 -65.738  24.821  1.00  0.41           C  
ATOM   2167  O   GLY A 299     -55.092 -66.423  23.922  1.00  0.41           O  
ATOM   2168  N   SER A 300     -55.107 -65.721  26.071  1.00  0.39           N  
ATOM   2169  CA  SER A 300     -56.085 -66.667  26.589  1.00  0.39           C  
ATOM   2170  C   SER A 300     -57.443 -66.035  26.842  1.00  0.39           C  
ATOM   2171  O   SER A 300     -58.309 -66.568  27.532  1.00  0.39           O  
ATOM   2172  CB  SER A 300     -55.560 -67.293  27.906  1.00  0.39           C  
ATOM   2173  OG  SER A 300     -55.179 -66.296  28.864  1.00  0.39           O  
ATOM   2174  N   LEU A 301     -57.685 -64.848  26.263  1.00  0.42           N  
ATOM   2175  CA  LEU A 301     -58.980 -64.198  26.306  1.00  0.42           C  
ATOM   2176  C   LEU A 301     -59.789 -64.587  25.055  1.00  0.42           C  
ATOM   2177  O   LEU A 301     -59.179 -64.956  24.052  1.00  0.42           O  
ATOM   2178  CB  LEU A 301     -58.805 -62.665  26.337  1.00  0.42           C  
ATOM   2179  CG  LEU A 301     -58.147 -62.068  27.596  1.00  0.42           C  
ATOM   2180  CD1 LEU A 301     -57.701 -60.630  27.289  1.00  0.42           C  
ATOM   2181  CD2 LEU A 301     -59.097 -62.066  28.800  1.00  0.42           C  
ATOM   2182  N   PRO A 302     -61.125 -64.532  25.025  1.00  0.40           N  
ATOM   2183  CA  PRO A 302     -61.882 -64.908  23.828  1.00  0.40           C  
ATOM   2184  C   PRO A 302     -62.456 -63.692  23.114  1.00  0.40           C  
ATOM   2185  O   PRO A 302     -62.316 -62.563  23.585  1.00  0.40           O  
ATOM   2186  CB  PRO A 302     -63.013 -65.777  24.407  1.00  0.40           C  
ATOM   2187  CG  PRO A 302     -63.313 -65.142  25.767  1.00  0.40           C  
ATOM   2188  CD  PRO A 302     -61.935 -64.669  26.241  1.00  0.40           C  
ATOM   2189  N   LEU A 303     -63.118 -63.916  21.953  1.00  0.37           N  
ATOM   2190  CA  LEU A 303     -63.893 -62.918  21.225  1.00  0.37           C  
ATOM   2191  C   LEU A 303     -65.032 -62.337  22.057  1.00  0.37           C  
ATOM   2192  O   LEU A 303     -65.679 -63.034  22.837  1.00  0.37           O  
ATOM   2193  CB  LEU A 303     -64.425 -63.494  19.880  1.00  0.37           C  
ATOM   2194  CG  LEU A 303     -65.187 -62.512  18.954  1.00  0.37           C  
ATOM   2195  CD1 LEU A 303     -65.003 -62.918  17.490  1.00  0.37           C  
ATOM   2196  CD2 LEU A 303     -66.702 -62.446  19.215  1.00  0.37           C  
ATOM   2197  N   ILE A 304     -65.300 -61.019  21.922  1.00  0.42           N  
ATOM   2198  CA  ILE A 304     -66.221 -60.331  22.819  1.00  0.42           C  
ATOM   2199  C   ILE A 304     -67.111 -59.316  22.105  1.00  0.42           C  
ATOM   2200  O   ILE A 304     -67.884 -58.609  22.748  1.00  0.42           O  
ATOM   2201  CB  ILE A 304     -65.456 -59.637  23.953  1.00  0.42           C  
ATOM   2202  CG1 ILE A 304     -64.180 -58.928  23.458  1.00  0.42           C  
ATOM   2203  CG2 ILE A 304     -65.071 -60.685  25.021  1.00  0.42           C  
ATOM   2204  CD1 ILE A 304     -64.420 -57.716  22.553  1.00  0.42           C  
ATOM   2205  N   GLY A 305     -67.060 -59.231  20.752  1.00  0.52           N  
ATOM   2206  CA  GLY A 305     -67.968 -58.374  19.982  1.00  0.52           C  
ATOM   2207  C   GLY A 305     -67.729 -56.877  20.044  1.00  0.52           C  
ATOM   2208  O   GLY A 305     -68.678 -56.114  20.177  1.00  0.52           O  
ATOM   2209  N   GLU A 306     -66.469 -56.414  19.935  1.00  0.39           N  
ATOM   2210  CA  GLU A 306     -66.097 -55.005  20.029  1.00  0.39           C  
ATOM   2211  C   GLU A 306     -65.157 -54.712  18.869  1.00  0.39           C  
ATOM   2212  O   GLU A 306     -64.666 -55.631  18.211  1.00  0.39           O  
ATOM   2213  CB  GLU A 306     -65.358 -54.736  21.381  1.00  0.39           C  
ATOM   2214  CG  GLU A 306     -65.071 -53.273  21.820  1.00  0.39           C  
ATOM   2215  CD  GLU A 306     -66.022 -52.814  22.922  1.00  0.39           C  
ATOM   2216  OE1 GLU A 306     -66.959 -52.052  22.593  1.00  0.39           O  
ATOM   2217  OE2 GLU A 306     -65.885 -53.252  24.105  1.00  0.39           O  
ATOM   2218  N   ALA A 307     -64.891 -53.428  18.565  1.00  0.33           N  
ATOM   2219  CA  ALA A 307     -63.882 -53.053  17.599  1.00  0.33           C  
ATOM   2220  C   ALA A 307     -62.893 -52.053  18.192  1.00  0.33           C  
ATOM   2221  O   ALA A 307     -63.186 -50.867  18.322  1.00  0.33           O  
ATOM   2222  CB  ALA A 307     -64.553 -52.455  16.345  1.00  0.33           C  
ATOM   2223  N   ASP A 308     -61.666 -52.515  18.515  1.00  0.25           N  
ATOM   2224  CA  ASP A 308     -60.593 -51.673  19.006  1.00  0.25           C  
ATOM   2225  C   ASP A 308     -59.571 -51.414  17.902  1.00  0.25           C  
ATOM   2226  O   ASP A 308     -59.225 -52.284  17.102  1.00  0.25           O  
ATOM   2227  CB  ASP A 308     -59.849 -52.310  20.211  1.00  0.25           C  
ATOM   2228  CG  ASP A 308     -60.647 -52.203  21.501  1.00  0.25           C  
ATOM   2229  OD1 ASP A 308     -60.831 -51.056  21.993  1.00  0.25           O  
ATOM   2230  OD2 ASP A 308     -61.011 -53.270  22.056  1.00  0.25           O  
ATOM   2231  N   CYS A 309     -59.051 -50.170  17.843  1.00  0.29           N  
ATOM   2232  CA  CYS A 309     -58.003 -49.741  16.923  1.00  0.29           C  
ATOM   2233  C   CYS A 309     -56.651 -50.409  17.157  1.00  0.29           C  
ATOM   2234  O   CYS A 309     -55.877 -50.638  16.227  1.00  0.29           O  
ATOM   2235  CB  CYS A 309     -57.771 -48.212  17.021  1.00  0.29           C  
ATOM   2236  SG  CYS A 309     -59.268 -47.231  16.684  1.00  0.29           S  
ATOM   2237  N   LEU A 310     -56.331 -50.685  18.436  1.00  0.36           N  
ATOM   2238  CA  LEU A 310     -55.114 -51.345  18.854  1.00  0.36           C  
ATOM   2239  C   LEU A 310     -55.477 -52.583  19.635  1.00  0.36           C  
ATOM   2240  O   LEU A 310     -56.306 -52.542  20.539  1.00  0.36           O  
ATOM   2241  CB  LEU A 310     -54.262 -50.438  19.777  1.00  0.36           C  
ATOM   2242  CG  LEU A 310     -53.045 -51.139  20.419  1.00  0.36           C  
ATOM   2243  CD1 LEU A 310     -52.131 -51.709  19.336  1.00  0.36           C  
ATOM   2244  CD2 LEU A 310     -52.220 -50.200  21.297  1.00  0.36           C  
ATOM   2245  N   HIS A 311     -54.832 -53.715  19.314  1.00  0.43           N  
ATOM   2246  CA  HIS A 311     -55.022 -54.970  19.997  1.00  0.43           C  
ATOM   2247  C   HIS A 311     -53.708 -55.435  20.610  1.00  0.43           C  
ATOM   2248  O   HIS A 311     -52.650 -55.337  19.992  1.00  0.43           O  
ATOM   2249  CB  HIS A 311     -55.575 -55.998  18.981  1.00  0.43           C  
ATOM   2250  CG  HIS A 311     -55.577 -57.415  19.443  1.00  0.43           C  
ATOM   2251  ND1 HIS A 311     -54.458 -58.182  19.212  1.00  0.43           N  
ATOM   2252  CD2 HIS A 311     -56.487 -58.112  20.167  1.00  0.43           C  
ATOM   2253  CE1 HIS A 311     -54.700 -59.326  19.802  1.00  0.43           C  
ATOM   2254  NE2 HIS A 311     -55.915 -59.344  20.391  1.00  0.43           N  
ATOM   2255  N   GLU A 312     -53.772 -55.954  21.852  1.00  0.44           N  
ATOM   2256  CA  GLU A 312     -52.684 -56.638  22.522  1.00  0.44           C  
ATOM   2257  C   GLU A 312     -53.186 -57.978  23.027  1.00  0.44           C  
ATOM   2258  O   GLU A 312     -54.382 -58.267  23.040  1.00  0.44           O  
ATOM   2259  CB  GLU A 312     -52.218 -55.927  23.812  1.00  0.44           C  
ATOM   2260  CG  GLU A 312     -51.523 -54.566  23.659  1.00  0.44           C  
ATOM   2261  CD  GLU A 312     -51.218 -54.015  25.050  1.00  0.44           C  
ATOM   2262  OE1 GLU A 312     -51.454 -54.745  26.055  1.00  0.44           O  
ATOM   2263  OE2 GLU A 312     -50.773 -52.846  25.133  1.00  0.44           O  
ATOM   2264  N   GLU A 313     -52.264 -58.821  23.533  1.00  0.42           N  
ATOM   2265  CA  GLU A 313     -52.573 -60.047  24.246  1.00  0.42           C  
ATOM   2266  C   GLU A 313     -53.417 -59.863  25.512  1.00  0.42           C  
ATOM   2267  O   GLU A 313     -54.260 -60.700  25.826  1.00  0.42           O  
ATOM   2268  CB  GLU A 313     -51.279 -60.845  24.536  1.00  0.42           C  
ATOM   2269  CG  GLU A 313     -50.178 -60.117  25.343  1.00  0.42           C  
ATOM   2270  CD  GLU A 313     -48.910 -60.966  25.464  1.00  0.42           C  
ATOM   2271  OE1 GLU A 313     -48.435 -61.492  24.418  1.00  0.42           O  
ATOM   2272  OE2 GLU A 313     -48.384 -61.051  26.604  1.00  0.42           O  
ATOM   2273  N   TYR A 314     -53.261 -58.734  26.241  1.00  0.43           N  
ATOM   2274  CA  TYR A 314     -54.038 -58.448  27.440  1.00  0.43           C  
ATOM   2275  C   TYR A 314     -55.291 -57.619  27.161  1.00  0.43           C  
ATOM   2276  O   TYR A 314     -56.007 -57.254  28.093  1.00  0.43           O  
ATOM   2277  CB  TYR A 314     -53.193 -57.656  28.480  1.00  0.43           C  
ATOM   2278  CG  TYR A 314     -52.070 -58.500  29.017  1.00  0.43           C  
ATOM   2279  CD1 TYR A 314     -52.332 -59.561  29.904  1.00  0.43           C  
ATOM   2280  CD2 TYR A 314     -50.744 -58.255  28.621  1.00  0.43           C  
ATOM   2281  CE1 TYR A 314     -51.291 -60.389  30.352  1.00  0.43           C  
ATOM   2282  CE2 TYR A 314     -49.708 -59.096  29.054  1.00  0.43           C  
ATOM   2283  CZ  TYR A 314     -49.985 -60.168  29.905  1.00  0.43           C  
ATOM   2284  OH  TYR A 314     -48.948 -61.050  30.258  1.00  0.43           O  
ATOM   2285  N   GLY A 315     -55.610 -57.323  25.882  1.00  0.55           N  
ATOM   2286  CA  GLY A 315     -56.814 -56.581  25.517  1.00  0.55           C  
ATOM   2287  C   GLY A 315     -56.565 -55.372  24.659  1.00  0.55           C  
ATOM   2288  O   GLY A 315     -55.445 -54.896  24.518  1.00  0.55           O  
ATOM   2289  N   GLY A 316     -57.634 -54.833  24.047  1.00  0.47           N  
ATOM   2290  CA  GLY A 316     -57.618 -53.597  23.272  1.00  0.47           C  
ATOM   2291  C   GLY A 316     -57.347 -52.323  24.038  1.00  0.47           C  
ATOM   2292  O   GLY A 316     -57.812 -52.128  25.161  1.00  0.47           O  
ATOM   2293  N   LEU A 317     -56.596 -51.392  23.419  1.00  0.43           N  
ATOM   2294  CA  LEU A 317     -56.235 -50.115  24.014  1.00  0.43           C  
ATOM   2295  C   LEU A 317     -56.757 -48.967  23.165  1.00  0.43           C  
ATOM   2296  O   LEU A 317     -56.769 -49.000  21.935  1.00  0.43           O  
ATOM   2297  CB  LEU A 317     -54.700 -49.893  24.162  1.00  0.43           C  
ATOM   2298  CG  LEU A 317     -54.030 -50.562  25.378  1.00  0.43           C  
ATOM   2299  CD1 LEU A 317     -53.895 -52.072  25.199  1.00  0.43           C  
ATOM   2300  CD2 LEU A 317     -52.633 -49.974  25.632  1.00  0.43           C  
ATOM   2301  N   ASN A 318     -57.159 -47.857  23.821  1.00  0.43           N  
ATOM   2302  CA  ASN A 318     -57.486 -46.621  23.125  1.00  0.43           C  
ATOM   2303  C   ASN A 318     -56.242 -45.928  22.580  1.00  0.43           C  
ATOM   2304  O   ASN A 318     -55.638 -45.109  23.278  1.00  0.43           O  
ATOM   2305  CB  ASN A 318     -58.169 -45.587  24.058  1.00  0.43           C  
ATOM   2306  CG  ASN A 318     -59.593 -46.006  24.376  1.00  0.43           C  
ATOM   2307  OD1 ASN A 318     -60.221 -46.814  23.696  1.00  0.43           O  
ATOM   2308  ND2 ASN A 318     -60.166 -45.394  25.438  1.00  0.43           N  
ATOM   2309  N   LYS A 319     -55.870 -46.220  21.315  1.00  0.51           N  
ATOM   2310  CA  LYS A 319     -54.659 -45.773  20.635  1.00  0.51           C  
ATOM   2311  C   LYS A 319     -54.409 -44.275  20.487  1.00  0.51           C  
ATOM   2312  O   LYS A 319     -53.421 -43.865  19.896  1.00  0.51           O  
ATOM   2313  CB  LYS A 319     -54.537 -46.458  19.240  1.00  0.51           C  
ATOM   2314  CG  LYS A 319     -55.282 -45.831  18.034  1.00  0.51           C  
ATOM   2315  CD  LYS A 319     -54.404 -44.870  17.204  1.00  0.51           C  
ATOM   2316  CE  LYS A 319     -54.993 -44.396  15.881  1.00  0.51           C  
ATOM   2317  NZ  LYS A 319     -53.961 -43.589  15.199  1.00  0.51           N  
ATOM   2318  N   SER A 320     -55.262 -43.394  21.034  1.00  0.44           N  
ATOM   2319  CA  SER A 320     -55.206 -41.951  20.835  1.00  0.44           C  
ATOM   2320  C   SER A 320     -53.996 -41.215  21.372  1.00  0.44           C  
ATOM   2321  O   SER A 320     -53.910 -40.005  21.232  1.00  0.44           O  
ATOM   2322  CB  SER A 320     -56.476 -41.247  21.394  1.00  0.44           C  
ATOM   2323  OG  SER A 320     -56.633 -41.327  22.823  1.00  0.44           O  
ATOM   2324  N   LYS A 321     -53.033 -41.911  21.985  1.00  0.53           N  
ATOM   2325  CA  LYS A 321     -51.859 -41.349  22.600  1.00  0.53           C  
ATOM   2326  C   LYS A 321     -50.712 -41.584  21.633  1.00  0.53           C  
ATOM   2327  O   LYS A 321     -50.836 -42.460  20.780  1.00  0.53           O  
ATOM   2328  CB  LYS A 321     -51.562 -42.058  23.958  1.00  0.53           C  
ATOM   2329  CG  LYS A 321     -52.566 -41.805  25.103  1.00  0.53           C  
ATOM   2330  CD  LYS A 321     -53.914 -42.521  24.965  1.00  0.53           C  
ATOM   2331  CE  LYS A 321     -54.954 -41.995  25.943  1.00  0.53           C  
ATOM   2332  NZ  LYS A 321     -56.270 -42.437  25.455  1.00  0.53           N  
ATOM   2333  N   PRO A 322     -49.585 -40.891  21.668  1.00  0.61           N  
ATOM   2334  CA  PRO A 322     -48.433 -41.293  20.878  1.00  0.61           C  
ATOM   2335  C   PRO A 322     -47.682 -42.436  21.532  1.00  0.61           C  
ATOM   2336  O   PRO A 322     -46.970 -43.139  20.817  1.00  0.61           O  
ATOM   2337  CB  PRO A 322     -47.560 -40.037  20.746  1.00  0.61           C  
ATOM   2338  CG  PRO A 322     -48.218 -38.941  21.598  1.00  0.61           C  
ATOM   2339  CD  PRO A 322     -49.425 -39.584  22.290  1.00  0.61           C  
ATOM   2340  N   TYR A 323     -47.809 -42.656  22.859  1.00  0.61           N  
ATOM   2341  CA  TYR A 323     -47.095 -43.712  23.561  1.00  0.61           C  
ATOM   2342  C   TYR A 323     -48.036 -44.567  24.402  1.00  0.61           C  
ATOM   2343  O   TYR A 323     -49.175 -44.194  24.676  1.00  0.61           O  
ATOM   2344  CB  TYR A 323     -45.952 -43.180  24.488  1.00  0.61           C  
ATOM   2345  CG  TYR A 323     -45.108 -42.170  23.763  1.00  0.61           C  
ATOM   2346  CD1 TYR A 323     -44.355 -42.556  22.649  1.00  0.61           C  
ATOM   2347  CD2 TYR A 323     -45.121 -40.815  24.132  1.00  0.61           C  
ATOM   2348  CE1 TYR A 323     -43.701 -41.600  21.861  1.00  0.61           C  
ATOM   2349  CE2 TYR A 323     -44.456 -39.852  23.361  1.00  0.61           C  
ATOM   2350  CZ  TYR A 323     -43.763 -40.249  22.212  1.00  0.61           C  
ATOM   2351  OH  TYR A 323     -43.141 -39.305  21.379  1.00  0.61           O  
ATOM   2352  N   TYR A 324     -47.592 -45.760  24.848  1.00  0.57           N  
ATOM   2353  CA  TYR A 324     -48.334 -46.579  25.803  1.00  0.57           C  
ATOM   2354  C   TYR A 324     -47.385 -47.432  26.643  1.00  0.57           C  
ATOM   2355  O   TYR A 324     -46.245 -47.663  26.251  1.00  0.57           O  
ATOM   2356  CB  TYR A 324     -49.477 -47.424  25.151  1.00  0.57           C  
ATOM   2357  CG  TYR A 324     -48.995 -48.691  24.486  1.00  0.57           C  
ATOM   2358  CD1 TYR A 324     -48.508 -48.710  23.169  1.00  0.57           C  
ATOM   2359  CD2 TYR A 324     -48.980 -49.883  25.228  1.00  0.57           C  
ATOM   2360  CE1 TYR A 324     -48.013 -49.897  22.608  1.00  0.57           C  
ATOM   2361  CE2 TYR A 324     -48.462 -51.061  24.680  1.00  0.57           C  
ATOM   2362  CZ  TYR A 324     -47.975 -51.069  23.375  1.00  0.57           C  
ATOM   2363  OH  TYR A 324     -47.371 -52.242  22.887  1.00  0.57           O  
ATOM   2364  N   THR A 325     -47.809 -47.895  27.843  1.00  0.54           N  
ATOM   2365  CA  THR A 325     -47.008 -48.834  28.640  1.00  0.54           C  
ATOM   2366  C   THR A 325     -47.818 -49.461  29.758  1.00  0.54           C  
ATOM   2367  O   THR A 325     -48.984 -49.137  29.978  1.00  0.54           O  
ATOM   2368  CB  THR A 325     -45.715 -48.251  29.214  1.00  0.54           C  
ATOM   2369  OG1 THR A 325     -44.820 -49.219  29.744  1.00  0.54           O  
ATOM   2370  CG2 THR A 325     -45.992 -47.262  30.329  1.00  0.54           C  
ATOM   2371  N   GLY A 326     -47.189 -50.380  30.518  1.00  0.49           N  
ATOM   2372  CA  GLY A 326     -47.783 -51.117  31.625  1.00  0.49           C  
ATOM   2373  C   GLY A 326     -48.284 -52.462  31.195  1.00  0.49           C  
ATOM   2374  O   GLY A 326     -48.983 -53.148  31.939  1.00  0.49           O  
ATOM   2375  N   LYS A 327     -47.941 -52.846  29.956  1.00  0.50           N  
ATOM   2376  CA  LYS A 327     -48.390 -54.041  29.282  1.00  0.50           C  
ATOM   2377  C   LYS A 327     -47.281 -54.518  28.363  1.00  0.50           C  
ATOM   2378  O   LYS A 327     -46.212 -53.909  28.292  1.00  0.50           O  
ATOM   2379  CB  LYS A 327     -49.666 -53.798  28.434  1.00  0.50           C  
ATOM   2380  CG  LYS A 327     -50.899 -53.294  29.203  1.00  0.50           C  
ATOM   2381  CD  LYS A 327     -51.421 -54.309  30.231  1.00  0.50           C  
ATOM   2382  CE  LYS A 327     -52.399 -53.686  31.221  1.00  0.50           C  
ATOM   2383  NZ  LYS A 327     -52.818 -54.714  32.193  1.00  0.50           N  
ATOM   2384  N   HIS A 328     -47.499 -55.659  27.673  1.00  0.48           N  
ATOM   2385  CA  HIS A 328     -46.581 -56.211  26.687  1.00  0.48           C  
ATOM   2386  C   HIS A 328     -46.353 -55.281  25.491  1.00  0.48           C  
ATOM   2387  O   HIS A 328     -47.196 -54.484  25.088  1.00  0.48           O  
ATOM   2388  CB  HIS A 328     -47.009 -57.633  26.212  1.00  0.48           C  
ATOM   2389  CG  HIS A 328     -45.898 -58.585  25.837  1.00  0.48           C  
ATOM   2390  ND1 HIS A 328     -45.009 -58.299  24.811  1.00  0.48           N  
ATOM   2391  CD2 HIS A 328     -45.633 -59.816  26.349  1.00  0.48           C  
ATOM   2392  CE1 HIS A 328     -44.235 -59.365  24.722  1.00  0.48           C  
ATOM   2393  NE2 HIS A 328     -44.569 -60.311  25.628  1.00  0.48           N  
ATOM   2394  N   ALA A 329     -45.167 -55.376  24.878  1.00  0.56           N  
ATOM   2395  CA  ALA A 329     -44.775 -54.592  23.728  1.00  0.56           C  
ATOM   2396  C   ALA A 329     -45.363 -55.132  22.435  1.00  0.56           C  
ATOM   2397  O   ALA A 329     -45.315 -54.515  21.373  1.00  0.56           O  
ATOM   2398  CB  ALA A 329     -43.251 -54.676  23.619  1.00  0.56           C  
ATOM   2399  N   LYS A 330     -45.914 -56.351  22.516  1.00  0.59           N  
ATOM   2400  CA  LYS A 330     -46.590 -57.035  21.450  1.00  0.59           C  
ATOM   2401  C   LYS A 330     -47.996 -56.491  21.232  1.00  0.59           C  
ATOM   2402  O   LYS A 330     -48.980 -56.982  21.786  1.00  0.59           O  
ATOM   2403  CB  LYS A 330     -46.642 -58.522  21.829  1.00  0.59           C  
ATOM   2404  CG  LYS A 330     -47.230 -59.452  20.768  1.00  0.59           C  
ATOM   2405  CD  LYS A 330     -47.197 -60.876  21.315  1.00  0.59           C  
ATOM   2406  CE  LYS A 330     -47.920 -61.883  20.445  1.00  0.59           C  
ATOM   2407  NZ  LYS A 330     -47.499 -63.222  20.876  1.00  0.59           N  
ATOM   2408  N   ALA A 331     -48.107 -55.450  20.393  1.00  0.57           N  
ATOM   2409  CA  ALA A 331     -49.360 -54.799  20.113  1.00  0.57           C  
ATOM   2410  C   ALA A 331     -49.473 -54.555  18.626  1.00  0.57           C  
ATOM   2411  O   ALA A 331     -48.499 -54.204  17.962  1.00  0.57           O  
ATOM   2412  CB  ALA A 331     -49.434 -53.475  20.878  1.00  0.57           C  
ATOM   2413  N   ILE A 332     -50.662 -54.798  18.046  1.00  0.47           N  
ATOM   2414  CA  ILE A 332     -50.827 -54.858  16.604  1.00  0.47           C  
ATOM   2415  C   ILE A 332     -51.910 -53.915  16.114  1.00  0.47           C  
ATOM   2416  O   ILE A 332     -52.924 -53.676  16.772  1.00  0.47           O  
ATOM   2417  CB  ILE A 332     -51.076 -56.280  16.094  1.00  0.47           C  
ATOM   2418  CG1 ILE A 332     -52.427 -56.865  16.566  1.00  0.47           C  
ATOM   2419  CG2 ILE A 332     -49.902 -57.165  16.566  1.00  0.47           C  
ATOM   2420  CD1 ILE A 332     -52.765 -58.227  15.947  1.00  0.47           C  
ATOM   2421  N   GLY A 333     -51.698 -53.331  14.915  1.00  0.52           N  
ATOM   2422  CA  GLY A 333     -52.658 -52.441  14.278  1.00  0.52           C  
ATOM   2423  C   GLY A 333     -52.085 -51.068  14.116  1.00  0.52           C  
ATOM   2424  O   GLY A 333     -50.897 -50.893  13.863  1.00  0.52           O  
ATOM   2425  N   ASN A 334     -52.929 -50.032  14.252  1.00  0.50           N  
ATOM   2426  CA  ASN A 334     -52.468 -48.657  14.268  1.00  0.50           C  
ATOM   2427  C   ASN A 334     -52.208 -48.289  15.727  1.00  0.50           C  
ATOM   2428  O   ASN A 334     -53.085 -47.803  16.438  1.00  0.50           O  
ATOM   2429  CB  ASN A 334     -53.536 -47.765  13.573  1.00  0.50           C  
ATOM   2430  CG  ASN A 334     -53.069 -46.343  13.278  1.00  0.50           C  
ATOM   2431  OD1 ASN A 334     -52.571 -45.601  14.126  1.00  0.50           O  
ATOM   2432  ND2 ASN A 334     -53.315 -45.876  12.033  1.00  0.50           N  
ATOM   2433  N   CYS A 335     -50.987 -48.582  16.209  1.00  0.58           N  
ATOM   2434  CA  CYS A 335     -50.621 -48.508  17.613  1.00  0.58           C  
ATOM   2435  C   CYS A 335     -50.031 -47.145  17.985  1.00  0.58           C  
ATOM   2436  O   CYS A 335     -49.466 -46.483  17.114  1.00  0.58           O  
ATOM   2437  CB  CYS A 335     -49.555 -49.585  17.985  1.00  0.58           C  
ATOM   2438  SG  CYS A 335     -49.670 -51.138  17.028  1.00  0.58           S  
ATOM   2439  N   PRO A 336     -50.069 -46.674  19.231  1.00  0.63           N  
ATOM   2440  CA  PRO A 336     -49.020 -45.827  19.779  1.00  0.63           C  
ATOM   2441  C   PRO A 336     -47.704 -46.575  19.920  1.00  0.63           C  
ATOM   2442  O   PRO A 336     -47.639 -47.795  19.771  1.00  0.63           O  
ATOM   2443  CB  PRO A 336     -49.540 -45.445  21.182  1.00  0.63           C  
ATOM   2444  CG  PRO A 336     -50.955 -46.012  21.273  1.00  0.63           C  
ATOM   2445  CD  PRO A 336     -50.903 -47.180  20.304  1.00  0.63           C  
ATOM   2446  N   ILE A 337     -46.632 -45.860  20.254  1.00  0.61           N  
ATOM   2447  CA  ILE A 337     -45.327 -46.435  20.469  1.00  0.61           C  
ATOM   2448  C   ILE A 337     -45.155 -46.870  21.921  1.00  0.61           C  
ATOM   2449  O   ILE A 337     -45.270 -46.092  22.865  1.00  0.61           O  
ATOM   2450  CB  ILE A 337     -44.297 -45.403  20.053  1.00  0.61           C  
ATOM   2451  CG1 ILE A 337     -44.406 -45.058  18.543  1.00  0.61           C  
ATOM   2452  CG2 ILE A 337     -42.874 -45.817  20.465  1.00  0.61           C  
ATOM   2453  CD1 ILE A 337     -44.402 -46.254  17.578  1.00  0.61           C  
ATOM   2454  N   TRP A 338     -44.888 -48.165  22.164  1.00  0.57           N  
ATOM   2455  CA  TRP A 338     -44.613 -48.668  23.500  1.00  0.57           C  
ATOM   2456  C   TRP A 338     -43.358 -48.075  24.136  1.00  0.57           C  
ATOM   2457  O   TRP A 338     -42.370 -47.829  23.458  1.00  0.57           O  
ATOM   2458  CB  TRP A 338     -44.515 -50.211  23.485  1.00  0.57           C  
ATOM   2459  CG  TRP A 338     -44.338 -50.895  24.839  1.00  0.57           C  
ATOM   2460  CD1 TRP A 338     -45.216 -51.044  25.877  1.00  0.57           C  
ATOM   2461  CD2 TRP A 338     -43.146 -51.592  25.212  1.00  0.57           C  
ATOM   2462  NE1 TRP A 338     -44.659 -51.833  26.862  1.00  0.57           N  
ATOM   2463  CE2 TRP A 338     -43.387 -52.177  26.482  1.00  0.57           C  
ATOM   2464  CE3 TRP A 338     -41.951 -51.799  24.542  1.00  0.57           C  
ATOM   2465  CZ2 TRP A 338     -42.426 -52.970  27.093  1.00  0.57           C  
ATOM   2466  CZ3 TRP A 338     -41.035 -52.672  25.127  1.00  0.57           C  
ATOM   2467  CH2 TRP A 338     -41.234 -53.220  26.400  1.00  0.57           C  
ATOM   2468  N   VAL A 339     -43.376 -47.852  25.459  1.00  0.64           N  
ATOM   2469  CA  VAL A 339     -42.244 -47.379  26.246  1.00  0.64           C  
ATOM   2470  C   VAL A 339     -42.324 -48.087  27.576  1.00  0.64           C  
ATOM   2471  O   VAL A 339     -43.209 -48.908  27.770  1.00  0.64           O  
ATOM   2472  CB  VAL A 339     -42.220 -45.868  26.490  1.00  0.64           C  
ATOM   2473  CG1 VAL A 339     -42.017 -45.128  25.159  1.00  0.64           C  
ATOM   2474  CG2 VAL A 339     -43.517 -45.396  27.179  1.00  0.64           C  
ATOM   2475  N   LYS A 340     -41.413 -47.852  28.540  1.00  0.63           N  
ATOM   2476  CA  LYS A 340     -41.442 -48.494  29.856  1.00  0.63           C  
ATOM   2477  C   LYS A 340     -41.503 -47.487  31.013  1.00  0.63           C  
ATOM   2478  O   LYS A 340     -40.918 -47.702  32.071  1.00  0.63           O  
ATOM   2479  CB  LYS A 340     -40.232 -49.455  30.015  1.00  0.63           C  
ATOM   2480  CG  LYS A 340     -40.209 -50.555  28.933  1.00  0.63           C  
ATOM   2481  CD  LYS A 340     -38.924 -51.401  28.884  1.00  0.63           C  
ATOM   2482  CE  LYS A 340     -38.742 -52.542  29.890  1.00  0.63           C  
ATOM   2483  NZ  LYS A 340     -37.492 -53.282  29.552  1.00  0.63           N  
ATOM   2484  N   THR A 341     -42.197 -46.342  30.822  1.00  0.60           N  
ATOM   2485  CA  THR A 341     -42.094 -45.139  31.659  1.00  0.60           C  
ATOM   2486  C   THR A 341     -43.409 -44.660  32.309  1.00  0.60           C  
ATOM   2487  O   THR A 341     -44.470 -45.293  32.263  1.00  0.60           O  
ATOM   2488  CB  THR A 341     -41.576 -43.962  30.820  1.00  0.60           C  
ATOM   2489  OG1 THR A 341     -42.516 -43.614  29.810  1.00  0.60           O  
ATOM   2490  CG2 THR A 341     -40.284 -44.319  30.066  1.00  0.60           C  
ATOM   2491  N   PRO A 342     -43.361 -43.482  32.931  1.00  0.52           N  
ATOM   2492  CA  PRO A 342     -44.508 -42.580  32.820  1.00  0.52           C  
ATOM   2493  C   PRO A 342     -44.093 -41.146  32.502  1.00  0.52           C  
ATOM   2494  O   PRO A 342     -43.078 -40.664  32.990  1.00  0.52           O  
ATOM   2495  CB  PRO A 342     -45.196 -42.708  34.182  1.00  0.52           C  
ATOM   2496  CG  PRO A 342     -44.014 -42.822  35.153  1.00  0.52           C  
ATOM   2497  CD  PRO A 342     -42.916 -43.529  34.334  1.00  0.52           C  
ATOM   2498  N   LEU A 343     -44.866 -40.437  31.646  1.00  0.58           N  
ATOM   2499  CA  LEU A 343     -44.408 -39.200  31.037  1.00  0.58           C  
ATOM   2500  C   LEU A 343     -45.558 -38.228  30.778  1.00  0.58           C  
ATOM   2501  O   LEU A 343     -46.693 -38.625  30.524  1.00  0.58           O  
ATOM   2502  CB  LEU A 343     -43.671 -39.527  29.710  1.00  0.58           C  
ATOM   2503  CG  LEU A 343     -44.569 -40.076  28.580  1.00  0.58           C  
ATOM   2504  CD1 LEU A 343     -44.901 -38.982  27.569  1.00  0.58           C  
ATOM   2505  CD2 LEU A 343     -43.933 -41.246  27.822  1.00  0.58           C  
ATOM   2506  N   LYS A 344     -45.300 -36.904  30.849  1.00  0.63           N  
ATOM   2507  CA  LYS A 344     -46.281 -35.889  30.506  1.00  0.63           C  
ATOM   2508  C   LYS A 344     -45.557 -34.610  30.079  1.00  0.63           C  
ATOM   2509  O   LYS A 344     -44.530 -34.258  30.657  1.00  0.63           O  
ATOM   2510  CB  LYS A 344     -47.239 -35.651  31.711  1.00  0.63           C  
ATOM   2511  CG  LYS A 344     -48.404 -34.678  31.465  1.00  0.63           C  
ATOM   2512  CD  LYS A 344     -49.490 -34.731  32.564  1.00  0.63           C  
ATOM   2513  CE  LYS A 344     -49.006 -34.188  33.918  1.00  0.63           C  
ATOM   2514  NZ  LYS A 344     -50.099 -34.051  34.916  1.00  0.63           N  
ATOM   2515  N   LEU A 345     -46.063 -33.895  29.045  1.00  0.69           N  
ATOM   2516  CA  LEU A 345     -45.485 -32.639  28.573  1.00  0.69           C  
ATOM   2517  C   LEU A 345     -46.015 -31.415  29.308  1.00  0.69           C  
ATOM   2518  O   LEU A 345     -47.145 -31.380  29.792  1.00  0.69           O  
ATOM   2519  CB  LEU A 345     -45.750 -32.369  27.062  1.00  0.69           C  
ATOM   2520  CG  LEU A 345     -44.766 -33.014  26.068  1.00  0.69           C  
ATOM   2521  CD1 LEU A 345     -45.197 -32.651  24.640  1.00  0.69           C  
ATOM   2522  CD2 LEU A 345     -43.325 -32.530  26.277  1.00  0.69           C  
ATOM   2523  N   ALA A 346     -45.187 -30.357  29.346  1.00  0.76           N  
ATOM   2524  CA  ALA A 346     -45.540 -29.010  29.730  1.00  0.76           C  
ATOM   2525  C   ALA A 346     -45.959 -28.194  28.517  1.00  0.76           C  
ATOM   2526  O   ALA A 346     -45.378 -28.322  27.443  1.00  0.76           O  
ATOM   2527  CB  ALA A 346     -44.314 -28.320  30.358  1.00  0.76           C  
ATOM   2528  N   ASN A 347     -46.995 -27.337  28.646  1.00  0.66           N  
ATOM   2529  CA  ASN A 347     -47.398 -26.480  27.535  1.00  0.66           C  
ATOM   2530  C   ASN A 347     -47.671 -25.060  27.971  1.00  0.66           C  
ATOM   2531  O   ASN A 347     -47.421 -24.122  27.226  1.00  0.66           O  
ATOM   2532  CB  ASN A 347     -48.719 -26.979  26.904  1.00  0.66           C  
ATOM   2533  CG  ASN A 347     -48.496 -28.344  26.283  1.00  0.66           C  
ATOM   2534  OD1 ASN A 347     -48.222 -28.481  25.091  1.00  0.66           O  
ATOM   2535  ND2 ASN A 347     -48.641 -29.406  27.106  1.00  0.66           N  
ATOM   2536  N   GLY A 348     -48.189 -24.859  29.196  1.00  0.73           N  
ATOM   2537  CA  GLY A 348     -48.374 -23.528  29.751  1.00  0.73           C  
ATOM   2538  C   GLY A 348     -47.259 -23.116  30.669  1.00  0.73           C  
ATOM   2539  O   GLY A 348     -46.344 -23.876  30.981  1.00  0.73           O  
ATOM   2540  N   THR A 349     -47.367 -21.879  31.172  1.00  0.66           N  
ATOM   2541  CA  THR A 349     -46.519 -21.269  32.188  1.00  0.66           C  
ATOM   2542  C   THR A 349     -46.439 -22.039  33.502  1.00  0.66           C  
ATOM   2543  O   THR A 349     -47.359 -22.752  33.893  1.00  0.66           O  
ATOM   2544  CB  THR A 349     -46.965 -19.844  32.531  1.00  0.66           C  
ATOM   2545  OG1 THR A 349     -48.324 -19.805  32.964  1.00  0.66           O  
ATOM   2546  CG2 THR A 349     -46.895 -18.960  31.284  1.00  0.66           C  
ATOM   2547  N   LYS A 350     -45.326 -21.920  34.261  1.00  0.68           N  
ATOM   2548  CA  LYS A 350     -45.280 -22.421  35.631  1.00  0.68           C  
ATOM   2549  C   LYS A 350     -46.290 -21.723  36.553  1.00  0.68           C  
ATOM   2550  O   LYS A 350     -46.395 -20.498  36.581  1.00  0.68           O  
ATOM   2551  CB  LYS A 350     -43.845 -22.332  36.218  1.00  0.68           C  
ATOM   2552  CG  LYS A 350     -43.719 -22.900  37.644  1.00  0.68           C  
ATOM   2553  CD  LYS A 350     -42.268 -23.034  38.133  1.00  0.68           C  
ATOM   2554  CE  LYS A 350     -42.188 -23.621  39.547  1.00  0.68           C  
ATOM   2555  NZ  LYS A 350     -40.792 -23.988  39.878  1.00  0.68           N  
ATOM   2556  N   TYR A 351     -47.073 -22.486  37.346  1.00  0.66           N  
ATOM   2557  CA  TYR A 351     -48.127 -21.912  38.165  1.00  0.66           C  
ATOM   2558  C   TYR A 351     -47.548 -21.352  39.457  1.00  0.66           C  
ATOM   2559  O   TYR A 351     -47.025 -22.071  40.309  1.00  0.66           O  
ATOM   2560  CB  TYR A 351     -49.238 -22.966  38.442  1.00  0.66           C  
ATOM   2561  CG  TYR A 351     -50.366 -22.521  39.354  1.00  0.66           C  
ATOM   2562  CD1 TYR A 351     -50.646 -23.240  40.529  1.00  0.66           C  
ATOM   2563  CD2 TYR A 351     -51.170 -21.412  39.042  1.00  0.66           C  
ATOM   2564  CE1 TYR A 351     -51.702 -22.862  41.372  1.00  0.66           C  
ATOM   2565  CE2 TYR A 351     -52.211 -21.015  39.903  1.00  0.66           C  
ATOM   2566  CZ  TYR A 351     -52.483 -21.743  41.064  1.00  0.66           C  
ATOM   2567  OH  TYR A 351     -53.518 -21.345  41.942  1.00  0.66           O  
ATOM   2568  N   ARG A 352     -47.624 -20.020  39.618  1.00  0.61           N  
ATOM   2569  CA  ARG A 352     -47.165 -19.328  40.803  1.00  0.61           C  
ATOM   2570  C   ARG A 352     -47.999 -18.075  40.983  1.00  0.61           C  
ATOM   2571  O   ARG A 352     -47.523 -17.002  40.626  1.00  0.61           O  
ATOM   2572  CB  ARG A 352     -45.666 -18.896  40.716  1.00  0.61           C  
ATOM   2573  CG  ARG A 352     -44.639 -20.046  40.817  1.00  0.61           C  
ATOM   2574  CD  ARG A 352     -44.691 -20.835  42.135  1.00  0.61           C  
ATOM   2575  NE  ARG A 352     -44.393 -19.883  43.257  1.00  0.61           N  
ATOM   2576  CZ  ARG A 352     -43.165 -19.506  43.638  1.00  0.61           C  
ATOM   2577  NH1 ARG A 352     -43.024 -18.612  44.612  1.00  0.61           N  
ATOM   2578  NH2 ARG A 352     -42.078 -19.988  43.047  1.00  0.61           N  
ATOM   2579  N   PRO A 353     -49.227 -18.100  41.474  1.00  0.58           N  
ATOM   2580  CA  PRO A 353     -49.923 -16.872  41.816  1.00  0.58           C  
ATOM   2581  C   PRO A 353     -49.430 -16.309  43.140  1.00  0.58           C  
ATOM   2582  O   PRO A 353     -48.727 -17.020  43.873  1.00  0.58           O  
ATOM   2583  CB  PRO A 353     -51.360 -17.374  41.953  1.00  0.58           C  
ATOM   2584  CG  PRO A 353     -51.198 -18.733  42.638  1.00  0.58           C  
ATOM   2585  CD  PRO A 353     -49.909 -19.282  42.018  1.00  0.58           C  
ATOM   2586  N   PRO A 354     -49.794 -15.101  43.533  1.00  0.48           N  
ATOM   2587  CA  PRO A 354     -49.259 -14.543  44.759  1.00  0.48           C  
ATOM   2588  C   PRO A 354     -50.259 -14.845  45.870  1.00  0.48           C  
ATOM   2589  O   PRO A 354     -50.923 -13.967  46.418  1.00  0.48           O  
ATOM   2590  CB  PRO A 354     -49.144 -13.055  44.415  1.00  0.48           C  
ATOM   2591  CG  PRO A 354     -50.321 -12.788  43.477  1.00  0.48           C  
ATOM   2592  CD  PRO A 354     -50.326 -14.062  42.636  1.00  0.48           C  
ATOM   2593  N   ALA A 355     -50.337 -16.136  46.254  1.00  0.46           N  
ATOM   2594  CA  ALA A 355     -51.169 -16.679  47.314  1.00  0.46           C  
ATOM   2595  C   ALA A 355     -50.875 -16.077  48.685  1.00  0.46           C  
ATOM   2596  O   ALA A 355     -51.758 -15.898  49.523  1.00  0.46           O  
ATOM   2597  CB  ALA A 355     -50.959 -18.207  47.364  1.00  0.46           C  
ATOM   2598  N   LYS A 356     -49.594 -15.754  48.943  1.00  0.32           N  
ATOM   2599  CA  LYS A 356     -49.172 -14.975  50.088  1.00  0.32           C  
ATOM   2600  C   LYS A 356     -49.655 -13.534  50.068  1.00  0.32           C  
ATOM   2601  O   LYS A 356     -50.186 -13.073  51.066  1.00  0.32           O  
ATOM   2602  CB  LYS A 356     -47.644 -15.035  50.242  1.00  0.32           C  
ATOM   2603  CG  LYS A 356     -47.144 -16.433  50.628  1.00  0.32           C  
ATOM   2604  CD  LYS A 356     -45.656 -16.395  50.995  1.00  0.32           C  
ATOM   2605  CE  LYS A 356     -45.128 -17.740  51.485  1.00  0.32           C  
ATOM   2606  NZ  LYS A 356     -43.705 -17.602  51.855  1.00  0.32           N  
ATOM   2607  N   LEU A 357     -49.592 -12.815  48.922  1.00  0.36           N  
ATOM   2608  CA  LEU A 357     -50.052 -11.432  48.797  1.00  0.36           C  
ATOM   2609  C   LEU A 357     -51.522 -11.283  49.146  1.00  0.36           C  
ATOM   2610  O   LEU A 357     -51.931 -10.349  49.828  1.00  0.36           O  
ATOM   2611  CB  LEU A 357     -49.843 -10.930  47.348  1.00  0.36           C  
ATOM   2612  CG  LEU A 357     -50.253  -9.476  47.022  1.00  0.36           C  
ATOM   2613  CD1 LEU A 357     -49.358  -8.452  47.730  1.00  0.36           C  
ATOM   2614  CD2 LEU A 357     -50.201  -9.252  45.502  1.00  0.36           C  
ATOM   2615  N   LEU A 358     -52.360 -12.254  48.736  1.00  0.32           N  
ATOM   2616  CA  LEU A 358     -53.756 -12.319  49.128  1.00  0.32           C  
ATOM   2617  C   LEU A 358     -53.956 -12.400  50.642  1.00  0.32           C  
ATOM   2618  O   LEU A 358     -54.816 -11.731  51.204  1.00  0.32           O  
ATOM   2619  CB  LEU A 358     -54.417 -13.541  48.445  1.00  0.32           C  
ATOM   2620  CG  LEU A 358     -55.926 -13.728  48.718  1.00  0.32           C  
ATOM   2621  CD1 LEU A 358     -56.757 -12.546  48.197  1.00  0.32           C  
ATOM   2622  CD2 LEU A 358     -56.421 -15.038  48.091  1.00  0.32           C  
ATOM   2623  N   LYS A 359     -53.142 -13.201  51.353  1.00  0.26           N  
ATOM   2624  CA  LYS A 359     -53.165 -13.272  52.804  1.00  0.26           C  
ATOM   2625  C   LYS A 359     -52.541 -12.061  53.505  1.00  0.26           C  
ATOM   2626  O   LYS A 359     -53.107 -11.519  54.450  1.00  0.26           O  
ATOM   2627  CB  LYS A 359     -52.439 -14.565  53.261  1.00  0.26           C  
ATOM   2628  CG  LYS A 359     -53.130 -15.845  52.761  1.00  0.26           C  
ATOM   2629  CD  LYS A 359     -52.357 -17.123  53.126  1.00  0.26           C  
ATOM   2630  CE  LYS A 359     -53.086 -18.389  52.668  1.00  0.26           C  
ATOM   2631  NZ  LYS A 359     -52.312 -19.592  53.045  1.00  0.26           N  
ATOM   2632  N   GLU A 360     -51.353 -11.617  53.053  1.00  0.29           N  
ATOM   2633  CA  GLU A 360     -50.571 -10.525  53.609  1.00  0.29           C  
ATOM   2634  C   GLU A 360     -51.184  -9.145  53.398  1.00  0.29           C  
ATOM   2635  O   GLU A 360     -51.170  -8.294  54.285  1.00  0.29           O  
ATOM   2636  CB  GLU A 360     -49.138 -10.566  53.011  1.00  0.29           C  
ATOM   2637  CG  GLU A 360     -48.333 -11.832  53.425  1.00  0.29           C  
ATOM   2638  CD  GLU A 360     -47.110 -12.128  52.552  1.00  0.29           C  
ATOM   2639  OE1 GLU A 360     -46.885 -11.411  51.545  1.00  0.29           O  
ATOM   2640  OE2 GLU A 360     -46.418 -13.139  52.862  1.00  0.29           O  
ATOM   2641  N   ARG A 361     -51.743  -8.873  52.201  1.00  0.27           N  
ATOM   2642  CA  ARG A 361     -52.321  -7.582  51.874  1.00  0.27           C  
ATOM   2643  C   ARG A 361     -53.834  -7.582  52.008  1.00  0.27           C  
ATOM   2644  O   ARG A 361     -54.445  -6.539  52.233  1.00  0.27           O  
ATOM   2645  CB  ARG A 361     -51.953  -7.233  50.403  1.00  0.27           C  
ATOM   2646  CG  ARG A 361     -52.471  -5.889  49.849  1.00  0.27           C  
ATOM   2647  CD  ARG A 361     -51.950  -4.664  50.595  1.00  0.27           C  
ATOM   2648  NE  ARG A 361     -52.538  -3.475  49.900  1.00  0.27           N  
ATOM   2649  CZ  ARG A 361     -52.325  -2.207  50.271  1.00  0.27           C  
ATOM   2650  NH1 ARG A 361     -52.860  -1.216  49.561  1.00  0.27           N  
ATOM   2651  NH2 ARG A 361     -51.582  -1.912  51.332  1.00  0.27           N  
ATOM   2652  N   GLY A 362     -54.483  -8.754  51.868  1.00  0.23           N  
ATOM   2653  CA  GLY A 362     -55.927  -8.922  52.016  1.00  0.23           C  
ATOM   2654  C   GLY A 362     -56.711  -8.709  50.746  1.00  0.23           C  
ATOM   2655  O   GLY A 362     -57.871  -9.098  50.647  1.00  0.23           O  
ATOM   2656  N   PHE A 363     -56.105  -8.067  49.731  1.00  0.22           N  
ATOM   2657  CA  PHE A 363     -56.794  -7.704  48.509  1.00  0.22           C  
ATOM   2658  C   PHE A 363     -55.806  -7.347  47.406  1.00  0.22           C  
ATOM   2659  O   PHE A 363     -54.641  -7.036  47.645  1.00  0.22           O  
ATOM   2660  CB  PHE A 363     -57.841  -6.558  48.714  1.00  0.22           C  
ATOM   2661  CG  PHE A 363     -57.252  -5.310  49.331  1.00  0.22           C  
ATOM   2662  CD1 PHE A 363     -57.076  -5.212  50.721  1.00  0.22           C  
ATOM   2663  CD2 PHE A 363     -56.905  -4.210  48.531  1.00  0.22           C  
ATOM   2664  CE1 PHE A 363     -56.519  -4.064  51.295  1.00  0.22           C  
ATOM   2665  CE2 PHE A 363     -56.353  -3.053  49.098  1.00  0.22           C  
ATOM   2666  CZ  PHE A 363     -56.154  -2.985  50.483  1.00  0.22           C  
ATOM   2667  N   PHE A 364     -56.267  -7.339  46.138  1.00  0.25           N  
ATOM   2668  CA  PHE A 364     -55.420  -7.181  44.962  1.00  0.25           C  
ATOM   2669  C   PHE A 364     -55.183  -5.723  44.579  1.00  0.25           C  
ATOM   2670  O   PHE A 364     -54.798  -5.412  43.461  1.00  0.25           O  
ATOM   2671  CB  PHE A 364     -56.068  -7.880  43.735  1.00  0.25           C  
ATOM   2672  CG  PHE A 364     -56.072  -9.373  43.892  1.00  0.25           C  
ATOM   2673  CD1 PHE A 364     -54.885 -10.101  43.702  1.00  0.25           C  
ATOM   2674  CD2 PHE A 364     -57.261 -10.069  44.170  1.00  0.25           C  
ATOM   2675  CE1 PHE A 364     -54.885 -11.499  43.783  1.00  0.25           C  
ATOM   2676  CE2 PHE A 364     -57.264 -11.468  44.254  1.00  0.25           C  
ATOM   2677  CZ  PHE A 364     -56.075 -12.183  44.057  1.00  0.25           C  
ATOM   2678  N   GLY A 365     -55.386  -4.764  45.502  1.00  0.26           N  
ATOM   2679  CA  GLY A 365     -55.265  -3.332  45.207  1.00  0.26           C  
ATOM   2680  C   GLY A 365     -53.855  -2.802  45.183  1.00  0.26           C  
ATOM   2681  O   GLY A 365     -53.630  -1.627  44.918  1.00  0.26           O  
ATOM   2682  N   ALA A 366     -52.862  -3.651  45.486  1.00  0.34           N  
ATOM   2683  CA  ALA A 366     -51.457  -3.330  45.346  1.00  0.34           C  
ATOM   2684  C   ALA A 366     -50.848  -4.168  44.233  1.00  0.34           C  
ATOM   2685  O   ALA A 366     -49.999  -5.022  44.478  1.00  0.34           O  
ATOM   2686  CB  ALA A 366     -50.722  -3.589  46.675  1.00  0.34           C  
ATOM   2687  N   ILE A 367     -51.299  -3.965  42.978  1.00  0.39           N  
ATOM   2688  CA  ILE A 367     -50.827  -4.724  41.826  1.00  0.39           C  
ATOM   2689  C   ILE A 367     -49.340  -4.515  41.543  1.00  0.39           C  
ATOM   2690  O   ILE A 367     -48.808  -3.402  41.585  1.00  0.39           O  
ATOM   2691  CB  ILE A 367     -51.677  -4.495  40.567  1.00  0.39           C  
ATOM   2692  CG1 ILE A 367     -53.181  -4.605  40.927  1.00  0.39           C  
ATOM   2693  CG2 ILE A 367     -51.287  -5.513  39.466  1.00  0.39           C  
ATOM   2694  CD1 ILE A 367     -54.147  -4.534  39.739  1.00  0.39           C  
ATOM   2695  N   ALA A 368     -48.643  -5.621  41.244  1.00  0.48           N  
ATOM   2696  CA  ALA A 368     -47.248  -5.680  40.915  1.00  0.48           C  
ATOM   2697  C   ALA A 368     -47.157  -6.527  39.658  1.00  0.48           C  
ATOM   2698  O   ALA A 368     -48.161  -7.053  39.184  1.00  0.48           O  
ATOM   2699  CB  ALA A 368     -46.455  -6.291  42.081  1.00  0.48           C  
ATOM   2700  N   GLY A 369     -45.971  -6.611  39.028  1.00  0.56           N  
ATOM   2701  CA  GLY A 369     -45.778  -7.418  37.834  1.00  0.56           C  
ATOM   2702  C   GLY A 369     -45.105  -8.721  38.143  1.00  0.56           C  
ATOM   2703  O   GLY A 369     -44.906  -9.089  39.295  1.00  0.56           O  
ATOM   2704  N   PHE A 370     -44.696  -9.433  37.079  1.00  0.54           N  
ATOM   2705  CA  PHE A 370     -44.142 -10.784  37.053  1.00  0.54           C  
ATOM   2706  C   PHE A 370     -43.142 -11.272  38.103  1.00  0.54           C  
ATOM   2707  O   PHE A 370     -42.880 -12.465  38.214  1.00  0.54           O  
ATOM   2708  CB  PHE A 370     -43.536 -11.085  35.661  1.00  0.54           C  
ATOM   2709  CG  PHE A 370     -42.328 -10.260  35.301  1.00  0.54           C  
ATOM   2710  CD1 PHE A 370     -41.026 -10.748  35.512  1.00  0.54           C  
ATOM   2711  CD2 PHE A 370     -42.490  -9.015  34.685  1.00  0.54           C  
ATOM   2712  CE1 PHE A 370     -39.910  -9.994  35.122  1.00  0.54           C  
ATOM   2713  CE2 PHE A 370     -41.384  -8.255  34.303  1.00  0.54           C  
ATOM   2714  CZ  PHE A 370     -40.089  -8.744  34.514  1.00  0.54           C  
ATOM   2715  N   LEU A 371     -42.530 -10.375  38.887  1.00  0.50           N  
ATOM   2716  CA  LEU A 371     -41.544 -10.738  39.879  1.00  0.50           C  
ATOM   2717  C   LEU A 371     -42.159 -11.162  41.203  1.00  0.50           C  
ATOM   2718  O   LEU A 371     -41.466 -11.746  42.033  1.00  0.50           O  
ATOM   2719  CB  LEU A 371     -40.547  -9.576  40.080  1.00  0.50           C  
ATOM   2720  CG  LEU A 371     -39.721  -9.285  38.810  1.00  0.50           C  
ATOM   2721  CD1 LEU A 371     -39.068  -7.912  38.907  1.00  0.50           C  
ATOM   2722  CD2 LEU A 371     -38.652 -10.355  38.549  1.00  0.50           C  
ATOM   2723  N   GLU A 372     -43.476 -10.935  41.425  1.00  0.47           N  
ATOM   2724  CA  GLU A 372     -44.195 -11.661  42.466  1.00  0.47           C  
ATOM   2725  C   GLU A 372     -44.767 -12.989  41.985  1.00  0.47           C  
ATOM   2726  O   GLU A 372     -44.893 -13.936  42.768  1.00  0.47           O  
ATOM   2727  CB  GLU A 372     -45.279 -10.799  43.171  1.00  0.47           C  
ATOM   2728  CG  GLU A 372     -46.247  -9.953  42.294  1.00  0.47           C  
ATOM   2729  CD  GLU A 372     -47.445 -10.637  41.624  1.00  0.47           C  
ATOM   2730  OE1 GLU A 372     -48.254  -9.879  41.022  1.00  0.47           O  
ATOM   2731  OE2 GLU A 372     -47.597 -11.876  41.727  1.00  0.47           O  
ATOM   2732  N   GLY A 373     -45.045 -13.129  40.672  1.00  0.62           N  
ATOM   2733  CA  GLY A 373     -45.636 -14.340  40.134  1.00  0.62           C  
ATOM   2734  C   GLY A 373     -46.546 -14.087  38.962  1.00  0.62           C  
ATOM   2735  O   GLY A 373     -46.258 -13.295  38.066  1.00  0.62           O  
ATOM   2736  N   GLY A 374     -47.663 -14.835  38.903  1.00  0.66           N  
ATOM   2737  CA  GLY A 374     -48.633 -14.774  37.821  1.00  0.66           C  
ATOM   2738  C   GLY A 374     -50.009 -14.386  38.277  1.00  0.66           C  
ATOM   2739  O   GLY A 374     -50.433 -14.635  39.402  1.00  0.66           O  
ATOM   2740  N   TRP A 375     -50.799 -13.817  37.364  1.00  0.58           N  
ATOM   2741  CA  TRP A 375     -52.074 -13.212  37.661  1.00  0.58           C  
ATOM   2742  C   TRP A 375     -53.252 -14.110  37.319  1.00  0.58           C  
ATOM   2743  O   TRP A 375     -53.519 -14.400  36.154  1.00  0.58           O  
ATOM   2744  CB  TRP A 375     -52.216 -11.914  36.830  1.00  0.58           C  
ATOM   2745  CG  TRP A 375     -51.214 -10.825  37.153  1.00  0.58           C  
ATOM   2746  CD1 TRP A 375     -50.552 -10.542  38.320  1.00  0.58           C  
ATOM   2747  CD2 TRP A 375     -50.806  -9.808  36.213  1.00  0.58           C  
ATOM   2748  NE1 TRP A 375     -49.802  -9.392  38.187  1.00  0.58           N  
ATOM   2749  CE2 TRP A 375     -49.953  -8.936  36.894  1.00  0.58           C  
ATOM   2750  CE3 TRP A 375     -51.134  -9.614  34.868  1.00  0.58           C  
ATOM   2751  CZ2 TRP A 375     -49.408  -7.822  36.259  1.00  0.58           C  
ATOM   2752  CZ3 TRP A 375     -50.565  -8.508  34.218  1.00  0.58           C  
ATOM   2753  CH2 TRP A 375     -49.727  -7.621  34.906  1.00  0.58           C  
ATOM   2754  N   GLU A 376     -54.049 -14.505  38.338  1.00  0.55           N  
ATOM   2755  CA  GLU A 376     -55.264 -15.296  38.173  1.00  0.55           C  
ATOM   2756  C   GLU A 376     -56.398 -14.471  37.569  1.00  0.55           C  
ATOM   2757  O   GLU A 376     -57.397 -14.985  37.075  1.00  0.55           O  
ATOM   2758  CB  GLU A 376     -55.685 -15.926  39.529  1.00  0.55           C  
ATOM   2759  CG  GLU A 376     -54.702 -17.044  39.975  1.00  0.55           C  
ATOM   2760  CD  GLU A 376     -54.983 -17.696  41.329  1.00  0.55           C  
ATOM   2761  OE1 GLU A 376     -55.765 -17.119  42.123  1.00  0.55           O  
ATOM   2762  OE2 GLU A 376     -54.345 -18.756  41.590  1.00  0.55           O  
ATOM   2763  N   GLY A 377     -56.231 -13.130  37.539  1.00  0.63           N  
ATOM   2764  CA  GLY A 377     -57.102 -12.232  36.790  1.00  0.63           C  
ATOM   2765  C   GLY A 377     -56.821 -12.160  35.305  1.00  0.63           C  
ATOM   2766  O   GLY A 377     -57.538 -11.475  34.582  1.00  0.63           O  
ATOM   2767  N   MET A 378     -55.780 -12.847  34.786  1.00  0.59           N  
ATOM   2768  CA  MET A 378     -55.500 -12.843  33.360  1.00  0.59           C  
ATOM   2769  C   MET A 378     -55.939 -14.136  32.701  1.00  0.59           C  
ATOM   2770  O   MET A 378     -55.378 -15.205  32.913  1.00  0.59           O  
ATOM   2771  CB  MET A 378     -54.012 -12.581  33.047  1.00  0.59           C  
ATOM   2772  CG  MET A 378     -53.739 -12.485  31.529  1.00  0.59           C  
ATOM   2773  SD  MET A 378     -52.514 -11.235  31.048  1.00  0.59           S  
ATOM   2774  CE  MET A 378     -51.100 -12.149  31.709  1.00  0.59           C  
ATOM   2775  N   ILE A 379     -56.997 -14.051  31.870  1.00  0.58           N  
ATOM   2776  CA  ILE A 379     -57.640 -15.227  31.300  1.00  0.58           C  
ATOM   2777  C   ILE A 379     -57.417 -15.312  29.792  1.00  0.58           C  
ATOM   2778  O   ILE A 379     -57.401 -16.388  29.202  1.00  0.58           O  
ATOM   2779  CB  ILE A 379     -59.138 -15.166  31.633  1.00  0.58           C  
ATOM   2780  CG1 ILE A 379     -59.339 -15.192  33.174  1.00  0.58           C  
ATOM   2781  CG2 ILE A 379     -59.914 -16.318  30.952  1.00  0.58           C  
ATOM   2782  CD1 ILE A 379     -60.783 -14.937  33.621  1.00  0.58           C  
ATOM   2783  N   ALA A 380     -57.187 -14.176  29.102  1.00  0.64           N  
ATOM   2784  CA  ALA A 380     -57.256 -14.132  27.650  1.00  0.64           C  
ATOM   2785  C   ALA A 380     -55.915 -14.302  26.940  1.00  0.64           C  
ATOM   2786  O   ALA A 380     -55.774 -14.003  25.757  1.00  0.64           O  
ATOM   2787  CB  ALA A 380     -57.907 -12.800  27.226  1.00  0.64           C  
ATOM   2788  N   GLY A 381     -54.879 -14.792  27.638  1.00  0.71           N  
ATOM   2789  CA  GLY A 381     -53.605 -15.072  27.001  1.00  0.71           C  
ATOM   2790  C   GLY A 381     -52.723 -15.799  27.964  1.00  0.71           C  
ATOM   2791  O   GLY A 381     -53.187 -16.303  28.982  1.00  0.71           O  
ATOM   2792  N   TRP A 382     -51.416 -15.856  27.677  1.00  0.68           N  
ATOM   2793  CA  TRP A 382     -50.399 -16.299  28.611  1.00  0.68           C  
ATOM   2794  C   TRP A 382     -49.573 -15.124  29.101  1.00  0.68           C  
ATOM   2795  O   TRP A 382     -49.169 -15.086  30.262  1.00  0.68           O  
ATOM   2796  CB  TRP A 382     -49.468 -17.338  27.944  1.00  0.68           C  
ATOM   2797  CG  TRP A 382     -50.109 -18.689  27.670  1.00  0.68           C  
ATOM   2798  CD1 TRP A 382     -51.226 -19.265  28.218  1.00  0.68           C  
ATOM   2799  CD2 TRP A 382     -49.566 -19.661  26.758  1.00  0.68           C  
ATOM   2800  NE1 TRP A 382     -51.415 -20.535  27.709  1.00  0.68           N  
ATOM   2801  CE2 TRP A 382     -50.396 -20.794  26.814  1.00  0.68           C  
ATOM   2802  CE3 TRP A 382     -48.442 -19.625  25.937  1.00  0.68           C  
ATOM   2803  CZ2 TRP A 382     -50.122 -21.924  26.049  1.00  0.68           C  
ATOM   2804  CZ3 TRP A 382     -48.172 -20.758  25.158  1.00  0.68           C  
ATOM   2805  CH2 TRP A 382     -48.990 -21.895  25.217  1.00  0.68           C  
ATOM   2806  N   HIS A 383     -49.364 -14.103  28.250  1.00  0.73           N  
ATOM   2807  CA  HIS A 383     -48.565 -12.935  28.567  1.00  0.73           C  
ATOM   2808  C   HIS A 383     -49.379 -11.673  28.356  1.00  0.73           C  
ATOM   2809  O   HIS A 383     -50.213 -11.577  27.453  1.00  0.73           O  
ATOM   2810  CB  HIS A 383     -47.285 -12.846  27.699  1.00  0.73           C  
ATOM   2811  CG  HIS A 383     -46.370 -14.022  27.844  1.00  0.73           C  
ATOM   2812  ND1 HIS A 383     -46.628 -15.165  27.123  1.00  0.73           N  
ATOM   2813  CD2 HIS A 383     -45.289 -14.203  28.649  1.00  0.73           C  
ATOM   2814  CE1 HIS A 383     -45.704 -16.033  27.504  1.00  0.73           C  
ATOM   2815  NE2 HIS A 383     -44.868 -15.496  28.430  1.00  0.73           N  
ATOM   2816  N   GLY A 384     -49.183 -10.645  29.201  1.00  0.77           N  
ATOM   2817  CA  GLY A 384     -49.930  -9.418  29.004  1.00  0.77           C  
ATOM   2818  C   GLY A 384     -49.633  -8.358  30.011  1.00  0.77           C  
ATOM   2819  O   GLY A 384     -48.596  -8.349  30.673  1.00  0.77           O  
ATOM   2820  N   TYR A 385     -50.575  -7.414  30.122  1.00  0.72           N  
ATOM   2821  CA  TYR A 385     -50.407  -6.169  30.825  1.00  0.72           C  
ATOM   2822  C   TYR A 385     -51.563  -5.934  31.781  1.00  0.72           C  
ATOM   2823  O   TYR A 385     -52.684  -6.390  31.568  1.00  0.72           O  
ATOM   2824  CB  TYR A 385     -50.417  -4.974  29.835  1.00  0.72           C  
ATOM   2825  CG  TYR A 385     -49.319  -5.070  28.814  1.00  0.72           C  
ATOM   2826  CD1 TYR A 385     -49.611  -5.368  27.470  1.00  0.72           C  
ATOM   2827  CD2 TYR A 385     -47.992  -4.796  29.179  1.00  0.72           C  
ATOM   2828  CE1 TYR A 385     -48.598  -5.339  26.500  1.00  0.72           C  
ATOM   2829  CE2 TYR A 385     -46.980  -4.758  28.210  1.00  0.72           C  
ATOM   2830  CZ  TYR A 385     -47.289  -5.011  26.870  1.00  0.72           C  
ATOM   2831  OH  TYR A 385     -46.270  -4.934  25.903  1.00  0.72           O  
ATOM   2832  N   THR A 386     -51.311  -5.165  32.851  1.00  0.70           N  
ATOM   2833  CA  THR A 386     -52.355  -4.643  33.730  1.00  0.70           C  
ATOM   2834  C   THR A 386     -52.179  -3.156  33.761  1.00  0.70           C  
ATOM   2835  O   THR A 386     -51.060  -2.660  33.896  1.00  0.70           O  
ATOM   2836  CB  THR A 386     -52.312  -5.166  35.163  1.00  0.70           C  
ATOM   2837  OG1 THR A 386     -52.718  -6.524  35.181  1.00  0.70           O  
ATOM   2838  CG2 THR A 386     -53.288  -4.434  36.098  1.00  0.70           C  
ATOM   2839  N   SER A 387     -53.275  -2.392  33.620  1.00  0.70           N  
ATOM   2840  CA  SER A 387     -53.258  -0.950  33.756  1.00  0.70           C  
ATOM   2841  C   SER A 387     -53.874  -0.515  35.068  1.00  0.70           C  
ATOM   2842  O   SER A 387     -54.674  -1.217  35.682  1.00  0.70           O  
ATOM   2843  CB  SER A 387     -53.992  -0.230  32.601  1.00  0.70           C  
ATOM   2844  OG  SER A 387     -55.373  -0.595  32.521  1.00  0.70           O  
ATOM   2845  N   HIS A 388     -53.489   0.682  35.542  1.00  0.65           N  
ATOM   2846  CA  HIS A 388     -54.026   1.246  36.765  1.00  0.65           C  
ATOM   2847  C   HIS A 388     -53.950   2.745  36.633  1.00  0.65           C  
ATOM   2848  O   HIS A 388     -52.982   3.368  37.061  1.00  0.65           O  
ATOM   2849  CB  HIS A 388     -53.231   0.765  38.008  1.00  0.65           C  
ATOM   2850  CG  HIS A 388     -53.805   1.054  39.360  1.00  0.65           C  
ATOM   2851  ND1 HIS A 388     -53.385   0.257  40.407  1.00  0.65           N  
ATOM   2852  CD2 HIS A 388     -54.668   2.004  39.808  1.00  0.65           C  
ATOM   2853  CE1 HIS A 388     -54.005   0.726  41.470  1.00  0.65           C  
ATOM   2854  NE2 HIS A 388     -54.793   1.785  41.165  1.00  0.65           N  
ATOM   2855  N   GLY A 389     -54.949   3.351  35.967  1.00  0.56           N  
ATOM   2856  CA  GLY A 389     -54.961   4.782  35.684  1.00  0.56           C  
ATOM   2857  C   GLY A 389     -56.212   5.425  36.192  1.00  0.56           C  
ATOM   2858  O   GLY A 389     -57.004   4.812  36.903  1.00  0.56           O  
ATOM   2859  N   ALA A 390     -56.454   6.686  35.792  1.00  0.47           N  
ATOM   2860  CA  ALA A 390     -57.579   7.494  36.239  1.00  0.47           C  
ATOM   2861  C   ALA A 390     -58.976   6.891  36.045  1.00  0.47           C  
ATOM   2862  O   ALA A 390     -59.874   7.108  36.853  1.00  0.47           O  
ATOM   2863  CB  ALA A 390     -57.505   8.868  35.545  1.00  0.47           C  
ATOM   2864  N   HIS A 391     -59.185   6.091  34.979  1.00  0.38           N  
ATOM   2865  CA  HIS A 391     -60.456   5.420  34.733  1.00  0.38           C  
ATOM   2866  C   HIS A 391     -60.637   4.118  35.509  1.00  0.38           C  
ATOM   2867  O   HIS A 391     -61.725   3.548  35.508  1.00  0.38           O  
ATOM   2868  CB  HIS A 391     -60.634   5.072  33.236  1.00  0.38           C  
ATOM   2869  CG  HIS A 391     -60.654   6.274  32.349  1.00  0.38           C  
ATOM   2870  ND1 HIS A 391     -61.763   7.093  32.350  1.00  0.38           N  
ATOM   2871  CD2 HIS A 391     -59.714   6.756  31.495  1.00  0.38           C  
ATOM   2872  CE1 HIS A 391     -61.483   8.058  31.503  1.00  0.38           C  
ATOM   2873  NE2 HIS A 391     -60.252   7.905  30.955  1.00  0.38           N  
ATOM   2874  N   GLY A 392     -59.592   3.592  36.186  1.00  0.57           N  
ATOM   2875  CA  GLY A 392     -59.692   2.335  36.922  1.00  0.57           C  
ATOM   2876  C   GLY A 392     -58.583   1.366  36.611  1.00  0.57           C  
ATOM   2877  O   GLY A 392     -57.520   1.726  36.106  1.00  0.57           O  
ATOM   2878  N   VAL A 393     -58.818   0.082  36.949  1.00  0.58           N  
ATOM   2879  CA  VAL A 393     -57.861  -1.003  36.801  1.00  0.58           C  
ATOM   2880  C   VAL A 393     -58.429  -2.084  35.900  1.00  0.58           C  
ATOM   2881  O   VAL A 393     -59.606  -2.431  35.991  1.00  0.58           O  
ATOM   2882  CB  VAL A 393     -57.445  -1.642  38.133  1.00  0.58           C  
ATOM   2883  CG1 VAL A 393     -56.718  -0.597  38.992  1.00  0.58           C  
ATOM   2884  CG2 VAL A 393     -58.638  -2.215  38.926  1.00  0.58           C  
ATOM   2885  N   ALA A 394     -57.606  -2.648  34.994  1.00  0.57           N  
ATOM   2886  CA  ALA A 394     -58.034  -3.773  34.189  1.00  0.57           C  
ATOM   2887  C   ALA A 394     -56.845  -4.522  33.604  1.00  0.57           C  
ATOM   2888  O   ALA A 394     -55.721  -4.023  33.566  1.00  0.57           O  
ATOM   2889  CB  ALA A 394     -58.973  -3.330  33.046  1.00  0.57           C  
ATOM   2890  N   VAL A 395     -57.088  -5.761  33.131  1.00  0.61           N  
ATOM   2891  CA  VAL A 395     -56.083  -6.635  32.544  1.00  0.61           C  
ATOM   2892  C   VAL A 395     -56.279  -6.687  31.037  1.00  0.61           C  
ATOM   2893  O   VAL A 395     -57.397  -6.829  30.545  1.00  0.61           O  
ATOM   2894  CB  VAL A 395     -56.179  -8.063  33.089  1.00  0.61           C  
ATOM   2895  CG1 VAL A 395     -55.144  -8.993  32.422  1.00  0.61           C  
ATOM   2896  CG2 VAL A 395     -55.954  -8.064  34.613  1.00  0.61           C  
ATOM   2897  N   ALA A 396     -55.183  -6.586  30.260  1.00  0.61           N  
ATOM   2898  CA  ALA A 396     -55.209  -6.719  28.820  1.00  0.61           C  
ATOM   2899  C   ALA A 396     -54.113  -7.678  28.371  1.00  0.61           C  
ATOM   2900  O   ALA A 396     -52.942  -7.528  28.709  1.00  0.61           O  
ATOM   2901  CB  ALA A 396     -55.013  -5.345  28.152  1.00  0.61           C  
ATOM   2902  N   ALA A 397     -54.456  -8.722  27.594  1.00  0.67           N  
ATOM   2903  CA  ALA A 397     -53.471  -9.660  27.094  1.00  0.67           C  
ATOM   2904  C   ALA A 397     -52.748  -9.121  25.864  1.00  0.67           C  
ATOM   2905  O   ALA A 397     -53.342  -8.436  25.032  1.00  0.67           O  
ATOM   2906  CB  ALA A 397     -54.145 -11.004  26.759  1.00  0.67           C  
ATOM   2907  N   ASP A 398     -51.447  -9.444  25.685  1.00  0.71           N  
ATOM   2908  CA  ASP A 398     -50.762  -9.125  24.446  1.00  0.71           C  
ATOM   2909  C   ASP A 398     -51.018 -10.289  23.501  1.00  0.71           C  
ATOM   2910  O   ASP A 398     -50.341 -11.318  23.517  1.00  0.71           O  
ATOM   2911  CB  ASP A 398     -49.248  -8.840  24.655  1.00  0.71           C  
ATOM   2912  CG  ASP A 398     -48.549  -8.382  23.379  1.00  0.71           C  
ATOM   2913  OD1 ASP A 398     -49.174  -8.345  22.291  1.00  0.71           O  
ATOM   2914  OD2 ASP A 398     -47.331  -8.061  23.459  1.00  0.71           O  
ATOM   2915  N   LEU A 399     -52.056 -10.143  22.653  1.00  0.63           N  
ATOM   2916  CA  LEU A 399     -52.477 -11.162  21.715  1.00  0.63           C  
ATOM   2917  C   LEU A 399     -51.390 -11.512  20.712  1.00  0.63           C  
ATOM   2918  O   LEU A 399     -51.212 -12.669  20.338  1.00  0.63           O  
ATOM   2919  CB  LEU A 399     -53.791 -10.767  20.997  1.00  0.63           C  
ATOM   2920  CG  LEU A 399     -54.363 -11.841  20.039  1.00  0.63           C  
ATOM   2921  CD1 LEU A 399     -54.644 -13.177  20.746  1.00  0.63           C  
ATOM   2922  CD2 LEU A 399     -55.646 -11.347  19.358  1.00  0.63           C  
ATOM   2923  N   LYS A 400     -50.600 -10.512  20.275  1.00  0.66           N  
ATOM   2924  CA  LYS A 400     -49.535 -10.728  19.321  1.00  0.66           C  
ATOM   2925  C   LYS A 400     -48.428 -11.629  19.851  1.00  0.66           C  
ATOM   2926  O   LYS A 400     -48.099 -12.644  19.241  1.00  0.66           O  
ATOM   2927  CB  LYS A 400     -48.954  -9.353  18.916  1.00  0.66           C  
ATOM   2928  CG  LYS A 400     -47.896  -9.421  17.807  1.00  0.66           C  
ATOM   2929  CD  LYS A 400     -47.434  -8.022  17.375  1.00  0.66           C  
ATOM   2930  CE  LYS A 400     -46.351  -8.078  16.297  1.00  0.66           C  
ATOM   2931  NZ  LYS A 400     -45.962  -6.705  15.906  1.00  0.66           N  
ATOM   2932  N   SER A 401     -47.877 -11.326  21.046  1.00  0.74           N  
ATOM   2933  CA  SER A 401     -46.855 -12.172  21.655  1.00  0.74           C  
ATOM   2934  C   SER A 401     -47.387 -13.504  22.151  1.00  0.74           C  
ATOM   2935  O   SER A 401     -46.771 -14.549  21.938  1.00  0.74           O  
ATOM   2936  CB  SER A 401     -46.033 -11.467  22.768  1.00  0.74           C  
ATOM   2937  OG  SER A 401     -46.844 -10.947  23.820  1.00  0.74           O  
ATOM   2938  N   THR A 402     -48.582 -13.529  22.782  1.00  0.75           N  
ATOM   2939  CA  THR A 402     -49.177 -14.778  23.258  1.00  0.75           C  
ATOM   2940  C   THR A 402     -49.499 -15.758  22.141  1.00  0.75           C  
ATOM   2941  O   THR A 402     -49.329 -16.964  22.299  1.00  0.75           O  
ATOM   2942  CB  THR A 402     -50.397 -14.594  24.166  1.00  0.75           C  
ATOM   2943  OG1 THR A 402     -50.588 -15.705  25.027  1.00  0.75           O  
ATOM   2944  CG2 THR A 402     -51.716 -14.415  23.411  1.00  0.75           C  
ATOM   2945  N   GLN A 403     -49.971 -15.286  20.964  1.00  0.71           N  
ATOM   2946  CA  GLN A 403     -50.262 -16.164  19.849  1.00  0.71           C  
ATOM   2947  C   GLN A 403     -49.014 -16.786  19.249  1.00  0.71           C  
ATOM   2948  O   GLN A 403     -49.006 -17.971  18.925  1.00  0.71           O  
ATOM   2949  CB  GLN A 403     -51.107 -15.457  18.767  1.00  0.71           C  
ATOM   2950  CG  GLN A 403     -51.742 -16.416  17.727  1.00  0.71           C  
ATOM   2951  CD  GLN A 403     -52.705 -17.412  18.381  1.00  0.71           C  
ATOM   2952  OE1 GLN A 403     -53.498 -17.067  19.256  1.00  0.71           O  
ATOM   2953  NE2 GLN A 403     -52.650 -18.693  17.953  1.00  0.71           N  
ATOM   2954  N   GLU A 404     -47.896 -16.032  19.139  1.00  0.70           N  
ATOM   2955  CA  GLU A 404     -46.616 -16.584  18.714  1.00  0.70           C  
ATOM   2956  C   GLU A 404     -46.129 -17.711  19.623  1.00  0.70           C  
ATOM   2957  O   GLU A 404     -45.668 -18.749  19.143  1.00  0.70           O  
ATOM   2958  CB  GLU A 404     -45.506 -15.509  18.585  1.00  0.70           C  
ATOM   2959  CG  GLU A 404     -45.718 -14.532  17.400  1.00  0.70           C  
ATOM   2960  CD  GLU A 404     -44.495 -13.659  17.109  1.00  0.70           C  
ATOM   2961  OE1 GLU A 404     -43.352 -14.189  17.186  1.00  0.70           O  
ATOM   2962  OE2 GLU A 404     -44.693 -12.467  16.756  1.00  0.70           O  
ATOM   2963  N   ALA A 405     -46.281 -17.569  20.957  1.00  0.73           N  
ATOM   2964  CA  ALA A 405     -46.043 -18.643  21.905  1.00  0.73           C  
ATOM   2965  C   ALA A 405     -46.950 -19.865  21.727  1.00  0.73           C  
ATOM   2966  O   ALA A 405     -46.470 -20.996  21.634  1.00  0.73           O  
ATOM   2967  CB  ALA A 405     -46.202 -18.089  23.331  1.00  0.73           C  
ATOM   2968  N   ILE A 406     -48.283 -19.670  21.586  1.00  0.68           N  
ATOM   2969  CA  ILE A 406     -49.245 -20.750  21.356  1.00  0.68           C  
ATOM   2970  C   ILE A 406     -48.962 -21.499  20.060  1.00  0.68           C  
ATOM   2971  O   ILE A 406     -48.937 -22.731  20.033  1.00  0.68           O  
ATOM   2972  CB  ILE A 406     -50.691 -20.234  21.381  1.00  0.68           C  
ATOM   2973  CG1 ILE A 406     -51.064 -19.794  22.818  1.00  0.68           C  
ATOM   2974  CG2 ILE A 406     -51.692 -21.295  20.852  1.00  0.68           C  
ATOM   2975  CD1 ILE A 406     -52.401 -19.047  22.905  1.00  0.68           C  
ATOM   2976  N   ASN A 407     -48.670 -20.764  18.964  1.00  0.65           N  
ATOM   2977  CA  ASN A 407     -48.332 -21.332  17.668  1.00  0.65           C  
ATOM   2978  C   ASN A 407     -47.098 -22.225  17.732  1.00  0.65           C  
ATOM   2979  O   ASN A 407     -47.080 -23.330  17.194  1.00  0.65           O  
ATOM   2980  CB  ASN A 407     -48.019 -20.212  16.635  1.00  0.65           C  
ATOM   2981  CG  ASN A 407     -49.252 -19.386  16.285  1.00  0.65           C  
ATOM   2982  OD1 ASN A 407     -50.407 -19.755  16.495  1.00  0.65           O  
ATOM   2983  ND2 ASN A 407     -48.997 -18.195  15.690  1.00  0.65           N  
ATOM   2984  N   LYS A 408     -46.031 -21.770  18.414  1.00  0.62           N  
ATOM   2985  CA  LYS A 408     -44.820 -22.545  18.593  1.00  0.62           C  
ATOM   2986  C   LYS A 408     -44.961 -23.766  19.480  1.00  0.62           C  
ATOM   2987  O   LYS A 408     -44.527 -24.858  19.123  1.00  0.62           O  
ATOM   2988  CB  LYS A 408     -43.727 -21.645  19.198  1.00  0.62           C  
ATOM   2989  CG  LYS A 408     -43.176 -20.644  18.179  1.00  0.62           C  
ATOM   2990  CD  LYS A 408     -42.155 -19.697  18.823  1.00  0.62           C  
ATOM   2991  CE  LYS A 408     -41.638 -18.618  17.876  1.00  0.62           C  
ATOM   2992  NZ  LYS A 408     -40.999 -19.269  16.718  1.00  0.62           N  
ATOM   2993  N   ILE A 409     -45.588 -23.630  20.661  1.00  0.60           N  
ATOM   2994  CA  ILE A 409     -45.724 -24.729  21.605  1.00  0.60           C  
ATOM   2995  C   ILE A 409     -46.582 -25.862  21.057  1.00  0.60           C  
ATOM   2996  O   ILE A 409     -46.215 -27.036  21.136  1.00  0.60           O  
ATOM   2997  CB  ILE A 409     -46.172 -24.206  22.966  1.00  0.60           C  
ATOM   2998  CG1 ILE A 409     -45.005 -23.368  23.563  1.00  0.60           C  
ATOM   2999  CG2 ILE A 409     -46.597 -25.371  23.887  1.00  0.60           C  
ATOM   3000  CD1 ILE A 409     -45.176 -22.957  25.030  1.00  0.60           C  
ATOM   3001  N   THR A 410     -47.718 -25.541  20.401  1.00  0.65           N  
ATOM   3002  CA  THR A 410     -48.560 -26.567  19.791  1.00  0.65           C  
ATOM   3003  C   THR A 410     -47.955 -27.166  18.529  1.00  0.65           C  
ATOM   3004  O   THR A 410     -48.215 -28.316  18.183  1.00  0.65           O  
ATOM   3005  CB  THR A 410     -49.992 -26.099  19.556  1.00  0.65           C  
ATOM   3006  OG1 THR A 410     -50.882 -27.205  19.558  1.00  0.65           O  
ATOM   3007  CG2 THR A 410     -50.208 -25.273  18.273  1.00  0.65           C  
ATOM   3008  N   LYS A 411     -47.069 -26.423  17.827  1.00  0.59           N  
ATOM   3009  CA  LYS A 411     -46.231 -26.981  16.776  1.00  0.59           C  
ATOM   3010  C   LYS A 411     -45.190 -27.968  17.297  1.00  0.59           C  
ATOM   3011  O   LYS A 411     -45.071 -29.077  16.786  1.00  0.59           O  
ATOM   3012  CB  LYS A 411     -45.521 -25.849  15.986  1.00  0.59           C  
ATOM   3013  CG  LYS A 411     -44.627 -26.325  14.826  1.00  0.59           C  
ATOM   3014  CD  LYS A 411     -44.139 -25.161  13.942  1.00  0.59           C  
ATOM   3015  CE  LYS A 411     -43.305 -25.635  12.744  1.00  0.59           C  
ATOM   3016  NZ  LYS A 411     -43.273 -24.595  11.685  1.00  0.59           N  
ATOM   3017  N   ASN A 412     -44.450 -27.614  18.372  1.00  0.57           N  
ATOM   3018  CA  ASN A 412     -43.433 -28.459  18.983  1.00  0.57           C  
ATOM   3019  C   ASN A 412     -44.011 -29.761  19.535  1.00  0.57           C  
ATOM   3020  O   ASN A 412     -43.403 -30.820  19.421  1.00  0.57           O  
ATOM   3021  CB  ASN A 412     -42.669 -27.664  20.076  1.00  0.57           C  
ATOM   3022  CG  ASN A 412     -41.489 -28.459  20.634  1.00  0.57           C  
ATOM   3023  OD1 ASN A 412     -40.552 -28.842  19.938  1.00  0.57           O  
ATOM   3024  ND2 ASN A 412     -41.542 -28.753  21.952  1.00  0.57           N  
ATOM   3025  N   LEU A 413     -45.233 -29.722  20.104  1.00  0.64           N  
ATOM   3026  CA  LEU A 413     -45.978 -30.907  20.504  1.00  0.64           C  
ATOM   3027  C   LEU A 413     -46.143 -31.911  19.371  1.00  0.64           C  
ATOM   3028  O   LEU A 413     -45.873 -33.104  19.518  1.00  0.64           O  
ATOM   3029  CB  LEU A 413     -47.393 -30.451  20.941  1.00  0.64           C  
ATOM   3030  CG  LEU A 413     -48.448 -31.561  21.144  1.00  0.64           C  
ATOM   3031  CD1 LEU A 413     -48.066 -32.508  22.289  1.00  0.64           C  
ATOM   3032  CD2 LEU A 413     -49.823 -30.924  21.375  1.00  0.64           C  
ATOM   3033  N   ASN A 414     -46.554 -31.418  18.190  1.00  0.61           N  
ATOM   3034  CA  ASN A 414     -46.713 -32.215  16.994  1.00  0.61           C  
ATOM   3035  C   ASN A 414     -45.388 -32.742  16.475  1.00  0.61           C  
ATOM   3036  O   ASN A 414     -45.289 -33.907  16.118  1.00  0.61           O  
ATOM   3037  CB  ASN A 414     -47.446 -31.434  15.885  1.00  0.61           C  
ATOM   3038  CG  ASN A 414     -48.867 -31.117  16.322  1.00  0.61           C  
ATOM   3039  OD1 ASN A 414     -49.327 -31.398  17.427  1.00  0.61           O  
ATOM   3040  ND2 ASN A 414     -49.617 -30.486  15.392  1.00  0.61           N  
ATOM   3041  N   SER A 415     -44.309 -31.930  16.492  1.00  0.56           N  
ATOM   3042  CA  SER A 415     -42.964 -32.380  16.135  1.00  0.56           C  
ATOM   3043  C   SER A 415     -42.488 -33.544  16.993  1.00  0.56           C  
ATOM   3044  O   SER A 415     -41.876 -34.495  16.515  1.00  0.56           O  
ATOM   3045  CB  SER A 415     -41.886 -31.272  16.281  1.00  0.56           C  
ATOM   3046  OG  SER A 415     -42.162 -30.144  15.453  1.00  0.56           O  
ATOM   3047  N   LEU A 416     -42.782 -33.529  18.307  1.00  0.60           N  
ATOM   3048  CA  LEU A 416     -42.485 -34.641  19.191  1.00  0.60           C  
ATOM   3049  C   LEU A 416     -43.238 -35.933  18.875  1.00  0.60           C  
ATOM   3050  O   LEU A 416     -42.655 -37.011  18.935  1.00  0.60           O  
ATOM   3051  CB  LEU A 416     -42.674 -34.235  20.671  1.00  0.60           C  
ATOM   3052  CG  LEU A 416     -41.720 -33.110  21.133  1.00  0.60           C  
ATOM   3053  CD1 LEU A 416     -42.101 -32.630  22.537  1.00  0.60           C  
ATOM   3054  CD2 LEU A 416     -40.245 -33.537  21.114  1.00  0.60           C  
ATOM   3055  N   SER A 417     -44.537 -35.893  18.504  1.00  0.55           N  
ATOM   3056  CA  SER A 417     -45.204 -37.082  17.965  1.00  0.55           C  
ATOM   3057  C   SER A 417     -44.714 -37.483  16.572  1.00  0.55           C  
ATOM   3058  O   SER A 417     -44.547 -38.666  16.285  1.00  0.55           O  
ATOM   3059  CB  SER A 417     -46.758 -37.006  17.994  1.00  0.55           C  
ATOM   3060  OG  SER A 417     -47.267 -35.900  17.252  1.00  0.55           O  
ATOM   3061  N   GLU A 418     -44.450 -36.505  15.681  1.00  0.48           N  
ATOM   3062  CA  GLU A 418     -43.977 -36.685  14.315  1.00  0.48           C  
ATOM   3063  C   GLU A 418     -42.629 -37.380  14.203  1.00  0.48           C  
ATOM   3064  O   GLU A 418     -42.437 -38.292  13.403  1.00  0.48           O  
ATOM   3065  CB  GLU A 418     -43.901 -35.308  13.606  1.00  0.48           C  
ATOM   3066  CG  GLU A 418     -43.546 -35.343  12.094  1.00  0.48           C  
ATOM   3067  CD  GLU A 418     -43.587 -33.966  11.420  1.00  0.48           C  
ATOM   3068  OE1 GLU A 418     -44.021 -32.979  12.067  1.00  0.48           O  
ATOM   3069  OE2 GLU A 418     -43.179 -33.897  10.229  1.00  0.48           O  
ATOM   3070  N   LEU A 419     -41.640 -37.020  15.038  1.00  0.39           N  
ATOM   3071  CA  LEU A 419     -40.318 -37.620  14.924  1.00  0.39           C  
ATOM   3072  C   LEU A 419     -40.230 -39.021  15.512  1.00  0.39           C  
ATOM   3073  O   LEU A 419     -39.309 -39.768  15.197  1.00  0.39           O  
ATOM   3074  CB  LEU A 419     -39.203 -36.685  15.447  1.00  0.39           C  
ATOM   3075  CG  LEU A 419     -39.153 -35.324  14.709  1.00  0.39           C  
ATOM   3076  CD1 LEU A 419     -37.951 -34.486  15.162  1.00  0.39           C  
ATOM   3077  CD2 LEU A 419     -39.117 -35.456  13.177  1.00  0.39           C  
ATOM   3078  N   GLU A 420     -41.239 -39.449  16.297  1.00  0.27           N  
ATOM   3079  CA  GLU A 420     -41.364 -40.828  16.739  1.00  0.27           C  
ATOM   3080  C   GLU A 420     -42.386 -41.602  15.902  1.00  0.27           C  
ATOM   3081  O   GLU A 420     -42.850 -42.676  16.282  1.00  0.27           O  
ATOM   3082  CB  GLU A 420     -41.708 -40.910  18.242  1.00  0.27           C  
ATOM   3083  CG  GLU A 420     -40.674 -40.222  19.180  1.00  0.27           C  
ATOM   3084  CD  GLU A 420     -39.283 -40.846  19.264  1.00  0.27           C  
ATOM   3085  OE1 GLU A 420     -39.048 -41.882  18.605  1.00  0.27           O  
ATOM   3086  OE2 GLU A 420     -38.425 -40.298  20.010  1.00  0.27           O  
ATOM   3087  N   VAL A 421     -42.728 -41.099  14.686  1.00  0.33           N  
ATOM   3088  CA  VAL A 421     -43.471 -41.831  13.652  1.00  0.33           C  
ATOM   3089  C   VAL A 421     -42.729 -43.089  13.252  1.00  0.33           C  
ATOM   3090  O   VAL A 421     -43.311 -44.160  13.088  1.00  0.33           O  
ATOM   3091  CB  VAL A 421     -43.696 -40.964  12.404  1.00  0.33           C  
ATOM   3092  CG1 VAL A 421     -43.994 -41.762  11.113  1.00  0.33           C  
ATOM   3093  CG2 VAL A 421     -44.874 -40.016  12.685  1.00  0.33           C  
ATOM   3094  N   LYS A 422     -41.395 -42.988  13.114  1.00  0.27           N  
ATOM   3095  CA  LYS A 422     -40.560 -44.154  12.977  1.00  0.27           C  
ATOM   3096  C   LYS A 422     -39.911 -44.430  14.308  1.00  0.27           C  
ATOM   3097  O   LYS A 422     -38.900 -43.851  14.692  1.00  0.27           O  
ATOM   3098  CB  LYS A 422     -39.489 -43.982  11.892  1.00  0.27           C  
ATOM   3099  CG  LYS A 422     -40.085 -43.651  10.520  1.00  0.27           C  
ATOM   3100  CD  LYS A 422     -38.958 -43.357   9.529  1.00  0.27           C  
ATOM   3101  CE  LYS A 422     -39.425 -42.611   8.287  1.00  0.27           C  
ATOM   3102  NZ  LYS A 422     -38.253 -41.975   7.658  1.00  0.27           N  
ATOM   3103  N   ASN A 423     -40.518 -45.363  15.037  1.00  0.30           N  
ATOM   3104  CA  ASN A 423     -40.028 -45.876  16.278  1.00  0.30           C  
ATOM   3105  C   ASN A 423     -40.262 -47.374  16.148  1.00  0.30           C  
ATOM   3106  O   ASN A 423     -40.529 -47.894  15.064  1.00  0.30           O  
ATOM   3107  CB  ASN A 423     -40.736 -45.171  17.467  1.00  0.30           C  
ATOM   3108  CG  ASN A 423     -40.013 -45.371  18.796  1.00  0.30           C  
ATOM   3109  OD1 ASN A 423     -39.984 -46.475  19.333  1.00  0.30           O  
ATOM   3110  ND2 ASN A 423     -39.426 -44.321  19.389  1.00  0.30           N  
ATOM   3111  N   LEU A 424     -40.085 -48.142  17.221  1.00  0.26           N  
ATOM   3112  CA  LEU A 424     -39.712 -49.523  17.109  1.00  0.26           C  
ATOM   3113  C   LEU A 424     -40.734 -50.412  17.756  1.00  0.26           C  
ATOM   3114  O   LEU A 424     -40.978 -50.375  18.958  1.00  0.26           O  
ATOM   3115  CB  LEU A 424     -38.310 -49.693  17.727  1.00  0.26           C  
ATOM   3116  CG  LEU A 424     -37.249 -48.887  16.949  1.00  0.26           C  
ATOM   3117  CD1 LEU A 424     -35.919 -48.820  17.698  1.00  0.26           C  
ATOM   3118  CD2 LEU A 424     -37.051 -49.431  15.529  1.00  0.26           C  
ATOM   3119  N   GLN A 425     -41.366 -51.255  16.925  1.00  0.32           N  
ATOM   3120  CA  GLN A 425     -42.438 -52.128  17.330  1.00  0.32           C  
ATOM   3121  C   GLN A 425     -41.991 -53.567  17.200  1.00  0.32           C  
ATOM   3122  O   GLN A 425     -41.300 -53.956  16.256  1.00  0.32           O  
ATOM   3123  CB  GLN A 425     -43.708 -51.876  16.482  1.00  0.32           C  
ATOM   3124  CG  GLN A 425     -44.238 -50.428  16.634  1.00  0.32           C  
ATOM   3125  CD  GLN A 425     -45.459 -50.172  15.750  1.00  0.32           C  
ATOM   3126  OE1 GLN A 425     -45.488 -50.513  14.569  1.00  0.32           O  
ATOM   3127  NE2 GLN A 425     -46.498 -49.528  16.325  1.00  0.32           N  
ATOM   3128  N   ARG A 426     -42.351 -54.385  18.201  1.00  0.30           N  
ATOM   3129  CA  ARG A 426     -41.948 -55.768  18.298  1.00  0.30           C  
ATOM   3130  C   ARG A 426     -42.891 -56.680  17.526  1.00  0.30           C  
ATOM   3131  O   ARG A 426     -44.109 -56.532  17.590  1.00  0.30           O  
ATOM   3132  CB  ARG A 426     -41.919 -56.182  19.792  1.00  0.30           C  
ATOM   3133  CG  ARG A 426     -41.514 -57.651  19.982  1.00  0.30           C  
ATOM   3134  CD  ARG A 426     -41.080 -58.056  21.394  1.00  0.30           C  
ATOM   3135  NE  ARG A 426     -40.327 -59.325  21.170  1.00  0.30           N  
ATOM   3136  CZ  ARG A 426     -40.132 -60.314  22.038  1.00  0.30           C  
ATOM   3137  NH1 ARG A 426     -39.604 -61.460  21.629  1.00  0.30           N  
ATOM   3138  NH2 ARG A 426     -40.359 -60.178  23.340  1.00  0.30           N  
ATOM   3139  N   LEU A 427     -42.354 -57.674  16.786  1.00  0.32           N  
ATOM   3140  CA  LEU A 427     -43.176 -58.625  16.061  1.00  0.32           C  
ATOM   3141  C   LEU A 427     -42.983 -60.012  16.637  1.00  0.32           C  
ATOM   3142  O   LEU A 427     -41.916 -60.388  17.103  1.00  0.32           O  
ATOM   3143  CB  LEU A 427     -42.911 -58.651  14.534  1.00  0.32           C  
ATOM   3144  CG  LEU A 427     -43.256 -57.344  13.781  1.00  0.32           C  
ATOM   3145  CD1 LEU A 427     -43.201 -57.587  12.271  1.00  0.32           C  
ATOM   3146  CD2 LEU A 427     -44.638 -56.766  14.119  1.00  0.32           C  
ATOM   3147  N   SER A 428     -44.062 -60.816  16.663  1.00  0.46           N  
ATOM   3148  CA  SER A 428     -44.047 -62.101  17.350  1.00  0.46           C  
ATOM   3149  C   SER A 428     -43.385 -63.214  16.561  1.00  0.46           C  
ATOM   3150  O   SER A 428     -43.992 -63.785  15.658  1.00  0.46           O  
ATOM   3151  CB  SER A 428     -45.493 -62.568  17.684  1.00  0.46           C  
ATOM   3152  OG  SER A 428     -45.524 -63.609  18.667  1.00  0.46           O  
ATOM   3153  N   GLY A 429     -42.139 -63.586  16.909  1.00  0.47           N  
ATOM   3154  CA  GLY A 429     -41.529 -64.832  16.460  1.00  0.47           C  
ATOM   3155  C   GLY A 429     -41.882 -65.997  17.351  1.00  0.47           C  
ATOM   3156  O   GLY A 429     -42.640 -65.875  18.316  1.00  0.47           O  
ATOM   3157  N   ALA A 430     -41.320 -67.178  17.051  1.00  0.52           N  
ATOM   3158  CA  ALA A 430     -41.340 -68.308  17.947  1.00  0.52           C  
ATOM   3159  C   ALA A 430     -40.160 -69.180  17.575  1.00  0.52           C  
ATOM   3160  O   ALA A 430     -39.740 -69.162  16.425  1.00  0.52           O  
ATOM   3161  CB  ALA A 430     -42.658 -69.106  17.824  1.00  0.52           C  
ATOM   3162  N   MET A 431     -39.584 -69.940  18.526  1.00  0.37           N  
ATOM   3163  CA  MET A 431     -38.408 -70.753  18.277  1.00  0.37           C  
ATOM   3164  C   MET A 431     -38.493 -72.015  19.115  1.00  0.37           C  
ATOM   3165  O   MET A 431     -38.920 -71.975  20.268  1.00  0.37           O  
ATOM   3166  CB  MET A 431     -37.107 -70.009  18.679  1.00  0.37           C  
ATOM   3167  CG  MET A 431     -36.758 -68.795  17.796  1.00  0.37           C  
ATOM   3168  SD  MET A 431     -36.393 -69.215  16.069  1.00  0.37           S  
ATOM   3169  CE  MET A 431     -36.444 -67.483  15.524  1.00  0.37           C  
ATOM   3170  N   ASP A 432     -38.094 -73.173  18.557  1.00  0.46           N  
ATOM   3171  CA  ASP A 432     -38.053 -74.429  19.282  1.00  0.46           C  
ATOM   3172  C   ASP A 432     -36.789 -74.561  20.151  1.00  0.46           C  
ATOM   3173  O   ASP A 432     -35.801 -73.846  19.968  1.00  0.46           O  
ATOM   3174  CB  ASP A 432     -38.136 -75.616  18.281  1.00  0.46           C  
ATOM   3175  CG  ASP A 432     -39.349 -75.523  17.369  1.00  0.46           C  
ATOM   3176  OD1 ASP A 432     -40.500 -75.502  17.879  1.00  0.46           O  
ATOM   3177  OD2 ASP A 432     -39.155 -75.493  16.131  1.00  0.46           O  
ATOM   3178  N   GLU A 433     -36.768 -75.512  21.123  1.00  0.44           N  
ATOM   3179  CA  GLU A 433     -35.544 -75.921  21.814  1.00  0.44           C  
ATOM   3180  C   GLU A 433     -34.547 -76.460  20.777  1.00  0.44           C  
ATOM   3181  O   GLU A 433     -34.936 -77.228  19.903  1.00  0.44           O  
ATOM   3182  CB  GLU A 433     -35.840 -76.903  22.998  1.00  0.44           C  
ATOM   3183  CG  GLU A 433     -34.651 -77.216  23.958  1.00  0.44           C  
ATOM   3184  CD  GLU A 433     -34.998 -78.016  25.235  1.00  0.44           C  
ATOM   3185  OE1 GLU A 433     -34.032 -78.312  25.983  1.00  0.44           O  
ATOM   3186  OE2 GLU A 433     -36.184 -78.344  25.518  1.00  0.44           O  
ATOM   3187  N   LEU A 434     -33.292 -75.944  20.816  1.00  0.30           N  
ATOM   3188  CA  LEU A 434     -32.227 -76.012  19.801  1.00  0.30           C  
ATOM   3189  C   LEU A 434     -32.123 -74.727  18.978  1.00  0.30           C  
ATOM   3190  O   LEU A 434     -31.115 -74.465  18.330  1.00  0.30           O  
ATOM   3191  CB  LEU A 434     -32.207 -77.228  18.829  1.00  0.30           C  
ATOM   3192  CG  LEU A 434     -32.049 -78.612  19.495  1.00  0.30           C  
ATOM   3193  CD1 LEU A 434     -32.061 -79.715  18.426  1.00  0.30           C  
ATOM   3194  CD2 LEU A 434     -30.764 -78.711  20.323  1.00  0.30           C  
ATOM   3195  N   HIS A 435     -33.106 -73.809  19.055  1.00  0.47           N  
ATOM   3196  CA  HIS A 435     -32.996 -72.487  18.444  1.00  0.47           C  
ATOM   3197  C   HIS A 435     -32.839 -71.408  19.511  1.00  0.47           C  
ATOM   3198  O   HIS A 435     -32.980 -70.216  19.253  1.00  0.47           O  
ATOM   3199  CB  HIS A 435     -34.187 -72.176  17.508  1.00  0.47           C  
ATOM   3200  CG  HIS A 435     -34.149 -72.976  16.242  1.00  0.47           C  
ATOM   3201  ND1 HIS A 435     -33.126 -72.759  15.334  1.00  0.47           N  
ATOM   3202  CD2 HIS A 435     -34.959 -73.977  15.808  1.00  0.47           C  
ATOM   3203  CE1 HIS A 435     -33.331 -73.639  14.373  1.00  0.47           C  
ATOM   3204  NE2 HIS A 435     -34.429 -74.398  14.607  1.00  0.47           N  
ATOM   3205  N   ASN A 436     -32.474 -71.803  20.748  1.00  0.57           N  
ATOM   3206  CA  ASN A 436     -32.419 -70.954  21.937  1.00  0.57           C  
ATOM   3207  C   ASN A 436     -31.522 -69.725  21.803  1.00  0.57           C  
ATOM   3208  O   ASN A 436     -31.914 -68.629  22.181  1.00  0.57           O  
ATOM   3209  CB  ASN A 436     -31.964 -71.761  23.185  1.00  0.57           C  
ATOM   3210  CG  ASN A 436     -32.950 -72.871  23.527  1.00  0.57           C  
ATOM   3211  OD1 ASN A 436     -33.938 -73.115  22.840  1.00  0.57           O  
ATOM   3212  ND2 ASN A 436     -32.651 -73.613  24.615  1.00  0.57           N  
ATOM   3213  N   GLU A 437     -30.327 -69.842  21.190  1.00  0.56           N  
ATOM   3214  CA  GLU A 437     -29.454 -68.703  20.935  1.00  0.56           C  
ATOM   3215  C   GLU A 437     -30.083 -67.625  20.066  1.00  0.56           C  
ATOM   3216  O   GLU A 437     -29.996 -66.439  20.360  1.00  0.56           O  
ATOM   3217  CB  GLU A 437     -28.188 -69.146  20.177  1.00  0.56           C  
ATOM   3218  CG  GLU A 437     -27.376 -70.242  20.893  1.00  0.56           C  
ATOM   3219  CD  GLU A 437     -26.296 -70.781  19.972  1.00  0.56           C  
ATOM   3220  OE1 GLU A 437     -25.192 -71.102  20.448  1.00  0.56           O  
ATOM   3221  OE2 GLU A 437     -26.603 -70.955  18.764  1.00  0.56           O  
ATOM   3222  N   ILE A 438     -30.777 -68.004  18.966  1.00  0.50           N  
ATOM   3223  CA  ILE A 438     -31.414 -67.011  18.112  1.00  0.50           C  
ATOM   3224  C   ILE A 438     -32.679 -66.454  18.742  1.00  0.50           C  
ATOM   3225  O   ILE A 438     -33.033 -65.306  18.503  1.00  0.50           O  
ATOM   3226  CB  ILE A 438     -31.638 -67.443  16.662  1.00  0.50           C  
ATOM   3227  CG1 ILE A 438     -32.474 -68.730  16.521  1.00  0.50           C  
ATOM   3228  CG2 ILE A 438     -30.254 -67.589  15.992  1.00  0.50           C  
ATOM   3229  CD1 ILE A 438     -32.908 -69.022  15.079  1.00  0.50           C  
ATOM   3230  N   LEU A 439     -33.346 -67.217  19.634  1.00  0.55           N  
ATOM   3231  CA  LEU A 439     -34.402 -66.711  20.500  1.00  0.55           C  
ATOM   3232  C   LEU A 439     -33.899 -65.679  21.509  1.00  0.55           C  
ATOM   3233  O   LEU A 439     -34.478 -64.610  21.680  1.00  0.55           O  
ATOM   3234  CB  LEU A 439     -35.057 -67.901  21.240  1.00  0.55           C  
ATOM   3235  CG  LEU A 439     -36.288 -67.576  22.110  1.00  0.55           C  
ATOM   3236  CD1 LEU A 439     -37.448 -66.973  21.303  1.00  0.55           C  
ATOM   3237  CD2 LEU A 439     -36.753 -68.854  22.826  1.00  0.55           C  
ATOM   3238  N   GLU A 440     -32.753 -65.944  22.169  1.00  0.56           N  
ATOM   3239  CA  GLU A 440     -32.084 -65.000  23.047  1.00  0.56           C  
ATOM   3240  C   GLU A 440     -31.582 -63.762  22.322  1.00  0.56           C  
ATOM   3241  O   GLU A 440     -31.708 -62.648  22.822  1.00  0.56           O  
ATOM   3242  CB  GLU A 440     -30.911 -65.673  23.793  1.00  0.56           C  
ATOM   3243  CG  GLU A 440     -31.375 -66.687  24.865  1.00  0.56           C  
ATOM   3244  CD  GLU A 440     -30.192 -67.391  25.515  1.00  0.56           C  
ATOM   3245  OE1 GLU A 440     -29.279 -66.685  26.022  1.00  0.56           O  
ATOM   3246  OE2 GLU A 440     -30.178 -68.648  25.497  1.00  0.56           O  
ATOM   3247  N   LEU A 441     -31.031 -63.916  21.101  1.00  0.55           N  
ATOM   3248  CA  LEU A 441     -30.676 -62.820  20.212  1.00  0.55           C  
ATOM   3249  C   LEU A 441     -31.877 -61.952  19.845  1.00  0.55           C  
ATOM   3250  O   LEU A 441     -31.813 -60.727  19.954  1.00  0.55           O  
ATOM   3251  CB  LEU A 441     -30.040 -63.413  18.928  1.00  0.55           C  
ATOM   3252  CG  LEU A 441     -29.740 -62.450  17.759  1.00  0.55           C  
ATOM   3253  CD1 LEU A 441     -28.733 -61.360  18.143  1.00  0.55           C  
ATOM   3254  CD2 LEU A 441     -29.199 -63.255  16.566  1.00  0.55           C  
ATOM   3255  N   ASP A 442     -33.021 -62.572  19.470  1.00  0.57           N  
ATOM   3256  CA  ASP A 442     -34.276 -61.906  19.157  1.00  0.57           C  
ATOM   3257  C   ASP A 442     -34.806 -61.090  20.339  1.00  0.57           C  
ATOM   3258  O   ASP A 442     -35.005 -59.879  20.255  1.00  0.57           O  
ATOM   3259  CB  ASP A 442     -35.290 -63.009  18.736  1.00  0.57           C  
ATOM   3260  CG  ASP A 442     -36.570 -62.454  18.135  1.00  0.57           C  
ATOM   3261  OD1 ASP A 442     -37.654 -62.692  18.731  1.00  0.57           O  
ATOM   3262  OD2 ASP A 442     -36.464 -61.827  17.051  1.00  0.57           O  
ATOM   3263  N   GLU A 443     -34.934 -61.721  21.525  1.00  0.58           N  
ATOM   3264  CA  GLU A 443     -35.401 -61.054  22.728  1.00  0.58           C  
ATOM   3265  C   GLU A 443     -34.438 -60.006  23.260  1.00  0.58           C  
ATOM   3266  O   GLU A 443     -34.854 -58.930  23.682  1.00  0.58           O  
ATOM   3267  CB  GLU A 443     -35.834 -62.055  23.827  1.00  0.58           C  
ATOM   3268  CG  GLU A 443     -36.974 -62.987  23.330  1.00  0.58           C  
ATOM   3269  CD  GLU A 443     -38.140 -63.182  24.297  1.00  0.58           C  
ATOM   3270  OE1 GLU A 443     -39.187 -62.510  24.061  1.00  0.58           O  
ATOM   3271  OE2 GLU A 443     -38.037 -64.012  25.229  1.00  0.58           O  
ATOM   3272  N   LYS A 444     -33.104 -60.236  23.197  1.00  0.62           N  
ATOM   3273  CA  LYS A 444     -32.142 -59.181  23.480  1.00  0.62           C  
ATOM   3274  C   LYS A 444     -32.275 -57.996  22.546  1.00  0.62           C  
ATOM   3275  O   LYS A 444     -32.268 -56.866  23.017  1.00  0.62           O  
ATOM   3276  CB  LYS A 444     -30.657 -59.633  23.427  1.00  0.62           C  
ATOM   3277  CG  LYS A 444     -30.174 -60.349  24.698  1.00  0.62           C  
ATOM   3278  CD  LYS A 444     -28.654 -60.590  24.653  1.00  0.62           C  
ATOM   3279  CE  LYS A 444     -28.080 -61.333  25.863  1.00  0.62           C  
ATOM   3280  NZ  LYS A 444     -28.288 -60.548  27.104  1.00  0.62           N  
ATOM   3281  N   VAL A 445     -32.421 -58.185  21.217  1.00  0.58           N  
ATOM   3282  CA  VAL A 445     -32.549 -57.051  20.310  1.00  0.58           C  
ATOM   3283  C   VAL A 445     -33.907 -56.351  20.384  1.00  0.58           C  
ATOM   3284  O   VAL A 445     -34.020 -55.147  20.139  1.00  0.58           O  
ATOM   3285  CB  VAL A 445     -32.099 -57.370  18.889  1.00  0.58           C  
ATOM   3286  CG1 VAL A 445     -33.117 -58.218  18.110  1.00  0.58           C  
ATOM   3287  CG2 VAL A 445     -31.769 -56.074  18.126  1.00  0.58           C  
ATOM   3288  N   ASP A 446     -34.980 -57.062  20.767  1.00  0.56           N  
ATOM   3289  CA  ASP A 446     -36.254 -56.466  21.118  1.00  0.56           C  
ATOM   3290  C   ASP A 446     -36.268 -55.678  22.436  1.00  0.56           C  
ATOM   3291  O   ASP A 446     -36.766 -54.552  22.480  1.00  0.56           O  
ATOM   3292  CB  ASP A 446     -37.361 -57.535  21.022  1.00  0.56           C  
ATOM   3293  CG  ASP A 446     -37.830 -57.696  19.580  1.00  0.56           C  
ATOM   3294  OD1 ASP A 446     -37.599 -56.779  18.746  1.00  0.56           O  
ATOM   3295  OD2 ASP A 446     -38.531 -58.707  19.330  1.00  0.56           O  
ATOM   3296  N   ASP A 447     -35.672 -56.175  23.533  1.00  0.57           N  
ATOM   3297  CA  ASP A 447     -35.495 -55.378  24.742  1.00  0.57           C  
ATOM   3298  C   ASP A 447     -34.524 -54.206  24.550  1.00  0.57           C  
ATOM   3299  O   ASP A 447     -34.755 -53.089  25.007  1.00  0.57           O  
ATOM   3300  CB  ASP A 447     -35.115 -56.279  25.942  1.00  0.57           C  
ATOM   3301  CG  ASP A 447     -36.351 -56.952  26.532  1.00  0.57           C  
ATOM   3302  OD1 ASP A 447     -37.495 -56.643  26.102  1.00  0.57           O  
ATOM   3303  OD2 ASP A 447     -36.156 -57.731  27.498  1.00  0.57           O  
ATOM   3304  N   LEU A 448     -33.439 -54.396  23.774  1.00  0.52           N  
ATOM   3305  CA  LEU A 448     -32.489 -53.362  23.394  1.00  0.52           C  
ATOM   3306  C   LEU A 448     -33.120 -52.150  22.726  1.00  0.52           C  
ATOM   3307  O   LEU A 448     -32.842 -50.997  23.062  1.00  0.52           O  
ATOM   3308  CB  LEU A 448     -31.545 -54.039  22.374  1.00  0.52           C  
ATOM   3309  CG  LEU A 448     -30.425 -53.261  21.657  1.00  0.52           C  
ATOM   3310  CD1 LEU A 448     -29.463 -54.299  21.052  1.00  0.52           C  
ATOM   3311  CD2 LEU A 448     -30.881 -52.322  20.529  1.00  0.52           C  
ATOM   3312  N   ARG A 449     -33.995 -52.377  21.726  1.00  0.49           N  
ATOM   3313  CA  ARG A 449     -34.706 -51.313  21.051  1.00  0.49           C  
ATOM   3314  C   ARG A 449     -35.677 -50.604  21.965  1.00  0.49           C  
ATOM   3315  O   ARG A 449     -35.726 -49.378  21.962  1.00  0.49           O  
ATOM   3316  CB  ARG A 449     -35.373 -51.802  19.744  1.00  0.49           C  
ATOM   3317  CG  ARG A 449     -36.473 -52.856  19.915  1.00  0.49           C  
ATOM   3318  CD  ARG A 449     -37.073 -53.443  18.633  1.00  0.49           C  
ATOM   3319  NE  ARG A 449     -36.020 -54.302  18.010  1.00  0.49           N  
ATOM   3320  CZ  ARG A 449     -35.952 -54.616  16.713  1.00  0.49           C  
ATOM   3321  NH1 ARG A 449     -35.214 -55.653  16.327  1.00  0.49           N  
ATOM   3322  NH2 ARG A 449     -36.555 -53.885  15.784  1.00  0.49           N  
ATOM   3323  N   ALA A 450     -36.401 -51.355  22.816  1.00  0.61           N  
ATOM   3324  CA  ALA A 450     -37.349 -50.839  23.771  1.00  0.61           C  
ATOM   3325  C   ALA A 450     -36.756 -49.917  24.811  1.00  0.61           C  
ATOM   3326  O   ALA A 450     -37.257 -48.825  25.083  1.00  0.61           O  
ATOM   3327  CB  ALA A 450     -37.899 -52.040  24.535  1.00  0.61           C  
ATOM   3328  N   ASP A 451     -35.632 -50.336  25.400  1.00  0.56           N  
ATOM   3329  CA  ASP A 451     -34.894 -49.549  26.345  1.00  0.56           C  
ATOM   3330  C   ASP A 451     -34.199 -48.346  25.674  1.00  0.56           C  
ATOM   3331  O   ASP A 451     -34.146 -47.263  26.249  1.00  0.56           O  
ATOM   3332  CB  ASP A 451     -34.001 -50.504  27.177  1.00  0.56           C  
ATOM   3333  CG  ASP A 451     -34.860 -51.394  28.088  1.00  0.56           C  
ATOM   3334  OD1 ASP A 451     -35.822 -50.891  28.727  1.00  0.56           O  
ATOM   3335  OD2 ASP A 451     -34.572 -52.603  28.245  1.00  0.56           O  
ATOM   3336  N   THR A 452     -33.728 -48.452  24.401  1.00  0.53           N  
ATOM   3337  CA  THR A 452     -33.212 -47.299  23.638  1.00  0.53           C  
ATOM   3338  C   THR A 452     -34.274 -46.231  23.394  1.00  0.53           C  
ATOM   3339  O   THR A 452     -34.053 -45.038  23.600  1.00  0.53           O  
ATOM   3340  CB  THR A 452     -32.690 -47.655  22.222  1.00  0.53           C  
ATOM   3341  OG1 THR A 452     -31.634 -48.608  22.208  1.00  0.53           O  
ATOM   3342  CG2 THR A 452     -32.110 -46.439  21.476  1.00  0.53           C  
ATOM   3343  N   ILE A 453     -35.482 -46.621  22.947  1.00  0.53           N  
ATOM   3344  CA  ILE A 453     -36.558 -45.679  22.668  1.00  0.53           C  
ATOM   3345  C   ILE A 453     -37.210 -45.143  23.926  1.00  0.53           C  
ATOM   3346  O   ILE A 453     -37.634 -43.992  23.969  1.00  0.53           O  
ATOM   3347  CB  ILE A 453     -37.569 -46.217  21.667  1.00  0.53           C  
ATOM   3348  CG1 ILE A 453     -38.264 -47.527  22.087  1.00  0.53           C  
ATOM   3349  CG2 ILE A 453     -36.819 -46.407  20.331  1.00  0.53           C  
ATOM   3350  CD1 ILE A 453     -39.535 -47.329  22.903  1.00  0.53           C  
ATOM   3351  N   SER A 454     -37.239 -45.931  25.022  1.00  0.60           N  
ATOM   3352  CA  SER A 454     -37.678 -45.451  26.330  1.00  0.60           C  
ATOM   3353  C   SER A 454     -36.813 -44.331  26.849  1.00  0.60           C  
ATOM   3354  O   SER A 454     -37.342 -43.314  27.291  1.00  0.60           O  
ATOM   3355  CB  SER A 454     -37.730 -46.544  27.420  1.00  0.60           C  
ATOM   3356  OG  SER A 454     -38.703 -47.528  27.073  1.00  0.60           O  
ATOM   3357  N   SER A 455     -35.470 -44.446  26.719  1.00  0.59           N  
ATOM   3358  CA  SER A 455     -34.556 -43.341  26.979  1.00  0.59           C  
ATOM   3359  C   SER A 455     -34.863 -42.116  26.152  1.00  0.59           C  
ATOM   3360  O   SER A 455     -35.075 -41.030  26.675  1.00  0.59           O  
ATOM   3361  CB  SER A 455     -33.109 -43.698  26.565  1.00  0.59           C  
ATOM   3362  OG  SER A 455     -32.562 -44.716  27.391  1.00  0.59           O  
ATOM   3363  N   GLN A 456     -34.976 -42.267  24.814  1.00  0.54           N  
ATOM   3364  CA  GLN A 456     -35.190 -41.133  23.930  1.00  0.54           C  
ATOM   3365  C   GLN A 456     -36.486 -40.386  24.202  1.00  0.54           C  
ATOM   3366  O   GLN A 456     -36.495 -39.161  24.285  1.00  0.54           O  
ATOM   3367  CB  GLN A 456     -35.185 -41.568  22.441  1.00  0.54           C  
ATOM   3368  CG  GLN A 456     -33.811 -42.044  21.903  1.00  0.54           C  
ATOM   3369  CD  GLN A 456     -32.710 -40.986  22.004  1.00  0.54           C  
ATOM   3370  OE1 GLN A 456     -31.606 -41.245  22.487  1.00  0.54           O  
ATOM   3371  NE2 GLN A 456     -33.001 -39.757  21.521  1.00  0.54           N  
ATOM   3372  N   ILE A 457     -37.600 -41.112  24.390  1.00  0.62           N  
ATOM   3373  CA  ILE A 457     -38.905 -40.537  24.668  1.00  0.62           C  
ATOM   3374  C   ILE A 457     -38.977 -39.859  26.035  1.00  0.62           C  
ATOM   3375  O   ILE A 457     -39.480 -38.740  26.148  1.00  0.62           O  
ATOM   3376  CB  ILE A 457     -39.991 -41.589  24.446  1.00  0.62           C  
ATOM   3377  CG1 ILE A 457     -40.058 -41.925  22.933  1.00  0.62           C  
ATOM   3378  CG2 ILE A 457     -41.365 -41.104  24.962  1.00  0.62           C  
ATOM   3379  CD1 ILE A 457     -40.751 -43.253  22.615  1.00  0.62           C  
ATOM   3380  N   GLU A 458     -38.436 -40.473  27.115  1.00  0.62           N  
ATOM   3381  CA  GLU A 458     -38.365 -39.814  28.417  1.00  0.62           C  
ATOM   3382  C   GLU A 458     -37.460 -38.584  28.415  1.00  0.62           C  
ATOM   3383  O   GLU A 458     -37.848 -37.495  28.841  1.00  0.62           O  
ATOM   3384  CB  GLU A 458     -37.925 -40.811  29.519  1.00  0.62           C  
ATOM   3385  CG  GLU A 458     -37.843 -40.201  30.944  1.00  0.62           C  
ATOM   3386  CD  GLU A 458     -37.881 -41.265  32.042  1.00  0.62           C  
ATOM   3387  OE1 GLU A 458     -38.650 -41.063  33.019  1.00  0.62           O  
ATOM   3388  OE2 GLU A 458     -37.159 -42.284  31.913  1.00  0.62           O  
ATOM   3389  N   LEU A 459     -36.252 -38.708  27.835  1.00  0.59           N  
ATOM   3390  CA  LEU A 459     -35.271 -37.647  27.723  1.00  0.59           C  
ATOM   3391  C   LEU A 459     -35.742 -36.472  26.882  1.00  0.59           C  
ATOM   3392  O   LEU A 459     -35.566 -35.311  27.251  1.00  0.59           O  
ATOM   3393  CB  LEU A 459     -33.974 -38.245  27.142  1.00  0.59           C  
ATOM   3394  CG  LEU A 459     -32.743 -37.328  27.160  1.00  0.59           C  
ATOM   3395  CD1 LEU A 459     -31.656 -37.937  28.056  1.00  0.59           C  
ATOM   3396  CD2 LEU A 459     -32.211 -37.138  25.735  1.00  0.59           C  
ATOM   3397  N   ALA A 460     -36.410 -36.732  25.741  1.00  0.66           N  
ATOM   3398  CA  ALA A 460     -36.975 -35.704  24.892  1.00  0.66           C  
ATOM   3399  C   ALA A 460     -38.065 -34.894  25.573  1.00  0.66           C  
ATOM   3400  O   ALA A 460     -38.101 -33.671  25.458  1.00  0.66           O  
ATOM   3401  CB  ALA A 460     -37.539 -36.327  23.603  1.00  0.66           C  
ATOM   3402  N   VAL A 461     -38.966 -35.558  26.326  1.00  0.63           N  
ATOM   3403  CA  VAL A 461     -39.966 -34.892  27.148  1.00  0.63           C  
ATOM   3404  C   VAL A 461     -39.352 -34.075  28.279  1.00  0.63           C  
ATOM   3405  O   VAL A 461     -39.703 -32.914  28.469  1.00  0.63           O  
ATOM   3406  CB  VAL A 461     -40.985 -35.909  27.658  1.00  0.63           C  
ATOM   3407  CG1 VAL A 461     -41.879 -35.352  28.783  1.00  0.63           C  
ATOM   3408  CG2 VAL A 461     -41.863 -36.333  26.465  1.00  0.63           C  
ATOM   3409  N   LEU A 462     -38.367 -34.612  29.034  1.00  0.61           N  
ATOM   3410  CA  LEU A 462     -37.709 -33.853  30.092  1.00  0.61           C  
ATOM   3411  C   LEU A 462     -36.972 -32.610  29.601  1.00  0.61           C  
ATOM   3412  O   LEU A 462     -37.095 -31.525  30.172  1.00  0.61           O  
ATOM   3413  CB  LEU A 462     -36.677 -34.721  30.858  1.00  0.61           C  
ATOM   3414  CG  LEU A 462     -37.260 -35.846  31.738  1.00  0.61           C  
ATOM   3415  CD1 LEU A 462     -36.115 -36.583  32.450  1.00  0.61           C  
ATOM   3416  CD2 LEU A 462     -38.272 -35.336  32.771  1.00  0.61           C  
ATOM   3417  N   LEU A 463     -36.194 -32.736  28.507  1.00  0.54           N  
ATOM   3418  CA  LEU A 463     -35.471 -31.628  27.914  1.00  0.54           C  
ATOM   3419  C   LEU A 463     -36.373 -30.593  27.259  1.00  0.54           C  
ATOM   3420  O   LEU A 463     -36.171 -29.388  27.414  1.00  0.54           O  
ATOM   3421  CB  LEU A 463     -34.413 -32.138  26.908  1.00  0.54           C  
ATOM   3422  CG  LEU A 463     -33.317 -33.027  27.539  1.00  0.54           C  
ATOM   3423  CD1 LEU A 463     -32.409 -33.605  26.447  1.00  0.54           C  
ATOM   3424  CD2 LEU A 463     -32.468 -32.285  28.581  1.00  0.54           C  
ATOM   3425  N   SER A 464     -37.426 -31.017  26.525  1.00  0.60           N  
ATOM   3426  CA  SER A 464     -38.398 -30.078  25.979  1.00  0.60           C  
ATOM   3427  C   SER A 464     -39.213 -29.365  27.039  1.00  0.60           C  
ATOM   3428  O   SER A 464     -39.423 -28.165  26.919  1.00  0.60           O  
ATOM   3429  CB  SER A 464     -39.301 -30.640  24.852  1.00  0.60           C  
ATOM   3430  OG  SER A 464     -40.252 -31.590  25.324  1.00  0.60           O  
ATOM   3431  N   ASN A 465     -39.619 -30.030  28.145  1.00  0.64           N  
ATOM   3432  CA  ASN A 465     -40.260 -29.371  29.280  1.00  0.64           C  
ATOM   3433  C   ASN A 465     -39.417 -28.247  29.888  1.00  0.64           C  
ATOM   3434  O   ASN A 465     -39.934 -27.169  30.180  1.00  0.64           O  
ATOM   3435  CB  ASN A 465     -40.575 -30.376  30.419  1.00  0.64           C  
ATOM   3436  CG  ASN A 465     -41.740 -31.285  30.053  1.00  0.64           C  
ATOM   3437  OD1 ASN A 465     -42.517 -31.029  29.135  1.00  0.64           O  
ATOM   3438  ND2 ASN A 465     -41.907 -32.369  30.845  1.00  0.64           N  
ATOM   3439  N   GLU A 466     -38.087 -28.451  30.034  1.00  0.59           N  
ATOM   3440  CA  GLU A 466     -37.149 -27.415  30.460  1.00  0.59           C  
ATOM   3441  C   GLU A 466     -37.147 -26.225  29.490  1.00  0.59           C  
ATOM   3442  O   GLU A 466     -37.236 -25.060  29.872  1.00  0.59           O  
ATOM   3443  CB  GLU A 466     -35.721 -28.023  30.558  1.00  0.59           C  
ATOM   3444  CG  GLU A 466     -34.703 -27.244  31.436  1.00  0.59           C  
ATOM   3445  CD  GLU A 466     -34.729 -27.681  32.904  1.00  0.59           C  
ATOM   3446  OE1 GLU A 466     -35.658 -27.298  33.657  1.00  0.59           O  
ATOM   3447  OE2 GLU A 466     -33.846 -28.490  33.299  1.00  0.59           O  
ATOM   3448  N   GLY A 467     -37.132 -26.508  28.166  1.00  0.58           N  
ATOM   3449  CA  GLY A 467     -37.201 -25.488  27.121  1.00  0.58           C  
ATOM   3450  C   GLY A 467     -38.513 -24.748  27.022  1.00  0.58           C  
ATOM   3451  O   GLY A 467     -38.528 -23.549  26.767  1.00  0.58           O  
ATOM   3452  N   ILE A 468     -39.657 -25.425  27.248  1.00  0.63           N  
ATOM   3453  CA  ILE A 468     -40.979 -24.806  27.299  1.00  0.63           C  
ATOM   3454  C   ILE A 468     -41.077 -23.785  28.422  1.00  0.63           C  
ATOM   3455  O   ILE A 468     -41.498 -22.653  28.207  1.00  0.63           O  
ATOM   3456  CB  ILE A 468     -42.084 -25.860  27.450  1.00  0.63           C  
ATOM   3457  CG1 ILE A 468     -42.245 -26.732  26.176  1.00  0.63           C  
ATOM   3458  CG2 ILE A 468     -43.439 -25.227  27.847  1.00  0.63           C  
ATOM   3459  CD1 ILE A 468     -42.771 -26.001  24.936  1.00  0.63           C  
ATOM   3460  N   ILE A 469     -40.624 -24.132  29.645  1.00  0.64           N  
ATOM   3461  CA  ILE A 469     -40.626 -23.203  30.771  1.00  0.64           C  
ATOM   3462  C   ILE A 469     -39.698 -22.013  30.539  1.00  0.64           C  
ATOM   3463  O   ILE A 469     -40.090 -20.864  30.729  1.00  0.64           O  
ATOM   3464  CB  ILE A 469     -40.332 -23.934  32.082  1.00  0.64           C  
ATOM   3465  CG1 ILE A 469     -41.498 -24.912  32.394  1.00  0.64           C  
ATOM   3466  CG2 ILE A 469     -40.119 -22.924  33.236  1.00  0.64           C  
ATOM   3467  CD1 ILE A 469     -41.217 -25.869  33.559  1.00  0.64           C  
ATOM   3468  N   ASN A 470     -38.468 -22.253  30.036  1.00  0.58           N  
ATOM   3469  CA  ASN A 470     -37.521 -21.192  29.717  1.00  0.58           C  
ATOM   3470  C   ASN A 470     -38.023 -20.251  28.624  1.00  0.58           C  
ATOM   3471  O   ASN A 470     -37.890 -19.038  28.744  1.00  0.58           O  
ATOM   3472  CB  ASN A 470     -36.132 -21.769  29.353  1.00  0.58           C  
ATOM   3473  CG  ASN A 470     -35.532 -22.448  30.579  1.00  0.58           C  
ATOM   3474  OD1 ASN A 470     -35.941 -22.266  31.725  1.00  0.58           O  
ATOM   3475  ND2 ASN A 470     -34.493 -23.279  30.345  1.00  0.58           N  
ATOM   3476  N   SER A 471     -38.702 -20.776  27.577  1.00  0.66           N  
ATOM   3477  CA  SER A 471     -39.354 -19.960  26.545  1.00  0.66           C  
ATOM   3478  C   SER A 471     -40.371 -18.982  27.126  1.00  0.66           C  
ATOM   3479  O   SER A 471     -40.398 -17.802  26.775  1.00  0.66           O  
ATOM   3480  CB  SER A 471     -40.099 -20.850  25.498  1.00  0.66           C  
ATOM   3481  OG  SER A 471     -40.753 -20.111  24.458  1.00  0.66           O  
ATOM   3482  N   GLU A 472     -41.213 -19.433  28.077  1.00  0.67           N  
ATOM   3483  CA  GLU A 472     -42.170 -18.578  28.758  1.00  0.67           C  
ATOM   3484  C   GLU A 472     -41.526 -17.452  29.563  1.00  0.67           C  
ATOM   3485  O   GLU A 472     -41.962 -16.298  29.487  1.00  0.67           O  
ATOM   3486  CB  GLU A 472     -43.092 -19.425  29.666  1.00  0.67           C  
ATOM   3487  CG  GLU A 472     -44.004 -20.389  28.865  1.00  0.67           C  
ATOM   3488  CD  GLU A 472     -44.890 -19.644  27.872  1.00  0.67           C  
ATOM   3489  OE1 GLU A 472     -45.705 -18.807  28.336  1.00  0.67           O  
ATOM   3490  OE2 GLU A 472     -44.739 -19.880  26.647  1.00  0.67           O  
ATOM   3491  N   ASP A 473     -40.432 -17.746  30.300  1.00  0.60           N  
ATOM   3492  CA  ASP A 473     -39.619 -16.756  30.990  1.00  0.60           C  
ATOM   3493  C   ASP A 473     -38.984 -15.736  30.038  1.00  0.60           C  
ATOM   3494  O   ASP A 473     -39.040 -14.522  30.257  1.00  0.60           O  
ATOM   3495  CB  ASP A 473     -38.506 -17.472  31.806  1.00  0.60           C  
ATOM   3496  CG  ASP A 473     -38.986 -17.878  33.193  1.00  0.60           C  
ATOM   3497  OD1 ASP A 473     -40.184 -17.665  33.511  1.00  0.60           O  
ATOM   3498  OD2 ASP A 473     -38.133 -18.378  33.969  1.00  0.60           O  
ATOM   3499  N   GLU A 474     -38.409 -16.195  28.908  1.00  0.61           N  
ATOM   3500  CA  GLU A 474     -37.840 -15.346  27.875  1.00  0.61           C  
ATOM   3501  C   GLU A 474     -38.858 -14.429  27.216  1.00  0.61           C  
ATOM   3502  O   GLU A 474     -38.614 -13.236  27.037  1.00  0.61           O  
ATOM   3503  CB  GLU A 474     -37.189 -16.206  26.773  1.00  0.61           C  
ATOM   3504  CG  GLU A 474     -35.930 -16.975  27.239  1.00  0.61           C  
ATOM   3505  CD  GLU A 474     -35.570 -18.107  26.277  1.00  0.61           C  
ATOM   3506  OE1 GLU A 474     -36.073 -18.092  25.125  1.00  0.61           O  
ATOM   3507  OE2 GLU A 474     -34.809 -19.012  26.711  1.00  0.61           O  
ATOM   3508  N   HIS A 475     -40.059 -14.947  26.879  1.00  0.73           N  
ATOM   3509  CA  HIS A 475     -41.152 -14.156  26.326  1.00  0.73           C  
ATOM   3510  C   HIS A 475     -41.628 -13.063  27.267  1.00  0.73           C  
ATOM   3511  O   HIS A 475     -41.843 -11.923  26.861  1.00  0.73           O  
ATOM   3512  CB  HIS A 475     -42.361 -15.035  25.940  1.00  0.73           C  
ATOM   3513  CG  HIS A 475     -42.104 -15.898  24.747  1.00  0.73           C  
ATOM   3514  ND1 HIS A 475     -43.139 -16.672  24.276  1.00  0.73           N  
ATOM   3515  CD2 HIS A 475     -40.978 -16.132  24.025  1.00  0.73           C  
ATOM   3516  CE1 HIS A 475     -42.631 -17.372  23.288  1.00  0.73           C  
ATOM   3517  NE2 HIS A 475     -41.323 -17.083  23.090  1.00  0.73           N  
ATOM   3518  N   LEU A 476     -41.752 -13.374  28.566  1.00  0.67           N  
ATOM   3519  CA  LEU A 476     -42.093 -12.430  29.610  1.00  0.67           C  
ATOM   3520  C   LEU A 476     -41.062 -11.322  29.807  1.00  0.67           C  
ATOM   3521  O   LEU A 476     -41.393 -10.136  29.872  1.00  0.67           O  
ATOM   3522  CB  LEU A 476     -42.250 -13.251  30.905  1.00  0.67           C  
ATOM   3523  CG  LEU A 476     -42.675 -12.476  32.162  1.00  0.67           C  
ATOM   3524  CD1 LEU A 476     -43.814 -11.485  31.886  1.00  0.67           C  
ATOM   3525  CD2 LEU A 476     -43.060 -13.488  33.249  1.00  0.67           C  
ATOM   3526  N   LEU A 477     -39.763 -11.681  29.839  1.00  0.60           N  
ATOM   3527  CA  LEU A 477     -38.664 -10.731  29.867  1.00  0.60           C  
ATOM   3528  C   LEU A 477     -38.620  -9.845  28.623  1.00  0.60           C  
ATOM   3529  O   LEU A 477     -38.451  -8.629  28.694  1.00  0.60           O  
ATOM   3530  CB  LEU A 477     -37.336 -11.514  30.028  1.00  0.60           C  
ATOM   3531  CG  LEU A 477     -36.053 -10.663  30.121  1.00  0.60           C  
ATOM   3532  CD1 LEU A 477     -36.073  -9.733  31.344  1.00  0.60           C  
ATOM   3533  CD2 LEU A 477     -34.826 -11.587  30.161  1.00  0.60           C  
ATOM   3534  N   ALA A 478     -38.827 -10.425  27.427  1.00  0.69           N  
ATOM   3535  CA  ALA A 478     -38.961  -9.688  26.188  1.00  0.69           C  
ATOM   3536  C   ALA A 478     -40.155  -8.732  26.148  1.00  0.69           C  
ATOM   3537  O   ALA A 478     -40.049  -7.608  25.661  1.00  0.69           O  
ATOM   3538  CB  ALA A 478     -39.028 -10.681  25.015  1.00  0.69           C  
ATOM   3539  N   LEU A 479     -41.320  -9.142  26.689  1.00  0.75           N  
ATOM   3540  CA  LEU A 479     -42.504  -8.309  26.810  1.00  0.75           C  
ATOM   3541  C   LEU A 479     -42.307  -7.087  27.702  1.00  0.75           C  
ATOM   3542  O   LEU A 479     -42.738  -5.977  27.379  1.00  0.75           O  
ATOM   3543  CB  LEU A 479     -43.697  -9.147  27.334  1.00  0.75           C  
ATOM   3544  CG  LEU A 479     -45.049  -8.405  27.313  1.00  0.75           C  
ATOM   3545  CD1 LEU A 479     -45.397  -7.953  25.894  1.00  0.75           C  
ATOM   3546  CD2 LEU A 479     -46.187  -9.279  27.841  1.00  0.75           C  
ATOM   3547  N   GLU A 480     -41.601  -7.259  28.839  1.00  0.71           N  
ATOM   3548  CA  GLU A 480     -41.179  -6.175  29.712  1.00  0.71           C  
ATOM   3549  C   GLU A 480     -40.284  -5.173  28.991  1.00  0.71           C  
ATOM   3550  O   GLU A 480     -40.529  -3.967  28.983  1.00  0.71           O  
ATOM   3551  CB  GLU A 480     -40.458  -6.799  30.937  1.00  0.71           C  
ATOM   3552  CG  GLU A 480     -39.955  -5.804  32.011  1.00  0.71           C  
ATOM   3553  CD  GLU A 480     -38.560  -5.254  31.734  1.00  0.71           C  
ATOM   3554  OE1 GLU A 480     -37.574  -6.042  31.715  1.00  0.71           O  
ATOM   3555  OE2 GLU A 480     -38.473  -4.015  31.583  1.00  0.71           O  
ATOM   3556  N   ARG A 481     -39.282  -5.681  28.255  1.00  0.63           N  
ATOM   3557  CA  ARG A 481     -38.379  -4.885  27.452  1.00  0.63           C  
ATOM   3558  C   ARG A 481     -39.019  -4.174  26.271  1.00  0.63           C  
ATOM   3559  O   ARG A 481     -38.590  -3.076  25.928  1.00  0.63           O  
ATOM   3560  CB  ARG A 481     -37.182  -5.729  26.982  1.00  0.63           C  
ATOM   3561  CG  ARG A 481     -36.301  -6.163  28.166  1.00  0.63           C  
ATOM   3562  CD  ARG A 481     -35.156  -7.075  27.744  1.00  0.63           C  
ATOM   3563  NE  ARG A 481     -34.416  -7.408  28.995  1.00  0.63           N  
ATOM   3564  CZ  ARG A 481     -33.291  -8.132  29.023  1.00  0.63           C  
ATOM   3565  NH1 ARG A 481     -32.696  -8.381  30.186  1.00  0.63           N  
ATOM   3566  NH2 ARG A 481     -32.748  -8.612  27.908  1.00  0.63           N  
ATOM   3567  N   LYS A 482     -40.074  -4.741  25.636  1.00  0.72           N  
ATOM   3568  CA  LYS A 482     -40.895  -4.043  24.645  1.00  0.72           C  
ATOM   3569  C   LYS A 482     -41.451  -2.744  25.224  1.00  0.72           C  
ATOM   3570  O   LYS A 482     -41.298  -1.668  24.652  1.00  0.72           O  
ATOM   3571  CB  LYS A 482     -42.072  -4.963  24.172  1.00  0.72           C  
ATOM   3572  CG  LYS A 482     -43.127  -4.340  23.222  1.00  0.72           C  
ATOM   3573  CD  LYS A 482     -44.316  -5.294  22.928  1.00  0.72           C  
ATOM   3574  CE  LYS A 482     -45.670  -4.583  22.716  1.00  0.72           C  
ATOM   3575  NZ  LYS A 482     -46.806  -5.536  22.636  1.00  0.72           N  
ATOM   3576  N   LEU A 483     -42.038  -2.816  26.432  1.00  0.71           N  
ATOM   3577  CA  LEU A 483     -42.542  -1.674  27.166  1.00  0.71           C  
ATOM   3578  C   LEU A 483     -41.471  -0.705  27.656  1.00  0.71           C  
ATOM   3579  O   LEU A 483     -41.592   0.511  27.499  1.00  0.71           O  
ATOM   3580  CB  LEU A 483     -43.391  -2.220  28.332  1.00  0.71           C  
ATOM   3581  CG  LEU A 483     -44.059  -1.169  29.232  1.00  0.71           C  
ATOM   3582  CD1 LEU A 483     -44.947  -0.200  28.442  1.00  0.71           C  
ATOM   3583  CD2 LEU A 483     -44.888  -1.889  30.300  1.00  0.71           C  
ATOM   3584  N   LYS A 484     -40.363  -1.218  28.224  1.00  0.71           N  
ATOM   3585  CA  LYS A 484     -39.268  -0.423  28.751  1.00  0.71           C  
ATOM   3586  C   LYS A 484     -38.570   0.408  27.693  1.00  0.71           C  
ATOM   3587  O   LYS A 484     -38.274   1.589  27.881  1.00  0.71           O  
ATOM   3588  CB  LYS A 484     -38.226  -1.356  29.412  1.00  0.71           C  
ATOM   3589  CG  LYS A 484     -37.160  -0.647  30.270  1.00  0.71           C  
ATOM   3590  CD  LYS A 484     -36.317  -1.673  31.054  1.00  0.71           C  
ATOM   3591  CE  LYS A 484     -35.404  -1.127  32.154  1.00  0.71           C  
ATOM   3592  NZ  LYS A 484     -36.196  -0.518  33.227  1.00  0.71           N  
ATOM   3593  N   LYS A 485     -38.321  -0.212  26.523  1.00  0.68           N  
ATOM   3594  CA  LYS A 485     -37.678   0.417  25.391  1.00  0.68           C  
ATOM   3595  C   LYS A 485     -38.550   1.473  24.715  1.00  0.68           C  
ATOM   3596  O   LYS A 485     -38.019   2.432  24.158  1.00  0.68           O  
ATOM   3597  CB  LYS A 485     -37.129  -0.661  24.403  1.00  0.68           C  
ATOM   3598  CG  LYS A 485     -35.879  -1.379  24.976  1.00  0.68           C  
ATOM   3599  CD  LYS A 485     -35.087  -2.304  24.011  1.00  0.68           C  
ATOM   3600  CE  LYS A 485     -33.796  -2.867  24.671  1.00  0.68           C  
ATOM   3601  NZ  LYS A 485     -32.807  -3.465  23.726  1.00  0.68           N  
ATOM   3602  N   MET A 486     -39.898   1.360  24.774  1.00  0.65           N  
ATOM   3603  CA  MET A 486     -40.780   2.439  24.354  1.00  0.65           C  
ATOM   3604  C   MET A 486     -40.862   3.613  25.322  1.00  0.65           C  
ATOM   3605  O   MET A 486     -40.723   4.768  24.923  1.00  0.65           O  
ATOM   3606  CB  MET A 486     -42.232   1.927  24.218  1.00  0.65           C  
ATOM   3607  CG  MET A 486     -42.500   1.094  22.956  1.00  0.65           C  
ATOM   3608  SD  MET A 486     -44.262   0.699  22.747  1.00  0.65           S  
ATOM   3609  CE  MET A 486     -44.357  -0.355  24.214  1.00  0.65           C  
ATOM   3610  N   LEU A 487     -41.121   3.357  26.627  1.00  0.63           N  
ATOM   3611  CA  LEU A 487     -41.341   4.426  27.592  1.00  0.63           C  
ATOM   3612  C   LEU A 487     -40.095   5.245  27.849  1.00  0.63           C  
ATOM   3613  O   LEU A 487     -40.167   6.470  27.986  1.00  0.63           O  
ATOM   3614  CB  LEU A 487     -41.920   3.953  28.955  1.00  0.63           C  
ATOM   3615  CG  LEU A 487     -43.251   3.174  28.897  1.00  0.63           C  
ATOM   3616  CD1 LEU A 487     -43.843   3.024  30.306  1.00  0.63           C  
ATOM   3617  CD2 LEU A 487     -44.301   3.812  27.979  1.00  0.63           C  
ATOM   3618  N   GLY A 488     -38.917   4.581  27.905  1.00  0.56           N  
ATOM   3619  CA  GLY A 488     -37.623   5.215  28.134  1.00  0.56           C  
ATOM   3620  C   GLY A 488     -37.595   6.175  29.315  1.00  0.56           C  
ATOM   3621  O   GLY A 488     -37.961   5.770  30.418  1.00  0.56           O  
ATOM   3622  N   PRO A 489     -37.186   7.437  29.190  1.00  0.46           N  
ATOM   3623  CA  PRO A 489     -37.131   8.362  30.313  1.00  0.46           C  
ATOM   3624  C   PRO A 489     -38.497   8.846  30.784  1.00  0.46           C  
ATOM   3625  O   PRO A 489     -38.535   9.626  31.739  1.00  0.46           O  
ATOM   3626  CB  PRO A 489     -36.292   9.520  29.760  1.00  0.46           C  
ATOM   3627  CG  PRO A 489     -36.690   9.587  28.284  1.00  0.46           C  
ATOM   3628  CD  PRO A 489     -36.911   8.116  27.916  1.00  0.46           C  
ATOM   3629  N   SER A 490     -39.628   8.449  30.154  1.00  0.50           N  
ATOM   3630  CA  SER A 490     -40.948   8.996  30.466  1.00  0.50           C  
ATOM   3631  C   SER A 490     -41.673   8.257  31.569  1.00  0.50           C  
ATOM   3632  O   SER A 490     -42.751   8.659  32.008  1.00  0.50           O  
ATOM   3633  CB  SER A 490     -41.893   9.101  29.226  1.00  0.50           C  
ATOM   3634  OG  SER A 490     -42.422   7.853  28.767  1.00  0.50           O  
ATOM   3635  N   ALA A 491     -41.053   7.197  32.098  1.00  0.65           N  
ATOM   3636  CA  ALA A 491     -41.570   6.459  33.218  1.00  0.65           C  
ATOM   3637  C   ALA A 491     -40.418   6.089  34.125  1.00  0.65           C  
ATOM   3638  O   ALA A 491     -39.251   6.297  33.791  1.00  0.65           O  
ATOM   3639  CB  ALA A 491     -42.321   5.200  32.744  1.00  0.65           C  
ATOM   3640  N   VAL A 492     -40.719   5.572  35.326  1.00  0.63           N  
ATOM   3641  CA  VAL A 492     -39.717   5.001  36.212  1.00  0.63           C  
ATOM   3642  C   VAL A 492     -40.085   3.555  36.476  1.00  0.63           C  
ATOM   3643  O   VAL A 492     -41.240   3.228  36.745  1.00  0.63           O  
ATOM   3644  CB  VAL A 492     -39.568   5.754  37.534  1.00  0.63           C  
ATOM   3645  CG1 VAL A 492     -38.502   5.108  38.443  1.00  0.63           C  
ATOM   3646  CG2 VAL A 492     -39.153   7.206  37.238  1.00  0.63           C  
ATOM   3647  N   ASP A 493     -39.091   2.649  36.364  1.00  0.62           N  
ATOM   3648  CA  ASP A 493     -39.172   1.255  36.750  1.00  0.62           C  
ATOM   3649  C   ASP A 493     -39.301   1.110  38.265  1.00  0.62           C  
ATOM   3650  O   ASP A 493     -38.532   1.691  39.032  1.00  0.62           O  
ATOM   3651  CB  ASP A 493     -37.892   0.573  36.199  1.00  0.62           C  
ATOM   3652  CG  ASP A 493     -37.882  -0.953  36.206  1.00  0.62           C  
ATOM   3653  OD1 ASP A 493     -37.053  -1.487  35.422  1.00  0.62           O  
ATOM   3654  OD2 ASP A 493     -38.640  -1.608  36.958  1.00  0.62           O  
ATOM   3655  N   ILE A 494     -40.293   0.331  38.729  1.00  0.54           N  
ATOM   3656  CA  ILE A 494     -40.559   0.150  40.150  1.00  0.54           C  
ATOM   3657  C   ILE A 494     -39.831  -1.101  40.636  1.00  0.54           C  
ATOM   3658  O   ILE A 494     -39.769  -1.411  41.824  1.00  0.54           O  
ATOM   3659  CB  ILE A 494     -42.079   0.106  40.393  1.00  0.54           C  
ATOM   3660  CG1 ILE A 494     -42.693   1.480  40.017  1.00  0.54           C  
ATOM   3661  CG2 ILE A 494     -42.438  -0.265  41.853  1.00  0.54           C  
ATOM   3662  CD1 ILE A 494     -44.226   1.498  40.023  1.00  0.54           C  
ATOM   3663  N   GLY A 495     -39.195  -1.861  39.719  1.00  0.48           N  
ATOM   3664  CA  GLY A 495     -38.377  -3.016  40.067  1.00  0.48           C  
ATOM   3665  C   GLY A 495     -39.164  -4.269  40.319  1.00  0.48           C  
ATOM   3666  O   GLY A 495     -38.607  -5.342  40.519  1.00  0.48           O  
ATOM   3667  N   ASN A 496     -40.502  -4.190  40.243  1.00  0.54           N  
ATOM   3668  CA  ASN A 496     -41.391  -5.320  40.420  1.00  0.54           C  
ATOM   3669  C   ASN A 496     -42.078  -5.682  39.114  1.00  0.54           C  
ATOM   3670  O   ASN A 496     -43.003  -6.486  39.093  1.00  0.54           O  
ATOM   3671  CB  ASN A 496     -42.409  -5.088  41.567  1.00  0.54           C  
ATOM   3672  CG  ASN A 496     -43.289  -3.863  41.350  1.00  0.54           C  
ATOM   3673  OD1 ASN A 496     -43.274  -3.194  40.317  1.00  0.54           O  
ATOM   3674  ND2 ASN A 496     -44.109  -3.554  42.380  1.00  0.54           N  
ATOM   3675  N   GLY A 497     -41.623  -5.111  37.980  1.00  0.64           N  
ATOM   3676  CA  GLY A 497     -42.236  -5.353  36.678  1.00  0.64           C  
ATOM   3677  C   GLY A 497     -43.359  -4.402  36.365  1.00  0.64           C  
ATOM   3678  O   GLY A 497     -44.203  -4.682  35.516  1.00  0.64           O  
ATOM   3679  N   CYS A 498     -43.391  -3.246  37.051  1.00  0.72           N  
ATOM   3680  CA  CYS A 498     -44.332  -2.178  36.788  1.00  0.72           C  
ATOM   3681  C   CYS A 498     -43.606  -0.876  36.556  1.00  0.72           C  
ATOM   3682  O   CYS A 498     -42.481  -0.663  37.005  1.00  0.72           O  
ATOM   3683  CB  CYS A 498     -45.304  -1.913  37.961  1.00  0.72           C  
ATOM   3684  SG  CYS A 498     -46.334  -3.331  38.399  1.00  0.72           S  
ATOM   3685  N   PHE A 499     -44.284   0.038  35.849  1.00  0.71           N  
ATOM   3686  CA  PHE A 499     -43.784   1.346  35.501  1.00  0.71           C  
ATOM   3687  C   PHE A 499     -44.720   2.386  36.085  1.00  0.71           C  
ATOM   3688  O   PHE A 499     -45.940   2.205  36.068  1.00  0.71           O  
ATOM   3689  CB  PHE A 499     -43.767   1.545  33.961  1.00  0.71           C  
ATOM   3690  CG  PHE A 499     -42.751   0.645  33.314  1.00  0.71           C  
ATOM   3691  CD1 PHE A 499     -43.042  -0.706  33.054  1.00  0.71           C  
ATOM   3692  CD2 PHE A 499     -41.489   1.148  32.957  1.00  0.71           C  
ATOM   3693  CE1 PHE A 499     -42.077  -1.549  32.492  1.00  0.71           C  
ATOM   3694  CE2 PHE A 499     -40.527   0.311  32.377  1.00  0.71           C  
ATOM   3695  CZ  PHE A 499     -40.818  -1.041  32.158  1.00  0.71           C  
ATOM   3696  N   GLU A 500     -44.177   3.511  36.597  1.00  0.68           N  
ATOM   3697  CA  GLU A 500     -44.981   4.683  36.924  1.00  0.68           C  
ATOM   3698  C   GLU A 500     -44.731   5.751  35.876  1.00  0.68           C  
ATOM   3699  O   GLU A 500     -43.589   6.172  35.676  1.00  0.68           O  
ATOM   3700  CB  GLU A 500     -44.720   5.254  38.348  1.00  0.68           C  
ATOM   3701  CG  GLU A 500     -46.027   5.840  38.942  1.00  0.68           C  
ATOM   3702  CD  GLU A 500     -46.036   6.105  40.440  1.00  0.68           C  
ATOM   3703  OE1 GLU A 500     -46.238   5.121  41.203  1.00  0.68           O  
ATOM   3704  OE2 GLU A 500     -45.966   7.285  40.857  1.00  0.68           O  
ATOM   3705  N   THR A 501     -45.770   6.173  35.119  1.00  0.65           N  
ATOM   3706  CA  THR A 501     -45.624   7.209  34.097  1.00  0.65           C  
ATOM   3707  C   THR A 501     -45.440   8.594  34.689  1.00  0.65           C  
ATOM   3708  O   THR A 501     -46.008   8.950  35.714  1.00  0.65           O  
ATOM   3709  CB  THR A 501     -46.739   7.269  33.045  1.00  0.65           C  
ATOM   3710  OG1 THR A 501     -48.030   7.354  33.625  1.00  0.65           O  
ATOM   3711  CG2 THR A 501     -46.735   5.981  32.207  1.00  0.65           C  
ATOM   3712  N   LYS A 502     -44.641   9.452  34.023  1.00  0.60           N  
ATOM   3713  CA  LYS A 502     -44.430  10.830  34.450  1.00  0.60           C  
ATOM   3714  C   LYS A 502     -45.354  11.762  33.683  1.00  0.60           C  
ATOM   3715  O   LYS A 502     -45.137  12.966  33.586  1.00  0.60           O  
ATOM   3716  CB  LYS A 502     -42.977  11.287  34.181  1.00  0.60           C  
ATOM   3717  CG  LYS A 502     -41.893  10.487  34.916  1.00  0.60           C  
ATOM   3718  CD  LYS A 502     -40.501  10.905  34.418  1.00  0.60           C  
ATOM   3719  CE  LYS A 502     -39.358  10.085  35.011  1.00  0.60           C  
ATOM   3720  NZ  LYS A 502     -38.109  10.382  34.282  1.00  0.60           N  
ATOM   3721  N   HIS A 503     -46.404  11.196  33.080  1.00  0.61           N  
ATOM   3722  CA  HIS A 503     -47.433  11.902  32.366  1.00  0.61           C  
ATOM   3723  C   HIS A 503     -48.728  11.164  32.644  1.00  0.61           C  
ATOM   3724  O   HIS A 503     -48.715  10.042  33.153  1.00  0.61           O  
ATOM   3725  CB  HIS A 503     -47.131  11.980  30.847  1.00  0.61           C  
ATOM   3726  CG  HIS A 503     -46.710  10.678  30.236  1.00  0.61           C  
ATOM   3727  ND1 HIS A 503     -47.654   9.740  29.880  1.00  0.61           N  
ATOM   3728  CD2 HIS A 503     -45.463  10.206  29.987  1.00  0.61           C  
ATOM   3729  CE1 HIS A 503     -46.969   8.714  29.421  1.00  0.61           C  
ATOM   3730  NE2 HIS A 503     -45.633   8.942  29.466  1.00  0.61           N  
ATOM   3731  N   LYS A 504     -49.883  11.798  32.355  1.00  0.57           N  
ATOM   3732  CA  LYS A 504     -51.185  11.161  32.468  1.00  0.57           C  
ATOM   3733  C   LYS A 504     -51.477  10.326  31.239  1.00  0.57           C  
ATOM   3734  O   LYS A 504     -51.460  10.821  30.113  1.00  0.57           O  
ATOM   3735  CB  LYS A 504     -52.329  12.192  32.605  1.00  0.57           C  
ATOM   3736  CG  LYS A 504     -52.288  13.023  33.892  1.00  0.57           C  
ATOM   3737  CD  LYS A 504     -53.479  13.993  33.932  1.00  0.57           C  
ATOM   3738  CE  LYS A 504     -53.554  14.814  35.218  1.00  0.57           C  
ATOM   3739  NZ  LYS A 504     -54.735  15.705  35.176  1.00  0.57           N  
ATOM   3740  N   CYS A 505     -51.749   9.030  31.440  1.00  0.62           N  
ATOM   3741  CA  CYS A 505     -51.775   8.067  30.365  1.00  0.62           C  
ATOM   3742  C   CYS A 505     -53.172   7.920  29.779  1.00  0.62           C  
ATOM   3743  O   CYS A 505     -53.383   8.044  28.572  1.00  0.62           O  
ATOM   3744  CB  CYS A 505     -51.233   6.718  30.923  1.00  0.62           C  
ATOM   3745  SG  CYS A 505     -50.623   5.558  29.649  1.00  0.62           S  
ATOM   3746  N   ASN A 506     -54.191   7.688  30.638  1.00  0.55           N  
ATOM   3747  CA  ASN A 506     -55.536   7.270  30.239  1.00  0.55           C  
ATOM   3748  C   ASN A 506     -55.602   6.037  29.316  1.00  0.55           C  
ATOM   3749  O   ASN A 506     -54.599   5.439  28.938  1.00  0.55           O  
ATOM   3750  CB  ASN A 506     -56.361   8.433  29.620  1.00  0.55           C  
ATOM   3751  CG  ASN A 506     -56.641   9.508  30.660  1.00  0.55           C  
ATOM   3752  OD1 ASN A 506     -57.144   9.224  31.746  1.00  0.55           O  
ATOM   3753  ND2 ASN A 506     -56.393  10.785  30.296  1.00  0.55           N  
ATOM   3754  N   GLN A 507     -56.825   5.586  28.943  1.00  0.54           N  
ATOM   3755  CA  GLN A 507     -57.016   4.311  28.260  1.00  0.54           C  
ATOM   3756  C   GLN A 507     -56.286   4.170  26.933  1.00  0.54           C  
ATOM   3757  O   GLN A 507     -55.539   3.224  26.716  1.00  0.54           O  
ATOM   3758  CB  GLN A 507     -58.524   4.040  28.017  1.00  0.54           C  
ATOM   3759  CG  GLN A 507     -58.835   2.644  27.409  1.00  0.54           C  
ATOM   3760  CD  GLN A 507     -58.337   1.513  28.312  1.00  0.54           C  
ATOM   3761  OE1 GLN A 507     -58.601   1.507  29.518  1.00  0.54           O  
ATOM   3762  NE2 GLN A 507     -57.589   0.543  27.746  1.00  0.54           N  
ATOM   3763  N   THR A 508     -56.406   5.158  26.029  1.00  0.64           N  
ATOM   3764  CA  THR A 508     -55.911   4.984  24.670  1.00  0.64           C  
ATOM   3765  C   THR A 508     -54.412   5.092  24.544  1.00  0.64           C  
ATOM   3766  O   THR A 508     -53.831   4.644  23.559  1.00  0.64           O  
ATOM   3767  CB  THR A 508     -56.555   5.915  23.656  1.00  0.64           C  
ATOM   3768  OG1 THR A 508     -56.413   7.283  24.021  1.00  0.64           O  
ATOM   3769  CG2 THR A 508     -58.058   5.617  23.594  1.00  0.64           C  
ATOM   3770  N   CYS A 509     -53.708   5.657  25.544  1.00  0.67           N  
ATOM   3771  CA  CYS A 509     -52.258   5.607  25.567  1.00  0.67           C  
ATOM   3772  C   CYS A 509     -51.739   4.286  26.117  1.00  0.67           C  
ATOM   3773  O   CYS A 509     -50.692   3.801  25.691  1.00  0.67           O  
ATOM   3774  CB  CYS A 509     -51.674   6.806  26.339  1.00  0.67           C  
ATOM   3775  SG  CYS A 509     -49.928   7.146  25.941  1.00  0.67           S  
ATOM   3776  N   LEU A 510     -52.507   3.625  27.012  1.00  0.67           N  
ATOM   3777  CA  LEU A 510     -52.274   2.247  27.417  1.00  0.67           C  
ATOM   3778  C   LEU A 510     -52.434   1.286  26.241  1.00  0.67           C  
ATOM   3779  O   LEU A 510     -51.618   0.391  26.020  1.00  0.67           O  
ATOM   3780  CB  LEU A 510     -53.210   1.823  28.571  1.00  0.67           C  
ATOM   3781  CG  LEU A 510     -53.040   2.659  29.855  1.00  0.67           C  
ATOM   3782  CD1 LEU A 510     -54.316   2.612  30.701  1.00  0.67           C  
ATOM   3783  CD2 LEU A 510     -51.826   2.217  30.683  1.00  0.67           C  
ATOM   3784  N   ASP A 511     -53.465   1.505  25.406  1.00  0.70           N  
ATOM   3785  CA  ASP A 511     -53.664   0.793  24.158  1.00  0.70           C  
ATOM   3786  C   ASP A 511     -52.510   0.997  23.163  1.00  0.70           C  
ATOM   3787  O   ASP A 511     -52.040   0.053  22.528  1.00  0.70           O  
ATOM   3788  CB  ASP A 511     -55.011   1.198  23.508  1.00  0.70           C  
ATOM   3789  CG  ASP A 511     -56.184   1.042  24.468  1.00  0.70           C  
ATOM   3790  OD1 ASP A 511     -56.147   0.148  25.350  1.00  0.70           O  
ATOM   3791  OD2 ASP A 511     -57.146   1.840  24.330  1.00  0.70           O  
ATOM   3792  N   ARG A 512     -51.972   2.237  23.037  1.00  0.67           N  
ATOM   3793  CA  ARG A 512     -50.787   2.519  22.228  1.00  0.67           C  
ATOM   3794  C   ARG A 512     -49.534   1.753  22.666  1.00  0.67           C  
ATOM   3795  O   ARG A 512     -48.833   1.162  21.845  1.00  0.67           O  
ATOM   3796  CB  ARG A 512     -50.424   4.033  22.243  1.00  0.67           C  
ATOM   3797  CG  ARG A 512     -51.383   4.954  21.460  1.00  0.67           C  
ATOM   3798  CD  ARG A 512     -51.125   6.440  21.748  1.00  0.67           C  
ATOM   3799  NE  ARG A 512     -52.232   7.228  21.113  1.00  0.67           N  
ATOM   3800  CZ  ARG A 512     -52.415   8.547  21.271  1.00  0.67           C  
ATOM   3801  NH1 ARG A 512     -53.403   9.155  20.617  1.00  0.67           N  
ATOM   3802  NH2 ARG A 512     -51.634   9.270  22.067  1.00  0.67           N  
ATOM   3803  N   ILE A 513     -49.215   1.703  23.978  1.00  0.69           N  
ATOM   3804  CA  ILE A 513     -48.095   0.902  24.474  1.00  0.69           C  
ATOM   3805  C   ILE A 513     -48.322  -0.596  24.301  1.00  0.69           C  
ATOM   3806  O   ILE A 513     -47.424  -1.333  23.908  1.00  0.69           O  
ATOM   3807  CB  ILE A 513     -47.637   1.260  25.889  1.00  0.69           C  
ATOM   3808  CG1 ILE A 513     -48.778   1.204  26.917  1.00  0.69           C  
ATOM   3809  CG2 ILE A 513     -46.977   2.651  25.823  1.00  0.69           C  
ATOM   3810  CD1 ILE A 513     -48.420   1.807  28.279  1.00  0.69           C  
ATOM   3811  N   ALA A 514     -49.549  -1.110  24.506  1.00  0.74           N  
ATOM   3812  CA  ALA A 514     -49.854  -2.500  24.218  1.00  0.74           C  
ATOM   3813  C   ALA A 514     -49.648  -2.888  22.748  1.00  0.74           C  
ATOM   3814  O   ALA A 514     -49.035  -3.915  22.441  1.00  0.74           O  
ATOM   3815  CB  ALA A 514     -51.304  -2.785  24.646  1.00  0.74           C  
ATOM   3816  N   ALA A 515     -50.090  -2.019  21.814  1.00  0.76           N  
ATOM   3817  CA  ALA A 515     -49.900  -2.140  20.380  1.00  0.76           C  
ATOM   3818  C   ALA A 515     -48.437  -2.139  19.936  1.00  0.76           C  
ATOM   3819  O   ALA A 515     -48.050  -2.852  19.007  1.00  0.76           O  
ATOM   3820  CB  ALA A 515     -50.672  -1.003  19.676  1.00  0.76           C  
ATOM   3821  N   GLY A 516     -47.579  -1.347  20.611  1.00  0.72           N  
ATOM   3822  CA  GLY A 516     -46.170  -1.202  20.260  1.00  0.72           C  
ATOM   3823  C   GLY A 516     -45.839   0.144  19.676  1.00  0.72           C  
ATOM   3824  O   GLY A 516     -44.786   0.313  19.071  1.00  0.72           O  
ATOM   3825  N   THR A 517     -46.726   1.140  19.832  1.00  0.68           N  
ATOM   3826  CA  THR A 517     -46.639   2.417  19.128  1.00  0.68           C  
ATOM   3827  C   THR A 517     -46.838   3.578  20.082  1.00  0.68           C  
ATOM   3828  O   THR A 517     -47.699   4.445  19.932  1.00  0.68           O  
ATOM   3829  CB  THR A 517     -47.605   2.537  17.951  1.00  0.68           C  
ATOM   3830  OG1 THR A 517     -48.900   2.049  18.280  1.00  0.68           O  
ATOM   3831  CG2 THR A 517     -47.083   1.677  16.789  1.00  0.68           C  
ATOM   3832  N   PHE A 518     -45.992   3.646  21.125  1.00  0.62           N  
ATOM   3833  CA  PHE A 518     -45.932   4.786  22.017  1.00  0.62           C  
ATOM   3834  C   PHE A 518     -45.289   6.014  21.381  1.00  0.62           C  
ATOM   3835  O   PHE A 518     -44.114   6.027  21.017  1.00  0.62           O  
ATOM   3836  CB  PHE A 518     -45.136   4.412  23.285  1.00  0.62           C  
ATOM   3837  CG  PHE A 518     -45.116   5.500  24.336  1.00  0.62           C  
ATOM   3838  CD1 PHE A 518     -43.877   6.037  24.713  1.00  0.62           C  
ATOM   3839  CD2 PHE A 518     -46.287   6.023  24.917  1.00  0.62           C  
ATOM   3840  CE1 PHE A 518     -43.795   7.065  25.655  1.00  0.62           C  
ATOM   3841  CE2 PHE A 518     -46.208   7.064  25.856  1.00  0.62           C  
ATOM   3842  CZ  PHE A 518     -44.962   7.585  26.221  1.00  0.62           C  
ATOM   3843  N   ASN A 519     -46.051   7.118  21.289  1.00  0.59           N  
ATOM   3844  CA  ASN A 519     -45.547   8.389  20.806  1.00  0.59           C  
ATOM   3845  C   ASN A 519     -44.738   9.118  21.874  1.00  0.59           C  
ATOM   3846  O   ASN A 519     -45.203  10.069  22.498  1.00  0.59           O  
ATOM   3847  CB  ASN A 519     -46.693   9.299  20.305  1.00  0.59           C  
ATOM   3848  CG  ASN A 519     -47.446   8.597  19.184  1.00  0.59           C  
ATOM   3849  OD1 ASN A 519     -46.875   7.919  18.334  1.00  0.59           O  
ATOM   3850  ND2 ASN A 519     -48.788   8.761  19.165  1.00  0.59           N  
ATOM   3851  N   ALA A 520     -43.485   8.681  22.102  1.00  0.63           N  
ATOM   3852  CA  ALA A 520     -42.588   9.210  23.113  1.00  0.63           C  
ATOM   3853  C   ALA A 520     -42.265  10.690  22.973  1.00  0.63           C  
ATOM   3854  O   ALA A 520     -42.144  11.402  23.967  1.00  0.63           O  
ATOM   3855  CB  ALA A 520     -41.287   8.384  23.139  1.00  0.63           C  
ATOM   3856  N   GLY A 521     -42.149  11.202  21.728  1.00  0.42           N  
ATOM   3857  CA  GLY A 521     -41.948  12.629  21.470  1.00  0.42           C  
ATOM   3858  C   GLY A 521     -43.070  13.525  21.938  1.00  0.42           C  
ATOM   3859  O   GLY A 521     -42.835  14.655  22.349  1.00  0.42           O  
ATOM   3860  N   GLU A 522     -44.317  13.019  21.935  1.00  0.51           N  
ATOM   3861  CA  GLU A 522     -45.488  13.799  22.288  1.00  0.51           C  
ATOM   3862  C   GLU A 522     -45.672  13.910  23.794  1.00  0.51           C  
ATOM   3863  O   GLU A 522     -46.306  14.829  24.310  1.00  0.51           O  
ATOM   3864  CB  GLU A 522     -46.754  13.138  21.686  1.00  0.51           C  
ATOM   3865  CG  GLU A 522     -46.693  12.965  20.148  1.00  0.51           C  
ATOM   3866  CD  GLU A 522     -46.581  14.292  19.406  1.00  0.51           C  
ATOM   3867  OE1 GLU A 522     -47.545  15.092  19.495  1.00  0.51           O  
ATOM   3868  OE2 GLU A 522     -45.543  14.484  18.724  1.00  0.51           O  
ATOM   3869  N   PHE A 523     -45.082  12.967  24.558  1.00  0.49           N  
ATOM   3870  CA  PHE A 523     -45.211  12.948  26.002  1.00  0.49           C  
ATOM   3871  C   PHE A 523     -43.906  13.200  26.723  1.00  0.49           C  
ATOM   3872  O   PHE A 523     -43.879  13.176  27.949  1.00  0.49           O  
ATOM   3873  CB  PHE A 523     -45.793  11.614  26.524  1.00  0.49           C  
ATOM   3874  CG  PHE A 523     -47.199  11.438  26.037  1.00  0.49           C  
ATOM   3875  CD1 PHE A 523     -48.226  12.278  26.500  1.00  0.49           C  
ATOM   3876  CD2 PHE A 523     -47.509  10.417  25.129  1.00  0.49           C  
ATOM   3877  CE1 PHE A 523     -49.545  12.092  26.068  1.00  0.49           C  
ATOM   3878  CE2 PHE A 523     -48.824  10.232  24.687  1.00  0.49           C  
ATOM   3879  CZ  PHE A 523     -49.845  11.067  25.162  1.00  0.49           C  
ATOM   3880  N   SER A 524     -42.790  13.499  26.026  1.00  0.37           N  
ATOM   3881  CA  SER A 524     -41.555  13.921  26.681  1.00  0.37           C  
ATOM   3882  C   SER A 524     -41.667  15.274  27.358  1.00  0.37           C  
ATOM   3883  O   SER A 524     -41.204  15.438  28.485  1.00  0.37           O  
ATOM   3884  CB  SER A 524     -40.316  13.927  25.751  1.00  0.37           C  
ATOM   3885  OG  SER A 524     -40.464  14.864  24.685  1.00  0.37           O  
ATOM   3886  N   LEU A 525     -42.336  16.253  26.702  1.00  0.22           N  
ATOM   3887  CA  LEU A 525     -42.614  17.579  27.237  1.00  0.22           C  
ATOM   3888  C   LEU A 525     -43.398  17.531  28.555  1.00  0.22           C  
ATOM   3889  O   LEU A 525     -42.962  18.193  29.498  1.00  0.22           O  
ATOM   3890  CB  LEU A 525     -43.317  18.449  26.155  1.00  0.22           C  
ATOM   3891  CG  LEU A 525     -43.912  19.799  26.619  1.00  0.22           C  
ATOM   3892  CD1 LEU A 525     -42.825  20.857  26.843  1.00  0.22           C  
ATOM   3893  CD2 LEU A 525     -44.930  20.303  25.586  1.00  0.22           C  
ATOM   3894  N   PRO A 526     -44.465  16.745  28.760  1.00  0.29           N  
ATOM   3895  CA  PRO A 526     -45.051  16.576  30.085  1.00  0.29           C  
ATOM   3896  C   PRO A 526     -44.178  15.931  31.147  1.00  0.29           C  
ATOM   3897  O   PRO A 526     -44.614  15.899  32.291  1.00  0.29           O  
ATOM   3898  CB  PRO A 526     -46.289  15.711  29.833  1.00  0.29           C  
ATOM   3899  CG  PRO A 526     -46.765  16.166  28.459  1.00  0.29           C  
ATOM   3900  CD  PRO A 526     -45.452  16.429  27.717  1.00  0.29           C  
ATOM   3901  N   THR A 527     -42.950  15.436  30.854  1.00  0.28           N  
ATOM   3902  CA  THR A 527     -42.112  14.808  31.882  1.00  0.28           C  
ATOM   3903  C   THR A 527     -41.237  15.814  32.598  1.00  0.28           C  
ATOM   3904  O   THR A 527     -40.310  15.449  33.321  1.00  0.28           O  
ATOM   3905  CB  THR A 527     -41.332  13.534  31.510  1.00  0.28           C  
ATOM   3906  OG1 THR A 527     -40.149  13.690  30.739  1.00  0.28           O  
ATOM   3907  CG2 THR A 527     -42.210  12.625  30.675  1.00  0.28           C  
ATOM   3908  N   PHE A 528     -41.615  17.118  32.520  1.00  0.23           N  
ATOM   3909  CA  PHE A 528     -41.150  18.209  33.371  1.00  0.23           C  
ATOM   3910  C   PHE A 528     -41.325  17.901  34.857  1.00  0.23           C  
ATOM   3911  O   PHE A 528     -40.602  18.402  35.713  1.00  0.23           O  
ATOM   3912  CB  PHE A 528     -41.838  19.567  33.006  1.00  0.23           C  
ATOM   3913  CG  PHE A 528     -43.310  19.633  33.369  1.00  0.23           C  
ATOM   3914  CD1 PHE A 528     -44.303  19.374  32.413  1.00  0.23           C  
ATOM   3915  CD2 PHE A 528     -43.710  19.940  34.684  1.00  0.23           C  
ATOM   3916  CE1 PHE A 528     -45.659  19.368  32.763  1.00  0.23           C  
ATOM   3917  CE2 PHE A 528     -45.063  19.922  35.044  1.00  0.23           C  
ATOM   3918  CZ  PHE A 528     -46.038  19.631  34.084  1.00  0.23           C  
ATOM   3919  N   ASP A 529     -42.277  17.005  35.183  1.00  0.36           N  
ATOM   3920  CA  ASP A 529     -42.508  16.468  36.499  1.00  0.36           C  
ATOM   3921  C   ASP A 529     -41.296  15.716  37.061  1.00  0.36           C  
ATOM   3922  O   ASP A 529     -41.127  15.583  38.266  1.00  0.36           O  
ATOM   3923  CB  ASP A 529     -43.789  15.603  36.444  1.00  0.36           C  
ATOM   3924  CG  ASP A 529     -44.469  15.570  37.801  1.00  0.36           C  
ATOM   3925  OD1 ASP A 529     -44.729  14.454  38.307  1.00  0.36           O  
ATOM   3926  OD2 ASP A 529     -44.740  16.680  38.332  1.00  0.36           O  
ATOM   3927  N   SER A 530     -40.329  15.288  36.214  1.00  0.36           N  
ATOM   3928  CA  SER A 530     -39.030  14.837  36.707  1.00  0.36           C  
ATOM   3929  C   SER A 530     -38.270  15.900  37.488  1.00  0.36           C  
ATOM   3930  O   SER A 530     -37.712  15.608  38.538  1.00  0.36           O  
ATOM   3931  CB  SER A 530     -38.104  14.256  35.594  1.00  0.36           C  
ATOM   3932  OG  SER A 530     -37.556  15.232  34.706  1.00  0.36           O  
ATOM   3933  N   LEU A 531     -38.280  17.160  37.014  1.00  0.30           N  
ATOM   3934  CA  LEU A 531     -37.746  18.320  37.703  1.00  0.30           C  
ATOM   3935  C   LEU A 531     -38.534  18.674  38.959  1.00  0.30           C  
ATOM   3936  O   LEU A 531     -37.969  19.095  39.965  1.00  0.30           O  
ATOM   3937  CB  LEU A 531     -37.663  19.517  36.722  1.00  0.30           C  
ATOM   3938  CG  LEU A 531     -36.984  20.794  37.262  1.00  0.30           C  
ATOM   3939  CD1 LEU A 531     -35.537  20.542  37.707  1.00  0.30           C  
ATOM   3940  CD2 LEU A 531     -37.006  21.894  36.191  1.00  0.30           C  
ATOM   3941  N   ASN A 532     -39.874  18.484  38.951  1.00  0.38           N  
ATOM   3942  CA  ASN A 532     -40.672  18.608  40.165  1.00  0.38           C  
ATOM   3943  C   ASN A 532     -40.287  17.564  41.219  1.00  0.38           C  
ATOM   3944  O   ASN A 532     -39.953  17.906  42.347  1.00  0.38           O  
ATOM   3945  CB  ASN A 532     -42.194  18.455  39.886  1.00  0.38           C  
ATOM   3946  CG  ASN A 532     -42.730  19.552  38.973  1.00  0.38           C  
ATOM   3947  OD1 ASN A 532     -42.179  20.645  38.835  1.00  0.38           O  
ATOM   3948  ND2 ASN A 532     -43.885  19.267  38.331  1.00  0.38           N  
ATOM   3949  N   ILE A 533     -40.236  16.268  40.846  1.00  0.29           N  
ATOM   3950  CA  ILE A 533     -39.968  15.157  41.759  1.00  0.29           C  
ATOM   3951  C   ILE A 533     -38.535  15.148  42.288  1.00  0.29           C  
ATOM   3952  O   ILE A 533     -38.247  14.642  43.371  1.00  0.29           O  
ATOM   3953  CB  ILE A 533     -40.326  13.814  41.100  1.00  0.29           C  
ATOM   3954  CG1 ILE A 533     -41.848  13.748  40.823  1.00  0.29           C  
ATOM   3955  CG2 ILE A 533     -39.909  12.613  41.984  1.00  0.29           C  
ATOM   3956  CD1 ILE A 533     -42.263  12.539  39.973  1.00  0.29           C  
ATOM   3957  N   THR A 534     -37.563  15.740  41.566  1.00  0.31           N  
ATOM   3958  CA  THR A 534     -36.197  15.833  42.075  1.00  0.31           C  
ATOM   3959  C   THR A 534     -36.019  16.878  43.160  1.00  0.31           C  
ATOM   3960  O   THR A 534     -34.996  16.854  43.839  1.00  0.31           O  
ATOM   3961  CB  THR A 534     -35.115  16.070  41.019  1.00  0.31           C  
ATOM   3962  OG1 THR A 534     -35.437  17.152  40.160  1.00  0.31           O  
ATOM   3963  CG2 THR A 534     -34.958  14.816  40.145  1.00  0.31           C  
ATOM   3964  N   ALA A 535     -36.981  17.805  43.376  1.00  0.21           N  
ATOM   3965  CA  ALA A 535     -36.780  18.890  44.321  1.00  0.21           C  
ATOM   3966  C   ALA A 535     -37.964  19.238  45.225  1.00  0.21           C  
ATOM   3967  O   ALA A 535     -37.759  19.905  46.241  1.00  0.21           O  
ATOM   3968  CB  ALA A 535     -36.393  20.153  43.522  1.00  0.21           C  
ATOM   3969  N   ALA A 536     -39.202  18.826  44.903  1.00  0.20           N  
ATOM   3970  CA  ALA A 536     -40.388  19.176  45.656  1.00  0.20           C  
ATOM   3971  C   ALA A 536     -41.213  17.933  46.087  1.00  0.20           C  
ATOM   3972  O   ALA A 536     -40.937  16.804  45.602  1.00  0.20           O  
ATOM   3973  CB  ALA A 536     -41.277  20.090  44.788  1.00  0.20           C  
ATOM   3974  OXT ALA A 536     -42.148  18.123  46.916  1.00  0.20           O  
TER    3975      ALA A 536                                                      
ATOM   3976  N   ASN B  14     -29.896  15.469  14.910  1.00  0.34           N  
ATOM   3977  CA  ASN B  14     -29.264  14.569  15.944  1.00  0.34           C  
ATOM   3978  C   ASN B  14     -27.807  14.917  16.122  1.00  0.34           C  
ATOM   3979  O   ASN B  14     -27.243  15.554  15.237  1.00  0.34           O  
ATOM   3980  CB  ASN B  14     -29.470  13.097  15.515  1.00  0.34           C  
ATOM   3981  CG  ASN B  14     -30.955  12.851  15.719  1.00  0.34           C  
ATOM   3982  OD1 ASN B  14     -31.724  13.088  14.787  1.00  0.34           O  
ATOM   3983  ND2 ASN B  14     -31.363  12.585  16.974  1.00  0.34           N  
ATOM   3984  N   ALA B  15     -27.203  14.570  17.271  1.00  0.49           N  
ATOM   3985  CA  ALA B  15     -25.833  14.925  17.575  1.00  0.49           C  
ATOM   3986  C   ALA B  15     -25.144  13.691  18.114  1.00  0.49           C  
ATOM   3987  O   ALA B  15     -25.487  13.243  19.200  1.00  0.49           O  
ATOM   3988  CB  ALA B  15     -25.803  16.047  18.635  1.00  0.49           C  
ATOM   3989  N   ASP B  16     -24.202  13.137  17.326  1.00  0.58           N  
ATOM   3990  CA  ASP B  16     -23.361  11.983  17.578  1.00  0.58           C  
ATOM   3991  C   ASP B  16     -24.004  10.700  18.158  1.00  0.58           C  
ATOM   3992  O   ASP B  16     -24.691  10.656  19.177  1.00  0.58           O  
ATOM   3993  CB  ASP B  16     -22.023  12.402  18.235  1.00  0.58           C  
ATOM   3994  CG  ASP B  16     -21.205  13.363  17.377  1.00  0.58           C  
ATOM   3995  OD1 ASP B  16     -21.655  13.760  16.267  1.00  0.58           O  
ATOM   3996  OD2 ASP B  16     -20.089  13.714  17.848  1.00  0.58           O  
ATOM   3997  N   ARG B  17     -23.803   9.552  17.485  1.00  0.63           N  
ATOM   3998  CA  ARG B  17     -24.457   8.319  17.889  1.00  0.63           C  
ATOM   3999  C   ARG B  17     -23.555   7.128  17.670  1.00  0.63           C  
ATOM   4000  O   ARG B  17     -22.730   7.092  16.761  1.00  0.63           O  
ATOM   4001  CB  ARG B  17     -25.762   8.030  17.088  1.00  0.63           C  
ATOM   4002  CG  ARG B  17     -26.935   9.002  17.335  1.00  0.63           C  
ATOM   4003  CD  ARG B  17     -28.095   8.767  16.362  1.00  0.63           C  
ATOM   4004  NE  ARG B  17     -29.274   9.553  16.850  1.00  0.63           N  
ATOM   4005  CZ  ARG B  17     -30.539   9.183  16.621  1.00  0.63           C  
ATOM   4006  NH1 ARG B  17     -31.475   9.553  17.488  1.00  0.63           N  
ATOM   4007  NH2 ARG B  17     -30.881   8.463  15.552  1.00  0.63           N  
ATOM   4008  N   ILE B  18     -23.743   6.082  18.491  1.00  0.74           N  
ATOM   4009  CA  ILE B  18     -23.156   4.775  18.271  1.00  0.74           C  
ATOM   4010  C   ILE B  18     -24.277   3.753  18.211  1.00  0.74           C  
ATOM   4011  O   ILE B  18     -25.133   3.696  19.089  1.00  0.74           O  
ATOM   4012  CB  ILE B  18     -22.116   4.397  19.330  1.00  0.74           C  
ATOM   4013  CG1 ILE B  18     -21.518   2.991  19.094  1.00  0.74           C  
ATOM   4014  CG2 ILE B  18     -22.674   4.511  20.766  1.00  0.74           C  
ATOM   4015  CD1 ILE B  18     -20.707   2.898  17.802  1.00  0.74           C  
ATOM   4016  N   CYS B  19     -24.329   2.921  17.156  1.00  0.73           N  
ATOM   4017  CA  CYS B  19     -25.302   1.850  17.028  1.00  0.73           C  
ATOM   4018  C   CYS B  19     -24.627   0.505  17.051  1.00  0.73           C  
ATOM   4019  O   CYS B  19     -23.497   0.361  16.598  1.00  0.73           O  
ATOM   4020  CB  CYS B  19     -26.096   1.906  15.703  1.00  0.73           C  
ATOM   4021  SG  CYS B  19     -27.175   3.345  15.538  1.00  0.73           S  
ATOM   4022  N   THR B  20     -25.351  -0.513  17.546  1.00  0.77           N  
ATOM   4023  CA  THR B  20     -24.935  -1.908  17.619  1.00  0.77           C  
ATOM   4024  C   THR B  20     -25.864  -2.722  16.746  1.00  0.77           C  
ATOM   4025  O   THR B  20     -27.088  -2.602  16.822  1.00  0.77           O  
ATOM   4026  CB  THR B  20     -25.019  -2.449  19.044  1.00  0.77           C  
ATOM   4027  OG1 THR B  20     -23.995  -1.863  19.832  1.00  0.77           O  
ATOM   4028  CG2 THR B  20     -24.821  -3.971  19.124  1.00  0.77           C  
ATOM   4029  N   GLY B  21     -25.309  -3.570  15.856  1.00  0.77           N  
ATOM   4030  CA  GLY B  21     -26.101  -4.352  14.915  1.00  0.77           C  
ATOM   4031  C   GLY B  21     -25.437  -5.641  14.533  1.00  0.77           C  
ATOM   4032  O   GLY B  21     -24.409  -6.031  15.084  1.00  0.77           O  
ATOM   4033  N   ILE B  22     -26.025  -6.348  13.556  1.00  0.72           N  
ATOM   4034  CA  ILE B  22     -25.614  -7.691  13.194  1.00  0.72           C  
ATOM   4035  C   ILE B  22     -25.762  -7.857  11.693  1.00  0.72           C  
ATOM   4036  O   ILE B  22     -26.602  -7.211  11.070  1.00  0.72           O  
ATOM   4037  CB  ILE B  22     -26.416  -8.739  13.974  1.00  0.72           C  
ATOM   4038  CG1 ILE B  22     -25.790 -10.150  13.909  1.00  0.72           C  
ATOM   4039  CG2 ILE B  22     -27.908  -8.735  13.562  1.00  0.72           C  
ATOM   4040  CD1 ILE B  22     -26.357 -11.129  14.942  1.00  0.72           C  
ATOM   4041  N   THR B  23     -24.906  -8.677  11.059  1.00  0.65           N  
ATOM   4042  CA  THR B  23     -24.886  -8.939   9.619  1.00  0.65           C  
ATOM   4043  C   THR B  23     -26.163  -9.559   9.077  1.00  0.65           C  
ATOM   4044  O   THR B  23     -26.716 -10.510   9.635  1.00  0.65           O  
ATOM   4045  CB  THR B  23     -23.691  -9.818   9.233  1.00  0.65           C  
ATOM   4046  OG1 THR B  23     -22.503  -9.076   9.464  1.00  0.65           O  
ATOM   4047  CG2 THR B  23     -23.654 -10.251   7.758  1.00  0.65           C  
ATOM   4048  N   SER B  24     -26.641  -9.042   7.926  1.00  0.60           N  
ATOM   4049  CA  SER B  24     -27.688  -9.641   7.117  1.00  0.60           C  
ATOM   4050  C   SER B  24     -27.228  -9.611   5.673  1.00  0.60           C  
ATOM   4051  O   SER B  24     -26.346  -8.836   5.307  1.00  0.60           O  
ATOM   4052  CB  SER B  24     -29.072  -8.928   7.235  1.00  0.60           C  
ATOM   4053  OG  SER B  24     -29.052  -7.586   6.741  1.00  0.60           O  
ATOM   4054  N   SER B  25     -27.789 -10.480   4.818  1.00  0.65           N  
ATOM   4055  CA  SER B  25     -27.541 -10.446   3.392  1.00  0.65           C  
ATOM   4056  C   SER B  25     -28.631 -11.249   2.745  1.00  0.65           C  
ATOM   4057  O   SER B  25     -29.129 -12.197   3.349  1.00  0.65           O  
ATOM   4058  CB  SER B  25     -26.179 -11.087   2.988  1.00  0.65           C  
ATOM   4059  OG  SER B  25     -25.997 -12.388   3.561  1.00  0.65           O  
ATOM   4060  N   ASN B  26     -29.043 -10.924   1.502  1.00  0.60           N  
ATOM   4061  CA  ASN B  26     -29.960 -11.793   0.785  1.00  0.60           C  
ATOM   4062  C   ASN B  26     -29.367 -13.154   0.416  1.00  0.60           C  
ATOM   4063  O   ASN B  26     -28.689 -13.340  -0.593  1.00  0.60           O  
ATOM   4064  CB  ASN B  26     -30.601 -11.104  -0.451  1.00  0.60           C  
ATOM   4065  CG  ASN B  26     -31.881 -11.831  -0.866  1.00  0.60           C  
ATOM   4066  OD1 ASN B  26     -31.903 -12.995  -1.261  1.00  0.60           O  
ATOM   4067  ND2 ASN B  26     -33.032 -11.128  -0.758  1.00  0.60           N  
ATOM   4068  N   SER B  27     -29.686 -14.153   1.244  1.00  0.52           N  
ATOM   4069  CA  SER B  27     -29.649 -15.551   0.908  1.00  0.52           C  
ATOM   4070  C   SER B  27     -31.023 -16.077   1.275  1.00  0.52           C  
ATOM   4071  O   SER B  27     -31.576 -15.660   2.293  1.00  0.52           O  
ATOM   4072  CB  SER B  27     -28.541 -16.356   1.650  1.00  0.52           C  
ATOM   4073  OG  SER B  27     -28.579 -16.163   3.062  1.00  0.52           O  
ATOM   4074  N   PRO B  28     -31.654 -16.962   0.511  1.00  0.68           N  
ATOM   4075  CA  PRO B  28     -32.900 -17.559   0.964  1.00  0.68           C  
ATOM   4076  C   PRO B  28     -32.567 -18.976   1.370  1.00  0.68           C  
ATOM   4077  O   PRO B  28     -33.150 -19.942   0.876  1.00  0.68           O  
ATOM   4078  CB  PRO B  28     -33.788 -17.471  -0.284  1.00  0.68           C  
ATOM   4079  CG  PRO B  28     -32.817 -17.656  -1.455  1.00  0.68           C  
ATOM   4080  CD  PRO B  28     -31.529 -16.994  -0.954  1.00  0.68           C  
ATOM   4081  N   HIS B  29     -31.614 -19.132   2.301  1.00  0.66           N  
ATOM   4082  CA  HIS B  29     -31.207 -20.428   2.785  1.00  0.66           C  
ATOM   4083  C   HIS B  29     -31.969 -20.753   4.057  1.00  0.66           C  
ATOM   4084  O   HIS B  29     -31.875 -20.072   5.069  1.00  0.66           O  
ATOM   4085  CB  HIS B  29     -29.695 -20.498   3.072  1.00  0.66           C  
ATOM   4086  CG  HIS B  29     -28.803 -20.267   1.885  1.00  0.66           C  
ATOM   4087  ND1 HIS B  29     -27.453 -20.071   2.112  1.00  0.66           N  
ATOM   4088  CD2 HIS B  29     -29.067 -20.191   0.552  1.00  0.66           C  
ATOM   4089  CE1 HIS B  29     -26.927 -19.859   0.924  1.00  0.66           C  
ATOM   4090  NE2 HIS B  29     -27.858 -19.924  -0.057  1.00  0.66           N  
ATOM   4091  N   VAL B  30     -32.774 -21.826   4.032  1.00  0.69           N  
ATOM   4092  CA  VAL B  30     -33.756 -22.080   5.071  1.00  0.69           C  
ATOM   4093  C   VAL B  30     -33.359 -23.279   5.904  1.00  0.69           C  
ATOM   4094  O   VAL B  30     -32.998 -24.322   5.358  1.00  0.69           O  
ATOM   4095  CB  VAL B  30     -35.118 -22.344   4.438  1.00  0.69           C  
ATOM   4096  CG1 VAL B  30     -36.180 -22.647   5.505  1.00  0.69           C  
ATOM   4097  CG2 VAL B  30     -35.539 -21.105   3.627  1.00  0.69           C  
ATOM   4098  N   VAL B  31     -33.436 -23.164   7.247  1.00  0.70           N  
ATOM   4099  CA  VAL B  31     -33.230 -24.266   8.176  1.00  0.70           C  
ATOM   4100  C   VAL B  31     -34.520 -24.580   8.916  1.00  0.70           C  
ATOM   4101  O   VAL B  31     -35.491 -23.821   8.922  1.00  0.70           O  
ATOM   4102  CB  VAL B  31     -32.099 -24.050   9.189  1.00  0.70           C  
ATOM   4103  CG1 VAL B  31     -30.779 -23.836   8.434  1.00  0.70           C  
ATOM   4104  CG2 VAL B  31     -32.387 -22.865  10.128  1.00  0.70           C  
ATOM   4105  N   LYS B  32     -34.564 -25.751   9.574  1.00  0.65           N  
ATOM   4106  CA  LYS B  32     -35.599 -26.092  10.525  1.00  0.65           C  
ATOM   4107  C   LYS B  32     -34.941 -26.156  11.885  1.00  0.65           C  
ATOM   4108  O   LYS B  32     -33.744 -26.416  11.996  1.00  0.65           O  
ATOM   4109  CB  LYS B  32     -36.271 -27.462  10.240  1.00  0.65           C  
ATOM   4110  CG  LYS B  32     -37.117 -27.519   8.954  1.00  0.65           C  
ATOM   4111  CD  LYS B  32     -37.868 -28.861   8.825  1.00  0.65           C  
ATOM   4112  CE  LYS B  32     -38.801 -28.947   7.607  1.00  0.65           C  
ATOM   4113  NZ  LYS B  32     -39.531 -30.239   7.609  1.00  0.65           N  
ATOM   4114  N   THR B  33     -35.712 -25.899  12.951  1.00  0.68           N  
ATOM   4115  CA  THR B  33     -35.251 -25.949  14.327  1.00  0.68           C  
ATOM   4116  C   THR B  33     -36.210 -26.850  15.073  1.00  0.68           C  
ATOM   4117  O   THR B  33     -37.089 -27.460  14.468  1.00  0.68           O  
ATOM   4118  CB  THR B  33     -35.103 -24.588  15.016  1.00  0.68           C  
ATOM   4119  OG1 THR B  33     -36.326 -23.903  15.271  1.00  0.68           O  
ATOM   4120  CG2 THR B  33     -34.281 -23.629  14.154  1.00  0.68           C  
ATOM   4121  N   ALA B  34     -36.044 -27.048  16.393  1.00  0.66           N  
ATOM   4122  CA  ALA B  34     -37.016 -27.820  17.146  1.00  0.66           C  
ATOM   4123  C   ALA B  34     -38.348 -27.090  17.348  1.00  0.66           C  
ATOM   4124  O   ALA B  34     -39.424 -27.637  17.111  1.00  0.66           O  
ATOM   4125  CB  ALA B  34     -36.404 -28.221  18.503  1.00  0.66           C  
ATOM   4126  N   THR B  35     -38.299 -25.804  17.752  1.00  0.62           N  
ATOM   4127  CA  THR B  35     -39.479 -25.029  18.134  1.00  0.62           C  
ATOM   4128  C   THR B  35     -40.139 -24.391  16.924  1.00  0.62           C  
ATOM   4129  O   THR B  35     -41.317 -24.025  16.921  1.00  0.62           O  
ATOM   4130  CB  THR B  35     -39.090 -23.908  19.103  1.00  0.62           C  
ATOM   4131  OG1 THR B  35     -38.441 -24.428  20.251  1.00  0.62           O  
ATOM   4132  CG2 THR B  35     -40.297 -23.129  19.638  1.00  0.62           C  
ATOM   4133  N   GLN B  36     -39.398 -24.242  15.817  1.00  0.67           N  
ATOM   4134  CA  GLN B  36     -39.895 -23.596  14.630  1.00  0.67           C  
ATOM   4135  C   GLN B  36     -39.427 -24.386  13.430  1.00  0.67           C  
ATOM   4136  O   GLN B  36     -38.529 -25.213  13.475  1.00  0.67           O  
ATOM   4137  CB  GLN B  36     -39.414 -22.118  14.582  1.00  0.67           C  
ATOM   4138  CG  GLN B  36     -40.025 -21.206  13.486  1.00  0.67           C  
ATOM   4139  CD  GLN B  36     -41.541 -21.062  13.598  1.00  0.67           C  
ATOM   4140  OE1 GLN B  36     -42.066 -20.694  14.651  1.00  0.67           O  
ATOM   4141  NE2 GLN B  36     -42.264 -21.302  12.478  1.00  0.67           N  
ATOM   4142  N   GLY B  37     -40.045 -24.173  12.268  1.00  0.61           N  
ATOM   4143  CA  GLY B  37     -39.546 -24.777  11.055  1.00  0.61           C  
ATOM   4144  C   GLY B  37     -39.594 -23.680  10.074  1.00  0.61           C  
ATOM   4145  O   GLY B  37     -40.489 -22.840  10.188  1.00  0.61           O  
ATOM   4146  N   GLU B  38     -38.633 -23.683   9.137  1.00  0.63           N  
ATOM   4147  CA  GLU B  38     -38.652 -22.848   7.962  1.00  0.63           C  
ATOM   4148  C   GLU B  38     -38.239 -21.420   8.272  1.00  0.63           C  
ATOM   4149  O   GLU B  38     -38.902 -20.438   7.944  1.00  0.63           O  
ATOM   4150  CB  GLU B  38     -39.911 -23.086   7.089  1.00  0.63           C  
ATOM   4151  CG  GLU B  38     -39.981 -24.589   6.687  1.00  0.63           C  
ATOM   4152  CD  GLU B  38     -41.351 -25.153   6.327  1.00  0.63           C  
ATOM   4153  OE1 GLU B  38     -41.407 -26.415   6.290  1.00  0.63           O  
ATOM   4154  OE2 GLU B  38     -42.328 -24.386   6.178  1.00  0.63           O  
ATOM   4155  N   VAL B  39     -37.074 -21.288   8.946  1.00  0.71           N  
ATOM   4156  CA  VAL B  39     -36.494 -20.008   9.306  1.00  0.71           C  
ATOM   4157  C   VAL B  39     -35.331 -19.708   8.379  1.00  0.71           C  
ATOM   4158  O   VAL B  39     -34.494 -20.558   8.076  1.00  0.71           O  
ATOM   4159  CB  VAL B  39     -36.091 -19.871  10.780  1.00  0.71           C  
ATOM   4160  CG1 VAL B  39     -37.244 -20.385  11.657  1.00  0.71           C  
ATOM   4161  CG2 VAL B  39     -34.803 -20.634  11.132  1.00  0.71           C  
ATOM   4162  N   ASN B  40     -35.284 -18.470   7.862  1.00  0.74           N  
ATOM   4163  CA  ASN B  40     -34.295 -18.042   6.898  1.00  0.74           C  
ATOM   4164  C   ASN B  40     -33.017 -17.593   7.609  1.00  0.74           C  
ATOM   4165  O   ASN B  40     -33.062 -16.797   8.551  1.00  0.74           O  
ATOM   4166  CB  ASN B  40     -34.939 -16.918   6.045  1.00  0.74           C  
ATOM   4167  CG  ASN B  40     -34.235 -16.754   4.709  1.00  0.74           C  
ATOM   4168  OD1 ASN B  40     -33.141 -17.256   4.476  1.00  0.74           O  
ATOM   4169  ND2 ASN B  40     -34.893 -16.035   3.774  1.00  0.74           N  
ATOM   4170  N   VAL B  41     -31.854 -18.124   7.193  1.00  0.73           N  
ATOM   4171  CA  VAL B  41     -30.574 -17.883   7.833  1.00  0.73           C  
ATOM   4172  C   VAL B  41     -29.575 -17.380   6.816  1.00  0.73           C  
ATOM   4173  O   VAL B  41     -29.585 -17.757   5.648  1.00  0.73           O  
ATOM   4174  CB  VAL B  41     -29.976 -19.097   8.550  1.00  0.73           C  
ATOM   4175  CG1 VAL B  41     -30.846 -19.462   9.767  1.00  0.73           C  
ATOM   4176  CG2 VAL B  41     -29.850 -20.305   7.605  1.00  0.73           C  
ATOM   4177  N   THR B  42     -28.660 -16.494   7.253  1.00  0.68           N  
ATOM   4178  CA  THR B  42     -27.615 -15.923   6.408  1.00  0.68           C  
ATOM   4179  C   THR B  42     -26.611 -16.953   5.917  1.00  0.68           C  
ATOM   4180  O   THR B  42     -26.195 -16.936   4.759  1.00  0.68           O  
ATOM   4181  CB  THR B  42     -26.873 -14.763   7.067  1.00  0.68           C  
ATOM   4182  OG1 THR B  42     -26.268 -15.139   8.297  1.00  0.68           O  
ATOM   4183  CG2 THR B  42     -27.874 -13.647   7.398  1.00  0.68           C  
ATOM   4184  N   GLY B  43     -26.213 -17.905   6.792  1.00  0.69           N  
ATOM   4185  CA  GLY B  43     -25.308 -18.989   6.437  1.00  0.69           C  
ATOM   4186  C   GLY B  43     -25.685 -20.300   7.084  1.00  0.69           C  
ATOM   4187  O   GLY B  43     -26.258 -20.360   8.170  1.00  0.69           O  
ATOM   4188  N   VAL B  44     -25.343 -21.421   6.426  1.00  0.64           N  
ATOM   4189  CA  VAL B  44     -25.846 -22.739   6.814  1.00  0.64           C  
ATOM   4190  C   VAL B  44     -24.873 -23.832   6.353  1.00  0.64           C  
ATOM   4191  O   VAL B  44     -25.061 -25.030   6.528  1.00  0.64           O  
ATOM   4192  CB  VAL B  44     -27.275 -22.875   6.249  1.00  0.64           C  
ATOM   4193  CG1 VAL B  44     -27.311 -22.479   4.766  1.00  0.64           C  
ATOM   4194  CG2 VAL B  44     -27.970 -24.227   6.495  1.00  0.64           C  
ATOM   4195  N   ILE B  45     -23.740 -23.427   5.765  1.00  0.43           N  
ATOM   4196  CA  ILE B  45     -22.736 -24.221   5.081  1.00  0.43           C  
ATOM   4197  C   ILE B  45     -21.637 -24.765   5.989  1.00  0.43           C  
ATOM   4198  O   ILE B  45     -21.591 -24.369   7.147  1.00  0.43           O  
ATOM   4199  CB  ILE B  45     -22.078 -23.283   4.098  1.00  0.43           C  
ATOM   4200  CG1 ILE B  45     -21.677 -21.962   4.787  1.00  0.43           C  
ATOM   4201  CG2 ILE B  45     -23.050 -23.047   2.930  1.00  0.43           C  
ATOM   4202  CD1 ILE B  45     -20.199 -21.693   4.576  1.00  0.43           C  
ATOM   4203  N   PRO B  46     -20.700 -25.616   5.544  1.00  0.29           N  
ATOM   4204  CA  PRO B  46     -19.648 -26.136   6.426  1.00  0.29           C  
ATOM   4205  C   PRO B  46     -18.392 -25.277   6.372  1.00  0.29           C  
ATOM   4206  O   PRO B  46     -17.285 -25.782   6.212  1.00  0.29           O  
ATOM   4207  CB  PRO B  46     -19.397 -27.547   5.858  1.00  0.29           C  
ATOM   4208  CG  PRO B  46     -19.673 -27.396   4.361  1.00  0.29           C  
ATOM   4209  CD  PRO B  46     -20.863 -26.439   4.341  1.00  0.29           C  
ATOM   4210  N   LEU B  47     -18.574 -23.968   6.577  1.00  0.22           N  
ATOM   4211  CA  LEU B  47     -17.592 -22.906   6.700  1.00  0.22           C  
ATOM   4212  C   LEU B  47     -18.382 -21.846   7.467  1.00  0.22           C  
ATOM   4213  O   LEU B  47     -19.531 -22.078   7.836  1.00  0.22           O  
ATOM   4214  CB  LEU B  47     -17.037 -22.229   5.398  1.00  0.22           C  
ATOM   4215  CG  LEU B  47     -16.893 -23.082   4.120  1.00  0.22           C  
ATOM   4216  CD1 LEU B  47     -16.892 -22.149   2.896  1.00  0.22           C  
ATOM   4217  CD2 LEU B  47     -15.622 -23.942   4.101  1.00  0.22           C  
ATOM   4218  N   THR B  48     -17.811 -20.662   7.744  1.00  0.18           N  
ATOM   4219  CA  THR B  48     -18.465 -19.666   8.594  1.00  0.18           C  
ATOM   4220  C   THR B  48     -18.950 -18.416   7.873  1.00  0.18           C  
ATOM   4221  O   THR B  48     -20.098 -18.340   7.445  1.00  0.18           O  
ATOM   4222  CB  THR B  48     -17.564 -19.272   9.758  1.00  0.18           C  
ATOM   4223  OG1 THR B  48     -16.253 -18.917   9.323  1.00  0.18           O  
ATOM   4224  CG2 THR B  48     -17.403 -20.500  10.656  1.00  0.18           C  
ATOM   4225  N   THR B  49     -18.076 -17.395   7.788  1.00  0.19           N  
ATOM   4226  CA  THR B  49     -18.264 -16.002   7.365  1.00  0.19           C  
ATOM   4227  C   THR B  49     -19.304 -15.710   6.301  1.00  0.19           C  
ATOM   4228  O   THR B  49     -20.377 -15.172   6.574  1.00  0.19           O  
ATOM   4229  CB  THR B  49     -16.944 -15.387   6.875  1.00  0.19           C  
ATOM   4230  OG1 THR B  49     -16.259 -16.249   5.971  1.00  0.19           O  
ATOM   4231  CG2 THR B  49     -15.995 -15.196   8.058  1.00  0.19           C  
ATOM   4232  N   THR B  50     -18.964 -16.071   5.060  1.00  0.20           N  
ATOM   4233  CA  THR B  50     -19.727 -15.888   3.840  1.00  0.20           C  
ATOM   4234  C   THR B  50     -20.044 -17.296   3.420  1.00  0.20           C  
ATOM   4235  O   THR B  50     -19.129 -18.123   3.455  1.00  0.20           O  
ATOM   4236  CB  THR B  50     -18.916 -15.243   2.711  1.00  0.20           C  
ATOM   4237  OG1 THR B  50     -18.648 -13.885   3.023  1.00  0.20           O  
ATOM   4238  CG2 THR B  50     -19.658 -15.232   1.363  1.00  0.20           C  
ATOM   4239  N   PRO B  51     -21.265 -17.683   3.057  1.00  0.19           N  
ATOM   4240  CA  PRO B  51     -21.555 -19.060   2.712  1.00  0.19           C  
ATOM   4241  C   PRO B  51     -20.826 -19.567   1.485  1.00  0.19           C  
ATOM   4242  O   PRO B  51     -20.398 -18.775   0.648  1.00  0.19           O  
ATOM   4243  CB  PRO B  51     -23.083 -19.110   2.556  1.00  0.19           C  
ATOM   4244  CG  PRO B  51     -23.468 -17.667   2.226  1.00  0.19           C  
ATOM   4245  CD  PRO B  51     -22.464 -16.849   3.039  1.00  0.19           C  
ATOM   4246  N   THR B  52     -20.671 -20.905   1.374  1.00  0.26           N  
ATOM   4247  CA  THR B  52     -20.020 -21.607   0.275  1.00  0.26           C  
ATOM   4248  C   THR B  52     -20.520 -21.127  -1.063  1.00  0.26           C  
ATOM   4249  O   THR B  52     -21.698 -21.242  -1.387  1.00  0.26           O  
ATOM   4250  CB  THR B  52     -20.202 -23.121   0.322  1.00  0.26           C  
ATOM   4251  OG1 THR B  52     -19.721 -23.636   1.551  1.00  0.26           O  
ATOM   4252  CG2 THR B  52     -19.416 -23.858  -0.776  1.00  0.26           C  
ATOM   4253  N   LYS B  53     -19.611 -20.531  -1.854  1.00  0.26           N  
ATOM   4254  CA  LYS B  53     -19.932 -19.819  -3.073  1.00  0.26           C  
ATOM   4255  C   LYS B  53     -20.548 -20.689  -4.166  1.00  0.26           C  
ATOM   4256  O   LYS B  53     -21.372 -20.236  -4.955  1.00  0.26           O  
ATOM   4257  CB  LYS B  53     -18.646 -19.126  -3.589  1.00  0.26           C  
ATOM   4258  CG  LYS B  53     -18.893 -18.195  -4.782  1.00  0.26           C  
ATOM   4259  CD  LYS B  53     -17.602 -17.605  -5.361  1.00  0.26           C  
ATOM   4260  CE  LYS B  53     -17.881 -16.855  -6.665  1.00  0.26           C  
ATOM   4261  NZ  LYS B  53     -16.624 -16.354  -7.259  1.00  0.26           N  
ATOM   4262  N   SER B  54     -20.118 -21.961  -4.237  1.00  0.41           N  
ATOM   4263  CA  SER B  54     -20.510 -22.916  -5.265  1.00  0.41           C  
ATOM   4264  C   SER B  54     -21.901 -23.484  -5.026  1.00  0.41           C  
ATOM   4265  O   SER B  54     -22.902 -22.989  -5.533  1.00  0.41           O  
ATOM   4266  CB  SER B  54     -19.491 -24.084  -5.368  1.00  0.41           C  
ATOM   4267  OG  SER B  54     -18.186 -23.580  -5.647  1.00  0.41           O  
ATOM   4268  N   TYR B  55     -22.004 -24.571  -4.239  1.00  0.22           N  
ATOM   4269  CA  TYR B  55     -23.265 -25.034  -3.706  1.00  0.22           C  
ATOM   4270  C   TYR B  55     -23.443 -24.409  -2.346  1.00  0.22           C  
ATOM   4271  O   TYR B  55     -22.494 -24.335  -1.568  1.00  0.22           O  
ATOM   4272  CB  TYR B  55     -23.270 -26.569  -3.452  1.00  0.22           C  
ATOM   4273  CG  TYR B  55     -23.311 -27.341  -4.734  1.00  0.22           C  
ATOM   4274  CD1 TYR B  55     -24.546 -27.589  -5.353  1.00  0.22           C  
ATOM   4275  CD2 TYR B  55     -22.138 -27.844  -5.320  1.00  0.22           C  
ATOM   4276  CE1 TYR B  55     -24.608 -28.308  -6.553  1.00  0.22           C  
ATOM   4277  CE2 TYR B  55     -22.196 -28.556  -6.527  1.00  0.22           C  
ATOM   4278  CZ  TYR B  55     -23.431 -28.781  -7.142  1.00  0.22           C  
ATOM   4279  OH  TYR B  55     -23.488 -29.513  -8.343  1.00  0.22           O  
ATOM   4280  N   PHE B  56     -24.681 -24.018  -1.983  1.00  0.21           N  
ATOM   4281  CA  PHE B  56     -25.046 -23.894  -0.587  1.00  0.21           C  
ATOM   4282  C   PHE B  56     -24.877 -25.223   0.181  1.00  0.21           C  
ATOM   4283  O   PHE B  56     -24.469 -26.258  -0.337  1.00  0.21           O  
ATOM   4284  CB  PHE B  56     -26.422 -23.170  -0.370  1.00  0.21           C  
ATOM   4285  CG  PHE B  56     -27.608 -24.084  -0.545  1.00  0.21           C  
ATOM   4286  CD1 PHE B  56     -28.135 -24.383  -1.812  1.00  0.21           C  
ATOM   4287  CD2 PHE B  56     -28.142 -24.731   0.581  1.00  0.21           C  
ATOM   4288  CE1 PHE B  56     -29.124 -25.368  -1.954  1.00  0.21           C  
ATOM   4289  CE2 PHE B  56     -29.093 -25.743   0.440  1.00  0.21           C  
ATOM   4290  CZ  PHE B  56     -29.586 -26.066  -0.830  1.00  0.21           C  
ATOM   4291  N   ALA B  57     -25.184 -25.174   1.472  1.00  0.27           N  
ATOM   4292  CA  ALA B  57     -24.933 -26.138   2.503  1.00  0.27           C  
ATOM   4293  C   ALA B  57     -25.415 -27.577   2.376  1.00  0.27           C  
ATOM   4294  O   ALA B  57     -25.231 -28.261   1.371  1.00  0.27           O  
ATOM   4295  CB  ALA B  57     -25.660 -25.510   3.680  1.00  0.27           C  
ATOM   4296  N   ASN B  58     -26.001 -28.077   3.494  1.00  0.52           N  
ATOM   4297  CA  ASN B  58     -26.652 -29.355   3.610  1.00  0.52           C  
ATOM   4298  C   ASN B  58     -25.617 -30.444   3.832  1.00  0.52           C  
ATOM   4299  O   ASN B  58     -24.714 -30.640   3.030  1.00  0.52           O  
ATOM   4300  CB  ASN B  58     -27.618 -29.543   2.408  1.00  0.52           C  
ATOM   4301  CG  ASN B  58     -28.562 -30.705   2.588  1.00  0.52           C  
ATOM   4302  OD1 ASN B  58     -28.185 -31.750   3.112  1.00  0.52           O  
ATOM   4303  ND2 ASN B  58     -29.822 -30.536   2.145  1.00  0.52           N  
ATOM   4304  N   LEU B  59     -25.703 -31.187   4.944  1.00  0.48           N  
ATOM   4305  CA  LEU B  59     -24.733 -32.224   5.235  1.00  0.48           C  
ATOM   4306  C   LEU B  59     -25.240 -33.579   4.773  1.00  0.48           C  
ATOM   4307  O   LEU B  59     -24.633 -34.610   5.050  1.00  0.48           O  
ATOM   4308  CB  LEU B  59     -24.375 -32.239   6.743  1.00  0.48           C  
ATOM   4309  CG  LEU B  59     -23.638 -30.978   7.255  1.00  0.48           C  
ATOM   4310  CD1 LEU B  59     -23.336 -31.109   8.755  1.00  0.48           C  
ATOM   4311  CD2 LEU B  59     -22.322 -30.718   6.505  1.00  0.48           C  
ATOM   4312  N   LYS B  60     -26.344 -33.609   4.007  1.00  0.52           N  
ATOM   4313  CA  LYS B  60     -26.829 -34.785   3.329  1.00  0.52           C  
ATOM   4314  C   LYS B  60     -26.440 -34.709   1.865  1.00  0.52           C  
ATOM   4315  O   LYS B  60     -26.610 -33.691   1.186  1.00  0.52           O  
ATOM   4316  CB  LYS B  60     -28.383 -34.923   3.427  1.00  0.52           C  
ATOM   4317  CG  LYS B  60     -28.965 -34.827   4.857  1.00  0.52           C  
ATOM   4318  CD  LYS B  60     -28.464 -35.960   5.760  1.00  0.52           C  
ATOM   4319  CE  LYS B  60     -28.554 -35.850   7.290  1.00  0.52           C  
ATOM   4320  NZ  LYS B  60     -29.933 -35.935   7.797  1.00  0.52           N  
ATOM   4321  N   GLY B  61     -25.887 -35.807   1.321  1.00  0.53           N  
ATOM   4322  CA  GLY B  61     -25.953 -36.062  -0.107  1.00  0.53           C  
ATOM   4323  C   GLY B  61     -27.326 -36.561  -0.482  1.00  0.53           C  
ATOM   4324  O   GLY B  61     -27.964 -37.275   0.284  1.00  0.53           O  
ATOM   4325  N   THR B  62     -27.795 -36.226  -1.692  1.00  0.51           N  
ATOM   4326  CA  THR B  62     -29.105 -36.651  -2.188  1.00  0.51           C  
ATOM   4327  C   THR B  62     -29.000 -36.998  -3.658  1.00  0.51           C  
ATOM   4328  O   THR B  62     -29.996 -37.126  -4.366  1.00  0.51           O  
ATOM   4329  CB  THR B  62     -30.176 -35.561  -2.087  1.00  0.51           C  
ATOM   4330  OG1 THR B  62     -29.749 -34.334  -2.680  1.00  0.51           O  
ATOM   4331  CG2 THR B  62     -30.485 -35.260  -0.614  1.00  0.51           C  
ATOM   4332  N   ARG B  63     -27.765 -37.147  -4.172  1.00  0.46           N  
ATOM   4333  CA  ARG B  63     -27.517 -37.373  -5.577  1.00  0.46           C  
ATOM   4334  C   ARG B  63     -26.590 -38.552  -5.750  1.00  0.46           C  
ATOM   4335  O   ARG B  63     -25.610 -38.695  -5.022  1.00  0.46           O  
ATOM   4336  CB  ARG B  63     -26.853 -36.148  -6.257  1.00  0.46           C  
ATOM   4337  CG  ARG B  63     -27.731 -34.882  -6.230  1.00  0.46           C  
ATOM   4338  CD  ARG B  63     -27.166 -33.699  -7.023  1.00  0.46           C  
ATOM   4339  NE  ARG B  63     -25.898 -33.281  -6.344  1.00  0.46           N  
ATOM   4340  CZ  ARG B  63     -25.159 -32.232  -6.726  1.00  0.46           C  
ATOM   4341  NH1 ARG B  63     -24.062 -31.910  -6.046  1.00  0.46           N  
ATOM   4342  NH2 ARG B  63     -25.490 -31.490  -7.775  1.00  0.46           N  
ATOM   4343  N   THR B  64     -26.882 -39.387  -6.759  1.00  0.45           N  
ATOM   4344  CA  THR B  64     -26.081 -40.533  -7.158  1.00  0.45           C  
ATOM   4345  C   THR B  64     -25.936 -40.438  -8.660  1.00  0.45           C  
ATOM   4346  O   THR B  64     -26.729 -39.773  -9.325  1.00  0.45           O  
ATOM   4347  CB  THR B  64     -26.705 -41.864  -6.738  1.00  0.45           C  
ATOM   4348  OG1 THR B  64     -25.888 -42.978  -7.056  1.00  0.45           O  
ATOM   4349  CG2 THR B  64     -28.073 -42.106  -7.393  1.00  0.45           C  
ATOM   4350  N   ARG B  65     -24.895 -41.053  -9.249  1.00  0.34           N  
ATOM   4351  CA  ARG B  65     -24.558 -40.832 -10.646  1.00  0.34           C  
ATOM   4352  C   ARG B  65     -25.211 -41.828 -11.589  1.00  0.34           C  
ATOM   4353  O   ARG B  65     -25.107 -41.704 -12.809  1.00  0.34           O  
ATOM   4354  CB  ARG B  65     -23.024 -40.920 -10.855  1.00  0.34           C  
ATOM   4355  CG  ARG B  65     -22.255 -39.703 -10.300  1.00  0.34           C  
ATOM   4356  CD  ARG B  65     -20.728 -39.786 -10.480  1.00  0.34           C  
ATOM   4357  NE  ARG B  65     -20.410 -39.994 -11.933  1.00  0.34           N  
ATOM   4358  CZ  ARG B  65     -20.477 -39.077 -12.902  1.00  0.34           C  
ATOM   4359  NH1 ARG B  65     -20.228 -39.433 -14.157  1.00  0.34           N  
ATOM   4360  NH2 ARG B  65     -20.790 -37.809 -12.655  1.00  0.34           N  
ATOM   4361  N   GLY B  66     -25.912 -42.856 -11.065  1.00  0.42           N  
ATOM   4362  CA  GLY B  66     -26.583 -43.839 -11.916  1.00  0.42           C  
ATOM   4363  C   GLY B  66     -25.654 -44.851 -12.543  1.00  0.42           C  
ATOM   4364  O   GLY B  66     -26.024 -45.551 -13.483  1.00  0.42           O  
ATOM   4365  N   LYS B  67     -24.395 -44.917 -12.069  1.00  0.42           N  
ATOM   4366  CA  LYS B  67     -23.362 -45.799 -12.576  1.00  0.42           C  
ATOM   4367  C   LYS B  67     -22.806 -46.645 -11.452  1.00  0.42           C  
ATOM   4368  O   LYS B  67     -22.346 -46.130 -10.436  1.00  0.42           O  
ATOM   4369  CB  LYS B  67     -22.171 -45.013 -13.181  1.00  0.42           C  
ATOM   4370  CG  LYS B  67     -22.554 -43.888 -14.152  1.00  0.42           C  
ATOM   4371  CD  LYS B  67     -23.320 -44.356 -15.395  1.00  0.42           C  
ATOM   4372  CE  LYS B  67     -23.654 -43.186 -16.315  1.00  0.42           C  
ATOM   4373  NZ  LYS B  67     -24.453 -43.684 -17.452  1.00  0.42           N  
ATOM   4374  N   LEU B  68     -22.851 -47.974 -11.615  1.00  0.41           N  
ATOM   4375  CA  LEU B  68     -22.329 -48.953 -10.683  1.00  0.41           C  
ATOM   4376  C   LEU B  68     -21.067 -49.509 -11.308  1.00  0.41           C  
ATOM   4377  O   LEU B  68     -20.944 -49.499 -12.532  1.00  0.41           O  
ATOM   4378  CB  LEU B  68     -23.397 -50.069 -10.522  1.00  0.41           C  
ATOM   4379  CG  LEU B  68     -23.345 -50.998  -9.292  1.00  0.41           C  
ATOM   4380  CD1 LEU B  68     -24.718 -51.655  -9.135  1.00  0.41           C  
ATOM   4381  CD2 LEU B  68     -22.315 -52.125  -9.392  1.00  0.41           C  
ATOM   4382  N   CYS B  69     -20.105 -50.049 -10.533  1.00  0.27           N  
ATOM   4383  CA  CYS B  69     -18.998 -50.788 -11.135  1.00  0.27           C  
ATOM   4384  C   CYS B  69     -19.111 -52.299 -10.867  1.00  0.27           C  
ATOM   4385  O   CYS B  69     -18.719 -52.760  -9.798  1.00  0.27           O  
ATOM   4386  CB  CYS B  69     -17.639 -50.257 -10.620  1.00  0.27           C  
ATOM   4387  SG  CYS B  69     -17.379 -48.514 -11.123  1.00  0.27           S  
ATOM   4388  N   PRO B  70     -19.655 -53.094 -11.794  1.00  0.26           N  
ATOM   4389  CA  PRO B  70     -19.707 -54.550 -11.700  1.00  0.26           C  
ATOM   4390  C   PRO B  70     -18.500 -55.301 -12.198  1.00  0.26           C  
ATOM   4391  O   PRO B  70     -17.945 -54.959 -13.236  1.00  0.26           O  
ATOM   4392  CB  PRO B  70     -20.822 -54.985 -12.676  1.00  0.26           C  
ATOM   4393  CG  PRO B  70     -21.633 -53.740 -12.948  1.00  0.26           C  
ATOM   4394  CD  PRO B  70     -20.694 -52.590 -12.672  1.00  0.26           C  
ATOM   4395  N   ASP B  71     -18.218 -56.439 -11.556  1.00  0.32           N  
ATOM   4396  CA  ASP B  71     -17.348 -57.463 -12.093  1.00  0.32           C  
ATOM   4397  C   ASP B  71     -18.139 -58.701 -12.565  1.00  0.32           C  
ATOM   4398  O   ASP B  71     -17.622 -59.817 -12.578  1.00  0.32           O  
ATOM   4399  CB  ASP B  71     -16.345 -57.877 -11.004  1.00  0.32           C  
ATOM   4400  CG  ASP B  71     -15.298 -56.798 -10.802  1.00  0.32           C  
ATOM   4401  OD1 ASP B  71     -14.437 -56.684 -11.708  1.00  0.32           O  
ATOM   4402  OD2 ASP B  71     -15.294 -56.144  -9.727  1.00  0.32           O  
ATOM   4403  N   CYS B  72     -19.432 -58.569 -12.954  1.00  0.39           N  
ATOM   4404  CA  CYS B  72     -20.230 -59.718 -13.381  1.00  0.39           C  
ATOM   4405  C   CYS B  72     -21.322 -59.298 -14.345  1.00  0.39           C  
ATOM   4406  O   CYS B  72     -21.495 -58.116 -14.631  1.00  0.39           O  
ATOM   4407  CB  CYS B  72     -20.925 -60.463 -12.208  1.00  0.39           C  
ATOM   4408  SG  CYS B  72     -21.214 -62.255 -12.476  1.00  0.39           S  
ATOM   4409  N   LEU B  73     -22.076 -60.288 -14.865  1.00  0.47           N  
ATOM   4410  CA  LEU B  73     -23.187 -60.100 -15.780  1.00  0.47           C  
ATOM   4411  C   LEU B  73     -24.364 -60.970 -15.332  1.00  0.47           C  
ATOM   4412  O   LEU B  73     -24.812 -60.909 -14.191  1.00  0.47           O  
ATOM   4413  CB  LEU B  73     -22.778 -60.455 -17.238  1.00  0.47           C  
ATOM   4414  CG  LEU B  73     -21.625 -59.601 -17.806  1.00  0.47           C  
ATOM   4415  CD1 LEU B  73     -21.141 -60.172 -19.145  1.00  0.47           C  
ATOM   4416  CD2 LEU B  73     -22.027 -58.130 -17.982  1.00  0.47           C  
ATOM   4417  N   ASN B  74     -24.881 -61.849 -16.218  1.00  0.53           N  
ATOM   4418  CA  ASN B  74     -26.112 -62.600 -16.000  1.00  0.53           C  
ATOM   4419  C   ASN B  74     -25.917 -63.901 -15.231  1.00  0.53           C  
ATOM   4420  O   ASN B  74     -26.788 -64.768 -15.242  1.00  0.53           O  
ATOM   4421  CB  ASN B  74     -26.739 -63.020 -17.358  1.00  0.53           C  
ATOM   4422  CG  ASN B  74     -27.148 -61.812 -18.182  1.00  0.53           C  
ATOM   4423  OD1 ASN B  74     -27.198 -60.673 -17.730  1.00  0.53           O  
ATOM   4424  ND2 ASN B  74     -27.464 -62.072 -19.469  1.00  0.53           N  
ATOM   4425  N   CYS B  75     -24.778 -64.062 -14.544  1.00  0.61           N  
ATOM   4426  CA  CYS B  75     -24.379 -65.298 -13.905  1.00  0.61           C  
ATOM   4427  C   CYS B  75     -24.666 -65.274 -12.422  1.00  0.61           C  
ATOM   4428  O   CYS B  75     -24.412 -64.274 -11.758  1.00  0.61           O  
ATOM   4429  CB  CYS B  75     -22.851 -65.515 -14.046  1.00  0.61           C  
ATOM   4430  SG  CYS B  75     -22.223 -65.211 -15.727  1.00  0.61           S  
ATOM   4431  N   THR B  76     -25.173 -66.379 -11.838  1.00  0.62           N  
ATOM   4432  CA  THR B  76     -25.144 -66.533 -10.380  1.00  0.62           C  
ATOM   4433  C   THR B  76     -23.753 -66.902  -9.880  1.00  0.62           C  
ATOM   4434  O   THR B  76     -22.902 -67.378 -10.624  1.00  0.62           O  
ATOM   4435  CB  THR B  76     -26.106 -67.559  -9.758  1.00  0.62           C  
ATOM   4436  OG1 THR B  76     -25.769 -68.911 -10.021  1.00  0.62           O  
ATOM   4437  CG2 THR B  76     -27.553 -67.392 -10.220  1.00  0.62           C  
ATOM   4438  N   ASP B  77     -23.516 -66.765  -8.565  1.00  0.51           N  
ATOM   4439  CA  ASP B  77     -22.318 -67.196  -7.870  1.00  0.51           C  
ATOM   4440  C   ASP B  77     -21.982 -68.680  -8.055  1.00  0.51           C  
ATOM   4441  O   ASP B  77     -20.852 -69.074  -8.340  1.00  0.51           O  
ATOM   4442  CB  ASP B  77     -22.493 -66.807  -6.365  1.00  0.51           C  
ATOM   4443  CG  ASP B  77     -23.838 -67.154  -5.720  1.00  0.51           C  
ATOM   4444  OD1 ASP B  77     -24.181 -66.467  -4.725  1.00  0.51           O  
ATOM   4445  OD2 ASP B  77     -24.610 -68.046  -6.177  1.00  0.51           O  
ATOM   4446  N   LEU B  78     -23.007 -69.535  -7.966  1.00  0.49           N  
ATOM   4447  CA  LEU B  78     -22.957 -70.954  -8.256  1.00  0.49           C  
ATOM   4448  C   LEU B  78     -22.535 -71.278  -9.684  1.00  0.49           C  
ATOM   4449  O   LEU B  78     -21.704 -72.151  -9.926  1.00  0.49           O  
ATOM   4450  CB  LEU B  78     -24.365 -71.531  -7.996  1.00  0.49           C  
ATOM   4451  CG  LEU B  78     -24.544 -73.043  -8.215  1.00  0.49           C  
ATOM   4452  CD1 LEU B  78     -23.476 -73.867  -7.491  1.00  0.49           C  
ATOM   4453  CD2 LEU B  78     -25.940 -73.438  -7.728  1.00  0.49           C  
ATOM   4454  N   ASP B  79     -23.070 -70.541 -10.670  1.00  0.65           N  
ATOM   4455  CA  ASP B  79     -22.761 -70.711 -12.071  1.00  0.65           C  
ATOM   4456  C   ASP B  79     -21.294 -70.426 -12.390  1.00  0.65           C  
ATOM   4457  O   ASP B  79     -20.609 -71.217 -13.041  1.00  0.65           O  
ATOM   4458  CB  ASP B  79     -23.702 -69.752 -12.816  1.00  0.65           C  
ATOM   4459  CG  ASP B  79     -23.824 -70.113 -14.271  1.00  0.65           C  
ATOM   4460  OD1 ASP B  79     -23.097 -69.527 -15.100  1.00  0.65           O  
ATOM   4461  OD2 ASP B  79     -24.670 -70.982 -14.590  1.00  0.65           O  
ATOM   4462  N   VAL B  80     -20.763 -69.316 -11.836  1.00  0.64           N  
ATOM   4463  CA  VAL B  80     -19.359 -68.949 -11.918  1.00  0.64           C  
ATOM   4464  C   VAL B  80     -18.471 -69.987 -11.223  1.00  0.64           C  
ATOM   4465  O   VAL B  80     -17.443 -70.398 -11.759  1.00  0.64           O  
ATOM   4466  CB  VAL B  80     -19.132 -67.529 -11.390  1.00  0.64           C  
ATOM   4467  CG1 VAL B  80     -17.690 -67.070 -11.652  1.00  0.64           C  
ATOM   4468  CG2 VAL B  80     -20.056 -66.539 -12.126  1.00  0.64           C  
ATOM   4469  N   ALA B  81     -18.891 -70.509 -10.042  1.00  0.58           N  
ATOM   4470  CA  ALA B  81     -18.190 -71.569  -9.333  1.00  0.58           C  
ATOM   4471  C   ALA B  81     -18.047 -72.875 -10.078  1.00  0.58           C  
ATOM   4472  O   ALA B  81     -16.989 -73.510 -10.103  1.00  0.58           O  
ATOM   4473  CB  ALA B  81     -18.837 -71.873  -7.969  1.00  0.58           C  
ATOM   4474  N   LEU B  82     -19.133 -73.322 -10.710  1.00  0.60           N  
ATOM   4475  CA  LEU B  82     -19.137 -74.599 -11.374  1.00  0.60           C  
ATOM   4476  C   LEU B  82     -18.680 -74.488 -12.818  1.00  0.60           C  
ATOM   4477  O   LEU B  82     -18.300 -75.468 -13.457  1.00  0.60           O  
ATOM   4478  CB  LEU B  82     -20.519 -75.266 -11.224  1.00  0.60           C  
ATOM   4479  CG  LEU B  82     -20.916 -75.534  -9.756  1.00  0.60           C  
ATOM   4480  CD1 LEU B  82     -22.243 -76.301  -9.680  1.00  0.60           C  
ATOM   4481  CD2 LEU B  82     -19.821 -76.300  -9.004  1.00  0.60           C  
ATOM   4482  N   GLY B  83     -18.632 -73.265 -13.379  1.00  0.66           N  
ATOM   4483  CA  GLY B  83     -18.119 -73.041 -14.721  1.00  0.66           C  
ATOM   4484  C   GLY B  83     -19.071 -73.541 -15.760  1.00  0.66           C  
ATOM   4485  O   GLY B  83     -18.694 -74.268 -16.675  1.00  0.66           O  
ATOM   4486  N   ARG B  84     -20.361 -73.204 -15.602  1.00  0.64           N  
ATOM   4487  CA  ARG B  84     -21.402 -73.519 -16.558  1.00  0.64           C  
ATOM   4488  C   ARG B  84     -21.088 -72.900 -17.924  1.00  0.64           C  
ATOM   4489  O   ARG B  84     -20.660 -71.748 -17.942  1.00  0.64           O  
ATOM   4490  CB  ARG B  84     -22.745 -72.973 -16.022  1.00  0.64           C  
ATOM   4491  CG  ARG B  84     -23.995 -73.075 -16.923  1.00  0.64           C  
ATOM   4492  CD  ARG B  84     -24.553 -74.478 -17.159  1.00  0.64           C  
ATOM   4493  NE  ARG B  84     -25.849 -74.328 -17.907  1.00  0.64           N  
ATOM   4494  CZ  ARG B  84     -25.983 -73.936 -19.185  1.00  0.64           C  
ATOM   4495  NH1 ARG B  84     -27.207 -73.704 -19.652  1.00  0.64           N  
ATOM   4496  NH2 ARG B  84     -24.940 -73.827 -19.999  1.00  0.64           N  
ATOM   4497  N   PRO B  85     -21.267 -73.541 -19.089  1.00  0.67           N  
ATOM   4498  CA  PRO B  85     -20.673 -73.026 -20.328  1.00  0.67           C  
ATOM   4499  C   PRO B  85     -21.175 -71.692 -20.867  1.00  0.67           C  
ATOM   4500  O   PRO B  85     -20.674 -71.263 -21.902  1.00  0.67           O  
ATOM   4501  CB  PRO B  85     -20.918 -74.143 -21.343  1.00  0.67           C  
ATOM   4502  CG  PRO B  85     -20.839 -75.420 -20.515  1.00  0.67           C  
ATOM   4503  CD  PRO B  85     -21.443 -75.002 -19.176  1.00  0.67           C  
ATOM   4504  N   MET B  86     -22.160 -71.035 -20.223  1.00  0.59           N  
ATOM   4505  CA  MET B  86     -22.593 -69.711 -20.625  1.00  0.59           C  
ATOM   4506  C   MET B  86     -21.905 -68.617 -19.828  1.00  0.59           C  
ATOM   4507  O   MET B  86     -22.073 -67.438 -20.134  1.00  0.59           O  
ATOM   4508  CB  MET B  86     -24.123 -69.532 -20.436  1.00  0.59           C  
ATOM   4509  CG  MET B  86     -25.013 -70.414 -21.337  1.00  0.59           C  
ATOM   4510  SD  MET B  86     -24.457 -70.621 -23.061  1.00  0.59           S  
ATOM   4511  CE  MET B  86     -24.457 -68.865 -23.534  1.00  0.59           C  
ATOM   4512  N   CYS B  87     -21.080 -68.962 -18.818  1.00  0.61           N  
ATOM   4513  CA  CYS B  87     -20.353 -67.970 -18.055  1.00  0.61           C  
ATOM   4514  C   CYS B  87     -18.877 -68.233 -18.099  1.00  0.61           C  
ATOM   4515  O   CYS B  87     -18.383 -69.333 -18.334  1.00  0.61           O  
ATOM   4516  CB  CYS B  87     -20.858 -67.819 -16.607  1.00  0.61           C  
ATOM   4517  SG  CYS B  87     -22.474 -66.984 -16.660  1.00  0.61           S  
ATOM   4518  N   VAL B  88     -18.117 -67.142 -17.957  1.00  0.55           N  
ATOM   4519  CA  VAL B  88     -16.728 -67.108 -18.327  1.00  0.55           C  
ATOM   4520  C   VAL B  88     -15.827 -67.328 -17.137  1.00  0.55           C  
ATOM   4521  O   VAL B  88     -16.109 -66.950 -16.002  1.00  0.55           O  
ATOM   4522  CB  VAL B  88     -16.373 -65.803 -19.031  1.00  0.55           C  
ATOM   4523  CG1 VAL B  88     -17.196 -65.703 -20.333  1.00  0.55           C  
ATOM   4524  CG2 VAL B  88     -16.641 -64.587 -18.119  1.00  0.55           C  
ATOM   4525  N   GLY B  89     -14.666 -67.964 -17.373  1.00  0.48           N  
ATOM   4526  CA  GLY B  89     -13.634 -68.024 -16.358  1.00  0.48           C  
ATOM   4527  C   GLY B  89     -12.866 -66.731 -16.255  1.00  0.48           C  
ATOM   4528  O   GLY B  89     -12.301 -66.258 -17.235  1.00  0.48           O  
ATOM   4529  N   THR B  90     -12.756 -66.157 -15.040  1.00  0.39           N  
ATOM   4530  CA  THR B  90     -11.799 -65.103 -14.700  1.00  0.39           C  
ATOM   4531  C   THR B  90     -10.369 -65.621 -14.734  1.00  0.39           C  
ATOM   4532  O   THR B  90      -9.730 -65.861 -13.712  1.00  0.39           O  
ATOM   4533  CB  THR B  90     -12.006 -64.487 -13.316  1.00  0.39           C  
ATOM   4534  OG1 THR B  90     -13.370 -64.210 -13.056  1.00  0.39           O  
ATOM   4535  CG2 THR B  90     -11.258 -63.155 -13.170  1.00  0.39           C  
ATOM   4536  N   THR B  91      -9.817 -65.807 -15.942  1.00  0.38           N  
ATOM   4537  CA  THR B  91      -8.483 -66.335 -16.187  1.00  0.38           C  
ATOM   4538  C   THR B  91      -7.308 -65.517 -15.674  1.00  0.38           C  
ATOM   4539  O   THR B  91      -6.291 -66.161 -15.426  1.00  0.38           O  
ATOM   4540  CB  THR B  91      -8.240 -66.682 -17.650  1.00  0.38           C  
ATOM   4541  OG1 THR B  91      -8.528 -65.574 -18.490  1.00  0.38           O  
ATOM   4542  CG2 THR B  91      -9.196 -67.813 -18.059  1.00  0.38           C  
ATOM   4543  N   PRO B  92      -7.292 -64.196 -15.436  1.00  0.37           N  
ATOM   4544  CA  PRO B  92      -6.104 -63.558 -14.877  1.00  0.37           C  
ATOM   4545  C   PRO B  92      -6.184 -63.510 -13.360  1.00  0.37           C  
ATOM   4546  O   PRO B  92      -5.377 -62.806 -12.761  1.00  0.37           O  
ATOM   4547  CB  PRO B  92      -6.162 -62.141 -15.476  1.00  0.37           C  
ATOM   4548  CG  PRO B  92      -7.655 -61.847 -15.606  1.00  0.37           C  
ATOM   4549  CD  PRO B  92      -8.205 -63.206 -16.032  1.00  0.37           C  
ATOM   4550  N   SER B  93      -7.142 -64.222 -12.718  1.00  0.36           N  
ATOM   4551  CA  SER B  93      -7.243 -64.359 -11.259  1.00  0.36           C  
ATOM   4552  C   SER B  93      -7.370 -63.039 -10.505  1.00  0.36           C  
ATOM   4553  O   SER B  93      -6.750 -62.799  -9.472  1.00  0.36           O  
ATOM   4554  CB  SER B  93      -6.093 -65.211 -10.659  1.00  0.36           C  
ATOM   4555  OG  SER B  93      -6.132 -66.545 -11.175  1.00  0.36           O  
ATOM   4556  N   ALA B  94      -8.196 -62.118 -11.039  1.00  0.39           N  
ATOM   4557  CA  ALA B  94      -8.309 -60.755 -10.564  1.00  0.39           C  
ATOM   4558  C   ALA B  94      -8.830 -60.520  -9.139  1.00  0.39           C  
ATOM   4559  O   ALA B  94      -9.813 -61.107  -8.676  1.00  0.39           O  
ATOM   4560  CB  ALA B  94      -9.160 -59.940 -11.558  1.00  0.39           C  
ATOM   4561  N   LYS B  95      -8.190 -59.557  -8.440  1.00  0.38           N  
ATOM   4562  CA  LYS B  95      -8.672 -58.987  -7.199  1.00  0.38           C  
ATOM   4563  C   LYS B  95      -9.706 -57.913  -7.499  1.00  0.38           C  
ATOM   4564  O   LYS B  95      -9.418 -56.949  -8.205  1.00  0.38           O  
ATOM   4565  CB  LYS B  95      -7.498 -58.369  -6.399  1.00  0.38           C  
ATOM   4566  CG  LYS B  95      -7.867 -57.899  -4.982  1.00  0.38           C  
ATOM   4567  CD  LYS B  95      -6.694 -57.194  -4.281  1.00  0.38           C  
ATOM   4568  CE  LYS B  95      -7.028 -56.750  -2.855  1.00  0.38           C  
ATOM   4569  NZ  LYS B  95      -5.871 -56.047  -2.253  1.00  0.38           N  
ATOM   4570  N   ALA B  96     -10.945 -58.080  -7.006  1.00  0.42           N  
ATOM   4571  CA  ALA B  96     -12.059 -57.327  -7.541  1.00  0.42           C  
ATOM   4572  C   ALA B  96     -13.256 -57.360  -6.600  1.00  0.42           C  
ATOM   4573  O   ALA B  96     -13.201 -57.993  -5.541  1.00  0.42           O  
ATOM   4574  CB  ALA B  96     -12.425 -57.892  -8.923  1.00  0.42           C  
ATOM   4575  N   SER B  97     -14.365 -56.665  -6.948  1.00  0.41           N  
ATOM   4576  CA  SER B  97     -15.637 -56.779  -6.239  1.00  0.41           C  
ATOM   4577  C   SER B  97     -16.609 -57.556  -7.111  1.00  0.41           C  
ATOM   4578  O   SER B  97     -16.194 -58.366  -7.939  1.00  0.41           O  
ATOM   4579  CB  SER B  97     -16.229 -55.460  -5.657  1.00  0.41           C  
ATOM   4580  OG  SER B  97     -16.849 -54.630  -6.637  1.00  0.41           O  
ATOM   4581  N   ILE B  98     -17.932 -57.502  -6.859  1.00  0.43           N  
ATOM   4582  CA  ILE B  98     -18.872 -58.242  -7.686  1.00  0.43           C  
ATOM   4583  C   ILE B  98     -20.236 -57.595  -7.610  1.00  0.43           C  
ATOM   4584  O   ILE B  98     -20.614 -56.949  -6.631  1.00  0.43           O  
ATOM   4585  CB  ILE B  98     -18.977 -59.751  -7.369  1.00  0.43           C  
ATOM   4586  CG1 ILE B  98     -19.429 -60.646  -8.548  1.00  0.43           C  
ATOM   4587  CG2 ILE B  98     -19.807 -60.022  -6.096  1.00  0.43           C  
ATOM   4588  CD1 ILE B  98     -18.315 -60.956  -9.552  1.00  0.43           C  
ATOM   4589  N   LEU B  99     -21.030 -57.791  -8.665  1.00  0.46           N  
ATOM   4590  CA  LEU B  99     -22.434 -57.498  -8.689  1.00  0.46           C  
ATOM   4591  C   LEU B  99     -23.061 -58.807  -9.079  1.00  0.46           C  
ATOM   4592  O   LEU B  99     -22.464 -59.565  -9.826  1.00  0.46           O  
ATOM   4593  CB  LEU B  99     -22.737 -56.453  -9.784  1.00  0.46           C  
ATOM   4594  CG  LEU B  99     -24.195 -55.976  -9.845  1.00  0.46           C  
ATOM   4595  CD1 LEU B  99     -24.561 -55.251  -8.555  1.00  0.46           C  
ATOM   4596  CD2 LEU B  99     -24.432 -55.048 -11.036  1.00  0.46           C  
ATOM   4597  N   HIS B 100     -24.251 -59.150  -8.596  1.00  0.35           N  
ATOM   4598  CA  HIS B 100     -24.993 -60.232  -9.208  1.00  0.35           C  
ATOM   4599  C   HIS B 100     -26.363 -59.700  -9.486  1.00  0.35           C  
ATOM   4600  O   HIS B 100     -27.015 -59.227  -8.558  1.00  0.35           O  
ATOM   4601  CB  HIS B 100     -25.142 -61.441  -8.261  1.00  0.35           C  
ATOM   4602  CG  HIS B 100     -23.875 -62.217  -8.100  1.00  0.35           C  
ATOM   4603  ND1 HIS B 100     -23.767 -63.420  -8.760  1.00  0.35           N  
ATOM   4604  CD2 HIS B 100     -22.727 -61.944  -7.428  1.00  0.35           C  
ATOM   4605  CE1 HIS B 100     -22.553 -63.852  -8.495  1.00  0.35           C  
ATOM   4606  NE2 HIS B 100     -21.883 -63.003  -7.684  1.00  0.35           N  
ATOM   4607  N   GLU B 101     -26.852 -59.784 -10.744  1.00  0.36           N  
ATOM   4608  CA  GLU B 101     -28.250 -59.587 -11.112  1.00  0.36           C  
ATOM   4609  C   GLU B 101     -29.252 -60.101 -10.094  1.00  0.36           C  
ATOM   4610  O   GLU B 101     -28.995 -61.078  -9.387  1.00  0.36           O  
ATOM   4611  CB  GLU B 101     -28.561 -60.220 -12.491  1.00  0.36           C  
ATOM   4612  CG  GLU B 101     -28.105 -59.337 -13.673  1.00  0.36           C  
ATOM   4613  CD  GLU B 101     -28.870 -58.013 -13.740  1.00  0.36           C  
ATOM   4614  OE1 GLU B 101     -29.879 -57.848 -12.997  1.00  0.36           O  
ATOM   4615  OE2 GLU B 101     -28.434 -57.145 -14.534  1.00  0.36           O  
ATOM   4616  N   VAL B 102     -30.423 -59.456  -9.925  1.00  0.39           N  
ATOM   4617  CA  VAL B 102     -31.335 -59.848  -8.847  1.00  0.39           C  
ATOM   4618  C   VAL B 102     -31.840 -61.268  -9.044  1.00  0.39           C  
ATOM   4619  O   VAL B 102     -31.711 -62.111  -8.151  1.00  0.39           O  
ATOM   4620  CB  VAL B 102     -32.486 -58.876  -8.636  1.00  0.39           C  
ATOM   4621  CG1 VAL B 102     -33.477 -59.417  -7.580  1.00  0.39           C  
ATOM   4622  CG2 VAL B 102     -31.902 -57.532  -8.157  1.00  0.39           C  
ATOM   4623  N   ARG B 103     -32.270 -61.571 -10.281  1.00  0.38           N  
ATOM   4624  CA  ARG B 103     -32.442 -62.917 -10.776  1.00  0.38           C  
ATOM   4625  C   ARG B 103     -31.460 -63.096 -11.923  1.00  0.38           C  
ATOM   4626  O   ARG B 103     -31.736 -62.605 -13.017  1.00  0.38           O  
ATOM   4627  CB  ARG B 103     -33.878 -63.107 -11.323  1.00  0.38           C  
ATOM   4628  CG  ARG B 103     -34.913 -63.397 -10.219  1.00  0.38           C  
ATOM   4629  CD  ARG B 103     -36.158 -62.508 -10.284  1.00  0.38           C  
ATOM   4630  NE  ARG B 103     -37.112 -63.065  -9.268  1.00  0.38           N  
ATOM   4631  CZ  ARG B 103     -38.282 -62.511  -8.923  1.00  0.38           C  
ATOM   4632  NH1 ARG B 103     -39.085 -63.160  -8.081  1.00  0.38           N  
ATOM   4633  NH2 ARG B 103     -38.667 -61.330  -9.394  1.00  0.38           N  
ATOM   4634  N   PRO B 104     -30.327 -63.769 -11.764  1.00  0.41           N  
ATOM   4635  CA  PRO B 104     -29.435 -64.036 -12.880  1.00  0.41           C  
ATOM   4636  C   PRO B 104     -29.993 -65.162 -13.715  1.00  0.41           C  
ATOM   4637  O   PRO B 104     -30.579 -66.086 -13.157  1.00  0.41           O  
ATOM   4638  CB  PRO B 104     -28.099 -64.412 -12.222  1.00  0.41           C  
ATOM   4639  CG  PRO B 104     -28.216 -63.882 -10.793  1.00  0.41           C  
ATOM   4640  CD  PRO B 104     -29.696 -64.084 -10.486  1.00  0.41           C  
ATOM   4641  N   VAL B 105     -29.847 -65.081 -15.047  1.00  0.42           N  
ATOM   4642  CA  VAL B 105     -30.329 -66.082 -15.981  1.00  0.42           C  
ATOM   4643  C   VAL B 105     -29.634 -67.419 -15.805  1.00  0.42           C  
ATOM   4644  O   VAL B 105     -30.281 -68.458 -15.769  1.00  0.42           O  
ATOM   4645  CB  VAL B 105     -30.160 -65.579 -17.416  1.00  0.42           C  
ATOM   4646  CG1 VAL B 105     -30.524 -66.658 -18.453  1.00  0.42           C  
ATOM   4647  CG2 VAL B 105     -31.050 -64.336 -17.618  1.00  0.42           C  
ATOM   4648  N   THR B 106     -28.296 -67.427 -15.654  1.00  0.46           N  
ATOM   4649  CA  THR B 106     -27.523 -68.660 -15.638  1.00  0.46           C  
ATOM   4650  C   THR B 106     -27.163 -69.043 -14.215  1.00  0.46           C  
ATOM   4651  O   THR B 106     -26.475 -68.332 -13.475  1.00  0.46           O  
ATOM   4652  CB  THR B 106     -26.281 -68.600 -16.522  1.00  0.46           C  
ATOM   4653  OG1 THR B 106     -25.466 -67.482 -16.226  1.00  0.46           O  
ATOM   4654  CG2 THR B 106     -26.713 -68.416 -17.983  1.00  0.46           C  
ATOM   4655  N   SER B 107     -27.685 -70.193 -13.751  1.00  0.51           N  
ATOM   4656  CA  SER B 107     -27.443 -70.702 -12.407  1.00  0.51           C  
ATOM   4657  C   SER B 107     -26.898 -72.112 -12.351  1.00  0.51           C  
ATOM   4658  O   SER B 107     -26.532 -72.611 -11.286  1.00  0.51           O  
ATOM   4659  CB  SER B 107     -28.740 -70.671 -11.560  1.00  0.51           C  
ATOM   4660  OG  SER B 107     -29.697 -71.656 -11.960  1.00  0.51           O  
ATOM   4661  N   GLY B 108     -26.862 -72.793 -13.503  1.00  0.54           N  
ATOM   4662  CA  GLY B 108     -26.577 -74.205 -13.628  1.00  0.54           C  
ATOM   4663  C   GLY B 108     -27.765 -75.115 -13.436  1.00  0.54           C  
ATOM   4664  O   GLY B 108     -27.611 -76.327 -13.530  1.00  0.54           O  
ATOM   4665  N   CYS B 109     -28.980 -74.580 -13.174  1.00  0.37           N  
ATOM   4666  CA  CYS B 109     -30.181 -75.340 -12.811  1.00  0.37           C  
ATOM   4667  C   CYS B 109     -29.979 -76.151 -11.537  1.00  0.37           C  
ATOM   4668  O   CYS B 109     -30.481 -77.261 -11.364  1.00  0.37           O  
ATOM   4669  CB  CYS B 109     -30.710 -76.200 -14.007  1.00  0.37           C  
ATOM   4670  SG  CYS B 109     -32.222 -77.205 -13.770  1.00  0.37           S  
ATOM   4671  N   PHE B 110     -29.224 -75.610 -10.567  1.00  0.38           N  
ATOM   4672  CA  PHE B 110     -28.902 -76.362  -9.369  1.00  0.38           C  
ATOM   4673  C   PHE B 110     -29.573 -75.733  -8.159  1.00  0.38           C  
ATOM   4674  O   PHE B 110     -29.072 -74.755  -7.598  1.00  0.38           O  
ATOM   4675  CB  PHE B 110     -27.367 -76.428  -9.158  1.00  0.38           C  
ATOM   4676  CG  PHE B 110     -26.661 -77.511  -9.950  1.00  0.38           C  
ATOM   4677  CD1 PHE B 110     -27.216 -78.224 -11.033  1.00  0.38           C  
ATOM   4678  CD2 PHE B 110     -25.332 -77.788  -9.599  1.00  0.38           C  
ATOM   4679  CE1 PHE B 110     -26.464 -79.154 -11.756  1.00  0.38           C  
ATOM   4680  CE2 PHE B 110     -24.583 -78.744 -10.295  1.00  0.38           C  
ATOM   4681  CZ  PHE B 110     -25.151 -79.430 -11.368  1.00  0.38           C  
ATOM   4682  N   PRO B 111     -30.680 -76.297  -7.664  1.00  0.37           N  
ATOM   4683  CA  PRO B 111     -31.360 -75.723  -6.514  1.00  0.37           C  
ATOM   4684  C   PRO B 111     -30.875 -76.424  -5.269  1.00  0.37           C  
ATOM   4685  O   PRO B 111     -31.387 -76.144  -4.191  1.00  0.37           O  
ATOM   4686  CB  PRO B 111     -32.840 -76.049  -6.774  1.00  0.37           C  
ATOM   4687  CG  PRO B 111     -32.805 -77.374  -7.540  1.00  0.37           C  
ATOM   4688  CD  PRO B 111     -31.548 -77.232  -8.399  1.00  0.37           C  
ATOM   4689  N   ILE B 112     -29.886 -77.330  -5.379  1.00  0.46           N  
ATOM   4690  CA  ILE B 112     -29.387 -78.110  -4.262  1.00  0.46           C  
ATOM   4691  C   ILE B 112     -27.926 -77.744  -4.024  1.00  0.46           C  
ATOM   4692  O   ILE B 112     -27.021 -78.579  -4.017  1.00  0.46           O  
ATOM   4693  CB  ILE B 112     -29.528 -79.617  -4.485  1.00  0.46           C  
ATOM   4694  CG1 ILE B 112     -30.868 -80.016  -5.146  1.00  0.46           C  
ATOM   4695  CG2 ILE B 112     -29.393 -80.325  -3.116  1.00  0.46           C  
ATOM   4696  CD1 ILE B 112     -30.841 -81.447  -5.693  1.00  0.46           C  
ATOM   4697  N   MET B 113     -27.644 -76.442  -3.826  1.00  0.44           N  
ATOM   4698  CA  MET B 113     -26.338 -75.976  -3.416  1.00  0.44           C  
ATOM   4699  C   MET B 113     -26.347 -75.901  -1.910  1.00  0.44           C  
ATOM   4700  O   MET B 113     -26.917 -74.974  -1.332  1.00  0.44           O  
ATOM   4701  CB  MET B 113     -26.045 -74.580  -4.022  1.00  0.44           C  
ATOM   4702  CG  MET B 113     -24.655 -73.995  -3.687  1.00  0.44           C  
ATOM   4703  SD  MET B 113     -24.397 -72.309  -4.315  1.00  0.44           S  
ATOM   4704  CE  MET B 113     -22.704 -72.012  -3.739  1.00  0.44           C  
ATOM   4705  N   HIS B 114     -25.760 -76.905  -1.232  1.00  0.53           N  
ATOM   4706  CA  HIS B 114     -25.764 -76.958   0.217  1.00  0.53           C  
ATOM   4707  C   HIS B 114     -24.987 -75.793   0.831  1.00  0.53           C  
ATOM   4708  O   HIS B 114     -23.977 -75.346   0.286  1.00  0.53           O  
ATOM   4709  CB  HIS B 114     -25.334 -78.347   0.740  1.00  0.53           C  
ATOM   4710  CG  HIS B 114     -25.918 -78.672   2.080  1.00  0.53           C  
ATOM   4711  ND1 HIS B 114     -25.552 -77.895   3.149  1.00  0.53           N  
ATOM   4712  CD2 HIS B 114     -26.873 -79.561   2.457  1.00  0.53           C  
ATOM   4713  CE1 HIS B 114     -26.273 -78.309   4.163  1.00  0.53           C  
ATOM   4714  NE2 HIS B 114     -27.099 -79.321   3.799  1.00  0.53           N  
ATOM   4715  N   ASP B 115     -25.540 -75.219   1.923  1.00  0.54           N  
ATOM   4716  CA  ASP B 115     -25.147 -73.988   2.583  1.00  0.54           C  
ATOM   4717  C   ASP B 115     -24.747 -72.844   1.649  1.00  0.54           C  
ATOM   4718  O   ASP B 115     -23.754 -72.141   1.826  1.00  0.54           O  
ATOM   4719  CB  ASP B 115     -24.189 -74.264   3.773  1.00  0.54           C  
ATOM   4720  CG  ASP B 115     -25.006 -74.387   5.051  1.00  0.54           C  
ATOM   4721  OD1 ASP B 115     -25.671 -73.369   5.394  1.00  0.54           O  
ATOM   4722  OD2 ASP B 115     -24.997 -75.465   5.689  1.00  0.54           O  
ATOM   4723  N   ARG B 116     -25.596 -72.590   0.627  1.00  0.44           N  
ATOM   4724  CA  ARG B 116     -25.408 -71.568  -0.388  1.00  0.44           C  
ATOM   4725  C   ARG B 116     -25.249 -70.168   0.169  1.00  0.44           C  
ATOM   4726  O   ARG B 116     -24.440 -69.375  -0.306  1.00  0.44           O  
ATOM   4727  CB  ARG B 116     -26.622 -71.572  -1.362  1.00  0.44           C  
ATOM   4728  CG  ARG B 116     -26.584 -70.466  -2.443  1.00  0.44           C  
ATOM   4729  CD  ARG B 116     -27.495 -70.729  -3.651  1.00  0.44           C  
ATOM   4730  NE  ARG B 116     -27.009 -69.851  -4.769  1.00  0.44           N  
ATOM   4731  CZ  ARG B 116     -27.563 -69.826  -5.990  1.00  0.44           C  
ATOM   4732  NH1 ARG B 116     -26.885 -69.238  -6.969  1.00  0.44           N  
ATOM   4733  NH2 ARG B 116     -28.748 -70.369  -6.243  1.00  0.44           N  
ATOM   4734  N   THR B 117     -26.033 -69.814   1.193  1.00  0.44           N  
ATOM   4735  CA  THR B 117     -25.965 -68.532   1.871  1.00  0.44           C  
ATOM   4736  C   THR B 117     -24.698 -68.359   2.682  1.00  0.44           C  
ATOM   4737  O   THR B 117     -24.018 -67.345   2.581  1.00  0.44           O  
ATOM   4738  CB  THR B 117     -27.206 -68.316   2.712  1.00  0.44           C  
ATOM   4739  OG1 THR B 117     -27.469 -69.441   3.546  1.00  0.44           O  
ATOM   4740  CG2 THR B 117     -28.389 -68.214   1.733  1.00  0.44           C  
ATOM   4741  N   LYS B 118     -24.276 -69.393   3.432  1.00  0.46           N  
ATOM   4742  CA  LYS B 118     -23.016 -69.391   4.157  1.00  0.46           C  
ATOM   4743  C   LYS B 118     -21.797 -69.345   3.245  1.00  0.46           C  
ATOM   4744  O   LYS B 118     -20.850 -68.593   3.488  1.00  0.46           O  
ATOM   4745  CB  LYS B 118     -22.931 -70.607   5.106  1.00  0.46           C  
ATOM   4746  CG  LYS B 118     -24.144 -70.734   6.041  1.00  0.46           C  
ATOM   4747  CD  LYS B 118     -24.307 -69.553   7.019  1.00  0.46           C  
ATOM   4748  CE  LYS B 118     -25.623 -69.579   7.802  1.00  0.46           C  
ATOM   4749  NZ  LYS B 118     -26.736 -69.434   6.853  1.00  0.46           N  
ATOM   4750  N   ILE B 119     -21.823 -70.106   2.128  1.00  0.45           N  
ATOM   4751  CA  ILE B 119     -20.850 -70.006   1.047  1.00  0.45           C  
ATOM   4752  C   ILE B 119     -20.872 -68.659   0.361  1.00  0.45           C  
ATOM   4753  O   ILE B 119     -19.829 -68.201  -0.064  1.00  0.45           O  
ATOM   4754  CB  ILE B 119     -20.953 -71.132   0.012  1.00  0.45           C  
ATOM   4755  CG1 ILE B 119     -20.608 -72.496   0.652  1.00  0.45           C  
ATOM   4756  CG2 ILE B 119     -20.054 -70.902  -1.233  1.00  0.45           C  
ATOM   4757  CD1 ILE B 119     -19.186 -72.609   1.227  1.00  0.45           C  
ATOM   4758  N   ARG B 120     -22.027 -67.979   0.217  1.00  0.40           N  
ATOM   4759  CA  ARG B 120     -22.091 -66.592  -0.228  1.00  0.40           C  
ATOM   4760  C   ARG B 120     -21.553 -65.556   0.761  1.00  0.40           C  
ATOM   4761  O   ARG B 120     -20.949 -64.565   0.356  1.00  0.40           O  
ATOM   4762  CB  ARG B 120     -23.526 -66.192  -0.643  1.00  0.40           C  
ATOM   4763  CG  ARG B 120     -23.612 -64.810  -1.327  1.00  0.40           C  
ATOM   4764  CD  ARG B 120     -25.026 -64.360  -1.695  1.00  0.40           C  
ATOM   4765  NE  ARG B 120     -25.521 -65.288  -2.756  1.00  0.40           N  
ATOM   4766  CZ  ARG B 120     -26.429 -66.258  -2.608  1.00  0.40           C  
ATOM   4767  NH1 ARG B 120     -26.579 -67.087  -3.633  1.00  0.40           N  
ATOM   4768  NH2 ARG B 120     -27.118 -66.456  -1.494  1.00  0.40           N  
ATOM   4769  N   GLN B 121     -21.762 -65.723   2.081  1.00  0.36           N  
ATOM   4770  CA  GLN B 121     -21.240 -64.799   3.076  1.00  0.36           C  
ATOM   4771  C   GLN B 121     -19.721 -64.772   3.179  1.00  0.36           C  
ATOM   4772  O   GLN B 121     -19.114 -63.707   3.244  1.00  0.36           O  
ATOM   4773  CB  GLN B 121     -21.837 -65.064   4.470  1.00  0.36           C  
ATOM   4774  CG  GLN B 121     -21.597 -63.929   5.470  1.00  0.36           C  
ATOM   4775  CD  GLN B 121     -22.269 -62.639   5.017  1.00  0.36           C  
ATOM   4776  OE1 GLN B 121     -21.610 -61.709   4.653  1.00  0.36           O  
ATOM   4777  NE2 GLN B 121     -23.618 -62.581   4.996  1.00  0.36           N  
ATOM   4778  N   LEU B 122     -19.058 -65.949   3.126  1.00  0.34           N  
ATOM   4779  CA  LEU B 122     -17.600 -66.071   3.154  1.00  0.34           C  
ATOM   4780  C   LEU B 122     -16.853 -65.197   2.119  1.00  0.34           C  
ATOM   4781  O   LEU B 122     -15.883 -64.538   2.497  1.00  0.34           O  
ATOM   4782  CB  LEU B 122     -17.196 -67.568   3.021  1.00  0.34           C  
ATOM   4783  CG  LEU B 122     -15.728 -67.902   3.356  1.00  0.34           C  
ATOM   4784  CD1 LEU B 122     -15.533 -67.960   4.877  1.00  0.34           C  
ATOM   4785  CD2 LEU B 122     -15.326 -69.241   2.717  1.00  0.34           C  
ATOM   4786  N   PRO B 123     -17.278 -65.074   0.852  1.00  0.39           N  
ATOM   4787  CA  PRO B 123     -16.941 -64.015  -0.074  1.00  0.39           C  
ATOM   4788  C   PRO B 123     -16.785 -62.635   0.454  1.00  0.39           C  
ATOM   4789  O   PRO B 123     -15.798 -62.026   0.071  1.00  0.39           O  
ATOM   4790  CB  PRO B 123     -18.070 -64.055  -1.096  1.00  0.39           C  
ATOM   4791  CG  PRO B 123     -18.301 -65.548  -1.247  1.00  0.39           C  
ATOM   4792  CD  PRO B 123     -18.040 -66.082   0.152  1.00  0.39           C  
ATOM   4793  N   ASN B 124     -17.690 -62.130   1.317  1.00  0.33           N  
ATOM   4794  CA  ASN B 124     -17.722 -60.743   1.753  1.00  0.33           C  
ATOM   4795  C   ASN B 124     -16.481 -60.338   2.547  1.00  0.33           C  
ATOM   4796  O   ASN B 124     -16.221 -59.153   2.760  1.00  0.33           O  
ATOM   4797  CB  ASN B 124     -19.000 -60.461   2.588  1.00  0.33           C  
ATOM   4798  CG  ASN B 124     -20.240 -60.464   1.681  1.00  0.33           C  
ATOM   4799  OD1 ASN B 124     -20.329 -59.786   0.654  1.00  0.33           O  
ATOM   4800  ND2 ASN B 124     -21.310 -61.178   2.049  1.00  0.33           N  
ATOM   4801  N   LEU B 125     -15.675 -61.325   2.985  1.00  0.34           N  
ATOM   4802  CA  LEU B 125     -14.412 -61.114   3.657  1.00  0.34           C  
ATOM   4803  C   LEU B 125     -13.200 -61.466   2.788  1.00  0.34           C  
ATOM   4804  O   LEU B 125     -12.056 -61.179   3.145  1.00  0.34           O  
ATOM   4805  CB  LEU B 125     -14.423 -61.973   4.942  1.00  0.34           C  
ATOM   4806  CG  LEU B 125     -15.595 -61.624   5.891  1.00  0.34           C  
ATOM   4807  CD1 LEU B 125     -15.616 -62.545   7.117  1.00  0.34           C  
ATOM   4808  CD2 LEU B 125     -15.570 -60.154   6.339  1.00  0.34           C  
ATOM   4809  N   LEU B 126     -13.422 -62.030   1.586  1.00  0.41           N  
ATOM   4810  CA  LEU B 126     -12.404 -62.388   0.613  1.00  0.41           C  
ATOM   4811  C   LEU B 126     -12.320 -61.305  -0.455  1.00  0.41           C  
ATOM   4812  O   LEU B 126     -13.154 -60.409  -0.524  1.00  0.41           O  
ATOM   4813  CB  LEU B 126     -12.709 -63.754  -0.057  1.00  0.41           C  
ATOM   4814  CG  LEU B 126     -12.761 -64.952   0.916  1.00  0.41           C  
ATOM   4815  CD1 LEU B 126     -13.250 -66.218   0.198  1.00  0.41           C  
ATOM   4816  CD2 LEU B 126     -11.402 -65.236   1.570  1.00  0.41           C  
ATOM   4817  N   ARG B 127     -11.278 -61.316  -1.316  1.00  0.36           N  
ATOM   4818  CA  ARG B 127     -11.162 -60.295  -2.358  1.00  0.36           C  
ATOM   4819  C   ARG B 127     -10.468 -60.781  -3.618  1.00  0.36           C  
ATOM   4820  O   ARG B 127     -10.415 -60.063  -4.613  1.00  0.36           O  
ATOM   4821  CB  ARG B 127     -10.348 -59.055  -1.872  1.00  0.36           C  
ATOM   4822  CG  ARG B 127     -11.083 -58.186  -0.834  1.00  0.36           C  
ATOM   4823  CD  ARG B 127     -10.279 -56.985  -0.338  1.00  0.36           C  
ATOM   4824  NE  ARG B 127     -11.134 -56.217   0.623  1.00  0.36           N  
ATOM   4825  CZ  ARG B 127     -11.330 -56.547   1.910  1.00  0.36           C  
ATOM   4826  NH1 ARG B 127     -12.059 -55.739   2.676  1.00  0.36           N  
ATOM   4827  NH2 ARG B 127     -10.831 -57.656   2.444  1.00  0.36           N  
ATOM   4828  N   GLY B 128      -9.918 -62.005  -3.635  1.00  0.38           N  
ATOM   4829  CA  GLY B 128      -9.220 -62.519  -4.796  1.00  0.38           C  
ATOM   4830  C   GLY B 128      -9.231 -64.005  -4.706  1.00  0.38           C  
ATOM   4831  O   GLY B 128      -9.324 -64.559  -3.613  1.00  0.38           O  
ATOM   4832  N   TYR B 129      -9.134 -64.687  -5.851  1.00  0.38           N  
ATOM   4833  CA  TYR B 129      -9.074 -66.128  -5.910  1.00  0.38           C  
ATOM   4834  C   TYR B 129      -8.135 -66.510  -7.026  1.00  0.38           C  
ATOM   4835  O   TYR B 129      -8.080 -65.845  -8.056  1.00  0.38           O
[truncated: 574,784 more chars]
