# Supplementary material for: Strategies targeting hemagglutinin cocktail as a potential universal influenza vaccine
Source: Front Microbiol. 2022 Sep 29;13:1014122. doi: 10.3389/fmicb.2022.1014122 (PMC9558277; doi:10.3389/fmicb.2022.1014122)
Supplement: Supplementary file 1 [file Data_Sheet_1.ZIP › 9.9-new-Supplementary Materials/Supplementary Material 1-3D structure model/SWISS-MODEL_HAm-H1-model_7KNA.pdb]

TITLE     SWISS-MODEL SERVER (https://swissmodel.expasy.org)
TITLE    2 H1m-7.13
EXPDTA    THEORETICAL MODEL (SWISS-MODEL SERVER)
AUTHOR    SWISS-MODEL SERVER (SEE REFERENCE IN JRNL Records)
REVDAT   1   13-JUL-22 1MOD    1       09:34
JRNL        AUTH   A.WATERHOUSE,M.BERTONI,S.BIENERT,G.STUDER,G.TAURIELLO,
JRNL        AUTH 2 R.GUMIENNY,F.T.HEER,T.A.P.DE BEER,C.REMPFER,L.BORDOLI,
JRNL        AUTH 3 R.LEPORE,T.SCHWEDE
JRNL        TITL   SWISS-MODEL: HOMOLOGY MODELLING OF PROTEIN STRUCTURES AND
JRNL        TITL 2 COMPLEXES
JRNL        REF    NUCLEIC.ACIDS.RES..           V.  46 W296  2018
JRNL        PMID   29788355
JRNL        DOI    10.1093/nar/gky427
REMARK   1
REMARK   1 REFERENCE 1
REMARK   1  AUTH   S.BIENERT,A.WATERHOUSE,T.A.P.DE BEER,G.TAURIELLO,G.STUDER,
REMARK   1  AUTH 2 L.BORDOLI,T.SCHWEDE
REMARK   1  TITL   THE SWISS-MODEL REPOSITORY - NEW FEATURES AND FUNCTIONALITY
REMARK   1  REF    NUCLEIC.ACIDS.RES..           V.  45       2017
REMARK   1  REFN                   ISSN 0305-1048
REMARK   1  PMID   27899672
REMARK   1  DOI    10.1093/nar/gkw1132
REMARK   1
REMARK   1 REFERENCE 2
REMARK   1  AUTH   N.GUEX,M.C.PEITSCH,T.SCHWEDE
REMARK   1  TITL   AUTOMATED COMPARATIVE PROTEIN STRUCTURE MODELING WITH
REMARK   1  TITL 2 SWISS-MODEL AND SWISS-PDBVIEWER: A HISTORICAL PERSPECTIVE
REMARK   1  REF    ELECTROPHORESIS               V.  30       2009
REMARK   1  REFN                   ISSN 0173-0835
REMARK   1  PMID   19517507
REMARK   1  DOI    10.1002/elps.200900140
REMARK   1
REMARK   1 REFERENCE 3
REMARK   1  AUTH   G.STUDER,G.TAURIELLO,S.BIENERT,M.BIASINI,N.JOHNER,T.SCHWEDE
REMARK   1  TITL   PROMOD3 - A VERSATILE HOMOLOGY MODELLING TOOLBOX
REMARK   1  REF    PLOS COMP. BIOL.              V.  17       2021
REMARK   1  REFN                   ISSN 
REMARK   1  PMID   33507980
REMARK   1  DOI    https://doi.org/10.1371/journal.pcbi.1008667
REMARK   1
REMARK   1 REFERENCE 4
REMARK   1  AUTH   G.STUDER,C.REMPFER,A.WATERHOUSE,R.GUMIENNY,J.HAAS,T.SCHWEDE
REMARK   1  TITL   QMEANDISCO - DISTANCE CONSTRAINTS APPLIED ON MODEL QUALITY 
REMARK   1  TITL 2 ESTIMATION
REMARK   1  REF    BIOINFORMATICS                V.  36       2020
REMARK   1  REFN                   ISSN 
REMARK   1  PMID   31697312
REMARK   1  DOI    https://doi.org/10.1093/bioinformatics/btz828
REMARK   1
REMARK   1 REFERENCE 5
REMARK   1  AUTH   P.BENKERT,M.BIASINI,T.SCHWEDE
REMARK   1  TITL   TOWARD THE ESTIMATION OF THE ABSOLUTE QUALITY OF INDIVIDUAL
REMARK   1  TITL 2 PROTEIN STRUCTURE MODELS
REMARK   1  REF    BIOINFORMATICS                V.  27       2011
REMARK   1  REFN                   ISSN 1367-4803
REMARK   1  PMID   21134891
REMARK   1  DOI    10.1093/bioinformatics/btq662
REMARK   1
REMARK   1 REFERENCE 6
REMARK   1  AUTH   M.BERTONI,F.KIEFER,M.BIASINI,L.BORDOLI,T.SCHWEDE
REMARK   1  TITL   MODELING PROTEIN QUATERNARY STRUCTURE OF HOMO- AND
REMARK   1  TITL 2 HETERO-OLIGOMERS BEYOND BINARY INTERACTIONS BY HOMOLOGY
REMARK   1  REF    SCI.REP.                      V.   7       2017
REMARK   1  REFN                   ISSN
REMARK   1  PMID   28874689
REMARK   1  DOI    10.1038/s41598-017-09654-8
REMARK   1
REMARK   1 DISCLAIMER
REMARK   1 The SWISS-MODEL SERVER produces theoretical models for proteins.
REMARK   1 The results of any theoretical modelling procedure is
REMARK   1 NON-EXPERIMENTAL and MUST be considered with care. These models may
REMARK   1 contain significant errors. This is especially true for automated
REMARK   1 modeling since there is no human intervention during model
REMARK   1 building. Please read the header section and the logfile carefully
REMARK   1 to know what templates and alignments were used during the model
REMARK   1 building process. All information by the SWISS-MODEL SERVER is
REMARK   1 provided "AS-IS", without any warranty, expressed or implied.
REMARK   2
REMARK   2 COPYRIGHT NOTICE
REMARK   2 This SWISS-MODEL protein model is copyright. It is produced by the
REMARK   2 SWISS-MODEL server, developed by the Computational Structural
REMARK   2 Biology Group at the SIB Swiss Institute of Bioinformatics at the
REMARK   2 Biozentrum, University of Basel (https://swissmodel.expasy.org). This
REMARK   2 model is licensed under the CC BY-SA 4.0 Creative Commons
REMARK   2 Attribution-ShareAlike 4.0 International License
REMARK   2 (https://creativecommons.org/licenses/by-sa/4.0/legalcode), i.e. you
REMARK   2 can copy and redistribute the model in any medium or format,
REMARK   2 transform and build upon the model for any purpose, even
REMARK   2 commercially, under the following terms:
REMARK   2 Attribution - You must give appropriate credit, provide a link to
REMARK   2 the license, and indicate if changes were made. You may do so in any
REMARK   2 reasonable manner, but not in any way that suggests the licensor
REMARK   2 endorses you or your use. When you publish, patent or distribute
REMARK   2 results that were fully or partially based on the model, please cite
REMARK   2 the corresponding papers mentioned under JRNL.
REMARK   2 ShareAlike - If you remix, transform, or build upon the material,
REMARK   2 you must distribute your contributions under the same license as the
REMARK   2 original.
REMARK   2 No additional restrictions - you may not apply legal terms or
REMARK   2 technological measures that legally restrict others from doing
REMARK   2 anything the license permits.
REMARK   2 Find a human-readable summary of (and not a substitute for) the
REMARK   2 CC BY-SA 4.0 license at this link:
REMARK   2 https://creativecommons.org/licenses/by-sa/4.0/
REMARK   3 
REMARK   3 MODEL INFORMATION
REMARK   3  ENGIN   PROMOD3
REMARK   3  VERSN   3.2.1
REMARK   3  OSTAT   homo-trimer
REMARK   3  OSRSN   PREDICTION
REMARK   3  QSPRD   0.808
REMARK   3  GMQE    0.73
REMARK   3  QMNV    4.3.0
REMARK   3  QMNDG   0.77
REMARK   3  MODT    FALSE
REMARK   3 
REMARK   3 MODEL LIGAND 1
REMARK   3  NAME    NAG-NAG
REMARK   3  BIND    C.91
REMARK   3  BIND 2  C.93
REMARK   3  BIND 3  C.114
REMARK   3  BIND 4  C.117
REMARK   3  BIND 5  C.248
REMARK   3  BIND 6  _.5
REMARK   3  BIND 7  _.5
REMARK   3 
REMARK   3 MODEL LIGAND 2
REMARK   3  NAME    NAG
REMARK   3  BIND    A.508
REMARK   3  BIND 2  A.510
REMARK   3  BIND 3  C.357
REMARK   3  BIND 4  _.10
REMARK   3 
REMARK   3 TEMPLATE 1
REMARK   3  PDBID   7kna
REMARK   3  CHAIN   A
REMARK   3  MMCIF   A
REMARK   3  PDBV    2022-07-01
REMARK   3  SMTLE   7kna.1.A
REMARK   3  SMTLV   2022-07-06
REMARK   3  MTHD    ELECTRON MICROSCOPY 0.00 A
REMARK   3  FOUND   BLAST
REMARK   3  GMQE    0.87
REMARK   3  SIM     0.61
REMARK   3  SID     95.92
REMARK   3  OSTAT   homo-trimer
REMARK   3  LIGND   NAG-NAG
REMARK   3  LIGND 2 NAG-NAG
REMARK   3  LIGND 3 NAG-NAG
REMARK   3  LIGND 4 NAG-NAG
REMARK   3  LIGND 5 NAG-NAG
REMARK   3  LIGND 6 NAG-NAG
REMARK   3  LIGND 7 NAG
REMARK   3  LIGND 8 NAG
REMARK   3  LIGND 9 NAG
REMARK   3  LIGND 10 NAG
REMARK   3  LIGND 11 NAG
REMARK   3  LIGND 12 NAG
REMARK   3  LIGND 13 NAG
REMARK   3  LIGND 14 NAG
REMARK   3  LIGND 15 NAG
REMARK   3  LIGND 16 NAG
REMARK   3  LIGND 17 NAG
REMARK   3  LIGND 18 NAG
REMARK   3  ALN A TRG MKQGKTKATKMKAILVVLLYTFATANADTLCIGYHANNSTDTVDTVLEKNVTVTHSVN
REMARK   3  ALN A TRG LLEDKHNGKLCKLRGVAPLHLGKCNIAGWILGNPECESLSTASSWSYIVETSSSDNGT
REMARK   3  ALN A TRG CYPGDFIDYEELREQLSSVSSFERFEIFPKTSSWPNHDSNKGVTAACPHAGAKSFYKN
REMARK   3  ALN A TRG LIWLVKKGNSYPKLSKSYINDKGKEVLVLWGIHHPSTSADQQSLYQNADAYVFVGTSR
REMARK   3  ALN A TRG YSKKFKPEIAIRPKVRDQEGRMNYYWTLVEPGDKITFEATGNLVVPRYAFAMERNAGS
REMARK   3  ALN A TRG GIIISDTPVHDCNTTCQTPKGAINTSLPFQNIHPITIGKCPKYVKSTKLRLATGLRNV
REMARK   3  ALN A TRG PSIQSRGLFGAIAGFIEGGWTGMVDGWYGYHHQNEQGSGYAADLKSTQNAIDKITNKV
REMARK   3  ALN A TRG NSVIEKMNTQFTAVGKEFNHLEKRIENLNKKVDDGFLDIWTYNAELLVLLENERTLDY
REMARK   3  ALN A TRG HDSNVKNLYEKVRSQLKNNAKEIGNGCFEFYHKCDNTCMESVKNGTYDYPKYSEEAKL
REMARK   3  ALN A TRG NREEIDGVKLESTRIYQILAIYSTVASSLVLVVSLGAISFWMCSNGSLQCRICI
REMARK   3  ALN A TPL ---------------------------DTLCIGYHANNSTDTVDTVLEKNVTVTHSVN
REMARK   3  ALN A TPL LLEDKHNGKLCKLRGVAPLHLGKCNIAGWILGNPECESLSTASSWSYIVETSNSDNGT
REMARK   3  ALN A TPL CFPGDFINYEELREQLSSVSSFERFEIFPKTSSWPNHDSNKGVTAACPHAGAKSFYKN
REMARK   3  ALN A TPL LIWLVKKGNSYPKLNQSYINDKGKEVLVLWGIHHPSTTADQQSLYQNADAYVFVGTSR
REMARK   3  ALN A TPL YSKKFKPEIATRPKVRDQEGRMNYYWTLVEPGDKITFEATGNLVVPRYAFTMERNAGS
REMARK   3  ALN A TPL GIIISDTPVHDCNTTCQTPEGAINTSLPFQNIHPITIGKCPKYVKSTKLRLATGLRNV
REMARK   3  ALN A TPL PSIQSRGLFGAIAGFIEGGWTGMVDGWYGYHHQNEQGSGYAADLKSTQNAIDKITNKV
REMARK   3  ALN A TPL NSVIEKMNTQFTAVGKEFNHLEKRIENLNKKVDDGFLDIWTYNAELLVLLENERTLDY
REMARK   3  ALN A TPL HDSNVKNLYEKVRNQLKNNAKEIGNGCFEFYHKCDNTCMESVKNGTYDYPKYSEEAKL
REMARK   3  ALN A TPL NREKIDGVSAEEAELAYLLG----------------------------------
REMARK   3  ALN A OFF 0
ATOM      1  N   ASP A  28     113.644 138.532 192.306  1.00  0.82           N  
ATOM      2  CA  ASP A  28     113.701 139.450 191.115  1.00  0.82           C  
ATOM      3  C   ASP A  28     114.662 138.933 190.083  1.00  0.82           C  
ATOM      4  O   ASP A  28     115.732 138.455 190.451  1.00  0.82           O  
ATOM      5  CB  ASP A  28     114.152 140.870 191.569  1.00  0.82           C  
ATOM      6  CG  ASP A  28     113.083 141.466 192.447  1.00  0.82           C  
ATOM      7  OD1 ASP A  28     112.061 140.752 192.623  1.00  0.82           O  
ATOM      8  OD2 ASP A  28     113.307 142.573 192.986  1.00  0.82           O  
ATOM      9  N   THR A  29     114.308 138.980 188.785  1.00  0.84           N  
ATOM     10  CA  THR A  29     115.154 138.444 187.725  1.00  0.84           C  
ATOM     11  C   THR A  29     115.256 139.411 186.573  1.00  0.84           C  
ATOM     12  O   THR A  29     114.401 140.272 186.364  1.00  0.84           O  
ATOM     13  CB  THR A  29     114.674 137.112 187.149  1.00  0.84           C  
ATOM     14  OG1 THR A  29     113.336 137.183 186.684  1.00  0.84           O  
ATOM     15  CG2 THR A  29     114.682 136.036 188.238  1.00  0.84           C  
ATOM     16  N   LEU A  30     116.344 139.268 185.797  1.00  0.84           N  
ATOM     17  CA  LEU A  30     116.550 139.979 184.562  1.00  0.84           C  
ATOM     18  C   LEU A  30     117.162 139.015 183.572  1.00  0.84           C  
ATOM     19  O   LEU A  30     118.166 138.363 183.857  1.00  0.84           O  
ATOM     20  CB  LEU A  30     117.491 141.176 184.796  1.00  0.84           C  
ATOM     21  CG  LEU A  30     117.839 142.020 183.560  1.00  0.84           C  
ATOM     22  CD1 LEU A  30     116.609 142.731 182.978  1.00  0.84           C  
ATOM     23  CD2 LEU A  30     118.910 143.042 183.948  1.00  0.84           C  
ATOM     24  N   CYS A  31     116.553 138.882 182.387  1.00  0.86           N  
ATOM     25  CA  CYS A  31     116.974 137.931 181.381  1.00  0.86           C  
ATOM     26  C   CYS A  31     117.358 138.649 180.121  1.00  0.86           C  
ATOM     27  O   CYS A  31     116.770 139.676 179.791  1.00  0.86           O  
ATOM     28  CB  CYS A  31     115.844 136.939 181.038  1.00  0.86           C  
ATOM     29  SG  CYS A  31     115.400 135.860 182.424  1.00  0.86           S  
ATOM     30  N   ILE A  32     118.348 138.110 179.386  1.00  0.85           N  
ATOM     31  CA  ILE A  32     118.802 138.622 178.107  1.00  0.85           C  
ATOM     32  C   ILE A  32     118.369 137.629 177.075  1.00  0.85           C  
ATOM     33  O   ILE A  32     118.674 136.450 177.200  1.00  0.85           O  
ATOM     34  CB  ILE A  32     120.321 138.739 178.049  1.00  0.85           C  
ATOM     35  CG1 ILE A  32     120.758 139.853 179.014  1.00  0.85           C  
ATOM     36  CG2 ILE A  32     120.819 139.049 176.616  1.00  0.85           C  
ATOM     37  CD1 ILE A  32     121.073 139.389 180.440  1.00  0.85           C  
ATOM     38  N   GLY A  33     117.627 138.075 176.041  1.00  0.86           N  
ATOM     39  CA  GLY A  33     117.117 137.184 175.015  1.00  0.86           C  
ATOM     40  C   GLY A  33     117.066 137.816 173.669  1.00  0.86           C  
ATOM     41  O   GLY A  33     117.689 138.843 173.410  1.00  0.86           O  
ATOM     42  N   TYR A  34     116.303 137.200 172.755  1.00  0.82           N  
ATOM     43  CA  TYR A  34     116.229 137.658 171.387  1.00  0.82           C  
ATOM     44  C   TYR A  34     114.853 137.418 170.817  1.00  0.82           C  
ATOM     45  O   TYR A  34     114.059 136.636 171.332  1.00  0.82           O  
ATOM     46  CB  TYR A  34     117.333 137.062 170.472  1.00  0.82           C  
ATOM     47  CG  TYR A  34     117.293 135.559 170.521  1.00  0.82           C  
ATOM     48  CD1 TYR A  34     116.442 134.802 169.696  1.00  0.82           C  
ATOM     49  CD2 TYR A  34     118.095 134.887 171.444  1.00  0.82           C  
ATOM     50  CE1 TYR A  34     116.460 133.401 169.730  1.00  0.82           C  
ATOM     51  CE2 TYR A  34     118.025 133.498 171.548  1.00  0.82           C  
ATOM     52  CZ  TYR A  34     117.254 132.751 170.666  1.00  0.82           C  
ATOM     53  OH  TYR A  34     117.380 131.351 170.666  1.00  0.82           O  
ATOM     54  N   HIS A  35     114.553 138.159 169.746  1.00  0.81           N  
ATOM     55  CA  HIS A  35     113.310 138.175 169.010  1.00  0.81           C  
ATOM     56  C   HIS A  35     112.891 136.848 168.416  1.00  0.81           C  
ATOM     57  O   HIS A  35     113.702 136.039 167.978  1.00  0.81           O  
ATOM     58  CB  HIS A  35     113.431 139.236 167.891  1.00  0.81           C  
ATOM     59  CG  HIS A  35     112.227 139.545 167.059  1.00  0.81           C  
ATOM     60  ND1 HIS A  35     111.883 138.727 166.003  1.00  0.81           N  
ATOM     61  CD2 HIS A  35     111.333 140.558 167.177  1.00  0.81           C  
ATOM     62  CE1 HIS A  35     110.775 139.246 165.519  1.00  0.81           C  
ATOM     63  NE2 HIS A  35     110.399 140.361 166.188  1.00  0.81           N  
ATOM     64  N   ALA A  36     111.581 136.601 168.370  1.00  0.84           N  
ATOM     65  CA  ALA A  36     111.059 135.488 167.637  1.00  0.84           C  
ATOM     66  C   ALA A  36     109.728 135.883 167.051  1.00  0.84           C  
ATOM     67  O   ALA A  36     109.092 136.843 167.480  1.00  0.84           O  
ATOM     68  CB  ALA A  36     110.920 134.268 168.563  1.00  0.84           C  
ATOM     69  N   ASN A  37     109.274 135.156 166.024  1.00  0.79           N  
ATOM     70  CA  ASN A  37     108.020 135.438 165.365  1.00  0.79           C  
ATOM     71  C   ASN A  37     107.429 134.168 164.776  1.00  0.79           C  
ATOM     72  O   ASN A  37     107.859 133.056 165.062  1.00  0.79           O  
ATOM     73  CB  ASN A  37     108.144 136.618 164.343  1.00  0.79           C  
ATOM     74  CG  ASN A  37     109.148 136.355 163.221  1.00  0.79           C  
ATOM     75  OD1 ASN A  37     109.532 135.223 162.941  1.00  0.79           O  
ATOM     76  ND2 ASN A  37     109.560 137.430 162.509  1.00  0.79           N  
ATOM     77  N   ASN A  38     106.390 134.296 163.942  1.00  0.74           N  
ATOM     78  CA  ASN A  38     105.771 133.186 163.257  1.00  0.74           C  
ATOM     79  C   ASN A  38     106.281 133.038 161.826  1.00  0.74           C  
ATOM     80  O   ASN A  38     105.631 132.381 161.018  1.00  0.74           O  
ATOM     81  CB  ASN A  38     104.222 133.353 163.274  1.00  0.74           C  
ATOM     82  CG  ASN A  38     103.733 134.637 162.599  1.00  0.74           C  
ATOM     83  OD1 ASN A  38     104.428 135.650 162.506  1.00  0.74           O  
ATOM     84  ND2 ASN A  38     102.467 134.606 162.131  1.00  0.74           N  
ATOM     85  N   SER A  39     107.440 133.647 161.468  1.00  0.81           N  
ATOM     86  CA  SER A  39     108.055 133.483 160.151  1.00  0.81           C  
ATOM     87  C   SER A  39     108.474 132.045 159.880  1.00  0.81           C  
ATOM     88  O   SER A  39     109.039 131.367 160.738  1.00  0.81           O  
ATOM     89  CB  SER A  39     109.277 134.421 159.922  1.00  0.81           C  
ATOM     90  OG  SER A  39     109.728 134.357 158.567  1.00  0.81           O  
ATOM     91  N   THR A  40     108.167 131.543 158.671  1.00  0.78           N  
ATOM     92  CA  THR A  40     108.358 130.153 158.289  1.00  0.78           C  
ATOM     93  C   THR A  40     109.289 130.013 157.115  1.00  0.78           C  
ATOM     94  O   THR A  40     109.504 128.896 156.642  1.00  0.78           O  
ATOM     95  CB  THR A  40     107.048 129.470 157.908  1.00  0.78           C  
ATOM     96  OG1 THR A  40     106.348 130.172 156.890  1.00  0.78           O  
ATOM     97  CG2 THR A  40     106.122 129.467 159.128  1.00  0.78           C  
ATOM     98  N   ASP A  41     109.898 131.116 156.624  1.00  0.76           N  
ATOM     99  CA  ASP A  41     110.877 131.034 155.572  1.00  0.76           C  
ATOM    100  C   ASP A  41     112.248 130.666 156.114  1.00  0.76           C  
ATOM    101  O   ASP A  41     112.548 130.704 157.307  1.00  0.76           O  
ATOM    102  CB  ASP A  41     110.864 132.265 154.609  1.00  0.76           C  
ATOM    103  CG  ASP A  41     111.286 133.613 155.182  1.00  0.76           C  
ATOM    104  OD1 ASP A  41     111.942 133.652 156.246  1.00  0.76           O  
ATOM    105  OD2 ASP A  41     111.049 134.623 154.461  1.00  0.76           O  
ATOM    106  N   THR A  42     113.111 130.192 155.212  1.00  0.84           N  
ATOM    107  CA  THR A  42     114.389 129.656 155.597  1.00  0.84           C  
ATOM    108  C   THR A  42     115.464 130.183 154.715  1.00  0.84           C  
ATOM    109  O   THR A  42     115.249 130.657 153.596  1.00  0.84           O  
ATOM    110  CB  THR A  42     114.472 128.130 155.564  1.00  0.84           C  
ATOM    111  OG1 THR A  42     114.282 127.552 154.274  1.00  0.84           O  
ATOM    112  CG2 THR A  42     113.389 127.532 156.468  1.00  0.84           C  
ATOM    113  N   VAL A  43     116.683 130.059 155.229  1.00  0.84           N  
ATOM    114  CA  VAL A  43     117.887 130.283 154.500  1.00  0.84           C  
ATOM    115  C   VAL A  43     118.701 129.032 154.647  1.00  0.84           C  
ATOM    116  O   VAL A  43     118.528 128.281 155.605  1.00  0.84           O  
ATOM    117  CB  VAL A  43     118.663 131.469 155.050  1.00  0.84           C  
ATOM    118  CG1 VAL A  43     117.789 132.736 154.933  1.00  0.84           C  
ATOM    119  CG2 VAL A  43     119.139 131.239 156.508  1.00  0.84           C  
ATOM    120  N   ASP A  44     119.620 128.785 153.706  1.00  0.80           N  
ATOM    121  CA  ASP A  44     120.606 127.751 153.859  1.00  0.80           C  
ATOM    122  C   ASP A  44     121.887 128.421 154.294  1.00  0.80           C  
ATOM    123  O   ASP A  44     122.159 129.572 153.948  1.00  0.80           O  
ATOM    124  CB  ASP A  44     120.810 126.955 152.549  1.00  0.80           C  
ATOM    125  CG  ASP A  44     119.549 126.190 152.213  1.00  0.80           C  
ATOM    126  OD1 ASP A  44     118.957 125.609 153.161  1.00  0.80           O  
ATOM    127  OD2 ASP A  44     119.179 126.160 151.010  1.00  0.80           O  
ATOM    128  N   THR A  45     122.698 127.712 155.090  1.00  0.80           N  
ATOM    129  CA  THR A  45     124.032 128.121 155.477  1.00  0.80           C  
ATOM    130  C   THR A  45     124.954 127.072 154.949  1.00  0.80           C  
ATOM    131  O   THR A  45     124.519 125.984 154.578  1.00  0.80           O  
ATOM    132  CB  THR A  45     124.245 128.308 156.987  1.00  0.80           C  
ATOM    133  OG1 THR A  45     124.228 127.125 157.769  1.00  0.80           O  
ATOM    134  CG2 THR A  45     123.140 129.228 157.520  1.00  0.80           C  
ATOM    135  N   VAL A  46     126.266 127.361 154.854  1.00  0.73           N  
ATOM    136  CA  VAL A  46     127.214 126.359 154.398  1.00  0.73           C  
ATOM    137  C   VAL A  46     127.266 125.135 155.310  1.00  0.73           C  
ATOM    138  O   VAL A  46     127.376 124.002 154.850  1.00  0.73           O  
ATOM    139  CB  VAL A  46     128.600 126.950 154.141  1.00  0.73           C  
ATOM    140  CG1 VAL A  46     129.410 127.139 155.439  1.00  0.73           C  
ATOM    141  CG2 VAL A  46     129.337 126.062 153.123  1.00  0.73           C  
ATOM    142  N   LEU A  47     127.140 125.342 156.638  1.00  0.65           N  
ATOM    143  CA  LEU A  47     127.092 124.279 157.614  1.00  0.65           C  
ATOM    144  C   LEU A  47     125.762 123.554 157.679  1.00  0.65           C  
ATOM    145  O   LEU A  47     125.734 122.334 157.823  1.00  0.65           O  
ATOM    146  CB  LEU A  47     127.381 124.805 159.034  1.00  0.65           C  
ATOM    147  CG  LEU A  47     128.799 125.343 159.279  1.00  0.65           C  
ATOM    148  CD1 LEU A  47     128.878 125.813 160.734  1.00  0.65           C  
ATOM    149  CD2 LEU A  47     129.901 124.308 159.012  1.00  0.65           C  
ATOM    150  N   GLU A  48     124.620 124.272 157.615  1.00  0.75           N  
ATOM    151  CA  GLU A  48     123.330 123.714 157.952  1.00  0.75           C  
ATOM    152  C   GLU A  48     122.236 124.220 157.035  1.00  0.75           C  
ATOM    153  O   GLU A  48     122.092 125.408 156.759  1.00  0.75           O  
ATOM    154  CB  GLU A  48     122.982 124.048 159.416  1.00  0.75           C  
ATOM    155  CG  GLU A  48     121.671 123.419 159.948  1.00  0.75           C  
ATOM    156  CD  GLU A  48     121.497 123.667 161.439  1.00  0.75           C  
ATOM    157  OE1 GLU A  48     120.563 123.104 162.051  1.00  0.75           O  
ATOM    158  OE2 GLU A  48     122.372 124.373 162.019  1.00  0.75           O  
ATOM    159  N   LYS A  49     121.423 123.292 156.521  1.00  0.73           N  
ATOM    160  CA  LYS A  49     120.340 123.613 155.628  1.00  0.73           C  
ATOM    161  C   LYS A  49     119.044 123.821 156.365  1.00  0.73           C  
ATOM    162  O   LYS A  49     118.849 123.323 157.470  1.00  0.73           O  
ATOM    163  CB  LYS A  49     120.148 122.476 154.618  1.00  0.73           C  
ATOM    164  CG  LYS A  49     121.370 122.316 153.715  1.00  0.73           C  
ATOM    165  CD  LYS A  49     121.192 121.184 152.706  1.00  0.73           C  
ATOM    166  CE  LYS A  49     122.412 121.029 151.802  1.00  0.73           C  
ATOM    167  NZ  LYS A  49     122.236 119.881 150.893  1.00  0.73           N  
ATOM    168  N   ASN A  50     118.125 124.570 155.737  1.00  0.80           N  
ATOM    169  CA  ASN A  50     116.773 124.791 156.209  1.00  0.80           C  
ATOM    170  C   ASN A  50     116.698 125.546 157.531  1.00  0.80           C  
ATOM    171  O   ASN A  50     115.872 125.247 158.393  1.00  0.80           O  
ATOM    172  CB  ASN A  50     115.902 123.498 156.321  1.00  0.80           C  
ATOM    173  CG  ASN A  50     115.989 122.552 155.131  1.00  0.80           C  
ATOM    174  OD1 ASN A  50     116.598 122.754 154.085  1.00  0.80           O  
ATOM    175  ND2 ASN A  50     115.293 121.402 155.284  1.00  0.80           N  
ATOM    176  N   VAL A  51     117.533 126.585 157.701  1.00  0.82           N  
ATOM    177  CA  VAL A  51     117.581 127.354 158.925  1.00  0.82           C  
ATOM    178  C   VAL A  51     116.495 128.400 158.893  1.00  0.82           C  
ATOM    179  O   VAL A  51     116.485 129.281 158.034  1.00  0.82           O  
ATOM    180  CB  VAL A  51     118.924 128.037 159.125  1.00  0.82           C  
ATOM    181  CG1 VAL A  51     118.921 128.882 160.419  1.00  0.82           C  
ATOM    182  CG2 VAL A  51     120.026 126.960 159.194  1.00  0.82           C  
ATOM    183  N   THR A  52     115.539 128.324 159.834  1.00  0.83           N  
ATOM    184  CA  THR A  52     114.416 129.250 159.903  1.00  0.83           C  
ATOM    185  C   THR A  52     114.836 130.530 160.570  1.00  0.83           C  
ATOM    186  O   THR A  52     115.439 130.510 161.643  1.00  0.83           O  
ATOM    187  CB  THR A  52     113.210 128.691 160.639  1.00  0.83           C  
ATOM    188  OG1 THR A  52     112.844 127.456 160.052  1.00  0.83           O  
ATOM    189  CG2 THR A  52     111.997 129.626 160.506  1.00  0.83           C  
ATOM    190  N   VAL A  53     114.548 131.688 159.953  1.00  0.87           N  
ATOM    191  CA  VAL A  53     115.030 132.969 160.426  1.00  0.87           C  
ATOM    192  C   VAL A  53     113.876 133.918 160.584  1.00  0.87           C  
ATOM    193  O   VAL A  53     112.798 133.745 160.027  1.00  0.87           O  
ATOM    194  CB  VAL A  53     116.104 133.580 159.533  1.00  0.87           C  
ATOM    195  CG1 VAL A  53     117.327 132.637 159.500  1.00  0.87           C  
ATOM    196  CG2 VAL A  53     115.568 133.839 158.109  1.00  0.87           C  
ATOM    197  N   THR A  54     114.050 134.941 161.431  1.00  0.85           N  
ATOM    198  CA  THR A  54     113.018 135.930 161.684  1.00  0.85           C  
ATOM    199  C   THR A  54     112.833 136.897 160.537  1.00  0.85           C  
ATOM    200  O   THR A  54     111.721 137.363 160.287  1.00  0.85           O  
ATOM    201  CB  THR A  54     113.279 136.717 162.955  1.00  0.85           C  
ATOM    202  OG1 THR A  54     114.564 137.313 162.989  1.00  0.85           O  
ATOM    203  CG2 THR A  54     113.269 135.771 164.153  1.00  0.85           C  
ATOM    204  N   HIS A  55     113.932 137.206 159.817  1.00  0.83           N  
ATOM    205  CA  HIS A  55     113.941 138.155 158.726  1.00  0.83           C  
ATOM    206  C   HIS A  55     114.969 137.766 157.674  1.00  0.83           C  
ATOM    207  O   HIS A  55     116.082 137.338 157.989  1.00  0.83           O  
ATOM    208  CB  HIS A  55     114.272 139.597 159.212  1.00  0.83           C  
ATOM    209  CG  HIS A  55     113.344 140.147 160.257  1.00  0.83           C  
ATOM    210  ND1 HIS A  55     113.640 140.006 161.600  1.00  0.83           N  
ATOM    211  CD2 HIS A  55     112.133 140.743 160.107  1.00  0.83           C  
ATOM    212  CE1 HIS A  55     112.598 140.501 162.236  1.00  0.83           C  
ATOM    213  NE2 HIS A  55     111.659 140.967 161.381  1.00  0.83           N  
ATOM    214  N   SER A  56     114.629 137.927 156.379  1.00  0.89           N  
ATOM    215  CA  SER A  56     115.543 137.644 155.286  1.00  0.89           C  
ATOM    216  C   SER A  56     115.156 138.423 154.060  1.00  0.89           C  
ATOM    217  O   SER A  56     114.041 138.927 153.950  1.00  0.89           O  
ATOM    218  CB  SER A  56     115.663 136.120 154.911  1.00  0.89           C  
ATOM    219  OG  SER A  56     114.508 135.508 154.321  1.00  0.89           O  
ATOM    220  N   VAL A  57     116.093 138.561 153.111  1.00  0.87           N  
ATOM    221  CA  VAL A  57     115.870 139.255 151.862  1.00  0.87           C  
ATOM    222  C   VAL A  57     116.187 138.323 150.721  1.00  0.87           C  
ATOM    223  O   VAL A  57     116.922 137.346 150.857  1.00  0.87           O  
ATOM    224  CB  VAL A  57     116.700 140.527 151.730  1.00  0.87           C  
ATOM    225  CG1 VAL A  57     116.294 141.510 152.847  1.00  0.87           C  
ATOM    226  CG2 VAL A  57     118.213 140.220 151.787  1.00  0.87           C  
ATOM    227  N   ASN A  58     115.609 138.593 149.542  1.00  0.83           N  
ATOM    228  CA  ASN A  58     115.832 137.793 148.365  1.00  0.83           C  
ATOM    229  C   ASN A  58     116.795 138.531 147.453  1.00  0.83           C  
ATOM    230  O   ASN A  58     116.557 139.684 147.121  1.00  0.83           O  
ATOM    231  CB  ASN A  58     114.463 137.551 147.680  1.00  0.83           C  
ATOM    232  CG  ASN A  58     114.586 136.560 146.533  1.00  0.83           C  
ATOM    233  OD1 ASN A  58     115.591 135.850 146.445  1.00  0.83           O  
ATOM    234  ND2 ASN A  58     113.578 136.529 145.641  1.00  0.83           N  
ATOM    235  N   LEU A  59     117.893 137.873 147.031  1.00  0.84           N  
ATOM    236  CA  LEU A  59     118.833 138.421 146.072  1.00  0.84           C  
ATOM    237  C   LEU A  59     118.559 137.960 144.661  1.00  0.84           C  
ATOM    238  O   LEU A  59     119.246 138.382 143.731  1.00  0.84           O  
ATOM    239  CB  LEU A  59     120.255 137.911 146.362  1.00  0.84           C  
ATOM    240  CG  LEU A  59     120.850 138.362 147.699  1.00  0.84           C  
ATOM    241  CD1 LEU A  59     122.226 137.698 147.828  1.00  0.84           C  
ATOM    242  CD2 LEU A  59     120.958 139.893 147.787  1.00  0.84           C  
ATOM    243  N   LEU A  60     117.566 137.077 144.465  1.00  0.85           N  
ATOM    244  CA  LEU A  60     117.330 136.453 143.192  1.00  0.85           C  
ATOM    245  C   LEU A  60     115.960 136.777 142.676  1.00  0.85           C  
ATOM    246  O   LEU A  60     114.961 136.393 143.270  1.00  0.85           O  
ATOM    247  CB  LEU A  60     117.432 134.931 143.369  1.00  0.85           C  
ATOM    248  CG  LEU A  60     117.237 134.103 142.093  1.00  0.85           C  
ATOM    249  CD1 LEU A  60     118.267 134.479 141.026  1.00  0.85           C  
ATOM    250  CD2 LEU A  60     117.360 132.621 142.443  1.00  0.85           C  
ATOM    251  N   GLU A  61     115.878 137.484 141.540  1.00  0.82           N  
ATOM    252  CA  GLU A  61     114.603 137.814 140.945  1.00  0.82           C  
ATOM    253  C   GLU A  61     114.131 136.704 140.026  1.00  0.82           C  
ATOM    254  O   GLU A  61     114.807 136.354 139.057  1.00  0.82           O  
ATOM    255  CB  GLU A  61     114.714 139.140 140.166  1.00  0.82           C  
ATOM    256  CG  GLU A  61     113.377 139.681 139.570  1.00  0.82           C  
ATOM    257  CD  GLU A  61     112.347 140.211 140.578  1.00  0.82           C  
ATOM    258  OE1 GLU A  61     112.594 140.111 141.802  1.00  0.82           O  
ATOM    259  OE2 GLU A  61     111.292 140.770 140.155  1.00  0.82           O  
ATOM    260  N   ASP A  62     112.954 136.125 140.323  1.00  0.81           N  
ATOM    261  CA  ASP A  62     112.372 135.002 139.635  1.00  0.81           C  
ATOM    262  C   ASP A  62     111.061 135.371 138.958  1.00  0.81           C  
ATOM    263  O   ASP A  62     110.329 134.520 138.451  1.00  0.81           O  
ATOM    264  CB  ASP A  62     112.172 133.839 140.653  1.00  0.81           C  
ATOM    265  CG  ASP A  62     111.283 134.131 141.858  1.00  0.81           C  
ATOM    266  OD1 ASP A  62     110.980 135.325 142.121  1.00  0.81           O  
ATOM    267  OD2 ASP A  62     110.915 133.142 142.544  1.00  0.81           O  
ATOM    268  N   LYS A  63     110.748 136.675 138.869  1.00  0.80           N  
ATOM    269  CA  LYS A  63     109.508 137.108 138.279  1.00  0.80           C  
ATOM    270  C   LYS A  63     109.724 138.223 137.290  1.00  0.80           C  
ATOM    271  O   LYS A  63     110.721 138.937 137.272  1.00  0.80           O  
ATOM    272  CB  LYS A  63     108.482 137.535 139.355  1.00  0.80           C  
ATOM    273  CG  LYS A  63     108.950 138.705 140.221  1.00  0.80           C  
ATOM    274  CD  LYS A  63     107.866 139.219 141.169  1.00  0.80           C  
ATOM    275  CE  LYS A  63     108.397 140.200 142.217  1.00  0.80           C  
ATOM    276  NZ  LYS A  63     109.068 141.346 141.567  1.00  0.80           N  
ATOM    277  N   HIS A  64     108.750 138.396 136.401  1.00  0.82           N  
ATOM    278  CA  HIS A  64     108.776 139.426 135.404  1.00  0.82           C  
ATOM    279  C   HIS A  64     107.351 139.886 135.276  1.00  0.82           C  
ATOM    280  O   HIS A  64     106.444 139.286 135.847  1.00  0.82           O  
ATOM    281  CB  HIS A  64     109.338 138.889 134.068  1.00  0.82           C  
ATOM    282  CG  HIS A  64     108.738 137.587 133.649  1.00  0.82           C  
ATOM    283  ND1 HIS A  64     107.563 137.593 132.937  1.00  0.82           N  
ATOM    284  CD2 HIS A  64     109.155 136.312 133.864  1.00  0.82           C  
ATOM    285  CE1 HIS A  64     107.287 136.321 132.722  1.00  0.82           C  
ATOM    286  NE2 HIS A  64     108.219 135.500 133.265  1.00  0.82           N  
ATOM    287  N   ASN A  65     107.103 140.994 134.560  1.00  0.81           N  
ATOM    288  CA  ASN A  65     105.769 141.557 134.478  1.00  0.81           C  
ATOM    289  C   ASN A  65     104.962 141.017 133.303  1.00  0.81           C  
ATOM    290  O   ASN A  65     103.822 141.451 133.086  1.00  0.81           O  
ATOM    291  CB  ASN A  65     105.843 143.112 134.396  1.00  0.81           C  
ATOM    292  CG  ASN A  65     106.472 143.645 133.104  1.00  0.81           C  
ATOM    293  OD1 ASN A  65     106.993 142.921 132.259  1.00  0.81           O  
ATOM    294  ND2 ASN A  65     106.372 144.977 132.903  1.00  0.81           N  
ATOM    295  N   GLY A  66     105.566 140.098 132.511  1.00  0.86           N  
ATOM    296  CA  GLY A  66     104.950 139.427 131.381  1.00  0.86           C  
ATOM    297  C   GLY A  66     104.773 140.276 130.159  1.00  0.86           C  
ATOM    298  O   GLY A  66     103.992 139.932 129.278  1.00  0.86           O  
ATOM    299  N   LYS A  67     105.441 141.442 130.085  1.00  0.82           N  
ATOM    300  CA  LYS A  67     105.237 142.382 129.004  1.00  0.82           C  
ATOM    301  C   LYS A  67     106.566 142.845 128.463  1.00  0.82           C  
ATOM    302  O   LYS A  67     107.553 142.936 129.191  1.00  0.82           O  
ATOM    303  CB  LYS A  67     104.407 143.603 129.483  1.00  0.82           C  
ATOM    304  CG  LYS A  67     102.993 143.202 129.935  1.00  0.82           C  
ATOM    305  CD  LYS A  67     102.144 144.363 130.475  1.00  0.82           C  
ATOM    306  CE  LYS A  67     102.378 144.693 131.952  1.00  0.82           C  
ATOM    307  NZ  LYS A  67     101.956 143.569 132.817  1.00  0.82           N  
ATOM    308  N   LEU A  68     106.638 143.150 127.153  1.00  0.86           N  
ATOM    309  CA  LEU A  68     107.812 143.772 126.580  1.00  0.86           C  
ATOM    310  C   LEU A  68     107.706 145.277 126.744  1.00  0.86           C  
ATOM    311  O   LEU A  68     106.681 145.875 126.419  1.00  0.86           O  
ATOM    312  CB  LEU A  68     108.005 143.427 125.087  1.00  0.86           C  
ATOM    313  CG  LEU A  68     108.023 141.927 124.737  1.00  0.86           C  
ATOM    314  CD1 LEU A  68     108.144 141.775 123.218  1.00  0.86           C  
ATOM    315  CD2 LEU A  68     109.145 141.138 125.425  1.00  0.86           C  
ATOM    316  N   CYS A  69     108.759 145.914 127.286  1.00  0.86           N  
ATOM    317  CA  CYS A  69     108.744 147.309 127.672  1.00  0.86           C  
ATOM    318  C   CYS A  69     109.803 148.081 126.920  1.00  0.86           C  
ATOM    319  O   CYS A  69     110.659 147.525 126.232  1.00  0.86           O  
ATOM    320  CB  CYS A  69     108.983 147.491 129.194  1.00  0.86           C  
ATOM    321  SG  CYS A  69     107.660 146.803 130.238  1.00  0.86           S  
ATOM    322  N   LYS A  70     109.735 149.419 127.007  1.00  0.81           N  
ATOM    323  CA  LYS A  70     110.715 150.322 126.457  1.00  0.81           C  
ATOM    324  C   LYS A  70     112.045 150.274 127.180  1.00  0.81           C  
ATOM    325  O   LYS A  70     112.093 150.162 128.404  1.00  0.81           O  
ATOM    326  CB  LYS A  70     110.201 151.772 126.531  1.00  0.81           C  
ATOM    327  CG  LYS A  70     108.880 151.973 125.790  1.00  0.81           C  
ATOM    328  CD  LYS A  70     108.387 153.419 125.860  1.00  0.81           C  
ATOM    329  CE  LYS A  70     107.038 153.580 125.162  1.00  0.81           C  
ATOM    330  NZ  LYS A  70     106.506 154.945 125.326  1.00  0.81           N  
ATOM    331  N   LEU A  71     113.154 150.437 126.439  1.00  0.80           N  
ATOM    332  CA  LEU A  71     114.480 150.534 127.019  1.00  0.80           C  
ATOM    333  C   LEU A  71     115.009 151.898 126.726  1.00  0.80           C  
ATOM    334  O   LEU A  71     114.917 152.359 125.593  1.00  0.80           O  
ATOM    335  CB  LEU A  71     115.501 149.559 126.406  1.00  0.80           C  
ATOM    336  CG  LEU A  71     115.223 148.091 126.722  1.00  0.80           C  
ATOM    337  CD1 LEU A  71     116.215 147.220 125.949  1.00  0.80           C  
ATOM    338  CD2 LEU A  71     115.344 147.813 128.225  1.00  0.80           C  
ATOM    339  N   ARG A  72     115.546 152.590 127.757  1.00  0.65           N  
ATOM    340  CA  ARG A  72     116.073 153.946 127.659  1.00  0.65           C  
ATOM    341  C   ARG A  72     115.016 154.957 127.235  1.00  0.65           C  
ATOM    342  O   ARG A  72     115.310 155.977 126.620  1.00  0.65           O  
ATOM    343  CB  ARG A  72     117.305 154.016 126.722  1.00  0.65           C  
ATOM    344  CG  ARG A  72     118.512 153.183 127.178  1.00  0.65           C  
ATOM    345  CD  ARG A  72     119.586 153.190 126.095  1.00  0.65           C  
ATOM    346  NE  ARG A  72     120.838 152.617 126.669  1.00  0.65           N  
ATOM    347  CZ  ARG A  72     121.889 152.251 125.924  1.00  0.65           C  
ATOM    348  NH1 ARG A  72     121.831 152.258 124.599  1.00  0.65           N  
ATOM    349  NH2 ARG A  72     123.019 151.875 126.513  1.00  0.65           N  
ATOM    350  N   GLY A  73     113.737 154.665 127.560  1.00  0.82           N  
ATOM    351  CA  GLY A  73     112.590 155.468 127.159  1.00  0.82           C  
ATOM    352  C   GLY A  73     112.133 155.257 125.740  1.00  0.82           C  
ATOM    353  O   GLY A  73     111.203 155.916 125.284  1.00  0.82           O  
ATOM    354  N   VAL A  74     112.752 154.319 125.000  1.00  0.79           N  
ATOM    355  CA  VAL A  74     112.537 154.162 123.577  1.00  0.79           C  
ATOM    356  C   VAL A  74     111.879 152.833 123.318  1.00  0.79           C  
ATOM    357  O   VAL A  74     112.236 151.797 123.885  1.00  0.79           O  
ATOM    358  CB  VAL A  74     113.829 154.295 122.788  1.00  0.79           C  
ATOM    359  CG1 VAL A  74     113.605 154.075 121.275  1.00  0.79           C  
ATOM    360  CG2 VAL A  74     114.392 155.709 123.023  1.00  0.79           C  
ATOM    361  N   ALA A  75     110.831 152.870 122.471  1.00  0.83           N  
ATOM    362  CA  ALA A  75     110.103 151.718 122.015  1.00  0.83           C  
ATOM    363  C   ALA A  75     110.921 150.705 121.208  1.00  0.83           C  
ATOM    364  O   ALA A  75     111.859 151.066 120.494  1.00  0.83           O  
ATOM    365  CB  ALA A  75     108.842 152.154 121.234  1.00  0.83           C  
ATOM    366  N   PRO A  76     110.614 149.424 121.291  1.00  0.85           N  
ATOM    367  CA  PRO A  76     111.098 148.456 120.335  1.00  0.85           C  
ATOM    368  C   PRO A  76     110.459 148.597 118.978  1.00  0.85           C  
ATOM    369  O   PRO A  76     109.346 149.106 118.859  1.00  0.85           O  
ATOM    370  CB  PRO A  76     110.693 147.118 120.955  1.00  0.85           C  
ATOM    371  CG  PRO A  76     109.424 147.420 121.756  1.00  0.85           C  
ATOM    372  CD  PRO A  76     109.647 148.850 122.224  1.00  0.85           C  
ATOM    373  N   LEU A  77     111.140 148.102 117.938  1.00  0.81           N  
ATOM    374  CA  LEU A  77     110.536 147.903 116.647  1.00  0.81           C  
ATOM    375  C   LEU A  77     109.915 146.520 116.631  1.00  0.81           C  
ATOM    376  O   LEU A  77     110.612 145.515 116.757  1.00  0.81           O  
ATOM    377  CB  LEU A  77     111.612 147.997 115.554  1.00  0.81           C  
ATOM    378  CG  LEU A  77     111.102 147.817 114.117  1.00  0.81           C  
ATOM    379  CD1 LEU A  77     110.165 148.961 113.691  1.00  0.81           C  
ATOM    380  CD2 LEU A  77     112.311 147.710 113.183  1.00  0.81           C  
ATOM    381  N   HIS A  78     108.578 146.431 116.498  1.00  0.79           N  
ATOM    382  CA  HIS A  78     107.879 145.163 116.558  1.00  0.79           C  
ATOM    383  C   HIS A  78     107.480 144.723 115.178  1.00  0.79           C  
ATOM    384  O   HIS A  78     106.657 145.350 114.514  1.00  0.79           O  
ATOM    385  CB  HIS A  78     106.622 145.231 117.450  1.00  0.79           C  
ATOM    386  CG  HIS A  78     105.953 143.903 117.607  1.00  0.79           C  
ATOM    387  ND1 HIS A  78     106.539 142.964 118.420  1.00  0.79           N  
ATOM    388  CD2 HIS A  78     104.836 143.395 117.028  1.00  0.79           C  
ATOM    389  CE1 HIS A  78     105.771 141.899 118.331  1.00  0.79           C  
ATOM    390  NE2 HIS A  78     104.721 142.105 117.500  1.00  0.79           N  
ATOM    391  N   LEU A  79     108.061 143.611 114.711  1.00  0.80           N  
ATOM    392  CA  LEU A  79     107.764 143.054 113.422  1.00  0.80           C  
ATOM    393  C   LEU A  79     106.804 141.904 113.621  1.00  0.80           C  
ATOM    394  O   LEU A  79     107.198 140.772 113.885  1.00  0.80           O  
ATOM    395  CB  LEU A  79     109.052 142.580 112.728  1.00  0.80           C  
ATOM    396  CG  LEU A  79     110.190 143.613 112.662  1.00  0.80           C  
ATOM    397  CD1 LEU A  79     111.396 142.972 111.968  1.00  0.80           C  
ATOM    398  CD2 LEU A  79     109.782 144.903 111.934  1.00  0.80           C  
ATOM    399  N   GLY A  80     105.482 142.182 113.541  1.00  0.78           N  
ATOM    400  CA  GLY A  80     104.479 141.189 113.922  1.00  0.78           C  
ATOM    401  C   GLY A  80     104.345 139.969 113.051  1.00  0.78           C  
ATOM    402  O   GLY A  80     103.986 138.902 113.538  1.00  0.78           O  
ATOM    403  N   LYS A  81     104.609 140.115 111.742  1.00  0.75           N  
ATOM    404  CA  LYS A  81     104.499 139.030 110.788  1.00  0.75           C  
ATOM    405  C   LYS A  81     105.744 138.889 109.921  1.00  0.75           C  
ATOM    406  O   LYS A  81     106.085 137.820 109.418  1.00  0.75           O  
ATOM    407  CB  LYS A  81     103.309 139.355 109.859  1.00  0.75           C  
ATOM    408  CG  LYS A  81     102.875 138.172 108.991  1.00  0.75           C  
ATOM    409  CD  LYS A  81     101.630 138.489 108.155  1.00  0.75           C  
ATOM    410  CE  LYS A  81     101.127 137.289 107.351  1.00  0.75           C  
ATOM    411  NZ  LYS A  81      99.995 137.668 106.489  1.00  0.75           N  
ATOM    412  N   CYS A  82     106.482 139.992 109.725  1.00  0.85           N  
ATOM    413  CA  CYS A  82     107.691 139.992 108.932  1.00  0.85           C  
ATOM    414  C   CYS A  82     108.898 139.758 109.799  1.00  0.85           C  
ATOM    415  O   CYS A  82     108.879 140.069 110.980  1.00  0.85           O  
ATOM    416  CB  CYS A  82     107.892 141.356 108.230  1.00  0.85           C  
ATOM    417  SG  CYS A  82     106.607 141.697 106.998  1.00  0.85           S  
ATOM    418  N   ASN A  83     109.999 139.232 109.235  1.00  0.85           N  
ATOM    419  CA  ASN A  83     111.293 139.284 109.895  1.00  0.85           C  
ATOM    420  C   ASN A  83     112.060 140.503 109.403  1.00  0.85           C  
ATOM    421  O   ASN A  83     111.542 141.293 108.612  1.00  0.85           O  
ATOM    422  CB  ASN A  83     112.067 137.940 109.758  1.00  0.85           C  
ATOM    423  CG  ASN A  83     112.503 137.585 108.339  1.00  0.85           C  
ATOM    424  OD1 ASN A  83     112.790 138.427 107.486  1.00  0.85           O  
ATOM    425  ND2 ASN A  83     112.601 136.265 108.064  1.00  0.85           N  
ATOM    426  N   ILE A  84     113.314 140.704 109.856  1.00  0.88           N  
ATOM    427  CA  ILE A  84     114.122 141.842 109.414  1.00  0.88           C  
ATOM    428  C   ILE A  84     114.359 141.928 107.921  1.00  0.88           C  
ATOM    429  O   ILE A  84     114.187 143.003 107.348  1.00  0.88           O  
ATOM    430  CB  ILE A  84     115.466 141.924 110.120  1.00  0.88           C  
ATOM    431  CG1 ILE A  84     115.193 142.278 111.594  1.00  0.88           C  
ATOM    432  CG2 ILE A  84     116.407 142.982 109.469  1.00  0.88           C  
ATOM    433  CD1 ILE A  84     116.423 142.133 112.485  1.00  0.88           C  
ATOM    434  N   ALA A  85     114.718 140.817 107.231  1.00  0.94           N  
ATOM    435  CA  ALA A  85     114.941 140.824 105.795  1.00  0.94           C  
ATOM    436  C   ALA A  85     113.701 141.245 105.041  1.00  0.94           C  
ATOM    437  O   ALA A  85     113.752 142.057 104.124  1.00  0.94           O  
ATOM    438  CB  ALA A  85     115.344 139.439 105.241  1.00  0.94           C  
ATOM    439  N   GLY A  86     112.531 140.729 105.460  1.00  0.93           N  
ATOM    440  CA  GLY A  86     111.244 141.131 104.918  1.00  0.93           C  
ATOM    441  C   GLY A  86     110.953 142.585 105.055  1.00  0.93           C  
ATOM    442  O   GLY A  86     110.605 143.244 104.081  1.00  0.93           O  
ATOM    443  N   TRP A  87     111.100 143.123 106.275  1.00  0.87           N  
ATOM    444  CA  TRP A  87     110.881 144.518 106.576  1.00  0.87           C  
ATOM    445  C   TRP A  87     111.838 145.468 105.846  1.00  0.87           C  
ATOM    446  O   TRP A  87     111.402 146.445 105.237  1.00  0.87           O  
ATOM    447  CB  TRP A  87     110.953 144.685 108.120  1.00  0.87           C  
ATOM    448  CG  TRP A  87     111.023 146.126 108.607  1.00  0.87           C  
ATOM    449  CD1 TRP A  87     110.089 147.120 108.509  1.00  0.87           C  
ATOM    450  CD2 TRP A  87     112.231 146.744 109.079  1.00  0.87           C  
ATOM    451  NE1 TRP A  87     110.619 148.321 108.938  1.00  0.87           N  
ATOM    452  CE2 TRP A  87     111.943 148.108 109.289  1.00  0.87           C  
ATOM    453  CE3 TRP A  87     113.506 146.230 109.312  1.00  0.87           C  
ATOM    454  CZ2 TRP A  87     112.928 148.967 109.765  1.00  0.87           C  
ATOM    455  CZ3 TRP A  87     114.488 147.090 109.812  1.00  0.87           C  
ATOM    456  CH2 TRP A  87     114.207 148.442 110.028  1.00  0.87           C  
ATOM    457  N   ILE A  88     113.161 145.194 105.838  1.00  0.89           N  
ATOM    458  CA  ILE A  88     114.137 146.070 105.205  1.00  0.89           C  
ATOM    459  C   ILE A  88     113.997 146.104 103.688  1.00  0.89           C  
ATOM    460  O   ILE A  88     114.116 147.145 103.040  1.00  0.89           O  
ATOM    461  CB  ILE A  88     115.575 145.758 105.645  1.00  0.89           C  
ATOM    462  CG1 ILE A  88     116.524 146.955 105.431  1.00  0.89           C  
ATOM    463  CG2 ILE A  88     116.147 144.497 104.954  1.00  0.89           C  
ATOM    464  CD1 ILE A  88     116.254 148.144 106.361  1.00  0.89           C  
ATOM    465  N   LEU A  89     113.691 144.944 103.068  1.00  0.91           N  
ATOM    466  CA  LEU A  89     113.507 144.843 101.639  1.00  0.91           C  
ATOM    467  C   LEU A  89     112.161 145.357 101.198  1.00  0.91           C  
ATOM    468  O   LEU A  89     111.982 145.804 100.067  1.00  0.91           O  
ATOM    469  CB  LEU A  89     113.612 143.379 101.176  1.00  0.91           C  
ATOM    470  CG  LEU A  89     114.994 142.736 101.359  1.00  0.91           C  
ATOM    471  CD1 LEU A  89     114.892 141.249 100.994  1.00  0.91           C  
ATOM    472  CD2 LEU A  89     116.077 143.428 100.519  1.00  0.91           C  
ATOM    473  N   GLY A  90     111.160 145.329 102.095  1.00  0.94           N  
ATOM    474  CA  GLY A  90     109.827 145.751 101.739  1.00  0.94           C  
ATOM    475  C   GLY A  90     109.041 144.625 101.177  1.00  0.94           C  
ATOM    476  O   GLY A  90     108.412 144.794 100.138  1.00  0.94           O  
ATOM    477  N   ASN A  91     109.061 143.434 101.822  1.00  0.90           N  
ATOM    478  CA  ASN A  91     108.160 142.329 101.522  1.00  0.90           C  
ATOM    479  C   ASN A  91     106.711 142.832 101.411  1.00  0.90           C  
ATOM    480  O   ASN A  91     106.325 143.641 102.257  1.00  0.90           O  
ATOM    481  CB  ASN A  91     108.283 141.173 102.574  1.00  0.90           C  
ATOM    482  CG  ASN A  91     107.462 139.914 102.280  1.00  0.90           C  
ATOM    483  OD1 ASN A  91     106.236 139.929 102.190  1.00  0.90           O  
ATOM    484  ND2 ASN A  91     108.133 138.751 102.155  1.00  0.90           N  
ATOM    485  N   PRO A  92     105.899 142.424 100.435  1.00  0.88           N  
ATOM    486  CA  PRO A  92     104.519 142.870 100.252  1.00  0.88           C  
ATOM    487  C   PRO A  92     103.639 142.815 101.497  1.00  0.88           C  
ATOM    488  O   PRO A  92     102.740 143.637 101.638  1.00  0.88           O  
ATOM    489  CB  PRO A  92     103.997 141.962  99.126  1.00  0.88           C  
ATOM    490  CG  PRO A  92     105.230 141.631  98.283  1.00  0.88           C  
ATOM    491  CD  PRO A  92     106.360 141.623  99.305  1.00  0.88           C  
ATOM    492  N   GLU A  93     103.921 141.902 102.447  1.00  0.78           N  
ATOM    493  CA  GLU A  93     103.146 141.730 103.656  1.00  0.78           C  
ATOM    494  C   GLU A  93     103.610 142.646 104.783  1.00  0.78           C  
ATOM    495  O   GLU A  93     103.015 142.699 105.858  1.00  0.78           O  
ATOM    496  CB  GLU A  93     103.304 140.274 104.150  1.00  0.78           C  
ATOM    497  CG  GLU A  93     102.631 139.233 103.223  1.00  0.78           C  
ATOM    498  CD  GLU A  93     101.112 139.277 103.314  1.00  0.78           C  
ATOM    499  OE1 GLU A  93     100.604 139.019 104.441  1.00  0.78           O  
ATOM    500  OE2 GLU A  93     100.441 139.505 102.283  1.00  0.78           O  
ATOM    501  N   CYS A  94     104.682 143.437 104.572  1.00  0.82           N  
ATOM    502  CA  CYS A  94     105.171 144.359 105.579  1.00  0.82           C  
ATOM    503  C   CYS A  94     104.665 145.758 105.328  1.00  0.82           C  
ATOM    504  O   CYS A  94     104.977 146.659 106.098  1.00  0.82           O  
ATOM    505  CB  CYS A  94     106.714 144.471 105.571  1.00  0.82           C  
ATOM    506  SG  CYS A  94     107.564 142.874 105.656  1.00  0.82           S  
ATOM    507  N   GLU A  95     103.855 145.977 104.264  1.00  0.68           N  
ATOM    508  CA  GLU A  95     103.285 147.265 103.885  1.00  0.68           C  
ATOM    509  C   GLU A  95     102.379 147.852 104.959  1.00  0.68           C  
ATOM    510  O   GLU A  95     102.296 149.060 105.160  1.00  0.68           O  
ATOM    511  CB  GLU A  95     102.494 147.134 102.553  1.00  0.68           C  
ATOM    512  CG  GLU A  95     101.954 148.482 102.001  1.00  0.68           C  
ATOM    513  CD  GLU A  95     101.318 148.411 100.611  1.00  0.68           C  
ATOM    514  OE1 GLU A  95     100.900 149.485 100.108  1.00  0.68           O  
ATOM    515  OE2 GLU A  95     101.316 147.318  99.989  1.00  0.68           O  
ATOM    516  N   SER A  96     101.698 146.972 105.716  1.00  0.58           N  
ATOM    517  CA  SER A  96     100.811 147.329 106.811  1.00  0.58           C  
ATOM    518  C   SER A  96     101.539 147.845 108.043  1.00  0.58           C  
ATOM    519  O   SER A  96     100.950 148.492 108.908  1.00  0.58           O  
ATOM    520  CB  SER A  96      99.982 146.081 107.248  1.00  0.58           C  
ATOM    521  OG  SER A  96     100.810 145.046 107.794  1.00  0.58           O  
ATOM    522  N   LEU A  97     102.848 147.549 108.154  1.00  0.60           N  
ATOM    523  CA  LEU A  97     103.672 147.904 109.276  1.00  0.60           C  
ATOM    524  C   LEU A  97     104.065 149.369 109.268  1.00  0.60           C  
ATOM    525  O   LEU A  97     104.588 149.913 108.299  1.00  0.60           O  
ATOM    526  CB  LEU A  97     104.907 146.982 109.290  1.00  0.60           C  
ATOM    527  CG  LEU A  97     105.802 147.051 110.537  1.00  0.60           C  
ATOM    528  CD1 LEU A  97     106.376 145.660 110.817  1.00  0.60           C  
ATOM    529  CD2 LEU A  97     106.947 148.063 110.372  1.00  0.60           C  
ATOM    530  N   SER A  98     103.834 150.053 110.400  1.00  0.54           N  
ATOM    531  CA  SER A  98     104.270 151.420 110.590  1.00  0.54           C  
ATOM    532  C   SER A  98     105.681 151.419 111.136  1.00  0.54           C  
ATOM    533  O   SER A  98     105.961 150.886 112.209  1.00  0.54           O  
ATOM    534  CB  SER A  98     103.317 152.191 111.535  1.00  0.54           C  
ATOM    535  OG  SER A  98     103.732 153.545 111.716  1.00  0.54           O  
ATOM    536  N   THR A  99     106.617 151.992 110.362  1.00  0.64           N  
ATOM    537  CA  THR A  99     108.031 152.052 110.691  1.00  0.64           C  
ATOM    538  C   THR A  99     108.284 153.154 111.676  1.00  0.64           C  
ATOM    539  O   THR A  99     107.855 154.286 111.477  1.00  0.64           O  
ATOM    540  CB  THR A  99     108.908 152.271 109.467  1.00  0.64           C  
ATOM    541  OG1 THR A  99     108.817 151.127 108.640  1.00  0.64           O  
ATOM    542  CG2 THR A  99     110.402 152.392 109.786  1.00  0.64           C  
ATOM    543  N   ALA A 100     108.999 152.853 112.776  1.00  0.68           N  
ATOM    544  CA  ALA A 100     109.371 153.848 113.747  1.00  0.68           C  
ATOM    545  C   ALA A 100     110.567 154.650 113.270  1.00  0.68           C  
ATOM    546  O   ALA A 100     111.407 154.164 112.517  1.00  0.68           O  
ATOM    547  CB  ALA A 100     109.678 153.171 115.097  1.00  0.68           C  
ATOM    548  N   SER A 101     110.690 155.911 113.724  1.00  0.75           N  
ATOM    549  CA  SER A 101     111.832 156.750 113.409  1.00  0.75           C  
ATOM    550  C   SER A 101     113.059 156.337 114.196  1.00  0.75           C  
ATOM    551  O   SER A 101     114.173 156.715 113.854  1.00  0.75           O  
ATOM    552  CB  SER A 101     111.547 158.252 113.711  1.00  0.75           C  
ATOM    553  OG  SER A 101     111.300 158.493 115.102  1.00  0.75           O  
ATOM    554  N   SER A 102     112.880 155.543 115.267  1.00  0.79           N  
ATOM    555  CA  SER A 102     113.960 155.061 116.093  1.00  0.79           C  
ATOM    556  C   SER A 102     113.489 153.854 116.854  1.00  0.79           C  
ATOM    557  O   SER A 102     112.288 153.616 116.966  1.00  0.79           O  
ATOM    558  CB  SER A 102     114.469 156.132 117.105  1.00  0.79           C  
ATOM    559  OG  SER A 102     113.499 156.480 118.101  1.00  0.79           O  
ATOM    560  N   TRP A 103     114.421 153.048 117.385  1.00  0.78           N  
ATOM    561  CA  TRP A 103     114.056 151.975 118.274  1.00  0.78           C  
ATOM    562  C   TRP A 103     115.264 151.565 119.079  1.00  0.78           C  
ATOM    563  O   TRP A 103     116.406 151.782 118.679  1.00  0.78           O  
ATOM    564  CB  TRP A 103     113.477 150.734 117.539  1.00  0.78           C  
ATOM    565  CG  TRP A 103     114.394 150.166 116.465  1.00  0.78           C  
ATOM    566  CD1 TRP A 103     115.447 149.302 116.602  1.00  0.78           C  
ATOM    567  CD2 TRP A 103     114.359 150.551 115.080  1.00  0.78           C  
ATOM    568  NE1 TRP A 103     116.059 149.108 115.383  1.00  0.78           N  
ATOM    569  CE2 TRP A 103     115.401 149.859 114.437  1.00  0.78           C  
ATOM    570  CE3 TRP A 103     113.534 151.425 114.373  1.00  0.78           C  
ATOM    571  CZ2 TRP A 103     115.622 150.020 113.078  1.00  0.78           C  
ATOM    572  CZ3 TRP A 103     113.754 151.590 113.000  1.00  0.78           C  
ATOM    573  CH2 TRP A 103     114.787 150.894 112.364  1.00  0.78           C  
ATOM    574  N   SER A 104     115.038 150.946 120.246  1.00  0.82           N  
ATOM    575  CA  SER A 104     116.114 150.507 121.117  1.00  0.82           C  
ATOM    576  C   SER A 104     116.450 149.036 120.952  1.00  0.82           C  
ATOM    577  O   SER A 104     117.549 148.604 121.302  1.00  0.82           O  
ATOM    578  CB  SER A 104     115.706 150.720 122.594  1.00  0.82           C  
ATOM    579  OG  SER A 104     114.480 150.052 122.896  1.00  0.82           O  
ATOM    580  N   TYR A 105     115.518 148.231 120.407  1.00  0.84           N  
ATOM    581  CA  TYR A 105     115.746 146.833 120.122  1.00  0.84           C  
ATOM    582  C   TYR A 105     114.698 146.361 119.129  1.00  0.84           C  
ATOM    583  O   TYR A 105     113.728 147.067 118.852  1.00  0.84           O  
ATOM    584  CB  TYR A 105     115.835 145.928 121.396  1.00  0.84           C  
ATOM    585  CG  TYR A 105     114.548 145.809 122.177  1.00  0.84           C  
ATOM    586  CD1 TYR A 105     113.735 144.673 122.069  1.00  0.84           C  
ATOM    587  CD2 TYR A 105     114.174 146.809 123.080  1.00  0.84           C  
ATOM    588  CE1 TYR A 105     112.591 144.542 122.871  1.00  0.84           C  
ATOM    589  CE2 TYR A 105     113.013 146.700 123.857  1.00  0.84           C  
ATOM    590  CZ  TYR A 105     112.218 145.560 123.751  1.00  0.84           C  
ATOM    591  OH  TYR A 105     111.045 145.424 124.520  1.00  0.84           O  
ATOM    592  N   ILE A 106     114.874 145.161 118.551  1.00  0.85           N  
ATOM    593  CA  ILE A 106     113.946 144.609 117.576  1.00  0.85           C  
ATOM    594  C   ILE A 106     113.287 143.390 118.165  1.00  0.85           C  
ATOM    595  O   ILE A 106     113.927 142.553 118.803  1.00  0.85           O  
ATOM    596  CB  ILE A 106     114.617 144.265 116.255  1.00  0.85           C  
ATOM    597  CG1 ILE A 106     115.174 145.559 115.620  1.00  0.85           C  
ATOM    598  CG2 ILE A 106     113.626 143.554 115.294  1.00  0.85           C  
ATOM    599  CD1 ILE A 106     116.016 145.306 114.369  1.00  0.85           C  
ATOM    600  N   VAL A 107     111.964 143.288 117.969  1.00  0.87           N  
ATOM    601  CA  VAL A 107     111.171 142.157 118.375  1.00  0.87           C  
ATOM    602  C   VAL A 107     110.636 141.466 117.143  1.00  0.87           C  
ATOM    603  O   VAL A 107     109.949 142.065 116.312  1.00  0.87           O  
ATOM    604  CB  VAL A 107     110.027 142.568 119.275  1.00  0.87           C  
ATOM    605  CG1 VAL A 107     109.214 141.330 119.711  1.00  0.87           C  
ATOM    606  CG2 VAL A 107     110.626 143.274 120.504  1.00  0.87           C  
ATOM    607  N   GLU A 108     110.950 140.166 117.018  1.00  0.82           N  
ATOM    608  CA  GLU A 108     110.407 139.278 116.016  1.00  0.82           C  
ATOM    609  C   GLU A 108     109.549 138.256 116.742  1.00  0.82           C  
ATOM    610  O   GLU A 108     109.823 137.905 117.887  1.00  0.82           O  
ATOM    611  CB  GLU A 108     111.525 138.555 115.205  1.00  0.82           C  
ATOM    612  CG  GLU A 108     112.377 139.493 114.297  1.00  0.82           C  
ATOM    613  CD  GLU A 108     113.455 138.799 113.456  1.00  0.82           C  
ATOM    614  OE1 GLU A 108     114.071 137.821 113.944  1.00  0.82           O  
ATOM    615  OE2 GLU A 108     113.737 139.247 112.304  1.00  0.82           O  
ATOM    616  N   THR A 109     108.458 137.774 116.117  1.00  0.80           N  
ATOM    617  CA  THR A 109     107.599 136.740 116.675  1.00  0.80           C  
ATOM    618  C   THR A 109     108.125 135.381 116.300  1.00  0.80           C  
ATOM    619  O   THR A 109     109.010 135.237 115.455  1.00  0.80           O  
ATOM    620  CB  THR A 109     106.119 136.876 116.299  1.00  0.80           C  
ATOM    621  OG1 THR A 109     105.854 136.588 114.933  1.00  0.80           O  
ATOM    622  CG2 THR A 109     105.692 138.329 116.568  1.00  0.80           C  
ATOM    623  N   SER A 110     107.590 134.321 116.924  1.00  0.73           N  
ATOM    624  CA  SER A 110     108.020 132.958 116.664  1.00  0.73           C  
ATOM    625  C   SER A 110     107.580 132.442 115.307  1.00  0.73           C  
ATOM    626  O   SER A 110     108.075 131.417 114.846  1.00  0.73           O  
ATOM    627  CB  SER A 110     107.446 131.964 117.699  1.00  0.73           C  
ATOM    628  OG  SER A 110     108.030 132.131 118.988  1.00  0.73           O  
ATOM    629  N   SER A 111     106.635 133.136 114.644  1.00  0.70           N  
ATOM    630  CA  SER A 111     106.082 132.787 113.343  1.00  0.70           C  
ATOM    631  C   SER A 111     106.299 133.904 112.337  1.00  0.70           C  
ATOM    632  O   SER A 111     105.534 134.074 111.386  1.00  0.70           O  
ATOM    633  CB  SER A 111     104.565 132.468 113.442  1.00  0.70           C  
ATOM    634  OG  SER A 111     103.829 133.545 114.033  1.00  0.70           O  
ATOM    635  N   SER A 112     107.355 134.726 112.523  1.00  0.78           N  
ATOM    636  CA  SER A 112     107.710 135.793 111.592  1.00  0.78           C  
ATOM    637  C   SER A 112     108.364 135.288 110.315  1.00  0.78           C  
ATOM    638  O   SER A 112     109.562 135.470 110.085  1.00  0.78           O  
ATOM    639  CB  SER A 112     108.647 136.868 112.200  1.00  0.78           C  
ATOM    640  OG  SER A 112     107.932 137.693 113.113  1.00  0.78           O  
ATOM    641  N   ASP A 113     107.572 134.645 109.438  1.00  0.75           N  
ATOM    642  CA  ASP A 113     108.066 133.912 108.293  1.00  0.75           C  
ATOM    643  C   ASP A 113     108.241 134.776 107.053  1.00  0.75           C  
ATOM    644  O   ASP A 113     108.929 134.406 106.097  1.00  0.75           O  
ATOM    645  CB  ASP A 113     107.052 132.798 107.935  1.00  0.75           C  
ATOM    646  CG  ASP A 113     107.020 131.687 108.966  1.00  0.75           C  
ATOM    647  OD1 ASP A 113     108.011 131.545 109.722  1.00  0.75           O  
ATOM    648  OD2 ASP A 113     106.006 130.943 108.960  1.00  0.75           O  
ATOM    649  N   ASN A 114     107.640 135.986 107.006  1.00  0.81           N  
ATOM    650  CA  ASN A 114     107.716 136.806 105.812  1.00  0.81           C  
ATOM    651  C   ASN A 114     109.029 137.558 105.744  1.00  0.81           C  
ATOM    652  O   ASN A 114     109.166 138.696 106.187  1.00  0.81           O  
ATOM    653  CB  ASN A 114     106.507 137.767 105.656  1.00  0.81           C  
ATOM    654  CG  ASN A 114     105.246 136.970 105.364  1.00  0.81           C  
ATOM    655  OD1 ASN A 114     104.294 136.914 106.139  1.00  0.81           O  
ATOM    656  ND2 ASN A 114     105.207 136.319 104.180  1.00  0.81           N  
ATOM    657  N   GLY A 115     110.040 136.882 105.170  1.00  0.88           N  
ATOM    658  CA  GLY A 115     111.364 137.409 104.933  1.00  0.88           C  
ATOM    659  C   GLY A 115     111.573 137.724 103.498  1.00  0.88           C  
ATOM    660  O   GLY A 115     110.837 138.499 102.890  1.00  0.88           O  
ATOM    661  N   THR A 116     112.591 137.099 102.887  1.00  0.87           N  
ATOM    662  CA  THR A 116     112.732 137.088 101.449  1.00  0.87           C  
ATOM    663  C   THR A 116     111.583 136.294 100.794  1.00  0.87           C  
ATOM    664  O   THR A 116     111.287 135.157 101.145  1.00  0.87           O  
ATOM    665  CB  THR A 116     114.115 136.610 100.991  1.00  0.87           C  
ATOM    666  OG1 THR A 116     114.413 135.313 101.474  1.00  0.87           O  
ATOM    667  CG2 THR A 116     115.204 137.514 101.592  1.00  0.87           C  
ATOM    668  N   CYS A 117     110.850 136.891  99.833  1.00  0.89           N  
ATOM    669  CA  CYS A 117     109.795 136.226  99.109  1.00  0.89           C  
ATOM    670  C   CYS A 117     110.296 135.757  97.765  1.00  0.89           C  
ATOM    671  O   CYS A 117     109.681 134.869  97.181  1.00  0.89           O  
ATOM    672  CB  CYS A 117     108.610 137.201  98.885  1.00  0.89           C  
ATOM    673  SG  CYS A 117     109.031 138.744  98.010  1.00  0.89           S  
ATOM    674  N   TYR A 118     111.448 136.285  97.271  1.00  0.84           N  
ATOM    675  CA  TYR A 118     112.101 135.759  96.098  1.00  0.84           C  
ATOM    676  C   TYR A 118     113.298 134.984  96.654  1.00  0.84           C  
ATOM    677  O   TYR A 118     114.206 135.612  97.206  1.00  0.84           O  
ATOM    678  CB  TYR A 118     112.492 136.852  95.066  1.00  0.84           C  
ATOM    679  CG  TYR A 118     112.709 136.296  93.680  1.00  0.84           C  
ATOM    680  CD1 TYR A 118     113.452 135.123  93.413  1.00  0.84           C  
ATOM    681  CD2 TYR A 118     112.188 137.013  92.596  1.00  0.84           C  
ATOM    682  CE1 TYR A 118     113.599 134.649  92.109  1.00  0.84           C  
ATOM    683  CE2 TYR A 118     112.376 136.563  91.286  1.00  0.84           C  
ATOM    684  CZ  TYR A 118     113.067 135.373  91.052  1.00  0.84           C  
ATOM    685  OH  TYR A 118     113.249 134.913  89.745  1.00  0.84           O  
ATOM    686  N   PRO A 119     113.307 133.649  96.597  1.00  0.88           N  
ATOM    687  CA  PRO A 119     114.377 132.789  97.095  1.00  0.88           C  
ATOM    688  C   PRO A 119     115.796 133.136  96.704  1.00  0.88           C  
ATOM    689  O   PRO A 119     116.068 133.399  95.534  1.00  0.88           O  
ATOM    690  CB  PRO A 119     114.023 131.386  96.593  1.00  0.88           C  
ATOM    691  CG  PRO A 119     112.522 131.438  96.362  1.00  0.88           C  
ATOM    692  CD  PRO A 119     112.268 132.865  95.939  1.00  0.88           C  
ATOM    693  N   GLY A 120     116.741 133.071  97.647  1.00  0.88           N  
ATOM    694  CA  GLY A 120     118.115 133.414  97.372  1.00  0.88           C  
ATOM    695  C   GLY A 120     118.783 133.724  98.652  1.00  0.88           C  
ATOM    696  O   GLY A 120     118.132 133.715  99.698  1.00  0.88           O  
ATOM    697  N   ASP A 121     120.088 134.019  98.583  1.00  0.79           N  
ATOM    698  CA  ASP A 121     120.898 134.265  99.742  1.00  0.79           C  
ATOM    699  C   ASP A 121     120.916 135.748 100.039  1.00  0.79           C  
ATOM    700  O   ASP A 121     121.248 136.589  99.201  1.00  0.79           O  
ATOM    701  CB  ASP A 121     122.345 133.760  99.532  1.00  0.79           C  
ATOM    702  CG  ASP A 121     122.396 132.244  99.504  1.00  0.79           C  
ATOM    703  OD1 ASP A 121     121.517 131.617 100.147  1.00  0.79           O  
ATOM    704  OD2 ASP A 121     123.326 131.706  98.853  1.00  0.79           O  
ATOM    705  N   PHE A 122     120.558 136.108 101.284  1.00  0.82           N  
ATOM    706  CA  PHE A 122     120.769 137.438 101.795  1.00  0.82           C  
ATOM    707  C   PHE A 122     122.170 137.473 102.373  1.00  0.82           C  
ATOM    708  O   PHE A 122     122.475 136.798 103.353  1.00  0.82           O  
ATOM    709  CB  PHE A 122     119.674 137.777 102.841  1.00  0.82           C  
ATOM    710  CG  PHE A 122     119.558 139.261 103.087  1.00  0.82           C  
ATOM    711  CD1 PHE A 122     120.600 140.015 103.651  1.00  0.82           C  
ATOM    712  CD2 PHE A 122     118.377 139.927 102.743  1.00  0.82           C  
ATOM    713  CE1 PHE A 122     120.457 141.380 103.899  1.00  0.82           C  
ATOM    714  CE2 PHE A 122     118.223 141.293 102.989  1.00  0.82           C  
ATOM    715  CZ  PHE A 122     119.261 142.018 103.572  1.00  0.82           C  
ATOM    716  N   ILE A 123     123.077 138.245 101.756  1.00  0.79           N  
ATOM    717  CA  ILE A 123     124.485 138.197 102.088  1.00  0.79           C  
ATOM    718  C   ILE A 123     124.774 139.094 103.256  1.00  0.79           C  
ATOM    719  O   ILE A 123     124.257 140.205 103.324  1.00  0.79           O  
ATOM    720  CB  ILE A 123     125.323 138.586 100.888  1.00  0.79           C  
ATOM    721  CG1 ILE A 123     125.011 137.620  99.715  1.00  0.79           C  
ATOM    722  CG2 ILE A 123     126.831 138.622 101.237  1.00  0.79           C  
ATOM    723  CD1 ILE A 123     125.246 136.132 100.014  1.00  0.79           C  
ATOM    724  N   ASP A 124     125.545 138.582 104.245  1.00  0.77           N  
ATOM    725  CA  ASP A 124     125.883 139.247 105.488  1.00  0.77           C  
ATOM    726  C   ASP A 124     124.631 139.646 106.243  1.00  0.77           C  
ATOM    727  O   ASP A 124     124.530 140.710 106.856  1.00  0.77           O  
ATOM    728  CB  ASP A 124     126.834 140.453 105.261  1.00  0.77           C  
ATOM    729  CG  ASP A 124     128.146 139.975 104.680  1.00  0.77           C  
ATOM    730  OD1 ASP A 124     128.607 138.897 105.131  1.00  0.77           O  
ATOM    731  OD2 ASP A 124     128.683 140.662 103.775  1.00  0.77           O  
ATOM    732  N   TYR A 125     123.614 138.760 106.207  1.00  0.81           N  
ATOM    733  CA  TYR A 125     122.316 139.026 106.761  1.00  0.81           C  
ATOM    734  C   TYR A 125     122.391 139.202 108.260  1.00  0.81           C  
ATOM    735  O   TYR A 125     121.844 140.148 108.822  1.00  0.81           O  
ATOM    736  CB  TYR A 125     121.369 137.854 106.408  1.00  0.81           C  
ATOM    737  CG  TYR A 125     119.956 138.041 106.903  1.00  0.81           C  
ATOM    738  CD1 TYR A 125     119.334 139.300 107.021  1.00  0.81           C  
ATOM    739  CD2 TYR A 125     119.247 136.905 107.304  1.00  0.81           C  
ATOM    740  CE1 TYR A 125     118.046 139.412 107.555  1.00  0.81           C  
ATOM    741  CE2 TYR A 125     117.945 137.009 107.801  1.00  0.81           C  
ATOM    742  CZ  TYR A 125     117.351 138.263 107.939  1.00  0.81           C  
ATOM    743  OH  TYR A 125     116.065 138.359 108.498  1.00  0.81           O  
ATOM    744  N   GLU A 126     123.132 138.313 108.933  1.00  0.78           N  
ATOM    745  CA  GLU A 126     123.344 138.330 110.351  1.00  0.78           C  
ATOM    746  C   GLU A 126     124.061 139.574 110.833  1.00  0.78           C  
ATOM    747  O   GLU A 126     123.687 140.163 111.846  1.00  0.78           O  
ATOM    748  CB  GLU A 126     124.100 137.060 110.785  1.00  0.78           C  
ATOM    749  CG  GLU A 126     123.302 135.753 110.541  1.00  0.78           C  
ATOM    750  CD  GLU A 126     123.285 135.259 109.097  1.00  0.78           C  
ATOM    751  OE1 GLU A 126     124.063 135.795 108.265  1.00  0.78           O  
ATOM    752  OE2 GLU A 126     122.460 134.360 108.802  1.00  0.78           O  
ATOM    753  N   GLU A 127     125.072 140.048 110.076  1.00  0.75           N  
ATOM    754  CA  GLU A 127     125.739 141.306 110.354  1.00  0.75           C  
ATOM    755  C   GLU A 127     124.801 142.495 110.231  1.00  0.75           C  
ATOM    756  O   GLU A 127     124.793 143.389 111.077  1.00  0.75           O  
ATOM    757  CB  GLU A 127     126.958 141.539 109.429  1.00  0.75           C  
ATOM    758  CG  GLU A 127     128.083 140.484 109.586  1.00  0.75           C  
ATOM    759  CD  GLU A 127     128.686 140.396 110.985  1.00  0.75           C  
ATOM    760  OE1 GLU A 127     129.182 139.287 111.328  1.00  0.75           O  
ATOM    761  OE2 GLU A 127     128.626 141.381 111.768  1.00  0.75           O  
ATOM    762  N   LEU A 128     123.932 142.511 109.195  1.00  0.84           N  
ATOM    763  CA  LEU A 128     122.920 143.535 109.036  1.00  0.84           C  
ATOM    764  C   LEU A 128     121.890 143.557 110.148  1.00  0.84           C  
ATOM    765  O   LEU A 128     121.539 144.617 110.665  1.00  0.84           O  
ATOM    766  CB  LEU A 128     122.151 143.370 107.709  1.00  0.84           C  
ATOM    767  CG  LEU A 128     121.121 144.488 107.448  1.00  0.84           C  
ATOM    768  CD1 LEU A 128     121.776 145.879 107.421  1.00  0.84           C  
ATOM    769  CD2 LEU A 128     120.372 144.212 106.144  1.00  0.84           C  
ATOM    770  N   ARG A 129     121.406 142.370 110.570  1.00  0.80           N  
ATOM    771  CA  ARG A 129     120.444 142.211 111.646  1.00  0.80           C  
ATOM    772  C   ARG A 129     120.944 142.800 112.946  1.00  0.80           C  
ATOM    773  O   ARG A 129     120.219 143.503 113.649  1.00  0.80           O  
ATOM    774  CB  ARG A 129     120.162 140.712 111.898  1.00  0.80           C  
ATOM    775  CG  ARG A 129     119.289 140.047 110.826  1.00  0.80           C  
ATOM    776  CD  ARG A 129     119.173 138.526 110.999  1.00  0.80           C  
ATOM    777  NE  ARG A 129     118.470 138.241 112.288  1.00  0.80           N  
ATOM    778  CZ  ARG A 129     117.155 138.147 112.505  1.00  0.80           C  
ATOM    779  NH1 ARG A 129     116.269 138.381 111.549  1.00  0.80           N  
ATOM    780  NH2 ARG A 129     116.704 137.836 113.715  1.00  0.80           N  
ATOM    781  N   GLU A 130     122.229 142.557 113.264  1.00  0.75           N  
ATOM    782  CA  GLU A 130     122.880 143.147 114.406  1.00  0.75           C  
ATOM    783  C   GLU A 130     123.110 144.644 114.296  1.00  0.75           C  
ATOM    784  O   GLU A 130     122.880 145.382 115.249  1.00  0.75           O  
ATOM    785  CB  GLU A 130     124.202 142.416 114.727  1.00  0.75           C  
ATOM    786  CG  GLU A 130     124.818 142.893 116.073  1.00  0.75           C  
ATOM    787  CD  GLU A 130     125.583 141.865 116.897  1.00  0.75           C  
ATOM    788  OE1 GLU A 130     125.211 140.671 116.923  1.00  0.75           O  
ATOM    789  OE2 GLU A 130     126.479 142.293 117.678  1.00  0.75           O  
ATOM    790  N   GLN A 131     123.533 145.169 113.125  1.00  0.76           N  
ATOM    791  CA  GLN A 131     123.704 146.603 112.935  1.00  0.76           C  
ATOM    792  C   GLN A 131     122.433 147.421 113.048  1.00  0.76           C  
ATOM    793  O   GLN A 131     122.463 148.560 113.508  1.00  0.76           O  
ATOM    794  CB  GLN A 131     124.359 146.926 111.581  1.00  0.76           C  
ATOM    795  CG  GLN A 131     125.840 146.506 111.550  1.00  0.76           C  
ATOM    796  CD  GLN A 131     126.488 146.849 110.217  1.00  0.76           C  
ATOM    797  OE1 GLN A 131     125.946 147.595 109.405  1.00  0.76           O  
ATOM    798  NE2 GLN A 131     127.715 146.328 109.997  1.00  0.76           N  
ATOM    799  N   LEU A 132     121.285 146.848 112.651  1.00  0.84           N  
ATOM    800  CA  LEU A 132     120.003 147.505 112.742  1.00  0.84           C  
ATOM    801  C   LEU A 132     119.325 147.266 114.066  1.00  0.84           C  
ATOM    802  O   LEU A 132     118.217 147.750 114.270  1.00  0.84           O  
ATOM    803  CB  LEU A 132     119.035 146.937 111.683  1.00  0.84           C  
ATOM    804  CG  LEU A 132     119.389 147.317 110.243  1.00  0.84           C  
ATOM    805  CD1 LEU A 132     118.497 146.521 109.284  1.00  0.84           C  
ATOM    806  CD2 LEU A 132     119.219 148.828 110.015  1.00  0.84           C  
ATOM    807  N   SER A 133     119.966 146.557 115.021  1.00  0.82           N  
ATOM    808  CA  SER A 133     119.389 146.232 116.320  1.00  0.82           C  
ATOM    809  C   SER A 133     118.990 147.437 117.131  1.00  0.82           C  
ATOM    810  O   SER A 133     118.003 147.409 117.854  1.00  0.82           O  
ATOM    811  CB  SER A 133     120.309 145.338 117.208  1.00  0.82           C  
ATOM    812  OG  SER A 133     121.472 145.983 117.743  1.00  0.82           O  
ATOM    813  N   SER A 134     119.764 148.525 117.029  1.00  0.79           N  
ATOM    814  CA  SER A 134     119.490 149.748 117.745  1.00  0.79           C  
ATOM    815  C   SER A 134     119.896 150.926 116.910  1.00  0.79           C  
ATOM    816  O   SER A 134     121.039 151.034 116.461  1.00  0.79           O  
ATOM    817  CB  SER A 134     120.285 149.781 119.066  1.00  0.79           C  
ATOM    818  OG  SER A 134     119.938 150.888 119.902  1.00  0.79           O  
ATOM    819  N   VAL A 135     118.961 151.858 116.684  1.00  0.76           N  
ATOM    820  CA  VAL A 135     119.194 153.017 115.855  1.00  0.76           C  
ATOM    821  C   VAL A 135     118.731 154.252 116.590  1.00  0.76           C  
ATOM    822  O   VAL A 135     117.704 154.276 117.265  1.00  0.76           O  
ATOM    823  CB  VAL A 135     118.556 152.925 114.469  1.00  0.76           C  
ATOM    824  CG1 VAL A 135     119.082 151.668 113.734  1.00  0.76           C  
ATOM    825  CG2 VAL A 135     117.017 152.890 114.568  1.00  0.76           C  
ATOM    826  N   SER A 136     119.525 155.330 116.500  1.00  0.74           N  
ATOM    827  CA  SER A 136     119.158 156.638 117.021  1.00  0.74           C  
ATOM    828  C   SER A 136     118.105 157.268 116.130  1.00  0.74           C  
ATOM    829  O   SER A 136     117.126 157.853 116.586  1.00  0.74           O  
ATOM    830  CB  SER A 136     120.400 157.564 117.130  1.00  0.74           C  
ATOM    831  OG  SER A 136     120.095 158.796 117.777  1.00  0.74           O  
ATOM    832  N   SER A 137     118.261 157.104 114.804  1.00  0.77           N  
ATOM    833  CA  SER A 137     117.328 157.640 113.841  1.00  0.77           C  
ATOM    834  C   SER A 137     117.287 156.763 112.618  1.00  0.77           C  
ATOM    835  O   SER A 137     118.244 156.050 112.319  1.00  0.77           O  
ATOM    836  CB  SER A 137     117.667 159.096 113.421  1.00  0.77           C  
ATOM    837  OG  SER A 137     118.870 159.186 112.654  1.00  0.77           O  
ATOM    838  N   PHE A 138     116.151 156.770 111.907  1.00  0.80           N  
ATOM    839  CA  PHE A 138     115.924 155.900 110.788  1.00  0.80           C  
ATOM    840  C   PHE A 138     114.878 156.516 109.881  1.00  0.80           C  
ATOM    841  O   PHE A 138     113.709 156.629 110.240  1.00  0.80           O  
ATOM    842  CB  PHE A 138     115.431 154.535 111.324  1.00  0.80           C  
ATOM    843  CG  PHE A 138     115.458 153.480 110.258  1.00  0.80           C  
ATOM    844  CD1 PHE A 138     114.305 153.157 109.536  1.00  0.80           C  
ATOM    845  CD2 PHE A 138     116.636 152.772 109.998  1.00  0.80           C  
ATOM    846  CE1 PHE A 138     114.313 152.111 108.610  1.00  0.80           C  
ATOM    847  CE2 PHE A 138     116.662 151.735 109.061  1.00  0.80           C  
ATOM    848  CZ  PHE A 138     115.491 151.395 108.380  1.00  0.80           C  
ATOM    849  N   GLU A 139     115.285 156.939 108.677  1.00  0.79           N  
ATOM    850  CA  GLU A 139     114.405 157.559 107.716  1.00  0.79           C  
ATOM    851  C   GLU A 139     114.532 156.860 106.392  1.00  0.79           C  
ATOM    852  O   GLU A 139     115.627 156.645 105.881  1.00  0.79           O  
ATOM    853  CB  GLU A 139     114.758 159.044 107.533  1.00  0.79           C  
ATOM    854  CG  GLU A 139     113.924 159.782 106.455  1.00  0.79           C  
ATOM    855  CD  GLU A 139     114.357 161.233 106.271  1.00  0.79           C  
ATOM    856  OE1 GLU A 139     113.928 161.845 105.258  1.00  0.79           O  
ATOM    857  OE2 GLU A 139     115.180 161.720 107.092  1.00  0.79           O  
ATOM    858  N   ARG A 140     113.393 156.489 105.788  1.00  0.77           N  
ATOM    859  CA  ARG A 140     113.369 155.962 104.448  1.00  0.77           C  
ATOM    860  C   ARG A 140     113.207 157.070 103.432  1.00  0.77           C  
ATOM    861  O   ARG A 140     112.328 157.914 103.566  1.00  0.77           O  
ATOM    862  CB  ARG A 140     112.186 154.995 104.283  1.00  0.77           C  
ATOM    863  CG  ARG A 140     112.295 154.172 102.992  1.00  0.77           C  
ATOM    864  CD  ARG A 140     111.157 153.183 102.795  1.00  0.77           C  
ATOM    865  NE  ARG A 140     109.958 153.991 102.418  1.00  0.77           N  
ATOM    866  CZ  ARG A 140     108.752 153.456 102.201  1.00  0.77           C  
ATOM    867  NH1 ARG A 140     108.550 152.157 102.382  1.00  0.77           N  
ATOM    868  NH2 ARG A 140     107.745 154.225 101.796  1.00  0.77           N  
ATOM    869  N   PHE A 141     114.013 157.070 102.360  1.00  0.82           N  
ATOM    870  CA  PHE A 141     113.901 158.078 101.330  1.00  0.82           C  
ATOM    871  C   PHE A 141     114.078 157.422  99.980  1.00  0.82           C  
ATOM    872  O   PHE A 141     114.667 156.347  99.876  1.00  0.82           O  
ATOM    873  CB  PHE A 141     114.905 159.247 101.555  1.00  0.82           C  
ATOM    874  CG  PHE A 141     116.343 158.831 101.332  1.00  0.82           C  
ATOM    875  CD1 PHE A 141     116.955 159.060 100.091  1.00  0.82           C  
ATOM    876  CD2 PHE A 141     117.068 158.138 102.312  1.00  0.82           C  
ATOM    877  CE1 PHE A 141     118.266 158.650  99.847  1.00  0.82           C  
ATOM    878  CE2 PHE A 141     118.379 157.715 102.075  1.00  0.82           C  
ATOM    879  CZ  PHE A 141     118.979 157.984 100.843  1.00  0.82           C  
ATOM    880  N   GLU A 142     113.534 158.035  98.910  1.00  0.85           N  
ATOM    881  CA  GLU A 142     113.578 157.482  97.575  1.00  0.85           C  
ATOM    882  C   GLU A 142     114.876 157.887  96.901  1.00  0.85           C  
ATOM    883  O   GLU A 142     115.003 158.949  96.296  1.00  0.85           O  
ATOM    884  CB  GLU A 142     112.322 157.873  96.761  1.00  0.85           C  
ATOM    885  CG  GLU A 142     112.133 157.004  95.487  1.00  0.85           C  
ATOM    886  CD  GLU A 142     110.754 157.095  94.836  1.00  0.85           C  
ATOM    887  OE1 GLU A 142     109.915 157.889  95.321  1.00  0.85           O  
ATOM    888  OE2 GLU A 142     110.493 156.294  93.882  1.00  0.85           O  
ATOM    889  N   ILE A 143     115.903 157.029  97.059  1.00  0.89           N  
ATOM    890  CA  ILE A 143     117.251 157.205  96.553  1.00  0.89           C  
ATOM    891  C   ILE A 143     117.325 157.283  95.037  1.00  0.89           C  
ATOM    892  O   ILE A 143     118.064 158.087  94.471  1.00  0.89           O  
ATOM    893  CB  ILE A 143     118.175 156.109  97.091  1.00  0.89           C  
ATOM    894  CG1 ILE A 143     119.644 156.387  96.717  1.00  0.89           C  
ATOM    895  CG2 ILE A 143     117.730 154.692  96.655  1.00  0.89           C  
ATOM    896  CD1 ILE A 143     120.642 155.469  97.430  1.00  0.89           C  
ATOM    897  N   PHE A 144     116.523 156.466  94.331  1.00  0.86           N  
ATOM    898  CA  PHE A 144     116.501 156.462  92.889  1.00  0.86           C  
ATOM    899  C   PHE A 144     115.056 156.518  92.449  1.00  0.86           C  
ATOM    900  O   PHE A 144     114.455 155.460  92.250  1.00  0.86           O  
ATOM    901  CB  PHE A 144     117.164 155.210  92.277  1.00  0.86           C  
ATOM    902  CG  PHE A 144     118.645 155.186  92.542  1.00  0.86           C  
ATOM    903  CD1 PHE A 144     119.195 154.151  93.300  1.00  0.86           C  
ATOM    904  CD2 PHE A 144     119.506 156.167  92.028  1.00  0.86           C  
ATOM    905  CE1 PHE A 144     120.567 154.077  93.542  1.00  0.86           C  
ATOM    906  CE2 PHE A 144     120.885 156.099  92.256  1.00  0.86           C  
ATOM    907  CZ  PHE A 144     121.416 155.050  93.011  1.00  0.86           C  
ATOM    908  N   PRO A 145     114.485 157.720  92.261  1.00  0.87           N  
ATOM    909  CA  PRO A 145     113.090 157.927  91.909  1.00  0.87           C  
ATOM    910  C   PRO A 145     112.618 157.107  90.738  1.00  0.87           C  
ATOM    911  O   PRO A 145     113.225 157.157  89.666  1.00  0.87           O  
ATOM    912  CB  PRO A 145     112.970 159.437  91.651  1.00  0.87           C  
ATOM    913  CG  PRO A 145     114.041 160.052  92.548  1.00  0.87           C  
ATOM    914  CD  PRO A 145     115.144 159.000  92.531  1.00  0.87           C  
ATOM    915  N   LYS A 146     111.519 156.351  90.912  1.00  0.76           N  
ATOM    916  CA  LYS A 146     111.061 155.383  89.931  1.00  0.76           C  
ATOM    917  C   LYS A 146     110.762 155.973  88.561  1.00  0.76           C  
ATOM    918  O   LYS A 146     110.950 155.336  87.525  1.00  0.76           O  
ATOM    919  CB  LYS A 146     109.803 154.647  90.451  1.00  0.76           C  
ATOM    920  CG  LYS A 146     109.320 153.525  89.519  1.00  0.76           C  
ATOM    921  CD  LYS A 146     108.205 152.662  90.117  1.00  0.76           C  
ATOM    922  CE  LYS A 146     107.816 151.504  89.188  1.00  0.76           C  
ATOM    923  NZ  LYS A 146     106.725 150.692  89.758  1.00  0.76           N  
ATOM    924  N   THR A 147     110.292 157.229  88.541  1.00  0.73           N  
ATOM    925  CA  THR A 147     109.828 157.898  87.345  1.00  0.73           C  
ATOM    926  C   THR A 147     110.903 158.688  86.624  1.00  0.73           C  
ATOM    927  O   THR A 147     110.655 159.178  85.527  1.00  0.73           O  
ATOM    928  CB  THR A 147     108.689 158.862  87.658  1.00  0.73           C  
ATOM    929  OG1 THR A 147     109.063 159.853  88.603  1.00  0.73           O  
ATOM    930  CG2 THR A 147     107.546 158.079  88.314  1.00  0.73           C  
ATOM    931  N   SER A 148     112.128 158.829  87.175  1.00  0.77           N  
ATOM    932  CA  SER A 148     113.142 159.669  86.541  1.00  0.77           C  
ATOM    933  C   SER A 148     114.503 159.022  86.476  1.00  0.77           C  
ATOM    934  O   SER A 148     115.347 159.418  85.673  1.00  0.77           O  
ATOM    935  CB  SER A 148     113.306 161.042  87.259  1.00  0.77           C  
ATOM    936  OG  SER A 148     113.852 160.924  88.577  1.00  0.77           O  
ATOM    937  N   SER A 149     114.784 158.000  87.309  1.00  0.82           N  
ATOM    938  CA  SER A 149     116.125 157.443  87.358  1.00  0.82           C  
ATOM    939  C   SER A 149     116.382 156.366  86.350  1.00  0.82           C  
ATOM    940  O   SER A 149     117.543 156.113  86.035  1.00  0.82           O  
ATOM    941  CB  SER A 149     116.456 156.801  88.718  1.00  0.82           C  
ATOM    942  OG  SER A 149     116.721 157.811  89.685  1.00  0.82           O  
ATOM    943  N   TRP A 150     115.319 155.743  85.800  1.00  0.79           N  
ATOM    944  CA  TRP A 150     115.440 154.598  84.909  1.00  0.79           C  
ATOM    945  C   TRP A 150     114.696 154.789  83.581  1.00  0.79           C  
ATOM    946  O   TRP A 150     113.873 153.955  83.206  1.00  0.79           O  
ATOM    947  CB  TRP A 150     114.965 153.307  85.629  1.00  0.79           C  
ATOM    948  CG  TRP A 150     115.433 153.207  87.078  1.00  0.79           C  
ATOM    949  CD1 TRP A 150     114.669 153.356  88.204  1.00  0.79           C  
ATOM    950  CD2 TRP A 150     116.799 153.078  87.529  1.00  0.79           C  
ATOM    951  NE1 TRP A 150     115.460 153.298  89.333  1.00  0.79           N  
ATOM    952  CE2 TRP A 150     116.771 153.123  88.937  1.00  0.79           C  
ATOM    953  CE3 TRP A 150     118.007 152.940  86.844  1.00  0.79           C  
ATOM    954  CZ2 TRP A 150     117.943 152.994  89.672  1.00  0.79           C  
ATOM    955  CZ3 TRP A 150     119.188 152.820  87.593  1.00  0.79           C  
ATOM    956  CH2 TRP A 150     119.160 152.837  88.993  1.00  0.79           C  
ATOM    957  N   PRO A 151     114.947 155.850  82.805  1.00  0.82           N  
ATOM    958  CA  PRO A 151     114.174 156.209  81.617  1.00  0.82           C  
ATOM    959  C   PRO A 151     114.308 155.200  80.488  1.00  0.82           C  
ATOM    960  O   PRO A 151     113.432 155.129  79.617  1.00  0.82           O  
ATOM    961  CB  PRO A 151     114.757 157.583  81.220  1.00  0.82           C  
ATOM    962  CG  PRO A 151     116.190 157.589  81.762  1.00  0.82           C  
ATOM    963  CD  PRO A 151     116.056 156.775  83.032  1.00  0.82           C  
ATOM    964  N   ASN A 152     115.397 154.410  80.488  1.00  0.83           N  
ATOM    965  CA  ASN A 152     115.755 153.519  79.408  1.00  0.83           C  
ATOM    966  C   ASN A 152     115.459 152.077  79.760  1.00  0.83           C  
ATOM    967  O   ASN A 152     115.823 151.168  79.018  1.00  0.83           O  
ATOM    968  CB  ASN A 152     117.263 153.634  79.088  1.00  0.83           C  
ATOM    969  CG  ASN A 152     117.564 155.027  78.566  1.00  0.83           C  
ATOM    970  OD1 ASN A 152     116.791 155.610  77.809  1.00  0.83           O  
ATOM    971  ND2 ASN A 152     118.731 155.586  78.955  1.00  0.83           N  
ATOM    972  N   HIS A 153     114.768 151.818  80.885  1.00  0.81           N  
ATOM    973  CA  HIS A 153     114.546 150.465  81.330  1.00  0.81           C  
ATOM    974  C   HIS A 153     113.115 150.349  81.779  1.00  0.81           C  
ATOM    975  O   HIS A 153     112.491 151.342  82.144  1.00  0.81           O  
ATOM    976  CB  HIS A 153     115.525 150.080  82.464  1.00  0.81           C  
ATOM    977  CG  HIS A 153     116.967 150.222  82.068  1.00  0.81           C  
ATOM    978  ND1 HIS A 153     117.637 151.412  82.291  1.00  0.81           N  
ATOM    979  CD2 HIS A 153     117.784 149.334  81.443  1.00  0.81           C  
ATOM    980  CE1 HIS A 153     118.844 151.216  81.796  1.00  0.81           C  
ATOM    981  NE2 HIS A 153     118.988 149.978  81.272  1.00  0.81           N  
ATOM    982  N   ASP A 154     112.520 149.142  81.715  1.00  0.82           N  
ATOM    983  CA  ASP A 154     111.145 148.957  82.103  1.00  0.82           C  
ATOM    984  C   ASP A 154     111.110 148.585  83.573  1.00  0.82           C  
ATOM    985  O   ASP A 154     111.610 147.544  83.998  1.00  0.82           O  
ATOM    986  CB  ASP A 154     110.472 147.908  81.190  1.00  0.82           C  
ATOM    987  CG  ASP A 154     108.967 147.898  81.332  1.00  0.82           C  
ATOM    988  OD1 ASP A 154     108.307 147.602  80.301  1.00  0.82           O  
ATOM    989  OD2 ASP A 154     108.443 148.181  82.439  1.00  0.82           O  
ATOM    990  N   SER A 155     110.523 149.478  84.386  1.00  0.85           N  
ATOM    991  CA  SER A 155     110.409 149.333  85.819  1.00  0.85           C  
ATOM    992  C   SER A 155     109.046 148.817  86.244  1.00  0.85           C  
ATOM    993  O   SER A 155     108.781 148.691  87.442  1.00  0.85           O  
ATOM    994  CB  SER A 155     110.655 150.706  86.518  1.00  0.85           C  
ATOM    995  OG  SER A 155     109.665 151.690  86.191  1.00  0.85           O  
ATOM    996  N   ASN A 156     108.146 148.488  85.288  1.00  0.76           N  
ATOM    997  CA  ASN A 156     106.788 148.079  85.588  1.00  0.76           C  
ATOM    998  C   ASN A 156     106.568 146.604  85.307  1.00  0.76           C  
ATOM    999  O   ASN A 156     105.470 146.097  85.511  1.00  0.76           O  
ATOM   1000  CB  ASN A 156     105.785 148.877  84.726  1.00  0.76           C  
ATOM   1001  CG  ASN A 156     105.787 150.332  85.169  1.00  0.76           C  
ATOM   1002  OD1 ASN A 156     105.859 150.650  86.362  1.00  0.76           O  
ATOM   1003  ND2 ASN A 156     105.667 151.246  84.179  1.00  0.76           N  
ATOM   1004  N   LYS A 157     107.602 145.860  84.870  1.00  0.67           N  
ATOM   1005  CA  LYS A 157     107.485 144.429  84.636  1.00  0.67           C  
ATOM   1006  C   LYS A 157     108.188 143.626  85.697  1.00  0.67           C  
ATOM   1007  O   LYS A 157     108.230 142.398  85.641  1.00  0.67           O  
ATOM   1008  CB  LYS A 157     108.118 144.042  83.289  1.00  0.67           C  
ATOM   1009  CG  LYS A 157     107.316 144.541  82.090  1.00  0.67           C  
ATOM   1010  CD  LYS A 157     107.955 144.070  80.780  1.00  0.67           C  
ATOM   1011  CE  LYS A 157     107.097 144.285  79.537  1.00  0.67           C  
ATOM   1012  NZ  LYS A 157     106.875 145.724  79.348  1.00  0.67           N  
ATOM   1013  N   GLY A 158     108.744 144.299  86.717  1.00  0.81           N  
ATOM   1014  CA  GLY A 158     109.511 143.644  87.757  1.00  0.81           C  
ATOM   1015  C   GLY A 158     108.656 143.044  88.819  1.00  0.81           C  
ATOM   1016  O   GLY A 158     108.651 143.529  89.942  1.00  0.81           O  
ATOM   1017  N   VAL A 159     107.919 141.976  88.479  1.00  0.81           N  
ATOM   1018  CA  VAL A 159     106.950 141.339  89.345  1.00  0.81           C  
ATOM   1019  C   VAL A 159     107.094 139.838  89.291  1.00  0.81           C  
ATOM   1020  O   VAL A 159     107.648 139.255  88.362  1.00  0.81           O  
ATOM   1021  CB  VAL A 159     105.500 141.677  88.985  1.00  0.81           C  
ATOM   1022  CG1 VAL A 159     105.267 143.195  89.128  1.00  0.81           C  
ATOM   1023  CG2 VAL A 159     105.118 141.189  87.565  1.00  0.81           C  
ATOM   1024  N   THR A 160     106.583 139.136  90.309  1.00  0.80           N  
ATOM   1025  CA  THR A 160     106.657 137.689  90.342  1.00  0.80           C  
ATOM   1026  C   THR A 160     105.505 137.140  91.145  1.00  0.80           C  
ATOM   1027  O   THR A 160     104.936 137.799  92.012  1.00  0.80           O  
ATOM   1028  CB  THR A 160     107.998 137.175  90.883  1.00  0.80           C  
ATOM   1029  OG1 THR A 160     108.079 135.756  90.897  1.00  0.80           O  
ATOM   1030  CG2 THR A 160     108.251 137.661  92.317  1.00  0.80           C  
ATOM   1031  N   ALA A 161     105.147 135.872  90.870  1.00  0.81           N  
ATOM   1032  CA  ALA A 161     104.184 135.094  91.618  1.00  0.81           C  
ATOM   1033  C   ALA A 161     104.744 134.645  92.966  1.00  0.81           C  
ATOM   1034  O   ALA A 161     103.999 134.260  93.860  1.00  0.81           O  
ATOM   1035  CB  ALA A 161     103.799 133.844  90.795  1.00  0.81           C  
ATOM   1036  N   ALA A 162     106.080 134.730  93.169  1.00  0.86           N  
ATOM   1037  CA  ALA A 162     106.717 134.418  94.433  1.00  0.86           C  
ATOM   1038  C   ALA A 162     106.536 135.499  95.494  1.00  0.86           C  
ATOM   1039  O   ALA A 162     106.673 135.242  96.692  1.00  0.86           O  
ATOM   1040  CB  ALA A 162     108.221 134.211  94.188  1.00  0.86           C  
ATOM   1041  N   CYS A 163     106.154 136.725  95.086  1.00  0.88           N  
ATOM   1042  CA  CYS A 163     105.961 137.860  95.972  1.00  0.88           C  
ATOM   1043  C   CYS A 163     104.584 138.473  95.759  1.00  0.88           C  
ATOM   1044  O   CYS A 163     104.507 139.652  95.414  1.00  0.88           O  
ATOM   1045  CB  CYS A 163     107.039 138.948  95.727  1.00  0.88           C  
ATOM   1046  SG  CYS A 163     108.733 138.364  96.034  1.00  0.88           S  
ATOM   1047  N   PRO A 164     103.483 137.731  95.920  1.00  0.81           N  
ATOM   1048  CA  PRO A 164     102.142 138.189  95.610  1.00  0.81           C  
ATOM   1049  C   PRO A 164     101.640 139.246  96.568  1.00  0.81           C  
ATOM   1050  O   PRO A 164     102.015 139.245  97.734  1.00  0.81           O  
ATOM   1051  CB  PRO A 164     101.278 136.916  95.734  1.00  0.81           C  
ATOM   1052  CG  PRO A 164     102.007 136.056  96.768  1.00  0.81           C  
ATOM   1053  CD  PRO A 164     103.464 136.394  96.502  1.00  0.81           C  
ATOM   1054  N   HIS A 165     100.781 140.159  96.096  1.00  0.73           N  
ATOM   1055  CA  HIS A 165     100.114 141.123  96.945  1.00  0.73           C  
ATOM   1056  C   HIS A 165      98.653 141.091  96.599  1.00  0.73           C  
ATOM   1057  O   HIS A 165      98.294 141.424  95.474  1.00  0.73           O  
ATOM   1058  CB  HIS A 165     100.623 142.546  96.656  1.00  0.73           C  
ATOM   1059  CG  HIS A 165      99.930 143.583  97.465  1.00  0.73           C  
ATOM   1060  ND1 HIS A 165     100.183 143.595  98.807  1.00  0.73           N  
ATOM   1061  CD2 HIS A 165      99.041 144.555  97.136  1.00  0.73           C  
ATOM   1062  CE1 HIS A 165      99.456 144.581  99.289  1.00  0.73           C  
ATOM   1063  NE2 HIS A 165      98.740 145.197  98.317  1.00  0.73           N  
ATOM   1064  N   ALA A 166      97.777 140.653  97.531  1.00  0.68           N  
ATOM   1065  CA  ALA A 166      96.339 140.522  97.314  1.00  0.68           C  
ATOM   1066  C   ALA A 166      95.975 139.619  96.128  1.00  0.68           C  
ATOM   1067  O   ALA A 166      94.992 139.821  95.422  1.00  0.68           O  
ATOM   1068  CB  ALA A 166      95.680 141.919  97.202  1.00  0.68           C  
ATOM   1069  N   GLY A 167      96.804 138.581  95.890  1.00  0.65           N  
ATOM   1070  CA  GLY A 167      96.689 137.661  94.764  1.00  0.65           C  
ATOM   1071  C   GLY A 167      97.311 138.140  93.479  1.00  0.65           C  
ATOM   1072  O   GLY A 167      97.421 137.369  92.531  1.00  0.65           O  
ATOM   1073  N   ALA A 168      97.787 139.397  93.403  1.00  0.69           N  
ATOM   1074  CA  ALA A 168      98.408 139.919  92.208  1.00  0.69           C  
ATOM   1075  C   ALA A 168      99.896 139.663  92.241  1.00  0.69           C  
ATOM   1076  O   ALA A 168     100.505 139.656  93.306  1.00  0.69           O  
ATOM   1077  CB  ALA A 168      98.170 141.440  92.094  1.00  0.69           C  
ATOM   1078  N   LYS A 169     100.541 139.466  91.071  1.00  0.62           N  
ATOM   1079  CA  LYS A 169     101.992 139.436  90.998  1.00  0.62           C  
ATOM   1080  C   LYS A 169     102.602 140.755  91.424  1.00  0.62           C  
ATOM   1081  O   LYS A 169     102.144 141.822  91.029  1.00  0.62           O  
ATOM   1082  CB  LYS A 169     102.502 139.126  89.574  1.00  0.62           C  
ATOM   1083  CG  LYS A 169     102.142 137.721  89.095  1.00  0.62           C  
ATOM   1084  CD  LYS A 169     102.701 137.442  87.697  1.00  0.62           C  
ATOM   1085  CE  LYS A 169     102.338 136.048  87.187  1.00  0.62           C  
ATOM   1086  NZ  LYS A 169     102.824 135.855  85.805  1.00  0.62           N  
ATOM   1087  N   SER A 170     103.650 140.717  92.254  1.00  0.80           N  
ATOM   1088  CA  SER A 170     104.220 141.943  92.766  1.00  0.80           C  
ATOM   1089  C   SER A 170     105.650 141.659  93.111  1.00  0.80           C  
ATOM   1090  O   SER A 170     106.247 140.687  92.646  1.00  0.80           O  
ATOM   1091  CB  SER A 170     103.431 142.516  93.985  1.00  0.80           C  
ATOM   1092  OG  SER A 170     103.736 143.884  94.282  1.00  0.80           O  
ATOM   1093  N   PHE A 171     106.251 142.546  93.899  1.00  0.84           N  
ATOM   1094  CA  PHE A 171     107.645 142.517  94.210  1.00  0.84           C  
ATOM   1095  C   PHE A 171     107.855 143.307  95.477  1.00  0.84           C  
ATOM   1096  O   PHE A 171     106.921 143.891  96.026  1.00  0.84           O  
ATOM   1097  CB  PHE A 171     108.440 143.113  93.025  1.00  0.84           C  
ATOM   1098  CG  PHE A 171     109.894 142.762  93.058  1.00  0.84           C  
ATOM   1099  CD1 PHE A 171     110.316 141.434  92.918  1.00  0.84           C  
ATOM   1100  CD2 PHE A 171     110.852 143.764  93.235  1.00  0.84           C  
ATOM   1101  CE1 PHE A 171     111.677 141.117  92.928  1.00  0.84           C  
ATOM   1102  CE2 PHE A 171     112.212 143.456  93.239  1.00  0.84           C  
ATOM   1103  CZ  PHE A 171     112.623 142.134  93.075  1.00  0.84           C  
ATOM   1104  N   TYR A 172     109.104 143.322  95.974  1.00  0.88           N  
ATOM   1105  CA  TYR A 172     109.549 144.134  97.083  1.00  0.88           C  
ATOM   1106  C   TYR A 172     109.301 145.604  96.865  1.00  0.88           C  
ATOM   1107  O   TYR A 172     109.507 146.149  95.787  1.00  0.88           O  
ATOM   1108  CB  TYR A 172     111.070 144.016  97.307  1.00  0.88           C  
ATOM   1109  CG  TYR A 172     111.416 142.623  97.667  1.00  0.88           C  
ATOM   1110  CD1 TYR A 172     111.976 141.773  96.711  1.00  0.88           C  
ATOM   1111  CD2 TYR A 172     111.179 142.146  98.962  1.00  0.88           C  
ATOM   1112  CE1 TYR A 172     112.332 140.469  97.049  1.00  0.88           C  
ATOM   1113  CE2 TYR A 172     111.556 140.849  99.314  1.00  0.88           C  
ATOM   1114  CZ  TYR A 172     112.143 140.030  98.354  1.00  0.88           C  
ATOM   1115  OH  TYR A 172     112.555 138.761  98.736  1.00  0.88           O  
ATOM   1116  N   LYS A 173     108.856 146.304  97.908  1.00  0.84           N  
ATOM   1117  CA  LYS A 173     108.519 147.698  97.795  1.00  0.84           C  
ATOM   1118  C   LYS A 173     109.710 148.625  97.713  1.00  0.84           C  
ATOM   1119  O   LYS A 173     109.616 149.700  97.116  1.00  0.84           O  
ATOM   1120  CB  LYS A 173     107.641 148.122  98.987  1.00  0.84           C  
ATOM   1121  CG  LYS A 173     106.265 147.442  99.007  1.00  0.84           C  
ATOM   1122  CD  LYS A 173     105.377 147.826  97.813  1.00  0.84           C  
ATOM   1123  CE  LYS A 173     103.971 147.233  97.925  1.00  0.84           C  
ATOM   1124  NZ  LYS A 173     103.149 147.606  96.760  1.00  0.84           N  
ATOM   1125  N   ASN A 174     110.866 148.220  98.282  1.00  0.88           N  
ATOM   1126  CA  ASN A 174     112.025 149.083  98.336  1.00  0.88           C  
ATOM   1127  C   ASN A 174     112.985 148.825  97.193  1.00  0.88           C  
ATOM   1128  O   ASN A 174     113.996 149.518  97.077  1.00  0.88           O  
ATOM   1129  CB  ASN A 174     112.777 148.959  99.683  1.00  0.88           C  
ATOM   1130  CG  ASN A 174     111.876 149.416 100.823  1.00  0.88           C  
ATOM   1131  OD1 ASN A 174     111.052 150.328 100.710  1.00  0.88           O  
ATOM   1132  ND2 ASN A 174     112.039 148.788 102.005  1.00  0.88           N  
ATOM   1133  N   LEU A 175     112.665 147.873  96.295  1.00  0.91           N  
ATOM   1134  CA  LEU A 175     113.517 147.504  95.188  1.00  0.91           C  
ATOM   1135  C   LEU A 175     112.773 147.577  93.876  1.00  0.91           C  
ATOM   1136  O   LEU A 175     111.569 147.351  93.808  1.00  0.91           O  
ATOM   1137  CB  LEU A 175     114.007 146.053  95.332  1.00  0.91           C  
ATOM   1138  CG  LEU A 175     114.872 145.755  96.564  1.00  0.91           C  
ATOM   1139  CD1 LEU A 175     115.162 144.248  96.608  1.00  0.91           C  
ATOM   1140  CD2 LEU A 175     116.182 146.559  96.546  1.00  0.91           C  
ATOM   1141  N   ILE A 176     113.486 147.876  92.778  1.00  0.86           N  
ATOM   1142  CA  ILE A 176     112.924 147.817  91.441  1.00  0.86           C  
ATOM   1143  C   ILE A 176     113.685 146.803  90.646  1.00  0.86           C  
ATOM   1144  O   ILE A 176     114.901 146.857  90.477  1.00  0.86           O  
ATOM   1145  CB  ILE A 176     112.929 149.147  90.712  1.00  0.86           C  
ATOM   1146  CG1 ILE A 176     111.982 150.125  91.432  1.00  0.86           C  
ATOM   1147  CG2 ILE A 176     112.520 148.984  89.227  1.00  0.86           C  
ATOM   1148  CD1 ILE A 176     112.183 151.577  90.989  1.00  0.86           C  
ATOM   1149  N   TRP A 177     112.949 145.832  90.100  1.00  0.87           N  
ATOM   1150  CA  TRP A 177     113.501 144.877  89.197  1.00  0.87           C  
ATOM   1151  C   TRP A 177     113.299 145.374  87.773  1.00  0.87           C  
ATOM   1152  O   TRP A 177     112.181 145.462  87.273  1.00  0.87           O  
ATOM   1153  CB  TRP A 177     112.827 143.528  89.476  1.00  0.87           C  
ATOM   1154  CG  TRP A 177     113.364 142.373  88.675  1.00  0.87           C  
ATOM   1155  CD1 TRP A 177     114.466 142.286  87.869  1.00  0.87           C  
ATOM   1156  CD2 TRP A 177     112.728 141.092  88.641  1.00  0.87           C  
ATOM   1157  NE1 TRP A 177     114.555 141.029  87.340  1.00  0.87           N  
ATOM   1158  CE2 TRP A 177     113.502 140.277  87.799  1.00  0.87           C  
ATOM   1159  CE3 TRP A 177     111.580 140.612  89.257  1.00  0.87           C  
ATOM   1160  CZ2 TRP A 177     113.144 138.961  87.564  1.00  0.87           C  
ATOM   1161  CZ3 TRP A 177     111.206 139.287  89.008  1.00  0.87           C  
ATOM   1162  CH2 TRP A 177     111.977 138.467  88.169  1.00  0.87           C  
ATOM   1163  N   LEU A 178     114.401 145.756  87.103  1.00  0.85           N  
ATOM   1164  CA  LEU A 178     114.354 146.320  85.776  1.00  0.85           C  
ATOM   1165  C   LEU A 178     114.441 145.272  84.701  1.00  0.85           C  
ATOM   1166  O   LEU A 178     115.262 144.359  84.752  1.00  0.85           O  
ATOM   1167  CB  LEU A 178     115.514 147.303  85.544  1.00  0.85           C  
ATOM   1168  CG  LEU A 178     115.478 148.541  86.449  1.00  0.85           C  
ATOM   1169  CD1 LEU A 178     116.766 149.340  86.246  1.00  0.85           C  
ATOM   1170  CD2 LEU A 178     114.253 149.426  86.176  1.00  0.85           C  
ATOM   1171  N   VAL A 179     113.593 145.418  83.678  1.00  0.82           N  
ATOM   1172  CA  VAL A 179     113.477 144.484  82.587  1.00  0.82           C  
ATOM   1173  C   VAL A 179     113.809 145.253  81.329  1.00  0.82           C  
ATOM   1174  O   VAL A 179     113.677 146.478  81.275  1.00  0.82           O  
ATOM   1175  CB  VAL A 179     112.075 143.880  82.565  1.00  0.82           C  
ATOM   1176  CG1 VAL A 179     111.862 142.916  81.379  1.00  0.82           C  
ATOM   1177  CG2 VAL A 179     111.871 143.116  83.892  1.00  0.82           C  
ATOM   1178  N   LYS A 180     114.309 144.557  80.288  1.00  0.78           N  
ATOM   1179  CA  LYS A 180     114.592 145.130  78.991  1.00  0.78           C  
ATOM   1180  C   LYS A 180     113.407 145.844  78.355  1.00  0.78           C  
ATOM   1181  O   LYS A 180     112.254 145.418  78.427  1.00  0.78           O  
ATOM   1182  CB  LYS A 180     115.117 144.050  78.011  1.00  0.78           C  
ATOM   1183  CG  LYS A 180     114.041 143.079  77.501  1.00  0.78           C  
ATOM   1184  CD  LYS A 180     114.622 141.998  76.599  1.00  0.78           C  
ATOM   1185  CE  LYS A 180     113.558 141.210  75.843  1.00  0.78           C  
ATOM   1186  NZ  LYS A 180     114.223 140.158  75.059  1.00  0.78           N  
ATOM   1187  N   LYS A 181     113.671 146.975  77.700  1.00  0.76           N  
ATOM   1188  CA  LYS A 181     112.620 147.815  77.199  1.00  0.76           C  
ATOM   1189  C   LYS A 181     112.790 147.948  75.714  1.00  0.76           C  
ATOM   1190  O   LYS A 181     113.783 148.480  75.231  1.00  0.76           O  
ATOM   1191  CB  LYS A 181     112.698 149.177  77.896  1.00  0.76           C  
ATOM   1192  CG  LYS A 181     111.600 150.153  77.474  1.00  0.76           C  
ATOM   1193  CD  LYS A 181     111.681 151.446  78.284  1.00  0.76           C  
ATOM   1194  CE  LYS A 181     110.643 152.484  77.871  1.00  0.76           C  
ATOM   1195  NZ  LYS A 181     110.777 153.699  78.703  1.00  0.76           N  
ATOM   1196  N   GLY A 182     111.828 147.409  74.934  1.00  0.76           N  
ATOM   1197  CA  GLY A 182     111.925 147.422  73.479  1.00  0.76           C  
ATOM   1198  C   GLY A 182     112.942 146.463  72.940  1.00  0.76           C  
ATOM   1199  O   GLY A 182     113.576 146.743  71.931  1.00  0.76           O  
ATOM   1200  N   ASN A 183     113.136 145.316  73.630  1.00  0.76           N  
ATOM   1201  CA  ASN A 183     114.133 144.303  73.300  1.00  0.76           C  
ATOM   1202  C   ASN A 183     115.559 144.824  73.396  1.00  0.76           C  
ATOM   1203  O   ASN A 183     116.432 144.449  72.621  1.00  0.76           O  
ATOM   1204  CB  ASN A 183     113.896 143.642  71.913  1.00  0.76           C  
ATOM   1205  CG  ASN A 183     112.548 142.947  71.904  1.00  0.76           C  
ATOM   1206  OD1 ASN A 183     112.237 142.175  72.815  1.00  0.76           O  
ATOM   1207  ND2 ASN A 183     111.743 143.202  70.848  1.00  0.76           N  
ATOM   1208  N   SER A 184     115.835 145.692  74.382  1.00  0.84           N  
ATOM   1209  CA  SER A 184     117.142 146.292  74.529  1.00  0.84           C  
ATOM   1210  C   SER A 184     117.361 146.541  75.995  1.00  0.84           C  
ATOM   1211  O   SER A 184     116.440 146.909  76.724  1.00  0.84           O  
ATOM   1212  CB  SER A 184     117.267 147.614  73.717  1.00  0.84           C  
ATOM   1213  OG  SER A 184     118.551 148.226  73.873  1.00  0.84           O  
ATOM   1214  N   TYR A 185     118.596 146.309  76.470  1.00  0.82           N  
ATOM   1215  CA  TYR A 185     119.001 146.613  77.817  1.00  0.82           C  
ATOM   1216  C   TYR A 185     120.273 147.436  77.681  1.00  0.82           C  
ATOM   1217  O   TYR A 185     121.377 146.883  77.692  1.00  0.82           O  
ATOM   1218  CB  TYR A 185     119.174 145.325  78.651  1.00  0.82           C  
ATOM   1219  CG  TYR A 185     119.135 145.633  80.125  1.00  0.82           C  
ATOM   1220  CD1 TYR A 185     120.223 146.232  80.777  1.00  0.82           C  
ATOM   1221  CD2 TYR A 185     117.981 145.352  80.869  1.00  0.82           C  
ATOM   1222  CE1 TYR A 185     120.168 146.516  82.147  1.00  0.82           C  
ATOM   1223  CE2 TYR A 185     117.925 145.622  82.241  1.00  0.82           C  
ATOM   1224  CZ  TYR A 185     119.027 146.191  82.882  1.00  0.82           C  
ATOM   1225  OH  TYR A 185     119.017 146.384  84.275  1.00  0.82           O  
ATOM   1226  N   PRO A 186     120.177 148.753  77.490  1.00  0.88           N  
ATOM   1227  CA  PRO A 186     121.332 149.620  77.384  1.00  0.88           C  
ATOM   1228  C   PRO A 186     122.043 149.679  78.704  1.00  0.88           C  
ATOM   1229  O   PRO A 186     121.418 149.420  79.734  1.00  0.88           O  
ATOM   1230  CB  PRO A 186     120.736 150.990  77.007  1.00  0.88           C  
ATOM   1231  CG  PRO A 186     119.330 150.980  77.608  1.00  0.88           C  
ATOM   1232  CD  PRO A 186     118.930 149.510  77.570  1.00  0.88           C  
ATOM   1233  N   LYS A 187     123.353 150.001  78.708  1.00  0.85           N  
ATOM   1234  CA  LYS A 187     124.101 150.111  79.938  1.00  0.85           C  
ATOM   1235  C   LYS A 187     123.480 151.072  80.934  1.00  0.85           C  
ATOM   1236  O   LYS A 187     123.208 152.239  80.662  1.00  0.85           O  
ATOM   1237  CB  LYS A 187     125.587 150.478  79.723  1.00  0.85           C  
ATOM   1238  CG  LYS A 187     126.377 150.480  81.041  1.00  0.85           C  
ATOM   1239  CD  LYS A 187     127.853 150.843  80.894  1.00  0.85           C  
ATOM   1240  CE  LYS A 187     128.697 149.672  80.411  1.00  0.85           C  
ATOM   1241  NZ  LYS A 187     130.118 149.944  80.668  1.00  0.85           N  
ATOM   1242  N   LEU A 188     123.246 150.548  82.137  1.00  0.86           N  
ATOM   1243  CA  LEU A 188     122.666 151.245  83.232  1.00  0.86           C  
ATOM   1244  C   LEU A 188     123.815 151.890  83.965  1.00  0.86           C  
ATOM   1245  O   LEU A 188     124.795 151.221  84.282  1.00  0.86           O  
ATOM   1246  CB  LEU A 188     121.956 150.167  84.082  1.00  0.86           C  
ATOM   1247  CG  LEU A 188     121.226 150.644  85.348  1.00  0.86           C  
ATOM   1248  CD1 LEU A 188     120.150 149.624  85.744  1.00  0.86           C  
ATOM   1249  CD2 LEU A 188     122.168 150.818  86.550  1.00  0.86           C  
ATOM   1250  N   SER A 189     123.755 153.209  84.214  1.00  0.86           N  
ATOM   1251  CA  SER A 189     124.794 153.885  84.964  1.00  0.86           C  
ATOM   1252  C   SER A 189     124.153 154.958  85.809  1.00  0.86           C  
ATOM   1253  O   SER A 189     123.747 156.010  85.317  1.00  0.86           O  
ATOM   1254  CB  SER A 189     125.883 154.470  84.029  1.00  0.86           C  
ATOM   1255  OG  SER A 189     126.941 155.075  84.773  1.00  0.86           O  
ATOM   1256  N   LYS A 190     124.012 154.697  87.122  1.00  0.85           N  
ATOM   1257  CA  LYS A 190     123.456 155.655  88.052  1.00  0.85           C  
ATOM   1258  C   LYS A 190     124.251 155.654  89.319  1.00  0.85           C  
ATOM   1259  O   LYS A 190     124.905 154.681  89.685  1.00  0.85           O  
ATOM   1260  CB  LYS A 190     121.978 155.352  88.419  1.00  0.85           C  
ATOM   1261  CG  LYS A 190     120.969 155.753  87.335  1.00  0.85           C  
ATOM   1262  CD  LYS A 190     120.822 157.273  87.144  1.00  0.85           C  
ATOM   1263  CE  LYS A 190     120.100 157.957  88.308  1.00  0.85           C  
ATOM   1264  NZ  LYS A 190     119.898 159.394  88.031  1.00  0.85           N  
ATOM   1265  N   SER A 191     124.212 156.785  90.035  1.00  0.87           N  
ATOM   1266  CA  SER A 191     124.965 156.933  91.249  1.00  0.87           C  
ATOM   1267  C   SER A 191     124.223 157.824  92.205  1.00  0.87           C  
ATOM   1268  O   SER A 191     123.360 158.611  91.818  1.00  0.87           O  
ATOM   1269  CB  SER A 191     126.386 157.507  90.997  1.00  0.87           C  
ATOM   1270  OG  SER A 191     126.338 158.837  90.464  1.00  0.87           O  
ATOM   1271  N   TYR A 192     124.528 157.671  93.497  1.00  0.84           N  
ATOM   1272  CA  TYR A 192     123.957 158.469  94.549  1.00  0.84           C  
ATOM   1273  C   TYR A 192     125.089 158.997  95.395  1.00  0.84           C  
ATOM   1274  O   TYR A 192     125.969 158.243  95.799  1.00  0.84           O  
ATOM   1275  CB  TYR A 192     122.960 157.620  95.374  1.00  0.84           C  
ATOM   1276  CG  TYR A 192     122.544 158.308  96.650  1.00  0.84           C  
ATOM   1277  CD1 TYR A 192     121.639 159.377  96.637  1.00  0.84           C  
ATOM   1278  CD2 TYR A 192     123.130 157.933  97.869  1.00  0.84           C  
ATOM   1279  CE1 TYR A 192     121.262 160.002  97.834  1.00  0.84           C  
ATOM   1280  CE2 TYR A 192     122.755 158.554  99.064  1.00  0.84           C  
ATOM   1281  CZ  TYR A 192     121.799 159.567  99.051  1.00  0.84           C  
ATOM   1282  OH  TYR A 192     121.363 160.117 100.273  1.00  0.84           O  
ATOM   1283  N   ILE A 193     125.070 160.309  95.681  1.00  0.81           N  
ATOM   1284  CA  ILE A 193     126.023 160.969  96.544  1.00  0.81           C  
ATOM   1285  C   ILE A 193     125.330 161.188  97.853  1.00  0.81           C  
ATOM   1286  O   ILE A 193     124.222 161.712  97.894  1.00  0.81           O  
ATOM   1287  CB  ILE A 193     126.497 162.287  95.960  1.00  0.81           C  
ATOM   1288  CG1 ILE A 193     127.190 161.985  94.612  1.00  0.81           C  
ATOM   1289  CG2 ILE A 193     127.462 162.983  96.953  1.00  0.81           C  
ATOM   1290  CD1 ILE A 193     127.497 163.226  93.777  1.00  0.81           C  
ATOM   1291  N   ASN A 194     125.961 160.760  98.960  1.00  0.83           N  
ATOM   1292  CA  ASN A 194     125.384 160.883 100.271  1.00  0.83           C  
ATOM   1293  C   ASN A 194     125.594 162.292 100.807  1.00  0.83           C  
ATOM   1294  O   ASN A 194     126.650 162.611 101.355  1.00  0.83           O  
ATOM   1295  CB  ASN A 194     125.986 159.801 101.212  1.00  0.83           C  
ATOM   1296  CG  ASN A 194     125.204 159.737 102.512  1.00  0.83           C  
ATOM   1297  OD1 ASN A 194     124.157 160.376 102.637  1.00  0.83           O  
ATOM   1298  ND2 ASN A 194     125.676 158.938 103.489  1.00  0.83           N  
ATOM   1299  N   ASP A 195     124.556 163.140 100.679  1.00  0.79           N  
ATOM   1300  CA  ASP A 195     124.502 164.503 101.139  1.00  0.79           C  
ATOM   1301  C   ASP A 195     123.869 164.582 102.525  1.00  0.79           C  
ATOM   1302  O   ASP A 195     123.651 165.652 103.093  1.00  0.79           O  
ATOM   1303  CB  ASP A 195     123.676 165.332 100.104  1.00  0.79           C  
ATOM   1304  CG  ASP A 195     122.210 164.922  99.925  1.00  0.79           C  
ATOM   1305  OD1 ASP A 195     121.820 163.807 100.362  1.00  0.79           O  
ATOM   1306  OD2 ASP A 195     121.450 165.754  99.367  1.00  0.79           O  
ATOM   1307  N   LYS A 196     123.585 163.418 103.137  1.00  0.74           N  
ATOM   1308  CA  LYS A 196     123.080 163.349 104.477  1.00  0.74           C  
ATOM   1309  C   LYS A 196     124.233 163.434 105.450  1.00  0.74           C  
ATOM   1310  O   LYS A 196     125.370 163.092 105.148  1.00  0.74           O  
ATOM   1311  CB  LYS A 196     122.296 162.033 104.728  1.00  0.74           C  
ATOM   1312  CG  LYS A 196     121.230 161.720 103.666  1.00  0.74           C  
ATOM   1313  CD  LYS A 196     120.062 162.711 103.631  1.00  0.74           C  
ATOM   1314  CE  LYS A 196     118.969 162.263 102.660  1.00  0.74           C  
ATOM   1315  NZ  LYS A 196     117.870 163.247 102.624  1.00  0.74           N  
ATOM   1316  N   GLY A 197     123.957 163.862 106.695  1.00  0.79           N  
ATOM   1317  CA  GLY A 197     124.959 163.844 107.758  1.00  0.79           C  
ATOM   1318  C   GLY A 197     125.102 162.498 108.407  1.00  0.79           C  
ATOM   1319  O   GLY A 197     125.880 162.332 109.336  1.00  0.79           O  
ATOM   1320  N   LYS A 198     124.310 161.511 107.955  1.00  0.78           N  
ATOM   1321  CA  LYS A 198     124.247 160.186 108.527  1.00  0.78           C  
ATOM   1322  C   LYS A 198     124.520 159.153 107.462  1.00  0.78           C  
ATOM   1323  O   LYS A 198     124.391 159.428 106.270  1.00  0.78           O  
ATOM   1324  CB  LYS A 198     122.855 159.925 109.136  1.00  0.78           C  
ATOM   1325  CG  LYS A 198     122.587 160.816 110.353  1.00  0.78           C  
ATOM   1326  CD  LYS A 198     121.191 160.590 110.940  1.00  0.78           C  
ATOM   1327  CE  LYS A 198     120.072 161.340 110.214  1.00  0.78           C  
ATOM   1328  NZ  LYS A 198     120.107 162.767 110.598  1.00  0.78           N  
ATOM   1329  N   GLU A 199     124.924 157.937 107.882  1.00  0.81           N  
ATOM   1330  CA  GLU A 199     125.165 156.804 107.015  1.00  0.81           C  
ATOM   1331  C   GLU A 199     123.907 156.398 106.262  1.00  0.81           C  
ATOM   1332  O   GLU A 199     122.789 156.466 106.774  1.00  0.81           O  
ATOM   1333  CB  GLU A 199     125.665 155.569 107.821  1.00  0.81           C  
ATOM   1334  CG  GLU A 199     127.050 155.704 108.518  1.00  0.81           C  
ATOM   1335  CD  GLU A 199     127.412 154.516 109.432  1.00  0.81           C  
ATOM   1336  OE1 GLU A 199     126.510 153.907 110.069  1.00  0.81           O  
ATOM   1337  OE2 GLU A 199     128.617 154.151 109.529  1.00  0.81           O  
ATOM   1338  N   VAL A 200     124.065 155.970 105.002  1.00  0.89           N  
ATOM   1339  CA  VAL A 200     122.940 155.516 104.209  1.00  0.89           C  
ATOM   1340  C   VAL A 200     123.103 154.052 103.925  1.00  0.89           C  
ATOM   1341  O   VAL A 200     124.113 153.608 103.387  1.00  0.89           O  
ATOM   1342  CB  VAL A 200     122.757 156.302 102.925  1.00  0.89           C  
ATOM   1343  CG1 VAL A 200     121.629 155.691 102.066  1.00  0.89           C  
ATOM   1344  CG2 VAL A 200     122.378 157.743 103.316  1.00  0.89           C  
ATOM   1345  N   LEU A 201     122.081 153.262 104.286  1.00  0.90           N  
ATOM   1346  CA  LEU A 201     122.000 151.858 103.991  1.00  0.90           C  
ATOM   1347  C   LEU A 201     121.309 151.663 102.665  1.00  0.90           C  
ATOM   1348  O   LEU A 201     120.141 152.013 102.489  1.00  0.90           O  
ATOM   1349  CB  LEU A 201     121.217 151.140 105.104  1.00  0.90           C  
ATOM   1350  CG  LEU A 201     120.923 149.651 104.850  1.00  0.90           C  
ATOM   1351  CD1 LEU A 201     122.198 148.805 104.715  1.00  0.90           C  
ATOM   1352  CD2 LEU A 201     120.034 149.126 105.980  1.00  0.90           C  
ATOM   1353  N   VAL A 202     122.041 151.090 101.697  1.00  0.92           N  
ATOM   1354  CA  VAL A 202     121.556 150.857 100.357  1.00  0.92           C  
ATOM   1355  C   VAL A 202     121.540 149.372 100.135  1.00  0.92           C  
ATOM   1356  O   VAL A 202     122.531 148.692 100.392  1.00  0.92           O  
ATOM   1357  CB  VAL A 202     122.448 151.502  99.309  1.00  0.92           C  
ATOM   1358  CG1 VAL A 202     121.854 151.273  97.905  1.00  0.92           C  
ATOM   1359  CG2 VAL A 202     122.544 153.011  99.604  1.00  0.92           C  
ATOM   1360  N   LEU A 203     120.400 148.841  99.657  1.00  0.92           N  
ATOM   1361  CA  LEU A 203     120.219 147.439  99.375  1.00  0.92           C  
ATOM   1362  C   LEU A 203     119.851 147.242  97.936  1.00  0.92           C  
ATOM   1363  O   LEU A 203     119.123 148.038  97.353  1.00  0.92           O  
ATOM   1364  CB  LEU A 203     119.088 146.804 100.200  1.00  0.92           C  
ATOM   1365  CG  LEU A 203     119.331 146.866 101.711  1.00  0.92           C  
ATOM   1366  CD1 LEU A 203     118.522 147.997 102.359  1.00  0.92           C  
ATOM   1367  CD2 LEU A 203     119.003 145.510 102.343  1.00  0.92           C  
ATOM   1368  N   TRP A 204     120.348 146.159  97.335  1.00  0.89           N  
ATOM   1369  CA  TRP A 204     120.078 145.835  95.961  1.00  0.89           C  
ATOM   1370  C   TRP A 204     120.129 144.332  95.849  1.00  0.89           C  
ATOM   1371  O   TRP A 204     120.468 143.629  96.801  1.00  0.89           O  
ATOM   1372  CB  TRP A 204     121.103 146.496  94.986  1.00  0.89           C  
ATOM   1373  CG  TRP A 204     122.529 145.963  95.061  1.00  0.89           C  
ATOM   1374  CD1 TRP A 204     123.111 144.962  94.328  1.00  0.89           C  
ATOM   1375  CD2 TRP A 204     123.516 146.410  96.003  1.00  0.89           C  
ATOM   1376  NE1 TRP A 204     124.412 144.760  94.745  1.00  0.89           N  
ATOM   1377  CE2 TRP A 204     124.677 145.647  95.777  1.00  0.89           C  
ATOM   1378  CE3 TRP A 204     123.475 147.379  96.999  1.00  0.89           C  
ATOM   1379  CZ2 TRP A 204     125.811 145.851  96.556  1.00  0.89           C  
ATOM   1380  CZ3 TRP A 204     124.614 147.583  97.783  1.00  0.89           C  
ATOM   1381  CH2 TRP A 204     125.777 146.831  97.567  1.00  0.89           C  
ATOM   1382  N   GLY A 205     119.788 143.789  94.675  1.00  0.96           N  
ATOM   1383  CA  GLY A 205     119.921 142.364  94.457  1.00  0.96           C  
ATOM   1384  C   GLY A 205     120.398 142.026  93.096  1.00  0.96           C  
ATOM   1385  O   GLY A 205     120.421 142.858  92.193  1.00  0.96           O  
ATOM   1386  N   ILE A 206     120.785 140.756  92.934  1.00  0.92           N  
ATOM   1387  CA  ILE A 206     121.285 140.213  91.688  1.00  0.92           C  
ATOM   1388  C   ILE A 206     120.387 139.066  91.317  1.00  0.92           C  
ATOM   1389  O   ILE A 206     120.190 138.140  92.105  1.00  0.92           O  
ATOM   1390  CB  ILE A 206     122.721 139.708  91.766  1.00  0.92           C  
ATOM   1391  CG1 ILE A 206     123.667 140.789  92.351  1.00  0.92           C  
ATOM   1392  CG2 ILE A 206     123.191 139.236  90.366  1.00  0.92           C  
ATOM   1393  CD1 ILE A 206     123.808 142.051  91.491  1.00  0.92           C  
ATOM   1394  N   HIS A 207     119.807 139.105  90.106  1.00  0.89           N  
ATOM   1395  CA  HIS A 207     118.918 138.069  89.631  1.00  0.89           C  
ATOM   1396  C   HIS A 207     119.675 136.995  88.880  1.00  0.89           C  
ATOM   1397  O   HIS A 207     120.537 137.276  88.051  1.00  0.89           O  
ATOM   1398  CB  HIS A 207     117.804 138.637  88.731  1.00  0.89           C  
ATOM   1399  CG  HIS A 207     116.810 137.597  88.317  1.00  0.89           C  
ATOM   1400  ND1 HIS A 207     116.602 137.320  86.981  1.00  0.89           N  
ATOM   1401  CD2 HIS A 207     116.070 136.767  89.091  1.00  0.89           C  
ATOM   1402  CE1 HIS A 207     115.737 136.324  86.972  1.00  0.89           C  
ATOM   1403  NE2 HIS A 207     115.388 135.952  88.223  1.00  0.89           N  
ATOM   1404  N   HIS A 208     119.345 135.725  89.157  1.00  0.83           N  
ATOM   1405  CA  HIS A 208     119.971 134.574  88.553  1.00  0.83           C  
ATOM   1406  C   HIS A 208     118.883 133.718  87.937  1.00  0.83           C  
ATOM   1407  O   HIS A 208     118.322 132.870  88.640  1.00  0.83           O  
ATOM   1408  CB  HIS A 208     120.715 133.766  89.613  1.00  0.83           C  
ATOM   1409  CG  HIS A 208     121.798 134.580  90.219  1.00  0.83           C  
ATOM   1410  ND1 HIS A 208     122.960 134.736  89.506  1.00  0.83           N  
ATOM   1411  CD2 HIS A 208     121.879 135.221  91.410  1.00  0.83           C  
ATOM   1412  CE1 HIS A 208     123.741 135.464  90.277  1.00  0.83           C  
ATOM   1413  NE2 HIS A 208     123.134 135.787  91.443  1.00  0.83           N  
ATOM   1414  N   PRO A 209     118.533 133.936  86.664  1.00  0.88           N  
ATOM   1415  CA  PRO A 209     117.599 133.125  85.895  1.00  0.88           C  
ATOM   1416  C   PRO A 209     117.883 131.639  85.909  1.00  0.88           C  
ATOM   1417  O   PRO A 209     119.034 131.237  86.080  1.00  0.88           O  
ATOM   1418  CB  PRO A 209     117.648 133.706  84.468  1.00  0.88           C  
ATOM   1419  CG  PRO A 209     118.251 135.097  84.622  1.00  0.88           C  
ATOM   1420  CD  PRO A 209     119.172 134.938  85.816  1.00  0.88           C  
ATOM   1421  N   SER A 210     116.852 130.791  85.740  1.00  0.78           N  
ATOM   1422  CA  SER A 210     117.040 129.353  85.700  1.00  0.78           C  
ATOM   1423  C   SER A 210     117.639 128.885  84.382  1.00  0.78           C  
ATOM   1424  O   SER A 210     118.390 127.916  84.327  1.00  0.78           O  
ATOM   1425  CB  SER A 210     115.710 128.606  85.981  1.00  0.78           C  
ATOM   1426  OG  SER A 210     114.740 128.814  84.958  1.00  0.78           O  
ATOM   1427  N   THR A 211     117.349 129.592  83.273  1.00  0.75           N  
ATOM   1428  CA  THR A 211     117.821 129.217  81.949  1.00  0.75           C  
ATOM   1429  C   THR A 211     118.404 130.411  81.235  1.00  0.75           C  
ATOM   1430  O   THR A 211     118.189 131.574  81.576  1.00  0.75           O  
ATOM   1431  CB  THR A 211     116.744 128.591  81.042  1.00  0.75           C  
ATOM   1432  OG1 THR A 211     115.766 129.528  80.611  1.00  0.75           O  
ATOM   1433  CG2 THR A 211     116.051 127.425  81.772  1.00  0.75           C  
ATOM   1434  N   SER A 212     119.172 130.140  80.163  1.00  0.78           N  
ATOM   1435  CA  SER A 212     119.638 131.163  79.241  1.00  0.78           C  
ATOM   1436  C   SER A 212     118.521 131.860  78.504  1.00  0.78           C  
ATOM   1437  O   SER A 212     118.616 133.051  78.215  1.00  0.78           O  
ATOM   1438  CB  SER A 212     120.563 130.625  78.132  1.00  0.78           C  
ATOM   1439  OG  SER A 212     121.738 130.071  78.711  1.00  0.78           O  
ATOM   1440  N   ALA A 213     117.431 131.123  78.187  1.00  0.83           N  
ATOM   1441  CA  ALA A 213     116.235 131.665  77.579  1.00  0.83           C  
ATOM   1442  C   ALA A 213     115.598 132.755  78.439  1.00  0.83           C  
ATOM   1443  O   ALA A 213     115.263 133.822  77.929  1.00  0.83           O  
ATOM   1444  CB  ALA A 213     115.209 130.535  77.319  1.00  0.83           C  
ATOM   1445  N   ASP A 214     115.498 132.560  79.774  1.00  0.80           N  
ATOM   1446  CA  ASP A 214     114.994 133.580  80.679  1.00  0.80           C  
ATOM   1447  C   ASP A 214     115.897 134.794  80.765  1.00  0.80           C  
ATOM   1448  O   ASP A 214     115.435 135.935  80.782  1.00  0.80           O  
ATOM   1449  CB  ASP A 214     114.849 133.046  82.114  1.00  0.80           C  
ATOM   1450  CG  ASP A 214     113.700 132.082  82.249  1.00  0.80           C  
ATOM   1451  OD1 ASP A 214     112.902 131.953  81.289  1.00  0.80           O  
ATOM   1452  OD2 ASP A 214     113.607 131.508  83.362  1.00  0.80           O  
ATOM   1453  N   GLN A 215     117.232 134.574  80.784  1.00  0.78           N  
ATOM   1454  CA  GLN A 215     118.232 135.627  80.791  1.00  0.78           C  
ATOM   1455  C   GLN A 215     118.089 136.564  79.593  1.00  0.78           C  
ATOM   1456  O   GLN A 215     118.132 137.789  79.710  1.00  0.78           O  
ATOM   1457  CB  GLN A 215     119.658 134.999  80.757  1.00  0.78           C  
ATOM   1458  CG  GLN A 215     120.831 135.999  80.619  1.00  0.78           C  
ATOM   1459  CD  GLN A 215     120.973 136.881  81.848  1.00  0.78           C  
ATOM   1460  OE1 GLN A 215     120.864 136.417  82.982  1.00  0.78           O  
ATOM   1461  NE2 GLN A 215     121.206 138.192  81.629  1.00  0.78           N  
ATOM   1462  N   GLN A 216     117.878 136.005  78.391  1.00  0.76           N  
ATOM   1463  CA  GLN A 216     117.588 136.772  77.195  1.00  0.76           C  
ATOM   1464  C   GLN A 216     116.211 137.416  77.178  1.00  0.76           C  
ATOM   1465  O   GLN A 216     116.050 138.557  76.730  1.00  0.76           O  
ATOM   1466  CB  GLN A 216     117.746 135.900  75.948  1.00  0.76           C  
ATOM   1467  CG  GLN A 216     119.219 135.513  75.737  1.00  0.76           C  
ATOM   1468  CD  GLN A 216     119.382 134.599  74.534  1.00  0.76           C  
ATOM   1469  OE1 GLN A 216     118.436 133.999  74.028  1.00  0.76           O  
ATOM   1470  NE2 GLN A 216     120.638 134.476  74.052  1.00  0.76           N  
ATOM   1471  N   SER A 217     115.175 136.713  77.684  1.00  0.82           N  
ATOM   1472  CA  SER A 217     113.816 137.228  77.812  1.00  0.82           C  
ATOM   1473  C   SER A 217     113.731 138.448  78.688  1.00  0.82           C  
ATOM   1474  O   SER A 217     113.009 139.386  78.370  1.00  0.82           O  
ATOM   1475  CB  SER A 217     112.789 136.214  78.374  1.00  0.82           C  
ATOM   1476  OG  SER A 217     112.548 135.195  77.410  1.00  0.82           O  
ATOM   1477  N   LEU A 218     114.478 138.482  79.801  1.00  0.81           N  
ATOM   1478  CA  LEU A 218     114.497 139.622  80.689  1.00  0.81           C  
ATOM   1479  C   LEU A 218     115.501 140.703  80.339  1.00  0.81           C  
ATOM   1480  O   LEU A 218     115.202 141.888  80.468  1.00  0.81           O  
ATOM   1481  CB  LEU A 218     114.802 139.152  82.115  1.00  0.81           C  
ATOM   1482  CG  LEU A 218     113.714 138.265  82.732  1.00  0.81           C  
ATOM   1483  CD1 LEU A 218     114.258 137.662  84.032  1.00  0.81           C  
ATOM   1484  CD2 LEU A 218     112.421 139.057  82.990  1.00  0.81           C  
ATOM   1485  N   TYR A 219     116.733 140.341  79.926  1.00  0.81           N  
ATOM   1486  CA  TYR A 219     117.820 141.303  79.898  1.00  0.81           C  
ATOM   1487  C   TYR A 219     118.495 141.420  78.563  1.00  0.81           C  
ATOM   1488  O   TYR A 219     119.383 142.255  78.428  1.00  0.81           O  
ATOM   1489  CB  TYR A 219     118.943 140.928  80.892  1.00  0.81           C  
ATOM   1490  CG  TYR A 219     118.381 140.697  82.256  1.00  0.81           C  
ATOM   1491  CD1 TYR A 219     117.868 141.756  83.020  1.00  0.81           C  
ATOM   1492  CD2 TYR A 219     118.299 139.393  82.760  1.00  0.81           C  
ATOM   1493  CE1 TYR A 219     117.305 141.507  84.278  1.00  0.81           C  
ATOM   1494  CE2 TYR A 219     117.757 139.146  84.020  1.00  0.81           C  
ATOM   1495  CZ  TYR A 219     117.266 140.203  84.772  1.00  0.81           C  
ATOM   1496  OH  TYR A 219     116.738 139.948  86.037  1.00  0.81           O  
ATOM   1497  N   GLN A 220     118.143 140.588  77.557  1.00  0.77           N  
ATOM   1498  CA  GLN A 220     118.597 140.725  76.175  1.00  0.77           C  
ATOM   1499  C   GLN A 220     120.028 140.275  75.919  1.00  0.77           C  
ATOM   1500  O   GLN A 220     120.308 139.486  75.020  1.00  0.77           O  
ATOM   1501  CB  GLN A 220     118.381 142.158  75.612  1.00  0.77           C  
ATOM   1502  CG  GLN A 220     118.552 142.291  74.085  1.00  0.77           C  
ATOM   1503  CD  GLN A 220     117.514 141.462  73.328  1.00  0.77           C  
ATOM   1504  OE1 GLN A 220     116.346 141.329  73.718  1.00  0.77           O  
ATOM   1505  NE2 GLN A 220     117.964 140.838  72.217  1.00  0.77           N  
ATOM   1506  N   ASN A 221     120.959 140.793  76.738  1.00  0.78           N  
ATOM   1507  CA  ASN A 221     122.384 140.799  76.502  1.00  0.78           C  
ATOM   1508  C   ASN A 221     123.064 139.465  76.712  1.00  0.78           C  
ATOM   1509  O   ASN A 221     124.152 139.241  76.190  1.00  0.78           O  
ATOM   1510  CB  ASN A 221     123.057 141.828  77.450  1.00  0.78           C  
ATOM   1511  CG  ASN A 221     122.680 143.235  77.011  1.00  0.78           C  
ATOM   1512  OD1 ASN A 221     122.389 143.477  75.840  1.00  0.78           O  
ATOM   1513  ND2 ASN A 221     122.663 144.193  77.961  1.00  0.78           N  
ATOM   1514  N   ALA A 222     122.441 138.552  77.486  1.00  0.76           N  
ATOM   1515  CA  ALA A 222     122.965 137.226  77.767  1.00  0.76           C  
ATOM   1516  C   ALA A 222     124.160 137.225  78.715  1.00  0.76           C  
ATOM   1517  O   ALA A 222     124.001 136.924  79.898  1.00  0.76           O  
ATOM   1518  CB  ALA A 222     123.204 136.387  76.490  1.00  0.76           C  
ATOM   1519  N   ASP A 223     125.364 137.603  78.227  1.00  0.78           N  
ATOM   1520  CA  ASP A 223     126.572 137.779  79.023  1.00  0.78           C  
ATOM   1521  C   ASP A 223     126.510 139.119  79.747  1.00  0.78           C  
ATOM   1522  O   ASP A 223     127.199 140.096  79.449  1.00  0.78           O  
ATOM   1523  CB  ASP A 223     127.883 137.628  78.202  1.00  0.78           C  
ATOM   1524  CG  ASP A 223     129.115 137.536  79.106  1.00  0.78           C  
ATOM   1525  OD1 ASP A 223     128.984 137.278  80.340  1.00  0.78           O  
ATOM   1526  OD2 ASP A 223     130.238 137.746  78.589  1.00  0.78           O  
ATOM   1527  N   ALA A 224     125.614 139.203  80.733  1.00  0.86           N  
ATOM   1528  CA  ALA A 224     125.469 140.390  81.514  1.00  0.86           C  
ATOM   1529  C   ALA A 224     126.416 140.404  82.702  1.00  0.86           C  
ATOM   1530  O   ALA A 224     126.973 139.396  83.142  1.00  0.86           O  
ATOM   1531  CB  ALA A 224     124.004 140.574  81.935  1.00  0.86           C  
ATOM   1532  N   TYR A 225     126.648 141.596  83.255  1.00  0.83           N  
ATOM   1533  CA  TYR A 225     127.366 141.727  84.489  1.00  0.83           C  
ATOM   1534  C   TYR A 225     126.794 142.884  85.262  1.00  0.83           C  
ATOM   1535  O   TYR A 225     126.122 143.764  84.723  1.00  0.83           O  
ATOM   1536  CB  TYR A 225     128.909 141.868  84.291  1.00  0.83           C  
ATOM   1537  CG  TYR A 225     129.287 143.183  83.645  1.00  0.83           C  
ATOM   1538  CD1 TYR A 225     129.529 144.329  84.425  1.00  0.83           C  
ATOM   1539  CD2 TYR A 225     129.292 143.311  82.251  1.00  0.83           C  
ATOM   1540  CE1 TYR A 225     129.772 145.573  83.825  1.00  0.83           C  
ATOM   1541  CE2 TYR A 225     129.556 144.543  81.647  1.00  0.83           C  
ATOM   1542  CZ  TYR A 225     129.794 145.669  82.431  1.00  0.83           C  
ATOM   1543  OH  TYR A 225     130.032 146.878  81.760  1.00  0.83           O  
ATOM   1544  N   VAL A 226     127.067 142.884  86.568  1.00  0.89           N  
ATOM   1545  CA  VAL A 226     126.692 143.958  87.450  1.00  0.89           C  
ATOM   1546  C   VAL A 226     127.933 144.368  88.194  1.00  0.89           C  
ATOM   1547  O   VAL A 226     128.720 143.519  88.610  1.00  0.89           O  
ATOM   1548  CB  VAL A 226     125.620 143.512  88.422  1.00  0.89           C  
ATOM   1549  CG1 VAL A 226     125.258 144.653  89.390  1.00  0.89           C  
ATOM   1550  CG2 VAL A 226     124.384 143.061  87.622  1.00  0.89           C  
ATOM   1551  N   PHE A 227     128.158 145.679  88.352  1.00  0.84           N  
ATOM   1552  CA  PHE A 227     129.187 146.223  89.190  1.00  0.84           C  
ATOM   1553  C   PHE A 227     128.583 147.232  90.157  1.00  0.84           C  
ATOM   1554  O   PHE A 227     127.777 148.087  89.788  1.00  0.84           O  
ATOM   1555  CB  PHE A 227     130.293 146.836  88.300  1.00  0.84           C  
ATOM   1556  CG  PHE A 227     131.351 147.429  89.174  1.00  0.84           C  
ATOM   1557  CD1 PHE A 227     132.302 146.613  89.790  1.00  0.84           C  
ATOM   1558  CD2 PHE A 227     131.267 148.777  89.544  1.00  0.84           C  
ATOM   1559  CE1 PHE A 227     133.176 147.135  90.741  1.00  0.84           C  
ATOM   1560  CE2 PHE A 227     132.122 149.307  90.504  1.00  0.84           C  
ATOM   1561  CZ  PHE A 227     133.073 148.483  91.101  1.00  0.84           C  
ATOM   1562  N   VAL A 228     128.977 147.130  91.444  1.00  0.86           N  
ATOM   1563  CA  VAL A 228     128.589 148.073  92.473  1.00  0.86           C  
ATOM   1564  C   VAL A 228     129.804 148.484  93.278  1.00  0.86           C  
ATOM   1565  O   VAL A 228     130.615 147.650  93.685  1.00  0.86           O  
ATOM   1566  CB  VAL A 228     127.524 147.507  93.403  1.00  0.86           C  
ATOM   1567  CG1 VAL A 228     127.085 148.575  94.430  1.00  0.86           C  
ATOM   1568  CG2 VAL A 228     126.311 147.070  92.554  1.00  0.86           C  
ATOM   1569  N   GLY A 229     129.974 149.799  93.544  1.00  0.83           N  
ATOM   1570  CA  GLY A 229     131.057 150.231  94.413  1.00  0.83           C  
ATOM   1571  C   GLY A 229     130.901 151.567  95.070  1.00  0.83           C  
ATOM   1572  O   GLY A 229     130.159 152.431  94.610  1.00  0.83           O  
ATOM   1573  N   THR A 230     131.652 151.726  96.177  1.00  0.80           N  
ATOM   1574  CA  THR A 230     131.764 152.889  97.055  1.00  0.80           C  
ATOM   1575  C   THR A 230     133.244 153.091  97.305  1.00  0.80           C  
ATOM   1576  O   THR A 230     134.071 152.370  96.738  1.00  0.80           O  
ATOM   1577  CB  THR A 230     131.004 152.786  98.394  1.00  0.80           C  
ATOM   1578  OG1 THR A 230     131.502 151.809  99.294  1.00  0.80           O  
ATOM   1579  CG2 THR A 230     129.554 152.377  98.120  1.00  0.80           C  
ATOM   1580  N   SER A 231     133.673 154.074  98.126  1.00  0.75           N  
ATOM   1581  CA  SER A 231     135.091 154.283  98.423  1.00  0.75           C  
ATOM   1582  C   SER A 231     135.791 153.100  99.062  1.00  0.75           C  
ATOM   1583  O   SER A 231     136.967 152.871  98.787  1.00  0.75           O  
ATOM   1584  CB  SER A 231     135.408 155.530  99.285  1.00  0.75           C  
ATOM   1585  OG  SER A 231     135.350 156.716  98.501  1.00  0.75           O  
ATOM   1586  N   ARG A 232     135.085 152.307  99.891  1.00  0.65           N  
ATOM   1587  CA  ARG A 232     135.631 151.128 100.542  1.00  0.65           C  
ATOM   1588  C   ARG A 232     134.953 149.839 100.111  1.00  0.65           C  
ATOM   1589  O   ARG A 232     134.982 148.838 100.820  1.00  0.65           O  
ATOM   1590  CB  ARG A 232     135.514 151.257 102.075  1.00  0.65           C  
ATOM   1591  CG  ARG A 232     134.082 151.227 102.643  1.00  0.65           C  
ATOM   1592  CD  ARG A 232     134.113 151.198 104.163  1.00  0.65           C  
ATOM   1593  NE  ARG A 232     132.707 151.025 104.634  1.00  0.65           N  
ATOM   1594  CZ  ARG A 232     132.375 151.082 105.928  1.00  0.65           C  
ATOM   1595  NH1 ARG A 232     133.309 151.187 106.868  1.00  0.65           N  
ATOM   1596  NH2 ARG A 232     131.089 151.087 106.271  1.00  0.65           N  
ATOM   1597  N   TYR A 233     134.276 149.819  98.954  1.00  0.66           N  
ATOM   1598  CA  TYR A 233     133.606 148.608  98.543  1.00  0.66           C  
ATOM   1599  C   TYR A 233     133.643 148.541  97.046  1.00  0.66           C  
ATOM   1600  O   TYR A 233     133.415 149.529  96.354  1.00  0.66           O  
ATOM   1601  CB  TYR A 233     132.145 148.606  99.076  1.00  0.66           C  
ATOM   1602  CG  TYR A 233     131.335 147.433  98.621  1.00  0.66           C  
ATOM   1603  CD1 TYR A 233     131.501 146.174  99.205  1.00  0.66           C  
ATOM   1604  CD2 TYR A 233     130.436 147.579  97.554  1.00  0.66           C  
ATOM   1605  CE1 TYR A 233     130.756 145.079  98.750  1.00  0.66           C  
ATOM   1606  CE2 TYR A 233     129.704 146.487  97.084  1.00  0.66           C  
ATOM   1607  CZ  TYR A 233     129.859 145.240  97.692  1.00  0.66           C  
ATOM   1608  OH  TYR A 233     129.109 144.152  97.224  1.00  0.66           O  
ATOM   1609  N   SER A 234     133.941 147.368  96.483  1.00  0.77           N  
ATOM   1610  CA  SER A 234     133.922 147.229  95.052  1.00  0.77           C  
ATOM   1611  C   SER A 234     133.728 145.785  94.731  1.00  0.77           C  
ATOM   1612  O   SER A 234     134.504 144.945  95.173  1.00  0.77           O  
ATOM   1613  CB  SER A 234     135.252 147.741  94.449  1.00  0.77           C  
ATOM   1614  OG  SER A 234     135.286 147.602  93.034  1.00  0.77           O  
ATOM   1615  N   LYS A 235     132.662 145.449  93.987  1.00  0.76           N  
ATOM   1616  CA  LYS A 235     132.468 144.079  93.614  1.00  0.76           C  
ATOM   1617  C   LYS A 235     131.783 143.946  92.286  1.00  0.76           C  
ATOM   1618  O   LYS A 235     130.775 144.601  92.009  1.00  0.76           O  
ATOM   1619  CB  LYS A 235     131.656 143.355  94.703  1.00  0.76           C  
ATOM   1620  CG  LYS A 235     131.653 141.841  94.520  1.00  0.76           C  
ATOM   1621  CD  LYS A 235     131.116 141.114  95.753  1.00  0.76           C  
ATOM   1622  CE  LYS A 235     131.506 139.640  95.787  1.00  0.76           C  
ATOM   1623  NZ  LYS A 235     131.034 138.984  94.549  1.00  0.76           N  
ATOM   1624  N   LYS A 236     132.317 143.047  91.441  1.00  0.78           N  
ATOM   1625  CA  LYS A 236     131.681 142.618  90.229  1.00  0.78           C  
ATOM   1626  C   LYS A 236     130.918 141.326  90.462  1.00  0.78           C  
ATOM   1627  O   LYS A 236     131.337 140.417  91.183  1.00  0.78           O  
ATOM   1628  CB  LYS A 236     132.725 142.468  89.104  1.00  0.78           C  
ATOM   1629  CG  LYS A 236     132.105 142.205  87.729  1.00  0.78           C  
ATOM   1630  CD  LYS A 236     133.157 142.125  86.623  1.00  0.78           C  
ATOM   1631  CE  LYS A 236     132.533 141.847  85.259  1.00  0.78           C  
ATOM   1632  NZ  LYS A 236     133.577 141.727  84.222  1.00  0.78           N  
ATOM   1633  N   PHE A 237     129.722 141.239  89.866  1.00  0.83           N  
ATOM   1634  CA  PHE A 237     128.846 140.101  89.951  1.00  0.83           C  
ATOM   1635  C   PHE A 237     128.604 139.617  88.552  1.00  0.83           C  
ATOM   1636  O   PHE A 237     128.498 140.410  87.613  1.00  0.83           O  
ATOM   1637  CB  PHE A 237     127.466 140.446  90.567  1.00  0.83           C  
ATOM   1638  CG  PHE A 237     127.608 141.189  91.863  1.00  0.83           C  
ATOM   1639  CD1 PHE A 237     127.776 142.582  91.878  1.00  0.83           C  
ATOM   1640  CD2 PHE A 237     127.555 140.509  93.083  1.00  0.83           C  
ATOM   1641  CE1 PHE A 237     127.881 143.288  93.077  1.00  0.83           C  
ATOM   1642  CE2 PHE A 237     127.648 141.211  94.287  1.00  0.83           C  
ATOM   1643  CZ  PHE A 237     127.798 142.598  94.286  1.00  0.83           C  
ATOM   1644  N   LYS A 238     128.505 138.288  88.382  1.00  0.80           N  
ATOM   1645  CA  LYS A 238     128.030 137.710  87.154  1.00  0.80           C  
ATOM   1646  C   LYS A 238     126.811 136.844  87.438  1.00  0.80           C  
ATOM   1647  O   LYS A 238     126.750 136.239  88.508  1.00  0.80           O  
ATOM   1648  CB  LYS A 238     129.113 136.907  86.410  1.00  0.80           C  
ATOM   1649  CG  LYS A 238     130.194 137.820  85.811  1.00  0.80           C  
ATOM   1650  CD  LYS A 238     131.180 137.058  84.913  1.00  0.80           C  
ATOM   1651  CE  LYS A 238     130.611 136.556  83.558  1.00  0.80           C  
ATOM   1652  NZ  LYS A 238     130.316 137.643  82.588  1.00  0.80           N  
ATOM   1653  N   PRO A 239     125.823 136.784  86.544  1.00  0.85           N  
ATOM   1654  CA  PRO A 239     124.775 135.774  86.533  1.00  0.85           C  
ATOM   1655  C   PRO A 239     125.250 134.332  86.604  1.00  0.85           C  
ATOM   1656  O   PRO A 239     126.101 133.912  85.815  1.00  0.85           O  
ATOM   1657  CB  PRO A 239     123.984 136.029  85.234  1.00  0.85           C  
ATOM   1658  CG  PRO A 239     124.312 137.471  84.859  1.00  0.85           C  
ATOM   1659  CD  PRO A 239     125.726 137.649  85.376  1.00  0.85           C  
ATOM   1660  N   GLU A 240     124.678 133.539  87.518  1.00  0.76           N  
ATOM   1661  CA  GLU A 240     124.945 132.133  87.644  1.00  0.76           C  
ATOM   1662  C   GLU A 240     123.687 131.410  87.225  1.00  0.76           C  
ATOM   1663  O   GLU A 240     122.704 131.275  87.962  1.00  0.76           O  
ATOM   1664  CB  GLU A 240     125.347 131.789  89.089  1.00  0.76           C  
ATOM   1665  CG  GLU A 240     126.613 132.557  89.546  1.00  0.76           C  
ATOM   1666  CD  GLU A 240     127.037 132.227  90.972  1.00  0.76           C  
ATOM   1667  OE1 GLU A 240     126.594 131.168  91.491  1.00  0.76           O  
ATOM   1668  OE2 GLU A 240     127.851 133.008  91.530  1.00  0.76           O  
ATOM   1669  N   ILE A 241     123.690 130.953  85.965  1.00  0.73           N  
ATOM   1670  CA  ILE A 241     122.500 130.472  85.304  1.00  0.73           C  
ATOM   1671  C   ILE A 241     122.532 128.974  85.299  1.00  0.73           C  
ATOM   1672  O   ILE A 241     123.416 128.351  84.713  1.00  0.73           O  
ATOM   1673  CB  ILE A 241     122.367 131.015  83.900  1.00  0.73           C  
ATOM   1674  CG1 ILE A 241     122.282 132.558  83.961  1.00  0.73           C  
ATOM   1675  CG2 ILE A 241     121.109 130.417  83.229  1.00  0.73           C  
ATOM   1676  CD1 ILE A 241     122.422 133.228  82.593  1.00  0.73           C  
ATOM   1677  N   ALA A 242     121.564 128.390  86.008  1.00  0.79           N  
ATOM   1678  CA  ALA A 242     121.394 126.974  86.107  1.00  0.79           C  
ATOM   1679  C   ALA A 242     120.016 126.751  86.664  1.00  0.79           C  
ATOM   1680  O   ALA A 242     119.504 127.627  87.371  1.00  0.79           O  
ATOM   1681  CB  ALA A 242     122.424 126.377  87.076  1.00  0.79           C  
ATOM   1682  N   ILE A 243     119.405 125.582  86.390  1.00  0.66           N  
ATOM   1683  CA  ILE A 243     118.107 125.196  86.917  1.00  0.66           C  
ATOM   1684  C   ILE A 243     118.269 124.764  88.352  1.00  0.66           C  
ATOM   1685  O   ILE A 243     119.112 123.933  88.684  1.00  0.66           O  
ATOM   1686  CB  ILE A 243     117.434 124.086  86.112  1.00  0.66           C  
ATOM   1687  CG1 ILE A 243     117.100 124.596  84.691  1.00  0.66           C  
ATOM   1688  CG2 ILE A 243     116.163 123.564  86.838  1.00  0.66           C  
ATOM   1689  CD1 ILE A 243     116.612 123.481  83.761  1.00  0.66           C  
ATOM   1690  N   ARG A 244     117.463 125.327  89.270  1.00  0.71           N  
ATOM   1691  CA  ARG A 244     117.519 124.949  90.661  1.00  0.71           C  
ATOM   1692  C   ARG A 244     116.239 124.286  91.093  1.00  0.71           C  
ATOM   1693  O   ARG A 244     115.208 124.463  90.445  1.00  0.71           O  
ATOM   1694  CB  ARG A 244     117.874 126.147  91.569  1.00  0.71           C  
ATOM   1695  CG  ARG A 244     119.379 126.431  91.516  1.00  0.71           C  
ATOM   1696  CD  ARG A 244     119.761 127.391  90.392  1.00  0.71           C  
ATOM   1697  NE  ARG A 244     120.241 128.648  91.033  1.00  0.71           N  
ATOM   1698  CZ  ARG A 244     120.691 129.691  90.325  1.00  0.71           C  
ATOM   1699  NH1 ARG A 244     120.600 129.696  89.001  1.00  0.71           N  
ATOM   1700  NH2 ARG A 244     121.281 130.733  90.913  1.00  0.71           N  
ATOM   1701  N   PRO A 245     116.245 123.486  92.171  1.00  0.70           N  
ATOM   1702  CA  PRO A 245     115.032 123.117  92.884  1.00  0.70           C  
ATOM   1703  C   PRO A 245     114.077 124.270  93.116  1.00  0.70           C  
ATOM   1704  O   PRO A 245     114.527 125.356  93.497  1.00  0.70           O  
ATOM   1705  CB  PRO A 245     115.515 122.496  94.208  1.00  0.70           C  
ATOM   1706  CG  PRO A 245     116.959 122.073  93.932  1.00  0.70           C  
ATOM   1707  CD  PRO A 245     117.439 123.115  92.934  1.00  0.70           C  
ATOM   1708  N   LYS A 246     112.771 124.061  92.867  1.00  0.64           N  
ATOM   1709  CA  LYS A 246     111.790 125.100  93.029  1.00  0.64           C  
ATOM   1710  C   LYS A 246     111.580 125.468  94.465  1.00  0.64           C  
ATOM   1711  O   LYS A 246     111.256 124.632  95.300  1.00  0.64           O  
ATOM   1712  CB  LYS A 246     110.413 124.742  92.455  1.00  0.64           C  
ATOM   1713  CG  LYS A 246     110.396 124.705  90.934  1.00  0.64           C  
ATOM   1714  CD  LYS A 246     108.978 124.460  90.431  1.00  0.64           C  
ATOM   1715  CE  LYS A 246     108.871 124.510  88.914  1.00  0.64           C  
ATOM   1716  NZ  LYS A 246     107.468 124.317  88.521  1.00  0.64           N  
ATOM   1717  N   VAL A 247     111.717 126.757  94.765  1.00  0.76           N  
ATOM   1718  CA  VAL A 247     111.406 127.267  96.074  1.00  0.76           C  
ATOM   1719  C   VAL A 247     110.425 128.352  95.779  1.00  0.76           C  
ATOM   1720  O   VAL A 247     110.702 129.193  94.933  1.00  0.76           O  
ATOM   1721  CB  VAL A 247     112.632 127.825  96.766  1.00  0.76           C  
ATOM   1722  CG1 VAL A 247     112.244 128.394  98.146  1.00  0.76           C  
ATOM   1723  CG2 VAL A 247     113.653 126.688  96.923  1.00  0.76           C  
ATOM   1724  N   ARG A 248     109.210 128.317  96.371  1.00  0.69           N  
ATOM   1725  CA  ARG A 248     108.148 129.283  96.096  1.00  0.69           C  
ATOM   1726  C   ARG A 248     107.817 129.419  94.612  1.00  0.69           C  
ATOM   1727  O   ARG A 248     107.584 130.518  94.111  1.00  0.69           O  
ATOM   1728  CB  ARG A 248     108.483 130.676  96.684  1.00  0.69           C  
ATOM   1729  CG  ARG A 248     108.677 130.686  98.209  1.00  0.69           C  
ATOM   1730  CD  ARG A 248     109.045 132.064  98.770  1.00  0.69           C  
ATOM   1731  NE  ARG A 248     107.892 132.991  98.521  1.00  0.69           N  
ATOM   1732  CZ  ARG A 248     106.779 133.053  99.261  1.00  0.69           C  
ATOM   1733  NH1 ARG A 248     106.575 132.221 100.274  1.00  0.69           N  
ATOM   1734  NH2 ARG A 248     105.866 133.971  98.967  1.00  0.69           N  
ATOM   1735  N   ASP A 249     107.850 128.271  93.901  1.00  0.72           N  
ATOM   1736  CA  ASP A 249     107.642 128.139  92.475  1.00  0.72           C  
ATOM   1737  C   ASP A 249     108.726 128.812  91.607  1.00  0.72           C  
ATOM   1738  O   ASP A 249     108.545 129.084  90.425  1.00  0.72           O  
ATOM   1739  CB  ASP A 249     106.203 128.581  92.113  1.00  0.72           C  
ATOM   1740  CG  ASP A 249     105.726 127.904  90.840  1.00  0.72           C  
ATOM   1741  OD1 ASP A 249     106.106 126.715  90.608  1.00  0.72           O  
ATOM   1742  OD2 ASP A 249     104.980 128.570  90.081  1.00  0.72           O  
ATOM   1743  N   GLN A 250     109.930 129.081  92.153  1.00  0.74           N  
ATOM   1744  CA  GLN A 250     110.981 129.731  91.397  1.00  0.74           C  
ATOM   1745  C   GLN A 250     112.121 128.777  91.176  1.00  0.74           C  
ATOM   1746  O   GLN A 250     112.688 128.220  92.117  1.00  0.74           O  
ATOM   1747  CB  GLN A 250     111.532 130.981  92.121  1.00  0.74           C  
ATOM   1748  CG  GLN A 250     110.461 132.065  92.376  1.00  0.74           C  
ATOM   1749  CD  GLN A 250     109.888 132.640  91.078  1.00  0.74           C  
ATOM   1750  OE1 GLN A 250     110.613 133.169  90.236  1.00  0.74           O  
ATOM   1751  NE2 GLN A 250     108.549 132.572  90.903  1.00  0.74           N  
ATOM   1752  N   GLU A 251     112.509 128.592  89.901  1.00  0.72           N  
ATOM   1753  CA  GLU A 251     113.617 127.738  89.533  1.00  0.72           C  
ATOM   1754  C   GLU A 251     114.909 128.523  89.472  1.00  0.72           C  
ATOM   1755  O   GLU A 251     115.997 127.965  89.330  1.00  0.72           O  
ATOM   1756  CB  GLU A 251     113.370 127.133  88.140  1.00  0.72           C  
ATOM   1757  CG  GLU A 251     112.172 126.168  88.105  1.00  0.72           C  
ATOM   1758  CD  GLU A 251     111.951 125.532  86.743  1.00  0.72           C  
ATOM   1759  OE1 GLU A 251     112.767 125.792  85.826  1.00  0.72           O  
ATOM   1760  OE2 GLU A 251     110.950 124.769  86.645  1.00  0.72           O  
ATOM   1761  N   GLY A 252     114.812 129.860  89.615  1.00  0.83           N  
ATOM   1762  CA  GLY A 252     115.945 130.762  89.677  1.00  0.83           C  
ATOM   1763  C   GLY A 252     116.109 131.260  91.072  1.00  0.83           C  
ATOM   1764  O   GLY A 252     115.443 130.799  91.999  1.00  0.83           O  
ATOM   1765  N   ARG A 253     117.029 132.213  91.266  1.00  0.79           N  
ATOM   1766  CA  ARG A 253     117.310 132.764  92.573  1.00  0.79           C  
ATOM   1767  C   ARG A 253     117.605 134.230  92.460  1.00  0.79           C  
ATOM   1768  O   ARG A 253     117.997 134.718  91.404  1.00  0.79           O  
ATOM   1769  CB  ARG A 253     118.532 132.081  93.247  1.00  0.79           C  
ATOM   1770  CG  ARG A 253     118.325 130.595  93.592  1.00  0.79           C  
ATOM   1771  CD  ARG A 253     117.288 130.373  94.698  1.00  0.79           C  
ATOM   1772  NE  ARG A 253     117.279 128.913  95.037  1.00  0.79           N  
ATOM   1773  CZ  ARG A 253     116.477 128.001  94.475  1.00  0.79           C  
ATOM   1774  NH1 ARG A 253     115.610 128.296  93.511  1.00  0.79           N  
ATOM   1775  NH2 ARG A 253     116.539 126.740  94.902  1.00  0.79           N  
ATOM   1776  N   MET A 254     117.415 134.969  93.559  1.00  0.85           N  
ATOM   1777  CA  MET A 254     117.759 136.360  93.630  1.00  0.85           C  
ATOM   1778  C   MET A 254     118.497 136.621  94.918  1.00  0.85           C  
ATOM   1779  O   MET A 254     117.950 136.455  96.000  1.00  0.85           O  
ATOM   1780  CB  MET A 254     116.476 137.197  93.554  1.00  0.85           C  
ATOM   1781  CG  MET A 254     116.711 138.710  93.524  1.00  0.85           C  
ATOM   1782  SD  MET A 254     115.168 139.644  93.392  1.00  0.85           S  
ATOM   1783  CE  MET A 254     114.771 139.258  91.659  1.00  0.85           C  
ATOM   1784  N   ASN A 255     119.775 137.027  94.833  1.00  0.87           N  
ATOM   1785  CA  ASN A 255     120.585 137.265  96.015  1.00  0.87           C  
ATOM   1786  C   ASN A 255     120.505 138.716  96.388  1.00  0.87           C  
ATOM   1787  O   ASN A 255     120.296 139.559  95.520  1.00  0.87           O  
ATOM   1788  CB  ASN A 255     122.073 136.944  95.777  1.00  0.87           C  
ATOM   1789  CG  ASN A 255     122.217 135.456  95.529  1.00  0.87           C  
ATOM   1790  OD1 ASN A 255     121.420 134.637  95.991  1.00  0.87           O  
ATOM   1791  ND2 ASN A 255     123.272 135.090  94.766  1.00  0.87           N  
ATOM   1792  N   TYR A 256     120.695 139.031  97.679  1.00  0.87           N  
ATOM   1793  CA  TYR A 256     120.535 140.375  98.202  1.00  0.87           C  
ATOM   1794  C   TYR A 256     121.812 140.827  98.835  1.00  0.87           C  
ATOM   1795  O   TYR A 256     122.455 140.081  99.570  1.00  0.87           O  
ATOM   1796  CB  TYR A 256     119.431 140.514  99.271  1.00  0.87           C  
ATOM   1797  CG  TYR A 256     118.157 139.983  98.716  1.00  0.87           C  
ATOM   1798  CD1 TYR A 256     117.333 140.780  97.907  1.00  0.87           C  
ATOM   1799  CD2 TYR A 256     117.832 138.634  98.913  1.00  0.87           C  
ATOM   1800  CE1 TYR A 256     116.178 140.237  97.333  1.00  0.87           C  
ATOM   1801  CE2 TYR A 256     116.692 138.089  98.327  1.00  0.87           C  
ATOM   1802  CZ  TYR A 256     115.874 138.893  97.545  1.00  0.87           C  
ATOM   1803  OH  TYR A 256     114.768 138.320  96.926  1.00  0.87           O  
ATOM   1804  N   TYR A 257     122.197 142.075  98.546  1.00  0.87           N  
ATOM   1805  CA  TYR A 257     123.432 142.650  99.000  1.00  0.87           C  
ATOM   1806  C   TYR A 257     123.126 144.007  99.553  1.00  0.87           C  
ATOM   1807  O   TYR A 257     122.107 144.618  99.234  1.00  0.87           O  
ATOM   1808  CB  TYR A 257     124.427 142.868  97.840  1.00  0.87           C  
ATOM   1809  CG  TYR A 257     124.812 141.562  97.227  1.00  0.87           C  
ATOM   1810  CD1 TYR A 257     124.047 140.996  96.197  1.00  0.87           C  
ATOM   1811  CD2 TYR A 257     125.919 140.861  97.713  1.00  0.87           C  
ATOM   1812  CE1 TYR A 257     124.395 139.753  95.657  1.00  0.87           C  
ATOM   1813  CE2 TYR A 257     126.277 139.627  97.162  1.00  0.87           C  
ATOM   1814  CZ  TYR A 257     125.520 139.076  96.126  1.00  0.87           C  
ATOM   1815  OH  TYR A 257     125.903 137.862  95.526  1.00  0.87           O  
ATOM   1816  N   TRP A 258     124.019 144.515 100.403  1.00  0.86           N  
ATOM   1817  CA  TRP A 258     123.827 145.797 101.008  1.00  0.86           C  
ATOM   1818  C   TRP A 258     125.165 146.377 101.361  1.00  0.86           C  
ATOM   1819  O   TRP A 258     126.173 145.687 101.473  1.00  0.86           O  
ATOM   1820  CB  TRP A 258     122.938 145.695 102.281  1.00  0.86           C  
ATOM   1821  CG  TRP A 258     123.475 144.742 103.347  1.00  0.86           C  
ATOM   1822  CD1 TRP A 258     123.401 143.377 103.355  1.00  0.86           C  
ATOM   1823  CD2 TRP A 258     124.320 145.107 104.459  1.00  0.86           C  
ATOM   1824  NE1 TRP A 258     124.119 142.865 104.409  1.00  0.86           N  
ATOM   1825  CE2 TRP A 258     124.704 143.910 105.091  1.00  0.86           C  
ATOM   1826  CE3 TRP A 258     124.784 146.339 104.922  1.00  0.86           C  
ATOM   1827  CZ2 TRP A 258     125.544 143.931 106.197  1.00  0.86           C  
ATOM   1828  CZ3 TRP A 258     125.597 146.363 106.067  1.00  0.86           C  
ATOM   1829  CH2 TRP A 258     125.972 145.170 106.699  1.00  0.86           C  
ATOM   1830  N   THR A 259     125.199 147.697 101.529  1.00  0.88           N  
ATOM   1831  CA  THR A 259     126.379 148.356 102.029  1.00  0.88           C  
ATOM   1832  C   THR A 259     125.921 149.620 102.691  1.00  0.88           C  
ATOM   1833  O   THR A 259     124.843 150.143 102.395  1.00  0.88           O  
ATOM   1834  CB  THR A 259     127.427 148.650 100.953  1.00  0.88           C  
ATOM   1835  OG1 THR A 259     128.654 149.080 101.515  1.00  0.88           O  
ATOM   1836  CG2 THR A 259     126.948 149.731  99.966  1.00  0.88           C  
ATOM   1837  N   LEU A 260     126.740 150.129 103.621  1.00  0.85           N  
ATOM   1838  CA  LEU A 260     126.592 151.447 104.179  1.00  0.85           C  
ATOM   1839  C   LEU A 260     127.465 152.404 103.424  1.00  0.85           C  
ATOM   1840  O   LEU A 260     128.619 152.107 103.125  1.00  0.85           O  
ATOM   1841  CB  LEU A 260     126.995 151.522 105.661  1.00  0.85           C  
ATOM   1842  CG  LEU A 260     126.218 150.548 106.553  1.00  0.85           C  
ATOM   1843  CD1 LEU A 260     126.723 150.687 107.990  1.00  0.85           C  
ATOM   1844  CD2 LEU A 260     124.704 150.787 106.484  1.00  0.85           C  
ATOM   1845  N   VAL A 261     126.907 153.577 103.113  1.00  0.86           N  
ATOM   1846  CA  VAL A 261     127.585 154.636 102.408  1.00  0.86           C  
ATOM   1847  C   VAL A 261     127.857 155.715 103.407  1.00  0.86           C  
ATOM   1848  O   VAL A 261     126.922 156.278 103.986  1.00  0.86           O  
ATOM   1849  CB  VAL A 261     126.724 155.187 101.278  1.00  0.86           C  
ATOM   1850  CG1 VAL A 261     127.484 156.294 100.515  1.00  0.86           C  
ATOM   1851  CG2 VAL A 261     126.374 154.020 100.333  1.00  0.86           C  
ATOM   1852  N   GLU A 262     129.149 156.015 103.655  1.00  0.77           N  
ATOM   1853  CA  GLU A 262     129.570 157.081 104.522  1.00  0.77           C  
ATOM   1854  C   GLU A 262     129.066 158.446 104.058  1.00  0.77           C  
ATOM   1855  O   GLU A 262     128.897 158.673 102.856  1.00  0.77           O  
ATOM   1856  CB  GLU A 262     131.109 157.118 104.729  1.00  0.77           C  
ATOM   1857  CG  GLU A 262     131.693 155.830 105.369  1.00  0.77           C  
ATOM   1858  CD  GLU A 262     132.159 154.755 104.390  1.00  0.77           C  
ATOM   1859  OE1 GLU A 262     131.454 154.504 103.382  1.00  0.77           O  
ATOM   1860  OE2 GLU A 262     133.191 154.108 104.711  1.00  0.77           O  
ATOM   1861  N   PRO A 263     128.773 159.387 104.942  1.00  0.84           N  
ATOM   1862  CA  PRO A 263     128.534 160.775 104.579  1.00  0.84           C  
ATOM   1863  C   PRO A 263     129.608 161.382 103.694  1.00  0.84           C  
ATOM   1864  O   PRO A 263     130.787 161.295 104.028  1.00  0.84           O  
ATOM   1865  CB  PRO A 263     128.442 161.509 105.922  1.00  0.84           C  
ATOM   1866  CG  PRO A 263     128.027 160.430 106.922  1.00  0.84           C  
ATOM   1867  CD  PRO A 263     128.696 159.174 106.382  1.00  0.84           C  
ATOM   1868  N   GLY A 264     129.238 161.975 102.546  1.00  0.81           N  
ATOM   1869  CA  GLY A 264     130.196 162.531 101.603  1.00  0.81           C  
ATOM   1870  C   GLY A 264     130.665 161.573 100.547  1.00  0.81           C  
ATOM   1871  O   GLY A 264     131.287 162.009  99.581  1.00  0.81           O  
ATOM   1872  N   ASP A 265     130.366 160.260 100.679  1.00  0.77           N  
ATOM   1873  CA  ASP A 265     130.738 159.259  99.706  1.00  0.77           C  
ATOM   1874  C   ASP A 265     129.661 159.119  98.631  1.00  0.77           C  
ATOM   1875  O   ASP A 265     128.580 159.714  98.665  1.00  0.77           O  
ATOM   1876  CB  ASP A 265     131.082 157.878 100.367  1.00  0.77           C  
ATOM   1877  CG  ASP A 265     131.938 156.998  99.461  1.00  0.77           C  
ATOM   1878  OD1 ASP A 265     132.453 157.540  98.449  1.00  0.77           O  
ATOM   1879  OD2 ASP A 265     132.070 155.776  99.713  1.00  0.77           O  
ATOM   1880  N   LYS A 266     129.973 158.313  97.615  1.00  0.78           N  
ATOM   1881  CA  LYS A 266     129.122 157.997  96.510  1.00  0.78           C  
ATOM   1882  C   LYS A 266     129.027 156.507  96.286  1.00  0.78           C  
ATOM   1883  O   LYS A 266     130.005 155.773  96.363  1.00  0.78           O  
ATOM   1884  CB  LYS A 266     129.665 158.693  95.250  1.00  0.78           C  
ATOM   1885  CG  LYS A 266     128.825 158.471  93.989  1.00  0.78           C  
ATOM   1886  CD  LYS A 266     129.265 159.362  92.827  1.00  0.78           C  
ATOM   1887  CE  LYS A 266     130.574 158.887  92.202  1.00  0.78           C  
ATOM   1888  NZ  LYS A 266     130.864 159.655  90.977  1.00  0.78           N  
ATOM   1889  N   ILE A 267     127.820 156.025  95.950  1.00  0.84           N  
ATOM   1890  CA  ILE A 267     127.612 154.657  95.528  1.00  0.84           C  
ATOM   1891  C   ILE A 267     127.281 154.651  94.059  1.00  0.84           C  
ATOM   1892  O   ILE A 267     126.469 155.442  93.583  1.00  0.84           O  
ATOM   1893  CB  ILE A 267     126.551 153.937  96.349  1.00  0.84           C  
ATOM   1894  CG1 ILE A 267     126.478 152.449  95.939  1.00  0.84           C  
ATOM   1895  CG2 ILE A 267     125.180 154.654  96.270  1.00  0.84           C  
ATOM   1896  CD1 ILE A 267     125.731 151.577  96.948  1.00  0.84           C  
ATOM   1897  N   THR A 268     127.949 153.780  93.287  1.00  0.85           N  
ATOM   1898  CA  THR A 268     127.785 153.714  91.842  1.00  0.85           C  
ATOM   1899  C   THR A 268     127.291 152.348  91.454  1.00  0.85           C  
ATOM   1900  O   THR A 268     127.861 151.343  91.874  1.00  0.85           O  
ATOM   1901  CB  THR A 268     129.075 153.995  91.093  1.00  0.85           C  
ATOM   1902  OG1 THR A 268     129.518 155.320  91.339  1.00  0.85           O  
ATOM   1903  CG2 THR A 268     128.884 153.917  89.574  1.00  0.85           C  
ATOM   1904  N   PHE A 269     126.216 152.303  90.636  1.00  0.86           N  
ATOM   1905  CA  PHE A 269     125.617 151.104  90.091  1.00  0.86           C  
ATOM   1906  C   PHE A 269     125.789 151.114  88.591  1.00  0.86           C  
ATOM   1907  O   PHE A 269     125.205 151.951  87.902  1.00  0.86           O  
ATOM   1908  CB  PHE A 269     124.089 151.057  90.351  1.00  0.86           C  
ATOM   1909  CG  PHE A 269     123.814 150.804  91.800  1.00  0.86           C  
ATOM   1910  CD1 PHE A 269     123.722 151.856  92.720  1.00  0.86           C  
ATOM   1911  CD2 PHE A 269     123.668 149.494  92.261  1.00  0.86           C  
ATOM   1912  CE1 PHE A 269     123.461 151.605  94.070  1.00  0.86           C  
ATOM   1913  CE2 PHE A 269     123.415 149.233  93.606  1.00  0.86           C  
ATOM   1914  CZ  PHE A 269     123.307 150.288  94.512  1.00  0.86           C  
ATOM   1915  N   GLU A 270     126.583 150.163  88.062  1.00  0.85           N  
ATOM   1916  CA  GLU A 270     126.838 150.013  86.647  1.00  0.85           C  
ATOM   1917  C   GLU A 270     126.432 148.613  86.235  1.00  0.85           C  
ATOM   1918  O   GLU A 270     126.864 147.625  86.826  1.00  0.85           O  
ATOM   1919  CB  GLU A 270     128.337 150.254  86.329  1.00  0.85           C  
ATOM   1920  CG  GLU A 270     128.696 150.095  84.825  1.00  0.85           C  
ATOM   1921  CD  GLU A 270     130.119 150.468  84.413  1.00  0.85           C  
ATOM   1922  OE1 GLU A 270     130.940 150.873  85.267  1.00  0.85           O  
ATOM   1923  OE2 GLU A 270     130.380 150.355  83.179  1.00  0.85           O  
ATOM   1924  N   ALA A 271     125.549 148.464  85.232  1.00  0.93           N  
ATOM   1925  CA  ALA A 271     125.079 147.140  84.889  1.00  0.93           C  
ATOM   1926  C   ALA A 271     124.606 147.019  83.464  1.00  0.93           C  
ATOM   1927  O   ALA A 271     124.188 147.976  82.817  1.00  0.93           O  
ATOM   1928  CB  ALA A 271     123.937 146.704  85.832  1.00  0.93           C  
ATOM   1929  N   THR A 272     124.669 145.787  82.944  1.00  0.89           N  
ATOM   1930  CA  THR A 272     124.182 145.428  81.622  1.00  0.89           C  
ATOM   1931  C   THR A 272     123.036 144.455  81.730  1.00  0.89           C  
ATOM   1932  O   THR A 272     122.562 143.914  80.734  1.00  0.89           O  
ATOM   1933  CB  THR A 272     125.266 144.800  80.757  1.00  0.89           C  
ATOM   1934  OG1 THR A 272     125.834 143.635  81.328  1.00  0.89           O  
ATOM   1935  CG2 THR A 272     126.439 145.773  80.641  1.00  0.89           C  
ATOM   1936  N   GLY A 273     122.538 144.229  82.955  1.00  0.93           N  
ATOM   1937  CA  GLY A 273     121.433 143.331  83.207  1.00  0.93           C  
ATOM   1938  C   GLY A 273     121.605 142.690  84.529  1.00  0.93           C  
ATOM   1939  O   GLY A 273     122.678 142.754  85.111  1.00  0.93           O  
ATOM   1940  N   ASN A 274     120.515 142.091  85.042  1.00  0.91           N  
ATOM   1941  CA  ASN A 274     120.477 141.247  86.229  1.00  0.91           C  
ATOM   1942  C   ASN A 274     120.568 142.003  87.529  1.00  0.91           C  
ATOM   1943  O   ASN A 274     120.661 141.402  88.597  1.00  0.91           O  
ATOM   1944  CB  ASN A 274     121.527 140.112  86.246  1.00  0.91           C  
ATOM   1945  CG  ASN A 274     121.303 139.236  85.034  1.00  0.91           C  
ATOM   1946  OD1 ASN A 274     121.538 139.645  83.897  1.00  0.91           O  
ATOM   1947  ND2 ASN A 274     120.853 137.987  85.268  1.00  0.91           N  
ATOM   1948  N   LEU A 275     120.484 143.338  87.471  1.00  0.92           N  
ATOM   1949  CA  LEU A 275     120.561 144.178  88.628  1.00  0.92           C  
ATOM   1950  C   LEU A 275     119.175 144.592  89.030  1.00  0.92           C  
ATOM   1951  O   LEU A 275     118.410 145.176  88.263  1.00  0.92           O  
ATOM   1952  CB  LEU A 275     121.449 145.409  88.369  1.00  0.92           C  
ATOM   1953  CG  LEU A 275     121.464 146.448  89.507  1.00  0.92           C  
ATOM   1954  CD1 LEU A 275     121.976 145.895  90.850  1.00  0.92           C  
ATOM   1955  CD2 LEU A 275     122.284 147.664  89.067  1.00  0.92           C  
ATOM   1956  N   VAL A 276     118.840 144.288  90.287  1.00  0.92           N  
ATOM   1957  CA  VAL A 276     117.656 144.768  90.938  1.00  0.92           C  
ATOM   1958  C   VAL A 276     118.076 145.986  91.701  1.00  0.92           C  
ATOM   1959  O   VAL A 276     118.846 145.904  92.657  1.00  0.92           O  
ATOM   1960  CB  VAL A 276     117.098 143.731  91.886  1.00  0.92           C  
ATOM   1961  CG1 VAL A 276     115.819 144.273  92.544  1.00  0.92           C  
ATOM   1962  CG2 VAL A 276     116.820 142.442  91.090  1.00  0.92           C  
ATOM   1963  N   VAL A 277     117.618 147.163  91.252  1.00  0.92           N  
ATOM   1964  CA  VAL A 277     118.115 148.424  91.734  1.00  0.92           C  
ATOM   1965  C   VAL A 277     117.427 148.827  93.030  1.00  0.92           C  
ATOM   1966  O   VAL A 277     116.254 148.495  93.239  1.00  0.92           O  
ATOM   1967  CB  VAL A 277     118.029 149.539  90.697  1.00  0.92           C  
ATOM   1968  CG1 VAL A 277     118.914 149.167  89.492  1.00  0.92           C  
ATOM   1969  CG2 VAL A 277     116.578 149.790  90.254  1.00  0.92           C  
ATOM   1970  N   PRO A 278     118.097 149.517  93.948  1.00  0.94           N  
ATOM   1971  CA  PRO A 278     117.440 150.238  95.023  1.00  0.94           C  
ATOM   1972  C   PRO A 278     116.377 151.201  94.539  1.00  0.94           C  
ATOM   1973  O   PRO A 278     116.595 151.889  93.548  1.00  0.94           O  
ATOM   1974  CB  PRO A 278     118.565 150.994  95.758  1.00  0.94           C  
ATOM   1975  CG  PRO A 278     119.871 150.417  95.208  1.00  0.94           C  
ATOM   1976  CD  PRO A 278     119.498 149.899  93.830  1.00  0.94           C  
ATOM   1977  N   ARG A 279     115.240 151.303  95.227  1.00  0.82           N  
ATOM   1978  CA  ARG A 279     114.340 152.404  94.996  1.00  0.82           C  
ATOM   1979  C   ARG A 279     114.359 153.297  96.193  1.00  0.82           C  
ATOM   1980  O   ARG A 279     114.478 154.515  96.081  1.00  0.82           O  
ATOM   1981  CB  ARG A 279     112.918 151.872  94.853  1.00  0.82           C  
ATOM   1982  CG  ARG A 279     111.914 152.989  94.573  1.00  0.82           C  
ATOM   1983  CD  ARG A 279     110.525 152.429  94.414  1.00  0.82           C  
ATOM   1984  NE  ARG A 279     109.610 153.586  94.219  1.00  0.82           N  
ATOM   1985  CZ  ARG A 279     108.285 153.444  94.196  1.00  0.82           C  
ATOM   1986  NH1 ARG A 279     107.735 152.236  94.333  1.00  0.82           N  
ATOM   1987  NH2 ARG A 279     107.524 154.523  94.079  1.00  0.82           N  
ATOM   1988  N   TYR A 280     114.299 152.677  97.381  1.00  0.87           N  
ATOM   1989  CA  TYR A 280     114.360 153.354  98.640  1.00  0.87           C  
ATOM   1990  C   TYR A 280     115.621 152.931  99.335  1.00  0.87           C  
ATOM   1991  O   TYR A 280     116.102 151.813  99.174  1.00  0.87           O  
ATOM   1992  CB  TYR A 280     113.161 153.018  99.553  1.00  0.87           C  
ATOM   1993  CG  TYR A 280     111.906 153.677  99.051  1.00  0.87           C  
ATOM   1994  CD1 TYR A 280     111.008 153.005  98.216  1.00  0.87           C  
ATOM   1995  CD2 TYR A 280     111.605 154.992  99.420  1.00  0.87           C  
ATOM   1996  CE1 TYR A 280     109.816 153.612  97.804  1.00  0.87           C  
ATOM   1997  CE2 TYR A 280     110.431 155.619  98.989  1.00  0.87           C  
ATOM   1998  CZ  TYR A 280     109.522 154.916  98.201  1.00  0.87           C  
ATOM   1999  OH  TYR A 280     108.296 155.506  97.843  1.00  0.87           O  
ATOM   2000  N   ALA A 281     116.185 153.847 100.124  1.00  0.92           N  
ATOM   2001  CA  ALA A 281     117.335 153.591 100.935  1.00  0.92           C  
ATOM   2002  C   ALA A 281     117.054 154.226 102.267  1.00  0.92           C  
ATOM   2003  O   ALA A 281     116.101 154.995 102.408  1.00  0.92           O  
ATOM   2004  CB  ALA A 281     118.596 154.199 100.295  1.00  0.92           C  
ATOM   2005  N   PHE A 282     117.850 153.876 103.285  1.00  0.86           N  
ATOM   2006  CA  PHE A 282     117.584 154.289 104.644  1.00  0.86           C  
ATOM   2007  C   PHE A 282     118.708 155.139 105.147  1.00  0.86           C  
ATOM   2008  O   PHE A 282     119.855 154.705 105.202  1.00  0.86           O  
ATOM   2009  CB  PHE A 282     117.405 153.101 105.609  1.00  0.86           C  
ATOM   2010  CG  PHE A 282     116.286 152.245 105.097  1.00  0.86           C  
ATOM   2011  CD1 PHE A 282     116.548 151.144 104.271  1.00  0.86           C  
ATOM   2012  CD2 PHE A 282     114.956 152.560 105.396  1.00  0.86           C  
ATOM   2013  CE1 PHE A 282     115.508 150.343 103.796  1.00  0.86           C  
ATOM   2014  CE2 PHE A 282     113.912 151.739 104.961  1.00  0.86           C  
ATOM   2015  CZ  PHE A 282     114.193 150.629 104.165  1.00  0.86           C  
ATOM   2016  N   ALA A 283     118.392 156.377 105.553  1.00  0.89           N  
ATOM   2017  CA  ALA A 283     119.318 157.233 106.243  1.00  0.89           C  
ATOM   2018  C   ALA A 283     119.212 156.921 107.710  1.00  0.89           C  
ATOM   2019  O   ALA A 283     118.134 157.016 108.295  1.00  0.89           O  
ATOM   2020  CB  ALA A 283     118.966 158.719 106.030  1.00  0.89           C  
ATOM   2021  N   MET A 284     120.314 156.514 108.348  1.00  0.82           N  
ATOM   2022  CA  MET A 284     120.204 156.065 109.705  1.00  0.82           C  
ATOM   2023  C   MET A 284     121.490 156.243 110.445  1.00  0.82           C  
ATOM   2024  O   MET A 284     122.573 156.346 109.875  1.00  0.82           O  
ATOM   2025  CB  MET A 284     119.700 154.600 109.770  1.00  0.82           C  
ATOM   2026  CG  MET A 284     120.605 153.530 109.132  1.00  0.82           C  
ATOM   2027  SD  MET A 284     121.808 152.832 110.296  1.00  0.82           S  
ATOM   2028  CE  MET A 284     122.244 151.395 109.287  1.00  0.82           C  
ATOM   2029  N   GLU A 285     121.365 156.325 111.770  1.00  0.77           N  
ATOM   2030  CA  GLU A 285     122.488 156.386 112.659  1.00  0.77           C  
ATOM   2031  C   GLU A 285     122.391 155.238 113.623  1.00  0.77           C  
ATOM   2032  O   GLU A 285     121.415 155.085 114.361  1.00  0.77           O  
ATOM   2033  CB  GLU A 285     122.513 157.717 113.413  1.00  0.77           C  
ATOM   2034  CG  GLU A 285     123.728 157.867 114.351  1.00  0.77           C  
ATOM   2035  CD  GLU A 285     123.726 159.219 115.043  1.00  0.77           C  
ATOM   2036  OE1 GLU A 285     122.639 159.857 115.079  1.00  0.77           O  
ATOM   2037  OE2 GLU A 285     124.808 159.618 115.538  1.00  0.77           O  
ATOM   2038  N   ARG A 286     123.415 154.370 113.605  1.00  0.67           N  
ATOM   2039  CA  ARG A 286     123.524 153.245 114.500  1.00  0.67           C  
ATOM   2040  C   ARG A 286     123.787 153.680 115.926  1.00  0.67           C  
ATOM   2041  O   ARG A 286     124.696 154.459 116.190  1.00  0.67           O  
ATOM   2042  CB  ARG A 286     124.659 152.313 114.039  1.00  0.67           C  
ATOM   2043  CG  ARG A 286     124.364 151.678 112.673  1.00  0.67           C  
ATOM   2044  CD  ARG A 286     125.461 150.745 112.178  1.00  0.67           C  
ATOM   2045  NE  ARG A 286     126.616 151.579 111.695  1.00  0.67           N  
ATOM   2046  CZ  ARG A 286     127.867 151.126 111.603  1.00  0.67           C  
ATOM   2047  NH1 ARG A 286     128.171 149.907 112.047  1.00  0.67           N  
ATOM   2048  NH2 ARG A 286     128.802 151.876 111.033  1.00  0.67           N  
ATOM   2049  N   ASN A 287     123.011 153.177 116.900  1.00  0.66           N  
ATOM   2050  CA  ASN A 287     123.146 153.622 118.269  1.00  0.66           C  
ATOM   2051  C   ASN A 287     123.754 152.506 119.084  1.00  0.66           C  
ATOM   2052  O   ASN A 287     123.037 151.599 119.504  1.00  0.66           O  
ATOM   2053  CB  ASN A 287     121.742 153.929 118.836  1.00  0.66           C  
ATOM   2054  CG  ASN A 287     121.811 154.434 120.269  1.00  0.66           C  
ATOM   2055  OD1 ASN A 287     122.849 154.851 120.783  1.00  0.66           O  
ATOM   2056  ND2 ASN A 287     120.669 154.366 120.981  1.00  0.66           N  
ATOM   2057  N   ALA A 288     125.068 152.590 119.378  1.00  0.65           N  
ATOM   2058  CA  ALA A 288     125.806 151.639 120.185  1.00  0.65           C  
ATOM   2059  C   ALA A 288     125.717 150.201 119.664  1.00  0.65           C  
ATOM   2060  O   ALA A 288     126.478 149.750 118.808  1.00  0.65           O  
ATOM   2061  CB  ALA A 288     125.350 151.760 121.668  1.00  0.65           C  
ATOM   2062  N   GLY A 289     124.722 149.473 120.178  1.00  0.66           N  
ATOM   2063  CA  GLY A 289     124.374 148.145 119.761  1.00  0.66           C  
ATOM   2064  C   GLY A 289     123.497 147.531 120.795  1.00  0.66           C  
ATOM   2065  O   GLY A 289     123.646 147.764 121.991  1.00  0.66           O  
ATOM   2066  N   SER A 290     122.518 146.747 120.340  1.00  0.76           N  
ATOM   2067  CA  SER A 290     121.611 146.015 121.193  1.00  0.76           C  
ATOM   2068  C   SER A 290     121.434 144.644 120.576  1.00  0.76           C  
ATOM   2069  O   SER A 290     122.390 144.039 120.088  1.00  0.76           O  
ATOM   2070  CB  SER A 290     120.259 146.765 121.363  1.00  0.76           C  
ATOM   2071  OG  SER A 290     119.439 146.199 122.378  1.00  0.76           O  
ATOM   2072  N   GLY A 291     120.214 144.097 120.592  1.00  0.83           N  
ATOM   2073  CA  GLY A 291     119.943 142.775 120.079  1.00  0.83           C  
ATOM   2074  C   GLY A 291     118.543 142.620 119.614  1.00  0.83           C  
ATOM   2075  O   GLY A 291     117.772 143.573 119.525  1.00  0.83           O  
ATOM   2076  N   ILE A 292     118.208 141.367 119.292  1.00  0.85           N  
ATOM   2077  CA  ILE A 292     116.938 140.980 118.733  1.00  0.85           C  
ATOM   2078  C   ILE A 292     116.336 139.977 119.670  1.00  0.85           C  
ATOM   2079  O   ILE A 292     116.988 139.038 120.124  1.00  0.85           O  
ATOM   2080  CB  ILE A 292     117.080 140.397 117.340  1.00  0.85           C  
ATOM   2081  CG1 ILE A 292     117.745 141.446 116.422  1.00  0.85           C  
ATOM   2082  CG2 ILE A 292     115.693 139.970 116.797  1.00  0.85           C  
ATOM   2083  CD1 ILE A 292     118.217 140.859 115.098  1.00  0.85           C  
ATOM   2084  N   ILE A 293     115.062 140.186 120.017  1.00  0.85           N  
ATOM   2085  CA  ILE A 293     114.322 139.293 120.872  1.00  0.85           C  
ATOM   2086  C   ILE A 293     113.306 138.588 120.026  1.00  0.85           C  
ATOM   2087  O   ILE A 293     112.549 139.205 119.281  1.00  0.85           O  
ATOM   2088  CB  ILE A 293     113.662 140.038 122.013  1.00  0.85           C  
ATOM   2089  CG1 ILE A 293     114.788 140.506 122.962  1.00  0.85           C  
ATOM   2090  CG2 ILE A 293     112.615 139.155 122.740  1.00  0.85           C  
ATOM   2091  CD1 ILE A 293     114.303 141.400 124.097  1.00  0.85           C  
ATOM   2092  N   ILE A 294     113.272 137.251 120.135  1.00  0.82           N  
ATOM   2093  CA  ILE A 294     112.267 136.442 119.487  1.00  0.82           C  
ATOM   2094  C   ILE A 294     111.280 136.035 120.542  1.00  0.82           C  
ATOM   2095  O   ILE A 294     111.621 135.353 121.508  1.00  0.82           O  
ATOM   2096  CB  ILE A 294     112.840 135.238 118.781  1.00  0.82           C  
ATOM   2097  CG1 ILE A 294     113.857 135.734 117.726  1.00  0.82           C  
ATOM   2098  CG2 ILE A 294     111.678 134.445 118.130  1.00  0.82           C  
ATOM   2099  CD1 ILE A 294     114.690 134.614 117.106  1.00  0.82           C  
ATOM   2100  N   SER A 295     110.038 136.518 120.420  1.00  0.83           N  
ATOM   2101  CA  SER A 295     109.038 136.264 121.426  1.00  0.83           C  
ATOM   2102  C   SER A 295     107.661 136.559 120.883  1.00  0.83           C  
ATOM   2103  O   SER A 295     107.486 137.460 120.069  1.00  0.83           O  
ATOM   2104  CB  SER A 295     109.283 137.153 122.675  1.00  0.83           C  
ATOM   2105  OG  SER A 295     108.336 136.887 123.702  1.00  0.83           O  
ATOM   2106  N   ASP A 296     106.642 135.843 121.394  1.00  0.78           N  
ATOM   2107  CA  ASP A 296     105.246 136.070 121.083  1.00  0.78           C  
ATOM   2108  C   ASP A 296     104.627 136.943 122.167  1.00  0.78           C  
ATOM   2109  O   ASP A 296     103.435 137.251 122.162  1.00  0.78           O  
ATOM   2110  CB  ASP A 296     104.500 134.712 120.997  1.00  0.78           C  
ATOM   2111  CG  ASP A 296     105.039 133.881 119.846  1.00  0.78           C  
ATOM   2112  OD1 ASP A 296     105.495 134.481 118.836  1.00  0.78           O  
ATOM   2113  OD2 ASP A 296     105.023 132.627 119.963  1.00  0.78           O  
ATOM   2114  N   THR A 297     105.455 137.388 123.135  1.00  0.80           N  
ATOM   2115  CA  THR A 297     105.060 138.301 124.197  1.00  0.80           C  
ATOM   2116  C   THR A 297     104.709 139.686 123.655  1.00  0.80           C  
ATOM   2117  O   THR A 297     105.490 140.240 122.885  1.00  0.80           O  
ATOM   2118  CB  THR A 297     106.118 138.420 125.287  1.00  0.80           C  
ATOM   2119  OG1 THR A 297     106.309 137.139 125.863  1.00  0.80           O  
ATOM   2120  CG2 THR A 297     105.719 139.319 126.463  1.00  0.80           C  
ATOM   2121  N   PRO A 298     103.581 140.304 123.986  1.00  0.79           N  
ATOM   2122  CA  PRO A 298     103.170 141.583 123.429  1.00  0.79           C  
ATOM   2123  C   PRO A 298     103.970 142.764 123.948  1.00  0.79           C  
ATOM   2124  O   PRO A 298     104.502 142.735 125.059  1.00  0.79           O  
ATOM   2125  CB  PRO A 298     101.695 141.709 123.847  1.00  0.79           C  
ATOM   2126  CG  PRO A 298     101.587 140.860 125.113  1.00  0.79           C  
ATOM   2127  CD  PRO A 298     102.561 139.725 124.846  1.00  0.79           C  
ATOM   2128  N   VAL A 299     104.036 143.833 123.136  1.00  0.80           N  
ATOM   2129  CA  VAL A 299     104.628 145.106 123.488  1.00  0.80           C  
ATOM   2130  C   VAL A 299     103.601 145.969 124.192  1.00  0.80           C  
ATOM   2131  O   VAL A 299     102.477 146.121 123.720  1.00  0.80           O  
ATOM   2132  CB  VAL A 299     105.147 145.824 122.248  1.00  0.80           C  
ATOM   2133  CG1 VAL A 299     105.757 147.195 122.617  1.00  0.80           C  
ATOM   2134  CG2 VAL A 299     106.206 144.928 121.571  1.00  0.80           C  
ATOM   2135  N   HIS A 300     103.962 146.553 125.348  1.00  0.76           N  
ATOM   2136  CA  HIS A 300     103.074 147.415 126.101  1.00  0.76           C  
ATOM   2137  C   HIS A 300     103.783 148.718 126.400  1.00  0.76           C  
ATOM   2138  O   HIS A 300     105.011 148.788 126.376  1.00  0.76           O  
ATOM   2139  CB  HIS A 300     102.655 146.731 127.421  1.00  0.76           C  
ATOM   2140  CG  HIS A 300     101.644 147.487 128.217  1.00  0.76           C  
ATOM   2141  ND1 HIS A 300     100.368 147.605 127.724  1.00  0.76           N  
ATOM   2142  CD2 HIS A 300     101.758 148.153 129.394  1.00  0.76           C  
ATOM   2143  CE1 HIS A 300      99.723 148.337 128.606  1.00  0.76           C  
ATOM   2144  NE2 HIS A 300     100.518 148.697 129.641  1.00  0.76           N  
ATOM   2145  N   ASP A 301     103.021 149.797 126.691  1.00  0.70           N  
ATOM   2146  CA  ASP A 301     103.568 151.085 127.076  1.00  0.70           C  
ATOM   2147  C   ASP A 301     104.000 151.040 128.543  1.00  0.70           C  
ATOM   2148  O   ASP A 301     103.263 151.319 129.488  1.00  0.70           O  
ATOM   2149  CB  ASP A 301     102.598 152.251 126.739  1.00  0.70           C  
ATOM   2150  CG  ASP A 301     103.305 153.600 126.698  1.00  0.70           C  
ATOM   2151  OD1 ASP A 301     104.552 153.649 126.877  1.00  0.70           O  
ATOM   2152  OD2 ASP A 301     102.626 154.605 126.382  1.00  0.70           O  
ATOM   2153  N   CYS A 302     105.240 150.590 128.752  1.00  0.80           N  
ATOM   2154  CA  CYS A 302     105.833 150.464 130.055  1.00  0.80           C  
ATOM   2155  C   CYS A 302     107.312 150.693 129.892  1.00  0.80           C  
ATOM   2156  O   CYS A 302     107.840 150.596 128.787  1.00  0.80           O  
ATOM   2157  CB  CYS A 302     105.574 149.062 130.679  1.00  0.80           C  
ATOM   2158  SG  CYS A 302     105.933 147.649 129.575  1.00  0.80           S  
ATOM   2159  N   ASN A 303     108.025 150.984 130.993  1.00  0.80           N  
ATOM   2160  CA  ASN A 303     109.450 151.247 130.975  1.00  0.80           C  
ATOM   2161  C   ASN A 303     110.176 150.175 131.758  1.00  0.80           C  
ATOM   2162  O   ASN A 303     109.678 149.692 132.769  1.00  0.80           O  
ATOM   2163  CB  ASN A 303     109.784 152.612 131.630  1.00  0.80           C  
ATOM   2164  CG  ASN A 303     109.518 153.770 130.682  1.00  0.80           C  
ATOM   2165  OD1 ASN A 303     109.148 153.632 129.519  1.00  0.80           O  
ATOM   2166  ND2 ASN A 303     109.786 154.994 131.191  1.00  0.80           N  
ATOM   2167  N   THR A 304     111.378 149.780 131.296  1.00  0.83           N  
ATOM   2168  CA  THR A 304     112.254 148.880 132.032  1.00  0.83           C  
ATOM   2169  C   THR A 304     113.698 149.243 131.747  1.00  0.83           C  
ATOM   2170  O   THR A 304     114.008 150.018 130.843  1.00  0.83           O  
ATOM   2171  CB  THR A 304     112.035 147.396 131.709  1.00  0.83           C  
ATOM   2172  OG1 THR A 304     112.741 146.556 132.612  1.00  0.83           O  
ATOM   2173  CG2 THR A 304     112.506 147.039 130.286  1.00  0.83           C  
ATOM   2174  N   THR A 305     114.636 148.684 132.528  1.00  0.82           N  
ATOM   2175  CA  THR A 305     116.069 148.761 132.292  1.00  0.82           C  
ATOM   2176  C   THR A 305     116.639 147.416 131.879  1.00  0.82           C  
ATOM   2177  O   THR A 305     117.805 147.336 131.490  1.00  0.82           O  
ATOM   2178  CB  THR A 305     116.816 149.229 133.534  1.00  0.82           C  
ATOM   2179  OG1 THR A 305     116.594 148.364 134.637  1.00  0.82           O  
ATOM   2180  CG2 THR A 305     116.266 150.604 133.941  1.00  0.82           C  
ATOM   2181  N   CYS A 306     115.825 146.339 131.917  1.00  0.85           N  
ATOM   2182  CA  CYS A 306     116.250 145.003 131.559  1.00  0.85           C  
ATOM   2183  C   CYS A 306     115.109 144.297 130.860  1.00  0.85           C  
ATOM   2184  O   CYS A 306     114.059 144.035 131.452  1.00  0.85           O  
ATOM   2185  CB  CYS A 306     116.667 144.189 132.816  1.00  0.85           C  
ATOM   2186  SG  CYS A 306     117.158 142.479 132.424  1.00  0.85           S  
ATOM   2187  N   GLN A 307     115.300 143.942 129.579  1.00  0.83           N  
ATOM   2188  CA  GLN A 307     114.293 143.293 128.787  1.00  0.83           C  
ATOM   2189  C   GLN A 307     114.632 141.852 128.550  1.00  0.83           C  
ATOM   2190  O   GLN A 307     115.635 141.509 127.929  1.00  0.83           O  
ATOM   2191  CB  GLN A 307     114.108 143.988 127.426  1.00  0.83           C  
ATOM   2192  CG  GLN A 307     112.984 143.352 126.578  1.00  0.83           C  
ATOM   2193  CD  GLN A 307     111.651 143.482 127.308  1.00  0.83           C  
ATOM   2194  OE1 GLN A 307     111.160 144.575 127.585  1.00  0.83           O  
ATOM   2195  NE2 GLN A 307     111.037 142.345 127.706  1.00  0.83           N  
ATOM   2196  N   THR A 308     113.748 140.965 129.030  1.00  0.87           N  
ATOM   2197  CA  THR A 308     113.896 139.534 128.889  1.00  0.87           C  
ATOM   2198  C   THR A 308     112.861 139.047 127.891  1.00  0.87           C  
ATOM   2199  O   THR A 308     111.765 139.607 127.878  1.00  0.87           O  
ATOM   2200  CB  THR A 308     113.725 138.847 130.229  1.00  0.87           C  
ATOM   2201  OG1 THR A 308     114.761 139.307 131.065  1.00  0.87           O  
ATOM   2202  CG2 THR A 308     113.884 137.331 130.168  1.00  0.87           C  
ATOM   2203  N   PRO A 309     113.097 138.045 127.037  1.00  0.88           N  
ATOM   2204  CA  PRO A 309     112.135 137.481 126.091  1.00  0.88           C  
ATOM   2205  C   PRO A 309     110.818 137.038 126.702  1.00  0.88           C  
ATOM   2206  O   PRO A 309     109.795 137.045 126.025  1.00  0.88           O  
ATOM   2207  CB  PRO A 309     112.890 136.287 125.475  1.00  0.88           C  
ATOM   2208  CG  PRO A 309     114.359 136.704 125.513  1.00  0.88           C  
ATOM   2209  CD  PRO A 309     114.441 137.556 126.770  1.00  0.88           C  
ATOM   2210  N   LYS A 310     110.817 136.664 127.993  1.00  0.83           N  
ATOM   2211  CA  LYS A 310     109.639 136.206 128.696  1.00  0.83           C  
ATOM   2212  C   LYS A 310     108.865 137.358 129.324  1.00  0.83           C  
ATOM   2213  O   LYS A 310     107.764 137.150 129.820  1.00  0.83           O  
ATOM   2214  CB  LYS A 310     110.045 135.204 129.812  1.00  0.83           C  
ATOM   2215  CG  LYS A 310     110.662 133.900 129.276  1.00  0.83           C  
ATOM   2216  CD  LYS A 310     110.973 132.888 130.394  1.00  0.83           C  
ATOM   2217  CE  LYS A 310     111.472 131.508 129.921  1.00  0.83           C  
ATOM   2218  NZ  LYS A 310     111.884 130.675 131.079  1.00  0.83           N  
ATOM   2219  N   GLY A 311     109.399 138.599 129.277  1.00  0.90           N  
ATOM   2220  CA  GLY A 311     108.794 139.759 129.914  1.00  0.90           C  
ATOM   2221  C   GLY A 311     109.819 140.551 130.657  1.00  0.90           C  
ATOM   2222  O   GLY A 311     110.802 140.006 131.137  1.00  0.90           O  
ATOM   2223  N   ALA A 312     109.640 141.876 130.772  1.00  0.89           N  
ATOM   2224  CA  ALA A 312     110.578 142.753 131.439  1.00  0.89           C  
ATOM   2225  C   ALA A 312     110.820 142.481 132.924  1.00  0.89           C  
ATOM   2226  O   ALA A 312     109.918 142.120 133.682  1.00  0.89           O  
ATOM   2227  CB  ALA A 312     110.127 144.208 131.257  1.00  0.89           C  
ATOM   2228  N   ILE A 313     112.077 142.675 133.369  1.00  0.85           N  
ATOM   2229  CA  ILE A 313     112.483 142.467 134.745  1.00  0.85           C  
ATOM   2230  C   ILE A 313     112.603 143.817 135.432  1.00  0.85           C  
ATOM   2231  O   ILE A 313     113.315 144.702 134.970  1.00  0.85           O  
ATOM   2232  CB  ILE A 313     113.804 141.709 134.819  1.00  0.85           C  
ATOM   2233  CG1 ILE A 313     113.654 140.302 134.192  1.00  0.85           C  
ATOM   2234  CG2 ILE A 313     114.257 141.600 136.291  1.00  0.85           C  
ATOM   2235  CD1 ILE A 313     114.980 139.535 134.098  1.00  0.85           C  
ATOM   2236  N   ASN A 314     111.901 144.006 136.566  1.00  0.76           N  
ATOM   2237  CA  ASN A 314     111.908 145.248 137.313  1.00  0.76           C  
ATOM   2238  C   ASN A 314     112.457 144.963 138.699  1.00  0.76           C  
ATOM   2239  O   ASN A 314     111.710 144.624 139.614  1.00  0.76           O  
ATOM   2240  CB  ASN A 314     110.451 145.794 137.374  1.00  0.76           C  
ATOM   2241  CG  ASN A 314     110.353 147.126 138.107  1.00  0.76           C  
ATOM   2242  OD1 ASN A 314     111.193 148.008 137.950  1.00  0.76           O  
ATOM   2243  ND2 ASN A 314     109.295 147.290 138.932  1.00  0.76           N  
ATOM   2244  N   THR A 315     113.785 145.094 138.877  1.00  0.73           N  
ATOM   2245  CA  THR A 315     114.432 144.805 140.144  1.00  0.73           C  
ATOM   2246  C   THR A 315     115.762 145.515 140.181  1.00  0.73           C  
ATOM   2247  O   THR A 315     116.310 145.877 139.144  1.00  0.73           O  
ATOM   2248  CB  THR A 315     114.658 143.308 140.386  1.00  0.73           C  
ATOM   2249  OG1 THR A 315     115.054 143.061 141.717  1.00  0.73           O  
ATOM   2250  CG2 THR A 315     115.754 142.711 139.482  1.00  0.73           C  
ATOM   2251  N   SER A 316     116.325 145.717 141.385  1.00  0.79           N  
ATOM   2252  CA  SER A 316     117.684 146.185 141.595  1.00  0.79           C  
ATOM   2253  C   SER A 316     118.557 145.049 142.066  1.00  0.79           C  
ATOM   2254  O   SER A 316     119.743 145.231 142.326  1.00  0.79           O  
ATOM   2255  CB  SER A 316     117.721 147.316 142.663  1.00  0.79           C  
ATOM   2256  OG  SER A 316     117.165 146.905 143.918  1.00  0.79           O  
ATOM   2257  N   LEU A 317     117.993 143.830 142.181  1.00  0.81           N  
ATOM   2258  CA  LEU A 317     118.717 142.675 142.647  1.00  0.81           C  
ATOM   2259  C   LEU A 317     119.846 142.196 141.731  1.00  0.81           C  
ATOM   2260  O   LEU A 317     119.743 142.315 140.512  1.00  0.81           O  
ATOM   2261  CB  LEU A 317     117.763 141.503 142.945  1.00  0.81           C  
ATOM   2262  CG  LEU A 317     116.725 141.801 144.043  1.00  0.81           C  
ATOM   2263  CD1 LEU A 317     115.754 140.612 144.123  1.00  0.81           C  
ATOM   2264  CD2 LEU A 317     117.353 142.146 145.407  1.00  0.81           C  
ATOM   2265  N   PRO A 318     120.934 141.637 142.262  1.00  0.86           N  
ATOM   2266  CA  PRO A 318     122.118 141.293 141.490  1.00  0.86           C  
ATOM   2267  C   PRO A 318     121.901 140.099 140.582  1.00  0.86           C  
ATOM   2268  O   PRO A 318     122.634 139.973 139.599  1.00  0.86           O  
ATOM   2269  CB  PRO A 318     123.184 140.981 142.562  1.00  0.86           C  
ATOM   2270  CG  PRO A 318     122.406 140.662 143.839  1.00  0.86           C  
ATOM   2271  CD  PRO A 318     121.165 141.520 143.695  1.00  0.86           C  
ATOM   2272  N   PHE A 319     120.943 139.197 140.888  1.00  0.81           N  
ATOM   2273  CA  PHE A 319     120.781 137.962 140.151  1.00  0.81           C  
ATOM   2274  C   PHE A 319     119.355 137.756 139.704  1.00  0.81           C  
ATOM   2275  O   PHE A 319     118.398 138.217 140.323  1.00  0.81           O  
ATOM   2276  CB  PHE A 319     121.201 136.719 140.977  1.00  0.81           C  
ATOM   2277  CG  PHE A 319     122.618 136.860 141.452  1.00  0.81           C  
ATOM   2278  CD1 PHE A 319     122.901 137.188 142.781  1.00  0.81           C  
ATOM   2279  CD2 PHE A 319     123.682 136.719 140.557  1.00  0.81           C  
ATOM   2280  CE1 PHE A 319     124.218 137.365 143.216  1.00  0.81           C  
ATOM   2281  CE2 PHE A 319     125.003 136.886 140.979  1.00  0.81           C  
ATOM   2282  CZ  PHE A 319     125.272 137.206 142.313  1.00  0.81           C  
ATOM   2283  N   GLN A 320     119.187 137.005 138.607  1.00  0.80           N  
ATOM   2284  CA  GLN A 320     117.893 136.563 138.144  1.00  0.80           C  
ATOM   2285  C   GLN A 320     118.022 135.159 137.608  1.00  0.80           C  
ATOM   2286  O   GLN A 320     119.101 134.739 137.205  1.00  0.80           O  
ATOM   2287  CB  GLN A 320     117.310 137.517 137.070  1.00  0.80           C  
ATOM   2288  CG  GLN A 320     118.223 137.764 135.837  1.00  0.80           C  
ATOM   2289  CD  GLN A 320     117.985 136.841 134.647  1.00  0.80           C  
ATOM   2290  OE1 GLN A 320     117.058 136.032 134.595  1.00  0.80           O  
ATOM   2291  NE2 GLN A 320     118.847 136.994 133.616  1.00  0.80           N  
ATOM   2292  N   ASN A 321     116.934 134.376 137.630  1.00  0.84           N  
ATOM   2293  CA  ASN A 321     116.921 133.007 137.136  1.00  0.84           C  
ATOM   2294  C   ASN A 321     115.802 132.808 136.129  1.00  0.84           C  
ATOM   2295  O   ASN A 321     115.242 131.727 135.959  1.00  0.84           O  
ATOM   2296  CB  ASN A 321     116.856 131.969 138.288  1.00  0.84           C  
ATOM   2297  CG  ASN A 321     115.588 132.082 139.128  1.00  0.84           C  
ATOM   2298  OD1 ASN A 321     114.808 133.024 139.020  1.00  0.84           O  
ATOM   2299  ND2 ASN A 321     115.373 131.081 140.005  1.00  0.84           N  
ATOM   2300  N   ILE A 322     115.439 133.881 135.416  1.00  0.84           N  
ATOM   2301  CA  ILE A 322     114.323 133.871 134.501  1.00  0.84           C  
ATOM   2302  C   ILE A 322     114.760 133.419 133.128  1.00  0.84           C  
ATOM   2303  O   ILE A 322     114.127 132.563 132.490  1.00  0.84           O  
ATOM   2304  CB  ILE A 322     113.748 135.270 134.419  1.00  0.84           C  
ATOM   2305  CG1 ILE A 322     113.205 135.657 135.812  1.00  0.84           C  
ATOM   2306  CG2 ILE A 322     112.647 135.355 133.332  1.00  0.84           C  
ATOM   2307  CD1 ILE A 322     112.921 137.147 135.953  1.00  0.84           C  
ATOM   2308  N   HIS A 323     115.857 134.021 132.619  1.00  0.79           N  
ATOM   2309  CA  HIS A 323     116.346 133.674 131.307  1.00  0.79           C  
ATOM   2310  C   HIS A 323     117.807 134.047 131.109  1.00  0.79           C  
ATOM   2311  O   HIS A 323     118.227 135.093 131.603  1.00  0.79           O  
ATOM   2312  CB  HIS A 323     115.524 134.404 130.219  1.00  0.79           C  
ATOM   2313  CG  HIS A 323     115.511 133.813 128.845  1.00  0.79           C  
ATOM   2314  ND1 HIS A 323     116.569 133.923 127.975  1.00  0.79           N  
ATOM   2315  CD2 HIS A 323     114.519 133.098 128.275  1.00  0.79           C  
ATOM   2316  CE1 HIS A 323     116.210 133.268 126.891  1.00  0.79           C  
ATOM   2317  NE2 HIS A 323     114.972 132.739 127.025  1.00  0.79           N  
ATOM   2318  N   PRO A 324     118.594 133.274 130.371  1.00  0.82           N  
ATOM   2319  CA  PRO A 324     119.980 133.591 130.062  1.00  0.82           C  
ATOM   2320  C   PRO A 324     120.166 134.744 129.093  1.00  0.82           C  
ATOM   2321  O   PRO A 324     121.252 135.314 129.091  1.00  0.82           O  
ATOM   2322  CB  PRO A 324     120.544 132.280 129.475  1.00  0.82           C  
ATOM   2323  CG  PRO A 324     119.324 131.491 128.997  1.00  0.82           C  
ATOM   2324  CD  PRO A 324     118.245 131.913 129.976  1.00  0.82           C  
ATOM   2325  N   ILE A 325     119.185 135.085 128.237  1.00  0.76           N  
ATOM   2326  CA  ILE A 325     119.361 136.050 127.166  1.00  0.76           C  
ATOM   2327  C   ILE A 325     118.530 137.267 127.456  1.00  0.76           C  
ATOM   2328  O   ILE A 325     117.305 137.235 127.400  1.00  0.76           O  
ATOM   2329  CB  ILE A 325     118.951 135.508 125.801  1.00  0.76           C  
ATOM   2330  CG1 ILE A 325     119.692 134.181 125.480  1.00  0.76           C  
ATOM   2331  CG2 ILE A 325     119.215 136.587 124.722  1.00  0.76           C  
ATOM   2332  CD1 ILE A 325     121.226 134.287 125.469  1.00  0.76           C  
ATOM   2333  N   THR A 326     119.175 138.395 127.782  1.00  0.84           N  
ATOM   2334  CA  THR A 326     118.467 139.593 128.181  1.00  0.84           C  
ATOM   2335  C   THR A 326     119.146 140.811 127.607  1.00  0.84           C  
ATOM   2336  O   THR A 326     120.343 140.817 127.350  1.00  0.84           O  
ATOM   2337  CB  THR A 326     118.405 139.751 129.696  1.00  0.84           C  
ATOM   2338  OG1 THR A 326     119.687 139.814 130.297  1.00  0.84           O  
ATOM   2339  CG2 THR A 326     117.747 138.537 130.351  1.00  0.84           C  
ATOM   2340  N   ILE A 327     118.386 141.891 127.373  1.00  0.81           N  
ATOM   2341  CA  ILE A 327     118.935 143.128 126.854  1.00  0.81           C  
ATOM   2342  C   ILE A 327     118.774 144.201 127.897  1.00  0.81           C  
ATOM   2343  O   ILE A 327     117.665 144.518 128.324  1.00  0.81           O  
ATOM   2344  CB  ILE A 327     118.252 143.583 125.579  1.00  0.81           C  
ATOM   2345  CG1 ILE A 327     118.444 142.527 124.462  1.00  0.81           C  
ATOM   2346  CG2 ILE A 327     118.815 144.960 125.159  1.00  0.81           C  
ATOM   2347  CD1 ILE A 327     117.714 142.864 123.157  1.00  0.81           C  
ATOM   2348  N   GLY A 328     119.893 144.816 128.316  1.00  0.82           N  
ATOM   2349  CA  GLY A 328     119.875 145.962 129.202  1.00  0.82           C  
ATOM   2350  C   GLY A 328     120.871 145.844 130.297  1.00  0.82           C  
ATOM   2351  O   GLY A 328     121.785 145.025 130.244  1.00  0.82           O  
ATOM   2352  N   LYS A 329     120.722 146.685 131.337  1.00  0.72           N  
ATOM   2353  CA  LYS A 329     121.520 146.613 132.551  1.00  0.72           C  
ATOM   2354  C   LYS A 329     120.992 145.538 133.461  1.00  0.72           C  
ATOM   2355  O   LYS A 329     120.431 145.785 134.525  1.00  0.72           O  
ATOM   2356  CB  LYS A 329     121.571 147.957 133.303  1.00  0.72           C  
ATOM   2357  CG  LYS A 329     122.270 149.050 132.498  1.00  0.72           C  
ATOM   2358  CD  LYS A 329     122.391 150.345 133.301  1.00  0.72           C  
ATOM   2359  CE  LYS A 329     123.110 151.452 132.536  1.00  0.72           C  
ATOM   2360  NZ  LYS A 329     123.201 152.674 133.362  1.00  0.72           N  
ATOM   2361  N   CYS A 330     121.136 144.287 133.018  1.00  0.81           N  
ATOM   2362  CA  CYS A 330     120.417 143.195 133.613  1.00  0.81           C  
ATOM   2363  C   CYS A 330     121.145 142.544 134.770  1.00  0.81           C  
ATOM   2364  O   CYS A 330     122.369 142.409 134.700  1.00  0.81           O  
ATOM   2365  CB  CYS A 330     120.121 142.120 132.565  1.00  0.81           C  
ATOM   2366  SG  CYS A 330     118.882 142.725 131.393  1.00  0.81           S  
ATOM   2367  N   PRO A 331     120.459 142.099 135.832  1.00  0.86           N  
ATOM   2368  CA  PRO A 331     120.966 141.093 136.757  1.00  0.86           C  
ATOM   2369  C   PRO A 331     121.639 139.898 136.115  1.00  0.86           C  
ATOM   2370  O   PRO A 331     121.234 139.469 135.034  1.00  0.86           O  
ATOM   2371  CB  PRO A 331     119.750 140.652 137.589  1.00  0.86           C  
ATOM   2372  CG  PRO A 331     118.688 141.722 137.360  1.00  0.86           C  
ATOM   2373  CD  PRO A 331     119.013 142.249 135.973  1.00  0.86           C  
ATOM   2374  N   LYS A 332     122.671 139.328 136.755  1.00  0.76           N  
ATOM   2375  CA  LYS A 332     123.334 138.161 136.224  1.00  0.76           C  
ATOM   2376  C   LYS A 332     122.455 136.938 136.269  1.00  0.76           C  
ATOM   2377  O   LYS A 332     121.761 136.683 137.251  1.00  0.76           O  
ATOM   2378  CB  LYS A 332     124.681 137.904 136.928  1.00  0.76           C  
ATOM   2379  CG  LYS A 332     125.623 139.113 136.842  1.00  0.76           C  
ATOM   2380  CD  LYS A 332     126.065 139.428 135.405  1.00  0.76           C  
ATOM   2381  CE  LYS A 332     127.037 140.604 135.338  1.00  0.76           C  
ATOM   2382  NZ  LYS A 332     127.432 140.886 133.946  1.00  0.76           N  
ATOM   2383  N   TYR A 333     122.450 136.159 135.174  1.00  0.75           N  
ATOM   2384  CA  TYR A 333     121.688 134.944 135.112  1.00  0.75           C  
ATOM   2385  C   TYR A 333     122.388 133.855 135.903  1.00  0.75           C  
ATOM   2386  O   TYR A 333     123.570 133.577 135.708  1.00  0.75           O  
ATOM   2387  CB  TYR A 333     121.424 134.529 133.647  1.00  0.75           C  
ATOM   2388  CG  TYR A 333     120.611 133.261 133.583  1.00  0.75           C  
ATOM   2389  CD1 TYR A 333     119.274 133.201 134.006  1.00  0.75           C  
ATOM   2390  CD2 TYR A 333     121.229 132.085 133.154  1.00  0.75           C  
ATOM   2391  CE1 TYR A 333     118.561 131.995 133.938  1.00  0.75           C  
ATOM   2392  CE2 TYR A 333     120.533 130.873 133.126  1.00  0.75           C  
ATOM   2393  CZ  TYR A 333     119.192 130.834 133.496  1.00  0.75           C  
ATOM   2394  OH  TYR A 333     118.467 129.635 133.373  1.00  0.75           O  
ATOM   2395  N   VAL A 334     121.644 133.229 136.817  1.00  0.86           N  
ATOM   2396  CA  VAL A 334     122.092 132.097 137.577  1.00  0.86           C  
ATOM   2397  C   VAL A 334     121.046 131.033 137.393  1.00  0.86           C  
ATOM   2398  O   VAL A 334     119.892 131.309 137.088  1.00  0.86           O  
ATOM   2399  CB  VAL A 334     122.292 132.408 139.055  1.00  0.86           C  
ATOM   2400  CG1 VAL A 334     123.395 133.478 139.186  1.00  0.86           C  
ATOM   2401  CG2 VAL A 334     120.977 132.899 139.694  1.00  0.86           C  
ATOM   2402  N   LYS A 335     121.425 129.762 137.562  1.00  0.81           N  
ATOM   2403  CA  LYS A 335     120.501 128.650 137.413  1.00  0.81           C  
ATOM   2404  C   LYS A 335     120.121 128.097 138.765  1.00  0.81           C  
ATOM   2405  O   LYS A 335     119.517 127.032 138.878  1.00  0.81           O  
ATOM   2406  CB  LYS A 335     121.115 127.525 136.562  1.00  0.81           C  
ATOM   2407  CG  LYS A 335     122.360 126.881 137.177  1.00  0.81           C  
ATOM   2408  CD  LYS A 335     122.962 125.835 136.248  1.00  0.81           C  
ATOM   2409  CE  LYS A 335     124.293 125.300 136.768  1.00  0.81           C  
ATOM   2410  NZ  LYS A 335     124.843 124.329 135.817  1.00  0.81           N  
ATOM   2411  N   SER A 336     120.475 128.836 139.831  1.00  0.82           N  
ATOM   2412  CA  SER A 336     119.988 128.619 141.175  1.00  0.82           C  
ATOM   2413  C   SER A 336     118.501 128.912 141.274  1.00  0.82           C  
ATOM   2414  O   SER A 336     117.901 129.588 140.440  1.00  0.82           O  
ATOM   2415  CB  SER A 336     120.764 129.460 142.231  1.00  0.82           C  
ATOM   2416  OG  SER A 336     120.496 130.862 142.125  1.00  0.82           O  
ATOM   2417  N   THR A 337     117.834 128.373 142.297  1.00  0.77           N  
ATOM   2418  CA  THR A 337     116.411 128.611 142.477  1.00  0.77           C  
ATOM   2419  C   THR A 337     116.143 129.485 143.667  1.00  0.77           C  
ATOM   2420  O   THR A 337     115.043 130.004 143.825  1.00  0.77           O  
ATOM   2421  CB  THR A 337     115.646 127.314 142.645  1.00  0.77           C  
ATOM   2422  OG1 THR A 337     116.116 126.558 143.751  1.00  0.77           O  
ATOM   2423  CG2 THR A 337     115.877 126.455 141.392  1.00  0.77           C  
ATOM   2424  N   LYS A 338     117.142 129.697 144.540  1.00  0.76           N  
ATOM   2425  CA  LYS A 338     116.858 130.305 145.810  1.00  0.76           C  
ATOM   2426  C   LYS A 338     118.111 130.905 146.402  1.00  0.76           C  
ATOM   2427  O   LYS A 338     119.013 130.202 146.843  1.00  0.76           O  
ATOM   2428  CB  LYS A 338     116.287 129.216 146.744  1.00  0.76           C  
ATOM   2429  CG  LYS A 338     115.864 129.677 148.140  1.00  0.76           C  
ATOM   2430  CD  LYS A 338     115.204 128.514 148.886  1.00  0.76           C  
ATOM   2431  CE  LYS A 338     114.802 128.830 150.328  1.00  0.76           C  
ATOM   2432  NZ  LYS A 338     114.180 127.645 150.952  1.00  0.76           N  
ATOM   2433  N   LEU A 339     118.188 132.246 146.431  1.00  0.85           N  
ATOM   2434  CA  LEU A 339     119.293 132.976 147.017  1.00  0.85           C  
ATOM   2435  C   LEU A 339     118.744 133.869 148.102  1.00  0.85           C  
ATOM   2436  O   LEU A 339     118.588 135.078 147.933  1.00  0.85           O  
ATOM   2437  CB  LEU A 339     120.039 133.837 145.974  1.00  0.85           C  
ATOM   2438  CG  LEU A 339     120.724 133.042 144.845  1.00  0.85           C  
ATOM   2439  CD1 LEU A 339     121.301 134.017 143.810  1.00  0.85           C  
ATOM   2440  CD2 LEU A 339     121.841 132.123 145.367  1.00  0.85           C  
ATOM   2441  N   ARG A 340     118.405 133.272 149.258  1.00  0.79           N  
ATOM   2442  CA  ARG A 340     117.871 134.010 150.381  1.00  0.79           C  
ATOM   2443  C   ARG A 340     118.977 134.404 151.312  1.00  0.79           C  
ATOM   2444  O   ARG A 340     119.651 133.552 151.880  1.00  0.79           O  
ATOM   2445  CB  ARG A 340     116.861 133.174 151.192  1.00  0.79           C  
ATOM   2446  CG  ARG A 340     115.629 132.738 150.383  1.00  0.79           C  
ATOM   2447  CD  ARG A 340     114.692 133.867 149.932  1.00  0.79           C  
ATOM   2448  NE  ARG A 340     114.135 134.537 151.160  1.00  0.79           N  
ATOM   2449  CZ  ARG A 340     113.042 135.312 151.182  1.00  0.79           C  
ATOM   2450  NH1 ARG A 340     112.305 135.455 150.088  1.00  0.79           N  
ATOM   2451  NH2 ARG A 340     112.669 135.940 152.294  1.00  0.79           N  
ATOM   2452  N   LEU A 341     119.170 135.712 151.504  1.00  0.87           N  
ATOM   2453  CA  LEU A 341     120.203 136.239 152.347  1.00  0.87           C  
ATOM   2454  C   LEU A 341     119.571 136.601 153.672  1.00  0.87           C  
ATOM   2455  O   LEU A 341     118.656 137.420 153.753  1.00  0.87           O  
ATOM   2456  CB  LEU A 341     120.834 137.449 151.636  1.00  0.87           C  
ATOM   2457  CG  LEU A 341     121.970 138.161 152.384  1.00  0.87           C  
ATOM   2458  CD1 LEU A 341     123.189 137.250 152.572  1.00  0.87           C  
ATOM   2459  CD2 LEU A 341     122.365 139.424 151.609  1.00  0.87           C  
ATOM   2460  N   ALA A 342     120.008 135.934 154.754  1.00  0.92           N  
ATOM   2461  CA  ALA A 342     119.554 136.181 156.098  1.00  0.92           C  
ATOM   2462  C   ALA A 342     119.946 137.557 156.577  1.00  0.92           C  
ATOM   2463  O   ALA A 342     121.063 138.023 156.362  1.00  0.92           O  
ATOM   2464  CB  ALA A 342     120.124 135.145 157.088  1.00  0.92           C  
ATOM   2465  N   THR A 343     119.021 138.230 157.266  1.00  0.89           N  
ATOM   2466  CA  THR A 343     119.299 139.513 157.878  1.00  0.89           C  
ATOM   2467  C   THR A 343     119.055 139.407 159.352  1.00  0.89           C  
ATOM   2468  O   THR A 343     119.760 140.004 160.161  1.00  0.89           O  
ATOM   2469  CB  THR A 343     118.434 140.638 157.315  1.00  0.89           C  
ATOM   2470  OG1 THR A 343     117.039 140.435 157.484  1.00  0.89           O  
ATOM   2471  CG2 THR A 343     118.650 140.705 155.803  1.00  0.89           C  
ATOM   2472  N   GLY A 344     118.061 138.590 159.736  1.00  0.92           N  
ATOM   2473  CA  GLY A 344     117.682 138.368 161.104  1.00  0.92           C  
ATOM   2474  C   GLY A 344     118.382 137.206 161.700  1.00  0.92           C  
ATOM   2475  O   GLY A 344     119.259 136.578 161.114  1.00  0.92           O  
ATOM   2476  N   LEU A 345     117.974 136.895 162.922  1.00  0.85           N  
ATOM   2477  CA  LEU A 345     118.505 135.819 163.703  1.00  0.85           C  
ATOM   2478  C   LEU A 345     117.622 134.601 163.572  1.00  0.85           C  
ATOM   2479  O   LEU A 345     116.567 134.637 162.941  1.00  0.85           O  
ATOM   2480  CB  LEU A 345     118.718 136.295 165.150  1.00  0.85           C  
ATOM   2481  CG  LEU A 345     117.538 137.032 165.809  1.00  0.85           C  
ATOM   2482  CD1 LEU A 345     116.640 136.045 166.550  1.00  0.85           C  
ATOM   2483  CD2 LEU A 345     118.072 138.122 166.751  1.00  0.85           C  
ATOM   2484  N   ARG A 346     118.066 133.452 164.114  1.00  0.76           N  
ATOM   2485  CA  ARG A 346     117.301 132.226 164.047  1.00  0.76           C  
ATOM   2486  C   ARG A 346     115.958 132.324 164.738  1.00  0.76           C  
ATOM   2487  O   ARG A 346     115.865 132.717 165.898  1.00  0.76           O  
ATOM   2488  CB  ARG A 346     118.033 131.028 164.686  1.00  0.76           C  
ATOM   2489  CG  ARG A 346     119.378 130.669 164.051  1.00  0.76           C  
ATOM   2490  CD  ARG A 346     119.917 129.341 164.581  1.00  0.76           C  
ATOM   2491  NE  ARG A 346     121.297 129.125 164.025  1.00  0.76           N  
ATOM   2492  CZ  ARG A 346     122.419 129.679 164.525  1.00  0.76           C  
ATOM   2493  NH1 ARG A 346     122.387 130.539 165.533  1.00  0.76           N  
ATOM   2494  NH2 ARG A 346     123.600 129.375 163.992  1.00  0.76           N  
ATOM   2495  N   ASN A 347     114.884 131.909 164.050  1.00  0.77           N  
ATOM   2496  CA  ASN A 347     113.558 132.001 164.601  1.00  0.77           C  
ATOM   2497  C   ASN A 347     113.253 130.729 165.306  1.00  0.77           C  
ATOM   2498  O   ASN A 347     112.937 129.704 164.706  1.00  0.77           O  
ATOM   2499  CB  ASN A 347     112.501 132.225 163.513  1.00  0.77           C  
ATOM   2500  CG  ASN A 347     111.163 132.526 164.164  1.00  0.77           C  
ATOM   2501  OD1 ASN A 347     111.099 133.033 165.286  1.00  0.77           O  
ATOM   2502  ND2 ASN A 347     110.063 132.189 163.473  1.00  0.77           N  
ATOM   2503  N   VAL A 348     113.410 130.767 166.619  1.00  0.72           N  
ATOM   2504  CA  VAL A 348     113.297 129.565 167.351  1.00  0.72           C  
ATOM   2505  C   VAL A 348     112.439 129.837 168.578  1.00  0.72           C  
ATOM   2506  O   VAL A 348     112.928 130.437 169.538  1.00  0.72           O  
ATOM   2507  CB  VAL A 348     114.673 129.085 167.667  1.00  0.72           C  
ATOM   2508  CG1 VAL A 348     114.495 127.670 168.139  1.00  0.72           C  
ATOM   2509  CG2 VAL A 348     115.601 128.965 166.442  1.00  0.72           C  
ATOM   2510  N   PRO A 349     111.174 129.402 168.629  1.00  0.70           N  
ATOM   2511  CA  PRO A 349     110.257 129.609 169.757  1.00  0.70           C  
ATOM   2512  C   PRO A 349     110.640 128.822 170.990  1.00  0.70           C  
ATOM   2513  O   PRO A 349     109.935 128.885 171.993  1.00  0.70           O  
ATOM   2514  CB  PRO A 349     108.878 129.201 169.197  1.00  0.70           C  
ATOM   2515  CG  PRO A 349     109.165 128.245 168.036  1.00  0.70           C  
ATOM   2516  CD  PRO A 349     110.544 128.653 167.536  1.00  0.70           C  
ATOM   2517  N   SER A 350     111.732 128.049 170.887  1.00  0.53           N  
ATOM   2518  CA  SER A 350     112.289 127.169 171.886  1.00  0.53           C  
ATOM   2519  C   SER A 350     113.535 126.533 171.270  1.00  0.53           C  
ATOM   2520  O   SER A 350     113.481 125.448 170.683  1.00  0.53           O  
ATOM   2521  CB  SER A 350     111.296 126.047 172.305  1.00  0.53           C  
ATOM   2522  OG  SER A 350     111.820 125.237 173.356  1.00  0.53           O  
ATOM   2523  N   ILE A 351     114.695 127.256 171.297  1.00  0.42           N  
ATOM   2524  CA  ILE A 351     115.999 126.765 170.845  1.00  0.42           C  
ATOM   2525  C   ILE A 351     116.393 125.470 171.465  1.00  0.42           C  
ATOM   2526  O   ILE A 351     116.405 125.225 172.670  1.00  0.42           O  
ATOM   2527  CB  ILE A 351     117.157 127.809 170.690  1.00  0.42           C  
ATOM   2528  CG1 ILE A 351     118.441 127.478 169.898  1.00  0.42           C  
ATOM   2529  CG2 ILE A 351     117.652 128.210 172.060  1.00  0.42           C  
ATOM   2530  CD1 ILE A 351     118.340 127.751 168.404  1.00  0.42           C  
ATOM   2531  N   GLN A 352     116.693 124.525 170.565  1.00  0.37           N  
ATOM   2532  CA  GLN A 352     117.106 123.238 170.982  1.00  0.37           C  
ATOM   2533  C   GLN A 352     118.392 123.376 171.725  1.00  0.37           C  
ATOM   2534  O   GLN A 352     119.251 124.219 171.450  1.00  0.37           O  
ATOM   2535  CB  GLN A 352     117.252 122.223 169.835  1.00  0.37           C  
ATOM   2536  CG  GLN A 352     115.960 121.962 169.025  1.00  0.37           C  
ATOM   2537  CD  GLN A 352     114.879 121.262 169.850  1.00  0.37           C  
ATOM   2538  OE1 GLN A 352     115.127 120.232 170.475  1.00  0.37           O  
ATOM   2539  NE2 GLN A 352     113.643 121.809 169.841  1.00  0.37           N  
ATOM   2540  N   SER A 353     118.536 122.567 172.744  1.00  0.32           N  
ATOM   2541  CA  SER A 353     119.668 122.779 173.575  1.00  0.32           C  
ATOM   2542  C   SER A 353     120.118 121.447 173.756  1.00  0.32           C  
ATOM   2543  O   SER A 353     119.430 120.451 173.554  1.00  0.32           O  
ATOM   2544  CB  SER A 353     119.421 123.362 174.996  1.00  0.32           C  
ATOM   2545  OG  SER A 353     120.605 123.476 175.817  1.00  0.32           O  
ATOM   2546  N   ARG A 354     121.373 121.409 174.078  1.00  0.22           N  
ATOM   2547  CA  ARG A 354     121.926 120.130 174.174  1.00  0.22           C  
ATOM   2548  C   ARG A 354     122.314 119.709 175.502  1.00  0.22           C  
ATOM   2549  O   ARG A 354     122.914 118.671 175.639  1.00  0.22           O  
ATOM   2550  CB  ARG A 354     122.979 120.009 173.084  1.00  0.22           C  
ATOM   2551  CG  ARG A 354     124.219 120.886 172.953  1.00  0.22           C  
ATOM   2552  CD  ARG A 354     124.939 120.709 171.637  1.00  0.22           C  
ATOM   2553  NE  ARG A 354     123.975 121.286 170.737  1.00  0.22           N  
ATOM   2554  CZ  ARG A 354     124.352 121.663 169.524  1.00  0.22           C  
ATOM   2555  NH1 ARG A 354     123.550 122.464 168.850  1.00  0.22           N  
ATOM   2556  NH2 ARG A 354     125.523 121.282 169.040  1.00  0.22           N  
ATOM   2557  N   GLY A 355     122.146 120.611 176.527  1.00  0.26           N  
ATOM   2558  CA  GLY A 355     122.905 120.511 177.722  1.00  0.26           C  
ATOM   2559  C   GLY A 355     124.280 120.854 177.295  1.00  0.26           C  
ATOM   2560  O   GLY A 355     125.179 120.374 177.876  1.00  0.26           O  
ATOM   2561  N   LEU A 356     124.548 121.465 176.030  1.00  0.21           N  
ATOM   2562  CA  LEU A 356     125.537 122.392 175.416  1.00  0.21           C  
ATOM   2563  C   LEU A 356     125.467 123.829 175.851  1.00  0.21           C  
ATOM   2564  O   LEU A 356     126.352 124.613 175.479  1.00  0.21           O  
ATOM   2565  CB  LEU A 356     126.591 122.082 174.180  1.00  0.21           C  
ATOM   2566  CG  LEU A 356     127.552 120.820 174.339  1.00  0.21           C  
ATOM   2567  CD1 LEU A 356     127.173 119.422 174.904  1.00  0.21           C  
ATOM   2568  CD2 LEU A 356     128.236 120.661 172.976  1.00  0.21           C  
ATOM   2569  N   PHE A 357     124.384 124.142 176.587  1.00  0.20           N  
ATOM   2570  CA  PHE A 357     124.172 125.496 177.055  1.00  0.20           C  
ATOM   2571  C   PHE A 357     123.938 126.346 175.843  1.00  0.20           C  
ATOM   2572  O   PHE A 357     124.876 126.837 175.224  1.00  0.20           O  
ATOM   2573  CB  PHE A 357     125.279 126.140 177.929  1.00  0.20           C  
ATOM   2574  CG  PHE A 357     125.529 125.477 179.206  1.00  0.20           C  
ATOM   2575  CD1 PHE A 357     124.557 124.750 179.918  1.00  0.20           C  
ATOM   2576  CD2 PHE A 357     126.779 125.706 179.762  1.00  0.20           C  
ATOM   2577  CE1 PHE A 357     124.889 124.173 181.146  1.00  0.20           C  
ATOM   2578  CE2 PHE A 357     127.108 125.087 180.951  1.00  0.20           C  
ATOM   2579  CZ  PHE A 357     126.176 124.338 181.655  1.00  0.20           C  
ATOM   2580  N   GLY A 358     122.662 126.421 175.433  1.00  0.35           N  
ATOM   2581  CA  GLY A 358     122.202 126.936 174.153  1.00  0.35           C  
ATOM   2582  C   GLY A 358     123.061 127.992 173.524  1.00  0.35           C  
ATOM   2583  O   GLY A 358     123.060 129.135 173.997  1.00  0.35           O  
ATOM   2584  N   ALA A 359     123.787 127.617 172.434  1.00  0.39           N  
ATOM   2585  CA  ALA A 359     124.967 128.316 171.956  1.00  0.39           C  
ATOM   2586  C   ALA A 359     124.753 129.764 171.634  1.00  0.39           C  
ATOM   2587  O   ALA A 359     125.626 130.588 171.890  1.00  0.39           O  
ATOM   2588  CB  ALA A 359     125.476 127.643 170.671  1.00  0.39           C  
ATOM   2589  N   ILE A 360     123.549 130.065 171.108  1.00  0.57           N  
ATOM   2590  CA  ILE A 360     123.035 131.375 170.777  1.00  0.57           C  
ATOM   2591  C   ILE A 360     123.456 132.486 171.753  1.00  0.57           C  
ATOM   2592  O   ILE A 360     124.039 133.500 171.394  1.00  0.57           O  
ATOM   2593  CB  ILE A 360     121.504 131.299 170.764  1.00  0.57           C  
ATOM   2594  CG1 ILE A 360     120.830 130.328 169.766  1.00  0.57           C  
ATOM   2595  CG2 ILE A 360     120.916 132.700 170.547  1.00  0.57           C  
ATOM   2596  CD1 ILE A 360     121.050 130.687 168.311  1.00  0.57           C  
ATOM   2597  N   ALA A 361     123.190 132.299 173.053  1.00  0.41           N  
ATOM   2598  CA  ALA A 361     123.682 133.197 174.080  1.00  0.41           C  
ATOM   2599  C   ALA A 361     124.637 132.515 175.031  1.00  0.41           C  
ATOM   2600  O   ALA A 361     125.424 133.172 175.710  1.00  0.41           O  
ATOM   2601  CB  ALA A 361     122.493 133.594 174.958  1.00  0.41           C  
ATOM   2602  N   GLY A 362     124.552 131.170 175.127  1.00  0.44           N  
ATOM   2603  CA  GLY A 362     125.363 130.368 176.011  1.00  0.44           C  
ATOM   2604  C   GLY A 362     124.630 129.797 177.143  1.00  0.44           C  
ATOM   2605  O   GLY A 362     125.283 129.239 178.005  1.00  0.44           O  
ATOM   2606  N   PHE A 363     123.290 129.934 177.164  1.00  0.47           N  
ATOM   2607  CA  PHE A 363     122.407 129.393 178.166  1.00  0.47           C  
ATOM   2608  C   PHE A 363     120.986 129.559 177.682  1.00  0.47           C  
ATOM   2609  O   PHE A 363     120.140 128.763 178.073  1.00  0.47           O  
ATOM   2610  CB  PHE A 363     122.553 130.168 179.514  1.00  0.47           C  
ATOM   2611  CG  PHE A 363     123.625 129.630 180.375  1.00  0.47           C  
ATOM   2612  CD1 PHE A 363     123.466 128.406 181.050  1.00  0.47           C  
ATOM   2613  CD2 PHE A 363     124.829 130.337 180.480  1.00  0.47           C  
ATOM   2614  CE1 PHE A 363     124.522 127.881 181.796  1.00  0.47           C  
ATOM   2615  CE2 PHE A 363     125.915 129.755 181.124  1.00  0.47           C  
ATOM   2616  CZ  PHE A 363     125.744 128.553 181.803  1.00  0.47           C  
ATOM   2617  N   ILE A 364     120.714 130.548 176.783  1.00  0.65           N  
ATOM   2618  CA  ILE A 364     119.393 130.865 176.236  1.00  0.65           C  
ATOM   2619  C   ILE A 364     118.671 129.661 175.663  1.00  0.65           C  
ATOM   2620  O   ILE A 364     119.207 128.918 174.839  1.00  0.65           O  
ATOM   2621  CB  ILE A 364     119.473 132.015 175.225  1.00  0.65           C  
ATOM   2622  CG1 ILE A 364     118.177 132.785 174.922  1.00  0.65           C  
ATOM   2623  CG2 ILE A 364     120.155 131.551 173.935  1.00  0.65           C  
ATOM   2624  CD1 ILE A 364     117.848 133.750 176.041  1.00  0.65           C  
ATOM   2625  N   GLU A 365     117.434 129.423 176.125  1.00  0.58           N  
ATOM   2626  CA  GLU A 365     116.669 128.271 175.703  1.00  0.58           C  
ATOM   2627  C   GLU A 365     115.694 128.568 174.582  1.00  0.58           C  
ATOM   2628  O   GLU A 365     115.089 127.672 174.000  1.00  0.58           O  
ATOM   2629  CB  GLU A 365     115.698 127.835 176.792  1.00  0.58           C  
ATOM   2630  CG  GLU A 365     116.336 127.240 178.042  1.00  0.58           C  
ATOM   2631  CD  GLU A 365     115.258 126.921 179.064  1.00  0.58           C  
ATOM   2632  OE1 GLU A 365     114.070 127.271 178.843  1.00  0.58           O  
ATOM   2633  OE2 GLU A 365     115.649 126.323 180.098  1.00  0.58           O  
ATOM   2634  N   GLY A 366     115.536 129.845 174.180  1.00  0.71           N  
ATOM   2635  CA  GLY A 366     114.821 130.160 172.956  1.00  0.71           C  
ATOM   2636  C   GLY A 366     114.537 131.589 172.830  1.00  0.71           C  
ATOM   2637  O   GLY A 366     114.886 132.381 173.698  1.00  0.71           O  
ATOM   2638  N   GLY A 367     113.942 131.965 171.688  1.00  0.81           N  
ATOM   2639  CA  GLY A 367     113.569 133.339 171.455  1.00  0.81           C  
ATOM   2640  C   GLY A 367     112.279 133.692 172.115  1.00  0.81           C  
ATOM   2641  O   GLY A 367     111.520 132.844 172.574  1.00  0.81           O  
ATOM   2642  N   TRP A 368     111.981 134.989 172.140  1.00  0.76           N  
ATOM   2643  CA  TRP A 368     110.816 135.526 172.791  1.00  0.76           C  
ATOM   2644  C   TRP A 368     109.918 136.117 171.759  1.00  0.76           C  
ATOM   2645  O   TRP A 368     110.226 137.142 171.156  1.00  0.76           O  
ATOM   2646  CB  TRP A 368     111.202 136.650 173.764  1.00  0.76           C  
ATOM   2647  CG  TRP A 368     112.050 136.170 174.913  1.00  0.76           C  
ATOM   2648  CD1 TRP A 368     112.158 134.926 175.472  1.00  0.76           C  
ATOM   2649  CD2 TRP A 368     112.926 137.028 175.649  1.00  0.76           C  
ATOM   2650  NE1 TRP A 368     113.038 134.958 176.528  1.00  0.76           N  
ATOM   2651  CE2 TRP A 368     113.518 136.241 176.652  1.00  0.76           C  
ATOM   2652  CE3 TRP A 368     113.216 138.381 175.522  1.00  0.76           C  
ATOM   2653  CZ2 TRP A 368     114.418 136.799 177.541  1.00  0.76           C  
ATOM   2654  CZ3 TRP A 368     114.113 138.950 176.430  1.00  0.76           C  
ATOM   2655  CH2 TRP A 368     114.705 138.167 177.428  1.00  0.76           C  
ATOM   2656  N   THR A 369     108.742 135.503 171.552  1.00  0.77           N  
ATOM   2657  CA  THR A 369     107.800 135.948 170.540  1.00  0.77           C  
ATOM   2658  C   THR A 369     107.086 137.221 170.938  1.00  0.77           C  
ATOM   2659  O   THR A 369     106.538 137.933 170.103  1.00  0.77           O  
ATOM   2660  CB  THR A 369     106.754 134.891 170.223  1.00  0.77           C  
ATOM   2661  OG1 THR A 369     106.090 134.449 171.397  1.00  0.77           O  
ATOM   2662  CG2 THR A 369     107.443 133.651 169.640  1.00  0.77           C  
ATOM   2663  N   GLY A 370     107.107 137.552 172.247  1.00  0.79           N  
ATOM   2664  CA  GLY A 370     106.530 138.777 172.776  1.00  0.79           C  
ATOM   2665  C   GLY A 370     107.405 139.996 172.690  1.00  0.79           C  
ATOM   2666  O   GLY A 370     106.927 141.101 172.926  1.00  0.79           O  
ATOM   2667  N   MET A 371     108.701 139.857 172.337  1.00  0.77           N  
ATOM   2668  CA  MET A 371     109.604 140.989 172.238  1.00  0.77           C  
ATOM   2669  C   MET A 371     109.557 141.581 170.844  1.00  0.77           C  
ATOM   2670  O   MET A 371     110.464 141.447 170.030  1.00  0.77           O  
ATOM   2671  CB  MET A 371     111.039 140.615 172.641  1.00  0.77           C  
ATOM   2672  CG  MET A 371     111.971 141.836 172.724  1.00  0.77           C  
ATOM   2673  SD  MET A 371     113.502 141.495 173.608  1.00  0.77           S  
ATOM   2674  CE  MET A 371     114.247 140.471 172.310  1.00  0.77           C  
ATOM   2675  N   VAL A 372     108.431 142.223 170.518  1.00  0.79           N  
ATOM   2676  CA  VAL A 372     108.117 142.672 169.180  1.00  0.79           C  
ATOM   2677  C   VAL A 372     108.829 143.949 168.754  1.00  0.79           C  
ATOM   2678  O   VAL A 372     108.848 144.280 167.568  1.00  0.79           O  
ATOM   2679  CB  VAL A 372     106.614 142.863 169.025  1.00  0.79           C  
ATOM   2680  CG1 VAL A 372     105.913 141.502 169.223  1.00  0.79           C  
ATOM   2681  CG2 VAL A 372     106.077 143.915 170.024  1.00  0.79           C  
ATOM   2682  N   ASP A 373     109.451 144.692 169.694  1.00  0.77           N  
ATOM   2683  CA  ASP A 373     110.020 145.999 169.480  1.00  0.77           C  
ATOM   2684  C   ASP A 373     111.506 145.941 169.112  1.00  0.77           C  
ATOM   2685  O   ASP A 373     112.149 146.962 168.864  1.00  0.77           O  
ATOM   2686  CB  ASP A 373     109.773 146.886 170.748  1.00  0.77           C  
ATOM   2687  CG  ASP A 373     110.351 146.353 172.060  1.00  0.77           C  
ATOM   2688  OD1 ASP A 373     110.639 145.130 172.141  1.00  0.77           O  
ATOM   2689  OD2 ASP A 373     110.519 147.165 173.009  1.00  0.77           O  
ATOM   2690  N   GLY A 374     112.117 144.743 168.998  1.00  0.85           N  
ATOM   2691  CA  GLY A 374     113.503 144.716 168.579  1.00  0.85           C  
ATOM   2692  C   GLY A 374     114.111 143.360 168.604  1.00  0.85           C  
ATOM   2693  O   GLY A 374     113.596 142.442 169.227  1.00  0.85           O  
ATOM   2694  N   TRP A 375     115.255 143.201 167.909  1.00  0.82           N  
ATOM   2695  CA  TRP A 375     115.981 141.950 167.818  1.00  0.82           C  
ATOM   2696  C   TRP A 375     116.539 141.425 169.113  1.00  0.82           C  
ATOM   2697  O   TRP A 375     116.419 140.232 169.386  1.00  0.82           O  
ATOM   2698  CB  TRP A 375     117.132 142.037 166.794  1.00  0.82           C  
ATOM   2699  CG  TRP A 375     116.668 141.910 165.358  1.00  0.82           C  
ATOM   2700  CD1 TRP A 375     115.526 141.339 164.856  1.00  0.82           C  
ATOM   2701  CD2 TRP A 375     117.448 142.322 164.227  1.00  0.82           C  
ATOM   2702  NE1 TRP A 375     115.536 141.390 163.482  1.00  0.82           N  
ATOM   2703  CE2 TRP A 375     116.703 141.993 163.078  1.00  0.82           C  
ATOM   2704  CE3 TRP A 375     118.699 142.923 164.127  1.00  0.82           C  
ATOM   2705  CZ2 TRP A 375     117.193 142.274 161.813  1.00  0.82           C  
ATOM   2706  CZ3 TRP A 375     119.199 143.191 162.845  1.00  0.82           C  
ATOM   2707  CH2 TRP A 375     118.451 142.883 161.701  1.00  0.82           C  
ATOM   2708  N   TYR A 376     117.149 142.289 169.933  1.00  0.84           N  
ATOM   2709  CA  TYR A 376     117.743 141.895 171.186  1.00  0.84           C  
ATOM   2710  C   TYR A 376     117.091 142.678 172.278  1.00  0.84           C  
ATOM   2711  O   TYR A 376     116.635 143.806 172.085  1.00  0.84           O  
ATOM   2712  CB  TYR A 376     119.250 142.201 171.282  1.00  0.84           C  
ATOM   2713  CG  TYR A 376     119.968 141.937 169.994  1.00  0.84           C  
ATOM   2714  CD1 TYR A 376     120.699 142.988 169.443  1.00  0.84           C  
ATOM   2715  CD2 TYR A 376     119.948 140.703 169.321  1.00  0.84           C  
ATOM   2716  CE1 TYR A 376     121.473 142.801 168.301  1.00  0.84           C  
ATOM   2717  CE2 TYR A 376     120.700 140.521 168.149  1.00  0.84           C  
ATOM   2718  CZ  TYR A 376     121.495 141.561 167.665  1.00  0.84           C  
ATOM   2719  OH  TYR A 376     122.367 141.369 166.579  1.00  0.84           O  
ATOM   2720  N   GLY A 377     117.037 142.108 173.481  1.00  0.89           N  
ATOM   2721  CA  GLY A 377     116.501 142.886 174.561  1.00  0.89           C  
ATOM   2722  C   GLY A 377     116.381 142.103 175.801  1.00  0.89           C  
ATOM   2723  O   GLY A 377     116.967 141.031 175.951  1.00  0.89           O  
ATOM   2724  N   TYR A 378     115.598 142.658 176.730  1.00  0.85           N  
ATOM   2725  CA  TYR A 378     115.539 142.197 178.089  1.00  0.85           C  
ATOM   2726  C   TYR A 378     114.130 141.862 178.488  1.00  0.85           C  
ATOM   2727  O   TYR A 378     113.164 142.467 178.030  1.00  0.85           O  
ATOM   2728  CB  TYR A 378     116.027 143.263 179.088  1.00  0.85           C  
ATOM   2729  CG  TYR A 378     117.450 143.627 178.808  1.00  0.85           C  
ATOM   2730  CD1 TYR A 378     117.779 144.696 177.959  1.00  0.85           C  
ATOM   2731  CD2 TYR A 378     118.481 142.884 179.390  1.00  0.85           C  
ATOM   2732  CE1 TYR A 378     119.120 145.041 177.737  1.00  0.85           C  
ATOM   2733  CE2 TYR A 378     119.815 143.224 179.153  1.00  0.85           C  
ATOM   2734  CZ  TYR A 378     120.139 144.304 178.342  1.00  0.85           C  
ATOM   2735  OH  TYR A 378     121.493 144.635 178.155  1.00  0.85           O  
ATOM   2736  N   HIS A 379     114.006 140.887 179.395  1.00  0.81           N  
ATOM   2737  CA  HIS A 379     112.785 140.603 180.110  1.00  0.81           C  
ATOM   2738  C   HIS A 379     113.103 140.736 181.569  1.00  0.81           C  
ATOM   2739  O   HIS A 379     114.196 140.370 181.998  1.00  0.81           O  
ATOM   2740  CB  HIS A 379     112.249 139.181 179.818  1.00  0.81           C  
ATOM   2741  CG  HIS A 379     111.014 138.815 180.583  1.00  0.81           C  
ATOM   2742  ND1 HIS A 379     111.141 138.241 181.829  1.00  0.81           N  
ATOM   2743  CD2 HIS A 379     109.708 139.057 180.309  1.00  0.81           C  
ATOM   2744  CE1 HIS A 379     109.913 138.151 182.292  1.00  0.81           C  
ATOM   2745  NE2 HIS A 379     109.003 138.628 181.410  1.00  0.81           N  
ATOM   2746  N   HIS A 380     112.177 141.296 182.360  1.00  0.82           N  
ATOM   2747  CA  HIS A 380     112.367 141.409 183.783  1.00  0.82           C  
ATOM   2748  C   HIS A 380     111.132 140.996 184.536  1.00  0.82           C  
ATOM   2749  O   HIS A 380     110.010 141.040 184.032  1.00  0.82           O  
ATOM   2750  CB  HIS A 380     112.752 142.855 184.184  1.00  0.82           C  
ATOM   2751  CG  HIS A 380     111.620 143.843 184.131  1.00  0.82           C  
ATOM   2752  ND1 HIS A 380     111.223 144.399 182.932  1.00  0.82           N  
ATOM   2753  CD2 HIS A 380     110.790 144.239 185.130  1.00  0.82           C  
ATOM   2754  CE1 HIS A 380     110.159 145.121 183.228  1.00  0.82           C  
ATOM   2755  NE2 HIS A 380     109.854 145.060 184.547  1.00  0.82           N  
ATOM   2756  N   GLN A 381     111.322 140.585 185.798  1.00  0.78           N  
ATOM   2757  CA  GLN A 381     110.222 140.320 186.685  1.00  0.78           C  
ATOM   2758  C   GLN A 381     110.610 140.663 188.099  1.00  0.78           C  
ATOM   2759  O   GLN A 381     111.628 140.193 188.607  1.00  0.78           O  
ATOM   2760  CB  GLN A 381     109.795 138.839 186.587  1.00  0.78           C  
ATOM   2761  CG  GLN A 381     108.582 138.473 187.466  1.00  0.78           C  
ATOM   2762  CD  GLN A 381     108.167 137.028 187.235  1.00  0.78           C  
ATOM   2763  OE1 GLN A 381     108.453 136.418 186.207  1.00  0.78           O  
ATOM   2764  NE2 GLN A 381     107.440 136.455 188.219  1.00  0.78           N  
ATOM   2765  N   ASN A 382     109.787 141.485 188.773  1.00  0.77           N  
ATOM   2766  CA  ASN A 382     109.952 141.798 190.174  1.00  0.77           C  
ATOM   2767  C   ASN A 382     108.583 141.849 190.841  1.00  0.77           C  
ATOM   2768  O   ASN A 382     107.612 141.301 190.325  1.00  0.77           O  
ATOM   2769  CB  ASN A 382     110.805 143.101 190.353  1.00  0.77           C  
ATOM   2770  CG  ASN A 382     110.166 144.372 189.791  1.00  0.77           C  
ATOM   2771  OD1 ASN A 382     109.008 144.400 189.375  1.00  0.77           O  
ATOM   2772  ND2 ASN A 382     110.920 145.491 189.824  1.00  0.77           N  
ATOM   2773  N   GLU A 383     108.470 142.515 192.006  1.00  0.60           N  
ATOM   2774  CA  GLU A 383     107.228 142.641 192.746  1.00  0.60           C  
ATOM   2775  C   GLU A 383     106.373 143.813 192.268  1.00  0.60           C  
ATOM   2776  O   GLU A 383     105.234 143.979 192.695  1.00  0.60           O  
ATOM   2777  CB  GLU A 383     107.526 142.844 194.253  1.00  0.60           C  
ATOM   2778  CG  GLU A 383     108.213 141.634 194.930  1.00  0.60           C  
ATOM   2779  CD  GLU A 383     108.533 141.850 196.407  1.00  0.60           C  
ATOM   2780  OE1 GLU A 383     108.249 142.950 196.942  1.00  0.60           O  
ATOM   2781  OE2 GLU A 383     109.121 140.907 197.005  1.00  0.60           O  
ATOM   2782  N   GLN A 384     106.885 144.652 191.342  1.00  0.64           N  
ATOM   2783  CA  GLN A 384     106.146 145.772 190.794  1.00  0.64           C  
ATOM   2784  C   GLN A 384     105.512 145.419 189.467  1.00  0.64           C  
ATOM   2785  O   GLN A 384     104.445 145.920 189.119  1.00  0.64           O  
ATOM   2786  CB  GLN A 384     107.113 146.943 190.526  1.00  0.64           C  
ATOM   2787  CG  GLN A 384     107.775 147.475 191.810  1.00  0.64           C  
ATOM   2788  CD  GLN A 384     108.807 148.525 191.446  1.00  0.64           C  
ATOM   2789  OE1 GLN A 384     109.699 148.274 190.637  1.00  0.64           O  
ATOM   2790  NE2 GLN A 384     108.722 149.738 192.030  1.00  0.64           N  
ATOM   2791  N   GLY A 385     106.159 144.546 188.674  1.00  0.73           N  
ATOM   2792  CA  GLY A 385     105.640 144.194 187.372  1.00  0.73           C  
ATOM   2793  C   GLY A 385     106.615 143.382 186.589  1.00  0.73           C  
ATOM   2794  O   GLY A 385     107.651 142.954 187.090  1.00  0.73           O  
ATOM   2795  N   SER A 386     106.295 143.133 185.311  1.00  0.82           N  
ATOM   2796  CA  SER A 386     107.127 142.305 184.468  1.00  0.82           C  
ATOM   2797  C   SER A 386     106.848 142.604 183.020  1.00  0.82           C  
ATOM   2798  O   SER A 386     105.845 143.231 182.685  1.00  0.82           O  
ATOM   2799  CB  SER A 386     106.915 140.778 184.728  1.00  0.82           C  
ATOM   2800  OG  SER A 386     105.592 140.325 184.418  1.00  0.82           O  
ATOM   2801  N   GLY A 387     107.745 142.183 182.111  1.00  0.83           N  
ATOM   2802  CA  GLY A 387     107.504 142.356 180.691  1.00  0.83           C  
ATOM   2803  C   GLY A 387     108.772 142.409 179.911  1.00  0.83           C  
ATOM   2804  O   GLY A 387     109.841 142.130 180.444  1.00  0.83           O  
ATOM   2805  N   TYR A 388     108.666 142.751 178.613  1.00  0.83           N  
ATOM   2806  CA  TYR A 388     109.775 142.797 177.680  1.00  0.83           C  
ATOM   2807  C   TYR A 388     110.068 144.221 177.288  1.00  0.83           C  
ATOM   2808  O   TYR A 388     109.164 145.047 177.202  1.00  0.83           O  
ATOM   2809  CB  TYR A 388     109.481 142.063 176.345  1.00  0.83           C  
ATOM   2810  CG  TYR A 388     109.178 140.617 176.569  1.00  0.83           C  
ATOM   2811  CD1 TYR A 388     107.854 140.158 176.599  1.00  0.83           C  
ATOM   2812  CD2 TYR A 388     110.219 139.696 176.732  1.00  0.83           C  
ATOM   2813  CE1 TYR A 388     107.578 138.794 176.757  1.00  0.83           C  
ATOM   2814  CE2 TYR A 388     109.944 138.333 176.899  1.00  0.83           C  
ATOM   2815  CZ  TYR A 388     108.626 137.882 176.894  1.00  0.83           C  
ATOM   2816  OH  TYR A 388     108.351 136.508 177.013  1.00  0.83           O  
ATOM   2817  N   ALA A 389     111.348 144.524 177.027  1.00  0.86           N  
ATOM   2818  CA  ALA A 389     111.721 145.757 176.381  1.00  0.86           C  
ATOM   2819  C   ALA A 389     112.956 145.523 175.539  1.00  0.86           C  
ATOM   2820  O   ALA A 389     113.911 144.893 176.003  1.00  0.86           O  
ATOM   2821  CB  ALA A 389     112.009 146.834 177.450  1.00  0.86           C  
ATOM   2822  N   ALA A 390     112.975 146.010 174.282  1.00  0.87           N  
ATOM   2823  CA  ALA A 390     114.150 145.934 173.441  1.00  0.87           C  
ATOM   2824  C   ALA A 390     115.357 146.730 173.929  1.00  0.87           C  
ATOM   2825  O   ALA A 390     115.252 147.809 174.512  1.00  0.87           O  
ATOM   2826  CB  ALA A 390     113.843 146.314 171.982  1.00  0.87           C  
ATOM   2827  N   ASP A 391     116.572 146.224 173.640  1.00  0.83           N  
ATOM   2828  CA  ASP A 391     117.781 147.001 173.771  1.00  0.83           C  
ATOM   2829  C   ASP A 391     117.918 147.763 172.467  1.00  0.83           C  
ATOM   2830  O   ASP A 391     118.328 147.235 171.434  1.00  0.83           O  
ATOM   2831  CB  ASP A 391     119.006 146.089 174.030  1.00  0.83           C  
ATOM   2832  CG  ASP A 391     120.288 146.878 174.258  1.00  0.83           C  
ATOM   2833  OD1 ASP A 391     120.600 147.789 173.440  1.00  0.83           O  
ATOM   2834  OD2 ASP A 391     120.989 146.560 175.242  1.00  0.83           O  
ATOM   2835  N   LEU A 392     117.512 149.040 172.473  1.00  0.79           N  
ATOM   2836  CA  LEU A 392     117.501 149.844 171.276  1.00  0.79           C  
ATOM   2837  C   LEU A 392     118.863 150.128 170.699  1.00  0.79           C  
ATOM   2838  O   LEU A 392     119.034 150.104 169.483  1.00  0.79           O  
ATOM   2839  CB  LEU A 392     116.783 151.178 171.512  1.00  0.79           C  
ATOM   2840  CG  LEU A 392     115.289 151.026 171.828  1.00  0.79           C  
ATOM   2841  CD1 LEU A 392     114.728 152.411 172.166  1.00  0.79           C  
ATOM   2842  CD2 LEU A 392     114.508 150.389 170.665  1.00  0.79           C  
ATOM   2843  N   LYS A 393     119.875 150.384 171.550  1.00  0.74           N  
ATOM   2844  CA  LYS A 393     121.209 150.676 171.083  1.00  0.74           C  
ATOM   2845  C   LYS A 393     121.852 149.500 170.372  1.00  0.74           C  
ATOM   2846  O   LYS A 393     122.375 149.640 169.268  1.00  0.74           O  
ATOM   2847  CB  LYS A 393     122.113 151.058 172.275  1.00  0.74           C  
ATOM   2848  CG  LYS A 393     123.539 151.418 171.841  1.00  0.74           C  
ATOM   2849  CD  LYS A 393     124.414 151.864 173.011  1.00  0.74           C  
ATOM   2850  CE  LYS A 393     125.841 152.189 172.570  1.00  0.74           C  
ATOM   2851  NZ  LYS A 393     126.645 152.643 173.723  1.00  0.74           N  
ATOM   2852  N   SER A 394     121.798 148.294 170.972  1.00  0.83           N  
ATOM   2853  CA  SER A 394     122.342 147.090 170.364  1.00  0.83           C  
ATOM   2854  C   SER A 394     121.558 146.671 169.140  1.00  0.83           C  
ATOM   2855  O   SER A 394     122.125 146.365 168.088  1.00  0.83           O  
ATOM   2856  CB  SER A 394     122.370 145.919 171.379  1.00  0.83           C  
ATOM   2857  OG  SER A 394     123.043 144.769 170.856  1.00  0.83           O  
ATOM   2858  N   THR A 395     120.209 146.707 169.226  1.00  0.83           N  
ATOM   2859  CA  THR A 395     119.339 146.335 168.116  1.00  0.83           C  
ATOM   2860  C   THR A 395     119.529 147.229 166.919  1.00  0.83           C  
ATOM   2861  O   THR A 395     119.720 146.722 165.817  1.00  0.83           O  
ATOM   2862  CB  THR A 395     117.852 146.333 168.464  1.00  0.83           C  
ATOM   2863  OG1 THR A 395     117.532 145.243 169.311  1.00  0.83           O  
ATOM   2864  CG2 THR A 395     116.953 146.085 167.250  1.00  0.83           C  
ATOM   2865  N   GLN A 396     119.556 148.572 167.092  1.00  0.79           N  
ATOM   2866  CA  GLN A 396     119.763 149.489 165.986  1.00  0.79           C  
ATOM   2867  C   GLN A 396     121.128 149.337 165.349  1.00  0.79           C  
ATOM   2868  O   GLN A 396     121.255 149.317 164.130  1.00  0.79           O  
ATOM   2869  CB  GLN A 396     119.559 150.969 166.393  1.00  0.79           C  
ATOM   2870  CG  GLN A 396     119.513 151.935 165.178  1.00  0.79           C  
ATOM   2871  CD  GLN A 396     118.333 151.613 164.259  1.00  0.79           C  
ATOM   2872  OE1 GLN A 396     117.212 151.405 164.731  1.00  0.79           O  
ATOM   2873  NE2 GLN A 396     118.557 151.555 162.928  1.00  0.79           N  
ATOM   2874  N   ASN A 397     122.183 149.135 166.168  1.00  0.77           N  
ATOM   2875  CA  ASN A 397     123.532 148.913 165.689  1.00  0.77           C  
ATOM   2876  C   ASN A 397     123.634 147.677 164.792  1.00  0.77           C  
ATOM   2877  O   ASN A 397     124.238 147.695 163.719  1.00  0.77           O  
ATOM   2878  CB  ASN A 397     124.451 148.705 166.926  1.00  0.77           C  
ATOM   2879  CG  ASN A 397     125.909 148.553 166.513  1.00  0.77           C  
ATOM   2880  OD1 ASN A 397     126.516 149.456 165.943  1.00  0.77           O  
ATOM   2881  ND2 ASN A 397     126.500 147.360 166.761  1.00  0.77           N  
ATOM   2882  N   ALA A 398     123.017 146.554 165.212  1.00  0.87           N  
ATOM   2883  CA  ALA A 398     122.927 145.369 164.396  1.00  0.87           C  
ATOM   2884  C   ALA A 398     122.134 145.571 163.128  1.00  0.87           C  
ATOM   2885  O   ALA A 398     122.554 145.100 162.075  1.00  0.87           O  
ATOM   2886  CB  ALA A 398     122.301 144.215 165.184  1.00  0.87           C  
ATOM   2887  N   ILE A 399     120.995 146.298 163.182  1.00  0.83           N  
ATOM   2888  CA  ILE A 399     120.215 146.618 161.995  1.00  0.83           C  
ATOM   2889  C   ILE A 399     121.016 147.419 161.005  1.00  0.83           C  
ATOM   2890  O   ILE A 399     121.105 147.021 159.849  1.00  0.83           O  
ATOM   2891  CB  ILE A 399     118.919 147.357 162.312  1.00  0.83           C  
ATOM   2892  CG1 ILE A 399     117.977 146.413 163.089  1.00  0.83           C  
ATOM   2893  CG2 ILE A 399     118.230 147.854 161.012  1.00  0.83           C  
ATOM   2894  CD1 ILE A 399     116.770 147.123 163.708  1.00  0.83           C  
ATOM   2895  N   ASP A 400     121.696 148.505 161.426  1.00  0.76           N  
ATOM   2896  CA  ASP A 400     122.442 149.352 160.517  1.00  0.76           C  
ATOM   2897  C   ASP A 400     123.567 148.601 159.821  1.00  0.76           C  
ATOM   2898  O   ASP A 400     123.749 148.684 158.605  1.00  0.76           O  
ATOM   2899  CB  ASP A 400     123.035 150.570 161.271  1.00  0.76           C  
ATOM   2900  CG  ASP A 400     121.966 151.561 161.693  1.00  0.76           C  
ATOM   2901  OD1 ASP A 400     120.797 151.422 161.251  1.00  0.76           O  
ATOM   2902  OD2 ASP A 400     122.319 152.487 162.465  1.00  0.76           O  
ATOM   2903  N   LYS A 401     124.318 147.783 160.585  1.00  0.75           N  
ATOM   2904  CA  LYS A 401     125.391 146.978 160.045  1.00  0.75           C  
ATOM   2905  C   LYS A 401     124.938 145.879 159.104  1.00  0.75           C  
ATOM   2906  O   LYS A 401     125.507 145.698 158.030  1.00  0.75           O  
ATOM   2907  CB  LYS A 401     126.239 146.370 161.178  1.00  0.75           C  
ATOM   2908  CG  LYS A 401     127.037 147.452 161.902  1.00  0.75           C  
ATOM   2909  CD  LYS A 401     127.992 146.873 162.948  1.00  0.75           C  
ATOM   2910  CE  LYS A 401     128.710 147.930 163.790  1.00  0.75           C  
ATOM   2911  NZ  LYS A 401     129.583 148.753 162.948  1.00  0.75           N  
ATOM   2912  N   ILE A 402     123.877 145.126 159.452  1.00  0.85           N  
ATOM   2913  CA  ILE A 402     123.312 144.123 158.564  1.00  0.85           C  
ATOM   2914  C   ILE A 402     122.643 144.729 157.349  1.00  0.85           C  
ATOM   2915  O   ILE A 402     122.805 144.240 156.234  1.00  0.85           O  
ATOM   2916  CB  ILE A 402     122.355 143.187 159.280  1.00  0.85           C  
ATOM   2917  CG1 ILE A 402     123.077 142.392 160.403  1.00  0.85           C  
ATOM   2918  CG2 ILE A 402     121.679 142.224 158.277  1.00  0.85           C  
ATOM   2919  CD1 ILE A 402     124.254 141.525 159.934  1.00  0.85           C  
ATOM   2920  N   THR A 403     121.894 145.836 157.489  1.00  0.80           N  
ATOM   2921  CA  THR A 403     121.272 146.498 156.345  1.00  0.80           C  
ATOM   2922  C   THR A 403     122.294 147.008 155.354  1.00  0.80           C  
ATOM   2923  O   THR A 403     122.167 146.813 154.146  1.00  0.80           O  
ATOM   2924  CB  THR A 403     120.383 147.662 156.744  1.00  0.80           C  
ATOM   2925  OG1 THR A 403     119.273 147.184 157.480  1.00  0.80           O  
ATOM   2926  CG2 THR A 403     119.758 148.355 155.528  1.00  0.80           C  
ATOM   2927  N   ASN A 404     123.389 147.627 155.846  1.00  0.75           N  
ATOM   2928  CA  ASN A 404     124.505 148.047 155.024  1.00  0.75           C  
ATOM   2929  C   ASN A 404     125.201 146.868 154.345  1.00  0.75           C  
ATOM   2930  O   ASN A 404     125.597 146.958 153.186  1.00  0.75           O  
ATOM   2931  CB  ASN A 404     125.504 148.863 155.881  1.00  0.75           C  
ATOM   2932  CG  ASN A 404     126.575 149.518 155.013  1.00  0.75           C  
ATOM   2933  OD1 ASN A 404     126.294 150.244 154.055  1.00  0.75           O  
ATOM   2934  ND2 ASN A 404     127.858 149.240 155.333  1.00  0.75           N  
ATOM   2935  N   LYS A 405     125.328 145.722 155.035  1.00  0.73           N  
ATOM   2936  CA  LYS A 405     125.852 144.498 154.470  1.00  0.73           C  
ATOM   2937  C   LYS A 405     125.062 143.944 153.303  1.00  0.73           C  
ATOM   2938  O   LYS A 405     125.627 143.567 152.278  1.00  0.73           O  
ATOM   2939  CB  LYS A 405     125.851 143.423 155.559  1.00  0.73           C  
ATOM   2940  CG  LYS A 405     126.478 142.108 155.130  1.00  0.73           C  
ATOM   2941  CD  LYS A 405     126.389 141.096 156.259  1.00  0.73           C  
ATOM   2942  CE  LYS A 405     127.095 139.830 155.852  1.00  0.73           C  
ATOM   2943  NZ  LYS A 405     127.050 138.815 156.913  1.00  0.73           N  
ATOM   2944  N   VAL A 406     123.718 143.919 153.411  1.00  0.83           N  
ATOM   2945  CA  VAL A 406     122.838 143.515 152.323  1.00  0.83           C  
ATOM   2946  C   VAL A 406     122.987 144.426 151.133  1.00  0.83           C  
ATOM   2947  O   VAL A 406     123.145 143.979 149.996  1.00  0.83           O  
ATOM   2948  CB  VAL A 406     121.378 143.545 152.749  1.00  0.83           C  
ATOM   2949  CG1 VAL A 406     120.433 143.308 151.545  1.00  0.83           C  
ATOM   2950  CG2 VAL A 406     121.164 142.455 153.813  1.00  0.83           C  
ATOM   2951  N   ASN A 407     123.018 145.746 151.394  1.00  0.78           N  
ATOM   2952  CA  ASN A 407     123.229 146.751 150.379  1.00  0.78           C  
ATOM   2953  C   ASN A 407     124.584 146.598 149.729  1.00  0.78           C  
ATOM   2954  O   ASN A 407     124.715 146.741 148.526  1.00  0.78           O  
ATOM   2955  CB  ASN A 407     123.068 148.181 150.942  1.00  0.78           C  
ATOM   2956  CG  ASN A 407     121.609 148.419 151.296  1.00  0.78           C  
ATOM   2957  OD1 ASN A 407     120.693 147.732 150.848  1.00  0.78           O  
ATOM   2958  ND2 ASN A 407     121.362 149.451 152.131  1.00  0.78           N  
ATOM   2959  N   SER A 408     125.637 146.226 150.475  1.00  0.71           N  
ATOM   2960  CA  SER A 408     126.943 145.974 149.886  1.00  0.71           C  
ATOM   2961  C   SER A 408     126.930 144.892 148.816  1.00  0.71           C  
ATOM   2962  O   SER A 408     127.440 145.091 147.717  1.00  0.71           O  
ATOM   2963  CB  SER A 408     127.957 145.547 150.970  1.00  0.71           C  
ATOM   2964  OG  SER A 408     129.263 145.462 150.418  1.00  0.71           O  
ATOM   2965  N   VAL A 409     126.268 143.751 149.081  1.00  0.71           N  
ATOM   2966  CA  VAL A 409     126.130 142.665 148.123  1.00  0.71           C  
ATOM   2967  C   VAL A 409     125.391 143.096 146.864  1.00  0.71           C  
ATOM   2968  O   VAL A 409     125.793 142.796 145.743  1.00  0.71           O  
ATOM   2969  CB  VAL A 409     125.410 141.478 148.764  1.00  0.71           C  
ATOM   2970  CG1 VAL A 409     125.129 140.366 147.727  1.00  0.71           C  
ATOM   2971  CG2 VAL A 409     126.292 140.923 149.905  1.00  0.71           C  
ATOM   2972  N   ILE A 410     124.286 143.845 147.019  1.00  0.72           N  
ATOM   2973  CA  ILE A 410     123.497 144.310 145.894  1.00  0.72           C  
ATOM   2974  C   ILE A 410     124.178 145.417 145.102  1.00  0.72           C  
ATOM   2975  O   ILE A 410     124.333 145.311 143.884  1.00  0.72           O  
ATOM   2976  CB  ILE A 410     122.129 144.754 146.390  1.00  0.72           C  
ATOM   2977  CG1 ILE A 410     121.390 143.534 146.998  1.00  0.72           C  
ATOM   2978  CG2 ILE A 410     121.314 145.414 145.250  1.00  0.72           C  
ATOM   2979  CD1 ILE A 410     120.107 143.897 147.749  1.00  0.72           C  
ATOM   2980  N   GLU A 411     124.662 146.476 145.786  1.00  0.66           N  
ATOM   2981  CA  GLU A 411     125.207 147.680 145.190  1.00  0.66           C  
ATOM   2982  C   GLU A 411     126.471 147.439 144.397  1.00  0.66           C  
ATOM   2983  O   GLU A 411     126.742 148.080 143.383  1.00  0.66           O  
ATOM   2984  CB  GLU A 411     125.521 148.755 146.262  1.00  0.66           C  
ATOM   2985  CG  GLU A 411     124.275 149.351 146.971  1.00  0.66           C  
ATOM   2986  CD  GLU A 411     123.282 149.984 146.007  1.00  0.66           C  
ATOM   2987  OE1 GLU A 411     123.742 150.699 145.083  1.00  0.66           O  
ATOM   2988  OE2 GLU A 411     122.061 149.766 146.214  1.00  0.66           O  
ATOM   2989  N   LYS A 412     127.305 146.478 144.837  1.00  0.64           N  
ATOM   2990  CA  LYS A 412     128.579 146.232 144.201  1.00  0.64           C  
ATOM   2991  C   LYS A 412     128.480 145.448 142.922  1.00  0.64           C  
ATOM   2992  O   LYS A 412     129.479 145.313 142.222  1.00  0.64           O  
ATOM   2993  CB  LYS A 412     129.563 145.495 145.133  1.00  0.64           C  
ATOM   2994  CG  LYS A 412     130.007 146.321 146.345  1.00  0.64           C  
ATOM   2995  CD  LYS A 412     130.739 147.610 145.957  1.00  0.64           C  
ATOM   2996  CE  LYS A 412     131.388 148.296 147.149  1.00  0.64           C  
ATOM   2997  NZ  LYS A 412     131.991 149.575 146.728  1.00  0.64           N  
ATOM   2998  N   MET A 413     127.292 144.919 142.546  1.00  0.63           N  
ATOM   2999  CA  MET A 413     127.177 144.236 141.271  1.00  0.63           C  
ATOM   3000  C   MET A 413     127.443 145.143 140.081  1.00  0.63           C  
ATOM   3001  O   MET A 413     128.185 144.771 139.174  1.00  0.63           O  
ATOM   3002  CB  MET A 413     125.814 143.523 141.102  1.00  0.63           C  
ATOM   3003  CG  MET A 413     125.742 142.654 139.825  1.00  0.63           C  
ATOM   3004  SD  MET A 413     127.025 141.374 139.680  1.00  0.63           S  
ATOM   3005  CE  MET A 413     126.276 140.191 140.826  1.00  0.63           C  
ATOM   3006  N   ASN A 414     126.874 146.376 140.092  1.00  0.56           N  
ATOM   3007  CA  ASN A 414     127.142 147.445 139.144  1.00  0.56           C  
ATOM   3008  C   ASN A 414     127.176 147.003 137.679  1.00  0.56           C  
ATOM   3009  O   ASN A 414     128.209 147.055 137.012  1.00  0.56           O  
ATOM   3010  CB  ASN A 414     128.421 148.214 139.577  1.00  0.56           C  
ATOM   3011  CG  ASN A 414     128.559 149.533 138.830  1.00  0.56           C  
ATOM   3012  OD1 ASN A 414     127.615 150.072 138.256  1.00  0.56           O  
ATOM   3013  ND2 ASN A 414     129.792 150.083 138.804  1.00  0.56           N  
ATOM   3014  N   THR A 415     126.046 146.502 137.161  1.00  0.62           N  
ATOM   3015  CA  THR A 415     125.946 145.908 135.835  1.00  0.62           C  
ATOM   3016  C   THR A 415     126.130 146.911 134.707  1.00  0.62           C  
ATOM   3017  O   THR A 415     126.015 148.127 134.861  1.00  0.62           O  
ATOM   3018  CB  THR A 415     124.645 145.142 135.603  1.00  0.62           C  
ATOM   3019  OG1 THR A 415     123.527 145.995 135.764  1.00  0.62           O  
ATOM   3020  CG2 THR A 415     124.482 144.038 136.656  1.00  0.62           C  
ATOM   3021  N   GLN A 416     126.461 146.407 133.511  1.00  0.55           N  
ATOM   3022  CA  GLN A 416     126.578 147.208 132.318  1.00  0.55           C  
ATOM   3023  C   GLN A 416     125.450 146.900 131.365  1.00  0.55           C  
ATOM   3024  O   GLN A 416     124.806 145.860 131.458  1.00  0.55           O  
ATOM   3025  CB  GLN A 416     127.918 146.934 131.619  1.00  0.55           C  
ATOM   3026  CG  GLN A 416     129.114 147.257 132.534  1.00  0.55           C  
ATOM   3027  CD  GLN A 416     130.429 146.966 131.827  1.00  0.55           C  
ATOM   3028  OE1 GLN A 416     130.769 147.678 130.882  1.00  0.55           O  
ATOM   3029  NE2 GLN A 416     131.186 145.952 132.301  1.00  0.55           N  
ATOM   3030  N   PHE A 417     125.181 147.819 130.415  1.00  0.58           N  
ATOM   3031  CA  PHE A 417     124.178 147.616 129.389  1.00  0.58           C  
ATOM   3032  C   PHE A 417     124.733 146.715 128.299  1.00  0.58           C  
ATOM   3033  O   PHE A 417     125.692 147.071 127.615  1.00  0.58           O  
ATOM   3034  CB  PHE A 417     123.724 148.989 128.806  1.00  0.58           C  
ATOM   3035  CG  PHE A 417     122.512 148.886 127.906  1.00  0.58           C  
ATOM   3036  CD1 PHE A 417     121.251 149.293 128.363  1.00  0.58           C  
ATOM   3037  CD2 PHE A 417     122.615 148.396 126.593  1.00  0.58           C  
ATOM   3038  CE1 PHE A 417     120.126 149.225 127.533  1.00  0.58           C  
ATOM   3039  CE2 PHE A 417     121.494 148.302 125.765  1.00  0.58           C  
ATOM   3040  CZ  PHE A 417     120.249 148.725 126.234  1.00  0.58           C  
ATOM   3041  N   THR A 418     124.132 145.534 128.094  1.00  0.58           N  
ATOM   3042  CA  THR A 418     124.614 144.612 127.083  1.00  0.58           C  
ATOM   3043  C   THR A 418     123.444 143.855 126.501  1.00  0.58           C  
ATOM   3044  O   THR A 418     122.390 143.730 127.118  1.00  0.58           O  
ATOM   3045  CB  THR A 418     125.716 143.686 127.601  1.00  0.58           C  
ATOM   3046  OG1 THR A 418     126.233 142.836 126.588  1.00  0.58           O  
ATOM   3047  CG2 THR A 418     125.220 142.791 128.744  1.00  0.58           C  
ATOM   3048  N   ALA A 419     123.596 143.404 125.241  1.00  0.66           N  
ATOM   3049  CA  ALA A 419     122.581 142.708 124.487  1.00  0.66           C  
ATOM   3050  C   ALA A 419     122.517 141.219 124.738  1.00  0.66           C  
ATOM   3051  O   ALA A 419     121.465 140.611 124.557  1.00  0.66           O  
ATOM   3052  CB  ALA A 419     122.894 142.862 122.993  1.00  0.66           C  
ATOM   3053  N   VAL A 420     123.672 140.599 125.082  1.00  0.62           N  
ATOM   3054  CA  VAL A 420     123.779 139.193 125.465  1.00  0.62           C  
ATOM   3055  C   VAL A 420     123.659 138.223 124.302  1.00  0.62           C  
ATOM   3056  O   VAL A 420     124.618 137.531 123.948  1.00  0.62           O  
ATOM   3057  CB  VAL A 420     122.887 138.795 126.632  1.00  0.62           C  
ATOM   3058  CG1 VAL A 420     123.040 137.302 126.984  1.00  0.62           C  
ATOM   3059  CG2 VAL A 420     123.243 139.668 127.851  1.00  0.62           C  
ATOM   3060  N   GLY A 421     122.458 138.149 123.696  1.00  0.68           N  
ATOM   3061  CA  GLY A 421     122.111 137.236 122.620  1.00  0.68           C  
ATOM   3062  C   GLY A 421     122.823 137.548 121.345  1.00  0.68           C  
ATOM   3063  O   GLY A 421     122.999 138.715 121.001  1.00  0.68           O  
ATOM   3064  N   LYS A 422     123.238 136.506 120.603  1.00  0.66           N  
ATOM   3065  CA  LYS A 422     123.933 136.662 119.345  1.00  0.66           C  
ATOM   3066  C   LYS A 422     123.471 135.600 118.393  1.00  0.66           C  
ATOM   3067  O   LYS A 422     123.052 134.532 118.827  1.00  0.66           O  
ATOM   3068  CB  LYS A 422     125.473 136.519 119.495  1.00  0.66           C  
ATOM   3069  CG  LYS A 422     126.123 137.618 120.343  1.00  0.66           C  
ATOM   3070  CD  LYS A 422     125.966 138.994 119.681  1.00  0.66           C  
ATOM   3071  CE  LYS A 422     126.386 140.159 120.563  1.00  0.66           C  
ATOM   3072  NZ  LYS A 422     125.842 141.401 120.001  1.00  0.66           N  
ATOM   3073  N   GLU A 423     123.517 135.901 117.081  1.00  0.72           N  
ATOM   3074  CA  GLU A 423     122.962 135.060 116.046  1.00  0.72           C  
ATOM   3075  C   GLU A 423     123.996 134.670 115.012  1.00  0.72           C  
ATOM   3076  O   GLU A 423     124.753 135.494 114.492  1.00  0.72           O  
ATOM   3077  CB  GLU A 423     121.821 135.774 115.301  1.00  0.72           C  
ATOM   3078  CG  GLU A 423     120.588 136.136 116.171  1.00  0.72           C  
ATOM   3079  CD  GLU A 423     119.540 136.883 115.354  1.00  0.72           C  
ATOM   3080  OE1 GLU A 423     119.902 137.319 114.232  1.00  0.72           O  
ATOM   3081  OE2 GLU A 423     118.372 137.053 115.787  1.00  0.72           O  
ATOM   3082  N   PHE A 424     124.038 133.371 114.685  1.00  0.72           N  
ATOM   3083  CA  PHE A 424     124.987 132.821 113.756  1.00  0.72           C  
ATOM   3084  C   PHE A 424     124.256 131.884 112.835  1.00  0.72           C  
ATOM   3085  O   PHE A 424     123.196 131.365 113.176  1.00  0.72           O  
ATOM   3086  CB  PHE A 424     126.102 132.056 114.502  1.00  0.72           C  
ATOM   3087  CG  PHE A 424     126.807 132.973 115.464  1.00  0.72           C  
ATOM   3088  CD1 PHE A 424     126.475 132.973 116.824  1.00  0.72           C  
ATOM   3089  CD2 PHE A 424     127.768 133.883 115.011  1.00  0.72           C  
ATOM   3090  CE1 PHE A 424     127.119 133.827 117.723  1.00  0.72           C  
ATOM   3091  CE2 PHE A 424     128.412 134.752 115.898  1.00  0.72           C  
ATOM   3092  CZ  PHE A 424     128.096 134.714 117.260  1.00  0.72           C  
ATOM   3093  N   ASN A 425     124.788 131.676 111.619  1.00  0.66           N  
ATOM   3094  CA  ASN A 425     124.169 130.794 110.652  1.00  0.66           C  
ATOM   3095  C   ASN A 425     124.680 129.356 110.753  1.00  0.66           C  
ATOM   3096  O   ASN A 425     125.465 128.965 111.616  1.00  0.66           O  
ATOM   3097  CB  ASN A 425     124.179 131.388 109.211  1.00  0.66           C  
ATOM   3098  CG  ASN A 425     125.564 131.500 108.582  1.00  0.66           C  
ATOM   3099  OD1 ASN A 425     126.294 130.509 108.502  1.00  0.66           O  
ATOM   3100  ND2 ASN A 425     125.916 132.701 108.070  1.00  0.66           N  
ATOM   3101  N   HIS A 426     124.217 128.490 109.841  1.00  0.51           N  
ATOM   3102  CA  HIS A 426     124.500 127.075 109.839  1.00  0.51           C  
ATOM   3103  C   HIS A 426     125.929 126.721 109.452  1.00  0.51           C  
ATOM   3104  O   HIS A 426     126.347 125.587 109.686  1.00  0.51           O  
ATOM   3105  CB  HIS A 426     123.539 126.346 108.863  1.00  0.51           C  
ATOM   3106  CG  HIS A 426     123.591 126.825 107.435  1.00  0.51           C  
ATOM   3107  ND1 HIS A 426     123.104 128.077 107.125  1.00  0.51           N  
ATOM   3108  CD2 HIS A 426     124.092 126.229 106.321  1.00  0.51           C  
ATOM   3109  CE1 HIS A 426     123.325 128.223 105.831  1.00  0.51           C  
ATOM   3110  NE2 HIS A 426     123.917 127.131 105.294  1.00  0.51           N  
ATOM   3111  N   LEU A 427     126.704 127.667 108.877  1.00  0.52           N  
ATOM   3112  CA  LEU A 427     128.102 127.501 108.530  1.00  0.52           C  
ATOM   3113  C   LEU A 427     128.982 128.230 109.519  1.00  0.52           C  
ATOM   3114  O   LEU A 427     130.159 128.459 109.271  1.00  0.52           O  
ATOM   3115  CB  LEU A 427     128.392 128.082 107.129  1.00  0.52           C  
ATOM   3116  CG  LEU A 427     127.614 127.397 105.995  1.00  0.52           C  
ATOM   3117  CD1 LEU A 427     127.943 128.106 104.675  1.00  0.52           C  
ATOM   3118  CD2 LEU A 427     127.943 125.897 105.905  1.00  0.52           C  
ATOM   3119  N   GLU A 428     128.428 128.619 110.678  1.00  0.61           N  
ATOM   3120  CA  GLU A 428     129.150 129.353 111.689  1.00  0.61           C  
ATOM   3121  C   GLU A 428     128.965 128.667 113.026  1.00  0.61           C  
ATOM   3122  O   GLU A 428     128.938 129.289 114.089  1.00  0.61           O  
ATOM   3123  CB  GLU A 428     128.600 130.791 111.771  1.00  0.61           C  
ATOM   3124  CG  GLU A 428     128.897 131.658 110.528  1.00  0.61           C  
ATOM   3125  CD  GLU A 428     128.317 133.052 110.660  1.00  0.61           C  
ATOM   3126  OE1 GLU A 428     127.197 133.172 111.227  1.00  0.61           O  
ATOM   3127  OE2 GLU A 428     128.962 134.044 110.235  1.00  0.61           O  
ATOM   3128  N   LYS A 429     128.856 127.326 113.029  1.00  0.61           N  
ATOM   3129  CA  LYS A 429     128.682 126.554 114.245  1.00  0.61           C  
ATOM   3130  C   LYS A 429     129.812 126.700 115.236  1.00  0.61           C  
ATOM   3131  O   LYS A 429     129.566 126.759 116.439  1.00  0.61           O  
ATOM   3132  CB  LYS A 429     128.522 125.045 113.953  1.00  0.61           C  
ATOM   3133  CG  LYS A 429     127.185 124.684 113.292  1.00  0.61           C  
ATOM   3134  CD  LYS A 429     125.950 125.027 114.155  1.00  0.61           C  
ATOM   3135  CE  LYS A 429     125.908 124.315 115.514  1.00  0.61           C  
ATOM   3136  NZ  LYS A 429     124.672 124.638 116.250  1.00  0.61           N  
ATOM   3137  N   ARG A 430     131.073 126.787 114.772  1.00  0.60           N  
ATOM   3138  CA  ARG A 430     132.197 126.968 115.674  1.00  0.60           C  
ATOM   3139  C   ARG A 430     132.161 128.244 116.494  1.00  0.60           C  
ATOM   3140  O   ARG A 430     132.387 128.235 117.704  1.00  0.60           O  
ATOM   3141  CB  ARG A 430     133.509 127.010 114.888  1.00  0.60           C  
ATOM   3142  CG  ARG A 430     133.866 125.642 114.299  1.00  0.60           C  
ATOM   3143  CD  ARG A 430     135.184 125.661 113.545  1.00  0.60           C  
ATOM   3144  NE  ARG A 430     134.987 126.564 112.377  1.00  0.60           N  
ATOM   3145  CZ  ARG A 430     135.931 127.296 111.784  1.00  0.60           C  
ATOM   3146  NH1 ARG A 430     137.186 127.243 112.183  1.00  0.60           N  
ATOM   3147  NH2 ARG A 430     135.574 128.123 110.810  1.00  0.60           N  
ATOM   3148  N   ILE A 431     131.842 129.391 115.862  1.00  0.60           N  
ATOM   3149  CA  ILE A 431     131.671 130.638 116.583  1.00  0.60           C  
ATOM   3150  C   ILE A 431     130.419 130.641 117.448  1.00  0.60           C  
ATOM   3151  O   ILE A 431     130.433 131.159 118.565  1.00  0.60           O  
ATOM   3152  CB  ILE A 431     131.743 131.884 115.710  1.00  0.60           C  
ATOM   3153  CG1 ILE A 431     131.838 133.132 116.615  1.00  0.60           C  
ATOM   3154  CG2 ILE A 431     130.556 131.955 114.727  1.00  0.60           C  
ATOM   3155  CD1 ILE A 431     132.157 134.417 115.858  1.00  0.60           C  
ATOM   3156  N   GLU A 432     129.311 130.007 116.996  1.00  0.65           N  
ATOM   3157  CA  GLU A 432     128.103 129.877 117.791  1.00  0.65           C  
ATOM   3158  C   GLU A 432     128.350 129.119 119.081  1.00  0.65           C  
ATOM   3159  O   GLU A 432     127.968 129.534 120.175  1.00  0.65           O  
ATOM   3160  CB  GLU A 432     126.992 129.143 117.006  1.00  0.65           C  
ATOM   3161  CG  GLU A 432     125.647 129.094 117.767  1.00  0.65           C  
ATOM   3162  CD  GLU A 432     124.555 128.390 116.976  1.00  0.65           C  
ATOM   3163  OE1 GLU A 432     124.675 127.152 116.751  1.00  0.65           O  
ATOM   3164  OE2 GLU A 432     123.578 129.077 116.604  1.00  0.65           O  
ATOM   3165  N   ASN A 433     129.101 128.011 118.989  1.00  0.63           N  
ATOM   3166  CA  ASN A 433     129.488 127.242 120.144  1.00  0.63           C  
ATOM   3167  C   ASN A 433     130.577 127.900 120.983  1.00  0.63           C  
ATOM   3168  O   ASN A 433     130.668 127.642 122.181  1.00  0.63           O  
ATOM   3169  CB  ASN A 433     129.973 125.845 119.707  1.00  0.63           C  
ATOM   3170  CG  ASN A 433     128.781 124.977 119.339  1.00  0.63           C  
ATOM   3171  OD1 ASN A 433     127.693 125.113 119.896  1.00  0.63           O  
ATOM   3172  ND2 ASN A 433     128.994 123.998 118.438  1.00  0.63           N  
ATOM   3173  N   LEU A 434     131.415 128.791 120.411  1.00  0.62           N  
ATOM   3174  CA  LEU A 434     132.277 129.661 121.193  1.00  0.62           C  
ATOM   3175  C   LEU A 434     131.498 130.649 122.041  1.00  0.62           C  
ATOM   3176  O   LEU A 434     131.781 130.815 123.224  1.00  0.62           O  
ATOM   3177  CB  LEU A 434     133.253 130.460 120.300  1.00  0.62           C  
ATOM   3178  CG  LEU A 434     134.184 131.424 121.068  1.00  0.62           C  
ATOM   3179  CD1 LEU A 434     134.992 130.707 122.162  1.00  0.62           C  
ATOM   3180  CD2 LEU A 434     135.117 132.139 120.084  1.00  0.62           C  
ATOM   3181  N   ASN A 435     130.448 131.283 121.475  1.00  0.67           N  
ATOM   3182  CA  ASN A 435     129.526 132.134 122.212  1.00  0.67           C  
ATOM   3183  C   ASN A 435     128.822 131.349 123.315  1.00  0.67           C  
ATOM   3184  O   ASN A 435     128.698 131.822 124.439  1.00  0.67           O  
ATOM   3185  CB  ASN A 435     128.490 132.777 121.238  1.00  0.67           C  
ATOM   3186  CG  ASN A 435     127.495 133.702 121.953  1.00  0.67           C  
ATOM   3187  OD1 ASN A 435     127.847 134.667 122.638  1.00  0.67           O  
ATOM   3188  ND2 ASN A 435     126.186 133.384 121.834  1.00  0.67           N  
ATOM   3189  N   LYS A 436     128.403 130.100 123.033  1.00  0.68           N  
ATOM   3190  CA  LYS A 436     127.830 129.229 124.037  1.00  0.68           C  
ATOM   3191  C   LYS A 436     128.769 128.902 125.189  1.00  0.68           C  
ATOM   3192  O   LYS A 436     128.375 128.943 126.349  1.00  0.68           O  
ATOM   3193  CB  LYS A 436     127.364 127.902 123.414  1.00  0.68           C  
ATOM   3194  CG  LYS A 436     126.610 127.032 124.422  1.00  0.68           C  
ATOM   3195  CD  LYS A 436     126.029 125.779 123.781  1.00  0.68           C  
ATOM   3196  CE  LYS A 436     125.080 125.022 124.712  1.00  0.68           C  
ATOM   3197  NZ  LYS A 436     125.804 124.419 125.847  1.00  0.68           N  
ATOM   3198  N   LYS A 437     130.065 128.626 124.915  1.00  0.62           N  
ATOM   3199  CA  LYS A 437     131.062 128.435 125.961  1.00  0.62           C  
ATOM   3200  C   LYS A 437     131.193 129.620 126.892  1.00  0.62           C  
ATOM   3201  O   LYS A 437     131.361 129.448 128.098  1.00  0.62           O  
ATOM   3202  CB  LYS A 437     132.496 128.264 125.404  1.00  0.62           C  
ATOM   3203  CG  LYS A 437     132.840 126.897 124.817  1.00  0.62           C  
ATOM   3204  CD  LYS A 437     134.292 126.868 124.286  1.00  0.62           C  
ATOM   3205  CE  LYS A 437     135.376 127.172 125.351  1.00  0.62           C  
ATOM   3206  NZ  LYS A 437     136.760 127.003 124.855  1.00  0.62           N  
ATOM   3207  N   VAL A 438     131.150 130.846 126.339  1.00  0.58           N  
ATOM   3208  CA  VAL A 438     131.183 132.069 127.113  1.00  0.58           C  
ATOM   3209  C   VAL A 438     129.980 132.195 128.033  1.00  0.58           C  
ATOM   3210  O   VAL A 438     130.146 132.419 129.232  1.00  0.58           O  
ATOM   3211  CB  VAL A 438     131.266 133.283 126.195  1.00  0.58           C  
ATOM   3212  CG1 VAL A 438     131.163 134.596 126.998  1.00  0.58           C  
ATOM   3213  CG2 VAL A 438     132.614 133.234 125.449  1.00  0.58           C  
ATOM   3214  N   ASP A 439     128.750 131.980 127.515  1.00  0.67           N  
ATOM   3215  CA  ASP A 439     127.528 132.048 128.295  1.00  0.67           C  
ATOM   3216  C   ASP A 439     127.473 130.960 129.376  1.00  0.67           C  
ATOM   3217  O   ASP A 439     127.180 131.249 130.539  1.00  0.67           O  
ATOM   3218  CB  ASP A 439     126.276 131.964 127.367  1.00  0.67           C  
ATOM   3219  CG  ASP A 439     126.059 133.196 126.495  1.00  0.67           C  
ATOM   3220  OD1 ASP A 439     126.699 134.253 126.747  1.00  0.67           O  
ATOM   3221  OD2 ASP A 439     125.235 133.136 125.545  1.00  0.67           O  
ATOM   3222  N   ASP A 440     127.828 129.694 129.037  1.00  0.62           N  
ATOM   3223  CA  ASP A 440     127.853 128.565 129.957  1.00  0.62           C  
ATOM   3224  C   ASP A 440     128.907 128.756 131.044  1.00  0.62           C  
ATOM   3225  O   ASP A 440     128.679 128.502 132.227  1.00  0.62           O  
ATOM   3226  CB  ASP A 440     128.125 127.203 129.230  1.00  0.62           C  
ATOM   3227  CG  ASP A 440     126.981 126.721 128.349  1.00  0.62           C  
ATOM   3228  OD1 ASP A 440     125.859 127.260 128.465  1.00  0.62           O  
ATOM   3229  OD2 ASP A 440     127.201 125.757 127.558  1.00  0.62           O  
ATOM   3230  N   GLY A 441     130.102 129.261 130.670  1.00  0.55           N  
ATOM   3231  CA  GLY A 441     131.188 129.515 131.599  1.00  0.55           C  
ATOM   3232  C   GLY A 441     130.882 130.605 132.576  1.00  0.55           C  
ATOM   3233  O   GLY A 441     131.112 130.438 133.771  1.00  0.55           O  
ATOM   3234  N   PHE A 442     130.295 131.724 132.107  1.00  0.55           N  
ATOM   3235  CA  PHE A 442     129.787 132.775 132.969  1.00  0.55           C  
ATOM   3236  C   PHE A 442     128.663 132.327 133.861  1.00  0.55           C  
ATOM   3237  O   PHE A 442     128.661 132.661 135.044  1.00  0.55           O  
ATOM   3238  CB  PHE A 442     129.302 134.019 132.174  1.00  0.55           C  
ATOM   3239  CG  PHE A 442     130.427 134.808 131.567  1.00  0.55           C  
ATOM   3240  CD1 PHE A 442     131.696 134.895 132.154  1.00  0.55           C  
ATOM   3241  CD2 PHE A 442     130.196 135.533 130.392  1.00  0.55           C  
ATOM   3242  CE1 PHE A 442     132.713 135.642 131.566  1.00  0.55           C  
ATOM   3243  CE2 PHE A 442     131.208 136.298 129.803  1.00  0.55           C  
ATOM   3244  CZ  PHE A 442     132.479 136.331 130.380  1.00  0.55           C  
ATOM   3245  N   LEU A 443     127.713 131.523 133.349  1.00  0.66           N  
ATOM   3246  CA  LEU A 443     126.654 130.962 134.153  1.00  0.66           C  
ATOM   3247  C   LEU A 443     127.162 130.088 135.281  1.00  0.66           C  
ATOM   3248  O   LEU A 443     126.764 130.258 136.431  1.00  0.66           O  
ATOM   3249  CB  LEU A 443     125.721 130.102 133.272  1.00  0.66           C  
ATOM   3250  CG  LEU A 443     124.630 129.334 134.047  1.00  0.66           C  
ATOM   3251  CD1 LEU A 443     123.801 130.273 134.935  1.00  0.66           C  
ATOM   3252  CD2 LEU A 443     123.722 128.586 133.067  1.00  0.66           C  
ATOM   3253  N   ASP A 444     128.100 129.160 135.013  1.00  0.61           N  
ATOM   3254  CA  ASP A 444     128.660 128.321 136.051  1.00  0.61           C  
ATOM   3255  C   ASP A 444     129.423 129.132 137.099  1.00  0.61           C  
ATOM   3256  O   ASP A 444     129.289 128.880 138.293  1.00  0.61           O  
ATOM   3257  CB  ASP A 444     129.603 127.245 135.463  1.00  0.61           C  
ATOM   3258  CG  ASP A 444     128.916 126.128 134.693  1.00  0.61           C  
ATOM   3259  OD1 ASP A 444     127.667 125.979 134.702  1.00  0.61           O  
ATOM   3260  OD2 ASP A 444     129.710 125.337 134.110  1.00  0.61           O  
ATOM   3261  N   ILE A 445     130.210 130.156 136.689  1.00  0.59           N  
ATOM   3262  CA  ILE A 445     130.907 131.035 137.627  1.00  0.59           C  
ATOM   3263  C   ILE A 445     129.961 131.820 138.506  1.00  0.59           C  
ATOM   3264  O   ILE A 445     130.097 131.830 139.731  1.00  0.59           O  
ATOM   3265  CB  ILE A 445     131.815 132.035 136.911  1.00  0.59           C  
ATOM   3266  CG1 ILE A 445     132.967 131.268 136.235  1.00  0.59           C  
ATOM   3267  CG2 ILE A 445     132.385 133.100 137.889  1.00  0.59           C  
ATOM   3268  CD1 ILE A 445     133.764 132.104 135.234  1.00  0.59           C  
ATOM   3269  N   TRP A 446     128.948 132.480 137.909  1.00  0.61           N  
ATOM   3270  CA  TRP A 446     127.989 133.260 138.653  1.00  0.61           C  
ATOM   3271  C   TRP A 446     127.122 132.423 139.537  1.00  0.61           C  
ATOM   3272  O   TRP A 446     126.906 132.794 140.683  1.00  0.61           O  
ATOM   3273  CB  TRP A 446     127.076 134.117 137.753  1.00  0.61           C  
ATOM   3274  CG  TRP A 446     127.773 135.332 137.183  1.00  0.61           C  
ATOM   3275  CD1 TRP A 446     128.026 135.622 135.875  1.00  0.61           C  
ATOM   3276  CD2 TRP A 446     128.324 136.416 137.959  1.00  0.61           C  
ATOM   3277  NE1 TRP A 446     128.686 136.830 135.770  1.00  0.61           N  
ATOM   3278  CE2 TRP A 446     128.873 137.334 137.044  1.00  0.61           C  
ATOM   3279  CE3 TRP A 446     128.379 136.655 139.334  1.00  0.61           C  
ATOM   3280  CZ2 TRP A 446     129.479 138.501 137.493  1.00  0.61           C  
ATOM   3281  CZ3 TRP A 446     128.976 137.841 139.780  1.00  0.61           C  
ATOM   3282  CH2 TRP A 446     129.524 138.756 138.872  1.00  0.61           C  
ATOM   3283  N   THR A 447     126.635 131.261 139.058  1.00  0.79           N  
ATOM   3284  CA  THR A 447     125.820 130.371 139.875  1.00  0.79           C  
ATOM   3285  C   THR A 447     126.581 129.839 141.057  1.00  0.79           C  
ATOM   3286  O   THR A 447     126.103 129.948 142.182  1.00  0.79           O  
ATOM   3287  CB  THR A 447     125.259 129.176 139.120  1.00  0.79           C  
ATOM   3288  OG1 THR A 447     124.335 129.596 138.136  1.00  0.79           O  
ATOM   3289  CG2 THR A 447     124.424 128.258 140.017  1.00  0.79           C  
ATOM   3290  N   TYR A 448     127.820 129.334 140.851  1.00  0.63           N  
ATOM   3291  CA  TYR A 448     128.632 128.787 141.916  1.00  0.63           C  
ATOM   3292  C   TYR A 448     128.980 129.832 142.970  1.00  0.63           C  
ATOM   3293  O   TYR A 448     128.778 129.639 144.168  1.00  0.63           O  
ATOM   3294  CB  TYR A 448     129.933 128.232 141.274  1.00  0.63           C  
ATOM   3295  CG  TYR A 448     130.841 127.580 142.275  1.00  0.63           C  
ATOM   3296  CD1 TYR A 448     130.465 126.379 142.881  1.00  0.63           C  
ATOM   3297  CD2 TYR A 448     132.055 128.169 142.645  1.00  0.63           C  
ATOM   3298  CE1 TYR A 448     131.327 125.718 143.765  1.00  0.63           C  
ATOM   3299  CE2 TYR A 448     132.926 127.514 143.523  1.00  0.63           C  
ATOM   3300  CZ  TYR A 448     132.575 126.272 144.058  1.00  0.63           C  
ATOM   3301  OH  TYR A 448     133.472 125.610 144.914  1.00  0.63           O  
ATOM   3302  N   ASN A 449     129.453 131.014 142.532  1.00  0.68           N  
ATOM   3303  CA  ASN A 449     129.783 132.097 143.433  1.00  0.68           C  
ATOM   3304  C   ASN A 449     128.570 132.681 144.123  1.00  0.68           C  
ATOM   3305  O   ASN A 449     128.632 132.967 145.311  1.00  0.68           O  
ATOM   3306  CB  ASN A 449     130.528 133.242 142.715  1.00  0.68           C  
ATOM   3307  CG  ASN A 449     131.939 132.799 142.369  1.00  0.68           C  
ATOM   3308  OD1 ASN A 449     132.523 131.878 142.938  1.00  0.68           O  
ATOM   3309  ND2 ASN A 449     132.547 133.506 141.394  1.00  0.68           N  
ATOM   3310  N   ALA A 450     127.433 132.871 143.421  1.00  0.79           N  
ATOM   3311  CA  ALA A 450     126.217 133.374 144.021  1.00  0.79           C  
ATOM   3312  C   ALA A 450     125.622 132.437 145.053  1.00  0.79           C  
ATOM   3313  O   ALA A 450     125.261 132.876 146.144  1.00  0.79           O  
ATOM   3314  CB  ALA A 450     125.145 133.644 142.946  1.00  0.79           C  
ATOM   3315  N   GLU A 451     125.543 131.116 144.756  1.00  0.79           N  
ATOM   3316  CA  GLU A 451     125.059 130.135 145.705  1.00  0.79           C  
ATOM   3317  C   GLU A 451     125.962 130.005 146.903  1.00  0.79           C  
ATOM   3318  O   GLU A 451     125.481 130.045 148.032  1.00  0.79           O  
ATOM   3319  CB  GLU A 451     124.828 128.740 145.083  1.00  0.79           C  
ATOM   3320  CG  GLU A 451     123.603 128.719 144.149  1.00  0.79           C  
ATOM   3321  CD  GLU A 451     123.229 127.310 143.716  1.00  0.79           C  
ATOM   3322  OE1 GLU A 451     124.072 126.634 143.083  1.00  0.79           O  
ATOM   3323  OE2 GLU A 451     122.095 126.871 144.062  1.00  0.79           O  
ATOM   3324  N   LEU A 452     127.299 129.937 146.715  1.00  0.72           N  
ATOM   3325  CA  LEU A 452     128.219 129.964 147.836  1.00  0.72           C  
ATOM   3326  C   LEU A 452     128.175 131.231 148.621  1.00  0.72           C  
ATOM   3327  O   LEU A 452     128.209 131.166 149.840  1.00  0.72           O  
ATOM   3328  CB  LEU A 452     129.694 129.827 147.452  1.00  0.72           C  
ATOM   3329  CG  LEU A 452     130.111 128.422 147.036  1.00  0.72           C  
ATOM   3330  CD1 LEU A 452     131.529 128.561 146.487  1.00  0.72           C  
ATOM   3331  CD2 LEU A 452     130.070 127.422 148.207  1.00  0.72           C  
ATOM   3332  N   LEU A 453     128.087 132.413 147.980  1.00  0.75           N  
ATOM   3333  CA  LEU A 453     128.112 133.678 148.678  1.00  0.75           C  
ATOM   3334  C   LEU A 453     127.003 133.786 149.691  1.00  0.75           C  
ATOM   3335  O   LEU A 453     127.236 134.128 150.845  1.00  0.75           O  
ATOM   3336  CB  LEU A 453     127.986 134.857 147.691  1.00  0.75           C  
ATOM   3337  CG  LEU A 453     128.025 136.250 148.346  1.00  0.75           C  
ATOM   3338  CD1 LEU A 453     129.329 136.484 149.128  1.00  0.75           C  
ATOM   3339  CD2 LEU A 453     127.824 137.317 147.266  1.00  0.75           C  
ATOM   3340  N   VAL A 454     125.782 133.377 149.313  1.00  0.82           N  
ATOM   3341  CA  VAL A 454     124.667 133.308 150.236  1.00  0.82           C  
ATOM   3342  C   VAL A 454     124.941 132.358 151.396  1.00  0.82           C  
ATOM   3343  O   VAL A 454     124.736 132.687 152.563  1.00  0.82           O  
ATOM   3344  CB  VAL A 454     123.417 132.881 149.485  1.00  0.82           C  
ATOM   3345  CG1 VAL A 454     122.246 132.663 150.454  1.00  0.82           C  
ATOM   3346  CG2 VAL A 454     123.058 134.004 148.497  1.00  0.82           C  
ATOM   3347  N   LEU A 455     125.497 131.171 151.110  1.00  0.78           N  
ATOM   3348  CA  LEU A 455     125.894 130.213 152.118  1.00  0.78           C  
ATOM   3349  C   LEU A 455     127.000 130.665 153.055  1.00  0.78           C  
ATOM   3350  O   LEU A 455     126.945 130.359 154.249  1.00  0.78           O  
ATOM   3351  CB  LEU A 455     126.332 128.901 151.458  1.00  0.78           C  
ATOM   3352  CG  LEU A 455     125.214 128.196 150.680  1.00  0.78           C  
ATOM   3353  CD1 LEU A 455     125.806 126.953 150.040  1.00  0.78           C  
ATOM   3354  CD2 LEU A 455     124.038 127.793 151.572  1.00  0.78           C  
ATOM   3355  N   LEU A 456     128.012 131.404 152.538  1.00  0.63           N  
ATOM   3356  CA  LEU A 456     129.084 132.012 153.308  1.00  0.63           C  
ATOM   3357  C   LEU A 456     128.543 133.063 154.251  1.00  0.63           C  
ATOM   3358  O   LEU A 456     128.937 133.159 155.414  1.00  0.63           O  
ATOM   3359  CB  LEU A 456     130.126 132.787 152.442  1.00  0.63           C  
ATOM   3360  CG  LEU A 456     130.984 132.009 151.429  1.00  0.63           C  
ATOM   3361  CD1 LEU A 456     131.970 133.002 150.789  1.00  0.63           C  
ATOM   3362  CD2 LEU A 456     131.712 130.791 152.024  1.00  0.63           C  
ATOM   3363  N   GLU A 457     127.631 133.908 153.730  1.00  0.76           N  
ATOM   3364  CA  GLU A 457     127.059 135.011 154.456  1.00  0.76           C  
ATOM   3365  C   GLU A 457     126.123 134.611 155.546  1.00  0.76           C  
ATOM   3366  O   GLU A 457     126.225 135.094 156.676  1.00  0.76           O  
ATOM   3367  CB  GLU A 457     126.272 135.952 153.516  1.00  0.76           C  
ATOM   3368  CG  GLU A 457     127.157 136.776 152.550  1.00  0.76           C  
ATOM   3369  CD  GLU A 457     128.076 137.782 153.231  1.00  0.76           C  
ATOM   3370  OE1 GLU A 457     128.310 137.676 154.470  1.00  0.76           O  
ATOM   3371  OE2 GLU A 457     128.589 138.679 152.525  1.00  0.76           O  
ATOM   3372  N   ASN A 458     125.193 133.696 155.223  1.00  0.84           N  
ATOM   3373  CA  ASN A 458     124.113 133.321 156.100  1.00  0.84           C  
ATOM   3374  C   ASN A 458     124.565 132.627 157.340  1.00  0.84           C  
ATOM   3375  O   ASN A 458     123.962 132.828 158.390  1.00  0.84           O  
ATOM   3376  CB  ASN A 458     123.105 132.386 155.424  1.00  0.84           C  
ATOM   3377  CG  ASN A 458     122.309 133.174 154.415  1.00  0.84           C  
ATOM   3378  OD1 ASN A 458     122.253 134.402 154.449  1.00  0.84           O  
ATOM   3379  ND2 ASN A 458     121.623 132.437 153.528  1.00  0.84           N  
ATOM   3380  N   GLU A 459     125.634 131.802 157.250  1.00  0.70           N  
ATOM   3381  CA  GLU A 459     126.174 131.140 158.419  1.00  0.70           C  
ATOM   3382  C   GLU A 459     126.637 132.138 159.457  1.00  0.70           C  
ATOM   3383  O   GLU A 459     126.164 132.138 160.589  1.00  0.70           O  
ATOM   3384  CB  GLU A 459     127.398 130.265 158.062  1.00  0.70           C  
ATOM   3385  CG  GLU A 459     127.928 129.442 159.268  1.00  0.70           C  
ATOM   3386  CD  GLU A 459     129.362 128.949 159.062  1.00  0.70           C  
ATOM   3387  OE1 GLU A 459     129.843 128.999 157.899  1.00  0.70           O  
ATOM   3388  OE2 GLU A 459     130.012 128.525 160.047  1.00  0.70           O  
ATOM   3389  N   ARG A 460     127.485 133.105 159.049  1.00  0.62           N  
ATOM   3390  CA  ARG A 460     127.989 134.084 159.985  1.00  0.62           C  
ATOM   3391  C   ARG A 460     126.971 135.078 160.449  1.00  0.62           C  
ATOM   3392  O   ARG A 460     127.088 135.599 161.548  1.00  0.62           O  
ATOM   3393  CB  ARG A 460     129.051 135.025 159.418  1.00  0.62           C  
ATOM   3394  CG  ARG A 460     130.407 134.411 159.089  1.00  0.62           C  
ATOM   3395  CD  ARG A 460     131.446 135.531 158.964  1.00  0.62           C  
ATOM   3396  NE  ARG A 460     130.955 136.506 157.927  1.00  0.62           N  
ATOM   3397  CZ  ARG A 460     131.180 136.453 156.607  1.00  0.62           C  
ATOM   3398  NH1 ARG A 460     131.859 135.451 156.064  1.00  0.62           N  
ATOM   3399  NH2 ARG A 460     130.675 137.401 155.817  1.00  0.62           N  
ATOM   3400  N   THR A 461     125.983 135.447 159.609  1.00  0.86           N  
ATOM   3401  CA  THR A 461     124.975 136.433 159.992  1.00  0.86           C  
ATOM   3402  C   THR A 461     124.240 136.001 161.240  1.00  0.86           C  
ATOM   3403  O   THR A 461     123.990 136.795 162.144  1.00  0.86           O  
ATOM   3404  CB  THR A 461     123.948 136.697 158.897  1.00  0.86           C  
ATOM   3405  OG1 THR A 461     124.537 137.354 157.783  1.00  0.86           O  
ATOM   3406  CG2 THR A 461     122.834 137.643 159.362  1.00  0.86           C  
ATOM   3407  N   LEU A 462     123.939 134.698 161.337  1.00  0.83           N  
ATOM   3408  CA  LEU A 462     123.408 134.090 162.529  1.00  0.83           C  
ATOM   3409  C   LEU A 462     124.375 134.071 163.705  1.00  0.83           C  
ATOM   3410  O   LEU A 462     123.984 134.474 164.795  1.00  0.83           O  
ATOM   3411  CB  LEU A 462     122.910 132.685 162.167  1.00  0.83           C  
ATOM   3412  CG  LEU A 462     121.804 132.731 161.096  1.00  0.83           C  
ATOM   3413  CD1 LEU A 462     121.526 131.324 160.574  1.00  0.83           C  
ATOM   3414  CD2 LEU A 462     120.523 133.390 161.628  1.00  0.83           C  
ATOM   3415  N   ASP A 463     125.665 133.711 163.507  1.00  0.76           N  
ATOM   3416  CA  ASP A 463     126.691 133.762 164.545  1.00  0.76           C  
ATOM   3417  C   ASP A 463     126.945 135.177 165.073  1.00  0.76           C  
ATOM   3418  O   ASP A 463     127.193 135.401 166.257  1.00  0.76           O  
ATOM   3419  CB  ASP A 463     128.045 133.228 164.020  1.00  0.76           C  
ATOM   3420  CG  ASP A 463     128.059 131.727 163.817  1.00  0.76           C  
ATOM   3421  OD1 ASP A 463     127.050 131.041 164.129  1.00  0.76           O  
ATOM   3422  OD2 ASP A 463     129.135 131.268 163.358  1.00  0.76           O  
ATOM   3423  N   TYR A 464     126.881 136.194 164.188  1.00  0.72           N  
ATOM   3424  CA  TYR A 464     126.989 137.604 164.515  1.00  0.72           C  
ATOM   3425  C   TYR A 464     125.894 138.039 165.482  1.00  0.72           C  
ATOM   3426  O   TYR A 464     126.149 138.687 166.497  1.00  0.72           O  
ATOM   3427  CB  TYR A 464     126.886 138.432 163.194  1.00  0.72           C  
ATOM   3428  CG  TYR A 464     126.802 139.920 163.426  1.00  0.72           C  
ATOM   3429  CD1 TYR A 464     127.945 140.651 163.763  1.00  0.72           C  
ATOM   3430  CD2 TYR A 464     125.557 140.573 163.421  1.00  0.72           C  
ATOM   3431  CE1 TYR A 464     127.858 142.020 164.052  1.00  0.72           C  
ATOM   3432  CE2 TYR A 464     125.467 141.941 163.697  1.00  0.72           C  
ATOM   3433  CZ  TYR A 464     126.619 142.663 164.010  1.00  0.72           C  
ATOM   3434  OH  TYR A 464     126.501 144.027 164.332  1.00  0.72           O  
ATOM   3435  N   HIS A 465     124.638 137.642 165.205  1.00  0.83           N  
ATOM   3436  CA  HIS A 465     123.526 137.892 166.098  1.00  0.83           C  
ATOM   3437  C   HIS A 465     123.683 137.212 167.436  1.00  0.83           C  
ATOM   3438  O   HIS A 465     123.442 137.840 168.464  1.00  0.83           O  
ATOM   3439  CB  HIS A 465     122.184 137.445 165.493  1.00  0.83           C  
ATOM   3440  CG  HIS A 465     121.747 138.310 164.361  1.00  0.83           C  
ATOM   3441  ND1 HIS A 465     121.569 139.654 164.605  1.00  0.83           N  
ATOM   3442  CD2 HIS A 465     121.463 138.025 163.066  1.00  0.83           C  
ATOM   3443  CE1 HIS A 465     121.188 140.163 163.453  1.00  0.83           C  
ATOM   3444  NE2 HIS A 465     121.106 139.222 162.489  1.00  0.83           N  
ATOM   3445  N   ASP A 466     124.154 135.946 167.448  1.00  0.74           N  
ATOM   3446  CA  ASP A 466     124.449 135.181 168.645  1.00  0.74           C  
ATOM   3447  C   ASP A 466     125.525 135.873 169.491  1.00  0.74           C  
ATOM   3448  O   ASP A 466     125.407 136.044 170.704  1.00  0.74           O  
ATOM   3449  CB  ASP A 466     124.895 133.730 168.257  1.00  0.74           C  
ATOM   3450  CG  ASP A 466     123.774 132.923 167.616  1.00  0.74           C  
ATOM   3451  OD1 ASP A 466     122.606 133.382 167.653  1.00  0.74           O  
ATOM   3452  OD2 ASP A 466     124.040 131.799 167.101  1.00  0.74           O  
ATOM   3453  N   SER A 467     126.586 136.393 168.835  1.00  0.73           N  
ATOM   3454  CA  SER A 467     127.648 137.167 169.474  1.00  0.73           C  
ATOM   3455  C   SER A 467     127.139 138.436 170.139  1.00  0.73           C  
ATOM   3456  O   SER A 467     127.437 138.705 171.299  1.00  0.73           O  
ATOM   3457  CB  SER A 467     128.765 137.561 168.459  1.00  0.73           C  
ATOM   3458  OG  SER A 467     129.883 138.203 169.086  1.00  0.73           O  
ATOM   3459  N   ASN A 468     126.279 139.222 169.460  1.00  0.81           N  
ATOM   3460  CA  ASN A 468     125.667 140.405 170.048  1.00  0.81           C  
ATOM   3461  C   ASN A 468     124.793 140.103 171.250  1.00  0.81           C  
ATOM   3462  O   ASN A 468     124.840 140.819 172.249  1.00  0.81           O  
ATOM   3463  CB  ASN A 468     124.777 141.154 169.035  1.00  0.81           C  
ATOM   3464  CG  ASN A 468     125.640 141.927 168.057  1.00  0.81           C  
ATOM   3465  OD1 ASN A 468     126.782 142.290 168.339  1.00  0.81           O  
ATOM   3466  ND2 ASN A 468     125.059 142.238 166.881  1.00  0.81           N  
ATOM   3467  N   VAL A 469     123.994 139.017 171.197  1.00  0.82           N  
ATOM   3468  CA  VAL A 469     123.198 138.565 172.329  1.00  0.82           C  
ATOM   3469  C   VAL A 469     124.060 138.149 173.506  1.00  0.82           C  
ATOM   3470  O   VAL A 469     123.822 138.557 174.644  1.00  0.82           O  
ATOM   3471  CB  VAL A 469     122.289 137.401 171.951  1.00  0.82           C  
ATOM   3472  CG1 VAL A 469     121.547 136.844 173.190  1.00  0.82           C  
ATOM   3473  CG2 VAL A 469     121.260 137.906 170.924  1.00  0.82           C  
ATOM   3474  N   LYS A 470     125.132 137.372 173.255  1.00  0.73           N  
ATOM   3475  CA  LYS A 470     126.095 136.994 174.266  1.00  0.73           C  
ATOM   3476  C   LYS A 470     126.809 138.187 174.889  1.00  0.73           C  
ATOM   3477  O   LYS A 470     126.999 138.262 176.101  1.00  0.73           O  
ATOM   3478  CB  LYS A 470     127.153 136.042 173.673  1.00  0.73           C  
ATOM   3479  CG  LYS A 470     128.170 135.590 174.726  1.00  0.73           C  
ATOM   3480  CD  LYS A 470     129.162 134.549 174.215  1.00  0.73           C  
ATOM   3481  CE  LYS A 470     130.223 134.232 175.274  1.00  0.73           C  
ATOM   3482  NZ  LYS A 470     131.131 133.161 174.814  1.00  0.73           N  
ATOM   3483  N   ASN A 471     127.181 139.187 174.071  1.00  0.78           N  
ATOM   3484  CA  ASN A 471     127.798 140.413 174.535  1.00  0.78           C  
ATOM   3485  C   ASN A 471     126.898 141.205 175.471  1.00  0.78           C  
ATOM   3486  O   ASN A 471     127.359 141.762 176.462  1.00  0.78           O  
ATOM   3487  CB  ASN A 471     128.185 141.338 173.356  1.00  0.78           C  
ATOM   3488  CG  ASN A 471     129.366 140.765 172.588  1.00  0.78           C  
ATOM   3489  OD1 ASN A 471     130.147 139.951 173.075  1.00  0.78           O  
ATOM   3490  ND2 ASN A 471     129.543 141.243 171.336  1.00  0.78           N  
ATOM   3491  N   LEU A 472     125.573 141.262 175.215  1.00  0.81           N  
ATOM   3492  CA  LEU A 472     124.625 141.863 176.143  1.00  0.81           C  
ATOM   3493  C   LEU A 472     124.571 141.173 177.484  1.00  0.81           C  
ATOM   3494  O   LEU A 472     124.528 141.834 178.521  1.00  0.81           O  
ATOM   3495  CB  LEU A 472     123.183 141.854 175.608  1.00  0.81           C  
ATOM   3496  CG  LEU A 472     122.944 142.786 174.421  1.00  0.81           C  
ATOM   3497  CD1 LEU A 472     121.515 142.563 173.923  1.00  0.81           C  
ATOM   3498  CD2 LEU A 472     123.155 144.255 174.817  1.00  0.81           C  
ATOM   3499  N   TYR A 473     124.618 139.824 177.488  1.00  0.79           N  
ATOM   3500  CA  TYR A 473     124.685 139.018 178.688  1.00  0.79           C  
ATOM   3501  C   TYR A 473     125.922 139.357 179.523  1.00  0.79           C  
ATOM   3502  O   TYR A 473     125.834 139.616 180.724  1.00  0.79           O  
ATOM   3503  CB  TYR A 473     124.708 137.513 178.277  1.00  0.79           C  
ATOM   3504  CG  TYR A 473     124.713 136.609 179.477  1.00  0.79           C  
ATOM   3505  CD1 TYR A 473     123.518 136.339 180.143  1.00  0.79           C  
ATOM   3506  CD2 TYR A 473     125.913 136.091 179.998  1.00  0.79           C  
ATOM   3507  CE1 TYR A 473     123.516 135.544 181.296  1.00  0.79           C  
ATOM   3508  CE2 TYR A 473     125.902 135.266 181.133  1.00  0.79           C  
ATOM   3509  CZ  TYR A 473     124.694 134.964 181.761  1.00  0.79           C  
ATOM   3510  OH  TYR A 473     124.614 134.048 182.828  1.00  0.79           O  
ATOM   3511  N   GLU A 474     127.105 139.436 178.882  1.00  0.77           N  
ATOM   3512  CA  GLU A 474     128.345 139.826 179.525  1.00  0.77           C  
ATOM   3513  C   GLU A 474     128.353 141.250 180.053  1.00  0.77           C  
ATOM   3514  O   GLU A 474     128.846 141.510 181.149  1.00  0.77           O  
ATOM   3515  CB  GLU A 474     129.561 139.667 178.589  1.00  0.77           C  
ATOM   3516  CG  GLU A 474     129.938 138.196 178.286  1.00  0.77           C  
ATOM   3517  CD  GLU A 474     131.171 138.048 177.388  1.00  0.77           C  
ATOM   3518  OE1 GLU A 474     131.685 139.078 176.882  1.00  0.77           O  
ATOM   3519  OE2 GLU A 474     131.628 136.885 177.192  1.00  0.77           O  
ATOM   3520  N   LYS A 475     127.780 142.217 179.307  1.00  0.77           N  
ATOM   3521  CA  LYS A 475     127.639 143.597 179.746  1.00  0.77           C  
ATOM   3522  C   LYS A 475     126.786 143.777 180.988  1.00  0.77           C  
ATOM   3523  O   LYS A 475     127.016 144.670 181.801  1.00  0.77           O  
ATOM   3524  CB  LYS A 475     127.011 144.477 178.647  1.00  0.77           C  
ATOM   3525  CG  LYS A 475     127.941 144.701 177.451  1.00  0.77           C  
ATOM   3526  CD  LYS A 475     127.228 145.400 176.284  1.00  0.77           C  
ATOM   3527  CE  LYS A 475     127.064 146.872 176.558  1.00  0.77           C  
ATOM   3528  NZ  LYS A 475     128.405 147.462 176.499  1.00  0.77           N  
ATOM   3529  N   VAL A 476     125.744 142.953 181.151  1.00  0.83           N  
ATOM   3530  CA  VAL A 476     125.011 142.875 182.401  1.00  0.83           C  
ATOM   3531  C   VAL A 476     125.807 142.220 183.510  1.00  0.83           C  
ATOM   3532  O   VAL A 476     125.886 142.737 184.625  1.00  0.83           O  
ATOM   3533  CB  VAL A 476     123.722 142.119 182.199  1.00  0.83           C  
ATOM   3534  CG1 VAL A 476     122.985 141.901 183.535  1.00  0.83           C  
ATOM   3535  CG2 VAL A 476     122.850 142.956 181.253  1.00  0.83           C  
ATOM   3536  N   ARG A 477     126.476 141.086 183.216  1.00  0.78           N  
ATOM   3537  CA  ARG A 477     127.252 140.318 184.171  1.00  0.78           C  
ATOM   3538  C   ARG A 477     128.364 141.127 184.816  1.00  0.78           C  
ATOM   3539  O   ARG A 477     128.629 141.050 186.016  1.00  0.78           O  
ATOM   3540  CB  ARG A 477     127.915 139.135 183.438  1.00  0.78           C  
ATOM   3541  CG  ARG A 477     128.602 138.120 184.355  1.00  0.78           C  
ATOM   3542  CD  ARG A 477     129.109 136.934 183.545  1.00  0.78           C  
ATOM   3543  NE  ARG A 477     129.762 135.989 184.485  1.00  0.78           N  
ATOM   3544  CZ  ARG A 477     131.040 136.042 184.863  1.00  0.78           C  
ATOM   3545  NH1 ARG A 477     131.831 137.045 184.493  1.00  0.78           N  
ATOM   3546  NH2 ARG A 477     131.497 135.085 185.660  1.00  0.78           N  
ATOM   3547  N   SER A 478     129.022 141.971 184.001  1.00  0.74           N  
ATOM   3548  CA  SER A 478     130.101 142.855 184.400  1.00  0.74           C  
ATOM   3549  C   SER A 478     129.664 143.946 185.379  1.00  0.74           C  
ATOM   3550  O   SER A 478     130.463 144.443 186.178  1.00  0.74           O  
ATOM   3551  CB  SER A 478     130.782 143.507 183.160  1.00  0.74           C  
ATOM   3552  OG  SER A 478     129.915 144.419 182.495  1.00  0.74           O  
ATOM   3553  N   GLN A 479     128.372 144.339 185.362  1.00  0.76           N  
ATOM   3554  CA  GLN A 479     127.805 145.290 186.297  1.00  0.76           C  
ATOM   3555  C   GLN A 479     127.354 144.639 187.560  1.00  0.76           C  
ATOM   3556  O   GLN A 479     127.678 145.104 188.652  1.00  0.76           O  
ATOM   3557  CB  GLN A 479     126.541 145.956 185.735  1.00  0.76           C  
ATOM   3558  CG  GLN A 479     126.873 146.855 184.556  1.00  0.76           C  
ATOM   3559  CD  GLN A 479     125.614 147.432 183.938  1.00  0.76           C  
ATOM   3560  OE1 GLN A 479     125.040 148.402 184.434  1.00  0.76           O  
ATOM   3561  NE2 GLN A 479     125.154 146.799 182.839  1.00  0.76           N  
ATOM   3562  N   LEU A 480     126.584 143.540 187.421  1.00  0.81           N  
ATOM   3563  CA  LEU A 480     125.965 142.868 188.533  1.00  0.81           C  
ATOM   3564  C   LEU A 480     126.967 142.251 189.455  1.00  0.81           C  
ATOM   3565  O   LEU A 480     126.817 142.363 190.671  1.00  0.81           O  
ATOM   3566  CB  LEU A 480     124.943 141.803 188.090  1.00  0.81           C  
ATOM   3567  CG  LEU A 480     123.742 142.383 187.327  1.00  0.81           C  
ATOM   3568  CD1 LEU A 480     122.807 141.246 186.900  1.00  0.81           C  
ATOM   3569  CD2 LEU A 480     122.967 143.417 188.155  1.00  0.81           C  
ATOM   3570  N   LYS A 481     128.027 141.630 188.889  1.00  0.75           N  
ATOM   3571  CA  LYS A 481     129.114 141.028 189.630  1.00  0.75           C  
ATOM   3572  C   LYS A 481     128.628 140.001 190.643  1.00  0.75           C  
ATOM   3573  O   LYS A 481     128.167 138.924 190.292  1.00  0.75           O  
ATOM   3574  CB  LYS A 481     129.998 142.120 190.285  1.00  0.75           C  
ATOM   3575  CG  LYS A 481     130.730 143.029 189.298  1.00  0.75           C  
ATOM   3576  CD  LYS A 481     131.481 144.136 190.048  1.00  0.75           C  
ATOM   3577  CE  LYS A 481     132.456 144.935 189.186  1.00  0.75           C  
ATOM   3578  NZ  LYS A 481     131.724 145.737 188.190  1.00  0.75           N  
ATOM   3579  N   ASN A 482     128.704 140.348 191.937  1.00  0.75           N  
ATOM   3580  CA  ASN A 482     128.318 139.490 193.033  1.00  0.75           C  
ATOM   3581  C   ASN A 482     126.930 139.813 193.565  1.00  0.75           C  
ATOM   3582  O   ASN A 482     126.501 139.229 194.558  1.00  0.75           O  
ATOM   3583  CB  ASN A 482     129.282 139.701 194.218  1.00  0.75           C  
ATOM   3584  CG  ASN A 482     130.682 139.282 193.813  1.00  0.75           C  
ATOM   3585  OD1 ASN A 482     130.908 138.145 193.409  1.00  0.75           O  
ATOM   3586  ND2 ASN A 482     131.666 140.198 193.951  1.00  0.75           N  
ATOM   3587  N   ASN A 483     126.181 140.741 192.930  1.00  0.80           N  
ATOM   3588  CA  ASN A 483     124.867 141.147 193.401  1.00  0.80           C  
ATOM   3589  C   ASN A 483     123.781 140.357 192.695  1.00  0.80           C  
ATOM   3590  O   ASN A 483     122.593 140.564 192.947  1.00  0.80           O  
ATOM   3591  CB  ASN A 483     124.610 142.651 193.132  1.00  0.80           C  
ATOM   3592  CG  ASN A 483     125.477 143.516 194.033  1.00  0.80           C  
ATOM   3593  OD1 ASN A 483     126.116 143.039 194.968  1.00  0.80           O  
ATOM   3594  ND2 ASN A 483     125.491 144.844 193.765  1.00  0.80           N  
ATOM   3595  N   ALA A 484     124.164 139.394 191.837  1.00  0.83           N  
ATOM   3596  CA  ALA A 484     123.234 138.497 191.217  1.00  0.83           C  
ATOM   3597  C   ALA A 484     123.943 137.215 190.855  1.00  0.83           C  
ATOM   3598  O   ALA A 484     125.157 137.196 190.695  1.00  0.83           O  
ATOM   3599  CB  ALA A 484     122.640 139.129 189.944  1.00  0.83           C  
ATOM   3600  N   LYS A 485     123.191 136.112 190.729  1.00  0.74           N  
ATOM   3601  CA  LYS A 485     123.714 134.830 190.312  1.00  0.74           C  
ATOM   3602  C   LYS A 485     123.200 134.467 188.943  1.00  0.74           C  
ATOM   3603  O   LYS A 485     122.119 134.883 188.530  1.00  0.74           O  
ATOM   3604  CB  LYS A 485     123.348 133.704 191.306  1.00  0.74           C  
ATOM   3605  CG  LYS A 485     121.846 133.438 191.469  1.00  0.74           C  
ATOM   3606  CD  LYS A 485     121.547 132.334 192.488  1.00  0.74           C  
ATOM   3607  CE  LYS A 485     120.049 132.063 192.610  1.00  0.74           C  
ATOM   3608  NZ  LYS A 485     119.754 130.997 193.584  1.00  0.74           N  
ATOM   3609  N   GLU A 486     123.987 133.666 188.208  1.00  0.75           N  
ATOM   3610  CA  GLU A 486     123.638 133.135 186.916  1.00  0.75           C  
ATOM   3611  C   GLU A 486     122.825 131.865 187.099  1.00  0.75           C  
ATOM   3612  O   GLU A 486     123.224 130.947 187.818  1.00  0.75           O  
ATOM   3613  CB  GLU A 486     124.924 132.832 186.106  1.00  0.75           C  
ATOM   3614  CG  GLU A 486     125.796 134.098 185.883  1.00  0.75           C  
ATOM   3615  CD  GLU A 486     127.069 133.876 185.070  1.00  0.75           C  
ATOM   3616  OE1 GLU A 486     126.920 133.467 183.892  1.00  0.75           O  
ATOM   3617  OE2 GLU A 486     128.194 134.181 185.562  1.00  0.75           O  
ATOM   3618  N   ILE A 487     121.634 131.792 186.484  1.00  0.64           N  
ATOM   3619  CA  ILE A 487     120.691 130.710 186.738  1.00  0.64           C  
ATOM   3620  C   ILE A 487     120.425 129.903 185.492  1.00  0.64           C  
ATOM   3621  O   ILE A 487     119.521 129.074 185.439  1.00  0.64           O  
ATOM   3622  CB  ILE A 487     119.382 131.231 187.316  1.00  0.64           C  
ATOM   3623  CG1 ILE A 487     118.667 132.233 186.382  1.00  0.64           C  
ATOM   3624  CG2 ILE A 487     119.697 131.860 188.690  1.00  0.64           C  
ATOM   3625  CD1 ILE A 487     117.235 132.562 186.815  1.00  0.64           C  
ATOM   3626  N   GLY A 488     121.230 130.105 184.436  1.00  0.60           N  
ATOM   3627  CA  GLY A 488     120.930 129.520 183.143  1.00  0.60           C  
ATOM   3628  C   GLY A 488     119.918 130.336 182.379  1.00  0.60           C  
ATOM   3629  O   GLY A 488     119.516 131.403 182.829  1.00  0.60           O  
ATOM   3630  N   ASN A 489     119.552 129.904 181.148  1.00  0.64           N  
ATOM   3631  CA  ASN A 489     118.648 130.591 180.243  1.00  0.64           C  
ATOM   3632  C   ASN A 489     119.063 132.034 179.855  1.00  0.64           C  
ATOM   3633  O   ASN A 489     118.267 132.848 179.401  1.00  0.64           O  
ATOM   3634  CB  ASN A 489     117.211 130.458 180.786  1.00  0.64           C  
ATOM   3635  CG  ASN A 489     116.238 130.807 179.677  1.00  0.64           C  
ATOM   3636  OD1 ASN A 489     116.489 130.593 178.489  1.00  0.64           O  
ATOM   3637  ND2 ASN A 489     115.127 131.453 180.073  1.00  0.64           N  
ATOM   3638  N   GLY A 490     120.352 132.411 180.013  1.00  0.73           N  
ATOM   3639  CA  GLY A 490     120.795 133.788 179.820  1.00  0.73           C  
ATOM   3640  C   GLY A 490     120.204 134.741 180.833  1.00  0.73           C  
ATOM   3641  O   GLY A 490     120.057 135.932 180.567  1.00  0.73           O  
ATOM   3642  N   CYS A 491     119.840 134.232 182.027  1.00  0.81           N  
ATOM   3643  CA  CYS A 491     119.158 135.003 183.041  1.00  0.81           C  
ATOM   3644  C   CYS A 491     119.983 135.143 184.295  1.00  0.81           C  
ATOM   3645  O   CYS A 491     120.732 134.246 184.683  1.00  0.81           O  
ATOM   3646  CB  CYS A 491     117.822 134.354 183.470  1.00  0.81           C  
ATOM   3647  SG  CYS A 491     116.579 134.231 182.158  1.00  0.81           S  
ATOM   3648  N   PHE A 492     119.805 136.290 184.974  1.00  0.79           N  
ATOM   3649  CA  PHE A 492     120.406 136.595 186.249  1.00  0.79           C  
ATOM   3650  C   PHE A 492     119.319 136.707 187.288  1.00  0.79           C  
ATOM   3651  O   PHE A 492     118.236 137.233 187.025  1.00  0.79           O  
ATOM   3652  CB  PHE A 492     121.134 137.958 186.260  1.00  0.79           C  
ATOM   3653  CG  PHE A 492     122.274 137.956 185.297  1.00  0.79           C  
ATOM   3654  CD1 PHE A 492     122.107 138.485 184.013  1.00  0.79           C  
ATOM   3655  CD2 PHE A 492     123.526 137.445 185.665  1.00  0.79           C  
ATOM   3656  CE1 PHE A 492     123.179 138.523 183.121  1.00  0.79           C  
ATOM   3657  CE2 PHE A 492     124.601 137.482 184.771  1.00  0.79           C  
ATOM   3658  CZ  PHE A 492     124.418 138.018 183.497  1.00  0.79           C  
ATOM   3659  N   GLU A 493     119.605 136.230 188.509  1.00  0.81           N  
ATOM   3660  CA  GLU A 493     118.722 136.369 189.643  1.00  0.81           C  
ATOM   3661  C   GLU A 493     119.406 137.189 190.702  1.00  0.81           C  
ATOM   3662  O   GLU A 493     120.513 136.873 191.131  1.00  0.81           O  
ATOM   3663  CB  GLU A 493     118.343 134.999 190.221  1.00  0.81           C  
ATOM   3664  CG  GLU A 493     117.336 135.083 191.389  1.00  0.81           C  
ATOM   3665  CD  GLU A 493     116.895 133.721 191.898  1.00  0.81           C  
ATOM   3666  OE1 GLU A 493     117.455 132.691 191.442  1.00  0.81           O  
ATOM   3667  OE2 GLU A 493     116.023 133.704 192.801  1.00  0.81           O  
ATOM   3668  N   PHE A 494     118.771 138.304 191.107  1.00  0.81           N  
ATOM   3669  CA  PHE A 494     119.322 139.262 192.039  1.00  0.81           C  
ATOM   3670  C   PHE A 494     119.363 138.746 193.466  1.00  0.81           C  
ATOM   3671  O   PHE A 494     118.476 138.025 193.912  1.00  0.81           O  
ATOM   3672  CB  PHE A 494     118.524 140.588 192.022  1.00  0.81           C  
ATOM   3673  CG  PHE A 494     118.711 141.318 190.724  1.00  0.81           C  
ATOM   3674  CD1 PHE A 494     117.894 141.068 189.619  1.00  0.81           C  
ATOM   3675  CD2 PHE A 494     119.698 142.300 190.612  1.00  0.81           C  
ATOM   3676  CE1 PHE A 494     118.038 141.799 188.440  1.00  0.81           C  
ATOM   3677  CE2 PHE A 494     119.822 143.072 189.453  1.00  0.81           C  
ATOM   3678  CZ  PHE A 494     118.994 142.813 188.357  1.00  0.81           C  
ATOM   3679  N   TYR A 495     120.377 139.174 194.241  1.00  0.77           N  
ATOM   3680  CA  TYR A 495     120.459 138.912 195.668  1.00  0.77           C  
ATOM   3681  C   TYR A 495     119.903 140.083 196.456  1.00  0.77           C  
ATOM   3682  O   TYR A 495     120.084 140.173 197.664  1.00  0.77           O  
ATOM   3683  CB  TYR A 495     121.922 138.722 196.128  1.00  0.77           C  
ATOM   3684  CG  TYR A 495     122.486 137.427 195.653  1.00  0.77           C  
ATOM   3685  CD1 TYR A 495     123.552 137.402 194.751  1.00  0.77           C  
ATOM   3686  CD2 TYR A 495     122.015 136.216 196.180  1.00  0.77           C  
ATOM   3687  CE1 TYR A 495     124.142 136.194 194.369  1.00  0.77           C  
ATOM   3688  CE2 TYR A 495     122.615 135.005 195.820  1.00  0.77           C  
ATOM   3689  CZ  TYR A 495     123.685 134.997 194.924  1.00  0.77           C  
ATOM   3690  OH  TYR A 495     124.346 133.790 194.641  1.00  0.77           O  
ATOM   3691  N   HIS A 496     119.208 141.021 195.794  1.00  0.79           N  
ATOM   3692  CA  HIS A 496     118.618 142.165 196.446  1.00  0.79           C  
ATOM   3693  C   HIS A 496     117.349 142.497 195.697  1.00  0.79           C  
ATOM   3694  O   HIS A 496     117.104 141.962 194.617  1.00  0.79           O  
ATOM   3695  CB  HIS A 496     119.591 143.371 196.458  1.00  0.79           C  
ATOM   3696  CG  HIS A 496     119.981 143.842 195.096  1.00  0.79           C  
ATOM   3697  ND1 HIS A 496     119.205 144.790 194.478  1.00  0.79           N  
ATOM   3698  CD2 HIS A 496     121.017 143.492 194.296  1.00  0.79           C  
ATOM   3699  CE1 HIS A 496     119.775 145.010 193.318  1.00  0.79           C  
ATOM   3700  NE2 HIS A 496     120.880 144.251 193.157  1.00  0.79           N  
ATOM   3701  N   LYS A 497     116.489 143.355 196.271  1.00  0.78           N  
ATOM   3702  CA  LYS A 497     115.320 143.873 195.587  1.00  0.78           C  
ATOM   3703  C   LYS A 497     115.674 144.916 194.540  1.00  0.78           C  
ATOM   3704  O   LYS A 497     116.224 145.969 194.852  1.00  0.78           O  
ATOM   3705  CB  LYS A 497     114.330 144.487 196.603  1.00  0.78           C  
ATOM   3706  CG  LYS A 497     113.801 143.486 197.643  1.00  0.78           C  
ATOM   3707  CD  LYS A 497     112.914 142.392 197.022  1.00  0.78           C  
ATOM   3708  CE  LYS A 497     112.092 141.590 198.032  1.00  0.78           C  
ATOM   3709  NZ  LYS A 497     112.991 140.779 198.875  1.00  0.78           N  
ATOM   3710  N   CYS A 498     115.334 144.648 193.267  1.00  0.83           N  
ATOM   3711  CA  CYS A 498     115.712 145.508 192.168  1.00  0.83           C  
ATOM   3712  C   CYS A 498     114.428 146.025 191.567  1.00  0.83           C  
ATOM   3713  O   CYS A 498     113.702 145.327 190.858  1.00  0.83           O  
ATOM   3714  CB  CYS A 498     116.578 144.704 191.154  1.00  0.83           C  
ATOM   3715  SG  CYS A 498     117.276 145.599 189.721  1.00  0.83           S  
ATOM   3716  N   ASP A 499     114.102 147.292 191.872  1.00  0.80           N  
ATOM   3717  CA  ASP A 499     112.935 147.984 191.401  1.00  0.80           C  
ATOM   3718  C   ASP A 499     113.017 148.308 189.898  1.00  0.80           C  
ATOM   3719  O   ASP A 499     113.947 147.951 189.173  1.00  0.80           O  
ATOM   3720  CB  ASP A 499     112.593 149.165 192.372  1.00  0.80           C  
ATOM   3721  CG  ASP A 499     113.616 150.280 192.359  1.00  0.80           C  
ATOM   3722  OD1 ASP A 499     113.454 151.230 193.166  1.00  0.80           O  
ATOM   3723  OD2 ASP A 499     114.552 150.183 191.529  1.00  0.80           O  
ATOM   3724  N   ASN A 500     111.993 148.981 189.363  1.00  0.81           N  
ATOM   3725  CA  ASN A 500     111.970 149.471 188.001  1.00  0.81           C  
ATOM   3726  C   ASN A 500     113.123 150.434 187.718  1.00  0.81           C  
ATOM   3727  O   ASN A 500     113.741 150.355 186.661  1.00  0.81           O  
ATOM   3728  CB  ASN A 500     110.614 150.154 187.679  1.00  0.81           C  
ATOM   3729  CG  ASN A 500     109.509 149.112 187.566  1.00  0.81           C  
ATOM   3730  OD1 ASN A 500     109.733 147.926 187.335  1.00  0.81           O  
ATOM   3731  ND2 ASN A 500     108.244 149.573 187.691  1.00  0.81           N  
ATOM   3732  N   THR A 501     113.501 151.320 188.673  1.00  0.81           N  
ATOM   3733  CA  THR A 501     114.597 152.275 188.494  1.00  0.81           C  
ATOM   3734  C   THR A 501     115.951 151.581 188.556  1.00  0.81           C  
ATOM   3735  O   THR A 501     116.944 152.107 188.064  1.00  0.81           O  
ATOM   3736  CB  THR A 501     114.585 153.438 189.500  1.00  0.81           C  
ATOM   3737  OG1 THR A 501     114.799 153.005 190.830  1.00  0.81           O  
ATOM   3738  CG2 THR A 501     113.217 154.140 189.437  1.00  0.81           C  
ATOM   3739  N   CYS A 502     116.027 150.360 189.131  1.00  0.83           N  
ATOM   3740  CA  CYS A 502     117.204 149.510 189.156  1.00  0.83           C  
ATOM   3741  C   CYS A 502     117.346 148.690 187.890  1.00  0.83           C  
ATOM   3742  O   CYS A 502     118.438 148.592 187.331  1.00  0.83           O  
ATOM   3743  CB  CYS A 502     117.105 148.558 190.385  1.00  0.83           C  
ATOM   3744  SG  CYS A 502     118.304 147.178 190.499  1.00  0.83           S  
ATOM   3745  N   MET A 503     116.244 148.099 187.382  1.00  0.81           N  
ATOM   3746  CA  MET A 503     116.225 147.343 186.139  1.00  0.81           C  
ATOM   3747  C   MET A 503     116.631 148.193 184.954  1.00  0.81           C  
ATOM   3748  O   MET A 503     117.423 147.771 184.112  1.00  0.81           O  
ATOM   3749  CB  MET A 503     114.825 146.735 185.847  1.00  0.81           C  
ATOM   3750  CG  MET A 503     114.418 145.614 186.818  1.00  0.81           C  
ATOM   3751  SD  MET A 503     115.489 144.153 186.699  1.00  0.81           S  
ATOM   3752  CE  MET A 503     114.725 143.231 188.061  1.00  0.81           C  
ATOM   3753  N   GLU A 504     116.142 149.446 184.912  1.00  0.80           N  
ATOM   3754  CA  GLU A 504     116.557 150.447 183.952  1.00  0.80           C  
ATOM   3755  C   GLU A 504     118.021 150.823 184.071  1.00  0.80           C  
ATOM   3756  O   GLU A 504     118.708 150.976 183.065  1.00  0.80           O  
ATOM   3757  CB  GLU A 504     115.687 151.719 184.043  1.00  0.80           C  
ATOM   3758  CG  GLU A 504     114.199 151.513 183.634  1.00  0.80           C  
ATOM   3759  CD  GLU A 504     114.001 150.693 182.361  1.00  0.80           C  
ATOM   3760  OE1 GLU A 504     114.679 150.967 181.341  1.00  0.80           O  
ATOM   3761  OE2 GLU A 504     113.205 149.710 182.370  1.00  0.80           O  
ATOM   3762  N   SER A 505     118.562 150.924 185.307  1.00  0.83           N  
ATOM   3763  CA  SER A 505     119.978 151.196 185.544  1.00  0.83           C  
ATOM   3764  C   SER A 505     120.872 150.113 185.004  1.00  0.83           C  
ATOM   3765  O   SER A 505     121.900 150.396 184.402  1.00  0.83           O  
ATOM   3766  CB  SER A 505     120.356 151.373 187.035  1.00  0.83           C  
ATOM   3767  OG  SER A 505     119.767 152.569 187.530  1.00  0.83           O  
ATOM   3768  N   VAL A 506     120.494 148.829 185.171  1.00  0.83           N  
ATOM   3769  CA  VAL A 506     121.245 147.715 184.602  1.00  0.83           C  
ATOM   3770  C   VAL A 506     121.251 147.712 183.089  1.00  0.83           C  
ATOM   3771  O   VAL A 506     122.302 147.594 182.459  1.00  0.83           O  
ATOM   3772  CB  VAL A 506     120.703 146.370 185.072  1.00  0.83           C  
ATOM   3773  CG1 VAL A 506     121.516 145.219 184.440  1.00  0.83           C  
ATOM   3774  CG2 VAL A 506     120.809 146.284 186.605  1.00  0.83           C  
ATOM   3775  N   LYS A 507     120.070 147.889 182.467  1.00  0.79           N  
ATOM   3776  CA  LYS A 507     119.918 147.953 181.027  1.00  0.79           C  
ATOM   3777  C   LYS A 507     120.660 149.122 180.386  1.00  0.79           C  
ATOM   3778  O   LYS A 507     121.236 149.003 179.310  1.00  0.79           O  
ATOM   3779  CB  LYS A 507     118.426 148.037 180.652  1.00  0.79           C  
ATOM   3780  CG  LYS A 507     117.622 146.759 180.946  1.00  0.79           C  
ATOM   3781  CD  LYS A 507     116.199 146.839 180.367  1.00  0.79           C  
ATOM   3782  CE  LYS A 507     115.325 147.850 181.112  1.00  0.79           C  
ATOM   3783  NZ  LYS A 507     113.997 148.035 180.500  1.00  0.79           N  
ATOM   3784  N   ASN A 508     120.697 150.287 181.061  1.00  0.75           N  
ATOM   3785  CA  ASN A 508     121.324 151.482 180.544  1.00  0.75           C  
ATOM   3786  C   ASN A 508     122.819 151.510 180.852  1.00  0.75           C  
ATOM   3787  O   ASN A 508     123.537 152.414 180.426  1.00  0.75           O  
ATOM   3788  CB  ASN A 508     120.622 152.698 181.205  1.00  0.75           C  
ATOM   3789  CG  ASN A 508     120.930 154.013 180.503  1.00  0.75           C  
ATOM   3790  OD1 ASN A 508     120.699 154.186 179.308  1.00  0.75           O  
ATOM   3791  ND2 ASN A 508     121.451 154.998 181.266  1.00  0.75           N  
ATOM   3792  N   GLY A 509     123.342 150.507 181.593  1.00  0.73           N  
ATOM   3793  CA  GLY A 509     124.762 150.463 181.900  1.00  0.73           C  
ATOM   3794  C   GLY A 509     125.240 151.331 183.011  1.00  0.73           C  
ATOM   3795  O   GLY A 509     126.393 151.743 183.051  1.00  0.73           O  
ATOM   3796  N   THR A 510     124.338 151.691 183.915  1.00  0.67           N  
ATOM   3797  CA  THR A 510     124.592 152.665 184.957  1.00  0.67           C  
ATOM   3798  C   THR A 510     124.353 152.061 186.310  1.00  0.67           C  
ATOM   3799  O   THR A 510     124.168 152.772 187.296  1.00  0.67           O  
ATOM   3800  CB  THR A 510     123.726 153.911 184.829  1.00  0.67           C  
ATOM   3801  OG1 THR A 510     122.337 153.621 184.756  1.00  0.67           O  
ATOM   3802  CG2 THR A 510     124.059 154.608 183.509  1.00  0.67           C  
ATOM   3803  N   TYR A 511     124.334 150.718 186.413  1.00  0.75           N  
ATOM   3804  CA  TYR A 511     124.134 150.040 187.670  1.00  0.75           C  
ATOM   3805  C   TYR A 511     125.213 150.324 188.722  1.00  0.75           C  
ATOM   3806  O   TYR A 511     126.413 150.164 188.502  1.00  0.75           O  
ATOM   3807  CB  TYR A 511     123.987 148.533 187.380  1.00  0.75           C  
ATOM   3808  CG  TYR A 511     123.757 147.704 188.602  1.00  0.75           C  
ATOM   3809  CD1 TYR A 511     122.504 147.655 189.231  1.00  0.75           C  
ATOM   3810  CD2 TYR A 511     124.822 146.974 189.143  1.00  0.75           C  
ATOM   3811  CE1 TYR A 511     122.307 146.829 190.344  1.00  0.75           C  
ATOM   3812  CE2 TYR A 511     124.629 146.147 190.247  1.00  0.75           C  
ATOM   3813  CZ  TYR A 511     123.369 146.068 190.829  1.00  0.75           C  
ATOM   3814  OH  TYR A 511     123.175 145.169 191.873  1.00  0.75           O  
ATOM   3815  N   ASP A 512     124.775 150.701 189.937  1.00  0.73           N  
ATOM   3816  CA  ASP A 512     125.637 150.964 191.058  1.00  0.73           C  
ATOM   3817  C   ASP A 512     125.779 149.645 191.815  1.00  0.73           C  
ATOM   3818  O   ASP A 512     124.898 149.226 192.565  1.00  0.73           O  
ATOM   3819  CB  ASP A 512     124.997 152.108 191.892  1.00  0.73           C  
ATOM   3820  CG  ASP A 512     125.846 152.611 193.040  1.00  0.73           C  
ATOM   3821  OD1 ASP A 512     126.854 151.947 193.381  1.00  0.73           O  
ATOM   3822  OD2 ASP A 512     125.421 153.634 193.637  1.00  0.73           O  
ATOM   3823  N   TYR A 513     126.891 148.914 191.582  1.00  0.70           N  
ATOM   3824  CA  TYR A 513     127.212 147.698 192.314  1.00  0.70           C  
ATOM   3825  C   TYR A 513     127.412 147.924 193.829  1.00  0.70           C  
ATOM   3826  O   TYR A 513     126.771 147.195 194.593  1.00  0.70           O  
ATOM   3827  CB  TYR A 513     128.438 146.973 191.646  1.00  0.70           C  
ATOM   3828  CG  TYR A 513     129.039 145.893 192.521  1.00  0.70           C  
ATOM   3829  CD1 TYR A 513     128.438 144.636 192.576  1.00  0.70           C  
ATOM   3830  CD2 TYR A 513     130.108 146.160 193.398  1.00  0.70           C  
ATOM   3831  CE1 TYR A 513     128.902 143.653 193.460  1.00  0.70           C  
ATOM   3832  CE2 TYR A 513     130.583 145.179 194.276  1.00  0.70           C  
ATOM   3833  CZ  TYR A 513     129.997 143.914 194.285  1.00  0.70           C  
ATOM   3834  OH  TYR A 513     130.532 142.917 195.124  1.00  0.70           O  
ATOM   3835  N   PRO A 514     128.216 148.876 194.340  1.00  0.72           N  
ATOM   3836  CA  PRO A 514     128.418 149.092 195.769  1.00  0.72           C  
ATOM   3837  C   PRO A 514     127.153 149.361 196.539  1.00  0.72           C  
ATOM   3838  O   PRO A 514     127.053 148.932 197.684  1.00  0.72           O  
ATOM   3839  CB  PRO A 514     129.343 150.317 195.849  1.00  0.72           C  
ATOM   3840  CG  PRO A 514     130.147 150.268 194.554  1.00  0.72           C  
ATOM   3841  CD  PRO A 514     129.151 149.687 193.557  1.00  0.72           C  
ATOM   3842  N   LYS A 515     126.172 150.045 195.931  1.00  0.72           N  
ATOM   3843  CA  LYS A 515     124.910 150.369 196.558  1.00  0.72           C  
ATOM   3844  C   LYS A 515     124.119 149.179 197.092  1.00  0.72           C  
ATOM   3845  O   LYS A 515     123.470 149.257 198.134  1.00  0.72           O  
ATOM   3846  CB  LYS A 515     124.038 151.121 195.539  1.00  0.72           C  
ATOM   3847  CG  LYS A 515     122.655 151.505 196.064  1.00  0.72           C  
ATOM   3848  CD  LYS A 515     121.903 152.407 195.092  1.00  0.72           C  
ATOM   3849  CE  LYS A 515     120.500 152.720 195.600  1.00  0.72           C  
ATOM   3850  NZ  LYS A 515     119.839 153.678 194.700  1.00  0.72           N  
ATOM   3851  N   TYR A 516     124.154 148.037 196.385  1.00  0.77           N  
ATOM   3852  CA  TYR A 516     123.373 146.870 196.747  1.00  0.77           C  
ATOM   3853  C   TYR A 516     124.252 145.767 197.292  1.00  0.77           C  
ATOM   3854  O   TYR A 516     123.780 144.656 197.535  1.00  0.77           O  
ATOM   3855  CB  TYR A 516     122.621 146.300 195.528  1.00  0.77           C  
ATOM   3856  CG  TYR A 516     121.718 147.335 194.942  1.00  0.77           C  
ATOM   3857  CD1 TYR A 516     120.488 147.635 195.542  1.00  0.77           C  
ATOM   3858  CD2 TYR A 516     122.083 148.007 193.772  1.00  0.77           C  
ATOM   3859  CE1 TYR A 516     119.624 148.574 194.962  1.00  0.77           C  
ATOM   3860  CE2 TYR A 516     121.228 148.946 193.190  1.00  0.77           C  
ATOM   3861  CZ  TYR A 516     120.009 149.248 193.797  1.00  0.77           C  
ATOM   3862  OH  TYR A 516     119.215 150.267 193.239  1.00  0.77           O  
ATOM   3863  N   SER A 517     125.558 146.041 197.513  1.00  0.78           N  
ATOM   3864  CA  SER A 517     126.527 145.029 197.919  1.00  0.78           C  
ATOM   3865  C   SER A 517     126.237 144.413 199.275  1.00  0.78           C  
ATOM   3866  O   SER A 517     126.328 143.196 199.435  1.00  0.78           O  
ATOM   3867  CB  SER A 517     127.992 145.562 197.928  1.00  0.78           C  
ATOM   3868  OG  SER A 517     128.199 146.528 198.962  1.00  0.78           O  
ATOM   3869  N   GLU A 518     125.861 145.239 200.278  1.00  0.70           N  
ATOM   3870  CA  GLU A 518     125.574 144.803 201.632  1.00  0.70           C  
ATOM   3871  C   GLU A 518     124.361 143.901 201.716  1.00  0.70           C  
ATOM   3872  O   GLU A 518     124.406 142.849 202.348  1.00  0.70           O  
ATOM   3873  CB  GLU A 518     125.424 145.991 202.609  1.00  0.70           C  
ATOM   3874  CG  GLU A 518     126.740 146.788 202.814  1.00  0.70           C  
ATOM   3875  CD  GLU A 518     127.864 145.958 203.432  1.00  0.70           C  
ATOM   3876  OE1 GLU A 518     128.848 145.611 202.719  1.00  0.70           O  
ATOM   3877  OE2 GLU A 518     127.758 145.638 204.638  1.00  0.70           O  
ATOM   3878  N   GLU A 519     123.270 144.241 200.995  1.00  0.72           N  
ATOM   3879  CA  GLU A 519     122.074 143.417 200.920  1.00  0.72           C  
ATOM   3880  C   GLU A 519     122.370 142.069 200.274  1.00  0.72           C  
ATOM   3881  O   GLU A 519     121.963 141.006 200.738  1.00  0.72           O  
ATOM   3882  CB  GLU A 519     120.957 144.136 200.117  1.00  0.72           C  
ATOM   3883  CG  GLU A 519     119.616 143.355 200.052  1.00  0.72           C  
ATOM   3884  CD  GLU A 519     118.909 143.168 201.389  1.00  0.72           C  
ATOM   3885  OE1 GLU A 519     117.977 142.318 201.403  1.00  0.72           O  
ATOM   3886  OE2 GLU A 519     119.266 143.868 202.365  1.00  0.72           O  
ATOM   3887  N   ALA A 520     123.179 142.062 199.194  1.00  0.82           N  
ATOM   3888  CA  ALA A 520     123.634 140.840 198.573  1.00  0.82           C  
ATOM   3889  C   ALA A 520     124.497 139.960 199.464  1.00  0.82           C  
ATOM   3890  O   ALA A 520     124.454 138.740 199.368  1.00  0.82           O  
ATOM   3891  CB  ALA A 520     124.450 141.141 197.304  1.00  0.82           C  
ATOM   3892  N   LYS A 521     125.344 140.539 200.337  1.00  0.66           N  
ATOM   3893  CA  LYS A 521     126.047 139.795 201.374  1.00  0.66           C  
ATOM   3894  C   LYS A 521     125.135 139.153 202.391  1.00  0.66           C  
ATOM   3895  O   LYS A 521     125.358 138.004 202.739  1.00  0.66           O  
ATOM   3896  CB  LYS A 521     126.998 140.694 202.187  1.00  0.66           C  
ATOM   3897  CG  LYS A 521     128.189 141.229 201.399  1.00  0.66           C  
ATOM   3898  CD  LYS A 521     128.996 142.210 202.251  1.00  0.66           C  
ATOM   3899  CE  LYS A 521     130.130 142.887 201.488  1.00  0.66           C  
ATOM   3900  NZ  LYS A 521     130.754 143.919 202.331  1.00  0.66           N  
ATOM   3901  N   LEU A 522     124.096 139.870 202.872  1.00  0.56           N  
ATOM   3902  CA  LEU A 522     123.131 139.370 203.840  1.00  0.56           C  
ATOM   3903  C   LEU A 522     122.325 138.174 203.361  1.00  0.56           C  
ATOM   3904  O   LEU A 522     121.954 137.312 204.152  1.00  0.56           O  
ATOM   3905  CB  LEU A 522     122.114 140.471 204.228  1.00  0.56           C  
ATOM   3906  CG  LEU A 522     122.685 141.652 205.033  1.00  0.56           C  
ATOM   3907  CD1 LEU A 522     121.619 142.748 205.163  1.00  0.56           C  
ATOM   3908  CD2 LEU A 522     123.175 141.231 206.426  1.00  0.56           C  
ATOM   3909  N   ASN A 523     122.023 138.116 202.049  1.00  0.67           N  
ATOM   3910  CA  ASN A 523     121.231 137.064 201.445  1.00  0.67           C  
ATOM   3911  C   ASN A 523     122.091 135.922 200.880  1.00  0.67           C  
ATOM   3912  O   ASN A 523     121.581 135.073 200.145  1.00  0.67           O  
ATOM   3913  CB  ASN A 523     120.364 137.655 200.295  1.00  0.67           C  
ATOM   3914  CG  ASN A 523     119.263 138.556 200.851  1.00  0.67           C  
ATOM   3915  OD1 ASN A 523     118.369 138.075 201.549  1.00  0.67           O  
ATOM   3916  ND2 ASN A 523     119.296 139.860 200.507  1.00  0.67           N  
ATOM   3917  N   ARG A 524     123.405 135.876 201.192  1.00  0.47           N  
ATOM   3918  CA  ARG A 524     124.292 134.784 200.834  1.00  0.47           C  
ATOM   3919  C   ARG A 524     124.912 134.118 202.083  1.00  0.47           C  
ATOM   3920  O   ARG A 524     124.619 134.546 203.228  1.00  0.47           O  
ATOM   3921  CB  ARG A 524     125.463 135.277 199.942  1.00  0.47           C  
ATOM   3922  CG  ARG A 524     125.047 135.696 198.521  1.00  0.47           C  
ATOM   3923  CD  ARG A 524     126.193 136.192 197.633  1.00  0.47           C  
ATOM   3924  NE  ARG A 524     126.646 137.506 198.176  1.00  0.47           N  
ATOM   3925  CZ  ARG A 524     127.838 138.064 197.937  1.00  0.47           C  
ATOM   3926  NH1 ARG A 524     128.755 137.445 197.199  1.00  0.47           N  
ATOM   3927  NH2 ARG A 524     128.130 139.260 198.440  1.00  0.47           N  
ATOM   3928  OXT ARG A 524     125.690 133.140 201.879  1.00  0.47           O  
TER    3929      ARG A 524                                                      
ATOM   3930  N   ASP B  28     141.201 114.363 192.306  1.00  0.81           N  
ATOM   3931  CA  ASP B  28     140.377 113.954 191.115  1.00  0.81           C  
ATOM   3932  C   ASP B  28     140.345 115.044 190.083  1.00  0.81           C  
ATOM   3933  O   ASP B  28     140.224 116.210 190.451  1.00  0.81           O  
ATOM   3934  CB  ASP B  28     138.922 113.634 191.570  1.00  0.81           C  
ATOM   3935  CG  ASP B  28     138.940 112.410 192.447  1.00  0.81           C  
ATOM   3936  OD1 ASP B  28     140.070 111.883 192.624  1.00  0.81           O  
ATOM   3937  OD2 ASP B  28     137.870 112.052 192.986  1.00  0.81           O  
ATOM   3938  N   THR B  29     140.480 114.714 188.785  1.00  0.84           N  
ATOM   3939  CA  THR B  29     140.522 115.714 187.725  1.00  0.84           C  
ATOM   3940  C   THR B  29     139.634 115.320 186.573  1.00  0.84           C  
ATOM   3941  O   THR B  29     139.315 114.149 186.364  1.00  0.84           O  
ATOM   3942  CB  THR B  29     141.916 115.966 187.149  1.00  0.84           C  
ATOM   3943  OG1 THR B  29     142.523 114.771 186.684  1.00  0.84           O  
ATOM   3944  CG2 THR B  29     142.844 116.510 188.238  1.00  0.84           C  
ATOM   3945  N   LEU B  30     139.214 116.333 185.797  1.00  0.85           N  
ATOM   3946  CA  LEU B  30     138.495 116.157 184.562  1.00  0.85           C  
ATOM   3947  C   LEU B  30     139.023 117.168 183.571  1.00  0.85           C  
ATOM   3948  O   LEU B  30     139.086 118.364 183.856  1.00  0.85           O  
ATOM   3949  CB  LEU B  30     136.987 116.373 184.796  1.00  0.85           C  
ATOM   3950  CG  LEU B  30     136.083 116.253 183.560  1.00  0.85           C  
ATOM   3951  CD1 LEU B  30     136.081 114.831 182.979  1.00  0.85           C  
ATOM   3952  CD2 LEU B  30     134.662 116.669 183.948  1.00  0.85           C  
ATOM   3953  N   CYS B  31     139.442 116.708 182.385  1.00  0.88           N  
ATOM   3954  CA  CYS B  31     140.057 117.549 181.381  1.00  0.88           C  
ATOM   3955  C   CYS B  31     139.248 117.529 180.117  1.00  0.88           C  
ATOM   3956  O   CYS B  31     138.647 116.511 179.783  1.00  0.88           O  
ATOM   3957  CB  CYS B  31     141.480 117.065 181.038  1.00  0.88           C  
ATOM   3958  SG  CYS B  31     142.637 117.220 182.424  1.00  0.88           S  
ATOM   3959  N   ILE B  32     139.234 118.661 179.386  1.00  0.88           N  
ATOM   3960  CA  ILE B  32     138.583 118.810 178.099  1.00  0.88           C  
ATOM   3961  C   ILE B  32     139.674 118.908 177.069  1.00  0.88           C  
ATOM   3962  O   ILE B  32     140.594 119.707 177.203  1.00  0.88           O  
ATOM   3963  CB  ILE B  32     137.700 120.053 178.045  1.00  0.88           C  
ATOM   3964  CG1 ILE B  32     136.513 119.862 179.010  1.00  0.88           C  
ATOM   3965  CG2 ILE B  32     137.174 120.319 176.614  1.00  0.88           C  
ATOM   3966  CD1 ILE B  32     136.747 120.366 180.438  1.00  0.88           C  
ATOM   3967  N   GLY B  33     139.628 118.055 176.030  1.00  0.87           N  
ATOM   3968  CA  GLY B  33     140.658 118.043 175.010  1.00  0.87           C  
ATOM   3969  C   GLY B  33     140.123 117.688 173.670  1.00  0.87           C  
ATOM   3970  O   GLY B  33     138.919 117.710 173.419  1.00  0.87           O  
ATOM   3971  N   TYR B  34     141.035 117.337 172.756  1.00  0.84           N  
ATOM   3972  CA  TYR B  34     140.679 117.052 171.390  1.00  0.84           C  
ATOM   3973  C   TYR B  34     141.567 115.976 170.816  1.00  0.84           C  
ATOM   3974  O   TYR B  34     142.640 115.672 171.330  1.00  0.84           O  
ATOM   3975  CB  TYR B  34     140.650 118.321 170.495  1.00  0.84           C  
ATOM   3976  CG  TYR B  34     141.947 119.091 170.544  1.00  0.84           C  
ATOM   3977  CD1 TYR B  34     143.037 118.732 169.737  1.00  0.84           C  
ATOM   3978  CD2 TYR B  34     142.088 120.188 171.403  1.00  0.84           C  
ATOM   3979  CE1 TYR B  34     144.215 119.486 169.739  1.00  0.84           C  
ATOM   3980  CE2 TYR B  34     143.273 120.934 171.426  1.00  0.84           C  
ATOM   3981  CZ  TYR B  34     144.333 120.586 170.589  1.00  0.84           C  
ATOM   3982  OH  TYR B  34     145.520 121.339 170.605  1.00  0.84           O  
ATOM   3983  N   HIS B  35     141.071 115.342 169.747  1.00  0.81           N  
ATOM   3984  CA  HIS B  35     141.677 114.254 169.011  1.00  0.81           C  
ATOM   3985  C   HIS B  35     143.036 114.555 168.416  1.00  0.81           C  
ATOM   3986  O   HIS B  35     143.331 115.664 167.982  1.00  0.81           O  
ATOM   3987  CB  HIS B  35     140.698 113.827 167.892  1.00  0.81           C  
ATOM   3988  CG  HIS B  35     141.033 112.629 167.060  1.00  0.81           C  
ATOM   3989  ND1 HIS B  35     141.913 112.740 166.003  1.00  0.81           N  
ATOM   3990  CD2 HIS B  35     140.602 111.349 167.177  1.00  0.81           C  
ATOM   3991  CE1 HIS B  35     142.017 111.522 165.519  1.00  0.81           C  
ATOM   3992  NE2 HIS B  35     141.240 110.638 166.188  1.00  0.81           N  
ATOM   3993  N   ALA B  36     143.904 113.543 168.369  1.00  0.85           N  
ATOM   3994  CA  ALA B  36     145.129 113.646 167.637  1.00  0.85           C  
ATOM   3995  C   ALA B  36     145.454 112.296 167.051  1.00  0.85           C  
ATOM   3996  O   ALA B  36     144.940 111.266 167.480  1.00  0.85           O  
ATOM   3997  CB  ALA B  36     146.257 114.136 168.563  1.00  0.85           C  
ATOM   3998  N   ASN B  37     146.310 112.267 166.024  1.00  0.79           N  
ATOM   3999  CA  ASN B  37     146.692 111.040 165.365  1.00  0.79           C  
ATOM   4000  C   ASN B  37     148.088 111.164 164.778  1.00  0.79           C  
ATOM   4001  O   ASN B  37     148.836 112.093 165.064  1.00  0.79           O  
ATOM   4002  CB  ASN B  37     145.608 110.558 164.343  1.00  0.79           C  
ATOM   4003  CG  ASN B  37     145.334 111.559 163.221  1.00  0.79           C  
ATOM   4004  OD1 ASN B  37     146.123 112.457 162.942  1.00  0.79           O  
ATOM   4005  ND2 ASN B  37     144.198 111.378 162.509  1.00  0.79           N  
ATOM   4006  N   ASN B  38     148.497 110.201 163.943  1.00  0.75           N  
ATOM   4007  CA  ASN B  38     149.767 110.219 163.257  1.00  0.75           C  
ATOM   4008  C   ASN B  38     149.640 110.734 161.826  1.00  0.75           C  
ATOM   4009  O   ASN B  38     150.534 110.500 161.019  1.00  0.75           O  
ATOM   4010  CB  ASN B  38     150.397 108.793 163.275  1.00  0.75           C  
ATOM   4011  CG  ASN B  38     149.530 107.729 162.600  1.00  0.75           C  
ATOM   4012  OD1 ASN B  38     148.305 107.824 162.507  1.00  0.75           O  
ATOM   4013  ND2 ASN B  38     150.189 106.647 162.132  1.00  0.75           N  
ATOM   4014  N   SER B  39     148.533 111.433 161.468  1.00  0.82           N  
ATOM   4015  CA  SER B  39     148.368 112.048 160.151  1.00  0.82           C  
ATOM   4016  C   SER B  39     149.404 113.130 159.880  1.00  0.82           C  
ATOM   4017  O   SER B  39     149.709 113.958 160.739  1.00  0.82           O  
ATOM   4018  CB  SER B  39     146.945 112.637 159.922  1.00  0.82           C  
ATOM   4019  OG  SER B  39     146.775 113.060 158.567  1.00  0.82           O  
ATOM   4020  N   THR B  40     149.992 113.115 158.672  1.00  0.78           N  
ATOM   4021  CA  THR B  40     151.100 113.975 158.289  1.00  0.78           C  
ATOM   4022  C   THR B  40     150.756 114.851 157.115  1.00  0.78           C  
ATOM   4023  O   THR B  40     151.616 115.596 156.642  1.00  0.78           O  
ATOM   4024  CB  THR B  40     152.347 113.181 157.908  1.00  0.78           C  
ATOM   4025  OG1 THR B  40     152.089 112.224 156.890  1.00  0.78           O  
ATOM   4026  CG2 THR B  40     152.813 112.382 159.127  1.00  0.78           C  
ATOM   4027  N   ASP B  41     149.496 114.828 156.624  1.00  0.76           N  
ATOM   4028  CA  ASP B  41     149.078 115.716 155.572  1.00  0.76           C  
ATOM   4029  C   ASP B  41     148.711 117.087 156.114  1.00  0.76           C  
ATOM   4030  O   ASP B  41     148.528 117.328 157.307  1.00  0.76           O  
ATOM   4031  CB  ASP B  41     148.018 115.090 154.609  1.00  0.76           C  
ATOM   4032  CG  ASP B  41     146.640 114.781 155.182  1.00  0.76           C  
ATOM   4033  OD1 ASP B  41     146.278 115.330 156.246  1.00  0.76           O  
ATOM   4034  OD2 ASP B  41     145.884 114.071 154.461  1.00  0.76           O  
ATOM   4035  N   THR B  42     148.691 118.072 155.212  1.00  0.84           N  
ATOM   4036  CA  THR B  42     148.515 119.447 155.597  1.00  0.84           C  
ATOM   4037  C   THR B  42     147.521 120.114 154.715  1.00  0.84           C  
ATOM   4038  O   THR B  42     147.218 119.690 153.596  1.00  0.84           O  
ATOM   4039  CB  THR B  42     149.796 120.281 155.564  1.00  0.84           C  
ATOM   4040  OG1 THR B  42     150.392 120.406 154.274  1.00  0.84           O  
ATOM   4041  CG2 THR B  42     150.855 119.642 156.468  1.00  0.84           C  
ATOM   4042  N   VAL B  43     147.020 121.232 155.229  1.00  0.85           N  
ATOM   4043  CA  VAL B  43     146.224 122.162 154.500  1.00  0.85           C  
ATOM   4044  C   VAL B  43     146.899 123.493 154.647  1.00  0.85           C  
ATOM   4045  O   VAL B  43     147.636 123.718 155.605  1.00  0.85           O  
ATOM   4046  CB  VAL B  43     144.808 122.242 155.050  1.00  0.85           C  
ATOM   4047  CG1 VAL B  43     144.148 120.851 154.933  1.00  0.85           C  
ATOM   4048  CG2 VAL B  43     144.769 122.768 156.508  1.00  0.85           C  
ATOM   4049  N   ASP B  44     146.654 124.412 153.706  1.00  0.80           N  
ATOM   4050  CA  ASP B  44     147.056 125.783 153.859  1.00  0.80           C  
ATOM   4051  C   ASP B  44     145.836 126.558 154.294  1.00  0.80           C  
ATOM   4052  O   ASP B  44     144.702 126.218 153.947  1.00  0.80           O  
ATOM   4053  CB  ASP B  44     147.644 126.358 152.549  1.00  0.80           C  
ATOM   4054  CG  ASP B  44     148.937 125.648 152.213  1.00  0.80           C  
ATOM   4055  OD1 ASP B  44     149.736 125.426 153.161  1.00  0.80           O  
ATOM   4056  OD2 ASP B  44     149.148 125.342 151.010  1.00  0.80           O  
ATOM   4057  N   THR B  45     146.044 127.614 155.090  1.00  0.81           N  
ATOM   4058  CA  THR B  45     145.023 128.565 155.477  1.00  0.81           C  
ATOM   4059  C   THR B  45     145.471 129.888 154.949  1.00  0.81           C  
ATOM   4060  O   THR B  45     146.631 130.056 154.578  1.00  0.81           O  
ATOM   4061  CB  THR B  45     144.755 128.656 156.987  1.00  0.81           C  
ATOM   4062  OG1 THR B  45     145.788 129.232 157.769  1.00  0.81           O  
ATOM   4063  CG2 THR B  45     144.510 127.239 157.520  1.00  0.81           C  
ATOM   4064  N   VAL B  46     144.565 130.880 154.853  1.00  0.74           N  
ATOM   4065  CA  VAL B  46     144.958 132.202 154.398  1.00  0.74           C  
ATOM   4066  C   VAL B  46     145.993 132.859 155.310  1.00  0.74           C  
ATOM   4067  O   VAL B  46     146.919 133.521 154.850  1.00  0.74           O  
ATOM   4068  CB  VAL B  46     143.754 133.106 154.141  1.00  0.74           C  
ATOM   4069  CG1 VAL B  46     143.185 133.713 155.440  1.00  0.74           C  
ATOM   4070  CG2 VAL B  46     144.154 134.189 153.123  1.00  0.74           C  
ATOM   4071  N   LEU B  47     145.877 132.646 156.638  1.00  0.66           N  
ATOM   4072  CA  LEU B  47     146.821 133.135 157.614  1.00  0.66           C  
ATOM   4073  C   LEU B  47     148.114 132.344 157.682  1.00  0.66           C  
ATOM   4074  O   LEU B  47     149.185 132.930 157.828  1.00  0.66           O  
ATOM   4075  CB  LEU B  47     146.220 133.123 159.034  1.00  0.66           C  
ATOM   4076  CG  LEU B  47     145.046 134.082 159.279  1.00  0.66           C  
ATOM   4077  CD1 LEU B  47     144.598 133.916 160.734  1.00  0.66           C  
ATOM   4078  CD2 LEU B  47     145.391 135.554 159.013  1.00  0.66           C  
ATOM   4079  N   GLU B  48     148.065 130.996 157.621  1.00  0.75           N  
ATOM   4080  CA  GLU B  48     149.194 130.156 157.961  1.00  0.75           C  
ATOM   4081  C   GLU B  48     149.301 128.959 157.040  1.00  0.75           C  
ATOM   4082  O   GLU B  48     148.344 128.241 156.763  1.00  0.75           O  
ATOM   4083  CB  GLU B  48     149.084 129.685 159.430  1.00  0.75           C  
ATOM   4084  CG  GLU B  48     150.286 128.863 159.975  1.00  0.75           C  
ATOM   4085  CD  GLU B  48     150.184 128.605 161.479  1.00  0.75           C  
ATOM   4086  OE1 GLU B  48     151.152 128.125 162.118  1.00  0.75           O  
ATOM   4087  OE2 GLU B  48     149.132 129.001 162.056  1.00  0.75           O  
ATOM   4088  N   LYS B  49     150.510 128.720 156.523  1.00  0.73           N  
ATOM   4089  CA  LYS B  49     150.774 127.622 155.629  1.00  0.73           C  
ATOM   4090  C   LYS B  49     151.241 126.395 156.367  1.00  0.73           C  
ATOM   4091  O   LYS B  49     151.766 126.476 157.474  1.00  0.73           O  
ATOM   4092  CB  LYS B  49     151.854 128.024 154.618  1.00  0.73           C  
ATOM   4093  CG  LYS B  49     151.381 129.162 153.715  1.00  0.73           C  
ATOM   4094  CD  LYS B  49     152.450 129.575 152.706  1.00  0.73           C  
ATOM   4095  CE  LYS B  49     151.975 130.708 151.803  1.00  0.73           C  
ATOM   4096  NZ  LYS B  49     153.057 131.130 150.893  1.00  0.73           N  
ATOM   4097  N   ASN B  50     151.053 125.225 155.738  1.00  0.81           N  
ATOM   4098  CA  ASN B  50     151.536 123.944 156.209  1.00  0.81           C  
ATOM   4099  C   ASN B  50     150.920 123.502 157.532  1.00  0.81           C  
ATOM   4100  O   ASN B  50     151.593 122.942 158.396  1.00  0.81           O  
ATOM   4101  CB  ASN B  50     153.091 123.836 156.321  1.00  0.81           C  
ATOM   4102  CG  ASN B  50     153.868 124.385 155.131  1.00  0.81           C  
ATOM   4103  OD1 ASN B  50     153.388 124.811 154.085  1.00  0.81           O  
ATOM   4104  ND2 ASN B  50     155.211 124.356 155.284  1.00  0.81           N  
ATOM   4105  N   VAL B  51     149.603 123.705 157.701  1.00  0.81           N  
ATOM   4106  CA  VAL B  51     148.912 123.362 158.925  1.00  0.81           C  
ATOM   4107  C   VAL B  51     148.550 121.899 158.893  1.00  0.81           C  
ATOM   4108  O   VAL B  51     147.792 121.449 158.034  1.00  0.81           O  
ATOM   4109  CB  VAL B  51     147.650 124.183 159.125  1.00  0.81           C  
ATOM   4110  CG1 VAL B  51     146.920 123.759 160.419  1.00  0.81           C  
ATOM   4111  CG2 VAL B  51     148.032 125.677 159.194  1.00  0.81           C  
ATOM   4112  N   THR B  52     149.094 121.108 159.833  1.00  0.84           N  
ATOM   4113  CA  THR B  52     148.853 119.673 159.903  1.00  0.84           C  
ATOM   4114  C   THR B  52     147.535 119.396 160.570  1.00  0.84           C  
ATOM   4115  O   THR B  52     147.251 119.928 161.644  1.00  0.84           O  
ATOM   4116  CB  THR B  52     149.940 118.908 160.639  1.00  0.84           C  
ATOM   4117  OG1 THR B  52     151.193 119.209 160.052  1.00  0.84           O  
ATOM   4118  CG2 THR B  52     149.737 117.390 160.506  1.00  0.84           C  
ATOM   4119  N   VAL B  53     146.676 118.568 159.953  1.00  0.88           N  
ATOM   4120  CA  VAL B  53     145.326 118.345 160.426  1.00  0.88           C  
ATOM   4121  C   VAL B  53     145.081 116.871 160.585  1.00  0.88           C  
ATOM   4122  O   VAL B  53     145.771 116.024 160.029  1.00  0.88           O  
ATOM   4123  CB  VAL B  53     144.259 118.970 159.533  1.00  0.88           C  
ATOM   4124  CG1 VAL B  53     144.464 120.500 159.500  1.00  0.88           C  
ATOM   4125  CG2 VAL B  53     144.303 118.376 158.109  1.00  0.88           C  
ATOM   4126  N   THR B  54     144.108 116.511 161.431  1.00  0.86           N  
ATOM   4127  CA  THR B  54     143.767 115.123 161.684  1.00  0.86           C  
ATOM   4128  C   THR B  54     143.023 114.479 160.537  1.00  0.86           C  
ATOM   4129  O   THR B  54     143.175 113.282 160.287  1.00  0.86           O  
ATOM   4130  CB  THR B  54     142.955 114.955 162.955  1.00  0.86           C  
ATOM   4131  OG1 THR B  54     141.797 115.770 162.988  1.00  0.86           O  
ATOM   4132  CG2 THR B  54     143.779 115.419 164.152  1.00  0.86           C  
ATOM   4133  N   HIS B  55     142.205 115.275 159.817  1.00  0.83           N  
ATOM   4134  CA  HIS B  55     141.378 114.809 158.726  1.00  0.83           C  
ATOM   4135  C   HIS B  55     141.202 115.893 157.674  1.00  0.83           C  
ATOM   4136  O   HIS B  55     141.016 117.071 157.989  1.00  0.83           O  
ATOM   4137  CB  HIS B  55     139.964 114.374 159.212  1.00  0.83           C  
ATOM   4138  CG  HIS B  55     139.952 113.296 160.257  1.00  0.83           C  
ATOM   4139  ND1 HIS B  55     139.926 113.623 161.600  1.00  0.83           N  
ATOM   4140  CD2 HIS B  55     140.041 111.950 160.107  1.00  0.83           C  
ATOM   4141  CE1 HIS B  55     140.019 112.474 162.236  1.00  0.83           C  
ATOM   4142  NE2 HIS B  55     140.084 111.426 161.381  1.00  0.83           N  
ATOM   4143  N   SER B  56     141.233 115.519 156.379  1.00  0.89           N  
ATOM   4144  CA  SER B  56     141.020 116.452 155.286  1.00  0.89           C  
ATOM   4145  C   SER B  56     140.540 115.727 154.060  1.00  0.89           C  
ATOM   4146  O   SER B  56     140.660 114.510 153.950  1.00  0.89           O  
ATOM   4147  CB  SER B  56     142.280 117.317 154.911  1.00  0.89           C  
ATOM   4148  OG  SER B  56     143.388 116.624 154.321  1.00  0.89           O  
ATOM   4149  N   VAL B  57     139.951 116.470 153.111  1.00  0.87           N  
ATOM   4150  CA  VAL B  57     139.462 115.930 151.862  1.00  0.87           C  
ATOM   4151  C   VAL B  57     140.110 116.670 150.721  1.00  0.87           C  
ATOM   4152  O   VAL B  57     140.589 117.796 150.857  1.00  0.87           O  
ATOM   4153  CB  VAL B  57     137.945 116.013 151.730  1.00  0.87           C  
ATOM   4154  CG1 VAL B  57     137.298 115.169 152.848  1.00  0.87           C  
ATOM   4155  CG2 VAL B  57     137.455 117.476 151.787  1.00  0.87           C  
ATOM   4156  N   ASN B  58     140.166 116.035 149.542  1.00  0.83           N  
ATOM   4157  CA  ASN B  58     140.747 116.628 148.365  1.00  0.83           C  
ATOM   4158  C   ASN B  58     139.626 117.093 147.454  1.00  0.83           C  
ATOM   4159  O   ASN B  58     138.747 116.310 147.121  1.00  0.83           O  
ATOM   4160  CB  ASN B  58     141.641 115.563 147.680  1.00  0.83           C  
ATOM   4161  CG  ASN B  58     142.438 116.165 146.533  1.00  0.83           C  
ATOM   4162  OD1 ASN B  58     142.551 117.391 146.445  1.00  0.83           O  
ATOM   4163  ND2 ASN B  58     142.968 115.308 145.641  1.00  0.83           N  
ATOM   4164  N   LEU B  59     139.647 118.373 147.031  1.00  0.84           N  
ATOM   4165  CA  LEU B  59     138.702 118.913 146.072  1.00  0.84           C  
ATOM   4166  C   LEU B  59     139.238 118.905 144.661  1.00  0.84           C  
ATOM   4167  O   LEU B  59     138.529 119.290 143.731  1.00  0.84           O  
ATOM   4168  CB  LEU B  59     138.433 120.400 146.362  1.00  0.84           C  
ATOM   4169  CG  LEU B  59     137.745 120.689 147.699  1.00  0.84           C  
ATOM   4170  CD1 LEU B  59     137.633 122.213 147.828  1.00  0.84           C  
ATOM   4171  CD2 LEU B  59     136.365 120.018 147.787  1.00  0.84           C  
ATOM   4172  N   LEU B  60     140.500 118.488 144.465  1.00  0.85           N  
ATOM   4173  CA  LEU B  60     141.159 118.595 143.192  1.00  0.85           C  
ATOM   4174  C   LEU B  60     141.562 117.246 142.676  1.00  0.85           C  
ATOM   4175  O   LEU B  60     142.394 116.574 143.271  1.00  0.85           O  
ATOM   4176  CB  LEU B  60     142.425 119.445 143.369  1.00  0.85           C  
ATOM   4177  CG  LEU B  60     143.240 119.689 142.093  1.00  0.85           C  
ATOM   4178  CD1 LEU B  60     142.399 120.393 141.025  1.00  0.85           C  
ATOM   4179  CD2 LEU B  60     144.462 120.537 142.443  1.00  0.85           C  
ATOM   4180  N   GLU B  61     140.992 116.822 141.540  1.00  0.82           N  
ATOM   4181  CA  GLU B  61     141.343 115.553 140.945  1.00  0.82           C  
ATOM   4182  C   GLU B  61     142.541 115.699 140.026  1.00  0.82           C  
ATOM   4183  O   GLU B  61     142.506 116.459 139.056  1.00  0.82           O  
ATOM   4184  CB  GLU B  61     140.139 114.986 140.166  1.00  0.82           C  
ATOM   4185  CG  GLU B  61     140.339 113.558 139.570  1.00  0.82           C  
ATOM   4186  CD  GLU B  61     140.395 112.401 140.578  1.00  0.82           C  
ATOM   4187  OE1 GLU B  61     140.359 112.664 141.802  1.00  0.82           O  
ATOM   4188  OE2 GLU B  61     140.439 111.208 140.155  1.00  0.82           O  
ATOM   4189  N   ASP B  62     143.630 114.970 140.323  1.00  0.82           N  
ATOM   4190  CA  ASP B  62     144.894 115.026 139.635  1.00  0.82           C  
ATOM   4191  C   ASP B  62     145.230 113.707 138.958  1.00  0.82           C  
ATOM   4192  O   ASP B  62     146.333 113.498 138.452  1.00  0.82           O  
ATOM   4193  CB  ASP B  62     146.001 115.436 140.653  1.00  0.82           C  
ATOM   4194  CG  ASP B  62     146.193 114.520 141.858  1.00  0.82           C  
ATOM   4195  OD1 ASP B  62     145.310 113.660 142.121  1.00  0.82           O  
ATOM   4196  OD2 ASP B  62     147.234 114.695 142.543  1.00  0.82           O  
ATOM   4197  N   LYS B  63     144.257 112.784 138.869  1.00  0.80           N  
ATOM   4198  CA  LYS B  63     144.502 111.493 138.279  1.00  0.80           C  
ATOM   4199  C   LYS B  63     143.428 111.123 137.290  1.00  0.80           C  
ATOM   4200  O   LYS B  63     142.311 111.630 137.272  1.00  0.80           O  
ATOM   4201  CB  LYS B  63     144.645 110.391 139.355  1.00  0.80           C  
ATOM   4202  CG  LYS B  63     143.398 110.212 140.221  1.00  0.80           C  
ATOM   4203  CD  LYS B  63     143.495 109.016 141.169  1.00  0.80           C  
ATOM   4204  CE  LYS B  63     142.379 108.985 142.217  1.00  0.80           C  
ATOM   4205  NZ  LYS B  63     141.052 108.993 141.567  1.00  0.80           N  
ATOM   4206  N   HIS B  64     143.765 110.193 136.401  1.00  0.82           N  
ATOM   4207  CA  HIS B  64     142.861 109.700 135.404  1.00  0.82           C  
ATOM   4208  C   HIS B  64     143.175 108.236 135.276  1.00  0.82           C  
ATOM   4209  O   HIS B  64     144.148 107.751 135.847  1.00  0.82           O  
ATOM   4210  CB  HIS B  64     143.044 110.456 134.068  1.00  0.82           C  
ATOM   4211  CG  HIS B  64     144.472 110.587 133.649  1.00  0.82           C  
ATOM   4212  ND1 HIS B  64     145.054 109.566 132.936  1.00  0.82           N  
ATOM   4213  CD2 HIS B  64     145.368 111.586 133.864  1.00  0.82           C  
ATOM   4214  CE1 HIS B  64     146.294 109.963 132.721  1.00  0.82           C  
ATOM   4215  NE2 HIS B  64     146.539 111.181 133.264  1.00  0.82           N  
ATOM   4216  N   ASN B  65     142.340 107.467 134.560  1.00  0.81           N  
ATOM   4217  CA  ASN B  65     142.519 106.031 134.479  1.00  0.81           C  
ATOM   4218  C   ASN B  65     143.390 105.602 133.303  1.00  0.81           C  
ATOM   4219  O   ASN B  65     143.584 104.398 133.086  1.00  0.81           O  
ATOM   4220  CB  ASN B  65     141.135 105.317 134.396  1.00  0.81           C  
ATOM   4221  CG  ASN B  65     140.359 105.596 133.104  1.00  0.81           C  
ATOM   4222  OD1 ASN B  65     140.726 106.409 132.259  1.00  0.81           O  
ATOM   4223  ND2 ASN B  65     139.255 104.843 132.903  1.00  0.81           N  
ATOM   4224  N   GLY B  66     143.883 106.585 132.512  1.00  0.86           N  
ATOM   4225  CA  GLY B  66     144.773 106.386 131.381  1.00  0.86           C  
ATOM   4226  C   GLY B  66     144.126 105.809 130.159  1.00  0.86           C  
ATOM   4227  O   GLY B  66     144.814 105.305 129.278  1.00  0.86           O  
ATOM   4228  N   LYS B  67     142.782 105.804 130.085  1.00  0.82           N  
ATOM   4229  CA  LYS B  67     142.070 105.158 129.004  1.00  0.82           C  
ATOM   4230  C   LYS B  67     141.005 106.077 128.463  1.00  0.82           C  
ATOM   4231  O   LYS B  67     140.433 106.886 129.191  1.00  0.82           O  
ATOM   4232  CB  LYS B  67     141.428 103.829 129.482  1.00  0.82           C  
ATOM   4233  CG  LYS B  67     142.482 102.804 129.935  1.00  0.82           C  
ATOM   4234  CD  LYS B  67     141.902 101.489 130.475  1.00  0.82           C  
ATOM   4235  CE  LYS B  67     141.499 101.525 131.952  1.00  0.82           C  
ATOM   4236  NZ  LYS B  67     142.683 101.723 132.817  1.00  0.82           N  
ATOM   4237  N   LEU B  68     140.705 105.987 127.153  1.00  0.86           N  
ATOM   4238  CA  LEU B  68     139.579 106.693 126.580  1.00  0.86           C  
ATOM   4239  C   LEU B  68     138.328 105.848 126.744  1.00  0.86           C  
ATOM   4240  O   LEU B  68     138.324 104.661 126.419  1.00  0.86           O  
ATOM   4241  CB  LEU B  68     139.781 107.032 125.087  1.00  0.86           C  
ATOM   4242  CG  LEU B  68     141.071 107.798 124.737  1.00  0.86           C  
ATOM   4243  CD1 LEU B  68     141.142 107.979 123.218  1.00  0.86           C  
ATOM   4244  CD2 LEU B  68     141.194 109.165 125.425  1.00  0.86           C  
ATOM   4245  N   CYS B  69     137.251 106.442 127.286  1.00  0.86           N  
ATOM   4246  CA  CYS B  69     136.050 105.731 127.672  1.00  0.86           C  
ATOM   4247  C   CYS B  69     134.852 106.263 126.920  1.00  0.86           C  
ATOM   4248  O   CYS B  69     134.905 107.281 126.232  1.00  0.86           O  
ATOM   4249  CB  CYS B  69     135.773 105.848 129.194  1.00  0.86           C  
ATOM   4250  SG  CYS B  69     137.030 105.046 130.238  1.00  0.86           S  
ATOM   4251  N   LYS B  70     133.727 105.535 127.007  1.00  0.81           N  
ATOM   4252  CA  LYS B  70     132.454 105.932 126.457  1.00  0.81           C  
ATOM   4253  C   LYS B  70     131.831 107.107 127.181  1.00  0.81           C  
ATOM   4254  O   LYS B  70     131.904 107.205 128.404  1.00  0.81           O  
ATOM   4255  CB  LYS B  70     131.456 104.761 126.531  1.00  0.81           C  
ATOM   4256  CG  LYS B  70     131.943 103.517 125.790  1.00  0.81           C  
ATOM   4257  CD  LYS B  70     130.937 102.367 125.861  1.00  0.81           C  
ATOM   4258  CE  LYS B  70     131.472 101.119 125.163  1.00  0.81           C  
ATOM   4259  NZ  LYS B  70     130.555  99.975 125.326  1.00  0.81           N  
ATOM   4260  N   LEU B  71     131.136 107.986 126.439  1.00  0.80           N  
ATOM   4261  CA  LEU B  71     130.389 109.086 127.019  1.00  0.80           C  
ATOM   4262  C   LEU B  71     128.943 108.862 126.727  1.00  0.80           C  
ATOM   4263  O   LEU B  71     128.590 108.553 125.593  1.00  0.80           O  
ATOM   4264  CB  LEU B  71     130.723 110.458 126.406  1.00  0.80           C  
ATOM   4265  CG  LEU B  71     132.134 110.951 126.722  1.00  0.80           C  
ATOM   4266  CD1 LEU B  71     132.392 112.245 125.949  1.00  0.80           C  
ATOM   4267  CD2 LEU B  71     132.314 111.194 128.225  1.00  0.80           C  
ATOM   4268  N   ARG B  72     128.075 108.981 127.757  1.00  0.66           N  
ATOM   4269  CA  ARG B  72     126.637 108.759 127.659  1.00  0.66           C  
ATOM   4270  C   ARG B  72     126.290 107.338 127.234  1.00  0.66           C  
ATOM   4271  O   ARG B  72     125.260 107.084 126.619  1.00  0.66           O  
ATOM   4272  CB  ARG B  72     125.962 109.792 126.722  1.00  0.66           C  
ATOM   4273  CG  ARG B  72     126.079 111.253 127.177  1.00  0.66           C  
ATOM   4274  CD  ARG B  72     125.535 112.180 126.095  1.00  0.66           C  
ATOM   4275  NE  ARG B  72     125.405 113.551 126.669  1.00  0.66           N  
ATOM   4276  CZ  ARG B  72     125.198 114.644 125.924  1.00  0.66           C  
ATOM   4277  NH1 ARG B  72     125.220 114.590 124.599  1.00  0.66           N  
ATOM   4278  NH2 ARG B  72     124.959 115.810 126.514  1.00  0.66           N  
ATOM   4279  N   GLY B  73     127.183 106.377 127.560  1.00  0.82           N  
ATOM   4280  CA  GLY B  73     127.061 104.982 127.159  1.00  0.82           C  
ATOM   4281  C   GLY B  73     127.472 104.692 125.740  1.00  0.82           C  
ATOM   4282  O   GLY B  73     127.367 103.556 125.285  1.00  0.82           O  
ATOM   4283  N   VAL B  74     127.975 105.698 125.000  1.00  0.80           N  
ATOM   4284  CA  VAL B  74     128.219 105.590 123.577  1.00  0.80           C  
ATOM   4285  C   VAL B  74     129.699 105.684 123.318  1.00  0.80           C  
ATOM   4286  O   VAL B  74     130.417 106.512 123.885  1.00  0.80           O  
ATOM   4287  CB  VAL B  74     127.457 106.642 122.788  1.00  0.80           C  
ATOM   4288  CG1 VAL B  74     127.760 106.558 121.275  1.00  0.80           C  
ATOM   4289  CG2 VAL B  74     125.951 106.423 123.024  1.00  0.80           C  
ATOM   4290  N   ALA B  75     130.190 104.758 122.471  1.00  0.83           N  
ATOM   4291  CA  ALA B  75     131.552 104.703 122.016  1.00  0.83           C  
ATOM   4292  C   ALA B  75     132.020 105.918 121.207  1.00  0.83           C  
ATOM   4293  O   ALA B  75     131.238 106.550 120.494  1.00  0.83           O  
ATOM   4294  CB  ALA B  75     131.804 103.394 121.234  1.00  0.83           C  
ATOM   4295  N   PRO B  76     133.283 106.293 121.291  1.00  0.86           N  
ATOM   4296  CA  PRO B  76     133.879 107.197 120.335  1.00  0.86           C  
ATOM   4297  C   PRO B  76     134.077 106.572 118.978  1.00  0.86           C  
ATOM   4298  O   PRO B  76     134.192 105.354 118.859  1.00  0.86           O  
ATOM   4299  CB  PRO B  76     135.240 107.515 120.956  1.00  0.86           C  
ATOM   4300  CG  PRO B  76     135.613 106.265 121.756  1.00  0.86           C  
ATOM   4301  CD  PRO B  76     134.264 105.742 122.224  1.00  0.86           C  
ATOM   4302  N   LEU B  77     134.166 107.410 117.938  1.00  0.81           N  
ATOM   4303  CA  LEU B  77     134.640 106.986 116.647  1.00  0.81           C  
ATOM   4304  C   LEU B  77     136.148 107.140 116.630  1.00  0.81           C  
ATOM   4305  O   LEU B  77     136.670 108.246 116.757  1.00  0.81           O  
ATOM   4306  CB  LEU B  77     134.019 107.871 115.554  1.00  0.81           C  
ATOM   4307  CG  LEU B  77     134.431 107.519 114.117  1.00  0.81           C  
ATOM   4308  CD1 LEU B  77     133.909 106.136 113.691  1.00  0.81           C  
ATOM   4309  CD2 LEU B  77     133.918 108.620 113.183  1.00  0.81           C  
ATOM   4310  N   HIS B  78     136.893 106.026 116.498  1.00  0.80           N  
ATOM   4311  CA  HIS B  78     138.341 106.055 116.558  1.00  0.80           C  
ATOM   4312  C   HIS B  78     138.921 105.930 115.178  1.00  0.80           C  
ATOM   4313  O   HIS B  78     138.789 104.903 114.514  1.00  0.80           O  
ATOM   4314  CB  HIS B  78     138.911 104.932 117.450  1.00  0.80           C  
ATOM   4315  CG  HIS B  78     140.395 105.017 117.607  1.00  0.80           C  
ATOM   4316  ND1 HIS B  78     140.915 105.994 118.419  1.00  0.80           N  
ATOM   4317  CD2 HIS B  78     141.394 104.304 117.028  1.00  0.80           C  
ATOM   4318  CE1 HIS B  78     142.222 105.861 118.330  1.00  0.80           C  
ATOM   4319  NE2 HIS B  78     142.568 104.849 117.500  1.00  0.80           N  
ATOM   4320  N   LEU B  79     139.594 106.989 114.711  1.00  0.80           N  
ATOM   4321  CA  LEU B  79     140.225 107.010 113.422  1.00  0.80           C  
ATOM   4322  C   LEU B  79     141.701 106.754 113.621  1.00  0.80           C  
ATOM   4323  O   LEU B  79     142.484 107.661 113.885  1.00  0.80           O  
ATOM   4324  CB  LEU B  79     139.991 108.363 112.728  1.00  0.80           C  
ATOM   4325  CG  LEU B  79     138.527 108.831 112.662  1.00  0.80           C  
ATOM   4326  CD1 LEU B  79     138.479 110.197 111.969  1.00  0.80           C  
ATOM   4327  CD2 LEU B  79     137.615 107.833 111.934  1.00  0.80           C  
ATOM   4328  N   GLY B  80     142.121 105.470 113.541  1.00  0.78           N  
ATOM   4329  CA  GLY B  80     143.482 105.097 113.922  1.00  0.78           C  
ATOM   4330  C   GLY B  80     144.606 105.591 113.052  1.00  0.78           C  
ATOM   4331  O   GLY B  80     145.710 105.813 113.538  1.00  0.78           O  
ATOM   4332  N   LYS B  81     144.347 105.748 111.742  1.00  0.75           N  
ATOM   4333  CA  LYS B  81     145.342 106.194 110.788  1.00  0.75           C  
ATOM   4334  C   LYS B  81     144.842 107.343 109.921  1.00  0.75           C  
ATOM   4335  O   LYS B  81     145.597 108.173 109.418  1.00  0.75           O  
ATOM   4336  CB  LYS B  81     145.656 105.002 109.859  1.00  0.75           C  
ATOM   4337  CG  LYS B  81     146.897 105.217 108.991  1.00  0.75           C  
ATOM   4338  CD  LYS B  81     147.245 103.980 108.155  1.00  0.75           C  
ATOM   4339  CE  LYS B  81     148.535 104.144 107.350  1.00  0.75           C  
ATOM   4340  NZ  LYS B  81     148.773 102.974 106.490  1.00  0.75           N  
ATOM   4341  N   CYS B  82     143.518 107.431 109.725  1.00  0.85           N  
ATOM   4342  CA  CYS B  82     142.913 108.478 108.932  1.00  0.85           C  
ATOM   4343  C   CYS B  82     142.513 109.640 109.799  1.00  0.85           C  
ATOM   4344  O   CYS B  82     142.252 109.468 110.980  1.00  0.85           O  
ATOM   4345  CB  CYS B  82     141.631 107.970 108.230  1.00  0.85           C  
ATOM   4346  SG  CYS B  82     141.979 106.686 106.997  1.00  0.85           S  
ATOM   4347  N   ASN B  83     142.417 110.856 109.235  1.00  0.85           N  
ATOM   4348  CA  ASN B  83     141.725 111.952 109.895  1.00  0.85           C  
ATOM   4349  C   ASN B  83     140.286 112.006 109.403  1.00  0.85           C  
ATOM   4350  O   ASN B  83     139.860 111.162 108.612  1.00  0.85           O  
ATOM   4351  CB  ASN B  83     142.502 113.293 109.758  1.00  0.85           C  
ATOM   4352  CG  ASN B  83     142.592 113.848 108.339  1.00  0.85           C  
ATOM   4353  OD1 ASN B  83     141.719 113.677 107.487  1.00  0.85           O  
ATOM   4354  ND2 ASN B  83     143.686 114.593 108.064  1.00  0.85           N  
ATOM   4355  N   ILE B  84     139.485 112.992 109.856  1.00  0.88           N  
ATOM   4356  CA  ILE B  84     138.096 113.122 109.415  1.00  0.88           C  
ATOM   4357  C   ILE B  84     137.902 113.285 107.921  1.00  0.88           C  
ATOM   4358  O   ILE B  84     137.057 112.598 107.349  1.00  0.88           O  
ATOM   4359  CB  ILE B  84     137.352 114.246 110.120  1.00  0.88           C  
ATOM   4360  CG1 ILE B  84     137.182 113.832 111.594  1.00  0.88           C  
ATOM   4361  CG2 ILE B  84     135.966 114.531 109.469  1.00  0.88           C  
ATOM   4362  CD1 ILE B  84     136.692 114.970 112.485  1.00  0.88           C  
ATOM   4363  N   ALA B  85     138.685 114.151 107.231  1.00  0.94           N  
ATOM   4364  CA  ALA B  85     138.567 114.341 105.795  1.00  0.94           C  
ATOM   4365  C   ALA B  85     138.823 113.056 105.041  1.00  0.94           C  
ATOM   4366  O   ALA B  85     138.094 112.695 104.124  1.00  0.94           O  
ATOM   4367  CB  ALA B  85     139.565 115.382 105.241  1.00  0.94           C  
ATOM   4368  N   GLY B  86     139.854 112.301 105.460  1.00  0.93           N  
ATOM   4369  CA  GLY B  86     140.150 110.986 104.918  1.00  0.93           C  
ATOM   4370  C   GLY B  86     139.036 110.006 105.055  1.00  0.93           C  
ATOM   4371  O   GLY B  86     138.639 109.375 104.081  1.00  0.93           O  
ATOM   4372  N   TRP B  87     138.497 109.865 106.275  1.00  0.87           N  
ATOM   4373  CA  TRP B  87     137.399 108.977 106.576  1.00  0.87           C  
ATOM   4374  C   TRP B  87     136.097 109.331 105.846  1.00  0.87           C  
ATOM   4375  O   TRP B  87     135.470 108.465 105.238  1.00  0.87           O  
ATOM   4376  CB  TRP B  87     137.218 108.956 108.120  1.00  0.87           C  
ATOM   4377  CG  TRP B  87     135.935 108.296 108.607  1.00  0.87           C  
ATOM   4378  CD1 TRP B  87     135.541 106.991 108.509  1.00  0.87           C  
ATOM   4379  CD2 TRP B  87     134.795 109.034 109.079  1.00  0.87           C  
ATOM   4380  NE1 TRP B  87     134.236 106.849 108.939  1.00  0.87           N  
ATOM   4381  CE2 TRP B  87     133.759 108.102 109.289  1.00  0.87           C  
ATOM   4382  CE3 TRP B  87     134.603 110.394 109.312  1.00  0.87           C  
ATOM   4383  CZ2 TRP B  87     132.522 108.526 109.765  1.00  0.87           C  
ATOM   4384  CZ3 TRP B  87     133.367 110.815 109.812  1.00  0.87           C  
ATOM   4385  CH2 TRP B  87     132.337 109.896 110.028  1.00  0.87           C  
ATOM   4386  N   ILE B  88     135.673 110.614 105.838  1.00  0.89           N  
ATOM   4387  CA  ILE B  88     134.426 111.021 105.205  1.00  0.89           C  
ATOM   4388  C   ILE B  88     134.467 110.883 103.688  1.00  0.89           C  
ATOM   4389  O   ILE B  88     133.506 110.465 103.041  1.00  0.89           O  
ATOM   4390  CB  ILE B  88     133.978 112.422 105.645  1.00  0.89           C  
ATOM   4391  CG1 ILE B  88     132.466 112.645 105.431  1.00  0.89           C  
ATOM   4392  CG2 ILE B  88     134.783 113.548 104.954  1.00  0.89           C  
ATOM   4393  CD1 ILE B  88     131.572 111.816 106.360  1.00  0.89           C  
ATOM   4394  N   LEU B  89     135.624 111.198 103.068  1.00  0.91           N  
ATOM   4395  CA  LEU B  89     135.804 111.089 101.639  1.00  0.91           C  
ATOM   4396  C   LEU B  89     136.032 109.666 101.198  1.00  0.91           C  
ATOM   4397  O   LEU B  89     135.734 109.288 100.067  1.00  0.91           O  
ATOM   4398  CB  LEU B  89     137.020 111.912 101.176  1.00  0.91           C  
ATOM   4399  CG  LEU B  89     136.885 113.431 101.359  1.00  0.91           C  
ATOM   4400  CD1 LEU B  89     138.224 114.085 100.994  1.00  0.91           C  
ATOM   4401  CD2 LEU B  89     135.744 114.022 100.520  1.00  0.91           C  
ATOM   4402  N   GLY B  90     136.556 108.813 102.095  1.00  0.94           N  
ATOM   4403  CA  GLY B  90     136.858 107.448 101.739  1.00  0.94           C  
ATOM   4404  C   GLY B  90     138.225 107.330 101.177  1.00  0.94           C  
ATOM   4405  O   GLY B  90     138.394 106.702 100.138  1.00  0.94           O  
ATOM   4406  N   ASN B  91     139.247 107.944 101.822  1.00  0.90           N  
ATOM   4407  CA  ASN B  91     140.654 107.715 101.522  1.00  0.90           C  
ATOM   4408  C   ASN B  91     140.944 106.209 101.411  1.00  0.90           C  
ATOM   4409  O   ASN B  91     140.436 105.471 102.257  1.00  0.90           O  
ATOM   4410  CB  ASN B  91     141.594 108.400 102.574  1.00  0.90           C  
ATOM   4411  CG  ASN B  91     143.095 108.319 102.280  1.00  0.90           C  
ATOM   4412  OD1 ASN B  91     143.695 107.249 102.190  1.00  0.90           O  
ATOM   4413  ND2 ASN B  91     143.767 109.482 102.155  1.00  0.90           N  
ATOM   4414  N   PRO B  92     141.703 105.710 100.435  1.00  0.88           N  
ATOM   4415  CA  PRO B  92     142.006 104.292 100.252  1.00  0.88           C  
ATOM   4416  C   PRO B  92     142.495 103.557 101.497  1.00  0.88           C  
ATOM   4417  O   PRO B  92     142.232 102.368 101.638  1.00  0.88           O  
ATOM   4418  CB  PRO B  92     143.053 104.294  99.126  1.00  0.88           C  
ATOM   4419  CG  PRO B  92     142.724 105.528  98.283  1.00  0.88           C  
ATOM   4420  CD  PRO B  92     142.166 106.510  99.305  1.00  0.88           C  
ATOM   4421  N   GLU B  93     143.144 104.259 102.447  1.00  0.78           N  
ATOM   4422  CA  GLU B  93     143.680 103.673 103.656  1.00  0.78           C  
ATOM   4423  C   GLU B  93     142.655 103.617 104.783  1.00  0.78           C  
ATOM   4424  O   GLU B  93     142.907 103.075 105.859  1.00  0.78           O  
ATOM   4425  CB  GLU B  93     144.862 104.537 104.150  1.00  0.78           C  
ATOM   4426  CG  GLU B  93     146.100 104.475 103.223  1.00  0.78           C  
ATOM   4427  CD  GLU B  93     146.821 103.137 103.314  1.00  0.78           C  
ATOM   4428  OE1 GLU B  93     147.299 102.826 104.441  1.00  0.78           O  
ATOM   4429  OE2 GLU B  93     146.960 102.442 102.283  1.00  0.78           O  
ATOM   4430  N   CYS B  94     141.434 104.149 104.572  1.00  0.82           N  
ATOM   4431  CA  CYS B  94     140.391 104.111 105.579  1.00  0.82           C  
ATOM   4432  C   CYS B  94     139.432 102.974 105.328  1.00  0.82           C  
ATOM   4433  O   CYS B  94     138.496 102.794 106.098  1.00  0.82           O  
ATOM   4434  CB  CYS B  94     139.523 105.391 105.571  1.00  0.82           C  
ATOM   4435  SG  CYS B  94     140.481 106.927 105.656  1.00  0.82           S  
ATOM   4436  N   GLU B  95     139.647 102.163 104.265  1.00  0.68           N  
ATOM   4437  CA  GLU B  95     138.817 101.026 103.885  1.00  0.68           C  
ATOM   4438  C   GLU B  95     138.762  99.947 104.959  1.00  0.68           C  
ATOM   4439  O   GLU B  95     137.758  99.271 105.159  1.00  0.68           O  
ATOM   4440  CB  GLU B  95     139.326 100.407 102.553  1.00  0.68           C  
ATOM   4441  CG  GLU B  95     138.429  99.265 102.000  1.00  0.68           C  
ATOM   4442  CD  GLU B  95     138.808  98.751 100.611  1.00  0.68           C  
ATOM   4443  OE1 GLU B  95     138.087  97.853 100.106  1.00  0.68           O  
ATOM   4444  OE2 GLU B  95     139.756  99.296  99.989  1.00  0.68           O  
ATOM   4445  N   SER B  96     139.865  99.798 105.716  1.00  0.58           N  
ATOM   4446  CA  SER B  96     139.999  98.851 106.811  1.00  0.58           C  
ATOM   4447  C   SER B  96     139.188  99.224 108.043  1.00  0.58           C  
ATOM   4448  O   SER B  96     138.923  98.390 108.908  1.00  0.58           O  
ATOM   4449  CB  SER B  96     141.494  98.757 107.248  1.00  0.58           C  
ATOM   4450  OG  SER B  96     141.977  99.991 107.794  1.00  0.58           O  
ATOM   4451  N   LEU B  97     138.790 100.505 108.154  1.00  0.60           N  
ATOM   4452  CA  LEU B  97     138.070 101.041 109.276  1.00  0.60           C  
ATOM   4453  C   LEU B  97     136.605 100.649 109.268  1.00  0.60           C  
ATOM   4454  O   LEU B  97     135.872 100.831 108.299  1.00  0.60           O  
ATOM   4455  CB  LEU B  97     138.251 102.572 109.290  1.00  0.60           C  
ATOM   4456  CG  LEU B  97     137.744 103.312 110.537  1.00  0.60           C  
ATOM   4457  CD1 LEU B  97     138.662 104.505 110.817  1.00  0.60           C  
ATOM   4458  CD2 LEU B  97     136.295 103.798 110.372  1.00  0.60           C  
ATOM   4459  N   SER B  98     136.128 100.107 110.400  1.00  0.54           N  
ATOM   4460  CA  SER B  98     134.726  99.801 110.590  1.00  0.54           C  
ATOM   4461  C   SER B  98     134.022 101.024 111.136  1.00  0.54           C  
ATOM   4462  O   SER B  98     134.343 101.533 112.209  1.00  0.54           O  
ATOM   4463  CB  SER B  98     134.536  98.591 111.535  1.00  0.54           C  
ATOM   4464  OG  SER B  98     133.155  98.273 111.717  1.00  0.54           O  
ATOM   4465  N   THR B  99     133.058 101.548 110.362  1.00  0.64           N  
ATOM   4466  CA  THR B  99     132.298 102.743 110.691  1.00  0.64           C  
ATOM   4467  C   THR B  99     131.218 102.410 111.676  1.00  0.64           C  
ATOM   4468  O   THR B  99     130.452 101.472 111.478  1.00  0.64           O  
ATOM   4469  CB  THR B  99     131.670 103.393 109.467  1.00  0.64           C  
ATOM   4470  OG1 THR B  99     132.706 103.886 108.640  1.00  0.64           O  
ATOM   4471  CG2 THR B  99     130.818 104.626 109.786  1.00  0.64           C  
ATOM   4472  N   ALA B 100     131.120 103.180 112.776  1.00  0.67           N  
ATOM   4473  CA  ALA B 100     130.073 103.005 113.747  1.00  0.67           C  
ATOM   4474  C   ALA B 100     128.780 103.640 113.270  1.00  0.67           C  
ATOM   4475  O   ALA B 100     128.781 104.610 112.517  1.00  0.67           O  
ATOM   4476  CB  ALA B 100     130.506 103.610 115.097  1.00  0.67           C  
ATOM   4477  N   SER B 101     127.627 103.116 113.724  1.00  0.75           N  
ATOM   4478  CA  SER B 101     126.329 103.685 113.409  1.00  0.75           C  
ATOM   4479  C   SER B 101     126.074 104.954 114.197  1.00  0.75           C  
ATOM   4480  O   SER B 101     125.189 105.730 113.854  1.00  0.75           O  
ATOM   4481  CB  SER B 101     125.171 102.687 113.711  1.00  0.75           C  
ATOM   4482  OG  SER B 101     125.086 102.353 115.102  1.00  0.75           O  
ATOM   4483  N   SER B 102     126.851 105.196 115.268  1.00  0.80           N  
ATOM   4484  CA  SER B 102     126.728 106.373 116.093  1.00  0.80           C  
ATOM   4485  C   SER B 102     128.009 106.568 116.854  1.00  0.80           C  
ATOM   4486  O   SER B 102     128.816 105.647 116.966  1.00  0.80           O  
ATOM   4487  CB  SER B 102     125.547 106.278 117.105  1.00  0.80           C  
ATOM   4488  OG  SER B 102     125.730 105.263 118.101  1.00  0.80           O  
ATOM   4489  N   TRP B 103     128.241 107.778 117.385  1.00  0.78           N  
ATOM   4490  CA  TRP B 103     129.353 107.998 118.274  1.00  0.78           C  
ATOM   4491  C   TRP B 103     129.104 109.250 119.079  1.00  0.78           C  
ATOM   4492  O   TRP B 103     128.345 110.130 118.679  1.00  0.78           O  
ATOM   4493  CB  TRP B 103     130.717 108.117 117.539  1.00  0.78           C  
ATOM   4494  CG  TRP B 103     130.750 109.196 116.465  1.00  0.78           C  
ATOM   4495  CD1 TRP B 103     130.972 110.540 116.602  1.00  0.78           C  
ATOM   4496  CD2 TRP B 103     130.434 108.973 115.080  1.00  0.78           C  
ATOM   4497  NE1 TRP B 103     130.834 111.166 115.383  1.00  0.78           N  
ATOM   4498  CE2 TRP B 103     130.513 110.221 114.437  1.00  0.78           C  
ATOM   4499  CE3 TRP B 103     130.089 107.822 114.373  1.00  0.78           C  
ATOM   4500  CZ2 TRP B 103     130.263 110.332 113.078  1.00  0.78           C  
ATOM   4501  CZ3 TRP B 103     129.837 107.930 113.000  1.00  0.78           C  
ATOM   4502  CH2 TRP B 103     129.924 109.172 112.364  1.00  0.78           C  
ATOM   4503  N   SER B 104     129.753 109.363 120.246  1.00  0.82           N  
ATOM   4504  CA  SER B 104     129.596 110.514 121.118  1.00  0.82           C  
ATOM   4505  C   SER B 104     130.701 111.541 120.952  1.00  0.82           C  
ATOM   4506  O   SER B 104     130.526 112.709 121.302  1.00  0.82           O  
ATOM   4507  CB  SER B 104     129.616 110.055 122.595  1.00  0.82           C  
ATOM   4508  OG  SER B 104     130.807 109.327 122.896  1.00  0.82           O  
ATOM   4509  N   TYR B 105     131.864 111.137 120.407  1.00  0.84           N  
ATOM   4510  CA  TYR B 105     132.962 112.033 120.122  1.00  0.84           C  
ATOM   4511  C   TYR B 105     133.894 111.361 119.129  1.00  0.84           C  
ATOM   4512  O   TYR B 105     133.768 110.168 118.852  1.00  0.84           O  
ATOM   4513  CB  TYR B 105     133.701 112.563 121.396  1.00  0.84           C  
ATOM   4514  CG  TYR B 105     134.447 111.509 122.177  1.00  0.84           C  
ATOM   4515  CD1 TYR B 105     135.837 111.372 122.069  1.00  0.84           C  
ATOM   4516  CD2 TYR B 105     133.768 110.684 123.080  1.00  0.84           C  
ATOM   4517  CE1 TYR B 105     136.523 110.447 122.871  1.00  0.84           C  
ATOM   4518  CE2 TYR B 105     134.443 109.733 123.857  1.00  0.84           C  
ATOM   4519  CZ  TYR B 105     135.827 109.615 123.751  1.00  0.84           C  
ATOM   4520  OH  TYR B 105     136.531 108.666 124.520  1.00  0.84           O  
ATOM   4521  N   ILE B 106     134.845 112.114 118.551  1.00  0.86           N  
ATOM   4522  CA  ILE B 106     135.787 111.586 117.576  1.00  0.86           C  
ATOM   4523  C   ILE B 106     137.172 111.625 118.165  1.00  0.86           C  
ATOM   4524  O   ILE B 106     137.577 112.597 118.803  1.00  0.86           O  
ATOM   4525  CB  ILE B 106     135.750 112.339 116.255  1.00  0.86           C  
ATOM   4526  CG1 ILE B 106     134.350 112.175 115.620  1.00  0.86           C  
ATOM   4527  CG2 ILE B 106     136.861 111.837 115.294  1.00  0.86           C  
ATOM   4528  CD1 ILE B 106     134.149 113.031 114.369  1.00  0.86           C  
ATOM   4529  N   VAL B 107     137.922 110.530 117.969  1.00  0.87           N  
ATOM   4530  CA  VAL B 107     139.298 110.409 118.375  1.00  0.87           C  
ATOM   4531  C   VAL B 107     140.164 110.291 117.143  1.00  0.87           C  
ATOM   4532  O   VAL B 107     139.989 109.397 116.312  1.00  0.87           O  
ATOM   4533  CB  VAL B 107     139.514 109.212 119.275  1.00  0.87           C  
ATOM   4534  CG1 VAL B 107     140.993 109.127 119.711  1.00  0.87           C  
ATOM   4535  CG2 VAL B 107     138.603 109.378 120.504  1.00  0.87           C  
ATOM   4536  N   GLU B 108     141.133 111.213 117.018  1.00  0.82           N  
ATOM   4537  CA  GLU B 108     142.174 111.187 116.016  1.00  0.82           C  
ATOM   4538  C   GLU B 108     143.488 110.955 116.742  1.00  0.82           C  
ATOM   4539  O   GLU B 108     143.655 111.368 117.886  1.00  0.82           O  
ATOM   4540  CB  GLU B 108     142.240 112.517 115.205  1.00  0.82           C  
ATOM   4541  CG  GLU B 108     141.002 112.786 114.297  1.00  0.82           C  
ATOM   4542  CD  GLU B 108     141.064 114.066 113.456  1.00  0.82           C  
ATOM   4543  OE1 GLU B 108     141.603 115.089 113.944  1.00  0.82           O  
ATOM   4544  OE2 GLU B 108     140.536 114.086 112.304  1.00  0.82           O  
ATOM   4545  N   THR B 109     144.450 110.251 116.117  1.00  0.80           N  
ATOM   4546  CA  THR B 109     145.775 110.024 116.675  1.00  0.80           C  
ATOM   4547  C   THR B 109     146.689 111.159 116.300  1.00  0.80           C  
ATOM   4548  O   THR B 109     146.372 111.998 115.455  1.00  0.80           O  
ATOM   4549  CB  THR B 109     146.398 108.674 116.299  1.00  0.80           C  
ATOM   4550  OG1 THR B 109     146.779 108.589 114.933  1.00  0.80           O  
ATOM   4551  CG2 THR B 109     145.353 107.578 116.568  1.00  0.80           C  
ATOM   4552  N   SER B 110     147.875 111.225 116.924  1.00  0.73           N  
ATOM   4553  CA  SER B 110     148.840 112.280 116.664  1.00  0.73           C  
ATOM   4554  C   SER B 110     149.507 112.157 115.307  1.00  0.73           C  
ATOM   4555  O   SER B 110     150.147 113.097 114.846  1.00  0.73           O  
ATOM   4556  CB  SER B 110     149.988 112.279 117.699  1.00  0.73           C  
ATOM   4557  OG  SER B 110     149.552 112.702 118.988  1.00  0.73           O  
ATOM   4558  N   SER B 111     149.379 110.992 114.644  1.00  0.70           N  
ATOM   4559  CA  SER B 111     149.957 110.687 113.343  1.00  0.70           C  
ATOM   4560  C   SER B 111     148.881 110.316 112.337  1.00  0.70           C  
ATOM   4561  O   SER B 111     149.117 109.568 111.386  1.00  0.70           O  
ATOM   4562  CB  SER B 111     150.992 109.532 113.442  1.00  0.70           C  
ATOM   4563  OG  SER B 111     150.427 108.357 114.033  1.00  0.70           O  
ATOM   4564  N   SER B 112     147.642 110.819 112.523  1.00  0.78           N  
ATOM   4565  CA  SER B 112     146.540 110.594 111.592  1.00  0.78           C  
ATOM   4566  C   SER B 112     146.651 111.412 110.315  1.00  0.78           C  
ATOM   4567  O   SER B 112     145.894 112.358 110.085  1.00  0.78           O  
ATOM   4568  CB  SER B 112     145.141 110.868 112.200  1.00  0.78           C  
ATOM   4569  OG  SER B 112     144.783 109.836 113.113  1.00  0.78           O  
ATOM   4570  N   ASP B 113     147.603 111.049 109.438  1.00  0.75           N  
ATOM   4571  CA  ASP B 113     147.991 111.842 108.293  1.00  0.75           C  
ATOM   4572  C   ASP B 113     147.155 111.562 107.053  1.00  0.75           C  
ATOM   4573  O   ASP B 113     147.132 112.343 106.097  1.00  0.75           O  
ATOM   4574  CB  ASP B 113     149.463 111.522 107.934  1.00  0.75           C  
ATOM   4575  CG  ASP B 113     150.441 112.051 108.966  1.00  0.75           C  
ATOM   4576  OD1 ASP B 113     150.068 112.980 109.722  1.00  0.75           O  
ATOM   4577  OD2 ASP B 113     151.593 111.545 108.960  1.00  0.75           O  
ATOM   4578  N   ASN B 114     146.408 110.437 107.006  1.00  0.81           N  
ATOM   4579  CA  ASN B 114     145.660 110.092 105.813  1.00  0.81           C  
ATOM   4580  C   ASN B 114     144.352 110.854 105.744  1.00  0.81           C  
ATOM   4581  O   ASN B 114     143.297 110.404 106.187  1.00  0.81           O  
ATOM   4582  CB  ASN B 114     145.432 108.565 105.656  1.00  0.81           C  
ATOM   4583  CG  ASN B 114     146.753 107.871 105.364  1.00  0.81           C  
ATOM   4584  OD1 ASN B 114     147.277 107.075 106.139  1.00  0.81           O  
ATOM   4585  ND2 ASN B 114     147.336 108.163 104.180  1.00  0.81           N  
ATOM   4586  N   GLY B 115     144.432 112.067 105.170  1.00  0.88           N  
ATOM   4587  CA  GLY B 115     143.314 112.950 104.933  1.00  0.88           C  
ATOM   4588  C   GLY B 115     142.936 112.974 103.499  1.00  0.88           C  
ATOM   4589  O   GLY B 115     142.633 111.949 102.891  1.00  0.88           O  
ATOM   4590  N   THR B 116     142.969 114.168 102.887  1.00  0.87           N  
ATOM   4591  CA  THR B 116     142.907 114.296 101.449  1.00  0.87           C  
ATOM   4592  C   THR B 116     144.169 113.698 100.794  1.00  0.87           C  
ATOM   4593  O   THR B 116     145.302 114.010 101.145  1.00  0.87           O  
ATOM   4594  CB  THR B 116     142.630 115.733 100.991  1.00  0.87           C  
ATOM   4595  OG1 THR B 116     143.605 116.639 101.474  1.00  0.87           O  
ATOM   4596  CG2 THR B 116     141.302 116.224 101.592  1.00  0.87           C  
ATOM   4597  N   CYS B 117     144.019 112.764  99.833  1.00  0.89           N  
ATOM   4598  CA  CYS B 117     145.122 112.183  99.110  1.00  0.89           C  
ATOM   4599  C   CYS B 117     145.278 112.852  97.765  1.00  0.89           C  
ATOM   4600  O   CYS B 117     146.355 112.763  97.181  1.00  0.89           O  
ATOM   4601  CB  CYS B 117     144.870 110.669  98.886  1.00  0.89           C  
ATOM   4602  SG  CYS B 117     143.324 110.263  98.010  1.00  0.89           S  
ATOM   4603  N   TYR B 118     144.245 113.585  97.271  1.00  0.84           N  
ATOM   4604  CA  TYR B 118     144.374 114.413  96.099  1.00  0.84           C  
ATOM   4605  C   TYR B 118     144.446 115.837  96.654  1.00  0.84           C  
ATOM   4606  O   TYR B 118     143.449 116.310  97.206  1.00  0.84           O  
ATOM   4607  CB  TYR B 118     143.231 114.206  95.067  1.00  0.84           C  
ATOM   4608  CG  TYR B 118     143.603 114.673  93.681  1.00  0.84           C  
ATOM   4609  CD1 TYR B 118     144.247 115.902  93.414  1.00  0.84           C  
ATOM   4610  CD2 TYR B 118     143.242 113.862  92.597  1.00  0.84           C  
ATOM   4611  CE1 TYR B 118     144.584 116.267  92.109  1.00  0.84           C  
ATOM   4612  CE2 TYR B 118     143.537 114.251  91.287  1.00  0.84           C  
ATOM   4613  CZ  TYR B 118     144.222 115.444  91.053  1.00  0.84           C  
ATOM   4614  OH  TYR B 118     144.530 115.831  89.745  1.00  0.84           O  
ATOM   4615  N   PRO B 119     145.598 116.513  96.597  1.00  0.88           N  
ATOM   4616  CA  PRO B 119     145.808 117.869  97.095  1.00  0.88           C  
ATOM   4617  C   PRO B 119     144.798 118.925  96.704  1.00  0.88           C  
ATOM   4618  O   PRO B 119     144.434 119.029  95.534  1.00  0.88           O  
ATOM   4619  CB  PRO B 119     147.200 118.264  96.593  1.00  0.88           C  
ATOM   4620  CG  PRO B 119     147.906 116.938  96.362  1.00  0.88           C  
ATOM   4621  CD  PRO B 119     146.796 116.005  95.938  1.00  0.88           C  
ATOM   4622  N   GLY B 120     144.381 119.775  97.647  1.00  0.88           N  
ATOM   4623  CA  GLY B 120     143.398 120.794  97.372  1.00  0.88           C  
ATOM   4624  C   GLY B 120     142.795 121.217  98.652  1.00  0.88           C  
ATOM   4625  O   GLY B 120     143.128 120.658  99.698  1.00  0.88           O  
ATOM   4626  N   ASP B 121     141.887 122.201  98.583  1.00  0.79           N  
ATOM   4627  CA  ASP B 121     141.269 122.779  99.742  1.00  0.79           C  
ATOM   4628  C   ASP B 121     139.976 122.053 100.039  1.00  0.79           C  
ATOM   4629  O   ASP B 121     139.081 121.920  99.201  1.00  0.79           O  
ATOM   4630  CB  ASP B 121     140.983 124.285  99.532  1.00  0.79           C  
ATOM   4631  CG  ASP B 121     142.271 125.087  99.504  1.00  0.79           C  
ATOM   4632  OD1 ASP B 121     143.253 124.639 100.147  1.00  0.79           O  
ATOM   4633  OD2 ASP B 121     142.272 126.161  98.853  1.00  0.79           O  
ATOM   4634  N   PHE B 122     139.843 121.563 101.284  1.00  0.82           N  
ATOM   4635  CA  PHE B 122     138.586 121.081 101.795  1.00  0.82           C  
ATOM   4636  C   PHE B 122     137.855 122.277 102.373  1.00  0.82           C  
ATOM   4637  O   PHE B 122     138.287 122.878 103.353  1.00  0.82           O  
ATOM   4638  CB  PHE B 122     138.840 119.963 102.841  1.00  0.82           C  
ATOM   4639  CG  PHE B 122     137.612 119.121 103.087  1.00  0.82           C  
ATOM   4640  CD1 PHE B 122     136.439 119.646 103.652  1.00  0.82           C  
ATOM   4641  CD2 PHE B 122     137.626 117.764 102.742  1.00  0.82           C  
ATOM   4642  CE1 PHE B 122     135.328 118.839 103.899  1.00  0.82           C  
ATOM   4643  CE2 PHE B 122     136.520 116.948 102.988  1.00  0.82           C  
ATOM   4644  CZ  PHE B 122     135.373 117.485 103.573  1.00  0.82           C  
ATOM   4645  N   ILE B 123     136.733 122.676 101.756  1.00  0.79           N  
ATOM   4646  CA  ILE B 123     136.070 123.920 102.088  1.00  0.79           C  
ATOM   4647  C   ILE B 123     135.150 123.721 103.256  1.00  0.79           C  
ATOM   4648  O   ILE B 123     134.445 122.718 103.324  1.00  0.79           O  
ATOM   4649  CB  ILE B 123     135.315 124.450 100.888  1.00  0.79           C  
ATOM   4650  CG1 ILE B 123     136.307 124.664  99.715  1.00  0.79           C  
ATOM   4651  CG2 ILE B 123     134.530 125.738 101.237  1.00  0.79           C  
ATOM   4652  CD1 ILE B 123     137.479 125.611 100.014  1.00  0.79           C  
ATOM   4653  N   ASP B 124     135.207 124.645 104.245  1.00  0.77           N  
ATOM   4654  CA  ASP B 124     134.462 124.605 105.488  1.00  0.77           C  
ATOM   4655  C   ASP B 124     134.743 123.322 106.243  1.00  0.77           C  
ATOM   4656  O   ASP B 124     133.872 122.701 106.856  1.00  0.77           O  
ATOM   4657  CB  ASP B 124     132.942 124.826 105.262  1.00  0.77           C  
ATOM   4658  CG  ASP B 124     132.701 126.201 104.681  1.00  0.77           C  
ATOM   4659  OD1 ASP B 124     133.404 127.139 105.133  1.00  0.77           O  
ATOM   4660  OD2 ASP B 124     131.838 126.325 103.776  1.00  0.77           O  
ATOM   4661  N   TYR B 125     136.019 122.883 106.207  1.00  0.81           N  
ATOM   4662  CA  TYR B 125     136.437 121.626 106.761  1.00  0.81           C  
ATOM   4663  C   TYR B 125     136.247 121.603 108.260  1.00  0.81           C  
ATOM   4664  O   TYR B 125     135.701 120.657 108.822  1.00  0.81           O  
ATOM   4665  CB  TYR B 125     137.925 121.393 106.408  1.00  0.81           C  
ATOM   4666  CG  TYR B 125     138.470 120.075 106.903  1.00  0.81           C  
ATOM   4667  CD1 TYR B 125     137.691 118.907 107.021  1.00  0.81           C  
ATOM   4668  CD2 TYR B 125     139.808 120.029 107.304  1.00  0.81           C  
ATOM   4669  CE1 TYR B 125     138.237 117.736 107.555  1.00  0.81           C  
ATOM   4670  CE2 TYR B 125     140.369 118.850 107.801  1.00  0.81           C  
ATOM   4671  CZ  TYR B 125     139.580 117.708 107.940  1.00  0.81           C  
ATOM   4672  OH  TYR B 125     140.140 116.547 108.498  1.00  0.81           O  
ATOM   4673  N   GLU B 126     136.646 122.690 108.933  1.00  0.78           N  
ATOM   4674  CA  GLU B 126     136.526 122.865 110.351  1.00  0.78           C  
ATOM   4675  C   GLU B 126     135.090 122.864 110.833  1.00  0.78           C  
ATOM   4676  O   GLU B 126     134.767 122.245 111.846  1.00  0.78           O  
ATOM   4677  CB  GLU B 126     137.248 124.154 110.785  1.00  0.78           C  
ATOM   4678  CG  GLU B 126     138.779 124.117 110.541  1.00  0.78           C  
ATOM   4679  CD  GLU B 126     139.215 124.349 109.097  1.00  0.78           C  
ATOM   4680  OE1 GLU B 126     138.362 124.755 108.265  1.00  0.78           O  
ATOM   4681  OE2 GLU B 126     140.406 124.084 108.802  1.00  0.78           O  
ATOM   4682  N   GLU B 127     134.174 123.501 110.076  1.00  0.75           N  
ATOM   4683  CA  GLU B 127     132.751 123.451 110.354  1.00  0.75           C  
ATOM   4684  C   GLU B 127     132.191 122.044 110.232  1.00  0.75           C  
ATOM   4685  O   GLU B 127     131.420 121.590 111.077  1.00  0.75           O  
ATOM   4686  CB  GLU B 127     131.939 124.390 109.429  1.00  0.75           C  
ATOM   4687  CG  GLU B 127     132.291 125.891 109.586  1.00  0.75           C  
ATOM   4688  CD  GLU B 127     132.066 126.458 110.986  1.00  0.75           C  
ATOM   4689  OE1 GLU B 127     132.778 127.442 111.328  1.00  0.75           O  
ATOM   4690  OE2 GLU B 127     131.242 125.914 111.768  1.00  0.75           O  
ATOM   4691  N   LEU B 128     132.611 121.284 109.196  1.00  0.84           N  
ATOM   4692  CA  LEU B 128     132.230 119.895 109.036  1.00  0.84           C  
ATOM   4693  C   LEU B 128     132.726 118.992 110.148  1.00  0.84           C  
ATOM   4694  O   LEU B 128     131.983 118.158 110.665  1.00  0.84           O  
ATOM   4695  CB  LEU B 128     132.757 119.311 107.709  1.00  0.84           C  
ATOM   4696  CG  LEU B 128     132.304 117.860 107.448  1.00  0.84           C  
ATOM   4697  CD1 LEU B 128     130.772 117.732 107.421  1.00  0.84           C  
ATOM   4698  CD2 LEU B 128     132.918 117.350 106.144  1.00  0.84           C  
ATOM   4699  N   ARG B 129     133.996 119.166 110.571  1.00  0.80           N  
ATOM   4700  CA  ARG B 129     134.615 118.413 111.646  1.00  0.80           C  
ATOM   4701  C   ARG B 129     133.855 118.551 112.946  1.00  0.80           C  
ATOM   4702  O   ARG B 129     133.609 117.572 113.649  1.00  0.80           O  
ATOM   4703  CB  ARG B 129     136.054 118.918 111.898  1.00  0.80           C  
ATOM   4704  CG  ARG B 129     137.067 118.494 110.826  1.00  0.80           C  
ATOM   4705  CD  ARG B 129     138.441 119.155 111.000  1.00  0.80           C  
ATOM   4706  NE  ARG B 129     139.039 118.688 112.288  1.00  0.80           N  
ATOM   4707  CZ  ARG B 129     139.779 117.596 112.505  1.00  0.80           C  
ATOM   4708  NH1 ARG B 129     140.019 116.713 111.549  1.00  0.80           N  
ATOM   4709  NH2 ARG B 129     140.274 117.361 113.715  1.00  0.80           N  
ATOM   4710  N   GLU B 130     133.422 119.785 113.264  1.00  0.75           N  
ATOM   4711  CA  GLU B 130     132.586 120.054 114.406  1.00  0.75           C  
ATOM   4712  C   GLU B 130     131.174 119.505 114.296  1.00  0.75           C  
ATOM   4713  O   GLU B 130     130.651 118.937 115.249  1.00  0.75           O  
ATOM   4714  CB  GLU B 130     132.558 121.564 114.727  1.00  0.75           C  
ATOM   4715  CG  GLU B 130     131.837 121.860 116.073  1.00  0.75           C  
ATOM   4716  CD  GLU B 130     132.345 123.036 116.897  1.00  0.75           C  
ATOM   4717  OE1 GLU B 130     133.564 123.311 116.923  1.00  0.75           O  
ATOM   4718  OE2 GLU B 130     131.526 123.597 117.678  1.00  0.75           O  
ATOM   4719  N   GLN B 131     130.508 119.609 113.125  1.00  0.76           N  
ATOM   4720  CA  GLN B 131     129.181 119.040 112.935  1.00  0.76           C  
ATOM   4721  C   GLN B 131     129.108 117.530 113.048  1.00  0.76           C  
ATOM   4722  O   GLN B 131     128.106 116.987 113.508  1.00  0.76           O  
ATOM   4723  CB  GLN B 131     128.573 119.446 111.581  1.00  0.76           C  
ATOM   4724  CG  GLN B 131     128.198 120.938 111.550  1.00  0.76           C  
ATOM   4725  CD  GLN B 131     127.576 121.328 110.217  1.00  0.76           C  
ATOM   4726  OE1 GLN B 131     127.201 120.486 109.405  1.00  0.76           O  
ATOM   4727  NE2 GLN B 131     127.413 122.651 109.997  1.00  0.76           N  
ATOM   4728  N   LEU B 132     130.178 116.823 112.651  1.00  0.84           N  
ATOM   4729  CA  LEU B 132     130.250 115.383 112.742  1.00  0.84           C  
ATOM   4730  C   LEU B 132     130.796 114.916 114.066  1.00  0.84           C  
ATOM   4731  O   LEU B 132     130.931 113.714 114.270  1.00  0.84           O  
ATOM   4732  CB  LEU B 132     131.227 114.830 111.683  1.00  0.84           C  
ATOM   4733  CG  LEU B 132     130.720 114.946 110.243  1.00  0.84           C  
ATOM   4734  CD1 LEU B 132     131.855 114.571 109.283  1.00  0.84           C  
ATOM   4735  CD2 LEU B 132     129.497 114.043 110.015  1.00  0.84           C  
ATOM   4736  N   SER B 133     131.090 115.826 115.021  1.00  0.82           N  
ATOM   4737  CA  SER B 133     131.660 115.488 116.320  1.00  0.82           C  
ATOM   4738  C   SER B 133     130.816 114.540 117.131  1.00  0.82           C  
ATOM   4739  O   SER B 133     131.333 113.699 117.854  1.00  0.82           O  
ATOM   4740  CB  SER B 133     131.974 116.732 117.208  1.00  0.82           C  
ATOM   4741  OG  SER B 133     130.834 117.417 117.743  1.00  0.82           O  
ATOM   4742  N   SER B 134     129.486 114.667 117.029  1.00  0.79           N  
ATOM   4743  CA  SER B 134     128.565 113.818 117.745  1.00  0.79           C  
ATOM   4744  C   SER B 134     127.341 113.581 116.910  1.00  0.79           C  
ATOM   4745  O   SER B 134     126.676 114.516 116.461  1.00  0.79           O  
ATOM   4746  CB  SER B 134     128.138 114.490 119.066  1.00  0.79           C  
ATOM   4747  OG  SER B 134     127.354 113.637 119.902  1.00  0.79           O  
ATOM   4748  N   VAL B 135     127.001 112.305 116.684  1.00  0.76           N  
ATOM   4749  CA  VAL B 135     125.881 111.927 115.855  1.00  0.76           C  
ATOM   4750  C   VAL B 135     125.044 110.909 116.590  1.00  0.76           C  
ATOM   4751  O   VAL B 135     125.536 110.007 117.265  1.00  0.76           O  
ATOM   4752  CB  VAL B 135     126.280 111.421 114.469  1.00  0.76           C  
ATOM   4753  CG1 VAL B 135     127.106 112.504 113.735  1.00  0.76           C  
ATOM   4754  CG2 VAL B 135     127.080 110.105 114.568  1.00  0.76           C  
ATOM   4755  N   SER B 136     123.713 111.057 116.500  1.00  0.74           N  
ATOM   4756  CA  SER B 136     122.764 110.085 117.021  1.00  0.74           C  
ATOM   4757  C   SER B 136     122.744 108.859 116.130  1.00  0.74           C  
ATOM   4758  O   SER B 136     122.727 107.718 116.586  1.00  0.74           O  
ATOM   4759  CB  SER B 136     121.341 110.698 117.129  1.00  0.74           C  
ATOM   4760  OG  SER B 136     120.426 109.818 117.777  1.00  0.74           O  
ATOM   4761  N   SER B 137     122.809 109.076 114.804  1.00  0.77           N  
ATOM   4762  CA  SER B 137     122.811 107.999 113.841  1.00  0.77           C  
ATOM   4763  C   SER B 137     123.591 108.403 112.618  1.00  0.77           C  
ATOM   4764  O   SER B 137     123.730 109.588 112.319  1.00  0.77           O  
ATOM   4765  CB  SER B 137     121.380 107.565 113.421  1.00  0.77           C  
ATOM   4766  OG  SER B 137     120.701 108.563 112.654  1.00  0.77           O  
ATOM   4767  N   PHE B 138     124.153 107.415 111.907  1.00  0.80           N  
ATOM   4768  CA  PHE B 138     125.020 107.654 110.788  1.00  0.80           C  
ATOM   4769  C   PHE B 138     125.009 106.440 109.882  1.00  0.80           C  
ATOM   4770  O   PHE B 138     125.496 105.371 110.241  1.00  0.80           O  
ATOM   4771  CB  PHE B 138     126.448 107.909 111.324  1.00  0.80           C  
ATOM   4772  CG  PHE B 138     127.348 108.460 110.258  1.00  0.80           C  
ATOM   4773  CD1 PHE B 138     128.205 107.623 109.536  1.00  0.80           C  
ATOM   4774  CD2 PHE B 138     127.373 109.834 109.998  1.00  0.80           C  
ATOM   4775  CE1 PHE B 138     129.107 108.153 108.610  1.00  0.80           C  
ATOM   4776  CE2 PHE B 138     128.258 110.375 109.061  1.00  0.80           C  
ATOM   4777  CZ  PHE B 138     129.137 109.531 108.379  1.00  0.80           C  
ATOM   4778  N   GLU B 139     124.440 106.581 108.677  1.00  0.79           N  
ATOM   4779  CA  GLU B 139     124.343 105.509 107.716  1.00  0.79           C  
ATOM   4780  C   GLU B 139     124.884 105.968 106.393  1.00  0.79           C  
ATOM   4781  O   GLU B 139     124.523 107.025 105.881  1.00  0.79           O  
ATOM   4782  CB  GLU B 139     122.880 105.072 107.533  1.00  0.79           C  
ATOM   4783  CG  GLU B 139     122.658 103.981 106.454  1.00  0.79           C  
ATOM   4784  CD  GLU B 139     121.185 103.630 106.271  1.00  0.79           C  
ATOM   4785  OE1 GLU B 139     120.869 102.953 105.258  1.00  0.79           O  
ATOM   4786  OE2 GLU B 139     120.352 104.100 107.092  1.00  0.79           O  
ATOM   4787  N   ARG B 140     125.775 105.167 105.788  1.00  0.77           N  
ATOM   4788  CA  ARG B 140     126.243 105.411 104.448  1.00  0.77           C  
ATOM   4789  C   ARG B 140     125.365 104.716 103.432  1.00  0.77           C  
ATOM   4790  O   ARG B 140     125.074 103.533 103.566  1.00  0.77           O  
ATOM   4791  CB  ARG B 140     127.672 104.869 104.283  1.00  0.77           C  
ATOM   4792  CG  ARG B 140     128.331 105.375 102.993  1.00  0.77           C  
ATOM   4793  CD  ARG B 140     129.757 104.884 102.795  1.00  0.77           C  
ATOM   4794  NE  ARG B 140     129.656 103.442 102.418  1.00  0.77           N  
ATOM   4795  CZ  ARG B 140     130.722 102.665 102.201  1.00  0.77           C  
ATOM   4796  NH1 ARG B 140     131.949 103.139 102.382  1.00  0.77           N  
ATOM   4797  NH2 ARG B 140     130.560 101.408 101.796  1.00  0.77           N  
ATOM   4798  N   PHE B 141     124.962 105.414 102.360  1.00  0.82           N  
ATOM   4799  CA  PHE B 141     124.145 104.813 101.330  1.00  0.82           C  
ATOM   4800  C   PHE B 141     124.624 105.294  99.980  1.00  0.82           C  
ATOM   4801  O   PHE B 141     125.261 106.341  99.876  1.00  0.82           O  
ATOM   4802  CB  PHE B 141     122.630 105.098 101.555  1.00  0.82           C  
ATOM   4803  CG  PHE B 141     122.272 106.552 101.332  1.00  0.82           C  
ATOM   4804  CD1 PHE B 141     121.767 106.967 100.091  1.00  0.82           C  
ATOM   4805  CD2 PHE B 141     122.509 107.525 102.312  1.00  0.82           C  
ATOM   4806  CE1 PHE B 141     121.467 108.307  99.847  1.00  0.82           C  
ATOM   4807  CE2 PHE B 141     122.221 108.873 102.075  1.00  0.82           C  
ATOM   4808  CZ  PHE B 141     121.687 109.258 100.843  1.00  0.82           C  
ATOM   4809  N   GLU B 142     124.365 104.516  98.910  1.00  0.85           N  
ATOM   4810  CA  GLU B 142     124.822 104.832  97.576  1.00  0.85           C  
ATOM   4811  C   GLU B 142     123.823 105.753  96.901  1.00  0.85           C  
ATOM   4812  O   GLU B 142     122.839 105.332  96.297  1.00  0.85           O  
ATOM   4813  CB  GLU B 142     125.112 103.548  96.761  1.00  0.85           C  
ATOM   4814  CG  GLU B 142     125.958 103.818  95.487  1.00  0.85           C  
ATOM   4815  CD  GLU B 142     126.569 102.579  94.836  1.00  0.85           C  
ATOM   4816  OE1 GLU B 142     126.302 101.455  95.321  1.00  0.85           O  
ATOM   4817  OE2 GLU B 142     127.394 102.754  93.882  1.00  0.85           O  
ATOM   4818  N   ILE B 143     124.052 107.071  97.059  1.00  0.89           N  
ATOM   4819  CA  ILE B 143     123.226 108.151  96.553  1.00  0.89           C  
ATOM   4820  C   ILE B 143     123.121 108.176  95.037  1.00  0.89           C  
ATOM   4821  O   ILE B 143     122.055 108.414  94.471  1.00  0.89           O  
ATOM   4822  CB  ILE B 143     123.713 109.499  97.091  1.00  0.89           C  
ATOM   4823  CG1 ILE B 143     122.738 110.632  96.717  1.00  0.89           C  
ATOM   4824  CG2 ILE B 143     125.163 109.822  96.655  1.00  0.89           C  
ATOM   4825  CD1 ILE B 143     123.034 111.955  97.430  1.00  0.89           C  
ATOM   4826  N   PHE B 144     124.230 107.890  94.331  1.00  0.86           N  
ATOM   4827  CA  PHE B 144     124.244 107.873  92.889  1.00  0.86           C  
ATOM   4828  C   PHE B 144     124.918 106.593  92.449  1.00  0.86           C  
ATOM   4829  O   PHE B 144     126.135 106.602  92.250  1.00  0.86           O  
ATOM   4830  CB  PHE B 144     124.997 109.073  92.277  1.00  0.86           C
[truncated: 567,851 more chars]
